# Supplementary material for: The evolutionary dynamics between viral mimics and host proteins
Source: Mol Syst Biol. 2026 Mar 20;22(6):902–27. doi: 10.1038/s44320-026-00200-1 (PMC13230584; doi:10.1038/s44320-026-00200-1)
Supplement: Supplementary file 2 — Table EV1 [file 44320_2026_200_MOESM2_ESM.xlsx]

## Sheet: Sheet1
Table EV1:
Details on various groups of proteins and complexes used in the manuscript, along with the relevant Figure number.
Foldseek homology between host and viral proteomes
structural mimicked proteins	2117
structural mimicking proteins	144
homologuos pairs	7593
functional mimicked proteins	229
functional mimicking proteins	40
mutual target proteins (host proteins experimentally known to interact with both viral-mimicking and host-mimicked proteins)	118
triads (pairs of host-mimicked and viral-mimicking proteins, each known to bind the same host target)	645
Protein groups with evolutionary data (Figure 2A)
all human residues	5572013
viral binding residues	228213
target residues	42409
structural mimicked residues	2370837
functional mimicked residues	35394
AlphaFold-Multimer (Figure 3-4)
number of mimicked-target complexes (AlphaFold-Multimer score > 0.7)	59
target proteins with evolutionary data	15
mimicked proteins with evolutionary data	12
target residues (of proteins with evolutionary data)	5012
mimicked residues (of proteins with evolutionary data)	3810
mimicking-target complexes (AlphaFold-Multimer score > 0.7)	12
Domain-mimic percentages of viral proteomes (Figure 5)
VACV
structural mimicking proteins	31.19
functional mimicking proteins	5.5
HSV1
structural mimicking proteins	10.95
functional mimicking proteins	4.1
EBV
structural mimicking proteins	17.28
functional mimicking proteins	1.23
HCMV
structural mimicking proteins	21.55
functional mimicking proteins	8.9
KSHV
structural mimicking proteins	21.17
functional mimicking proteins	10.58
