# Supplementary material for: The evolutionary dynamics between viral mimics and host proteins
Source: Mol Syst Biol. 2026 Mar 20;22(6):902–27. doi: 10.1038/s44320-026-00200-1 (PMC13230584; doi:10.1038/s44320-026-00200-1)
Supplement: Supplementary file 3 — Table EV2 [file 44320_2026_200_MOESM3_ESM.xlsx]

## Sheet: Foglio1
Table EV2:
Details of viral species whose proteins are used as orthologs for phylogeny-based analysis (protein and residue evolutionary rates, detection of positive selection).
Virus Name	Acronym	Strain	Genome ID
Orthopoxvirus
Akhmeta virus	AKMV	Akhmeta_2013-88	NC_055230
Alaskapox virus	AKPV	Alaska_2015	MN240300
camelpox virus	CMLV	M-96	NC_003391
Cowpox virus	CPXV-clade 1	Ger/2015/Cat4	LT896731
Cowpox virus	CPXV-clade 2	FM2292	LN864566
Cowpox virus	CPXV-VACV-like	Finland_2000_MAN	HQ420893
Cowpox virus	CPXV-VARV-like	RatPox09	LN864565
ectromelia virus	ECTV	Moscow	NC_004105
monkeypox virus	MPXV	Zaire-96-I-16	NC_003310
orthopoxvirus Abatino	OPVA	Abatino	NC_055231
raccoonpox virus	RPXV	Herman	KP143769
skunkpox virus	SPXV	WA	NC_031038
taterapox virus	TATV	Dahomey 1968	NC_008291
horsepox virus	VACV	MNR-76	DQ792504
variola virus	VARV	India 1964 7125 Vellore	DQ437586
volepox virus	VPXV	CA	NC_031033
Simplexvirus
human alphaherpesvirus 1	HSV1	strain 17	NC_001806
human alphaherpesvirus 2	HSV2	HG52	NC_001798
chimpanzee herpesvirus	ChHV	105640	NC_023677
macacine alphaherpesvirus 1	McHV-1	E2490	NC_004812
papiine alphaherpesvirus 2	PaHV-2	X313	NC_007653
cercopithecine alphaherpesvirus 2	CeHV-2	B264	NC_006560
Cytomegalovirus
human betaherpesvirus 5	HCMV	Merlin	NC_006273
pPanine betaherpesvirus 2	CCMV	Heberling	NC_003521
mandrilline betaherpesvirus 1	MdBHV1	OCOM6-2	NC_075417
papiine betaherpesvirus 4	PaBHV4	OCOM4-52	NC_027016
cercopithecine betaherpesvirus 5	SCMV	2715	NC_012783
macacine betaherpesvirus 3	RhCMV	68-1	NC_006150
cynomolgus cytomegalovirus	CyCMV	31908	NC_033176
Rhadinovirus
human gammaherpesvirus 8	KSHV	GK18	NC_009333
colobine gammaherpesvirus 1	CbGHV1	Hannover	NC_076967
macacine gammaherpesvirus 8	RFHV	RFHVMnM78114	NC_055135
macacine gammaherpesvirus 12	MneRV2	J97167	NC_055141
macacine gammaherpesvirus 11	JMRV	17792	NC_007016
macacine herpesvirus 5	RRV	17577	NC_003401
