# Supplementary material for: The evolutionary dynamics between viral mimics and host proteins
Source: Mol Syst Biol. 2026 Mar 20;22(6):902–27. doi: 10.1038/s44320-026-00200-1 (PMC13230584; doi:10.1038/s44320-026-00200-1)
Supplement: Supplementary file 5 — Data Set EV1 [file 44320_2026_200_MOESM5_ESM.xlsx]

## Sheet: Dataset EV1
viral_uniprot	virus
F5H8S6	HCMV
F5H9F9	HCMV
F5H9I4	HCMV
F5H9N4	HCMV
F5H9N9	HCMV
F5H9T4	HCMV
F5H9Z4	HCMV
F5H991	HCMV
F5HA06	HCMV
F5HA10	HCMV
F5HA93	HCMV
F5HAC7	HCMV
F5HAE6	HCMV
F5HAK6	HCMV
F5HAM0	HCMV
F5HAM4	HCMV
F5HAQ7	HCMV
F5HAR3	HCMV
F5HAS7	HCMV
F5HAY6	HCMV
F5HAZ3	HCMV
F5HB40	HCMV
F5HB41	HCMV
F5HB52	HCMV
F5HB53	HCMV
F5HBC6	HCMV
F5HBR4	HCMV
F5HBX1	HCMV
F5HC14	HCMV
F5HC16	HCMV
F5HC33	HCMV
F5HC71	HCMV
F5HC79	HCMV
F5HC97	HCMV
F5HCH8	HCMV
F5HCK7	HCMV
F5HCM1	HCMV
F5HCP3	HCMV
F5HCU8	HCMV
F5HD03	HCMV
F5HD27	HCMV
F5HD92	HCMV
F5HDC7	HCMV
F5HDD3	HCMV
F5HDE7	HCMV
F5HDK1	HCMV
F5HDM3	HCMV
F5HDQ6	HCMV
F5HE05	HCMV
F5HE12	HCMV
F5HE44	HCMV
F5HE69	HCMV
F5HE74	HCMV
F5HEA3	HCMV
F5HEF3	HCMV
F5HEN7	HCMV
F5HEN8	HCMV
F5HET1	HCMV
F5HET4	HCMV
F5HEU0	HCMV
F5HF23	HCMV
F5HF35	HCMV
F5HF44	HCMV
F5HF49	HCMV
F5HF62	HCMV
F5HF90	HCMV
F5HFA5	HCMV
F5HFB4	HCMV
F5HFG3	HCMV
F5HFH0	HCMV
F5HFJ7	HCMV
F5HFJ8	HCMV
F5HFZ4	HCMV
F5HG51	HCMV
F5HG68	HCMV
F5HG95	HCMV
F5HG98	HCMV
F5HGC2	HCMV
F5HGG3	HCMV
F5HGH8	HCMV
F5HGI9	HCMV
F5HGJ4	HCMV
F5HGP1	HCMV
F5HGQ8	HCMV
F5HGT1	HCMV
F5HGU6	HCMV
F5HH39	HCMV
F5HHH2	HCMV
F5HHL7	HCMV
F5HHQ0	HCMV
F5HHS3	HCMV
F5HHT4	HCMV
F5HHT6	HCMV
F5HHZ3	HCMV
F5HI32	HCMV
F5HI68	HCMV
F5HI85	HCMV
F5HI87	HCMV
F5HIG1	HCMV
F5HIN9	HCMV
F7V995	HCMV
F7V996	HCMV
F7V998	HCMV
F7V999	HCMV
Q6RJQ3	HCMV
Q6SVX2	HCMV
Q6SVX3	HCMV
Q6SVZ0	HCMV
Q6SVZ5	HCMV
Q6SW00	HCMV
Q6SW03	HCMV
Q6SW04	HCMV
Q6SW05	HCMV
Q6SW10	HCMV
Q6SW14	HCMV
Q6SW29	HCMV
Q6SW31	HCMV
Q6SW34	HCMV
Q6SW37	HCMV
Q6SW43	HCMV
Q6SW46	HCMV
Q6SW48	HCMV
Q6SW50	HCMV
Q6SW55	HCMV
Q6SW59	HCMV
Q6SW62	HCMV
Q6SW63	HCMV
Q6SW65	HCMV
Q6SW66	HCMV
Q6SW67	HCMV
Q6SW70	HCMV
Q6SW73	HCMV
Q6SW77	HCMV
Q6SW79	HCMV
Q6SW81	HCMV
Q6SW82	HCMV
Q6SW84	HCMV
Q6SW85	HCMV
Q6SW87	HCMV
Q6SW89	HCMV
Q6SW92	HCMV
Q6SW94	HCMV
Q6SW98	HCMV
Q6SW99	HCMV
Q6SWA0	HCMV
Q6SWA3	HCMV
Q6SWA4	HCMV
Q6SWB7	HCMV
Q6SWB8	HCMV
Q6SWB9	HCMV
Q6SWC0	HCMV
Q6SWC3	HCMV
Q6SWC4	HCMV
Q6SWC5	HCMV
Q6SWC6	HCMV
Q6SWC7	HCMV
Q6SWC8	HCMV
Q6SWC9	HCMV
Q6SWD0	HCMV
Q6SWD1	HCMV
Q6SWD3	HCMV
Q6SWD5	HCMV
U3KRG9	HCMV
A0A1P7U1I1	HCMV
C1BEG3	HCMV
F5H8Q3	HCMV
F5H8R0	HCMV
F5H8R6	HCMV
P04289	HSV1
P04290	HSV1
P04291	HSV1
P04293	HSV1
P04294	HSV1
P04295	HSV1
P04296	HSV1
P04413	HSV1
P04485	HSV1
P04487	HSV1
P04488	HSV1
P06477	HSV1
P06480	HSV1
P06481	HSV1
P06484	HSV1
P06485	HSV1
P06486	HSV1
P06487	HSV1
P06491	HSV1
P06492	HSV1
P08392	HSV1
P08393	HSV1
P08543	HSV1
P10185	HSV1
P10186	HSV1
P10187	HSV1
P10188	HSV1
P10189	HSV1
P10190	HSV1
P10191	HSV1
P10192	HSV1
P10193	HSV1
P10200	HSV1
P10201	HSV1
P10202	HSV1
P10204	HSV1
P10205	HSV1
P10208	HSV1
P10209	HSV1
P10210	HSV1
P10211	HSV1
P10212	HSV1
P10215	HSV1
P10216	HSV1
P10217	HSV1
P10218	HSV1
P10219	HSV1
P10221	HSV1
P10224	HSV1
P10225	HSV1
P10226	HSV1
P10227	HSV1
P10228	HSV1
P10229	HSV1
P10230	HSV1
P10231	HSV1
P10233	HSV1
P10234	HSV1
P10235	HSV1
P10236	HSV1
P10238	HSV1
P10239	HSV1
P10240	HSV1
P32888	HSV1
P36313	HSV1
P68331	HSV1
Q69091	HSV1
O09800	HSV1
O09802	HSV1
P0DTH5	HSV1
P03170	HSV1
P04288	HSV1
F5HA27	KHSV
F5HAD1	KHSV
F5HAI6	KHSV
F5HAK9	KHSV
F5HAW0	KHSV
F5HB39	KHSV
F5HB62	KHSV
F5HB81	KHSV
F5HB98	KHSV
F5HCD4	KHSV
F5HCJ2	KHSV
F5HCV3	KHSV
F5HDA4	KHSV
F5HDB7	KHSV
F5HDD0	KHSV
F5HDE4	KHSV
F5HDY6	KHSV
F5HEF2	KHSV
F5HES7	KHSV
F5HET8	KHSV
F5HEU7	KHSV
F5HEZ4	KHSV
F5HF36	KHSV
F5HF47	KHSV
F5HF68	KHSV
F5HFA1	KHSV
F5HFD2	KHSV
F5HFQ0	KHSV
F5HG20	KHSV
F5HGB6	KHSV
F5HGH5	KHSV
F5HGJ3	KHSV
F5HGK9	KHSV
F5HGN8	KHSV
F5HHY1	KHSV
F5HI25	KHSV
F5HIC6	KHSV
F5HID2	KHSV
F5HIM6	KHSV
F5HIN0	KHSV
P0C788	KHSV
P90463	KHSV
P90489	KHSV
P90495	KHSV
Q2HR63	KHSV
Q2HR67	KHSV
Q2HR71	KHSV
Q2HR73	KHSV
Q2HR75	KHSV
Q2HR78	KHSV
Q2HR80	KHSV
Q2HR82	KHSV
Q2HR83	KHSV
Q2HR85	KHSV
Q2HR89	KHSV
Q2HR92	KHSV
Q2HR95	KHSV
Q2HR98	KHSV
Q2HRA1	KHSV
Q2HRA7	KHSV
Q2HRB2	KHSV
Q2HRB3	KHSV
Q2HRB4	KHSV
Q2HRB6	KHSV
Q2HRC6	KHSV
Q2HRC7	KHSV
Q2HRC8	KHSV
Q2HRC9	KHSV
Q2HRD0	KHSV
Q2HRD2	KHSV
Q2HRD3	KHSV
Q2HRD4	KHSV
Q2HRD5	KHSV
Q9QR69	KHSV
Q9QR71	KHSV
Q77Q36	KHSV
Q77Q38	KHSV
Q98146	KHSV
Q98157	KHSV
F5H8Y5	KHSV
F5H9W4	KHSV
F5H9W9	KHSV
F5H982	KHSV
P0DTM8	Vaccinia
P01136	Vaccinia
P03295	Vaccinia
P03296	Vaccinia
P04021	Vaccinia
P04195	Vaccinia
P04297	Vaccinia
P04298	Vaccinia
P04300	Vaccinia
P04302	Vaccinia
P04303	Vaccinia
P04305	Vaccinia
P04308	Vaccinia
P04310	Vaccinia
P04311	Vaccinia
P04312	Vaccinia
P04318	Vaccinia
P05807	Vaccinia
P06440	Vaccinia
P06856	Vaccinia
P07239	Vaccinia
P07240	Vaccinia
P07242	Vaccinia
P07392	Vaccinia
P07396	Vaccinia
P07608	Vaccinia
P07610	Vaccinia
P07611	Vaccinia
P07612	Vaccinia
P07613	Vaccinia
P07614	Vaccinia
P07616	Vaccinia
P07617	Vaccinia
P07618	Vaccinia
P08583	Vaccinia
P08586	Vaccinia
P11158	Vaccinia
P11258	Vaccinia
P12848	Vaccinia
P12923	Vaccinia
P12924	Vaccinia
P12926	Vaccinia
P12927	Vaccinia
P14356	Vaccinia
P14357	Vaccinia
P15058	Vaccinia
P15059	Vaccinia
P16272	Vaccinia
P16710	Vaccinia
P16713	Vaccinia
P16714	Vaccinia
P16715	Vaccinia
P16913	Vaccinia
P17356	Vaccinia
P17357	Vaccinia
P17358	Vaccinia
P17359	Vaccinia
P17360	Vaccinia
P17361	Vaccinia
P17362	Vaccinia
P17364	Vaccinia
P17365	Vaccinia
P17366	Vaccinia
P17367	Vaccinia
P17368	Vaccinia
P17369	Vaccinia
P17370	Vaccinia
P17371	Vaccinia
P17372	Vaccinia
P17373	Vaccinia
P17374	Vaccinia
P18377	Vaccinia
P18378	Vaccinia
P18379	Vaccinia
P18380	Vaccinia
P18384	Vaccinia
P20636	Vaccinia
P21117	Vaccinia
P21603	Vaccinia
P21604	Vaccinia
P21605	Vaccinia
P21606	Vaccinia
P21607	Vaccinia
P23371	Vaccinia
P23372	Vaccinia
P23373	Vaccinia
P24356	Vaccinia
P24357	Vaccinia
P24358	Vaccinia
P24359	Vaccinia
P24360	Vaccinia
P24361	Vaccinia
P24362	Vaccinia
P24756	Vaccinia
P24757	Vaccinia
P24758	Vaccinia
P24759	Vaccinia
P24760	Vaccinia
P24761	Vaccinia
P24762	Vaccinia
P24763	Vaccinia
P24764	Vaccinia
P24765	Vaccinia
P24766	Vaccinia
P24768	Vaccinia
P24769	Vaccinia
P24770	Vaccinia
P24771	Vaccinia
P24772	Vaccinia
P25212	Vaccinia
P25213	Vaccinia
P26669	Vaccinia
P26670	Vaccinia
P26671	Vaccinia
P26672	Vaccinia
P26673	Vaccinia
P29191	Vaccinia
P29192	Vaccinia
P31037	Vaccinia
P68317	Vaccinia
P68319	Vaccinia
P68438	Vaccinia
P68440	Vaccinia
P68442	Vaccinia
P68444	Vaccinia
P68446	Vaccinia
P68448	Vaccinia
P68456	Vaccinia
P68458	Vaccinia
P68460	Vaccinia
P68462	Vaccinia
P68464	Vaccinia
P68466	Vaccinia
P68472	Vaccinia
P68474	Vaccinia
P68476	Vaccinia
P68563	Vaccinia
P68593	Vaccinia
P68596	Vaccinia
P68600	Vaccinia
P68603	Vaccinia
P68606	Vaccinia
P68609	Vaccinia
P68611	Vaccinia
P68613	Vaccinia
P68615	Vaccinia
P68617	Vaccinia
P68619	Vaccinia
P68623	Vaccinia
P68625	Vaccinia
P68627	Vaccinia
P68629	Vaccinia
P68631	Vaccinia
P68633	Vaccinia
P68638	Vaccinia
P68692	Vaccinia
P68698	Vaccinia
P68707	Vaccinia
P68710	Vaccinia
P68712	Vaccinia
P68714	Vaccinia
P68716	Vaccinia
P68718	Vaccinia
P68720	Vaccinia
Q76ZJ3	Vaccinia
Q76ZL3	Vaccinia
Q76ZN5	Vaccinia
Q76ZN8	Vaccinia
Q76ZP7	Vaccinia
Q76ZQ3	Vaccinia
Q76ZQ4	Vaccinia
Q80HT6	Vaccinia
Q80HT7	Vaccinia
Q80HT9	Vaccinia
Q80HU0	Vaccinia
Q80HU3	Vaccinia
Q80HU9	Vaccinia
Q80HV0	Vaccinia
Q80HV2	Vaccinia
Q80HV3	Vaccinia
Q80HV6	Vaccinia
Q80HV7	Vaccinia
Q80HV8	Vaccinia
Q80HW9	Vaccinia
Q80HX0	Vaccinia
Q80HX1	Vaccinia
Q80HX3	Vaccinia
Q80HX4	Vaccinia
Q80HX6	Vaccinia
Q80HX7	Vaccinia
Q80HY2	Vaccinia
Q805H0	Vaccinia
Q805H2	Vaccinia
Q805H7	Vaccinia
Q805K3	Vaccinia
Q805K5	Vaccinia
Q805M1	Vaccinia
Q805P6	Vaccinia
Q805P9	Vaccinia
Q01218	Vaccinia
Q01219	Vaccinia
Q01220	Vaccinia
Q01221	Vaccinia
Q01222	Vaccinia
Q01223	Vaccinia
Q01225	Vaccinia
Q01226	Vaccinia
Q01227	Vaccinia
Q01229	Vaccinia
Q01230	Vaccinia
Q01232	Vaccinia
Q85320	Vaccinia
Q89121	Vaccinia
P0CK19	Vaccinia
P0CK21	Vaccinia
P0CK24	Vaccinia
P0CK26	Vaccinia
A0A0A8IKZ1	EBV
A0A0A8IL23	EBV
A0A0B6VN71	EBV
A0A0C7SWP2	EBV
A0A0C7SWT0	EBV
A0A0C7SWT3	EBV
A0A0C7SWW3	EBV
A0A0C7SZ13	EBV
A0A0C7T1L6	EBV
A0A0C7T1N3	EBV
A0A0C7T1N7	EBV
A0A0C7T1T1	EBV
A0A0C7T1T5	EBV
A0A0C7T237	EBV
A0A0C7T243	EBV
A0A0C7T263	EBV
A0A0C7T282	EBV
A0A0C7T2A6	EBV
A0A0C7T6V2	EBV
A0A0C7T6W2	EBV
A0A0C7T6W6	EBV
A0A0C7T714	EBV
A0A0C7TGD9	EBV
A0A0C7TGE3	EBV
A0A0C7TGH1	EBV
A0A0C7TGI1	EBV
A0A0C7TGY8	EBV
A0A0C7THV1	EBV
A0A0C7THV4	EBV
A0A0C7THY4	EBV
A0A0C7THY7	EBV
A0A0C7TLG9	EBV
A0A0C7TLI0	EBV
A0A0C7TLJ4	EBV
A0A0C7TLK8	EBV
A0A0C7TLN2	EBV
A0A0C7TLP2	EBV
A0A0C7TNE4	EBV
A0A0C7TNG4	EBV
A0A0C7TNH9	EBV
A0A0C7TNI8	EBV
A0A0C7TNS5	EBV
A0A0C7TS97	EBV
A0A0C7TSA8	EBV
G3CKP9	EBV
G3CKQ4	EBV
G3CKQ5	EBV
G3CKR2	EBV
G3CKR6	EBV
G3CKR8	EBV
G3CKS0	EBV
G3CKS2	EBV
G3CKS3	EBV
G3CKS7	EBV
I1YP36	EBV
I1YP38	EBV
I1YP44	EBV
K9UR87	EBV
K9US56	EBV
K9USF9	EBV
K9USW1	EBV
K9UT94	EBV
K9UTL9	EBV
K9UTN7	EBV
K9UTR5	EBV
K9UTT7	EBV
Q3KSQ1	EBV
Q3KSR4	EBV
Q3KSU6	EBV
Q3KSU9	EBV
Q9Q2P1	EBV
V5KU72	EBV
V5KUC1	EBV
V5KUD1	EBV

## Sheet: Legend
Table EV1:
List of all 540 viral proteins with their UNIPROT accession ID and viral species, from the proteomes of the five viruses used in the analysis
