# Supplementary material for: The evolutionary dynamics between viral mimics and host proteins
Source: Mol Syst Biol. 2026 Mar 20;22(6):902–27. doi: 10.1038/s44320-026-00200-1 (PMC13230584; doi:10.1038/s44320-026-00200-1)
Supplement: Supplementary file 6 — Data Set EV2 [file 44320_2026_200_MOESM6_ESM.xlsx]

## Sheet: Dataset EV2
virus	mimicking_protein	virus_protein_name	virus_gene_name	mimicked_human_protein	human_protein_name	human_gene_name	virus_mean_contact_order	human_mean_contact_order	mimicked_human_protein_total_interactions_list	mimic_virus_protein_total_interactions_list	shared_interactions_list (mutual targets)	score
VACV	P15059	Serine proteinase inhibitor 2	OPG199	O75635	Serpin B7	SERPINB7	63.6417	62.9339	['P57076', 'Q7L1T6', 'P46013', 'P00734', 'Q9UMR2', 'Q9NYY3', 'P43234', 'P43629', 'Q07820', 'P43235', 'P25774']	['Q96KK5' 'Q05639' 'Q99877' 'B2R4P9' 'Q9NUU7' 'Q5QNW6' 'B2R4R0' 'Q99878' 'P05141' 'P35268' 'Q9BQE3' 'O14654' 'P57053' 'P58876' 'Q13085' 'O60814' 'P68104' 'Q5VTE0' 'Q6FI13' 'Q5JRA6' 'Q71DI3' 'P62807' 'A4FTV9' 'P04908' 'P84243' 'A3KPC7' 'P0C0S8' 'Q99880' 'Q93079' 'Q7L7L0' 'B2R4S9' 'Q99879' 'P68431' 'P62805' 'Q9UMR2' 'P12236' 'Q9H2G2' 'P20671' 'Q93077' 'Q9BTM1' 'Q16695' 'P07437' 'Q16777']	['Q9UMR2']	94.6084
VACV	P15059	Serine proteinase inhibitor 2	OPG199	P01009	Alpha-1-antitrypsin	SERPINA1	63.6417	63.1411	['P03886', 'P05067', 'P48553', 'Q9P0W8', 'Q9P104', 'Q01523', 'O00625', 'Q8NBS9', 'P43307', 'P35219', 'P00451', 'Q7L1T6', 'P36952', 'Q9UBR2', 'Q96NG5', 'P49755', 'O95406', 'P49908', 'P00742', 'Q92743', 'Q96Q80', 'P80723', 'Q9Y3Z3', 'Q9BUN8', 'P02749', 'P49257', 'Q9HAT1', 'Q9UNI1', 'P08217', 'P50452', 'P08218', 'P22059', 'P61011', 'Q5MNZ9', 'Q8N7X4', 'Q9Y282', 'O95487', 'Q13501', 'P42261', 'P08697'…	['Q96KK5' 'Q05639' 'Q99877' 'B2R4P9' 'Q9NUU7' 'Q5QNW6' 'B2R4R0' 'Q99878' 'P05141' 'P35268' 'Q9BQE3' 'O14654' 'P57053' 'P58876' 'Q13085' 'O60814' 'P68104' 'Q5VTE0' 'Q6FI13' 'Q5JRA6' 'Q71DI3' 'P62807' 'A4FTV9' 'P04908' 'P84243' 'A3KPC7' 'P0C0S8' 'Q99880' 'Q93079' 'Q7L7L0' 'B2R4S9' 'Q99879' 'P68431' 'P62805' 'Q9UMR2' 'P12236' 'Q9H2G2' 'P20671' 'Q93077' 'Q9BTM1' 'Q16695' 'P07437' 'Q16777']	['Q9UMR2']	94.6084
VACV	P15059	Serine proteinase inhibitor 2	OPG199	P01011	Alpha-1-antichymotrypsin	SERPINA3	63.6417	63.1119	['Q9P0W8', 'Q9P0W8', 'Q96KC8', 'P05543', 'P05543', 'Q9NU19', 'Q7L1T6', 'Q7L1T6', 'P36952', 'P36952', 'P05154', 'P01011', 'P01011', 'P49908', 'P49908', 'Q9Y617', 'P17643', 'O75581', 'O75581', 'P25788', 'P02749', 'P02749', 'P20151', 'P20151', 'P08311', 'P08311', 'Q8IW75', 'Q8IW75', 'Q92914', 'Q9UMR2', 'O00519', 'Q9HC62', 'Q6Q759', 'Q6Q759', 'Q9BSU1', 'P02760', 'P02760', 'Q96AX1', 'P01023', 'O96028'…	['Q96KK5' 'Q05639' 'Q99877' 'B2R4P9' 'Q9NUU7' 'Q5QNW6' 'B2R4R0' 'Q99878' 'P05141' 'P35268' 'Q9BQE3' 'O14654' 'P57053' 'P58876' 'Q13085' 'O60814' 'P68104' 'Q5VTE0' 'Q6FI13' 'Q5JRA6' 'Q71DI3' 'P62807' 'A4FTV9' 'P04908' 'P84243' 'A3KPC7' 'P0C0S8' 'Q99880' 'Q93079' 'Q7L7L0' 'B2R4S9' 'Q99879' 'P68431' 'P62805' 'Q9UMR2' 'P12236' 'Q9H2G2' 'P20671' 'Q93077' 'Q9BTM1' 'Q16695' 'P07437' 'Q16777']	['Q9UMR2']	94.6084
VACV	P15059	Serine proteinase inhibitor 2	OPG199	P05120	Plasminogen activator inhibitor 2	SERPINB2	63.6417	69.4589	['Q15063', 'P57076', 'P06400', 'Q9BX46', 'P43026', 'P35219', 'Q9BY32', 'Q7L1T6', 'P15498', 'P27216', 'P04083', 'P00749', 'Q03405', 'P20618', 'Q8N0Z3', 'P04004', 'P00734', 'P01130', 'P00747', 'P05121', 'P00750', 'Q9UMR2', 'Q14653', 'Q08999', 'Q7Z7F0', 'Q96ER9', 'P43629', 'P43235', 'P25774', 'Q6P2Q9']	['Q96KK5' 'Q05639' 'Q99877' 'B2R4P9' 'Q9NUU7' 'Q5QNW6' 'B2R4R0' 'Q99878' 'P05141' 'P35268' 'Q9BQE3' 'O14654' 'P57053' 'P58876' 'Q13085' 'O60814' 'P68104' 'Q5VTE0' 'Q6FI13' 'Q5JRA6' 'Q71DI3' 'P62807' 'A4FTV9' 'P04908' 'P84243' 'A3KPC7' 'P0C0S8' 'Q99880' 'Q93079' 'Q7L7L0' 'B2R4S9' 'Q99879' 'P68431' 'P62805' 'Q9UMR2' 'P12236' 'Q9H2G2' 'P20671' 'Q93077' 'Q9BTM1' 'Q16695' 'P07437' 'Q16777']	['Q9UMR2']	94.6084
VACV	P15059	Serine proteinase inhibitor 2	OPG199	P29508	Serpin B3	SERPINB3	63.6417	64.8148	['Q9HDC9', 'Q9BX46', 'Q8N9N2', 'Q14330', 'Q5VYX0', 'Q7L1T6', 'Q9NYK1', 'P48594', 'P04141', 'P15248', 'Q9UHJ3', 'Q96L08', 'P25788', 'Q9BW91', 'P02771', 'P00734', 'P02768', 'Q9H4M7', 'Q01844', 'Q6IE81', 'Q9UMR2', 'Q96C23', 'P07711', 'P05538', 'O60449', 'Q9BSU1', 'O60603', 'Q9UQE7', 'Q9H0W9', 'P01730', 'P45983', 'P60174', 'Q9UNQ0', 'Q9NZM6', 'Q9NZC7', 'P55851', 'Q14232', 'O00206', 'Q15717', 'P43629'…	['Q96KK5' 'Q05639' 'Q99877' 'B2R4P9' 'Q9NUU7' 'Q5QNW6' 'B2R4R0' 'Q99878' 'P05141' 'P35268' 'Q9BQE3' 'O14654' 'P57053' 'P58876' 'Q13085' 'O60814' 'P68104' 'Q5VTE0' 'Q6FI13' 'Q5JRA6' 'Q71DI3' 'P62807' 'A4FTV9' 'P04908' 'P84243' 'A3KPC7' 'P0C0S8' 'Q99880' 'Q93079' 'Q7L7L0' 'B2R4S9' 'Q99879' 'P68431' 'P62805' 'Q9UMR2' 'P12236' 'Q9H2G2' 'P20671' 'Q93077' 'Q9BTM1' 'Q16695' 'P07437' 'Q16777']	['Q9UMR2']	94.6084
VACV	P15059	Serine proteinase inhibitor 2	OPG199	P30740	Leukocyte elastase inhibitor	SERPINB1	63.6417	61.9249	['Q9BY32', 'Q7L1T6', 'P36952', 'Q9NYK1', 'P04141', 'P15248', 'P21333', 'Q9BW91', 'P20718', 'P02771', 'P00734', 'P48431', 'P02768', 'Q9H4M7', 'Q9UMR2', 'Q9UGI8', 'Q96C23', 'P05538', 'O60449', 'Q00403', 'P10144', 'O60603', 'P01730', 'Q9UNQ0', 'O00206', 'P19338', 'Q9Y296', 'P24158', 'Q9BTV5', 'P08246', 'P09874', 'P43235', 'Q9GZX7', 'Q6IQ23', 'Q8N1N0', 'Q9UJ71', 'Q01459', 'Q8TE23', 'P15813']	['Q96KK5' 'Q05639' 'Q99877' 'B2R4P9' 'Q9NUU7' 'Q5QNW6' 'B2R4R0' 'Q99878' 'P05141' 'P35268' 'Q9BQE3' 'O14654' 'P57053' 'P58876' 'Q13085' 'O60814' 'P68104' 'Q5VTE0' 'Q6FI13' 'Q5JRA6' 'Q71DI3' 'P62807' 'A4FTV9' 'P04908' 'P84243' 'A3KPC7' 'P0C0S8' 'Q99880' 'Q93079' 'Q7L7L0' 'B2R4S9' 'Q99879' 'P68431' 'P62805' 'Q9UMR2' 'P12236' 'Q9H2G2' 'P20671' 'Q93077' 'Q9BTM1' 'Q16695' 'P07437' 'Q16777']	['Q9UMR2']	94.6084
VACV	P15059	Serine proteinase inhibitor 2	OPG199	P48594	Serpin B4	SERPINB4	63.6417	67.215	['O15391', 'Q14330', 'Q5VYX0', 'Q7L1T6', 'Q9BW85', 'P29508', 'P46013', 'Q9UHJ3', 'Q96L08', 'Q9BW91', 'P08311', 'Q9UMR2', 'Q96C23', 'Q9BSU1', 'Q96EB6', 'P20036', 'P45983', 'Q9NZM6', 'P55851', 'P25490', 'P43629', 'Q15853', 'P41594', 'P28358', 'P43235', 'Q53HC0', 'P17040', 'Q9HAW8', 'Q8N6R0']	['Q96KK5' 'Q05639' 'Q99877' 'B2R4P9' 'Q9NUU7' 'Q5QNW6' 'B2R4R0' 'Q99878' 'P05141' 'P35268' 'Q9BQE3' 'O14654' 'P57053' 'P58876' 'Q13085' 'O60814' 'P68104' 'Q5VTE0' 'Q6FI13' 'Q5JRA6' 'Q71DI3' 'P62807' 'A4FTV9' 'P04908' 'P84243' 'A3KPC7' 'P0C0S8' 'Q99880' 'Q93079' 'Q7L7L0' 'B2R4S9' 'Q99879' 'P68431' 'P62805' 'Q9UMR2' 'P12236' 'Q9H2G2' 'P20671' 'Q93077' 'Q9BTM1' 'Q16695' 'P07437' 'Q16777']	['Q9UMR2']	94.6084
VACV	P15059	Serine proteinase inhibitor 2	OPG199	P05154	Plasma serine protease inhibitor	SERPINA5	63.6417	62.0494	['Q9P0W8', 'Q96J88', 'P10323', 'Q9UNN8', 'Q7L1T6', 'P01011', 'P49908', 'Q9UI36', 'Q12929', 'P05546', 'P00749', 'P20151', 'P04004', 'P00734', 'P06870', 'P00750', 'P07204', 'Q6Q759', 'P02760', 'P09958', 'Q9Y6M0', 'P10909', 'P03951', 'P07288', 'Q5JRA6', 'P02751', 'O60259', 'P03952', 'P01008', 'P04070', 'Q9UL52', 'P29466', 'P22681', 'P12259', 'P07093']	['Q96KK5' 'Q05639' 'Q99877' 'B2R4P9' 'Q9NUU7' 'Q5QNW6' 'B2R4R0' 'Q99878' 'P05141' 'P35268' 'Q9BQE3' 'O14654' 'P57053' 'P58876' 'Q13085' 'O60814' 'P68104' 'Q5VTE0' 'Q6FI13' 'Q5JRA6' 'Q71DI3' 'P62807' 'A4FTV9' 'P04908' 'P84243' 'A3KPC7' 'P0C0S8' 'Q99880' 'Q93079' 'Q7L7L0' 'B2R4S9' 'Q99879' 'P68431' 'P62805' 'Q9UMR2' 'P12236' 'Q9H2G2' 'P20671' 'Q93077' 'Q9BTM1' 'Q16695' 'P07437' 'Q16777']	['Q5JRA6']	94.6084
VACV	P15059	Serine proteinase inhibitor 2	OPG199	P05543	Thyroxine-binding globulin	SERPINA7	63.6417	64.3776	['Q9P0W8', 'P02766', 'Q7L1T6', 'P36952', 'P01011', 'P01011', 'P49908', 'P01266', 'P02749', 'P62380', 'A6ZKI3', 'Q8IW75', 'P02768', 'P50548', 'Q6Q759', 'P02760', 'Q9Y6M0', 'Q9P1Q0', 'Q86XF0', 'Q5JRA6', 'P02647', 'P02751', 'P12259']	['Q96KK5' 'Q05639' 'Q99877' 'B2R4P9' 'Q9NUU7' 'Q5QNW6' 'B2R4R0' 'Q99878' 'P05141' 'P35268' 'Q9BQE3' 'O14654' 'P57053' 'P58876' 'Q13085' 'O60814' 'P68104' 'Q5VTE0' 'Q6FI13' 'Q5JRA6' 'Q71DI3' 'P62807' 'A4FTV9' 'P04908' 'P84243' 'A3KPC7' 'P0C0S8' 'Q99880' 'Q93079' 'Q7L7L0' 'B2R4S9' 'Q99879' 'P68431' 'P62805' 'Q9UMR2' 'P12236' 'Q9H2G2' 'P20671' 'Q93077' 'Q9BTM1' 'Q16695' 'P07437' 'Q16777']	['Q5JRA6']	94.6084
VACV	P15059	Serine proteinase inhibitor 2	OPG199	P50454	Serpin H1	SERPINH1	63.6417	62.9325	['P08572', 'P55854', 'Q14684', 'P02462', 'O60346', 'P39060', 'Q13469', 'Q5VWW1', 'Q96KR1', 'O14786', 'Q9BYJ9', 'P12109', 'Q32P51', 'Q9ULW0', 'P46108', 'Q7L1T6', 'O14744', 'P11441', 'Q14993', 'P51587', 'O15400', 'P29400', 'O95793', 'Q96P44', 'P12110', 'Q92769', 'P55795', 'Q03692', 'Q8IWZ8', 'P39059', 'Q96AY3', 'O75718', 'Q3KP44', 'Q8IZC6', 'P08253', 'P27658', 'Q6P9A2', 'P11150', 'P49257', 'P50750'…	['Q96KK5' 'Q05639' 'Q99877' 'B2R4P9' 'Q9NUU7' 'Q5QNW6' 'B2R4R0' 'Q99878' 'P05141' 'P35268' 'Q9BQE3' 'O14654' 'P57053' 'P58876' 'Q13085' 'O60814' 'P68104' 'Q5VTE0' 'Q6FI13' 'Q5JRA6' 'Q71DI3' 'P62807' 'A4FTV9' 'P04908' 'P84243' 'A3KPC7' 'P0C0S8' 'Q99880' 'Q93079' 'Q7L7L0' 'B2R4S9' 'Q99879' 'P68431' 'P62805' 'Q9UMR2' 'P12236' 'Q9H2G2' 'P20671' 'Q93077' 'Q9BTM1' 'Q16695' 'P07437' 'Q16777']	['Q5JRA6']	94.6084
VACV	P15059	Serine proteinase inhibitor 2	OPG199	Q9UK55	Protein Z-dependent protease inhibitor	SERPINA10	63.6417	61.5191	['Q7L1T6', 'P00742', 'P22891', 'Q8IXL6', 'P00750', 'P02100', 'P69891', 'Q96PC5', 'Q99436', 'P03951', 'Q5JRA6', 'P07093', 'P41220']	['Q96KK5' 'Q05639' 'Q99877' 'B2R4P9' 'Q9NUU7' 'Q5QNW6' 'B2R4R0' 'Q99878' 'P05141' 'P35268' 'Q9BQE3' 'O14654' 'P57053' 'P58876' 'Q13085' 'O60814' 'P68104' 'Q5VTE0' 'Q6FI13' 'Q5JRA6' 'Q71DI3' 'P62807' 'A4FTV9' 'P04908' 'P84243' 'A3KPC7' 'P0C0S8' 'Q99880' 'Q93079' 'Q7L7L0' 'B2R4S9' 'Q99879' 'P68431' 'P62805' 'Q9UMR2' 'P12236' 'Q9H2G2' 'P20671' 'Q93077' 'Q9BTM1' 'Q16695' 'P07437' 'Q16777']	['Q5JRA6']	94.6084
VACV	P24356	Apoptosis regulator OPG045	OPG045	Q92843	Bcl-2-like protein 2	BCL2L2	30.0185	23.5797	['B7ZW38', 'Q9H0D6', 'P04271', 'Q9Y2L1', 'Q9UKM9', 'Q13323', 'Q13243', 'Q8WW36', 'Q13794', 'Q13794', 'Q96DU9', 'Q5JQF8', 'Q9P272', 'Q9H361', 'Q13247', 'P20591', 'P20591', 'P20592', 'P20592', 'Q9BYJ9', 'Q8NI27', 'Q32P51', 'P55957', 'P55957', 'P55345', 'Q07817', 'Q07817', 'P42285', 'P84103', 'Q8NE35', 'Q7L3V2', 'Q7L3V2', 'Q9GZT3', 'Q8N5Y2', 'Q9H0L4', 'Q5JQF8', 'Q86SE5', 'Q9NUD5', 'Q96LC9', 'Q96LC9'…	['Q16611' 'Q13794' 'Q96PG8' 'Q07812' 'O43521']	['Q07812', 'Q13794', 'Q16611', 'O43521', 'Q96PG8']	78.23
VACV	P24356	Apoptosis regulator OPG045	OPG045	P10415	Apoptosis regulator Bcl-2	BCL2	30.0185	39.2833	['P09429', 'Q9Y4H2', 'O43759', 'Q13323', 'Q13794', 'P28482', 'O60238', 'P20591', 'P20592', 'O60551', 'Q14573', 'P55957', 'P00441', 'Q07817', 'Q99747', 'Q93084', 'O15111', 'Q7L3V2', 'Q96BY2', 'O94817', 'P51572', 'Q9NYF8', 'Q96LC9', 'O15304', 'Q14289', 'Q14457', 'Q8N8Y2', 'P19793', 'P61163', 'P29590', 'O95817', 'P50452', 'Q07869', 'P04150', 'Q8N5K1', 'Q9BWQ8', 'P55061', 'Q13501', 'P48454', 'P55211'…	['Q16611' 'Q13794' 'Q96PG8' 'Q07812' 'O43521']	['Q07812', 'Q13794', 'Q16611', 'O43521', 'Q96PG8']	78.23
VACV	P24356	Apoptosis regulator OPG045	OPG045	Q07817	Bcl-2-like protein 1	BCL2L1	30.0185	31.3481	['P12236', 'P02489', 'O43759', 'Q13323', 'Q13794', 'O60238', 'Q9NQG6', 'P20591', 'P20592', 'Q14573', 'P55957', 'Q99747', 'P10415', 'Q8WYB5', 'Q7L3V2', 'Q96BY2', 'P63104', 'Q15759', 'P51572', 'Q9NYF8', 'Q9UKT9', 'Q96LC9', 'O15304', 'O14965', 'P54578', 'Q8NEB9', 'Q14457', 'Q7Z6V5', 'P51813', 'Q9H1Y0', 'Q9BZR8', 'Q29RF7', 'O95817', 'Q9UMX1', 'P23443', 'Q92558', 'Q9BWW8', 'O75915', 'Q92843', 'P12931'…	['Q16611' 'Q13794' 'Q96PG8' 'Q07812' 'O43521']	['Q07812', 'Q13794', 'Q16611', 'O43521', 'Q96PG8']	78.23
VACV	P24356	Apoptosis regulator OPG045	OPG045	Q16548	Bcl-2-related protein A1	BCL2A1	30.0185	29.1999	['Q13323', 'Q13794', 'P20591', 'P20592', 'P55957', 'P10415', 'Q7L3V2', 'Q92769', 'Q96LC9', 'Q14457', 'P06850', 'P12931', 'P55061', 'P50281', 'Q13451', 'Q01844', 'O14929', 'Q9UMX3', 'Q8IWA4', 'Q16625', 'P40763', 'Q96I99', 'Q12983', 'Q16611', 'P07900', 'P61981', 'P21810', 'Q92934', 'P49841', 'P50570', 'O60313', 'P10809', 'O00198', 'O95140', 'Q07812', 'O60760', 'P49662', 'P51878', 'Q05193', 'Q13263'…	['Q16611' 'Q13794' 'Q96PG8' 'Q07812' 'O43521']	['Q07812', 'Q13794', 'Q16611', 'O43521', 'Q96PG8']	78.23
VACV	P24356	Apoptosis regulator OPG045	OPG045	Q07812	Apoptosis regulator BAX	BAX	30.0185	28.9192	['P03915', 'P02489', 'Q32NC0', 'Q13794', 'P20591', 'P20592', 'P55957', 'P12956', 'Q8IWL3', 'Q07817', 'P10415', 'Q7L3V2', 'Q96BY2', 'P49916', 'Q96P63', 'Q9UNZ2', 'Q14457', 'Q9NS69', 'Q3B7T1', 'Q96QE3', 'O95817', 'O75208', 'Q92843', 'Q7Z419', 'Q8N4C6', 'Q96AJ1', 'Q02156', 'P55211', 'Q9ULZ3', 'O14672', 'P99999', 'Q13526', 'P52789', 'Q9P2Y5', 'O95084', 'Q9Y277', 'P31749', 'O14893', 'P12235', 'P50454'…	['Q16611' 'Q13794' 'Q96PG8' 'Q07812' 'O43521']	['Q96PG8', 'Q13794', 'Q16611', 'O43521']	78.23
VACV	P24356	Apoptosis regulator OPG045	OPG045	Q16611	Bcl-2 homologous antagonist/killer	BAK1	30.0185	28.306	['P03915', 'P48051', 'P20591', 'P20592', 'P55957', 'Q07817', 'P10415', 'Q7L3V2', 'Q14457', 'Q15751', 'Q15653', 'Q92843', 'O14672', 'Q9Y277', 'P31749', 'P68104', 'Q5EBL8', 'P30405', 'Q16548', 'Q8IWA4', 'P45880', 'P45983', 'Q92934', 'O96008', 'Q69YN4', 'P28906', 'Q92843', 'P50570', 'P01031', 'O60313', 'P13671', 'P02748', 'P10721', 'P10643', 'P10809', 'Q86UF1', 'Q969M1', 'O95140', 'Q07812', 'Q05193'…	['Q16611' 'Q13794' 'Q96PG8' 'Q07812' 'O43521']	['Q07812', 'O43521']	78.23
VACV	P17361	Protein OPG035	OPG035	Q16548	Bcl-2-related protein A1	BCL2A1	18.1529	29.1999	['Q13323', 'Q13794', 'P20591', 'P20592', 'P55957', 'P10415', 'Q7L3V2', 'Q92769', 'Q96LC9', 'Q14457', 'P06850', 'P12931', 'P55061', 'P50281', 'Q13451', 'Q01844', 'O14929', 'Q9UMX3', 'Q8IWA4', 'Q16625', 'P40763', 'Q96I99', 'Q12983', 'Q16611', 'P07900', 'P61981', 'P21810', 'Q92934', 'P49841', 'P50570', 'O60313', 'P10809', 'O00198', 'O95140', 'Q07812', 'O60760', 'P49662', 'P51878', 'Q05193', 'Q13263'…	['A8ASI8' 'Q07812' 'P55957' 'O43521' 'Q92934']	['Q92934', 'Q07812', 'P55957', 'O43521']	96.9348
VACV	P11158	Ribonucleoside-diphosphate reductase small chain	OPG048	P31350	Ribonucleoside-diphosphate reductase subunit M2	RRM2	36.8444	43.6966	['Q13627', 'O75354', 'Q9UIV1', 'P28482', 'Q96M32', 'Q9Y227', 'O96017', 'P12004', 'Q9NNW7', 'O75717', 'P46013', 'P38159', 'Q05048', 'Q96QE3', 'Q14683', 'Q15233', 'O60930', 'Q14738', 'Q12874', 'Q9BPZ3', 'P11940', 'Q9H4M7', 'O00295', 'Q9Y6K8', 'P08243', 'P27144', 'Q8NDV3', 'Q96RI1', 'Q9UMR2', 'P11142', 'Q01130', 'Q14192', 'Q96MA6', 'P53350', 'P41002', 'Q07955', 'P22392', 'P20930', 'P15531', 'P49459'…	['Q13753' 'Q13227' 'A0A0U1RRM6' 'Q8N8S7' 'P78344']	['P78344']	96.0077
VACV	P15059	Serine proteinase inhibitor 2	OPG199	P36952	Serpin B5	SERPINB5	63.6417	67.287	['O00505', 'Q9P104', 'Q9BX46', 'Q14330', 'P05543', 'P00441', 'O43776', 'Q9BY32', 'P12956', 'Q8IV20', 'Q7L1T6', 'P08238', 'Q13009', 'P78417', 'P29622', 'P01011', 'P01011', 'Q969P5', 'Q01581', 'P80723', 'Q8NBF2', 'P00749', 'Q03405', 'Q12796', 'P30740', 'P01009', 'Q8IW75', 'Q8IWT3', 'P00734', 'Q99986', 'P09237', 'P05091', 'P80294', 'Q6IE81', 'P00813', 'Q9UMR2', 'P68104', 'P00390', 'P23526', 'O43865'…	['Q96KK5' 'Q05639' 'Q99877' 'B2R4P9' 'Q9NUU7' 'Q5QNW6' 'B2R4R0' 'Q99878' 'P05141' 'P35268' 'Q9BQE3' 'O14654' 'P57053' 'P58876' 'Q13085' 'O60814' 'P68104' 'Q5VTE0' 'Q6FI13' 'Q5JRA6' 'Q71DI3' 'P62807' 'A4FTV9' 'P04908' 'P84243' 'A3KPC7' 'P0C0S8' 'Q99880' 'Q93079' 'Q7L7L0' 'B2R4S9' 'Q99879' 'P68431' 'P62805' 'Q9UMR2' 'P12236' 'Q9H2G2' 'P20671' 'Q93077' 'Q9BTM1' 'Q16695' 'P07437' 'Q16777']	['Q9UMR2', 'P68104']	94.6084
VACV	Q01220	Protein A52	not found	Q07812	Apoptosis regulator BAX	BAX	22.4195	28.9192	['P03915', 'P02489', 'Q32NC0', 'Q13794', 'P20591', 'P20592', 'P55957', 'P12956', 'Q8IWL3', 'Q07817', 'P10415', 'Q7L3V2', 'Q96BY2', 'P49916', 'Q96P63', 'Q9UNZ2', 'Q14457', 'Q9NS69', 'Q3B7T1', 'Q96QE3', 'O95817', 'O75208', 'Q92843', 'Q7Z419', 'Q8N4C6', 'Q96AJ1', 'Q02156', 'P55211', 'Q9ULZ3', 'O14672', 'P99999', 'Q13526', 'P52789', 'Q9P2Y5', 'O95084', 'Q9Y277', 'P31749', 'O14893', 'P12235', 'P50454'…	['P13637' 'O00459' 'P27986' 'Q92569' 'P22492' 'Q00325' 'P12235' 'Q5VTE0' 'Q05639' 'P42336' 'P68104' 'P42338' 'Q02539' 'P05141' 'P05023' 'Q9Y4K3' 'P07437' 'Q9BQE3' 'P12236' 'Q71U36' 'O43187']	['P12235']	97.982
VACV	P16913	B1 kinase	OPG187	O14733	Dual specificity mitogen-activated protein kinase kinase 7	MAP2K7	29.3859	29.6444	['Q9Y279', 'P28482', 'Q99439', 'Q8IWL3', 'P27815', 'Q7Z434', 'P80370', 'Q6S5L8', 'Q14457', 'P43405', 'Q96RU7', 'Q9Y6R4', 'Q03405', 'Q13387', 'Q13163', 'P17252', 'P06241', 'Q9NRL3', 'Q969H4', 'O43815', 'P53004', 'Q14160', 'Q9UL54', 'P46937', 'P27361', 'Q9H4M7', 'O43283', 'Q14114', 'Q9UM73', 'Q12802', 'P25942', 'Q13033', 'P45985', 'Q9NYL2', 'P17535', 'Q7L523', 'Q8TEQ6', 'Q5VSL9', 'Q9HBV2', 'Q9ULQ0'…	['P05412']	['P05412']	97.2107
VACV	P16913	B1 kinase	OPG187	P06493	Cyclin-dependent kinase 1	CDK1	29.3859	30.4969	['Q9BW62', 'P78396', 'P09429', 'O00505', 'Q9Y5T5', 'P05067', 'O14490', 'P07947', 'Q12778', 'Q15311', 'Q01196', 'Q14684', 'Q9P2X3', 'P51948', 'Q8N752', 'P02686', 'Q9NSI6', 'P06400', 'Q9UQR0', 'P57078', 'O95271', 'Q9UIV1', 'P28749', 'Q9H4X1', 'Q9HD67', 'P28482', 'Q9NRM7', 'Q9UQ07', 'P62191', 'Q6RI45', 'Q9NTI5', 'Q9Y250', 'Q69YH5', 'P51668', 'O00399', 'Q96CX2', 'O75602', 'Q8WWL7', 'O75909', 'Q8WWK9'…	['P05412']	['P05412']	97.2107
VACV	P16913	B1 kinase	OPG187	P11802	Cyclin-dependent kinase 4	CDK4	29.3859	31.8786	['P78396', 'O00505', 'Q15555', 'P53671', 'P78504', 'Q15796', 'Q13627', 'Q9P2X3', 'P51948', 'Q8N752', 'Q9NSI6', 'P06400', 'P57078', 'O95271', 'Q9UIV1', 'P28749', 'P28482', 'P43307', 'P57053', 'Q9UQ07', 'Q6RI45', 'Q9UH17', 'O75832', 'O75602', 'Q8WWL7', 'O75909', 'Q9UKT5', 'Q13882', 'Q15208', 'P19388', 'Q13156', 'O96017', 'Q5VWP3', 'Q9H4Z2', 'Q5FWF5', 'Q96P53', 'O14744', 'Q01094', 'P12004', 'Q6ZMV9'…	['P05412']	['P05412']	97.2107
VACV	P16913	B1 kinase	OPG187	P24941	Cyclin-dependent kinase 2	CDK2	29.3859	29.8755	['Q9BW62', 'P78396', 'O00505', 'Q99626', 'Q8NA61', 'O14490', 'Q15555', 'Q12778', 'Q99708', 'Q15796', 'P36888', 'Q9P2X3', 'P51948', 'Q9NSI6', 'P06400', 'Q9UQR0', 'P57078', 'O95271', 'Q9UIV1', 'Q69YQ0', 'P28749', 'P28482', 'Q9NRM7', 'O43918', 'Q9UQ07', 'P62191', 'Q6RI45', 'Q9NTI5', 'P51668', 'P10244', 'O75602', 'Q8WWL7', 'O75909', 'Q9BW66', 'Q8N448', 'Q13882', 'P07948', 'Q86T65', 'Q15208', 'Q9Y535'…	['P05412']	['P05412']	97.2107
VACV	P16913	B1 kinase	OPG187	P27361	Mitogen-activated protein kinase 3	MAPK3	29.3859	28.7877	['P03886', 'P09429', 'O94822', 'P05067', 'P17948', 'O14490', 'P07947', 'P25100', 'Q15555', 'P04271', 'P43146', 'Q13464', 'Q13258', 'Q96AC1', 'P17706', 'Q8WUJ0', 'P35813', 'Q8WXI2', 'P02686', 'Q9H4E5', 'P56180', 'P01100', 'Q8WYK2', 'P06400', 'Q13323', 'O15075', 'Q04917', 'Q16825', 'Q96KR7', 'P28482', 'P05305', 'Q9BV47', 'O75582', 'P57721', 'Q15750', 'P63151', 'Q8NFU7', 'P17342', 'Q15691', 'P07948'…	['P05412']	['P05412']	97.2107
VACV	P16913	B1 kinase	OPG187	P28482	Mitogen-activated protein kinase 1	MAPK1	29.3859	28.8467	['P03886', 'P09429', 'P05067', 'P17948', 'O14490', 'P07947', 'P25100', 'Q15555', 'Q12778', 'P04271', 'Q01196', 'P43146', 'Q96CW5', 'Q13258', 'Q9Y6Q9', 'Q96AC1', 'P17706', 'Q8WUJ0', 'P35813', 'O95863', 'Q8WXI2', 'O00287', 'P02686', 'Q9H4E5', 'P56180', 'P01100', 'Q8WYK2', 'O15075', 'Q04917', 'Q16825', 'Q96KR7', 'P05305', 'Q9BV47', 'O75582', 'P57721', 'Q15750', 'P63151', 'Q15691', 'P07948', 'Q8NEM7'…	['P05412']	['P05412']	97.2107
VACV	P16913	B1 kinase	OPG187	P45984	Mitogen-activated protein kinase 9	MAPK9	29.3859	29.8503	['P03886', 'P05067', 'Q9Y3I1', 'P35813', 'P01100', 'Q8WYK2', 'Q5JST6', 'O95271', 'Q13469', 'Q8N448', 'P55957', 'Q07817', 'Q5VWP3', 'P36952', 'Q9Y5K6', 'Q15759', 'O95147', 'Q14642', 'Q01581', 'P30305', 'P25391', 'Q8TCX5', 'P10620', 'Q9P289', 'Q14934', 'Q13387', 'P50616', 'Q08AE8', 'Q16520', 'Q9NRL3', 'O15217', 'Q02930', 'P02794', 'O43815', 'P49674', 'P80192', 'Q8IV63', 'Q99986', 'Q16828', 'P01130'…	['P05412']	['P05412']	97.2107
VACV	P16913	B1 kinase	OPG187	P45985	Dual specificity mitogen-activated protein kinase kinase 4	MAP2K4	29.3859	31.3644	['Q9Y295', 'P85299', 'P28482', 'P98172', 'Q8IWL3', 'Q9P286', 'Q53F19', 'Q9H694', 'P55039', 'P53778', 'Q15759', 'P85298', 'Q14093', 'P30793', 'P21333', 'P29590', 'Q9Y6R4', 'O95755', 'P52564', 'Q96RU8', 'P06241', 'O75914', 'Q8TD19', 'Q07960', 'O75791', 'Q96BR1', 'P27361', 'Q9H4M7', 'O43283', 'Q96EK9', 'P25942', 'P31749', 'P41279', 'Q8TEQ6', 'Q13164', 'O15264', 'Q12851', 'P36575', 'Q5JT25', 'Q6ZN16'…	['P05412']	['P05412']	97.2107
VACV	P16913	B1 kinase	OPG187	P49841	Glycogen synthase kinase-3 beta	GSK3B	29.3859	30.2416	['Q99626', 'Q9UKA4', 'P05067', 'P57058', 'Q13887', 'P07947', 'P12643', 'Q9Y3I1', 'Q12778', 'O14867', 'Q5THR3', 'P31152', 'Q15796', 'Q9Y4H2', 'Q13627', 'P12236', 'Q9Y6Q9', 'Q96AC1', 'O60346', 'Q16537', 'Q13433', 'P35813', 'Q86V86', 'O95863', 'Q8N752', 'Q9H4E5', 'P20472', 'P56180', 'Q9NWU2', 'P18075', 'P12644', 'P55283', 'Q86YF9', 'O95271', 'Q01523', 'Q04917', 'P22004', 'Q9BWX5', 'Q9UK05', 'P28482'…	['P05412']	['P05412']	97.2107
VACV	P16913	B1 kinase	OPG187	P53778	Mitogen-activated protein kinase 12	MAPK12	29.3859	18.1084	['O14490', 'Q15555', 'P43146', 'P17706', 'Q8WUJ0', 'P35813', 'P02686', 'Q9H4E5', 'P56180', 'P01100', 'Q8WYK2', 'O15075', 'P55283', 'Q04917', 'Q16825', 'Q96KR7', 'P28482', 'P19022', 'Q9BV47', 'O75582', 'P57721', 'Q15750', 'P63151', 'Q15691', 'Q99439', 'P28827', 'Q9H1R3', 'Q8WWF8', 'P30679', 'Q9P286', 'Q96QS6', 'Q9P0J1', 'P05107', 'P08238', 'P29992', 'Q7L3B6', 'Q8N7U6', 'P63104', 'P38405', 'Q16543'…	['P05412']	['P05412']	97.2107
VACV	P16913	B1 kinase	OPG187	P68400	Casein kinase II subunit alpha	CSNK2A1	29.3859	31.2707	['O95931', 'Q01196', 'Q9H5Z1', 'O43396', 'Q14684', 'Q8IZP6', 'P46597', 'O95863', 'P01100', 'P20042', 'Q9NSI6', 'Q96BK5', 'P32745', 'Q9ULW3', 'P48426', 'P28482', 'Q16555', 'Q6RI45', 'Q5TAP6', 'Q9Y3A4', 'O95503', 'P51811', 'Q8TEA8', 'Q9BRS2', 'Q9Y2Z0', 'Q9P127', 'Q9ULW6', 'Q9NZR4', 'P12956', 'P53999', 'Q99457', 'O15111', 'Q53F19', 'P11387', 'P04156', 'Q9Y297', 'Q14498', 'Q99575', 'Q86SE9', 'O75475'…	['P05412']	['P05412']	97.2107
VACV	P16913	B1 kinase	OPG187	Q00534	Cyclin-dependent kinase 6	CDK6	29.3859	31.8855	['P78396', 'O00505', 'Q9Y3I1', 'Q01196', 'Q9P2X3', 'P51948', 'Q8N752', 'Q9NSI6', 'P06400', 'P57078', 'O95271', 'P28749', 'Q9UQ07', 'Q6RI45', 'P61371', 'O75602', 'Q8WWL7', 'O75909', 'Q13882', 'Q15208', 'P11308', 'Q13950', 'P19388', 'Q13156', 'O96017', 'Q14186', 'Q5VWP3', 'Q9H4Z2', 'Q5FWF5', 'Q96P53', 'O14744', 'Q01094', 'P12004', 'Q6ZMV9', 'O15018', 'P51946', 'Q9P286', 'O75419', 'Q9BYB4', 'Q5JTZ9'…	['P05412']	['P05412']	97.2107
VACV	P16913	B1 kinase	OPG187	Q00535	Cyclin-dependent kinase 5	CDK5	29.3859	28.7147	['P50990', 'P07947', 'Q9Y2L1', 'P02686', 'A6NHL2', 'P06400', 'Q5VV42', 'Q16555', 'Q9H4B7', 'O14786', 'Q9NZ32', 'Q8IWL3', 'Q07817', 'P19388', 'P53999', 'Q9BUF5', 'P12004', 'P17600', 'Q99719', 'Q12864', 'P51805', 'P08238', 'P49336', 'Q92831', 'Q8ND76', 'O43164', 'P27695', 'P12036', 'P10275', 'Q8TDN4', 'P0DPH7', 'O14965', 'Q14990', 'P30305', 'Q3KP44', 'O95067', 'Q14457', 'P16989', 'Q9NY65', 'Q96DN5'…	['P05412']	['P05412']	97.2107
VACV	P16913	B1 kinase	OPG187	Q02750	Dual specificity mitogen-activated protein kinase kinase 1	MAP2K1	29.3859	33.2778	['Q9UHK0', 'P07947', 'Q8N7B1', 'P53671', 'Q99578', 'P31152', 'Q13464', 'Q15796', 'Q13627', 'Q8TCU6', 'P17706', 'Q8WUJ0', 'P35813', 'Q8WXI2', 'P02686', 'Q9H4E5', 'Q6T310', 'P18075', 'P57078', 'Q96S96', 'Q04917', 'Q5VYJ5', 'P10114', 'P28482', 'P05305', 'Q9BV47', 'O75582', 'Q15750', 'O75832', 'Q13882', 'P07948', 'Q9UNN8', 'Q9UBD0', 'Q8IWL3', 'Q8IYK8', 'Q7Z5R6', 'Q9P286', 'P55040', 'P06213', 'O15111'…	['P05412']	['P05412']	97.2107
VACV	P16913	B1 kinase	OPG187	Q16539	Mitogen-activated protein kinase 14	MAPK14	29.3859	28.7466	['P03886', 'P17948', 'P07947', 'Q15555', 'Q5VYV7', 'P43146', 'Q13464', 'P55854', 'Q14684', 'Q9Y6Q9', 'P17706', 'Q8WUJ0', 'P35813', 'P02686', 'Q9H4E5', 'P56180', 'P01100', 'Q8WYK2', 'P06400', 'O15075', 'P55283', 'Q13243', 'Q04917', 'Q16825', 'Q96KR7', 'P15822', 'P28482', 'P19022', 'Q9BV47', 'O75582', 'Q6R327', 'P57721', 'Q15750', 'Q9NQT8', 'P63151', 'P52945', 'P49917', 'Q9NPJ1', 'Q15691', 'Q8NEM7'…	['P05412']	['P05412']	97.2107
VACV	P16913	B1 kinase	OPG187	Q96Q40	Cyclin-dependent kinase 15	CDK15	29.3859	28.6457	['P78396', 'O00505', 'Q12778', 'Q13464', 'Q9P2X3', 'Q9NSI6', 'P06400', 'P57078', 'O95271', 'P28749', 'P28482', 'Q9UQ07', 'Q6RI45', 'Q9NTI5', 'P31941', 'O75602', 'Q8WWL7', 'O75909', 'Q86T65', 'Q15208', 'O43776', 'P19388', 'Q13156', 'O96017', 'Q5FWF5', 'Q96P53', 'O14744', 'Q01094', 'P12004', 'Q6ZMV9', 'O15018', 'P51946', 'Q9P286', 'O75419', 'Q9BYB4', 'Q5JTZ9', 'P08238', 'Q7L3B6', 'Q14191', 'P22674'…	['P05412']	['P05412']	97.2107
VACV	P16913	B1 kinase	OPG187	Q99986	Serine/threonine-protein kinase VRK1	VRK1	29.3859	31.9061	['Q9Y2V7', 'P39023', 'Q8N752', 'Q6IA86', 'Q9BWX5', 'Q13247', 'P46778', 'O76064', 'P12956', 'Q92908', 'P42285', 'P36952', 'P56537', 'P84103', 'Q9H503', 'Q9Y297', 'Q9UJ04', 'P62888', 'Q86VY4', 'Q9UBC2', 'Q16878', 'Q9Y5B9', 'Q9P015', 'B2RXF5', 'P62829', 'Q9P2K8', 'P54578', 'Q9BVS4', 'P62244', 'Q9BQI3', 'Q14683', 'P42766', 'Q9H4I0', 'P18124', 'Q9UJT1', 'P19474', 'P07305', 'Q4G112', 'Q96GA3', 'P30050'…	['P05412']	['P05412']	97.2107
VACV	P16913	B1 kinase	OPG187	P36507	Dual specificity mitogen-activated protein kinase kinase 2	MAP2K2	29.3859	32.66	['P07947', 'Q8N7B1', 'P53671', 'Q99578', 'P31152', 'Q13464', 'P17706', 'Q8WUJ0', 'P35813', 'Q8WXI2', 'Q9H4E5', 'Q6T310', 'P57078', 'Q04917', 'Q5VYJ5', 'P10114', 'P28482', 'P05305', 'Q9BV47', 'O75582', 'Q15750', 'Q13882', 'P07948', 'Q9UBD0', 'Q8IWL3', 'Q8IYK8', 'Q7Z5R6', 'Q9P286', 'P55040', 'P06213', 'O15111', 'Q9P0J1', 'P08238', 'Q9BXT8', 'P42679', 'P63104', 'P53778', 'Q16543', 'Q15759', 'O94844'…	['P05412']	['P05412']	97.2107
VACV	P16913	B1 kinase	OPG187	P45983	Mitogen-activated protein kinase 8	MAPK8	29.3859	30.7366	['P03886', 'P05067', 'P31152', 'A1YPR0', 'Q9Y6Q9', 'O60346', 'P02686', 'P01100', 'Q8WYK2', 'P06400', 'O60469', 'O95271', 'Q13469', 'O75928', 'P57053', 'P33176', 'P55957', 'Q07817', 'P46108', 'Q9Y297', 'O95644', 'Q9NS91', 'P63104', 'Q9Y5K6', 'Q15759', 'P48594', 'P29508', 'Q14642', 'Q96LC9', 'Q92878', 'Q13485', 'P10276', 'Q14289', 'P54845', 'Q14457', 'Q8IUQ4', 'P10620', 'P46109', 'Q9Y6R4', 'Q14934'…	['P05412']	['P05412']	97.2107
VACV	P16913	B1 kinase	OPG187	Q00526	Cyclin-dependent kinase 3	CDK3	29.3859	29.8257	['P78396', 'P78396', 'O00505', 'O00505', 'O14490', 'O14490', 'Q9P2X3', 'Q9P2X3', 'Q9NSI6', 'Q9NSI6', 'P06400', 'P06400', 'P57078', 'P57078', 'O95271', 'O95271', 'P28749', 'P28749', 'P28482', 'P28482', 'Q9UQ07', 'Q9UQ07', 'P62191', 'P62191', 'Q6RI45', 'Q6RI45', 'Q9NTI5', 'Q9NTI5', 'P10244', 'P10244', 'O75602', 'O75602', 'Q8WWL7', 'Q8WWL7', 'O75909', 'O75909', 'Q05639', 'Q86T65', 'Q86T65', 'Q15208'…	['P05412']	['P05412']	97.2107
VACV	P17371	Kelch repeat protein C2	not found	Q92747	Actin-related protein 2/3 complex subunit 1A	ARPC1A	36.6188	16.1553	['Q9UPY6', 'Q15555', 'Q15811', 'O14818', 'Q96KP4', 'Q9HD67', 'Q86YR6', 'Q9NZ32', 'Q15691', 'Q5JTZ9', 'Q562R1', 'P60983', 'Q9Y608', 'Q16890', 'Q8TF74', 'H3BUK9', 'P54578', 'Q9H2M3', 'P68032', 'Q6S5H5', 'Q93088', 'Q12965', 'Q96DN5', 'Q9NWX6', 'Q9BPX5', 'P61163', 'O95817', 'B2RU33', 'Q92558', 'P35579', 'Q9BTE6', 'O60234', 'P16333', 'Q8TDG2', 'Q9H568', 'Q9Y614', 'Q9Y615', 'Q5T7N2', 'P48431', 'Q15003'…	['P02511' 'P04792']	['P04792']	93.3782
VACV	P17371	Kelch repeat protein C2	not found	O95198	Kelch-like protein 2	KLHL2	36.6188	38.0256	['Q96BW1', 'P51668', 'O95503', 'O00399', 'Q96CA5', 'Q7Z4G1', 'P78318', 'Q9NZ32', 'Q6PH85', 'Q86VX2', 'O00762', 'Q9NRD5', 'Q53GT1', 'Q9UH77', 'O60826', 'O00560', 'P68032', 'Q96J92', 'Q9Y3Z3', 'Q9Y4X5', 'Q9UEY8', 'Q8NFY9', 'Q15843', 'Q9NX08', 'P61163', 'Q9Y6G5', 'P50895', 'Q14681', 'Q8IXQ5', 'Q8N5Z5', 'P06241', 'Q9P000', 'Q9UKG1', 'Q86X83', 'P26651', 'Q9P2E9', 'Q13829', 'O43791', 'Q9H0H3', 'Q9UBU8'…	['P02511' 'P04792']	['P02511']	93.3782
VACV	P17371	Kelch repeat protein C2	not found	Q96EE3	Nucleoporin SEH1	SEH1L	36.6188	24.2998	['O95825', 'Q96EM0', 'Q9UKX7', 'Q9NSI6', 'O75694', 'Q6RI45', 'Q9H4D5', 'P11279', 'O60318', 'Q96P53', 'Q9BYB4', 'Q9BVL2', 'Q9NNW7', 'Q5FBB7', 'Q99973', 'Q8N4J0', 'Q8WTW4', 'Q96AY3', 'Q8WTX7', 'Q96A72', 'Q09161', 'Q9GZY0', 'Q9HCD5', 'O15234', 'Q9NXC5', 'Q8N1F7', 'Q9HCJ6', 'O95235', 'Q8TBZ3', 'Q96MT7', 'Q9UKK6', 'Q8WVT3', 'Q6PJI9', 'P49790', 'Q14554', 'P58004', 'O75864', 'Q8N412', 'Q14008', 'Q09019'…	['P02511' 'P04792']	['P02511']	93.3782
VACV	P24770	Soluble interferon gamma receptor OPG193	OPG193	P38484	Interferon gamma receptor 2	IFNGR2	25.0646	29.464	['P15018', 'P01127', 'P17181', 'O60674', 'Q96EY1', 'P08758', 'P01574', 'P36894', 'Q14765', 'Q86WN2', 'Q9P0W0', 'P27037', 'O15524', 'P15260', 'P01133', 'P13861', 'O14543', 'P04085', 'Q13873', 'P01579', 'P42224', 'P23458']	['P01579']	['P01579']	97.5854
VACV	P24770	Soluble interferon gamma receptor OPG193	OPG193	Q08334	Interleukin-10 receptor subunit beta	IL10RB	25.0646	27.7443	['P01127', 'P17181', 'Q6UXL0', 'Q8IU54', 'Q8IZJ0', 'P42701', 'P60568', 'P01574', 'P40763', 'Q14765', 'Q9UHF4', 'Q13324', 'P42229', 'Q86WN2', 'Q9P0W0', 'Q969J5', 'P01133', 'Q8IZI9', 'P29597', 'P51692', 'Q06124', 'P04085', 'Q9NYY1', 'Q13651', 'P52630', 'P01579', 'Q9NPH9', 'Q9GZX6', 'Q8N6P7', 'Q8IU57', 'P42224', 'P22301', 'P23458']	['P01579']	['P01579']	97.5854
VACV	P24768	Kelch repeat and BTB domain-containing protein A55	KBTB1	P43034	Platelet-activating factor acetylhydrolase IB subunit beta	PAFAH1B1	43.6369	33.9701	['P25100', 'Q15555', 'Q9Y3I1', 'P78504', 'Q15796', 'P85299', 'O15198', 'Q9NZ20', 'P51808', 'Q04917', 'Q96BK5', 'O96015', 'O00399', 'P0C0E4', 'P33176', 'Q8N448', 'Q8WXH6', 'Q9NZ32', 'O95229', 'Q15691', 'Q9BX93', 'P46108', 'P08238', 'P17540', 'Q9Y6G9', 'Q9H4A6', 'Q9H0L4', 'P63104', 'P27815', 'P85298', 'P25054', 'Q8IZ41', 'Q96S21', 'P68400', 'P04899', 'Q05048', 'O00339', 'O14777', 'P68032', 'P46821'…	['O75376' 'Q9Y618']	['O75376']	93.4994
VACV	P68466	Protein K7	OPG044	Q16548	Bcl-2-related protein A1	BCL2A1	20.2749	29.1999	['Q13323', 'Q13794', 'P20591', 'P20592', 'P55957', 'P10415', 'Q7L3V2', 'Q92769', 'Q96LC9', 'Q14457', 'P06850', 'P12931', 'P55061', 'P50281', 'Q13451', 'Q01844', 'O14929', 'Q9UMX3', 'Q8IWA4', 'Q16625', 'P40763', 'Q96I99', 'Q12983', 'Q16611', 'P07900', 'P61981', 'P21810', 'Q92934', 'P49841', 'P50570', 'O60313', 'P10809', 'O00198', 'O95140', 'Q07812', 'O60760', 'P49662', 'P51878', 'Q05193', 'Q13263'…	['P20671' 'P05166' 'Q00610' 'Q5EBL4' 'Q7L7L0' 'Q53SF7' 'P07437' 'Q9HCC0' 'B2ZZ89' 'A0A0D9SG04' 'Q13085' 'O00571' 'P46776' 'Q9BYP7' 'Q6FI13' 'Q96KK5' 'Q9Y3S1' 'Q9H2G4' 'O00327' 'A4FTV9' 'O15020' 'B2R4R0' 'Q01082' 'O75376' 'Q08AE8' 'P13051' 'Q9BTM1' 'P62805' 'E5KTA5' 'P0C0S8' 'Q9Y5X3' 'E9PDI4' 'Q99878' 'A3KPC7' 'P04908' 'Q93077' 'Q9H4A3' 'O14654' 'P11021' 'O00515' 'Q16777']	['O75376']	92.2887
VACV	P12848	Ribonucleoside-diphosphate reductase large subunit	OPG080	P23921	Ribonucleoside-diphosphate reductase large subunit	RRM1	68.9242	61.1239	['P09429', 'O95825', 'Q96NM4', 'Q13627', 'Q5TBB1', 'O75354', 'Q04917', 'Q9UBG7', 'Q96M32', 'Q9P272', 'Q9Y227', 'Q05639', 'Q00059', 'Q8IWL3', 'P12004', 'P35754', 'P63104', 'P55060', 'P33992', 'Q32M84', 'Q9Y450', 'P51610', 'P04899', 'P11488', 'P10599', 'Q6A555', 'O94900', 'O43684', 'P19086', 'O60508', 'Q15233', 'P45877', 'P18206', 'Q9NP66', 'Q86VQ3', 'O15405', 'Q9HCJ6', 'Q14344', 'Q9NQW6', 'Q8IYD1'…	['P04792' 'Q96DA0' 'Q9H334' 'Q92624' 'Q9P0K7' 'A0A3B3IS20' 'Q86VP6' 'O14578' 'Q548T7' 'Q6P5S2' 'Q08379' 'Q8WW38']	['O14578']	97.1392
VACV	Q80HT9	Thymidylate kinase	OPG178	Q16854	Deoxyguanosine kinase, mitochondrial	DGUOK	30.9499	42.6568	['P03886', 'P03891', 'P00395', 'P00403', 'P03897', 'P03901', 'P03905', 'P03915', 'P03923', 'P00156', 'Q9Y619', 'P19404', 'Q8IZU0', 'O15075', 'P36542', 'Q16555', 'P56556', 'P31941', 'Q9UH17', 'Q9NRW3', 'Q8IUX4', 'Q9HC16', 'Q96KJ9', 'P17600', 'P0DPI2', 'P49755', 'P15954', 'O43181', 'Q92777', 'P14927', 'P50148', 'Q9H4G0', 'P32004', 'Q9P0J0', 'Q9UDW1', 'P61601', 'Q9Y3Z3', 'Q96AK3', 'Q14195', 'P20674'…	['O00499']	['O00499']	97.7399
VACV	P03296	Protein C10	not found	Q9BT30	Alpha-ketoglutarate-dependent dioxygenase alkB homolog 7, mitochondrial	ALKBH7	33.5103	34.7957	['Q9Y2Z0', 'P33261', 'P11509', 'P20813', 'Q16696', 'P24903', 'Q16678', 'Q9BPU9', 'P11712', 'P10632', 'P05181', 'Q96H22', 'P20853', 'Q7Z449', 'Q5T5P2', 'P04798', 'P33260', 'O75251', 'Q8TCG1', 'O75127', 'Q6VVX0', 'P51589']	['Q9GZT9' 'P00451']		87.6027
VACV	P04021	Envelope phospholipase OPG057	OPG057	O00115	Deoxyribonuclease-2-alpha	DNASE2	48.6835	46.171	['O15230', 'P51809', 'Q14246', 'Q16787', 'Q99962', 'P48960', 'Q9UHX3', 'Q9BY15', 'O00339', 'O15031', 'Q10567', 'Q6NT32', 'P49641', 'Q9UL54', 'P23141', 'P63027', 'Q9HBW9', 'P61966', 'O95460', 'Q9BXS5', 'P55072', 'Q9H2K8', 'O00754', 'P20645', 'Q9Y6Q5', 'Q16706', 'Q75N90', 'P35555', 'O43747', 'Q8IZH2', 'P50570', 'P31943', 'O00748', 'O60313', 'P23921', 'Q9Y2E5', 'Q9UBS4', 'P09496', 'P35556', 'P49407'…			95.79
VACV	P04021	Envelope phospholipase OPG057	OPG057	Q32NB8	CDP-diacylglycerol--glycerol-3-phosphate 3-phosphatidyltransferase, mitochondrial	PGS1	48.6835	55.6307	['O00410', 'Q9BYK8', 'Q9HCL2', 'O15228', 'Q9H4L7', 'Q6NUI2']			95.79
VACV	P04021	Envelope phospholipase OPG057	OPG057	Q8IV08	5'-3' exonuclease PLD3	PLD3	48.6835	59.9718	['O94822', 'Q9NRZ7', 'Q86XP1', 'Q9NZ20', 'Q5KSL6', 'Q06945', 'Q6ZNC8', 'Q9NS75', 'O43688', 'Q9BX93', 'Q07817', 'Q9BQK8', 'Q96BZ4', 'Q96B67', 'Q5VZY2', 'Q7L5N7', 'Q9NRZ5', 'Q8NEB5', 'Q92539', 'P39877', 'Q9UNK4', 'O60733', 'O15120', 'O14495', 'Q96RS6', 'P41091', 'P49619', 'Q9NUQ2', 'Q99943', 'P04054', 'O14964', 'O14939', 'P31942', 'P47712', 'Q6P1A2', 'P0C869', 'Q8TBE1', 'Q9BS26', 'Q9BZM1', 'P23743'…			95.79
VACV	P04021	Envelope phospholipase OPG057	OPG057	Q8N2A8	Mitochondrial cardiolipin hydrolase	PLD6	48.6835	29.1388	['Q9BXT6', 'Q14191', 'Q96AG3', 'P42694', 'Q14410', 'Q7Z3Z3', 'Q8WUE5', 'Q8TC59', 'Q9BYK8', 'Q9HCL2', 'Q6UWB1', 'Q7L4E1', 'Q8IWA4', 'Q15388', 'O15228', 'Q9NVH0', 'O95140', 'Q8IXI1', 'Q99571', 'P63165', 'Q96J94', 'Q7Z3Z4', 'O00429', 'P31947', 'Q9HCE1', 'Q6NUI2', 'P40855']			95.79
VACV	P04021	Envelope phospholipase OPG057	OPG057	Q8N7P1	Inactive phospholipase D5	PLD5	48.6835	58.46	['Q96RS6', 'Q9BS26']			95.79
VACV	P04021	Envelope phospholipase OPG057	OPG057	Q8WZ79	Deoxyribonuclease-2-beta	DNASE2B	48.6835	44.7072	['Q16537', 'O15230', 'Q9BYJ9', 'Q14246', 'Q16787', 'P48960', 'Q9UHX3', 'Q9BY15', 'Q8WXG9', 'O00339', 'O15031', 'Q6NT32', 'Q12841', 'Q5MNZ9', 'Q96F46', 'Q14738', 'P49641', 'P0DI81', 'P17707', 'Q9UL54', 'P23141', 'Q9HBW9', 'O95460', 'Q15165', 'Q495W5', 'Q8NB90', 'Q9H2K8', 'O00754', 'P54802', 'Q16706', 'Q5T4B2', 'Q9UBS9', 'Q75N90', 'P35555', 'O00748', 'Q24JP5', 'Q9Y2E5', 'P34059', 'P35556', 'P68366'…			95.79
VACV	P04021	Envelope phospholipase OPG057	OPG057	Q96BZ4	5'-3' exonuclease PLD4	PLD4	48.6835	59.4747	['Q9NRZ7', 'Q86XP1', 'Q9NZ20', 'Q5KSL6', 'Q6ZNC8', 'O43688', 'Q9BX93', 'Q9BQK8', 'Q5VZY2', 'Q7L5N7', 'Q9NRZ5', 'Q8NEB5', 'Q92539', 'P39877', 'Q9UNK4', 'O60733', 'O15120', 'O14495', 'Q96RS6', 'P63027', 'P49619', 'Q9NUQ2', 'Q99943', 'P04054', 'O14939', 'P47712', 'Q6P1A2', 'P0C869', 'Q9BS26', 'Q9BZM1', 'P23743', 'P52429', 'Q14693', 'Q643R3', 'Q6UWP7', 'Q86XP0', 'Q3MJ16', 'Q9BZM2', 'Q9Y6T7', 'P53816'…			95.79
VACV	P04195	Cell surface-binding protein OPG105	OPG105	O43570	Carbonic anhydrase 12	CA12	45.8424	51.9184	['P09601', 'P22748', 'O15372', 'Q16790', 'Q5XPI4', 'Q68DX3', 'Q3MIR4', 'Q9NR56', 'P78317', 'Q9Y6R1', 'P38606', 'Q9ULX7']			98.1586
VACV	P04195	Cell surface-binding protein OPG105	OPG105	O75493	Carbonic anhydrase-related protein 11	CA11	45.8424	53.9922	['Q8IYS1', 'O15372', 'Q16635', 'Q68DX3', 'P02741', 'Q9H6X2', 'Q9Y5Q6', 'P38606', 'Q9P2S2', 'Q9NR09']			98.1586
VACV	P04195	Cell surface-binding protein OPG105	OPG105	P00915	Carbonic anhydrase 1	CA1	45.8424	54.1822	['Q8N448', 'P07451', 'Q8N1Q1', 'Q9H1J1', 'P00918', 'P22748', 'P43166', 'P19634', 'Q10571', 'P35247', 'O15372', 'Q68DX3', 'P27487', 'P10644', 'Q5W5X9', 'Q9P2N6', 'P29017', 'Q8TBB1', 'Q12800', 'P49116', 'P38606', 'P07358']			98.1586
VACV	P04195	Cell surface-binding protein OPG105	OPG105	P00918	Carbonic anhydrase 2	CA2	45.8424	56.6696	['P07451', 'Q8NBS3', 'P12004', 'Q8N1Q1', 'Q9NPF4', 'P35372', 'P35221', 'Q15233', 'Q9NS85', 'P22748', 'Q9P241', 'P43166', 'P19634', 'P00915', 'Q2Y0W8', 'Q9UBY0', 'P35637', 'O15372', 'Q8WXS4', 'Q16790', 'Q7Z6Z7', 'P63167', 'P12830', 'Q68DX3', 'Q96SB3', 'P17174', 'P02730', 'Q6AI14', 'P10809', 'Q9BXS9', 'O60760', 'P61081', 'Q5S007', 'O60716', 'P78317', 'P22362', 'P05412', 'O15374', 'O00443', 'Q9Y6R1'…			98.1586
VACV	P04195	Cell surface-binding protein OPG105	OPG105	P07451	Carbonic anhydrase 3	CA3	45.8424	52.3144	['P35219', 'Q8N1Q1', 'P00918', 'Q969P5', 'O95817', 'P12931', 'P22748', 'P43166', 'P00915', 'P02768', 'P09486', 'O15372', 'Q68DX3', 'P37235', 'Q9BS40', 'P38606']			98.1586
VACV	P04195	Cell surface-binding protein OPG105	OPG105	P22748	Carbonic anhydrase 4	CA4	45.8424	54.6591	['P07451', 'P00918', 'P10599', 'O43570', 'Q13515', 'Q15007', 'P00915', 'P02768', 'O15372', 'Q16790', 'P35613', 'Q68DX3', 'P42858', 'P02730', 'Q8TCC7', 'Q9BY14', 'P34130', 'Q9Y6R1', 'Q16549', 'P13569', 'P38606', 'Q9ULX7']			98.1586
VACV	P04195	Cell surface-binding protein OPG105	OPG105	P23280	Carbonic anhydrase 6	CA6	45.8424	54.73	['O14744', 'P00918', 'O15372', 'P15516', 'Q68DX3', 'Q8N878', 'Q9Y2J8', 'Q9Y6R1', 'P38606']			98.1586
VACV	P04195	Cell surface-binding protein OPG105	OPG105	P35218	Carbonic anhydrase 5A, mitochondrial	CA5A	45.8424	53.5967	0			98.1586
VACV	P04195	Cell surface-binding protein OPG105	OPG105	P35219	Carbonic anhydrase-related protein	CA8	45.8424	50.7863	['Q8WVV4', 'Q9NTI2', 'Q14573', 'P07451', 'Q9Y5V3', 'Q9Y2D0', 'P05120', 'P01009', 'P19113', 'P02768', 'Q9BPX1', 'B9A064', 'P02679', 'Q9UJY4', 'Q14571', 'Q8IVA1', 'O15372', 'O15119', 'Q9NVH2', 'Q15828', 'P40763', 'Q9P2G9', 'Q68DX3', 'Q96EA4', 'P02787', 'Q496J9', 'P49862', 'Q9Y2Q0', 'Q16610', 'Q8TBB1', 'O43186', 'P38606', 'P31151']			98.1586
VACV	P04195	Cell surface-binding protein OPG105	OPG105	P43166	Carbonic anhydrase 7	CA7	45.8424	53.4052	['P07451', 'Q8N1Q1', 'P00918', 'P00915', 'O15372', 'Q68DX3', 'P38606']			98.1586
VACV	P04195	Cell surface-binding protein OPG105	OPG105	Q8N1Q1	Carbonic anhydrase 13	CA13	45.8424	53.0664	['P07451', 'P00918', 'Q9NS85', 'P43166', 'P00915', 'Q2Y0W8', 'Q9UBY0', 'Q8N4Y2', 'O15372', 'P63167', 'Q68DX3', 'Q96SB3', 'P17174', 'P02730', 'Q6UUV7', 'Q6AI14', 'Q9Y6R1', 'P38606', 'P31483']			98.1586
VACV	P04195	Cell surface-binding protein OPG105	OPG105	Q9NS85	Carbonic anhydrase-related protein 10	CA10	45.8424	51.9425	['Q15714', 'Q9P2X3', 'O95456', 'Q9ULW3', 'Q8N1Q1', 'P00918', 'O75717', 'P12110', 'Q86YT6', 'Q969U7', 'Q9BXU8', 'Q9P1Z2', 'Q92561', 'O75935', 'Q5VV67', 'Q9H300', 'Q5JS54', 'P11413', 'O15372', 'Q7Z6M4', 'P00966', 'Q68DX3', 'Q9UHY1', 'Q96SI1', 'Q8N2W9', 'Q9BT73', 'Q96CB9', 'P38606', 'Q8NFF5', 'Q5JTV8']			98.1586
VACV	P04195	Cell surface-binding protein OPG105	OPG105	Q9ULX7	Carbonic anhydrase 14	CA14	45.8424	53.6622	['O94822', 'O00471', 'Q9C0E2', 'O60518', 'P49770', 'O43570', 'Q6IBW4', 'Q8TF62', 'P22748', 'P42356', 'Q13535', 'P83436', 'Q96QU8', 'P13010', 'O15372', 'Q9UPT5', 'Q96BI1', 'Q16790', 'Q96ER3', 'Q15058', 'Q68DX3', 'Q9NVC3', 'Q9Y2D4', 'Q96C86', 'Q14232', 'O14787', 'Q9NR50', 'P21359', 'Q6YHU6', 'Q15051', 'Q8TCG1', 'Q14746', 'Q9BXL7', 'Q9NVM1', 'P38606', 'Q9UI10', 'P40855', 'P42345']			98.1586
VACV	P04195	Cell surface-binding protein OPG105	OPG105	Q9Y2D0	Carbonic anhydrase 5B, mitochondrial	CA5B	45.8424	54.5868	['P35219', 'O15372', 'Q68DX3', 'Q86UR5', 'Q15717', 'P38606']			98.1586
VACV	P04303	Uracil-DNA glycosylase	OPG116	P13051	Uracil-DNA glycosylase	UNG	31.4047	33.8694	['Q9Y4H2', 'Q8WUJ0', 'P12004', 'P04053', 'Q9UGP5', 'Q96LR5', 'P27695', 'Q66LE6', 'P30048', 'P62877', 'P06746', 'P16671', 'P23396', 'O95340', 'P52888', 'P39748', 'O14939', 'O60885', 'P61812', 'P04792', 'Q9NP87', 'Q14257', 'Q16531', 'E9PAV3', 'P04406', 'P15927', 'O15297', 'Q9Y4B6', 'Q969H0', 'Q9UBZ9', 'P35568', 'Q53HV7', 'P01732', 'P52701']			98.3938
VACV	P04303	Uracil-DNA glycosylase	OPG116	Q53HV7	Single-strand selective monofunctional uracil DNA glycosylase	SMUG1	31.4047	39.1507	['Q3LI76', 'P27695', 'Q08AM6', 'O60832', 'P06748', 'Q9UIA9', 'Q93062', 'P31943', 'Q8IZ73', 'O43186', 'P13051', 'Q15345']			98.3938
VACV	P04308	Early transcription factor 70 kDa subunit	OPG118	O95786	Antiviral innate immune response receptor RIG-I	RIGI	61.9898	56.6201	['Q9H0D6', 'O60858', 'P02686', 'Q96EQ8', 'P31431', 'Q5U5Q3', 'P51668', 'Q9UHP3', 'Q9H9V4', 'Q9P0K7', 'Q92890', 'O15111', 'P20585', 'Q14191', 'P51530', 'O94817', 'Q7Z434', 'Q9NUD5', 'Q9UEF7', 'Q04941', 'P54578', 'Q06609', 'Q9HD26', 'O43657', 'Q9H1Y0', 'O95347', 'Q14683', 'P19474', 'Q9P0L0', 'O95985', 'P17252', 'P61086', 'P12931', 'Q6PIZ9', 'Q96SB8', 'Q96S55', 'O75056', 'O15205', 'Q13404', 'P43246'…			89.4281
VACV	P04308	Early transcription factor 70 kDa subunit	OPG118	Q86WJ1	Chromodomain-helicase-DNA-binding protein 1-like	CHD1L	61.9898	51.4219	['O00505', 'P40938', 'Q96EK2', 'P55854', 'O95271', 'P27338', 'Q8NB78', 'Q15560', 'Q9BVI0', 'Q9UBG7', 'Q9BY41', 'O43918', 'P20591', 'P20592', 'Q9Y232', 'O75602', 'Q86YR6', 'Q9ULW6', 'Q9NZ32', 'P56715', 'Q9Y535', 'Q99856', 'Q6PI98', 'P41134', 'Q99459', 'P12956', 'P19388', 'Q99549', 'Q99457', 'Q9BS16', 'P12004', 'Q8WYB5', 'Q9H503', 'P0C5Z0', 'Q562R1', 'Q5JTH9', 'Q9NS91', 'Q969S8', 'Q5FBB7', 'Q14191'…			89.4281
VACV	P04308	Early transcription factor 70 kDa subunit	OPG118	Q92698	DNA repair and recombination protein RAD54-like	RAD54L	61.9898	52.6131	['Q15555', 'P55854', 'O15075', 'P27338', 'Q8NB78', 'Q15560', 'Q9UBG7', 'Q9BY41', 'P51668', 'Q9Y232', 'Q86YR6', 'Q9NZ32', 'Q15691', 'Q9Y535', 'Q99856', 'Q6PI98', 'Q9H1R3', 'P19388', 'Q99549', 'Q8WWF8', 'P12004', 'Q8WYB5', 'Q96QS6', 'P0C5Z0', 'Q96EQ0', 'Q562R1', 'Q5JTH9', 'Q9NS91', 'Q8N7U6', 'Q969S8', 'Q14191', 'Q16566', 'P53803', 'Q96LR5', 'Q92831', 'Q9Y620', 'Q6P2M8', 'P61218', 'Q92769', 'Q9Y5B9'…			89.4281
VACV	P04308	Early transcription factor 70 kDa subunit	OPG118	Q96C10	ATP-dependent RNA helicase DHX58	DHX58	61.9898	59.3306	['Q9H0D6', 'Q12988', 'P56537', 'Q9NUL3', 'P20585', 'Q14191', 'P51530', 'O95793', 'Q7Z434', 'Q06609', 'Q9HD26', 'O95347', 'Q14683', 'O95985', 'Q96SB8', 'Q13404', 'P43246', 'P27694', 'O43414', 'O43196', 'Q13535', 'Q8NDV3', 'Q8IY18', 'Q9NXV6', 'O15226', 'O95786', 'O94761', 'Q9NRR4', 'Q08211', 'P54132', 'Q15819', 'Q9UKV8', 'Q12933', 'P43351', 'Q9UQE7', 'Q9H9A7', 'O15315', 'Q9NTJ3', 'O75771', 'Q8IY21'…			89.4281
VACV	P04308	Early transcription factor 70 kDa subunit	OPG118	Q9NRZ9	Lymphoid-specific helicase	HELLS	61.9898	56.5937	0			89.4281
VACV	P04308	Early transcription factor 70 kDa subunit	OPG118	Q9NUL7	Probable ATP-dependent RNA helicase DDX28	DDX28	61.9898	42.9066	['O00505', 'O60287', 'B7ZW38', 'Q9H0D6', 'Q9HDC9', 'Q8IVS2', 'Q9H5Z1', 'Q14684', 'P56182', 'Q15269', 'Q9UKM9', 'Q9NRF8', 'Q9UKK9', 'O00567', 'Q96G61', 'P78345', 'Q04917', 'Q96BK5', 'Q9BX40', 'Q9ULW3', 'Q9BXY0', 'Q96DU9', 'Q5JQF8', 'Q8NFP7', 'Q9H361', 'P10244', 'Q7Z2Y5', 'O75602', 'Q9NP92', 'Q8NI27', 'Q32P51', 'Q99459', 'P55769', 'Q9BQC6', 'Q8IWL3', 'P42285', 'Q86U06', 'Q5T200', 'Q99549', 'P56537'…			89.4281
VACV	P04308	Early transcription factor 70 kDa subunit	OPG118	Q9NUU7	ATP-dependent RNA helicase DDX19A	DDX19A	61.9898	33.1631	['O43310', 'P49903', 'Q9UBG7', 'Q9H4D5', 'Q8IWL3', 'O60318', 'Q969S8', 'Q9GZY0', 'Q03188', 'P62495', 'Q9H8X2', 'Q9Y263', 'P11940', 'Q9H4M7', 'Q14204', 'P83105', 'Q9HD47', 'Q9UMR2', 'Q9NYC9', 'O00487', 'Q13283', 'Q53GS7', 'P12270', 'Q9UBN7', 'A9UHW6', 'Q9BZS1', 'O75530', 'Q9UBU9', 'P35658', 'P06730', 'Q9UHL0', 'Q06330', 'Q02224', 'Q13813', 'Q9H4L7', 'P35580', 'Q13263', 'Q9H0W5', 'Q96C34', 'O14980'…			89.4281
VACV	P04308	Early transcription factor 70 kDa subunit	OPG118	Q9NZC9	SWI/SNF-related matrix-associated actin-dependent regulator of chromatin subfamily A-like protein 1	SMARCAL1	61.9898	44.2112	['P40938', 'P55854', 'P27338', 'Q8NB78', 'Q15560', 'Q9UBG7', 'Q9BY41', 'Q9Y232', 'Q86YR6', 'Q9NZ32', 'Q9Y535', 'Q99856', 'Q6PI98', 'P19388', 'Q99549', 'P12004', 'P0C5Z0', 'Q562R1', 'Q5JTH9', 'Q9NS91', 'Q969S8', 'Q14191', 'Q08623', 'P53803', 'Q92831', 'P61218', 'Q92769', 'Q9Y5B9', 'O43542', 'P46013', 'H3BUK9', 'Q06609', 'P68032', 'Q92793', 'Q86U86', 'Q92922', 'Q6S5H5', 'Q9H832', 'Q15059', 'Q9BXF3'…			89.4281
VACV	P04308	Early transcription factor 70 kDa subunit	OPG118	Q9UMR2	ATP-dependent RNA helicase DDX19B	DDX19B	61.9898	33.3478	['O43310', 'P13796', 'Q9UBG7', 'Q8WVV4', 'Q9H4D5', 'O43776', 'O60318', 'P36952', 'Q969S8', 'P01011', 'P48594', 'P09601', 'P29508', 'Q9H1E1', 'Q96QA5', 'Q8NEB9', 'P62244', 'P04083', 'Q9GZY0', 'Q9H074', 'Q06323', 'P22735', 'P19971', 'Q03188', 'O95985', 'Q9NZT1', 'P27482', 'P62495', 'O75635', 'P80188', 'P05120', 'Q9H8X2', 'P30740', 'Q9Y263', 'P01009', 'Q9BQ50', 'P09382', 'P58107', 'Q96JG6', 'Q9H4M7'…			89.4281
VACV	P04308	Early transcription factor 70 kDa subunit	OPG118	Q9Y620	DNA repair and recombination protein RAD54B	RAD54B	61.9898	56.0219	['Q15555', 'P55854', 'O15075', 'P27338', 'Q8NB78', 'Q15560', 'Q9UBG7', 'Q9BY41', 'P51668', 'Q9Y232', 'Q86YR6', 'Q9NZ32', 'P00441', 'Q15691', 'Q9Y535', 'Q99856', 'Q6PI98', 'Q9H1R3', 'P19388', 'Q99549', 'Q8WWF8', 'P12004', 'Q8WYB5', 'Q8N5M1', 'Q96QS6', 'P0C5Z0', 'Q562R1', 'Q5JTH9', 'Q9NS91', 'Q8N7U6', 'Q969S8', 'Q14191', 'Q16566', 'P53803', 'Q96LR5', 'Q92831', 'Q6P2M8', 'P61218', 'Q92769', 'Q99741'…			89.4281
VACV	P04310	DNA-directed RNA polymerase 18 kDa subunit	OPG119	P62487	DNA-directed RNA polymerase II subunit RPB7	POLR2G	26.5361	25.9282	['P13984', 'O95104', 'Q14686', 'Q96P16', 'Q96EK2', 'Q6ZSG1', 'P51817', 'Q9Y6Q9', 'P55347', 'P51948', 'O43837', 'P05114', 'O60244', 'Q9ULT6', 'Q9Y2F5', 'Q15560', 'P62318', 'Q9NQG5', 'Q92750', 'Q9BTT4', 'Q9UBK8', 'P57053', 'O43918', 'P17858', 'Q9UL03', 'Q9Y252', 'Q9NVR2', 'Q13247', 'O75909', 'Q86YR6', 'P0DPB6', 'Q9NZ32', 'Q05639', 'Q5JSH3', 'Q9H9V4', 'P55345', 'Q96T68', 'Q9UIL8', 'P19388', 'P62314'…			94.4491
VACV	P04310	DNA-directed RNA polymerase 18 kDa subunit	OPG119	Q9Y535	DNA-directed RNA polymerase III subunit RPC8	POLR3H	26.5361	26.1774	['P13984', 'O95104', 'Q92664', 'Q9Y295', 'Q96EK2', 'P51948', 'O60244', 'Q15560', 'Q9BTT4', 'Q9UBG7', 'O43918', 'P17858', 'P0DPB6', 'Q96T68', 'Q9UIL8', 'P19388', 'P53999', 'Q8N5M1', 'Q9Y3C7', 'Q8TD26', 'P53803', 'Q7Z4G4', 'Q9BTC0', 'Q9Y620', 'Q9P287', 'P61218', 'P46100', 'Q9NVU0', 'Q9UGU0', 'Q9H9B1', 'Q7Z333', 'P52747', 'Q9BZ95', 'Q8TDI0', 'P52655', 'P08237', 'P62380', 'Q13503', 'Q92576', 'P19387'…			94.4491
VACV	P04311	mRNA-decapping protein OPG121	OPG121	A0A024RBG1	Diphosphoinositol polyphosphate phosphohydrolase NUDT4B	NUDT4B	39.4032	28.8062	0			95.6755
VACV	P04311	mRNA-decapping protein OPG121	OPG121	O95989	Diphosphoinositol polyphosphate phosphohydrolase 1	NUDT3	39.4032	29.1661	['Q9H9S4', 'Q9H0D6', 'O95922', 'Q86TM3', 'Q96G61', 'P78345', 'Q9BX40', 'Q8NFP7', 'P55769', 'O00148', 'A6XGL0', 'P62244', 'Q9NQW7', 'P31689', 'P25398', 'Q96F86', 'Q6ZVT0', 'Q05932', 'P05198', 'Q6EMB2', 'Q9BWV7', 'Q86TB9', 'P62249', 'O94993', 'P82912', 'Q9NXZ2', 'P57772', 'Q13838', 'P60842', 'P41091', 'P61247', 'Q86SP6', 'Q9BYD3', 'Q9NVP1', 'Q9Y4Z0', 'Q9NUL7', 'P62841', 'P23396', 'P62424', 'P62857'…			95.6755
VACV	P04311	mRNA-decapping protein OPG121	OPG121	P50583	Bis(5'-nucleosyl)-tetraphosphatase [asymmetrical]	NUDT2	39.4032	34.6632	['Q9H9S4', 'Q9H0D6', 'O95922', 'Q86TM3', 'P78345', 'Q9BX40', 'Q08462', 'P55769', 'O00148', 'O60503', 'A6XGL0', 'P62244', 'P25398', 'P40145', 'Q96F86', 'Q6ZVT0', 'Q05932', 'P05198', 'Q6EMB2', 'Q9BWV7', 'Q08828', 'Q86TB9', 'P62249', 'Q8NFM4', 'P82912', 'Q9NXZ2', 'P57772', 'Q13838', 'P60842', 'P41091', 'P61247', 'Q86SP6', 'Q9BYD3', 'Q9NVP1', 'Q9Y4Z0', 'Q9NUL7', 'P62841', 'Q14566', 'P23396', 'P62424'…			95.6755
VACV	P04311	mRNA-decapping protein OPG121	OPG121	Q13907	Isopentenyl-diphosphate Delta-isomerase 1	IDI1	39.4032	37.6882	['A3KMH1', 'Q8IWL3', 'Q9H4M7', 'Q9H3D4', 'Q13263', 'Q5S007', 'Q8IVT5', 'P49116', 'O15350']			95.6755
VACV	P04311	mRNA-decapping protein OPG121	OPG121	Q8NFP7	Diphosphoinositol polyphosphate phosphohydrolase 3-alpha	NUDT10	39.4032	29.3482	['Q9H9S4', 'Q9H0D6', 'O95922', 'Q86TM3', 'Q96G61', 'P78345', 'Q9BX40', 'P55769', 'O00148', 'A6XGL0', 'P62244', 'P25398', 'Q96F86', 'Q6ZVT0', 'Q05932', 'P05198', 'Q6EMB2', 'Q9BWV7', 'Q86TB9', 'P62249', 'P82912', 'Q9NXZ2', 'P57772', 'Q13838', 'P60842', 'P41091', 'P61247', 'Q86SP6', 'Q9BYD3', 'Q9NVP1', 'Q9Y4Z0', 'Q9NUL7', 'P62841', 'P23396', 'P62424', 'P62857', 'Q9BYK8', 'P62280', 'Q3SXZ7', 'P47813'…			95.6755
VACV	P04311	mRNA-decapping protein OPG121	OPG121	Q96DE0	U8 snoRNA-decapping enzyme	NUDT16	39.4032	39.4096	['P31431', 'Q9BT78', 'Q92905', 'Q12888', 'O75530', 'P27930']			95.6755
VACV	P04311	mRNA-decapping protein OPG121	OPG121	Q96G61	Diphosphoinositol polyphosphate phosphohydrolase 3-beta	NUDT11	39.4032	29.0681	['Q9H9S4', 'Q9H0D6', 'O95922', 'Q86TM3', 'P78345', 'Q9BX40', 'Q8NFP7', 'P55769', 'O00148', 'A6XGL0', 'P62244', 'P25398', 'Q96F86', 'Q6ZVT0', 'Q05932', 'P05198', 'Q6EMB2', 'Q9BWV7', 'Q86TB9', 'P62249', 'P82912', 'Q9NXZ2', 'P57772', 'Q9H4M7', 'Q13838', 'P60842', 'P41091', 'P61247', 'Q86SP6', 'Q9BYD3', 'Q9NVP1', 'Q9Y4Z0', 'Q9NUL7', 'P62841', 'P23396', 'P62424', 'P62857', 'Q9BYK8', 'P62280', 'Q3SXZ7'…			95.6755
VACV	P04311	mRNA-decapping protein OPG121	OPG121	Q9BRJ7	Tudor-interacting repair regulator protein	NUDT16L1	39.4032	38.6181	['Q9Y3I1', 'P31431', 'P55795', 'P17252', 'Q9BT78', 'Q92905', 'Q12888', 'Q9P2P5', 'P02511', 'O75530', 'P49765', 'P04637', 'P49116', 'P49023']			95.6755
VACV	P04311	mRNA-decapping protein OPG121	OPG121	Q9BXS1	Isopentenyl-diphosphate delta-isomerase 2	IDI2	39.4032	37.5427	['Q9Y508', 'O60663', 'Q9UNT1', 'P61968', 'Q9BWG4', 'P41182', 'Q5HYJ3', 'Q96HJ9', 'Q96A47', 'Q9H3D4', 'O15350']			95.6755
VACV	P04311	mRNA-decapping protein OPG121	OPG121	Q9NV35	Nucleotide triphosphate diphosphatase NUDT15	NUDT15	39.4032	33.3542	['Q6UWW0', 'Q09472', 'Q9H4M7', 'P60520', 'Q9BRK4', 'A2RUU4']			95.6755
VACV	P04311	mRNA-decapping protein OPG121	OPG121	Q9NZJ9	Diphosphoinositol polyphosphate phosphohydrolase 2	NUDT4	39.4032	28.2161	['Q9H9S4', 'Q9H0D6', 'O95922', 'Q86TM3', 'Q96G61', 'P78345', 'Q9BX40', 'Q8NFP7', 'P55769', 'O00148', 'A6XGL0', 'P62244', 'P25398', 'Q96F86', 'Q6ZVT0', 'Q05932', 'P05198', 'Q6EMB2', 'Q9BWV7', 'Q86TB9', 'P62249', 'P82912', 'Q9NXZ2', 'P57772', 'Q13838', 'P60842', 'P41091', 'P61247', 'Q86SP6', 'Q12791', 'Q9BYD3', 'Q9NVP1', 'Q9Y4Z0', 'Q9NUL7', 'P62841', 'P23396', 'P62424', 'P62857', 'Q9BYK8', 'P62280'…			95.6755
VACV	P04312	mRNA-decapping protein OPG122	OPG122	A0A024RBG1	Diphosphoinositol polyphosphate phosphohydrolase NUDT4B	NUDT4B	46.2323	28.8062	0			96.7804
VACV	P04312	mRNA-decapping protein OPG122	OPG122	O95989	Diphosphoinositol polyphosphate phosphohydrolase 1	NUDT3	46.2323	29.1661	['Q9H9S4', 'Q9H0D6', 'O95922', 'Q86TM3', 'Q96G61', 'P78345', 'Q9BX40', 'Q8NFP7', 'P55769', 'O00148', 'A6XGL0', 'P62244', 'Q9NQW7', 'P31689', 'P25398', 'Q96F86', 'Q6ZVT0', 'Q05932', 'P05198', 'Q6EMB2', 'Q9BWV7', 'Q86TB9', 'P62249', 'O94993', 'P82912', 'Q9NXZ2', 'P57772', 'Q13838', 'P60842', 'P41091', 'P61247', 'Q86SP6', 'Q9BYD3', 'Q9NVP1', 'Q9Y4Z0', 'Q9NUL7', 'P62841', 'P23396', 'P62424', 'P62857'…			96.7804
VACV	P04312	mRNA-decapping protein OPG122	OPG122	Q13907	Isopentenyl-diphosphate Delta-isomerase 1	IDI1	46.2323	37.6882	['A3KMH1', 'Q8IWL3', 'Q9H4M7', 'Q9H3D4', 'Q13263', 'Q5S007', 'Q8IVT5', 'P49116', 'O15350']			96.7804
VACV	P04312	mRNA-decapping protein OPG122	OPG122	Q96DE0	U8 snoRNA-decapping enzyme	NUDT16	46.2323	39.4096	['P31431', 'Q9BT78', 'Q92905', 'Q12888', 'O75530', 'P27930']			96.7804
VACV	P04312	mRNA-decapping protein OPG122	OPG122	Q9BRJ7	Tudor-interacting repair regulator protein	NUDT16L1	46.2323	38.6181	['Q9Y3I1', 'P31431', 'P55795', 'P17252', 'Q9BT78', 'Q92905', 'Q12888', 'Q9P2P5', 'P02511', 'O75530', 'P49765', 'P04637', 'P49116', 'P49023']			96.7804
VACV	P04312	mRNA-decapping protein OPG122	OPG122	Q9BXS1	Isopentenyl-diphosphate delta-isomerase 2	IDI2	46.2323	37.5427	['Q9Y508', 'O60663', 'Q9UNT1', 'P61968', 'Q9BWG4', 'P41182', 'Q5HYJ3', 'Q96HJ9', 'Q96A47', 'Q9H3D4', 'O15350']			96.7804
VACV	P04312	mRNA-decapping protein OPG122	OPG122	Q9NZJ9	Diphosphoinositol polyphosphate phosphohydrolase 2	NUDT4	46.2323	28.2161	['Q9H9S4', 'Q9H0D6', 'O95922', 'Q86TM3', 'Q96G61', 'P78345', 'Q9BX40', 'Q8NFP7', 'P55769', 'O00148', 'A6XGL0', 'P62244', 'P25398', 'Q96F86', 'Q6ZVT0', 'Q05932', 'P05198', 'Q6EMB2', 'Q9BWV7', 'Q86TB9', 'P62249', 'P82912', 'Q9NXZ2', 'P57772', 'Q13838', 'P60842', 'P41091', 'P61247', 'Q86SP6', 'Q12791', 'Q9BYD3', 'Q9NVP1', 'Q9Y4Z0', 'Q9NUL7', 'P62841', 'P23396', 'P62424', 'P62857', 'Q9BYK8', 'P62280'…			96.7804
VACV	P04312	mRNA-decapping protein OPG122	OPG122	O95848	Uridine diphosphate glucose pyrophosphatase NUDT14	NUDT14	46.2323	36.6356	['Q9H0D6', 'Q13464', 'O95922', 'Q86TM3', 'P78345', 'Q9BX40', 'Q8N448', 'P55769', 'O94759', 'O00148', 'A6XGL0', 'P62244', 'Q8TBK6', 'P25398', 'Q96F86', 'Q96HA8', 'Q6ZVT0', 'Q05932', 'P05198', 'Q9BW91', 'Q6EMB2', 'Q9BWV7', 'Q86TB9', 'P62249', 'P82912', 'Q9NXZ2', 'Q14966', 'P57772', 'Q13838', 'P60842', 'P41091', 'P54274', 'P61247', 'Q86SP6', 'Q9BYD3', 'Q9NVP1', 'Q9NYB0', 'Q9Y4Z0', 'Q9NUL7', 'P62841'…			96.7804
VACV	P04312	mRNA-decapping protein OPG122	OPG122	P0C025	Nucleoside diphosphate-linked moiety X motif 17	NUDT17	46.2323	44.709	0			96.7804
VACV	P04312	mRNA-decapping protein OPG122	OPG122	P36639	Oxidized purine nucleoside triphosphate hydrolase	NUDT1	46.2323	31.8013	['Q9H0D6', 'Q13627', 'O95922', 'Q86TM3', 'P78345', 'Q9BX40', 'Q5JUX0', 'P55769', 'O00148', 'A6XGL0', 'P62244', 'P25398', 'Q96F86', 'Q6ZVT0', 'Q05932', 'P05198', 'Q6EMB2', 'Q9BWV7', 'Q86TB9', 'P62249', 'P82912', 'Q9NXZ2', 'P57772', 'Q13838', 'P60842', 'P41091', 'P61247', 'Q86SP6', 'Q53H54', 'Q9BYD3', 'Q9NVP1', 'Q9Y4Z0', 'Q9NUL7', 'P62841', 'P23396', 'P62424', 'P62857', 'Q9BYK8', 'P62280', 'Q3SXZ7'…			96.7804
VACV	P04312	mRNA-decapping protein OPG122	OPG122	Q8WV74	Mitochondrial coenzyme A diphosphatase NUDT8	NUDT8	46.2323	30.6154	['Q9H0D6', 'O95922', 'Q86TM3', 'P78345', 'Q9BX40', 'P55769', 'O00148', 'O60220', 'A6XGL0', 'P62244', 'P25398', 'Q96F86', 'P46926', 'Q6ZVT0', 'Q05932', 'P05198', 'Q6EMB2', 'Q9BWV7', 'Q86TB9', 'P26651', 'P62249', 'P82912', 'Q9NXZ2', 'P57772', 'Q13838', 'P60842', 'P41091', 'P61247', 'Q86SP6', 'Q9BYD3', 'Q9NVP1', 'Q96T59', 'Q9Y4Z0', 'Q9NUL7', 'P62841', 'P23396', 'P62424', 'P62857', 'Q9BYK8', 'P62280'…			96.7804
VACV	P04312	mRNA-decapping protein OPG122	OPG122	Q9BRQ3	Uridine diphosphate glucose pyrophosphatase NUDT22	NUDT22	46.2323	42.5146	['Q9H5V7', 'Q08117', 'Q9H977', 'Q9UPM6']			96.7804
VACV	P05807	Nucleoside triphosphatase I	OPG123	O95786	Antiviral innate immune response receptor RIG-I	RIGI	67.9486	56.6201	['Q9H0D6', 'O60858', 'P02686', 'Q96EQ8', 'P31431', 'Q5U5Q3', 'P51668', 'Q9UHP3', 'Q9H9V4', 'Q9P0K7', 'Q92890', 'O15111', 'P20585', 'Q14191', 'P51530', 'O94817', 'Q7Z434', 'Q9NUD5', 'Q9UEF7', 'Q04941', 'P54578', 'Q06609', 'Q9HD26', 'O43657', 'Q9H1Y0', 'O95347', 'Q14683', 'P19474', 'Q9P0L0', 'O95985', 'P17252', 'P61086', 'P12931', 'Q6PIZ9', 'Q96SB8', 'Q96S55', 'O75056', 'O15205', 'Q13404', 'P43246'…			93.8224
VACV	P05807	Nucleoside triphosphatase I	OPG123	Q86WJ1	Chromodomain-helicase-DNA-binding protein 1-like	CHD1L	67.9486	51.4219	['O00505', 'P40938', 'Q96EK2', 'P55854', 'O95271', 'P27338', 'Q8NB78', 'Q15560', 'Q9BVI0', 'Q9UBG7', 'Q9BY41', 'O43918', 'P20591', 'P20592', 'Q9Y232', 'O75602', 'Q86YR6', 'Q9ULW6', 'Q9NZ32', 'P56715', 'Q9Y535', 'Q99856', 'Q6PI98', 'P41134', 'Q99459', 'P12956', 'P19388', 'Q99549', 'Q99457', 'Q9BS16', 'P12004', 'Q8WYB5', 'Q9H503', 'P0C5Z0', 'Q562R1', 'Q5JTH9', 'Q9NS91', 'Q969S8', 'Q5FBB7', 'Q14191'…			93.8224
VACV	P05807	Nucleoside triphosphatase I	OPG123	Q92698	DNA repair and recombination protein RAD54-like	RAD54L	67.9486	52.6131	['Q15555', 'P55854', 'O15075', 'P27338', 'Q8NB78', 'Q15560', 'Q9UBG7', 'Q9BY41', 'P51668', 'Q9Y232', 'Q86YR6', 'Q9NZ32', 'Q15691', 'Q9Y535', 'Q99856', 'Q6PI98', 'Q9H1R3', 'P19388', 'Q99549', 'Q8WWF8', 'P12004', 'Q8WYB5', 'Q96QS6', 'P0C5Z0', 'Q96EQ0', 'Q562R1', 'Q5JTH9', 'Q9NS91', 'Q8N7U6', 'Q969S8', 'Q14191', 'Q16566', 'P53803', 'Q96LR5', 'Q92831', 'Q9Y620', 'Q6P2M8', 'P61218', 'Q92769', 'Q9Y5B9'…			93.8224
VACV	P05807	Nucleoside triphosphatase I	OPG123	Q96C10	ATP-dependent RNA helicase DHX58	DHX58	67.9486	59.3306	['Q9H0D6', 'Q12988', 'P56537', 'Q9NUL3', 'P20585', 'Q14191', 'P51530', 'O95793', 'Q7Z434', 'Q06609', 'Q9HD26', 'O95347', 'Q14683', 'O95985', 'Q96SB8', 'Q13404', 'P43246', 'P27694', 'O43414', 'O43196', 'Q13535', 'Q8NDV3', 'Q8IY18', 'Q9NXV6', 'O15226', 'O95786', 'O94761', 'Q9NRR4', 'Q08211', 'P54132', 'Q15819', 'Q9UKV8', 'Q12933', 'P43351', 'Q9UQE7', 'Q9H9A7', 'O15315', 'Q9NTJ3', 'O75771', 'Q8IY21'…			93.8224
VACV	P05807	Nucleoside triphosphatase I	OPG123	Q9NRZ9	Lymphoid-specific helicase	HELLS	67.9486	56.5937	0			93.8224
VACV	P05807	Nucleoside triphosphatase I	OPG123	Q9NUL7	Probable ATP-dependent RNA helicase DDX28	DDX28	67.9486	42.9066	['O00505', 'O60287', 'B7ZW38', 'Q9H0D6', 'Q9HDC9', 'Q8IVS2', 'Q9H5Z1', 'Q14684', 'P56182', 'Q15269', 'Q9UKM9', 'Q9NRF8', 'Q9UKK9', 'O00567', 'Q96G61', 'P78345', 'Q04917', 'Q96BK5', 'Q9BX40', 'Q9ULW3', 'Q9BXY0', 'Q96DU9', 'Q5JQF8', 'Q8NFP7', 'Q9H361', 'P10244', 'Q7Z2Y5', 'O75602', 'Q9NP92', 'Q8NI27', 'Q32P51', 'Q99459', 'P55769', 'Q9BQC6', 'Q8IWL3', 'P42285', 'Q86U06', 'Q5T200', 'Q99549', 'P56537'…			93.8224
VACV	P05807	Nucleoside triphosphatase I	OPG123	Q9NUU7	ATP-dependent RNA helicase DDX19A	DDX19A	67.9486	33.1631	['O43310', 'P49903', 'Q9UBG7', 'Q9H4D5', 'Q8IWL3', 'O60318', 'Q969S8', 'Q9GZY0', 'Q03188', 'P62495', 'Q9H8X2', 'Q9Y263', 'P11940', 'Q9H4M7', 'Q14204', 'P83105', 'Q9HD47', 'Q9UMR2', 'Q9NYC9', 'O00487', 'Q13283', 'Q53GS7', 'P12270', 'Q9UBN7', 'A9UHW6', 'Q9BZS1', 'O75530', 'Q9UBU9', 'P35658', 'P06730', 'Q9UHL0', 'Q06330', 'Q02224', 'Q13813', 'Q9H4L7', 'P35580', 'Q13263', 'Q9H0W5', 'Q96C34', 'O14980'…			93.8224
VACV	P05807	Nucleoside triphosphatase I	OPG123	Q9UMR2	ATP-dependent RNA helicase DDX19B	DDX19B	67.9486	33.3478	['O43310', 'P13796', 'Q9UBG7', 'Q8WVV4', 'Q9H4D5', 'O43776', 'O60318', 'P36952', 'Q969S8', 'P01011', 'P48594', 'P09601', 'P29508', 'Q9H1E1', 'Q96QA5', 'Q8NEB9', 'P62244', 'P04083', 'Q9GZY0', 'Q9H074', 'Q06323', 'P22735', 'P19971', 'Q03188', 'O95985', 'Q9NZT1', 'P27482', 'P62495', 'O75635', 'P80188', 'P05120', 'Q9H8X2', 'P30740', 'Q9Y263', 'P01009', 'Q9BQ50', 'P09382', 'P58107', 'Q96JG6', 'Q9H4M7'…			93.8224
VACV	P05807	Nucleoside triphosphatase I	OPG123	Q9Y620	DNA repair and recombination protein RAD54B	RAD54B	67.9486	56.0219	['Q15555', 'P55854', 'O15075', 'P27338', 'Q8NB78', 'Q15560', 'Q9UBG7', 'Q9BY41', 'P51668', 'Q9Y232', 'Q86YR6', 'Q9NZ32', 'P00441', 'Q15691', 'Q9Y535', 'Q99856', 'Q6PI98', 'Q9H1R3', 'P19388', 'Q99549', 'Q8WWF8', 'P12004', 'Q8WYB5', 'Q8N5M1', 'Q96QS6', 'P0C5Z0', 'Q562R1', 'Q5JTH9', 'Q9NS91', 'Q8N7U6', 'Q969S8', 'Q14191', 'Q16566', 'P53803', 'Q96LR5', 'Q92831', 'Q6P2M8', 'P61218', 'Q92769', 'Q99741'…			93.8224
VACV	P05807	Nucleoside triphosphatase I	OPG123	O00148	ATP-dependent RNA helicase DDX39A	DDX39A	67.9486	44.3478	['P09429', 'O00505', 'O60287', 'Q5SZK8', 'B7ZW38', 'Q9H0D6', 'Q9HDC9', 'Q9NRA8', 'P55854', 'Q9H5Z1', 'Q14684', 'P56182', 'Q15269', 'Q9UKM9', 'Q9NRF8', 'Q13243', 'Q9UKK9', 'P15374', 'O00567', 'Q96G61', 'Q9HAU5', 'P78345', 'Q04917', 'Q96BK5', 'Q9BX40', 'Q9ULW3', 'Q9BXY0', 'Q9C009', 'P62318', 'P10114', 'Q96DU9', 'Q5JQF8', 'Q8NFP7', 'Q9BVG4', 'Q9H361', 'Q13247', 'P20591', 'P10244', 'O75602', 'Q8NI27'…			93.8224
VACV	P05807	Nucleoside triphosphatase I	OPG123	P19447	General transcription and DNA repair factor IIH helicase subunit XPB	ERCC3	67.9486	50.5468	['P13984', 'P40938', 'P55854', 'Q15796', 'Q01081', 'P51948', 'O15198', 'P05114', 'Q15560', 'Q92750', 'Q9BVI0', 'P14373', 'Q9UBG7', 'O75909', 'Q8NI27', 'P0DPB6', 'P49917', 'O75486', 'Q9Y535', 'P12956', 'P19388', 'Q9UJQ1', 'P11279', 'Q6ZUJ8', 'Q5T200', 'Q01094', 'P12004', 'O43148', 'P51946', 'Q96DT7', 'Q9Y3C7', 'P08238', 'Q96NB3', 'P20585', 'Q9UHC1', 'P49336', 'Q14191', 'Q9Y5Q3', 'P53803', 'P61218'…			93.8224
VACV	P05807	Nucleoside triphosphatase I	OPG123	P26196	Probable ATP-dependent RNA helicase DDX6	DDX6	67.9486	43.3704	['O00505', 'Q58A45', 'O60287', 'B7ZW38', 'Q9H0D6', 'Q9HDC9', 'Q13464', 'Q9NRA8', 'Q9H5Z1', 'Q14684', 'P56182', 'Q15269', 'Q9UKM9', 'P48723', 'Q9NRF8', 'Q9UKK9', 'O00567', 'Q96G61', 'Q9HAU5', 'P78345', 'Q04917', 'Q96BK5', 'Q9UIV1', 'Q9BX40', 'Q9ULW3', 'Q9BXY0', 'O75694', 'Q96DU9', 'Q5JQF8', 'Q8NFP7', 'P57721', 'Q5JR59', 'Q9H361', 'P10244', 'O75602', 'Q96BP3', 'Q9BYJ9', 'Q96CA5', 'Q8NI27', 'Q86YR6'…			93.8224
VACV	P05807	Nucleoside triphosphatase I	OPG123	Q13838	Spliceosome RNA helicase DDX39B	DDX39B	67.9486	44.7058	['P09429', 'O00505', 'O60287', 'B7ZW38', 'Q9H0D6', 'P08579', 'Q9HDC9', 'O14867', 'Q9NRA8', 'P55854', 'Q9H5Z1', 'O43396', 'Q14684', 'P56182', 'Q15269', 'Q9UKM9', 'Q9NRF8', 'Q13243', 'Q9UKK9', 'P15374', 'O00567', 'Q96G61', 'Q9HAU5', 'P78345', 'Q04917', 'Q96BK5', 'Q9BX40', 'Q9ULW3', 'Q9BXY0', 'O75928', 'P62318', 'Q96DU9', 'Q5JQF8', 'Q8NFP7', 'Q9BVG4', 'Q9H361', 'Q9H4D5', 'Q13247', 'P20591', 'P10244'…			93.8224
VACV	P05807	Nucleoside triphosphatase I	OPG123	Q9H0S4	Probable ATP-dependent RNA helicase DDX47	DDX47	67.9486	39.3514	['O00505', 'O60287', 'B7ZW38', 'Q9Y295', 'Q9H0D6', 'Q9HDC9', 'Q9H5Z1', 'Q14684', 'P56182', 'Q15269', 'Q9UKM9', 'Q9NRF8', 'Q9UKK9', 'O00567', 'Q96G61', 'P78345', 'Q04917', 'Q96BK5', 'Q9BX40', 'Q9ULW3', 'Q9BXY0', 'P28482', 'Q96DU9', 'Q5JQF8', 'Q5TAP6', 'Q8NFP7', 'Q9Y3A4', 'Q9H361', 'P10244', 'Q7Z2Y5', 'O75602', 'Q8NI27', 'Q32P51', 'Q99459', 'P55769', 'Q14692', 'Q8IWL3', 'P42285', 'Q86U06', 'Q5T200'…			93.8224
VACV	P05807	Nucleoside triphosphatase I	OPG123	Q9UHL0	ATP-dependent RNA helicase DDX25	DDX25	67.9486	32.9492	['O43310', 'Q9UBG7', 'Q9H4D5', 'O60318', 'Q969S8', 'Q9GZY0', 'Q03188', 'P62495', 'Q9H8X2', 'Q9Y263', 'P57740', 'Q14204', 'Q9HD47', 'Q9NUU7', 'O00487', 'Q53GS7', 'P12270', 'Q8NI38', 'Q9UBN7', 'A9UHW6', 'Q9BZS1', 'O75530', 'Q9UBU9', 'P35658', 'Q06330', 'Q02224', 'P35580', 'Q03060', 'Q96C34', 'O14980', 'Q6ZMV7']			93.8224
VACV	P05807	Nucleoside triphosphatase I	OPG123	Q9Y6V7	Probable ATP-dependent RNA helicase DDX49	DDX49	67.9486	42.4322	['O00505', 'O60287', 'B7ZW38', 'Q9H0D6', 'Q9HDC9', 'Q9H5Z1', 'Q14684', 'P56182', 'Q15269', 'Q9UKM9', 'Q9NRF8', 'Q9UKK9', 'O00567', 'Q96G61', 'Q9HAU5', 'P78345', 'Q04917', 'O43324', 'Q96BK5', 'Q9BX40', 'Q9ULW3', 'Q9BXY0', 'P62318', 'Q96DU9', 'Q5JQF8', 'Q5TAP6', 'Q8NFP7', 'Q9Y3A4', 'Q9H361', 'P10244', 'O75602', 'Q8NI27', 'Q32P51', 'Q99459', 'P55769', 'Q14692', 'P42285', 'Q86U06', 'Q5T200', 'P62314'…			93.8224
VACV	P06440	Major core protein OPG129	OPG129	A6NNY8	Ubiquitin carboxyl-terminal hydrolase 27	USP27X	53.0568	46.4557	['Q9UPY6', 'P61960', 'Q9NSI6', 'Q86XD8', 'Q6RI45', 'O75486', 'Q8NEM7', 'Q9H808', 'Q96P53', 'Q9BYB4', 'P11441', 'Q92831', 'Q99973', 'Q9UMY4', 'Q9UMX0', 'Q9UHD9', 'Q92793', 'Q8NEB9', 'P54727', 'Q86U86', 'Q04724', 'Q15843', 'Q15059', 'O94826', 'Q9BXF3', 'Q92558', 'O95235', 'A1X283', 'Q8TBZ3', 'P24864', 'Q96MT7', 'Q6PJI9', 'Q86TJ2', 'O15205', 'Q5VTR2', 'Q9Y263', 'P42356', 'Q9HBM6', 'Q09019', 'Q96ES7'…			85.9634
VACV	P07239	Dual specificity protein phosphatase OPG106	OPG106	O75365	Protein tyrosine phosphatase type IVA 3	PTP4A3	26.7759	28.211	['P56199', 'O14965', 'Q9H8M5', 'P05556', 'Q9C0B0', 'P68363', 'Q13107', 'P42771', 'Q9UM11', 'Q9NY93', 'Q6P4Q7', 'Q8NE01', 'Q9NRH2', 'P56524']			98.6318
VACV	P07239	Dual specificity protein phosphatase OPG106	OPG106	O95147	Dual specificity protein phosphatase 14	DUSP14	26.7759	26.1494	['P53675', 'Q8NA61', 'P31152', 'Q86VZ1', 'P28482', 'Q8IUG5', 'Q15750', 'P46778', 'Q92871', 'Q96T68', 'Q8IV20', 'O14744', 'P56537', 'P12883', 'P62888', 'P53778', 'Q15759', 'Q8NBF2', 'P42766', 'Q13163', 'P35579', 'P13533', 'Q96GM5', 'Q8TDF6', 'O75752', 'Q8TD08', 'P27361', 'P62899', 'Q9UKX3', 'P13535', 'Q9Y623', 'P12882', 'Q9UKX2', 'P11055', 'P04201', 'P50579', 'Q13164', 'Q15907', 'Q6UB28', 'Q07020'…			98.6318
VACV	P07239	Dual specificity protein phosphatase OPG106	OPG106	P51452	Dual specificity protein phosphatase 3	DUSP3	26.7759	31.6121	['P53675', 'O00410', 'P31152', 'P39023', 'P28482', 'O60238', 'P46778', 'Q96L21', 'Q8IWL3', 'P56537', 'O60518', 'P62888', 'P53778', 'Q15759', 'P62829', 'P42766', 'P18124', 'Q13163', 'P62891', 'Q6W5P4', 'Q6DKI1', 'P35268', 'Q8IV63', 'Q8TD08', 'Q6P5R6', 'P61353', 'P27361', 'Q9H4M7', 'P62899', 'P61254', 'P50579', 'P62424', 'Q13164', 'Q6UB28', 'Q07020', 'O15264', 'P53582', 'P62917', 'P61313', 'Q5EBL8'…			98.6318
VACV	P07239	Dual specificity protein phosphatase OPG106	OPG106	Q12974	Protein tyrosine phosphatase type IVA 2	PTP4A2	26.7759	27.4771	0			98.6318
VACV	P07239	Dual specificity protein phosphatase OPG106	OPG106	Q16667	Cyclin-dependent kinase inhibitor 3	CDKN3	26.7759	28.8419	['P53675', 'O00410', 'A8K8P3', 'P31152', 'Q13464', 'Q9Y6Q9', 'Q6ZRR7', 'P51808', 'Q04917', 'Q9Y6E0', 'P28482', 'P46778', 'P50747', 'Q15208', 'P19388', 'Q5TC63', 'Q9P260', 'O96017', 'P56537', 'Q6ZMV9', 'Q8TF05', 'Q9H069', 'O60518', 'P63104', 'P62888', 'P53778', 'Q15759', 'P33992', 'P09601', 'Q9C099', 'P78563', 'Q9UPE1', 'Q9GZS1', 'Q99741', 'O14965', 'Q66LE6', 'P30305', 'Q12798', 'Q8TEX9', 'P63172'…			98.6318
VACV	P07239	Dual specificity protein phosphatase OPG106	OPG106	Q4G0W2	Dual specificity phosphatase 28	DUSP28	26.7759	25.0424	['P53675', 'P31152', 'P28482', 'Q8IUG5', 'P46778', 'P56537', 'P12883', 'P62888', 'P53778', 'Q15759', 'P42766', 'Q13163', 'P35579', 'P13533', 'Q8TD08', 'Q8TAC2', 'P27361', 'P62899', 'Q9UKX3', 'P13535', 'Q9Y623', 'P12882', 'Q9UKX2', 'P11055', 'P50579', 'Q13164', 'Q6UB28', 'Q07020', 'O15264', 'Q8TCI5', 'P53582', 'P61313', 'P05976', 'O14529', 'P26373', 'P62750', 'P08590', 'P84098', 'Q969S3', 'Q96D46'…			98.6318
VACV	P07239	Dual specificity protein phosphatase OPG106	OPG106	Q68J44	Dual specificity phosphatase 29	DUSP29	26.7759	36.4367	['P53675', 'P31152', 'P39023', 'P28482', 'P46778', 'Q96L21', 'P56537', 'P62888', 'P53778', 'Q15759', 'P62829', 'P42766', 'P29320', 'P18124', 'Q13163', 'P62891', 'Q6W5P4', 'Q6DKI1', 'P35268', 'Q8TD08', 'Q6P5R6', 'P61353', 'P27361', 'P62899', 'P61254', 'P50579', 'P62424', 'Q13164', 'Q6UB28', 'Q07020', 'O15264', 'P53582', 'P62917', 'P61313', 'O14529', 'P26373', 'P62750', 'P40429', 'P32969', 'Q9HAS0'…			98.6318
VACV	P07239	Dual specificity protein phosphatase OPG106	OPG106	Q8NEJ0	Dual specificity protein phosphatase 18	DUSP18	26.7759	28.9972	['P53675', 'P31152', 'P28482', 'Q8IUG5', 'P46778', 'P56537', 'P12883', 'P62888', 'P53778', 'Q15759', 'P42766', 'P26045', 'Q13387', 'Q13163', 'P35579', 'P13533', 'Q8TD08', 'P27361', 'P62899', 'Q9UKX3', 'P13535', 'Q9Y623', 'P12882', 'Q9UKX2', 'P11055', 'P50579', 'Q13164', 'Q6UB28', 'Q07020', 'O15264', 'P53582', 'P61313', 'P05976', 'O14529', 'P26373', 'P62750', 'P08590', 'P84098', 'P54253', 'Q969S3'…			98.6318
VACV	P07239	Dual specificity protein phosphatase OPG106	OPG106	Q8WTR2	Dual specificity protein phosphatase 19	DUSP19	26.7759	27.0954	['P53675', 'P31152', 'P39023', 'P28482', 'P63151', 'P46778', 'Q96L21', 'O43776', 'P56537', 'Q562R1', 'P62888', 'P53778', 'Q15759', 'P62829', 'P42766', 'P18124', 'Q13163', 'P62891', 'Q6W5P4', 'Q6DKI1', 'P35268', 'Q14738', 'Q8TD08', 'Q6P5R6', 'P61353', 'P27361', 'P62899', 'Q96GD4', 'P61254', 'P50579', 'P62424', 'Q13164', 'Q6UB28', 'Q07020', 'O15264', 'P53582', 'P62917', 'P61313', 'O14733', 'O14529'…			98.6318
VACV	P07239	Dual specificity protein phosphatase OPG106	OPG106	Q8WUJ0	Serine/threonine/tyrosine-interacting protein	STYX	26.7759	25.8998	['P53675', 'Q9Y3I1', 'P31152', 'P39023', 'P28482', 'P46778', 'Q96L21', 'Q8WXF1', 'P56537', 'Q562R1', 'P62888', 'P53778', 'Q15759', 'Q8WUF8', 'P62829', 'P42766', 'P18124', 'Q13163', 'P62891', 'Q6W5P4', 'Q9P2E9', 'Q6DKI1', 'P35268', 'Q9NXK8', 'Q8TD08', 'Q6P5R6', 'P61353', 'P27361', 'P62899', 'Q9BVC5', 'P61254', 'Q6PIJ6', 'P50579', 'P62424', 'Q13164', 'Q6UB28', 'Q07020', 'O15264', 'P53582', 'P62917'…			98.6318
VACV	P07239	Dual specificity protein phosphatase OPG106	OPG106	Q8WUK0	Phosphatidylglycerophosphatase and protein-tyrosine phosphatase 1	PTPMT1	26.7759	29.5818	['P48047', 'P12236', 'P36542', 'Q8N0X7', 'P56381', 'P18859', 'P55809', 'Q9P286', 'P14927', 'Q9Y312', 'Q9NQE9', 'P46013', 'Q9BPW8', 'O76081', 'P53007', 'Q9Y4W6', 'O95721', 'Q99807', 'P20674', 'Q96IX5', 'O75208', 'P47985', 'P00387', 'Q9NQW6', 'P51648', 'Q9BUV8', 'Q9H9B4', 'Q3ZCQ8', 'Q12931', 'O60488', 'P22695', 'P99999', 'P23786', 'Q9H4M7', 'P51970', 'P12694', 'Q9UJZ1', 'P09669', 'Q9Y6N5', 'O14561'…			98.6318
VACV	P07239	Dual specificity protein phosphatase OPG106	OPG106	Q93096	Protein tyrosine phosphatase type IVA 1	PTP4A1	26.7759	27.1195	0			98.6318
VACV	P07239	Dual specificity protein phosphatase OPG106	OPG106	Q9BV47	Dual specificity protein phosphatase 26	DUSP26	26.7759	33.8188	['P53675', 'P31152', 'P39023', 'P28482', 'P46778', 'Q96L21', 'P56537', 'P62888', 'P53778', 'Q15759', 'P62829', 'P42766', 'P18124', 'Q13163', 'P62891', 'Q6W5P4', 'Q6DKI1', 'P35268', 'Q8TD08', 'Q6P5R6', 'P61353', 'P27361', 'P62899', 'P61254', 'P50579', 'P62424', 'Q13164', 'Q6UB28', 'Q07020', 'O15264', 'P53582', 'P62917', 'P61313', 'O14529', 'P26373', 'P62750', 'P40429', 'P32969', 'P84098', 'Q9H089'…			98.6318
VACV	P07239	Dual specificity protein phosphatase OPG106	OPG106	Q9BVJ7	Dual specificity protein phosphatase 23	DUSP23	26.7759	23.5543	['P53675', 'O00410', 'A8K8P3', 'P31152', 'Q6ZRR7', 'P51808', 'Q04917', 'Q9Y6E0', 'P28482', 'P46778', 'Q15208', 'P19388', 'Q96B26', 'Q5TC63', 'Q9P260', 'O96017', 'P56537', 'Q6ZMV9', 'Q9H503', 'Q8TF05', 'Q9H069', 'O60518', 'P63104', 'P62888', 'P53778', 'Q15759', 'P33992', 'Q9C099', 'Q9UPE1', 'Q9GZS1', 'Q99741', 'O14965', 'P30305', 'Q12798', 'Q9NWX5', 'Q9UL46', 'Q8TEX9', 'P63172', 'Q8TBC4', 'Q9Y2H1'…			98.6318
VACV	P07239	Dual specificity protein phosphatase OPG106	OPG106	Q9H596	Dual specificity protein phosphatase 21	DUSP21	26.7759	24.7608	['P53675', 'P31152', 'P28482', 'Q8IUG5', 'P46778', 'P56537', 'P12883', 'P62888', 'P53778', 'Q15759', 'P42766', 'Q13163', 'Q8IYF3', 'P35579', 'P13533', 'Q8TD08', 'P27361', 'P62899', 'Q9UKX3', 'P13535', 'Q9Y623', 'P12882', 'Q9UKX2', 'P11055', 'P50579', 'Q13164', 'Q6UB28', 'Q07020', 'O15264', 'P53582', 'Q5H9K5', 'P61313', 'P05976', 'O14529', 'P26373', 'P62750', 'P08590', 'P84098', 'O43795', 'Q969S3'…			98.6318
VACV	P07239	Dual specificity protein phosphatase OPG106	OPG106	Q9NRW4	Dual specificity protein phosphatase 22	DUSP22	26.7759	23.525	['P53675', 'P07947', 'O00410', 'P31152', 'P39023', 'Q13464', 'Q69YQ0', 'P28482', 'Q8IUG5', 'P46778', 'Q7RTP6', 'P50747', 'Q96L21', 'P56537', 'Q9UKP3', 'Q9Y5K6', 'P62888', 'P53778', 'Q15759', 'O95837', 'P62829', 'Q8N3F8', 'P42766', 'Q14195', 'P18124', 'Q8IY33', 'Q13011', 'Q13163', 'Q8NHG7', 'P62891', 'Q6W5P4', 'Q6DKI1', 'P35268', 'Q8TD08', 'Q6P5R6', 'P61353', 'P27361', 'P62899', 'P61254', 'Q2TBC4'…			98.6318
VACV	P07239	Dual specificity protein phosphatase OPG106	OPG106	Q9UII6	Dual specificity protein phosphatase 13B	DUSP13B	26.7759	32.8067	['P53675', 'P31152', 'P39023', 'P28482', 'P46778', 'Q96L21', 'P56537', 'P62888', 'P53778', 'Q15759', 'P62829', 'P42766', 'P18124', 'Q13163', 'P62891', 'Q6W5P4', 'O95050', 'Q6DKI1', 'P35268', 'Q8TD08', 'Q6P5R6', 'P61353', 'P27361', 'P62899', 'P61254', 'Q9P1Z2', 'P50579', 'P62424', 'Q13164', 'Q6UB28', 'Q07020', 'O15264', 'P53582', 'P62917', 'P61313', 'O14529', 'P26373', 'P62750', 'P40429', 'P32969'…			98.6318
VACV	P07240	Envelope protein OPG108	OPG108	Q9BRR3	Post-GPI attachment to proteins factor 4	PGAP4	32.6895	45.7801	['Q9Y3I1', 'Q504Y0', 'P41587', 'Q6ZMH5']			90.8548
VACV	P07617	Cap-specific mRNA (nucleoside-2'-O-)-methyltransferase	OPG102	A0A2R8Y5M8	not found	TOMT	27.3223	31.9289	0			98.1455
VACV	P07617	Cap-specific mRNA (nucleoside-2'-O-)-methyltransferase	OPG102	A8MUP2	Citrate synthase-lysine N-methyltransferase CSKMT, mitochondrial	CSKMT	27.3223	29.9364	['O95455', 'Q92922', 'Q7Z6V5', 'Q14691', 'Q5SQI0', 'O43280', 'O75716', 'Q69YN4', 'Q8TAQ2', 'Q9UBE0', 'Q5VVJ2']			98.1455
VACV	P07617	Cap-specific mRNA (nucleoside-2'-O-)-methyltransferase	OPG102	P0DPD7	EEF1A lysine methyltransferase 4	EEF1AKMT4	27.3223	25.974	0			98.1455
VACV	P07617	Cap-specific mRNA (nucleoside-2'-O-)-methyltransferase	OPG102	P51580	Thiopurine S-methyltransferase	TPMT	27.3223	36.5422	['O00178', 'P07900']			98.1455
VACV	P07617	Cap-specific mRNA (nucleoside-2'-O-)-methyltransferase	OPG102	Q14353	Guanidinoacetate N-methyltransferase	GAMT	27.3223	18.4403	['P30050', 'O95363', 'O95718', 'P54274', 'Q9NYB0', 'P61296', 'Q9NUX5', 'Q969Q5', 'Q9Y3B7', 'Q9BRJ9', 'Q9HCM9', 'P59536', 'Q9BTV5', 'P62508']			98.1455
VACV	P07617	Cap-specific mRNA (nucleoside-2'-O-)-methyltransferase	OPG102	Q86VU5	Catechol O-methyltransferase domain-containing protein 1	COMTD1	27.3223	26.8965	['Q9NSV4', 'P23416', 'Q9HAU5', 'Q9UBB9', 'O95965', 'Q92871', 'Q9C0E2', 'P46020', 'P05107', 'Q9H0L4', 'Q9Y5V0', 'Q9H0G5', 'Q6DKJ4', 'Q8IWZ8', 'P30566', 'Q9NRY2', 'O60563', 'Q7Z333', 'P54136', 'Q7L2H7', 'Q3ZCM7', 'O75208', 'P26012', 'Q6FI81', 'P26010', 'P62249', 'Q9UMS4', 'P04350', 'P15735', 'Q99871', 'P68371', 'Q5MIZ7', 'Q9NRX1', 'P62805', 'P62805', 'Q9H4M7', 'Q6P2P2', 'Q9BYD3', 'O75311', 'P67870'…			98.1455
VACV	P07617	Cap-specific mRNA (nucleoside-2'-O-)-methyltransferase	OPG102	Q9BQD7	Adenine nucleotide translocase lysine N-methyltransferase	ANTKMT	27.3223	25.0689	['Q969E8', 'Q9BX40', 'P48449', 'Q6ZN17', 'Q9NRD5', 'P16989', 'A6NHQ2', 'P37268', 'Q9UKR5', 'Q9P2J5', 'Q9Y534', 'Q86U42', 'Q99720', 'Q9NY12', 'Q8ND56', 'Q9Y2V2', 'Q330K2', 'Q92843', 'Q9Y2T7', 'P15880', 'P22087', 'Q9UI30', 'Q96D70', 'A6NDY0', 'P67809', 'Q15287', 'Q07021', 'Q9H9Z2', 'Q58WW2', 'P56937', 'P82675', 'Q8N5D0']			98.1455
VACV	P07617	Cap-specific mRNA (nucleoside-2'-O-)-methyltransferase	OPG102	Q9BUP3	Oxidoreductase HTATIP2	HTATIP2	27.3223	29.4111	['P03886', 'P03891', 'P00395', 'P00403', 'P03897', 'P03901', 'P03905', 'P03915', 'P03923', 'P00156', 'P19404', 'Q53F39', 'P36542', 'P56556', 'P31941', 'Q9UH17', 'Q9NRW3', 'Q8IUX4', 'Q8N6M3', 'Q9HC16', 'P17342', 'Q96KJ9', 'P49755', 'P15954', 'O43181', 'P14927', 'Q6ZN17', 'P61218', 'O43242', 'Q12893', 'Q9P0J0', 'P20339', 'Q9UDW1', 'P61201', 'P16989', 'Q9HCD5', 'Q06323', 'Q9UL46', 'Q96AK3', 'P20674'…			98.1455
VACV	P07617	Cap-specific mRNA (nucleoside-2'-O-)-methyltransferase	OPG102	Q9BV86	N-terminal Xaa-Pro-Lys N-methyltransferase 1	NTMT1	27.3223	31.5401	['Q9Y295', 'O95825', 'Q9Y2L1', 'Q13627', 'P06400', 'P28482', 'Q16555', 'Q15404', 'Q49A26', 'P19174', 'Q92597', 'P27361', 'P12814', 'Q13630', 'Q9Y6K9', 'Q13283', 'Q96CF2', 'Q01105', 'Q5XPI4', 'P52739', 'Q8NDI1', 'P13501', 'Q5S007', 'Q96LA8', 'Q14103', 'Q8N3D4', 'O43707', 'Q6ZUT9', 'Q92466', 'P58753', 'P18754', 'Q8N6R0', 'P35609']			98.1455
VACV	P07617	Cap-specific mRNA (nucleoside-2'-O-)-methyltransferase	OPG102	Q9H867	Protein N-lysine methyltransferase METTL21D	VCPKMT	27.3223	27.5281	['P07686', 'Q9BZE9', 'O95363', 'P29083', 'Q14657', 'P55072', 'Q9BZV1', 'Q86XA0', 'Q13885', 'P38646', 'Q13509', 'O14977', 'Q96NY9', 'P0CG47', 'Q96A70', 'P0CG48', 'P31153', 'Q8WXB1', 'P11926']			98.1455
VACV	P07617	Cap-specific mRNA (nucleoside-2'-O-)-methyltransferase	OPG102	Q9UI43	rRNA methyltransferase 2, mitochondrial	MRM2	27.3223	27.5399	['Q9H0D6', 'P39023', 'Q14684', 'P56182', 'O14730', 'Q14721', 'Q9NRF8', 'Q86TM3', 'O00567', 'P78345', 'Q9ULW3', 'Q9BXY0', 'Q8WW36', 'Q9H361', 'P46778', 'Q9BRS2', 'P55769', 'P19388', 'P56537', 'Q5JTH9', 'P62888', 'O00148', 'Q6PIU1', 'Q9ULS6', 'Q96NB2', 'Q9BT17', 'Q9NUD5', 'Q9GZS1', 'Q9BYD1', 'Q9P015', 'P62829', 'Q9UJ96', 'Q6P4A7', 'P22460', 'Q9H4K7', 'O00541', 'Q9UIX4', 'O43525', 'Q92953', 'P25398'…			98.1455
VACV	P11158	Ribonucleoside-diphosphate reductase small chain	OPG048	P01236	Prolactin	PRL	36.8444	21.2398	['P02766', 'Q9Y297', 'P16471', 'P04141', 'P12931', 'O60674', 'P20366', 'P02768', 'P62877', 'P05121', 'P13497', 'P05538', 'Q7L2K0', 'P08758', 'A1XBS5', 'P01574', 'P23284', 'P01241', 'P42229', 'P03372', 'Q9NRR5', 'O14832', 'Q9NRF2', 'Q5W5X9', 'P63208', 'P52333', 'Q99075', 'Q13616', 'P0DML3', 'P01242', 'P0DML2', 'P51692', 'Q06124', 'P00533', 'P06307', 'P30531', 'P01579', 'Q15303', 'Q12857']	['Q13753' 'Q13227' 'A0A0U1RRM6' 'Q8N8S7' 'P78344']		96.0077
VACV	P11158	Ribonucleoside-diphosphate reductase small chain	OPG048	P01242	Growth hormone variant	GH2	36.8444	21.6914	['P07948', 'Q9Y297', 'P16471', 'Q9BUE6', 'P13533', 'P18031', 'O60674', 'P62877', 'P61278', 'O14508', 'P53582', 'P40763', 'P04626', 'Q9NSE2', 'P01241', 'Q9UM54', 'P01236', 'P29350', 'P42229', 'O15524', 'Q9NRF2', 'P63208', 'Q13616', 'O14543', 'P0DML2', 'P51692', 'Q06124', 'P01308', 'P05019', 'P42224']	['Q13753' 'Q13227' 'A0A0U1RRM6' 'Q8N8S7' 'P78344']		96.0077
VACV	P11158	Ribonucleoside-diphosphate reductase small chain	OPG048	O43731	ER lumen protein-retaining receptor 3	KDELR3	36.8444	33.8407	['Q96JB2', 'Q9Y2V7', 'Q9Y279', 'P43657', 'Q8N6T3', 'Q6UXH1', 'P49755', 'Q12893', 'Q8WVE6', 'Q9Y3B3', 'Q9P299', 'P55145', 'Q49AH0', 'Q9NP61', 'Q9Y3Q3', 'Q6NUQ1', 'P08247', 'Q96MV1', 'P24390', 'P84085', 'O60636', 'P83436', 'O75396', 'Q9NRC6', 'O14579', 'Q96MW5', 'Q9H0U4', 'Q9UBF2', 'Q6P1A2', 'O60763', 'P53618', 'P61204', 'Q9UBH6', 'P35606', 'Q96N66', 'Q12981', 'Q15363', 'Q9P2W9', 'O15498', 'P09497'…	['Q13753' 'Q13227' 'A0A0U1RRM6' 'Q8N8S7' 'P78344']		96.0077
VACV	P11158	Ribonucleoside-diphosphate reductase small chain	OPG048	Q7LG56	Ribonucleoside-diphosphate reductase subunit M2 B	RRM2B	36.8444	42.9853	['O75354', 'Q9UIV1', 'P28482', 'Q96M32', 'Q9Y227', 'O96017', 'P12004', 'O75717', 'P55060', 'Q92878', 'Q96QE3', 'Q14683', 'O00295', 'Q9Y6K8', 'P27144', 'Q8NDV3', 'Q01130', 'Q96MA6', 'Q07955', 'P22392', 'P20930', 'P15531', 'P49459', 'O00294', 'Q9Y5B8', 'O75792', 'Q9UFF9', 'Q9Y294', 'Q9NVP2', 'Q9Y3D8', 'O75356', 'Q9BZS1', 'Q9NZR1', 'Q5TCS8', 'O15347', 'P32322', 'O60934', 'P52739', 'Q9UBW8', 'P50607'…	['Q13753' 'Q13227' 'A0A0U1RRM6' 'Q8N8S7' 'P78344']		96.0077
VACV	P11158	Ribonucleoside-diphosphate reductase small chain	OPG048	Q99807	5-demethoxyubiquinone hydroxylase, mitochondrial	COQ7	36.8444	32.652	['P12236', 'P36542', 'P56381', 'Q86SX6', 'Q5T2R2', 'Q13011', 'P34897', 'O75208', 'Q9Y3A0', 'O75323', 'Q9Y2S7', 'P99999', 'Q5JRX3', 'O75891', 'Q9Y6H1', 'P38646', 'Q04837', 'Q9NZJ6', 'Q96D53', 'P00367', 'Q9Y2Z9', 'Q5HYK3', 'P07237', 'Q9NXH9', 'Q8WUK0', 'Q14534', 'O75439', 'Q14257', 'P10809', 'P06576', 'P13804', 'P49327', 'P04406', 'Q53S33', 'Q10713', 'Q14671', 'O75306', 'Q07021', 'P02786', 'O15229'…	['Q13753' 'Q13227' 'A0A0U1RRM6' 'Q8N8S7' 'P78344']		96.0077
VACV	P11158	Ribonucleoside-diphosphate reductase small chain	OPG048	Q96IZ2	Androgen-dependent TFPI-regulating protein	ADTRP	36.8444	31.1046	['Q6PL24', 'Q9Y2T1']	['Q13753' 'Q13227' 'A0A0U1RRM6' 'Q8N8S7' 'P78344']		96.0077
VACV	P11158	Ribonucleoside-diphosphate reductase small chain	OPG048	Q9BRV3	Sugar transporter SWEET1	SLC50A1	36.8444	26.9949	['Q96E29', 'P31785', 'Q15631', 'P00519', 'Q9Y5S1', 'P46782']	['Q13753' 'Q13227' 'A0A0U1RRM6' 'Q8N8S7' 'P78344']		96.0077
VACV	P12927	RNA helicase NPH-II	OPG084	Q8NHQ9	ATP-dependent RNA helicase DDX55	DDX55	42.6732	42.2862	['O00505', 'O60287', 'B7ZW38', 'Q9H0D6', 'Q9HDC9', 'Q5THR3', 'P55854', 'Q9H5Z1', 'Q14684', 'P56182', 'Q15269', 'Q9NVD3', 'Q9UKM9', 'P20472', 'Q9NRF8', 'Q9UKK9', 'O00567', 'Q96G61', 'Q9HAU5', 'P78345', 'Q04917', 'Q96BK5', 'Q9BX40', 'Q9ULW3', 'Q9BXY0', 'P62318', 'Q96DU9', 'Q5JQF8', 'Q8NFP7', 'Q9H361', 'P10244', 'O75602', 'Q96BP3', 'Q8NI27', 'Q32P51', 'P0DPB6', 'Q99459', 'Q9BUY7', 'P55769', 'P42285'…			94.9714
VACV	P12927	RNA helicase NPH-II	OPG084	Q9Y2R4	Probable ATP-dependent RNA helicase DDX52	DDX52	42.6732	42.2443	['Q9H0D6', 'Q9H5Z1', 'Q14684', 'Q15269', 'O00567', 'Q5TAP6', 'Q9Y3A4', 'P17026', 'P55769', 'Q14692', 'Q9Y2P8', 'Q14690', 'Q5JVS0', 'Q9H501', 'Q9NYH9', 'Q96T76', 'Q9BQ75', 'Q9Y5J1', 'Q969X6', 'Q9BVJ6', 'P22059', 'Q9NQW6', 'Q9H8H0', 'Q9NX70', 'Q96EU6', 'Q9Y3A2', 'Q9Y324', 'Q9HBD1', 'Q9NWA0', 'Q9H4M7', 'Q9H967', 'Q96G21', 'Q9NQZ2', 'Q9UNX4', 'O75691', 'P08621', 'Q9BRU9', 'Q8TED0', 'O94761', 'Q9NPI1'…			94.9714
VACV	P12927	RNA helicase NPH-II	OPG084	Q9NUL7	Probable ATP-dependent RNA helicase DDX28	DDX28	42.6732	42.9066	['O00505', 'O60287', 'B7ZW38', 'Q9H0D6', 'Q9HDC9', 'Q8IVS2', 'Q9H5Z1', 'Q14684', 'P56182', 'Q15269', 'Q9UKM9', 'Q9NRF8', 'Q9UKK9', 'O00567', 'Q96G61', 'P78345', 'Q04917', 'Q96BK5', 'Q9BX40', 'Q9ULW3', 'Q9BXY0', 'Q96DU9', 'Q5JQF8', 'Q8NFP7', 'Q9H361', 'P10244', 'Q7Z2Y5', 'O75602', 'Q9NP92', 'Q8NI27', 'Q32P51', 'Q99459', 'P55769', 'Q9BQC6', 'Q8IWL3', 'P42285', 'Q86U06', 'Q5T200', 'Q99549', 'P56537'…			94.9714
VACV	P12927	RNA helicase NPH-II	OPG084	Q9NUU7	ATP-dependent RNA helicase DDX19A	DDX19A	42.6732	33.1631	['O43310', 'P49903', 'Q9UBG7', 'Q9H4D5', 'Q8IWL3', 'O60318', 'Q969S8', 'Q9GZY0', 'Q03188', 'P62495', 'Q9H8X2', 'Q9Y263', 'P11940', 'Q9H4M7', 'Q14204', 'P83105', 'Q9HD47', 'Q9UMR2', 'Q9NYC9', 'O00487', 'Q13283', 'Q53GS7', 'P12270', 'Q9UBN7', 'A9UHW6', 'Q9BZS1', 'O75530', 'Q9UBU9', 'P35658', 'P06730', 'Q9UHL0', 'Q06330', 'Q02224', 'Q13813', 'Q9H4L7', 'P35580', 'Q13263', 'Q9H0W5', 'Q96C34', 'O14980'…			94.9714
VACV	P12927	RNA helicase NPH-II	OPG084	Q9UMR2	ATP-dependent RNA helicase DDX19B	DDX19B	42.6732	33.3478	['O43310', 'P13796', 'Q9UBG7', 'Q8WVV4', 'Q9H4D5', 'O43776', 'O60318', 'P36952', 'Q969S8', 'P01011', 'P48594', 'P09601', 'P29508', 'Q9H1E1', 'Q96QA5', 'Q8NEB9', 'P62244', 'P04083', 'Q9GZY0', 'Q9H074', 'Q06323', 'P22735', 'P19971', 'Q03188', 'O95985', 'Q9NZT1', 'P27482', 'P62495', 'O75635', 'P80188', 'P05120', 'Q9H8X2', 'P30740', 'Q9Y263', 'P01009', 'Q9BQ50', 'P09382', 'P58107', 'Q96JG6', 'Q9H4M7'…			94.9714
VACV	P12927	RNA helicase NPH-II	OPG084	P26196	Probable ATP-dependent RNA helicase DDX6	DDX6	42.6732	43.3704	['O00505', 'Q58A45', 'O60287', 'B7ZW38', 'Q9H0D6', 'Q9HDC9', 'Q13464', 'Q9NRA8', 'Q9H5Z1', 'Q14684', 'P56182', 'Q15269', 'Q9UKM9', 'P48723', 'Q9NRF8', 'Q9UKK9', 'O00567', 'Q96G61', 'Q9HAU5', 'P78345', 'Q04917', 'Q96BK5', 'Q9UIV1', 'Q9BX40', 'Q9ULW3', 'Q9BXY0', 'O75694', 'Q96DU9', 'Q5JQF8', 'Q8NFP7', 'P57721', 'Q5JR59', 'Q9H361', 'P10244', 'O75602', 'Q96BP3', 'Q9BYJ9', 'Q96CA5', 'Q8NI27', 'Q86YR6'…			94.9714
VACV	P12927	RNA helicase NPH-II	OPG084	Q9H0S4	Probable ATP-dependent RNA helicase DDX47	DDX47	42.6732	39.3514	['O00505', 'O60287', 'B7ZW38', 'Q9Y295', 'Q9H0D6', 'Q9HDC9', 'Q9H5Z1', 'Q14684', 'P56182', 'Q15269', 'Q9UKM9', 'Q9NRF8', 'Q9UKK9', 'O00567', 'Q96G61', 'P78345', 'Q04917', 'Q96BK5', 'Q9BX40', 'Q9ULW3', 'Q9BXY0', 'P28482', 'Q96DU9', 'Q5JQF8', 'Q5TAP6', 'Q8NFP7', 'Q9Y3A4', 'Q9H361', 'P10244', 'Q7Z2Y5', 'O75602', 'Q8NI27', 'Q32P51', 'Q99459', 'P55769', 'Q14692', 'Q8IWL3', 'P42285', 'Q86U06', 'Q5T200'…			94.9714
VACV	P12927	RNA helicase NPH-II	OPG084	Q9UHL0	ATP-dependent RNA helicase DDX25	DDX25	42.6732	32.9492	['O43310', 'Q9UBG7', 'Q9H4D5', 'O60318', 'Q969S8', 'Q9GZY0', 'Q03188', 'P62495', 'Q9H8X2', 'Q9Y263', 'P57740', 'Q14204', 'Q9HD47', 'Q9NUU7', 'O00487', 'Q53GS7', 'P12270', 'Q8NI38', 'Q9UBN7', 'A9UHW6', 'Q9BZS1', 'O75530', 'Q9UBU9', 'P35658', 'Q06330', 'Q02224', 'P35580', 'Q03060', 'Q96C34', 'O14980', 'Q6ZMV7']			94.9714
VACV	P12927	RNA helicase NPH-II	OPG084	Q9Y6V7	Probable ATP-dependent RNA helicase DDX49	DDX49	42.6732	42.4322	['O00505', 'O60287', 'B7ZW38', 'Q9H0D6', 'Q9HDC9', 'Q9H5Z1', 'Q14684', 'P56182', 'Q15269', 'Q9UKM9', 'Q9NRF8', 'Q9UKK9', 'O00567', 'Q96G61', 'Q9HAU5', 'P78345', 'Q04917', 'O43324', 'Q96BK5', 'Q9BX40', 'Q9ULW3', 'Q9BXY0', 'P62318', 'Q96DU9', 'Q5JQF8', 'Q5TAP6', 'Q8NFP7', 'Q9Y3A4', 'Q9H361', 'P10244', 'O75602', 'Q8NI27', 'Q32P51', 'Q99459', 'P55769', 'Q14692', 'P42285', 'Q86U06', 'Q5T200', 'P62314'…			94.9714
VACV	P12927	RNA helicase NPH-II	OPG084	O43143	ATP-dependent RNA helicase DHX15	DHX15	42.6732	45.9175	['O60287', 'Q9Y5B6', 'B7ZW38', 'Q9H0D6', 'P08579', 'O75554', 'P55854', 'Q9H5Z1', 'Q14684', 'Q15269', 'Q8IZP6', 'Q9UKM9', 'Q9NRF8', 'Q86XI6', 'Q13243', 'Q86TM3', 'Q9BYC5', 'O00567', 'P78345', 'Q96BK5', 'Q9UBB9', 'Q9ULW3', 'P62318', 'Q9H7Z3', 'Q5TAP6', 'Q9Y4K0', 'Q9Y3A4', 'Q13247', 'P10244', 'Q15404', 'Q32P51', 'Q9H2I8', 'Q7RTV0', 'P55345', 'Q99459', 'P55769', 'Q14692', 'P42285', 'P62314', 'Q9BW85'…			94.9714
VACV	P12927	RNA helicase NPH-II	OPG084	Q7L7V1	Putative pre-mRNA-splicing factor ATP-dependent RNA helicase DHX32	DHX32	42.6732	48.699	['B7ZW38', 'P08579', 'P55854', 'Q9H5Z1', 'Q15269', 'Q8IZP6', 'Q9UKM9', 'Q9NRF8', 'Q13243', 'Q86TM3', 'O00567', 'P78345', 'Q96BK5', 'Q9UBB9', 'Q9ULW3', 'P62318', 'Q9H7Z3', 'Q5TAP6', 'Q9Y3A4', 'Q13247', 'P10244', 'Q32P51', 'Q9H2I8', 'Q7RTV0', 'P55345', 'Q99459', 'P55769', 'Q14692', 'P62314', 'Q9BW85', 'Q9GZT3', 'Q9Y2P8', 'Q9H0L4', 'Q14690', 'O00148', 'Q86SE5', 'Q13573', 'Q7Z4G4', 'Q6ZN17', 'Q5VYS8'…			94.9714
VACV	P12927	RNA helicase NPH-II	OPG084	Q8IX18	Probable ATP-dependent RNA helicase DHX40	DHX40	42.6732	47.2919	['B7ZW38', 'Q9Y3I1', 'P08579', 'P55854', 'Q15269', 'Q8IZP6', 'Q9UKM9', 'Q13243', 'Q86TM3', 'O00567', 'Q9HAU5', 'P78345', 'Q96BK5', 'Q9UBB9', 'Q9ULW3', 'P62318', 'A3KMH1', 'Q5TAP6', 'Q9Y3A4', 'Q13247', 'P10244', 'Q32P51', 'O43719', 'Q9H2I8', 'Q7RTV0', 'Q99459', 'P55769', 'Q14692', 'P62314', 'Q9BW85', 'P84103', 'O15111', 'Q9GZT3', 'Q9Y2P8', 'Q9BXT6', 'Q8IYB5', 'Q9H0L4', 'Q2TAY7', 'Q14690', 'O00148'…			94.9714
VACV	P12927	RNA helicase NPH-II	OPG084	Q8TE96	ATP-dependent RNA helicase DQX1	DQX1	42.6732	49.7867	['B7ZW38', 'P08579', 'P55854', 'Q9H5Z1', 'Q15269', 'Q8IZP6', 'Q9UKM9', 'Q9NRF8', 'Q13243', 'Q86TM3', 'O00567', 'P78345', 'Q96BK5', 'Q9UBB9', 'Q9ULW3', 'P62318', 'Q9H7Z3', 'Q5TAP6', 'Q9Y3A4', 'Q13247', 'P10244', 'Q32P51', 'Q9H2I8', 'Q7RTV0', 'P55345', 'Q99459', 'P55769', 'Q14692', 'P62314', 'Q9BW85', 'Q9GZT3', 'Q9Y2P8', 'Q9H0L4', 'Q14690', 'O00148', 'Q86SE5', 'Q13573', 'Q7Z4G4', 'Q6ZN17', 'Q5VYS8'…			94.9714
VACV	P12927	RNA helicase NPH-II	OPG084	Q9H2U1	ATP-dependent DNA/RNA helicase DHX36	DHX36	42.6732	60.0566	['B7ZW38', 'P08579', 'P55854', 'Q9H5Z1', 'Q15269', 'Q8IZP6', 'O75110', 'Q9UKM9', 'P57081', 'Q13243', 'Q86TM3', 'O00567', 'P78345', 'Q96BK5', 'Q9UBB9', 'Q9ULW3', 'P62318', 'Q5TAP6', 'Q9Y6X9', 'Q9Y3A4', 'Q6R327', 'Q13247', 'P10244', 'Q6VVB1', 'Q32P51', 'Q8WXK4', 'Q7RTV0', 'Q13950', 'Q99459', 'P55769', 'Q14692', 'P62314', 'Q9BW85', 'P11387', 'Q9GZT3', 'Q9Y2P8', 'Q9BXT8', 'Q9BXT6', 'Q9H0L4', 'P62888'…			94.9714
VACV	P12927	RNA helicase NPH-II	OPG084	Q9H5Z1	Probable ATP-dependent RNA helicase DHX35	DHX35	42.6732	49.6447	['B7ZW38', 'P08579', 'P55854', 'Q15269', 'Q8IZP6', 'Q9UKM9', 'Q13243', 'Q86TM3', 'O00567', 'Q9HAU5', 'P78345', 'Q96BK5', 'Q9UBB9', 'Q9ULW3', 'P62318', 'A3KMH1', 'Q9H7Z3', 'Q5TAP6', 'Q9Y3A4', 'Q13247', 'P10244', 'Q32P51', 'O43719', 'Q9H2I8', 'Q7RTV0', 'Q99459', 'P55769', 'Q14692', 'P62314', 'Q9BW85', 'P84103', 'Q9GZT3', 'Q9Y2P8', 'Q9BXT6', 'Q8IYB5', 'Q9H0L4', 'Q2TAY7', 'Q14690', 'O00148', 'Q86SE5'…			94.9714
VACV	P12927	RNA helicase NPH-II	OPG084	Q9H6R0	ATP-dependent RNA helicase DHX33	DHX33	42.6732	48.5379	['B7ZW38', 'P08579', 'P55854', 'Q15269', 'Q8IZP6', 'Q9UKM9', 'Q13243', 'Q86TM3', 'O00567', 'Q9HAU5', 'P78345', 'Q96BK5', 'Q9UBB9', 'Q9ULW3', 'P62318', 'A3KMH1', 'Q5TAP6', 'Q9Y3A4', 'Q13247', 'P10244', 'Q32P51', 'O43719', 'Q9H2I8', 'Q7RTV0', 'Q99459', 'P55769', 'Q14692', 'P62314', 'Q9BW85', 'P84103', 'Q9GZT3', 'Q9Y2P8', 'Q9BXT6', 'Q8IYB5', 'Q9H0L4', 'Q2TAY7', 'Q14690', 'O00148', 'P63010', 'Q86SE5'…			94.9714
VACV	P14356	Inhibitor of Apoptosis OPG037	OPG037	A6NGH8	Ankyrin repeat domain-containing protein 61	ANKRD61	15.8764	18.3781	['Q13636', 'O75554', 'P62333', 'Q9NX57', 'Q9UL26', 'Q86Y37', 'Q13619', 'O43242', 'Q86YV0', 'P20339', 'Q9Y4W6', 'Q9BPZ7', 'P20936', 'P61011', 'Q9ULI0', 'P11831', 'Q9H5N1', 'P51148', 'Q93034', 'Q00537', 'Q9NQT5', 'P43686', 'P23396', 'Q00536', 'Q96PV0', 'P11802', 'Q00534', 'Q8IYI6', 'Q969Q5', 'Q96PX9', 'O94921', 'Q5VWQ8', 'P06493', 'Q99460', 'P17980', 'O14976', 'Q5S007', 'Q00526', 'Q00526', 'P61020'…			93.7265
VACV	P14356	Inhibitor of Apoptosis OPG037	OPG037	A6NHY2	Ankyrin repeat and death domain-containing protein 1B	ANKDD1B	15.8764	18.9135	['Q13636', 'O75554', 'P62333', 'Q9NX57', 'Q9UL26', 'O00533', 'Q86Y37', 'Q9UQ52', 'Q13619', 'P32004', 'O43242', 'Q86YV0', 'P20339', 'Q8IWV2', 'Q9Y4W6', 'Q9BPZ7', 'P20936', 'P61011', 'Q9ULI0', 'Q13643', 'P11831', 'Q9H5N1', 'P51148', 'Q93034', 'Q00537', 'Q9NQT5', 'P43686', 'P23396', 'Q9HBW1', 'Q00536', 'Q96PV0', 'P11802', 'Q00534', 'Q8IYI6', 'Q15058', 'Q969Q5', 'Q96PX9', 'O94921', 'Q5VWQ8', 'P06493'…			93.7265
VACV	P14356	Inhibitor of Apoptosis OPG037	OPG037	A6NK59	Ankyrin repeat and SOCS box protein 14	ASB14	15.8764	20.4545	['Q13636', 'P12236', 'P62333', 'Q9NX57', 'Q9UL26', 'Q7Z4G1', 'P62942', 'Q86VX2', 'Q86Y37', 'Q13619', 'P51571', 'O43242', 'Q8TER5', 'P62829', 'P20339', 'O60826', 'Q86YM7', 'P53007', 'Q15843', 'Q9NX08', 'Q9BPZ7', 'Q9P0L0', 'Q9Y6G5', 'Q96GA3', 'B2RTY4', 'Q9UBF6', 'Q9P000', 'P61011', 'Q86X83', 'Q9ULI0', 'P62249', 'Q9NSB8', 'P50402', 'P49411', 'Q9H5N1', 'P08574', 'P51148', 'Q93034', 'P43686', 'P23396'…			93.7265
VACV	P14356	Inhibitor of Apoptosis OPG037	OPG037	E5RJM6	Ankyrin repeat domain-containing protein 65	ANKRD65	15.8764	16.1596	['Q13636', 'O75554', 'P62333', 'Q9NX57', 'Q9UL26', 'Q86Y37', 'Q13619', 'O43242', 'Q86YV0', 'P20339', 'Q9Y4W6', 'Q9BPZ7', 'P20936', 'P61011', 'Q9ULI0', 'P11831', 'Q9H5N1', 'P51148', 'Q93034', 'Q00537', 'Q9NQT5', 'P43686', 'P23396', 'Q9P2P5', 'Q00536', 'Q96PV0', 'P11802', 'Q00534', 'Q8IYI6', 'Q969Q5', 'Q96PX9', 'O94921', 'Q5VWQ8', 'P06493', 'Q99460', 'P17980', 'O14976', 'Q5S007', 'Q00526', 'Q00526'…			93.7265
VACV	P14356	Inhibitor of Apoptosis OPG037	OPG037	P25963	NF-kappa-B inhibitor alpha	NFKBIA	15.8764	16.4794	['Q13636', 'P07947', 'P21980', 'P62333', 'Q99612', 'O00625', 'Q9NX57', 'Q69YQ0', 'Q9UL26', 'Q9NRG1', 'P51668', 'Q15750', 'Q12988', 'Q7Z4G1', 'Q14511', 'P55345', 'P12956', 'Q9ULW0', 'P62942', 'Q92890', 'O15111', 'Q9Y297', 'Q9Y3C7', 'P08238', 'Q13572', 'O00221', 'P63104', 'Q86Y37', 'Q7Z434', 'Q13619', 'Q92769', 'O43242', 'Q8TER5', 'P68400', 'Q9UEF7', 'Q969P5', 'P0DPH7', 'O14965', 'P20339', 'Q86YM7'…			93.7265
VACV	P14356	Inhibitor of Apoptosis OPG037	OPG037	Q15327	Ankyrin repeat domain-containing protein 1	ANKRD1	15.8764	15.2659	['P03886', 'Q13636', 'P62333', 'P42330', 'Q9NX57', 'Q9UL26', 'Q9HBI1', 'Q9GZV1', 'P62942', 'Q86Y37', 'Q13619', 'O43242', 'Q8TER5', 'Q13637', 'P20339', 'Q86YM7', 'A6NIX2', 'Q9BPZ7', 'Q9BYV6', 'Q96GA3', 'B2RTY4', 'Q9Y490', 'P20807', 'P61011', 'Q9ULI0', 'Q9NSB8', 'Q9H5N1', 'P51148', 'Q93034', 'P43686', 'Q9C0C9', 'Q14192', 'P23396', 'P11021', 'Q53H80', 'P43694', 'P05976', 'P38646', 'Q86VW2', 'Q86TC9'…			93.7265
VACV	P14356	Inhibitor of Apoptosis OPG037	OPG037	Q15653	NF-kappa-B inhibitor beta	NFKBIB	15.8764	20.3467	['Q13636', 'P62333', 'Q9NX57', 'Q9UL26', 'Q96CA5', 'P0DPB6', 'Q9ULW0', 'P62942', 'O15111', 'Q9Y297', 'P08238', 'O00221', 'Q86Y37', 'Q13619', 'Q9GZS1', 'O43242', 'Q8TER5', 'P68400', 'P20339', 'Q86YM7', 'P19793', 'Q9BPZ7', 'O95817', 'Q96GA3', 'Q16342', 'B2RTY4', 'P61011', 'Q9ULI0', 'P0DP25', 'P61626', 'Q13501', 'Q96EY1', 'Q9NSB8', 'O60658', 'Q9H5N1', 'P51148', 'Q8N5C8', 'Q92731', 'Q93034', 'P43686'…			93.7265
VACV	P14356	Inhibitor of Apoptosis OPG037	OPG037	Q3KP44	Ankyrin repeat domain-containing protein 55	ANKRD55	15.8764	25.0136	['P50990', 'Q13636', 'O00410', 'P48047', 'P39023', 'P12236', 'P62333', 'P35520', 'Q9UBB4', 'P36542', 'O00567', 'Q9Y3I0', 'Q04917', 'Q9NX57', 'Q9UL26', 'P43307', 'Q9Y366', 'P63151', 'P12956', 'P62942', 'O14744', 'Q9BUF5', 'P12004', 'P08238', 'Q14498', 'P63104', 'Q14690', 'Q14152', 'P55060', 'O95831', 'P33992', 'Q86Y37', 'P04181', 'Q13619', 'O95071', 'Q13085', 'O43242', 'Q8TER5', 'P62829', 'P20700'…			93.7265
VACV	P14356	Inhibitor of Apoptosis OPG037	OPG037	Q495B1	Ankyrin repeat and death domain-containing protein 1A	ANKDD1A	15.8764	19.1179	['Q13636', 'O75554', 'P62333', 'Q9NX57', 'Q9UL26', 'O00533', 'Q86Y37', 'Q9UQ52', 'Q13619', 'P32004', 'O43242', 'Q86YV0', 'P20339', 'Q8IWV2', 'Q9Y4W6', 'Q9BPZ7', 'P20936', 'P61011', 'Q9ULI0', 'Q13643', 'P11831', 'Q9H5N1', 'P51148', 'Q93034', 'Q00537', 'Q9NQT5', 'P43686', 'P23396', 'Q9HBW1', 'Q9NWT6', 'Q00536', 'Q96PV0', 'P11802', 'Q00534', 'Q8IYI6', 'Q969Q5', 'Q96PX9', 'O94921', 'Q5VWQ8', 'P06493'…			93.7265
VACV	P14356	Inhibitor of Apoptosis OPG037	OPG037	Q6P6B7	Ankyrin repeat domain-containing protein 16	ANKRD16	15.8764	17.1584	['Q13636', 'P62333', 'Q9NX57', 'Q9UL26', 'Q8N6T3', 'P62942', 'Q86Y37', 'Q13619', 'O43242', 'Q8TER5', 'P20339', 'Q86YM7', 'Q9BPZ7', 'Q96GA3', 'B2RTY4', 'P61011', 'Q9ULI0', 'Q9NSB8', 'Q9H5N1', 'P51148', 'Q93034', 'P43686', 'P23396', 'P38646', 'Q86VW2', 'Q8IYI6', 'Q8IZU2', 'Q969Q5', 'Q00688', 'Q58EX7', 'Q9BV87', 'Q96PX9', 'Q13459', 'Q8WXR4', 'P51665', 'Q99460', 'P17980', 'O14976', 'Q5S007', 'P61020'…			93.7265
VACV	P14356	Inhibitor of Apoptosis OPG037	OPG037	Q6ZVZ8	Ankyrin repeat and SOCS box protein 18	ASB18	15.8764	19.8558	['Q13636', 'P12236', 'P62333', 'Q9HBI0', 'Q9NX57', 'Q9UL26', 'Q13247', 'Q7Z4G1', 'P62942', 'Q86VX2', 'Q13268', 'Q86Y37', 'Q13619', 'O43242', 'Q8TER5', 'Q9NYF8', 'P60891', 'P20339', 'O60826', 'Q86YM7', 'Q15843', 'Q9NX08', 'Q9BPZ7', 'Q15233', 'Q9Y6G5', 'Q96GA3', 'B2RTY4', 'Q9UBF6', 'Q9P000', 'P61011', 'Q86X83', 'Q9ULI0', 'Q9NSB8', 'Q9Y2W1', 'Q9H5N1', 'P51148', 'Q93034', 'P43686', 'Q14558', 'P23396'…			93.7265
VACV	P14356	Inhibitor of Apoptosis OPG037	OPG037	Q8TC84	Fibronectin type 3 and ankyrin repeat domains protein 1	FANK1	15.8764	15.489	['Q13636', 'P62333', 'Q9NX57', 'Q9UL26', 'P51956', 'Q9NYQ6', 'Q9HBI1', 'P62942', 'Q86Y37', 'Q13619', 'O43242', 'Q8TER5', 'P20339', 'Q14CS0', 'Q86YM7', 'Q9BPZ7', 'Q9BYV6', 'Q96GA3', 'B2RTY4', 'P61011', 'Q9ULI0', 'Q9NSB8', 'Q92905', 'Q9H5N1', 'P51148', 'Q93034', 'P43686', 'P23396', 'P19320', 'P38646', 'Q86VW2', 'Q9Y4P1', 'Q8IYI6', 'Q8IZU2', 'Q9NVD7', 'Q969Q5', 'Q00688', 'Q58EX7', 'Q9BV87', 'Q96PX9'…			93.7265
VACV	P14356	Inhibitor of Apoptosis OPG037	OPG037	Q8WWX0	Ankyrin repeat and SOCS box protein 5	ASB5	15.8764	15.9922	['Q13636', 'P62333', 'P36542', 'Q9NX57', 'Q9UL26', 'Q7Z4G1', 'P62942', 'Q86VX2', 'Q9GZT3', 'Q86Y37', 'Q13619', 'O43242', 'Q8TER5', 'P20339', 'O60826', 'Q86YM7', 'P31689', 'Q15843', 'Q9NX08', 'Q9BPZ7', 'Q9Y6G5', 'Q96GA3', 'B2RTY4', 'Q9UBF6', 'Q9P000', 'P61011', 'Q86X83', 'Q9ULI0', 'Q9NSB8', 'Q9H5N1', 'P51148', 'Q93034', 'P43686', 'P62714', 'P23396', 'P04843', 'Q9GZQ3', 'Q7L2K0', 'P02511', 'P38646'…			93.7265
VACV	P14356	Inhibitor of Apoptosis OPG037	OPG037	Q8WXH4	Ankyrin repeat and SOCS box protein 11	ASB11	15.8764	15.1095	['Q13636', 'P62333', 'Q13323', 'Q9NX57', 'Q9UL26', 'Q7Z4G1', 'P62942', 'Q86VX2', 'Q86Y37', 'Q13619', 'O43242', 'Q8TER5', 'P60891', 'P20339', 'O60826', 'Q86YM7', 'Q15843', 'Q9NX08', 'O75477', 'Q9BPZ7', 'Q9Y6G5', 'Q96GA3', 'O00231', 'B2RTY4', 'Q9UBF6', 'Q9P000', 'P61011', 'Q86X83', 'Q9ULI0', 'P49721', 'Q9NSB8', 'Q9H5N1', 'P51148', 'Q93034', 'P43686', 'P23396', 'P04843', 'Q9GZQ3', 'Q7L2K0', 'P38646'…			93.7265
VACV	P14356	Inhibitor of Apoptosis OPG037	OPG037	Q8WXI3	Ankyrin repeat and SOCS box protein 10	ASB10	15.8764	19.5625	['Q13636', 'P62333', 'Q9HBI0', 'Q9NX57', 'Q9UL26', 'Q7Z4G1', 'P62942', 'Q9BUF5', 'Q86VX2', 'Q86Y37', 'Q13619', 'O43242', 'Q8TER5', 'P20339', 'O60826', 'Q86YM7', 'P53007', 'Q15843', 'Q9NX08', 'Q9BPZ7', 'Q9H3G5', 'P25789', 'Q9Y6G5', 'Q96GA3', 'B2RTY4', 'Q9UBF6', 'Q9P000', 'P61011', 'Q86X83', 'Q9ULI0', 'Q9NSB8', 'P50402', 'P49411', 'Q9H5N1', 'P51148', 'Q93034', 'P43686', 'P0DMV8', 'P23396', 'Q9GZQ3'…			93.7265
VACV	P14356	Inhibitor of Apoptosis OPG037	OPG037	Q8WXK1	Ankyrin repeat and SOCS box protein 15	ASB15	15.8764	20.1671	['Q13636', 'O00410', 'P62333', 'Q9NX57', 'Q9UL26', 'Q7Z4G1', 'P62942', 'Q86VX2', 'Q13268', 'Q86Y37', 'Q13619', 'O43242', 'Q8TER5', 'P20339', 'O60826', 'Q86YM7', 'P14174', 'Q15843', 'Q9NX08', 'Q9BPZ7', 'Q9Y6G5', 'Q96GA3', 'B2RTY4', 'P02794', 'Q9UBF6', 'Q9P000', 'P61011', 'Q86X83', 'Q9ULI0', 'P62249', 'Q9NSB8', 'Q9H5N1', 'P51148', 'Q93034', 'P43686', 'P23396', 'P35573', 'Q9GZQ3', 'P38646', 'Q15369'…			93.7265
VACV	P14356	Inhibitor of Apoptosis OPG037	OPG037	Q92990	Glomulin	GLMN	15.8764	20.9979	['Q8WV16', 'O75695', 'A6NGE4', 'Q5VW00', 'Q5VU92', 'P62942', 'Q9HCJ5', 'Q7L3B6', 'Q16543', 'Q13619', 'Q53GT1', 'Q9UH77', 'Q86XK7', 'Q9BW61', 'Q8TEB1', 'Q8NFY9', 'Q9P296', 'Q86T03', 'Q14681', 'Q8IXQ5', 'Q8N5Z5', 'Q9UBF6', 'Q8N5I2', 'Q96JK2', 'P43119', 'Q13829', 'Q969U6', 'Q92797', 'Q8IWT3', 'O43791', 'Q9H0H3', 'Q9Y574', 'Q13489', 'Q8TEL6', 'Q6WRX3', 'Q9C0D3', 'Q13451', 'P62877', 'Q9P217', 'Q9H4M7'…			93.7265
VACV	P14356	Inhibitor of Apoptosis OPG037	OPG037	Q96JP0	Protein fem-1 homolog C	FEM1C	15.8764	17.0891	['Q13636', 'P62333', 'Q9NX57', 'Q9UL26', 'Q15750', 'Q7Z4G1', 'Q6PH85', 'Q86VX2', 'A8MPX8', 'Q86Y37', 'Q13619', 'O43242', 'P20339', 'O60826', 'Q9Y4X5', 'Q15843', 'Q9NX08', 'Q9BPZ7', 'P49593', 'Q9Y6G5', 'Q9P000', 'P35408', 'Q86X83', 'Q9ULI0', 'Q5SGD2', 'Q13643', 'Q96KN7', 'Q9H5N1', 'P51148', 'Q96GG9', 'P62877', 'Q93034', 'P43686', 'Q8N3J5', 'P23396', 'Q9UJA3', 'Q9GZQ3', 'Q14493', 'Q15369', 'P46934'…			93.7265
VACV	P14356	Inhibitor of Apoptosis OPG037	OPG037	Q96NS5	Ankyrin repeat and SOCS box protein 16	ASB16	15.8764	16.9688	['Q13636', 'P62333', 'Q9NX57', 'Q9UL26', 'Q7Z4G1', 'P62942', 'Q86VX2', 'P18669', 'P55060', 'Q86Y37', 'Q13619', 'O43242', 'Q8TER5', 'P20339', 'O60826', 'Q86YM7', 'Q15843', 'Q9NX08', 'Q9BPZ7', 'Q9Y6G5', 'Q96GA3', 'P12931', 'P06241', 'B2RTY4', 'P02794', 'Q9UBF6', 'Q9P000', 'P61011', 'P0C0S5', 'Q86X83', 'Q9ULI0', 'Q9NSB8', 'Q9H5N1', 'P51148', 'P16403', 'Q93034', 'P43686', 'P0DMV8', 'P23526', 'P23396'…			93.7265
VACV	P14356	Inhibitor of Apoptosis OPG037	OPG037	Q96Q27	Ankyrin repeat and SOCS box protein 2	ASB2	15.8764	18.6257	['P09429', 'Q13636', 'P62333', 'P35813', 'Q9NX57', 'Q9UL26', 'P51668', 'Q7Z4G1', 'P62942', 'P62314', 'Q86VX2', 'P08238', 'Q86Y37', 'Q13619', 'O43242', 'Q8TER5', 'P20339', 'O60826', 'Q86YM7', 'P21333', 'Q15843', 'Q9NX08', 'Q9BPZ7', 'Q9Y6G5', 'Q96GA3', 'B2RTY4', 'Q9UBF6', 'Q9P000', 'P61011', 'P42568', 'Q86X83', 'Q9ULI0', 'O60674', 'Q9NSB8', 'Q86VP6', 'Q9H5N1', 'P51148', 'Q93034', 'P43686', 'P12814'…			93.7265
VACV	P14356	Inhibitor of Apoptosis OPG037	OPG037	Q9BSK4	Protein fem-1 homolog A	FEM1A	15.8764	20.0112	['Q13636', 'P62333', 'Q9NX57', 'Q9UL26', 'Q15750', 'Q7Z4G1', 'Q6PH85', 'Q86VX2', 'A8MPX8', 'Q86Y37', 'Q13619', 'O43242', 'Q9P2Y4', 'P20339', 'O60826', 'Q15843', 'Q9NX08', 'Q9BPZ7', 'P49593', 'Q9Y6G5', 'Q9NQW6', 'Q9P000', 'P35408', 'Q86X83', 'Q9ULI0', 'Q5SGD2', 'Q13643', 'Q9H5N1', 'P51148', 'Q96GG9', 'P62877', 'Q93034', 'Q00537', 'P43686', 'Q8N3J5', 'Q8N543', 'P23396', 'Q9GZQ3', 'Q14493', 'P09110'…			93.7265
VACV	P14356	Inhibitor of Apoptosis OPG037	OPG037	Q9H672	Ankyrin repeat and SOCS box protein 7	ASB7	15.8764	16.5621	['Q13636', 'O75554', 'P62333', 'Q9NX57', 'Q9UL26', 'Q6NT76', 'Q9NQT8', 'Q9H1H9', 'Q7Z4G1', 'Q9NUG6', 'Q8IWL3', 'Q49A92', 'Q9UBK9', 'Q86VX2', 'Q9BTT6', 'Q86Y37', 'Q13619', 'O43242', 'P68400', 'Q86YV0', 'P20339', 'O60826', 'Q9Y4W6', 'Q15843', 'Q9NX08', 'O94763', 'Q9BPZ7', 'P18206', 'Q8NEV1', 'O95235', 'Q9Y6G5', 'Q9H6T3', 'Q9BWP8', 'P20774', 'Q9UBF6', 'P20936', 'Q9P000', 'P61011', 'Q86X83', 'Q9ULI0'…			93.7265
VACV	P14356	Inhibitor of Apoptosis OPG037	OPG037	Q9NWX5	Ankyrin repeat and SOCS box protein 6	ASB6	15.8764	19.4508	['Q13636', 'Q96P16', 'P62333', 'Q9NX57', 'Q9UL26', 'Q9NQG5', 'Q7Z4G1', 'P62942', 'Q86VX2', 'P08238', 'Q86Y37', 'Q13619', 'O43242', 'Q8TER5', 'P20339', 'O60826', 'Q86YM7', 'Q15843', 'Q9NX08', 'Q9BPZ7', 'Q8N4N8', 'Q9Y6G5', 'Q96GA3', 'B2RTY4', 'Q9ULC4', 'Q9UBF6', 'Q9P000', 'P61011', 'Q86X83', 'Q9ULI0', 'P00540', 'Q969R5', 'Q9NSB8', 'Q9H5N1', 'Q9Y575', 'P51148', 'Q93034', 'P11230', 'P02679', 'P43686'…			93.7265
VACV	P14356	Inhibitor of Apoptosis OPG037	OPG037	Q9UK73	Protein fem-1 homolog B	FEM1B	15.8764	18.5659	['Q13636', 'P62333', 'Q96QB1', 'Q9NX57', 'Q9UL26', 'Q99801', 'Q15750', 'Q7Z4G1', 'Q9UHP3', 'Q6PH85', 'Q86VX2', 'A8MPX8', 'Q86Y37', 'Q13619', 'O43242', 'P20339', 'O60826', 'P61201', 'Q9NS69', 'Q15843', 'Q9NX08', 'Q9BPZ7', 'Q8N4N8', 'P49593', 'Q9Y6G5', 'Q9H7P6', 'Q8IWF2', 'Q9P000', 'Q86X83', 'Q9ULI0', 'Q9BT78', 'Q5SGD2', 'P78395', 'P26441', 'Q09019', 'Q13643', 'Q9H5N1', 'Q9UNS2', 'P51148', 'Q7Z624'…			93.7265
VACV	P14356	Inhibitor of Apoptosis OPG037	OPG037	Q9Y574	Ankyrin repeat and SOCS box protein 4	ASB4	15.8764	18.002	['Q13636', 'P62333', 'Q9NX57', 'Q9UL26', 'P51668', 'Q7Z4G1', 'P62942', 'Q86VX2', 'Q9HCJ5', 'P08238', 'Q86Y37', 'Q13619', 'O43242', 'Q8TER5', 'P20339', 'O60826', 'Q86YM7', 'Q15843', 'Q9NX08', 'Q9BPZ7', 'Q9Y6G5', 'Q3ZCM7', 'Q96GA3', 'B2RTY4', 'Q9UBF6', 'Q9P000', 'P61011', 'Q86X83', 'Q9ULI0', 'P04350', 'Q9NSB8', 'Q9H5N1', 'P51148', 'Q6WRX3', 'Q9C0D3', 'P62877', 'Q9P217', 'Q93034', 'Q9Y285', 'P43686'…			93.7265
VACV	P14356	Inhibitor of Apoptosis OPG037	OPG037	Q9Y575	Ankyrin repeat and SOCS box protein 3	ASB3	15.8764	19.1584	['Q13636', 'Q9NRA8', 'P62333', 'P36542', 'Q9NX57', 'Q9UL26', 'Q6R327', 'Q8TB24', 'P62942', 'P08238', 'Q86Y37', 'Q9Y2J2', 'Q13619', 'O43242', 'Q8TER5', 'Q9NYF8', 'P20339', 'Q86YM7', 'Q9NWX5', 'Q9BSW2', 'Q9BPZ7', 'Q15233', 'O75449', 'Q96GA3', 'B2RTY4', 'P61011', 'Q9ULI0', 'P20333', 'Q9NSB8', 'Q9Y2W1', 'P37108', 'Q9H5N1', 'P51148', 'Q93034', 'P43686', 'P23396', 'P35573', 'P05141', 'P38646', 'Q9NWT6'…			93.7265
VACV	P14356	Inhibitor of Apoptosis OPG037	OPG037	Q9Y576	Ankyrin repeat and SOCS box protein 1	ASB1	15.8764	17.7115	['P09429', 'Q13636', 'P62333', 'Q9NX57', 'Q9UL26', 'Q7Z4G1', 'P62942', 'P62314', 'Q86VX2', 'Q86Y37', 'Q13619', 'P51571', 'O43242', 'Q8TER5', 'P20339', 'O60826', 'Q86YM7', 'Q9NWX5', 'Q15843', 'Q9NX08', 'Q9BPZ7', 'Q9Y6G5', 'Q96GA3', 'B2RTY4', 'Q9UBF6', 'Q9P000', 'P61011', 'Q86X83', 'Q9ULI0', 'Q9NSB8', 'Q86VP6', 'Q99714', 'Q9H5N1', 'P51148', 'Q93034', 'P43686', 'Q15029', 'Q8WWX0', 'P23396', 'Q9GZQ3'…			93.7265
VACV	P15058	Serine proteinase inhibitor 1	OPG205	A8MV23	Serpin E3	SERPINE3	73.4343	71.3477	['Q7L1T6']			93.3848
VACV	P15058	Serine proteinase inhibitor 1	OPG205	O75635	Serpin B7	SERPINB7	73.4343	62.9339	['P57076', 'Q7L1T6', 'P46013', 'P00734', 'Q9UMR2', 'Q9NYY3', 'P43234', 'P43629', 'Q07820', 'P43235', 'P25774']			93.3848
VACV	P15058	Serine proteinase inhibitor 1	OPG205	O75830	Serpin I2	SERPINI2	73.4343	64.1464	0			93.3848
VACV	P15058	Serine proteinase inhibitor 1	OPG205	P01008	Antithrombin-III	SERPINC1	73.4343	68.5114	['Q86U28', 'P31431', 'Q9H4B7', 'Q7L1T6', 'P48551', 'P05154', 'P08709', 'P00742', 'P07996', 'Q9Y661', 'Q8IXL6', 'P05546', 'O14792', 'P20151', 'P19174', 'Q96EW2', 'P08519', 'P01009', 'P04004', 'P00734', 'P06870', 'P00740', 'P00747', 'Q02325', 'P02768', 'P05121', 'O15067', 'P02679', 'P53597', 'Q9BXT5', 'Q9Y663', 'Q9Y662', 'O43593', 'P04843', 'P13726', 'Q96QI5', 'P55899', 'P07204', 'P09038', 'Q07954'…			93.3848
VACV	P15058	Serine proteinase inhibitor 1	OPG205	P01009	Alpha-1-antitrypsin	SERPINA1	73.4343	63.1411	['P03886', 'P05067', 'P48553', 'Q9P0W8', 'Q9P104', 'Q01523', 'O00625', 'Q8NBS9', 'P43307', 'P35219', 'P00451', 'Q7L1T6', 'P36952', 'Q9UBR2', 'Q96NG5', 'P49755', 'O95406', 'P49908', 'P00742', 'Q92743', 'Q96Q80', 'P80723', 'Q9Y3Z3', 'Q9BUN8', 'P02749', 'P49257', 'Q9HAT1', 'Q9UNI1', 'P08217', 'P50452', 'P08218', 'P22059', 'P61011', 'Q5MNZ9', 'Q8N7X4', 'Q9Y282', 'O95487', 'Q13501', 'P42261', 'P08697'…			93.3848
VACV	P15058	Serine proteinase inhibitor 1	OPG205	P01011	Alpha-1-antichymotrypsin	SERPINA3	73.4343	63.1119	['Q9P0W8', 'Q9P0W8', 'Q96KC8', 'P05543', 'P05543', 'Q9NU19', 'Q7L1T6', 'Q7L1T6', 'P36952', 'P36952', 'P05154', 'P01011', 'P01011', 'P49908', 'P49908', 'Q9Y617', 'P17643', 'O75581', 'O75581', 'P25788', 'P02749', 'P02749', 'P20151', 'P20151', 'P08311', 'P08311', 'Q8IW75', 'Q8IW75', 'Q92914', 'Q9UMR2', 'O00519', 'Q9HC62', 'Q6Q759', 'Q6Q759', 'Q9BSU1', 'P02760', 'P02760', 'Q96AX1', 'P01023', 'O96028'…			93.3848
VACV	P15058	Serine proteinase inhibitor 1	OPG205	P01019	Angiotensinogen	AGT	73.4343	66.5438	['P07947', 'P11245', 'P28482', 'P05305', 'P46663', 'Q07817', 'Q7L1T6', 'P29992', 'P34995', 'P50148', 'P14174', 'P00749', 'Q9UIQ6', 'P01303', 'P23443', 'Q5JWF2', 'P50052', 'P35869', 'P12931', 'P50453', 'P78540', 'P35368', 'Q9BYT8', 'P00734', 'Q9Y210', 'P27361', 'P22612', 'P08235', 'Q9HCX4', 'P01584', 'P63096', 'P63211', 'Q13507', 'P31323', 'P28335', 'P07550', 'P12821', 'Q9BYF1', 'P52888', 'P09668'…			93.3848
VACV	P15058	Serine proteinase inhibitor 1	OPG205	P05120	Plasminogen activator inhibitor 2	SERPINB2	73.4343	69.4589	['Q15063', 'P57076', 'P06400', 'Q9BX46', 'P43026', 'P35219', 'Q9BY32', 'Q7L1T6', 'P15498', 'P27216', 'P04083', 'P00749', 'Q03405', 'P20618', 'Q8N0Z3', 'P04004', 'P00734', 'P01130', 'P00747', 'P05121', 'P00750', 'Q9UMR2', 'Q14653', 'Q08999', 'Q7Z7F0', 'Q96ER9', 'P43629', 'P43235', 'P25774', 'Q6P2Q9']			93.3848
VACV	P15058	Serine proteinase inhibitor 1	OPG205	P05121	Plasminogen activator inhibitor 1	SERPINE1	73.4343	63.2429	['P14780', 'Q7L1T6', 'Q96EQ0', 'Q14153', 'P00742', 'Q14520', 'O95257', 'O75581', 'P00749', 'P18206', 'Q03405', 'P25788', 'P20618', 'P05120', 'P08519', 'P49419', 'P14678', 'P04004', 'Q9UBX5', 'P00734', 'P01130', 'P00747', 'Q02325', 'O95758', 'P00750', 'Q9NZR2', 'P11215', 'Q8N1L9', 'Q07954', 'P98155', 'P63162', 'Q96NZ9', 'P00797', 'P01023', 'P09958', 'P04626', 'Q04759', 'Q9GZN4', 'P01236', 'P10909'…			93.3848
VACV	P15058	Serine proteinase inhibitor 1	OPG205	P05154	Plasma serine protease inhibitor	SERPINA5	73.4343	62.0494	['Q9P0W8', 'Q96J88', 'P10323', 'Q9UNN8', 'Q7L1T6', 'P01011', 'P49908', 'Q9UI36', 'Q12929', 'P05546', 'P00749', 'P20151', 'P04004', 'P00734', 'P06870', 'P00750', 'P07204', 'Q6Q759', 'P02760', 'P09958', 'Q9Y6M0', 'P10909', 'P03951', 'P07288', 'Q5JRA6', 'P02751', 'O60259', 'P03952', 'P01008', 'P04070', 'Q9UL52', 'P29466', 'P22681', 'P12259', 'P07093']			93.3848
VACV	P15058	Serine proteinase inhibitor 1	OPG205	P05155	Plasma protease C1 inhibitor	SERPING1	73.4343	68.2702	['Q7L1T6', 'P20151', 'Q9BRI3', 'P01009', 'P00734', 'P06870', 'P02768', 'B9A064', 'P00750', 'P19320', 'P16581', 'P14543', 'P01023', 'P16109', 'Q9UNL4', 'P28799', 'P00748', 'P48740', 'P07288', 'P00751', 'O60760', 'P01024', 'P06681', 'P08246', 'P03952', 'Q8WZ74', 'P01008', 'P01116', 'P12314', 'Q07021', 'O43852', 'P09871', 'Q8N6H7', 'P02745', 'P02747', 'O00187']			93.3848
VACV	P15058	Serine proteinase inhibitor 1	OPG205	P05543	Thyroxine-binding globulin	SERPINA7	73.4343	64.3776	['Q9P0W8', 'P02766', 'Q7L1T6', 'P36952', 'P01011', 'P01011', 'P49908', 'P01266', 'P02749', 'P62380', 'A6ZKI3', 'Q8IW75', 'P02768', 'P50548', 'Q6Q759', 'P02760', 'Q9Y6M0', 'Q9P1Q0', 'Q86XF0', 'Q5JRA6', 'P02647', 'P02751', 'P12259']			93.3848
VACV	P15058	Serine proteinase inhibitor 1	OPG205	P05546	Heparin cofactor 2	SERPIND1	73.4343	65.9485	['P00451', 'Q7L1T6', 'P05154', 'P00742', 'Q9HCJ6', 'O15232', 'P04004', 'P00734', 'P07204', 'Q15291', 'P21810', 'P08246', 'P01008', 'P04070']			93.3848
VACV	P15058	Serine proteinase inhibitor 1	OPG205	P07093	Glia-derived nexin	SERPINE2	73.4343	64.217	['P10323', 'Q5JU00', 'P14780', 'Q7L1T6', 'P05154', 'Q96S21', 'Q09161', 'P54687', 'P00749', 'Q03405', 'P20151', 'O95219', 'Q9UK55', 'P04004', 'Q16651', 'P00734', 'P01130', 'P00747', 'O15382', 'P00750', 'O75436', 'Q9BXF9', 'P41159', 'Q13596', 'P35573', 'Q07954', 'O95995', 'P23497', 'P09958', 'Q9UKV8', 'P16109', 'Q9GZN4', 'Q8IXS2', 'Q15036', 'Q96M98', 'Q9UKR3', 'Q96RU3', 'Q96G46', 'Q9Y5Y6', 'P02776'…			93.3848
VACV	P15058	Serine proteinase inhibitor 1	OPG205	P08185	Corticosteroid-binding globulin	SERPINA6	73.4343	63.1547	['Q9P0W8', 'Q7L1T6', 'P49908', 'P04278', 'P36955', 'P02768', 'P08235', 'O43405', 'Q6Q759', 'P20248', 'P21554', 'P02760', 'Q63HR2', 'Q9P1Q0', 'Q86XF0', 'P00738', 'P37231', 'P02751', 'P46527', 'P06401', 'P31949', 'P12259']			93.3848
VACV	P15058	Serine proteinase inhibitor 1	OPG205	P08697	Alpha-2-antiplasmin	SERPINF2	73.4343	61.8372	['Q7L1T6', 'Q96FM1', 'Q14520', 'P07996', 'P00749', 'P20151', 'Q08830', 'P01009', 'P00747', 'P02679', 'P00750', 'O00168', 'P27824', 'P02675', 'Q9H4A4', 'P28799', 'Q9UKR3', 'Q14314', 'P04196', 'P01133', 'P02751', 'P08246', 'P00746', 'Q7Z7B1', 'P07477', 'Q16778']			93.3848
VACV	P15058	Serine proteinase inhibitor 1	OPG205	P20848	Alpha-1-antitrypsin-related protein	SERPINA2	73.4343	65.1036	0			93.3848
VACV	P15058	Serine proteinase inhibitor 1	OPG205	P29508	Serpin B3	SERPINB3	73.4343	64.8148	['Q9HDC9', 'Q9BX46', 'Q8N9N2', 'Q14330', 'Q5VYX0', 'Q7L1T6', 'Q9NYK1', 'P48594', 'P04141', 'P15248', 'Q9UHJ3', 'Q96L08', 'P25788', 'Q9BW91', 'P02771', 'P00734', 'P02768', 'Q9H4M7', 'Q01844', 'Q6IE81', 'Q9UMR2', 'Q96C23', 'P07711', 'P05538', 'O60449', 'Q9BSU1', 'O60603', 'Q9UQE7', 'Q9H0W9', 'P01730', 'P45983', 'P60174', 'Q9UNQ0', 'Q9NZM6', 'Q9NZC7', 'P55851', 'Q14232', 'O00206', 'Q15717', 'P43629'…			93.3848
VACV	P15058	Serine proteinase inhibitor 1	OPG205	P29622	Kallistatin	SERPINA4	73.4343	63.941	['Q9UNH7', 'Q9P0W8', 'Q7L1T6', 'P36952', 'Q9Y5X3', 'Q9H4A6', 'P49908', 'P63010', 'O75581', 'P80723', 'Q9NV70', 'O43474', 'P18206', 'P07305', 'P02749', 'P37268', 'P22059', 'Q9UJY5', 'P06870', 'P19957', 'Q96JA3', 'O15530', 'Q6Q759', 'Q9P219', 'P42768', 'O15027', 'P02760', 'Q9Y6M0', 'Q9P1Q0', 'Q13285', 'Q9NWM8', 'P61586', 'O00401', 'Q9HB20', 'P16389', 'P02647', 'P02751', 'Q8IZA3', 'Q00987', 'O43752'…			93.3848
VACV	P15058	Serine proteinase inhibitor 1	OPG205	P30740	Leukocyte elastase inhibitor	SERPINB1	73.4343	61.9249	['Q9BY32', 'Q7L1T6', 'P36952', 'Q9NYK1', 'P04141', 'P15248', 'P21333', 'Q9BW91', 'P20718', 'P02771', 'P00734', 'P48431', 'P02768', 'Q9H4M7', 'Q9UMR2', 'Q9UGI8', 'Q96C23', 'P05538', 'O60449', 'Q00403', 'P10144', 'O60603', 'P01730', 'Q9UNQ0', 'O00206', 'P19338', 'Q9Y296', 'P24158', 'Q9BTV5', 'P08246', 'P09874', 'P43235', 'Q9GZX7', 'Q6IQ23', 'Q8N1N0', 'Q9UJ71', 'Q01459', 'Q8TE23', 'P15813']			93.3848
VACV	P15058	Serine proteinase inhibitor 1	OPG205	P35237	Serpin B6	SERPINB6	73.4343	65.6217	0			93.3848
VACV	P15058	Serine proteinase inhibitor 1	OPG205	P36952	Serpin B5	SERPINB5	73.4343	67.287	['O00505', 'Q9P104', 'Q9BX46', 'Q14330', 'P05543', 'P00441', 'O43776', 'Q9BY32', 'P12956', 'Q8IV20', 'Q7L1T6', 'P08238', 'Q13009', 'P78417', 'P29622', 'P01011', 'P01011', 'Q969P5', 'Q01581', 'P80723', 'Q8NBF2', 'P00749', 'Q03405', 'Q12796', 'P30740', 'P01009', 'Q8IW75', 'Q8IWT3', 'P00734', 'Q99986', 'P09237', 'P05091', 'P80294', 'Q6IE81', 'P00813', 'Q9UMR2', 'P68104', 'P00390', 'P23526', 'O43865'…			93.3848
VACV	P15058	Serine proteinase inhibitor 1	OPG205	P36955	Pigment epithelium-derived factor	SERPINF1	73.4343	63.7929	['Q9H9S4', 'P17948', 'Q9P2X3', 'Q9UGV2', 'Q7L1T6', 'Q7L775', 'Q969T7', 'O75581', 'P08185', 'Q92597', 'P41222', 'P00734', 'P02768', 'P09038', 'Q7Z7L7', 'Q96AD5', 'O60888', 'Q01995', 'P02461', 'P43234', 'P35968', 'P02452', 'A6NNB3', 'Q06124', 'Q9Y376', 'Q9UID3', 'Q99972', 'Q13228']			93.3848
VACV	P15058	Serine proteinase inhibitor 1	OPG205	P48594	Serpin B4	SERPINB4	73.4343	67.215	['O15391', 'Q14330', 'Q5VYX0', 'Q7L1T6', 'Q9BW85', 'P29508', 'P46013', 'Q9UHJ3', 'Q96L08', 'Q9BW91', 'P08311', 'Q9UMR2', 'Q96C23', 'Q9BSU1', 'Q96EB6', 'P20036', 'P45983', 'Q9NZM6', 'P55851', 'P25490', 'P43629', 'Q15853', 'P41594', 'P28358', 'P43235', 'Q53HC0', 'P17040', 'Q9HAW8', 'Q8N6R0']			93.3848
VACV	P15058	Serine proteinase inhibitor 1	OPG205	P48595	Serpin B10	SERPINB10	73.4343	68.8465	['Q7L1T6', 'Q96SB4']			93.3848
VACV	P15058	Serine proteinase inhibitor 1	OPG205	P50452	Serpin B8	SERPINB8	73.4343	66.7076	['P57076', 'O76039', 'Q9NU19', 'Q9BY32', 'Q7L1T6', 'P10415', 'Q8N0Z6', 'P00742', 'P01009', 'O94842', 'Q9P2J5', 'P00734', 'Q15696', 'Q9H993', 'P09958', 'P32929', 'P42574', 'Q01518', 'P25774', 'P07477']			93.3848
VACV	P15058	Serine proteinase inhibitor 1	OPG205	P50453	Serpin B9	SERPINB9	73.4343	67.7992	['Q7L1T6', 'Q9NYK1', 'P04141', 'Q6UVY6', 'P15248', 'P14174', 'Q9BW91', 'P02771', 'P50402', 'P00734', 'P02768', 'Q96C23', 'P05538', 'O60449', 'P10144', 'O60603', 'P01730', 'Q9UNQ0', 'O00206', 'P49662', 'Q9BY14', 'P08246', 'P43235', 'O00463', 'P29466', 'P22681', 'Q14790', 'Q92851', 'Q8N1N0', 'Q9UJ71', 'P01019', 'Q01459']			93.3848
VACV	P15058	Serine proteinase inhibitor 1	OPG205	P50454	Serpin H1	SERPINH1	73.4343	62.9325	['P08572', 'P55854', 'Q14684', 'P02462', 'O60346', 'P39060', 'Q13469', 'Q5VWW1', 'Q96KR1', 'O14786', 'Q9BYJ9', 'P12109', 'Q32P51', 'Q9ULW0', 'P46108', 'Q7L1T6', 'O14744', 'P11441', 'Q14993', 'P51587', 'O15400', 'P29400', 'O95793', 'Q96P44', 'P12110', 'Q92769', 'P55795', 'Q03692', 'Q8IWZ8', 'P39059', 'Q96AY3', 'O75718', 'Q3KP44', 'Q8IZC6', 'P08253', 'P27658', 'Q6P9A2', 'P11150', 'P49257', 'P50750'…			93.3848
VACV	P15058	Serine proteinase inhibitor 1	OPG205	Q6UXR4	Putative serpin A13	SERPINA13P	73.4343	30.5875	0			93.3848
VACV	P15058	Serine proteinase inhibitor 1	OPG205	Q86U17	Serpin A11	SERPINA11	73.4343	62.8041	['Q7L1T6', 'P00734']			93.3848
VACV	P15058	Serine proteinase inhibitor 1	OPG205	Q86WD7	Serpin A9	SERPINA9	73.4343	61.6618	['Q9P0W8', 'Q7L1T6', 'P49908', 'Q6Q759', 'P02760', 'Q5XPI4']			93.3848
VACV	P15058	Serine proteinase inhibitor 1	OPG205	Q8IW75	Serpin A12	SERPINA12	73.4343	62.3242	['P57076', 'Q9P0W8', 'Q96KC8', 'P05543', 'Q7L1T6', 'P36952', 'O60543', 'P15498', 'P01011', 'P01011', 'P49908', 'Q49A26', 'Q8NBF2', 'P02749', 'P11021', 'Q6Q759', 'P02760', 'Q9NYY3', 'O43309', 'Q86YW0', 'Q9Y6M0', 'Q9P1Q0', 'Q9BRL7', 'P29372', 'P02647', 'P43629', 'Q96IK5', 'Q6P3S1', 'O75197', 'P12259']			93.3848
VACV	P15058	Serine proteinase inhibitor 1	OPG205	Q96P15	Serpin B11	SERPINB11	73.4343	65.1893	0			93.3848
VACV	P15058	Serine proteinase inhibitor 1	OPG205	Q96P63	Serpin B12	SERPINB12	73.4343	65.038	['P17948', 'Q13099', 'Q7L1T6', 'Q12986', 'Q06609', 'Q09161', 'Q9BW91', 'P02771', 'Q8TAD8', 'P02768', 'P07858', 'Q96C23', 'Q9P2P5', 'Q9H8T0', 'P01730', 'P43234', 'Q15058', 'P05981', 'Q9UNQ0', 'Q5T9G4', 'Q4G0J3', 'Q96AP4', 'Q07812', 'Q15334', 'Q5S007', 'Q9H0W5', 'Q969H0', 'Q9HCE5', 'Q9Y5K5', 'P43235', 'Q96CW1', 'P52298']			93.3848
VACV	P15058	Serine proteinase inhibitor 1	OPG205	Q99574	Neuroserpin	SERPINI1	73.4343	66.7395	['Q7L1T6', 'O75581', 'Q92824', 'Q9BW91', 'P20718', 'P08311', 'P02771', 'P00734', 'P02768', 'P00750', 'Q96C23', 'P14735', 'Q07954', 'P10144', 'P29122', 'P09958', 'P01730', 'Q9UNQ0', 'P43235', 'O75197', 'Q13438', 'O43847', 'P01019']			93.3848
VACV	P15058	Serine proteinase inhibitor 1	OPG205	Q9UIV8	Serpin B13	SERPINB13	73.4343	66.2082	['Q9BX46', 'Q9NU19', 'Q7L1T6', 'Q86YT6', 'Q9BW91', 'P02771', 'P02768', 'Q96C23', 'P07711', 'Q7Z569', 'P01730', 'Q9UNQ0', 'Q9NZ63', 'Q14232', 'Q9Y241', 'Q8IYM2', 'P43235', 'Q969K3', 'Q15700']			93.3848
VACV	P15058	Serine proteinase inhibitor 1	OPG205	Q9UK55	Protein Z-dependent protease inhibitor	SERPINA10	73.4343	61.5191	['Q7L1T6', 'P00742', 'P22891', 'Q8IXL6', 'P00750', 'P02100', 'P69891', 'Q96PC5', 'Q99436', 'P03951', 'Q5JRA6', 'P07093', 'P41220']			93.3848
VACV	P15059	Serine proteinase inhibitor 2	OPG199	A8MV23	Serpin E3	SERPINE3	63.6417	71.3477	['Q7L1T6']	['Q96KK5' 'Q05639' 'Q99877' 'B2R4P9' 'Q9NUU7' 'Q5QNW6' 'B2R4R0' 'Q99878' 'P05141' 'P35268' 'Q9BQE3' 'O14654' 'P57053' 'P58876' 'Q13085' 'O60814' 'P68104' 'Q5VTE0' 'Q6FI13' 'Q5JRA6' 'Q71DI3' 'P62807' 'A4FTV9' 'P04908' 'P84243' 'A3KPC7' 'P0C0S8' 'Q99880' 'Q93079' 'Q7L7L0' 'B2R4S9' 'Q99879' 'P68431' 'P62805' 'Q9UMR2' 'P12236' 'Q9H2G2' 'P20671' 'Q93077' 'Q9BTM1' 'Q16695' 'P07437' 'Q16777']		94.6084
VACV	P15059	Serine proteinase inhibitor 2	OPG199	O75830	Serpin I2	SERPINI2	63.6417	64.1464	0	['Q96KK5' 'Q05639' 'Q99877' 'B2R4P9' 'Q9NUU7' 'Q5QNW6' 'B2R4R0' 'Q99878' 'P05141' 'P35268' 'Q9BQE3' 'O14654' 'P57053' 'P58876' 'Q13085' 'O60814' 'P68104' 'Q5VTE0' 'Q6FI13' 'Q5JRA6' 'Q71DI3' 'P62807' 'A4FTV9' 'P04908' 'P84243' 'A3KPC7' 'P0C0S8' 'Q99880' 'Q93079' 'Q7L7L0' 'B2R4S9' 'Q99879' 'P68431' 'P62805' 'Q9UMR2' 'P12236' 'Q9H2G2' 'P20671' 'Q93077' 'Q9BTM1' 'Q16695' 'P07437' 'Q16777']		94.6084
VACV	P15059	Serine proteinase inhibitor 2	OPG199	P01008	Antithrombin-III	SERPINC1	63.6417	68.5114	['Q86U28', 'P31431', 'Q9H4B7', 'Q7L1T6', 'P48551', 'P05154', 'P08709', 'P00742', 'P07996', 'Q9Y661', 'Q8IXL6', 'P05546', 'O14792', 'P20151', 'P19174', 'Q96EW2', 'P08519', 'P01009', 'P04004', 'P00734', 'P06870', 'P00740', 'P00747', 'Q02325', 'P02768', 'P05121', 'O15067', 'P02679', 'P53597', 'Q9BXT5', 'Q9Y663', 'Q9Y662', 'O43593', 'P04843', 'P13726', 'Q96QI5', 'P55899', 'P07204', 'P09038', 'Q07954'…	['Q96KK5' 'Q05639' 'Q99877' 'B2R4P9' 'Q9NUU7' 'Q5QNW6' 'B2R4R0' 'Q99878' 'P05141' 'P35268' 'Q9BQE3' 'O14654' 'P57053' 'P58876' 'Q13085' 'O60814' 'P68104' 'Q5VTE0' 'Q6FI13' 'Q5JRA6' 'Q71DI3' 'P62807' 'A4FTV9' 'P04908' 'P84243' 'A3KPC7' 'P0C0S8' 'Q99880' 'Q93079' 'Q7L7L0' 'B2R4S9' 'Q99879' 'P68431' 'P62805' 'Q9UMR2' 'P12236' 'Q9H2G2' 'P20671' 'Q93077' 'Q9BTM1' 'Q16695' 'P07437' 'Q16777']		94.6084
VACV	P15059	Serine proteinase inhibitor 2	OPG199	P01019	Angiotensinogen	AGT	63.6417	66.5438	['P07947', 'P11245', 'P28482', 'P05305', 'P46663', 'Q07817', 'Q7L1T6', 'P29992', 'P34995', 'P50148', 'P14174', 'P00749', 'Q9UIQ6', 'P01303', 'P23443', 'Q5JWF2', 'P50052', 'P35869', 'P12931', 'P50453', 'P78540', 'P35368', 'Q9BYT8', 'P00734', 'Q9Y210', 'P27361', 'P22612', 'P08235', 'Q9HCX4', 'P01584', 'P63096', 'P63211', 'Q13507', 'P31323', 'P28335', 'P07550', 'P12821', 'Q9BYF1', 'P52888', 'P09668'…	['Q96KK5' 'Q05639' 'Q99877' 'B2R4P9' 'Q9NUU7' 'Q5QNW6' 'B2R4R0' 'Q99878' 'P05141' 'P35268' 'Q9BQE3' 'O14654' 'P57053' 'P58876' 'Q13085' 'O60814' 'P68104' 'Q5VTE0' 'Q6FI13' 'Q5JRA6' 'Q71DI3' 'P62807' 'A4FTV9' 'P04908' 'P84243' 'A3KPC7' 'P0C0S8' 'Q99880' 'Q93079' 'Q7L7L0' 'B2R4S9' 'Q99879' 'P68431' 'P62805' 'Q9UMR2' 'P12236' 'Q9H2G2' 'P20671' 'Q93077' 'Q9BTM1' 'Q16695' 'P07437' 'Q16777']		94.6084
VACV	P15059	Serine proteinase inhibitor 2	OPG199	P05121	Plasminogen activator inhibitor 1	SERPINE1	63.6417	63.2429	['P14780', 'Q7L1T6', 'Q96EQ0', 'Q14153', 'P00742', 'Q14520', 'O95257', 'O75581', 'P00749', 'P18206', 'Q03405', 'P25788', 'P20618', 'P05120', 'P08519', 'P49419', 'P14678', 'P04004', 'Q9UBX5', 'P00734', 'P01130', 'P00747', 'Q02325', 'O95758', 'P00750', 'Q9NZR2', 'P11215', 'Q8N1L9', 'Q07954', 'P98155', 'P63162', 'Q96NZ9', 'P00797', 'P01023', 'P09958', 'P04626', 'Q04759', 'Q9GZN4', 'P01236', 'P10909'…	['Q96KK5' 'Q05639' 'Q99877' 'B2R4P9' 'Q9NUU7' 'Q5QNW6' 'B2R4R0' 'Q99878' 'P05141' 'P35268' 'Q9BQE3' 'O14654' 'P57053' 'P58876' 'Q13085' 'O60814' 'P68104' 'Q5VTE0' 'Q6FI13' 'Q5JRA6' 'Q71DI3' 'P62807' 'A4FTV9' 'P04908' 'P84243' 'A3KPC7' 'P0C0S8' 'Q99880' 'Q93079' 'Q7L7L0' 'B2R4S9' 'Q99879' 'P68431' 'P62805' 'Q9UMR2' 'P12236' 'Q9H2G2' 'P20671' 'Q93077' 'Q9BTM1' 'Q16695' 'P07437' 'Q16777']		94.6084
VACV	P15059	Serine proteinase inhibitor 2	OPG199	P05155	Plasma protease C1 inhibitor	SERPING1	63.6417	68.2702	['Q7L1T6', 'P20151', 'Q9BRI3', 'P01009', 'P00734', 'P06870', 'P02768', 'B9A064', 'P00750', 'P19320', 'P16581', 'P14543', 'P01023', 'P16109', 'Q9UNL4', 'P28799', 'P00748', 'P48740', 'P07288', 'P00751', 'O60760', 'P01024', 'P06681', 'P08246', 'P03952', 'Q8WZ74', 'P01008', 'P01116', 'P12314', 'Q07021', 'O43852', 'P09871', 'Q8N6H7', 'P02745', 'P02747', 'O00187']	['Q96KK5' 'Q05639' 'Q99877' 'B2R4P9' 'Q9NUU7' 'Q5QNW6' 'B2R4R0' 'Q99878' 'P05141' 'P35268' 'Q9BQE3' 'O14654' 'P57053' 'P58876' 'Q13085' 'O60814' 'P68104' 'Q5VTE0' 'Q6FI13' 'Q5JRA6' 'Q71DI3' 'P62807' 'A4FTV9' 'P04908' 'P84243' 'A3KPC7' 'P0C0S8' 'Q99880' 'Q93079' 'Q7L7L0' 'B2R4S9' 'Q99879' 'P68431' 'P62805' 'Q9UMR2' 'P12236' 'Q9H2G2' 'P20671' 'Q93077' 'Q9BTM1' 'Q16695' 'P07437' 'Q16777']		94.6084
VACV	P15059	Serine proteinase inhibitor 2	OPG199	P05546	Heparin cofactor 2	SERPIND1	63.6417	65.9485	['P00451', 'Q7L1T6', 'P05154', 'P00742', 'Q9HCJ6', 'O15232', 'P04004', 'P00734', 'P07204', 'Q15291', 'P21810', 'P08246', 'P01008', 'P04070']	['Q96KK5' 'Q05639' 'Q99877' 'B2R4P9' 'Q9NUU7' 'Q5QNW6' 'B2R4R0' 'Q99878' 'P05141' 'P35268' 'Q9BQE3' 'O14654' 'P57053' 'P58876' 'Q13085' 'O60814' 'P68104' 'Q5VTE0' 'Q6FI13' 'Q5JRA6' 'Q71DI3' 'P62807' 'A4FTV9' 'P04908' 'P84243' 'A3KPC7' 'P0C0S8' 'Q99880' 'Q93079' 'Q7L7L0' 'B2R4S9' 'Q99879' 'P68431' 'P62805' 'Q9UMR2' 'P12236' 'Q9H2G2' 'P20671' 'Q93077' 'Q9BTM1' 'Q16695' 'P07437' 'Q16777']		94.6084
VACV	P15059	Serine proteinase inhibitor 2	OPG199	P07093	Glia-derived nexin	SERPINE2	63.6417	64.217	['P10323', 'Q5JU00', 'P14780', 'Q7L1T6', 'P05154', 'Q96S21', 'Q09161', 'P54687', 'P00749', 'Q03405', 'P20151', 'O95219', 'Q9UK55', 'P04004', 'Q16651', 'P00734', 'P01130', 'P00747', 'O15382', 'P00750', 'O75436', 'Q9BXF9', 'P41159', 'Q13596', 'P35573', 'Q07954', 'O95995', 'P23497', 'P09958', 'Q9UKV8', 'P16109', 'Q9GZN4', 'Q8IXS2', 'Q15036', 'Q96M98', 'Q9UKR3', 'Q96RU3', 'Q96G46', 'Q9Y5Y6', 'P02776'…	['Q96KK5' 'Q05639' 'Q99877' 'B2R4P9' 'Q9NUU7' 'Q5QNW6' 'B2R4R0' 'Q99878' 'P05141' 'P35268' 'Q9BQE3' 'O14654' 'P57053' 'P58876' 'Q13085' 'O60814' 'P68104' 'Q5VTE0' 'Q6FI13' 'Q5JRA6' 'Q71DI3' 'P62807' 'A4FTV9' 'P04908' 'P84243' 'A3KPC7' 'P0C0S8' 'Q99880' 'Q93079' 'Q7L7L0' 'B2R4S9' 'Q99879' 'P68431' 'P62805' 'Q9UMR2' 'P12236' 'Q9H2G2' 'P20671' 'Q93077' 'Q9BTM1' 'Q16695' 'P07437' 'Q16777']		94.6084
VACV	P15059	Serine proteinase inhibitor 2	OPG199	P08185	Corticosteroid-binding globulin	SERPINA6	63.6417	63.1547	['Q9P0W8', 'Q7L1T6', 'P49908', 'P04278', 'P36955', 'P02768', 'P08235', 'O43405', 'Q6Q759', 'P20248', 'P21554', 'P02760', 'Q63HR2', 'Q9P1Q0', 'Q86XF0', 'P00738', 'P37231', 'P02751', 'P46527', 'P06401', 'P31949', 'P12259']	['Q96KK5' 'Q05639' 'Q99877' 'B2R4P9' 'Q9NUU7' 'Q5QNW6' 'B2R4R0' 'Q99878' 'P05141' 'P35268' 'Q9BQE3' 'O14654' 'P57053' 'P58876' 'Q13085' 'O60814' 'P68104' 'Q5VTE0' 'Q6FI13' 'Q5JRA6' 'Q71DI3' 'P62807' 'A4FTV9' 'P04908' 'P84243' 'A3KPC7' 'P0C0S8' 'Q99880' 'Q93079' 'Q7L7L0' 'B2R4S9' 'Q99879' 'P68431' 'P62805' 'Q9UMR2' 'P12236' 'Q9H2G2' 'P20671' 'Q93077' 'Q9BTM1' 'Q16695' 'P07437' 'Q16777']		94.6084
VACV	P15059	Serine proteinase inhibitor 2	OPG199	P08697	Alpha-2-antiplasmin	SERPINF2	63.6417	61.8372	['Q7L1T6', 'Q96FM1', 'Q14520', 'P07996', 'P00749', 'P20151', 'Q08830', 'P01009', 'P00747', 'P02679', 'P00750', 'O00168', 'P27824', 'P02675', 'Q9H4A4', 'P28799', 'Q9UKR3', 'Q14314', 'P04196', 'P01133', 'P02751', 'P08246', 'P00746', 'Q7Z7B1', 'P07477', 'Q16778']	['Q96KK5' 'Q05639' 'Q99877' 'B2R4P9' 'Q9NUU7' 'Q5QNW6' 'B2R4R0' 'Q99878' 'P05141' 'P35268' 'Q9BQE3' 'O14654' 'P57053' 'P58876' 'Q13085' 'O60814' 'P68104' 'Q5VTE0' 'Q6FI13' 'Q5JRA6' 'Q71DI3' 'P62807' 'A4FTV9' 'P04908' 'P84243' 'A3KPC7' 'P0C0S8' 'Q99880' 'Q93079' 'Q7L7L0' 'B2R4S9' 'Q99879' 'P68431' 'P62805' 'Q9UMR2' 'P12236' 'Q9H2G2' 'P20671' 'Q93077' 'Q9BTM1' 'Q16695' 'P07437' 'Q16777']		94.6084
VACV	P15059	Serine proteinase inhibitor 2	OPG199	P20848	Alpha-1-antitrypsin-related protein	SERPINA2	63.6417	65.1036	0	['Q96KK5' 'Q05639' 'Q99877' 'B2R4P9' 'Q9NUU7' 'Q5QNW6' 'B2R4R0' 'Q99878' 'P05141' 'P35268' 'Q9BQE3' 'O14654' 'P57053' 'P58876' 'Q13085' 'O60814' 'P68104' 'Q5VTE0' 'Q6FI13' 'Q5JRA6' 'Q71DI3' 'P62807' 'A4FTV9' 'P04908' 'P84243' 'A3KPC7' 'P0C0S8' 'Q99880' 'Q93079' 'Q7L7L0' 'B2R4S9' 'Q99879' 'P68431' 'P62805' 'Q9UMR2' 'P12236' 'Q9H2G2' 'P20671' 'Q93077' 'Q9BTM1' 'Q16695' 'P07437' 'Q16777']		94.6084
VACV	P15059	Serine proteinase inhibitor 2	OPG199	P29622	Kallistatin	SERPINA4	63.6417	63.941	['Q9UNH7', 'Q9P0W8', 'Q7L1T6', 'P36952', 'Q9Y5X3', 'Q9H4A6', 'P49908', 'P63010', 'O75581', 'P80723', 'Q9NV70', 'O43474', 'P18206', 'P07305', 'P02749', 'P37268', 'P22059', 'Q9UJY5', 'P06870', 'P19957', 'Q96JA3', 'O15530', 'Q6Q759', 'Q9P219', 'P42768', 'O15027', 'P02760', 'Q9Y6M0', 'Q9P1Q0', 'Q13285', 'Q9NWM8', 'P61586', 'O00401', 'Q9HB20', 'P16389', 'P02647', 'P02751', 'Q8IZA3', 'Q00987', 'O43752'…	['Q96KK5' 'Q05639' 'Q99877' 'B2R4P9' 'Q9NUU7' 'Q5QNW6' 'B2R4R0' 'Q99878' 'P05141' 'P35268' 'Q9BQE3' 'O14654' 'P57053' 'P58876' 'Q13085' 'O60814' 'P68104' 'Q5VTE0' 'Q6FI13' 'Q5JRA6' 'Q71DI3' 'P62807' 'A4FTV9' 'P04908' 'P84243' 'A3KPC7' 'P0C0S8' 'Q99880' 'Q93079' 'Q7L7L0' 'B2R4S9' 'Q99879' 'P68431' 'P62805' 'Q9UMR2' 'P12236' 'Q9H2G2' 'P20671' 'Q93077' 'Q9BTM1' 'Q16695' 'P07437' 'Q16777']		94.6084
VACV	P15059	Serine proteinase inhibitor 2	OPG199	P35237	Serpin B6	SERPINB6	63.6417	65.6217	0	['Q96KK5' 'Q05639' 'Q99877' 'B2R4P9' 'Q9NUU7' 'Q5QNW6' 'B2R4R0' 'Q99878' 'P05141' 'P35268' 'Q9BQE3' 'O14654' 'P57053' 'P58876' 'Q13085' 'O60814' 'P68104' 'Q5VTE0' 'Q6FI13' 'Q5JRA6' 'Q71DI3' 'P62807' 'A4FTV9' 'P04908' 'P84243' 'A3KPC7' 'P0C0S8' 'Q99880' 'Q93079' 'Q7L7L0' 'B2R4S9' 'Q99879' 'P68431' 'P62805' 'Q9UMR2' 'P12236' 'Q9H2G2' 'P20671' 'Q93077' 'Q9BTM1' 'Q16695' 'P07437' 'Q16777']		94.6084
VACV	P15059	Serine proteinase inhibitor 2	OPG199	P36955	Pigment epithelium-derived factor	SERPINF1	63.6417	63.7929	['Q9H9S4', 'P17948', 'Q9P2X3', 'Q9UGV2', 'Q7L1T6', 'Q7L775', 'Q969T7', 'O75581', 'P08185', 'Q92597', 'P41222', 'P00734', 'P02768', 'P09038', 'Q7Z7L7', 'Q96AD5', 'O60888', 'Q01995', 'P02461', 'P43234', 'P35968', 'P02452', 'A6NNB3', 'Q06124', 'Q9Y376', 'Q9UID3', 'Q99972', 'Q13228']	['Q96KK5' 'Q05639' 'Q99877' 'B2R4P9' 'Q9NUU7' 'Q5QNW6' 'B2R4R0' 'Q99878' 'P05141' 'P35268' 'Q9BQE3' 'O14654' 'P57053' 'P58876' 'Q13085' 'O60814' 'P68104' 'Q5VTE0' 'Q6FI13' 'Q5JRA6' 'Q71DI3' 'P62807' 'A4FTV9' 'P04908' 'P84243' 'A3KPC7' 'P0C0S8' 'Q99880' 'Q93079' 'Q7L7L0' 'B2R4S9' 'Q99879' 'P68431' 'P62805' 'Q9UMR2' 'P12236' 'Q9H2G2' 'P20671' 'Q93077' 'Q9BTM1' 'Q16695' 'P07437' 'Q16777']		94.6084
VACV	P15059	Serine proteinase inhibitor 2	OPG199	P48595	Serpin B10	SERPINB10	63.6417	68.8465	['Q7L1T6', 'Q96SB4']	['Q96KK5' 'Q05639' 'Q99877' 'B2R4P9' 'Q9NUU7' 'Q5QNW6' 'B2R4R0' 'Q99878' 'P05141' 'P35268' 'Q9BQE3' 'O14654' 'P57053' 'P58876' 'Q13085' 'O60814' 'P68104' 'Q5VTE0' 'Q6FI13' 'Q5JRA6' 'Q71DI3' 'P62807' 'A4FTV9' 'P04908' 'P84243' 'A3KPC7' 'P0C0S8' 'Q99880' 'Q93079' 'Q7L7L0' 'B2R4S9' 'Q99879' 'P68431' 'P62805' 'Q9UMR2' 'P12236' 'Q9H2G2' 'P20671' 'Q93077' 'Q9BTM1' 'Q16695' 'P07437' 'Q16777']		94.6084
VACV	P15059	Serine proteinase inhibitor 2	OPG199	P50452	Serpin B8	SERPINB8	63.6417	66.7076	['P57076', 'O76039', 'Q9NU19', 'Q9BY32', 'Q7L1T6', 'P10415', 'Q8N0Z6', 'P00742', 'P01009', 'O94842', 'Q9P2J5', 'P00734', 'Q15696', 'Q9H993', 'P09958', 'P32929', 'P42574', 'Q01518', 'P25774', 'P07477']	['Q96KK5' 'Q05639' 'Q99877' 'B2R4P9' 'Q9NUU7' 'Q5QNW6' 'B2R4R0' 'Q99878' 'P05141' 'P35268' 'Q9BQE3' 'O14654' 'P57053' 'P58876' 'Q13085' 'O60814' 'P68104' 'Q5VTE0' 'Q6FI13' 'Q5JRA6' 'Q71DI3' 'P62807' 'A4FTV9' 'P04908' 'P84243' 'A3KPC7' 'P0C0S8' 'Q99880' 'Q93079' 'Q7L7L0' 'B2R4S9' 'Q99879' 'P68431' 'P62805' 'Q9UMR2' 'P12236' 'Q9H2G2' 'P20671' 'Q93077' 'Q9BTM1' 'Q16695' 'P07437' 'Q16777']		94.6084
VACV	P15059	Serine proteinase inhibitor 2	OPG199	P50453	Serpin B9	SERPINB9	63.6417	67.7992	['Q7L1T6', 'Q9NYK1', 'P04141', 'Q6UVY6', 'P15248', 'P14174', 'Q9BW91', 'P02771', 'P50402', 'P00734', 'P02768', 'Q96C23', 'P05538', 'O60449', 'P10144', 'O60603', 'P01730', 'Q9UNQ0', 'O00206', 'P49662', 'Q9BY14', 'P08246', 'P43235', 'O00463', 'P29466', 'P22681', 'Q14790', 'Q92851', 'Q8N1N0', 'Q9UJ71', 'P01019', 'Q01459']	['Q96KK5' 'Q05639' 'Q99877' 'B2R4P9' 'Q9NUU7' 'Q5QNW6' 'B2R4R0' 'Q99878' 'P05141' 'P35268' 'Q9BQE3' 'O14654' 'P57053' 'P58876' 'Q13085' 'O60814' 'P68104' 'Q5VTE0' 'Q6FI13' 'Q5JRA6' 'Q71DI3' 'P62807' 'A4FTV9' 'P04908' 'P84243' 'A3KPC7' 'P0C0S8' 'Q99880' 'Q93079' 'Q7L7L0' 'B2R4S9' 'Q99879' 'P68431' 'P62805' 'Q9UMR2' 'P12236' 'Q9H2G2' 'P20671' 'Q93077' 'Q9BTM1' 'Q16695' 'P07437' 'Q16777']		94.6084
VACV	P15059	Serine proteinase inhibitor 2	OPG199	Q6UXR4	Putative serpin A13	SERPINA13P	63.6417	30.5875	0	['Q96KK5' 'Q05639' 'Q99877' 'B2R4P9' 'Q9NUU7' 'Q5QNW6' 'B2R4R0' 'Q99878' 'P05141' 'P35268' 'Q9BQE3' 'O14654' 'P57053' 'P58876' 'Q13085' 'O60814' 'P68104' 'Q5VTE0' 'Q6FI13' 'Q5JRA6' 'Q71DI3' 'P62807' 'A4FTV9' 'P04908' 'P84243' 'A3KPC7' 'P0C0S8' 'Q99880' 'Q93079' 'Q7L7L0' 'B2R4S9' 'Q99879' 'P68431' 'P62805' 'Q9UMR2' 'P12236' 'Q9H2G2' 'P20671' 'Q93077' 'Q9BTM1' 'Q16695' 'P07437' 'Q16777']		94.6084
VACV	P15059	Serine proteinase inhibitor 2	OPG199	Q86U17	Serpin A11	SERPINA11	63.6417	62.8041	['Q7L1T6', 'P00734']	['Q96KK5' 'Q05639' 'Q99877' 'B2R4P9' 'Q9NUU7' 'Q5QNW6' 'B2R4R0' 'Q99878' 'P05141' 'P35268' 'Q9BQE3' 'O14654' 'P57053' 'P58876' 'Q13085' 'O60814' 'P68104' 'Q5VTE0' 'Q6FI13' 'Q5JRA6' 'Q71DI3' 'P62807' 'A4FTV9' 'P04908' 'P84243' 'A3KPC7' 'P0C0S8' 'Q99880' 'Q93079' 'Q7L7L0' 'B2R4S9' 'Q99879' 'P68431' 'P62805' 'Q9UMR2' 'P12236' 'Q9H2G2' 'P20671' 'Q93077' 'Q9BTM1' 'Q16695' 'P07437' 'Q16777']		94.6084
VACV	P15059	Serine proteinase inhibitor 2	OPG199	Q86WD7	Serpin A9	SERPINA9	63.6417	61.6618	['Q9P0W8', 'Q7L1T6', 'P49908', 'Q6Q759', 'P02760', 'Q5XPI4']	['Q96KK5' 'Q05639' 'Q99877' 'B2R4P9' 'Q9NUU7' 'Q5QNW6' 'B2R4R0' 'Q99878' 'P05141' 'P35268' 'Q9BQE3' 'O14654' 'P57053' 'P58876' 'Q13085' 'O60814' 'P68104' 'Q5VTE0' 'Q6FI13' 'Q5JRA6' 'Q71DI3' 'P62807' 'A4FTV9' 'P04908' 'P84243' 'A3KPC7' 'P0C0S8' 'Q99880' 'Q93079' 'Q7L7L0' 'B2R4S9' 'Q99879' 'P68431' 'P62805' 'Q9UMR2' 'P12236' 'Q9H2G2' 'P20671' 'Q93077' 'Q9BTM1' 'Q16695' 'P07437' 'Q16777']		94.6084
VACV	P15059	Serine proteinase inhibitor 2	OPG199	Q8IW75	Serpin A12	SERPINA12	63.6417	62.3242	['P57076', 'Q9P0W8', 'Q96KC8', 'P05543', 'Q7L1T6', 'P36952', 'O60543', 'P15498', 'P01011', 'P01011', 'P49908', 'Q49A26', 'Q8NBF2', 'P02749', 'P11021', 'Q6Q759', 'P02760', 'Q9NYY3', 'O43309', 'Q86YW0', 'Q9Y6M0', 'Q9P1Q0', 'Q9BRL7', 'P29372', 'P02647', 'P43629', 'Q96IK5', 'Q6P3S1', 'O75197', 'P12259']	['Q96KK5' 'Q05639' 'Q99877' 'B2R4P9' 'Q9NUU7' 'Q5QNW6' 'B2R4R0' 'Q99878' 'P05141' 'P35268' 'Q9BQE3' 'O14654' 'P57053' 'P58876' 'Q13085' 'O60814' 'P68104' 'Q5VTE0' 'Q6FI13' 'Q5JRA6' 'Q71DI3' 'P62807' 'A4FTV9' 'P04908' 'P84243' 'A3KPC7' 'P0C0S8' 'Q99880' 'Q93079' 'Q7L7L0' 'B2R4S9' 'Q99879' 'P68431' 'P62805' 'Q9UMR2' 'P12236' 'Q9H2G2' 'P20671' 'Q93077' 'Q9BTM1' 'Q16695' 'P07437' 'Q16777']		94.6084
VACV	P15059	Serine proteinase inhibitor 2	OPG199	Q96P15	Serpin B11	SERPINB11	63.6417	65.1893	0	['Q96KK5' 'Q05639' 'Q99877' 'B2R4P9' 'Q9NUU7' 'Q5QNW6' 'B2R4R0' 'Q99878' 'P05141' 'P35268' 'Q9BQE3' 'O14654' 'P57053' 'P58876' 'Q13085' 'O60814' 'P68104' 'Q5VTE0' 'Q6FI13' 'Q5JRA6' 'Q71DI3' 'P62807' 'A4FTV9' 'P04908' 'P84243' 'A3KPC7' 'P0C0S8' 'Q99880' 'Q93079' 'Q7L7L0' 'B2R4S9' 'Q99879' 'P68431' 'P62805' 'Q9UMR2' 'P12236' 'Q9H2G2' 'P20671' 'Q93077' 'Q9BTM1' 'Q16695' 'P07437' 'Q16777']		94.6084
VACV	P15059	Serine proteinase inhibitor 2	OPG199	Q96P63	Serpin B12	SERPINB12	63.6417	65.038	['P17948', 'Q13099', 'Q7L1T6', 'Q12986', 'Q06609', 'Q09161', 'Q9BW91', 'P02771', 'Q8TAD8', 'P02768', 'P07858', 'Q96C23', 'Q9P2P5', 'Q9H8T0', 'P01730', 'P43234', 'Q15058', 'P05981', 'Q9UNQ0', 'Q5T9G4', 'Q4G0J3', 'Q96AP4', 'Q07812', 'Q15334', 'Q5S007', 'Q9H0W5', 'Q969H0', 'Q9HCE5', 'Q9Y5K5', 'P43235', 'Q96CW1', 'P52298']	['Q96KK5' 'Q05639' 'Q99877' 'B2R4P9' 'Q9NUU7' 'Q5QNW6' 'B2R4R0' 'Q99878' 'P05141' 'P35268' 'Q9BQE3' 'O14654' 'P57053' 'P58876' 'Q13085' 'O60814' 'P68104' 'Q5VTE0' 'Q6FI13' 'Q5JRA6' 'Q71DI3' 'P62807' 'A4FTV9' 'P04908' 'P84243' 'A3KPC7' 'P0C0S8' 'Q99880' 'Q93079' 'Q7L7L0' 'B2R4S9' 'Q99879' 'P68431' 'P62805' 'Q9UMR2' 'P12236' 'Q9H2G2' 'P20671' 'Q93077' 'Q9BTM1' 'Q16695' 'P07437' 'Q16777']		94.6084
VACV	P15059	Serine proteinase inhibitor 2	OPG199	Q99574	Neuroserpin	SERPINI1	63.6417	66.7395	['Q7L1T6', 'O75581', 'Q92824', 'Q9BW91', 'P20718', 'P08311', 'P02771', 'P00734', 'P02768', 'P00750', 'Q96C23', 'P14735', 'Q07954', 'P10144', 'P29122', 'P09958', 'P01730', 'Q9UNQ0', 'P43235', 'O75197', 'Q13438', 'O43847', 'P01019']	['Q96KK5' 'Q05639' 'Q99877' 'B2R4P9' 'Q9NUU7' 'Q5QNW6' 'B2R4R0' 'Q99878' 'P05141' 'P35268' 'Q9BQE3' 'O14654' 'P57053' 'P58876' 'Q13085' 'O60814' 'P68104' 'Q5VTE0' 'Q6FI13' 'Q5JRA6' 'Q71DI3' 'P62807' 'A4FTV9' 'P04908' 'P84243' 'A3KPC7' 'P0C0S8' 'Q99880' 'Q93079' 'Q7L7L0' 'B2R4S9' 'Q99879' 'P68431' 'P62805' 'Q9UMR2' 'P12236' 'Q9H2G2' 'P20671' 'Q93077' 'Q9BTM1' 'Q16695' 'P07437' 'Q16777']		94.6084
VACV	P15059	Serine proteinase inhibitor 2	OPG199	Q9UIV8	Serpin B13	SERPINB13	63.6417	66.2082	['Q9BX46', 'Q9NU19', 'Q7L1T6', 'Q86YT6', 'Q9BW91', 'P02771', 'P02768', 'Q96C23', 'P07711', 'Q7Z569', 'P01730', 'Q9UNQ0', 'Q9NZ63', 'Q14232', 'Q9Y241', 'Q8IYM2', 'P43235', 'Q969K3', 'Q15700']	['Q96KK5' 'Q05639' 'Q99877' 'B2R4P9' 'Q9NUU7' 'Q5QNW6' 'B2R4R0' 'Q99878' 'P05141' 'P35268' 'Q9BQE3' 'O14654' 'P57053' 'P58876' 'Q13085' 'O60814' 'P68104' 'Q5VTE0' 'Q6FI13' 'Q5JRA6' 'Q71DI3' 'P62807' 'A4FTV9' 'P04908' 'P84243' 'A3KPC7' 'P0C0S8' 'Q99880' 'Q93079' 'Q7L7L0' 'B2R4S9' 'Q99879' 'P68431' 'P62805' 'Q9UMR2' 'P12236' 'Q9H2G2' 'P20671' 'Q93077' 'Q9BTM1' 'Q16695' 'P07437' 'Q16777']		94.6084
VACV	P16713	Metalloendopeptidase OPG085	OPG085	O75439	Mitochondrial-processing peptidase subunit beta	PMPCB	51.1974	59.2529	['P03886', 'P03891', 'P00395', 'P00403', 'P00414', 'P03897', 'P03901', 'P03905', 'P03915', 'P03923', 'P00156', 'Q9Y619', 'Q9Y5T4', 'P19404', 'P48047', 'Q9Y2L1', 'Q8TAV4', 'Q15269', 'P12236', 'P35813', 'P48723', 'O43837', 'Q9NQH7', 'Q14CZ7', 'Q9UBG7', 'P60022', 'Q96FC7', 'Q96BY7', 'Q9BVG4', 'P56556', 'P31941', 'Q9UH17', 'Q9NRW3', 'Q8IUX4', 'Q9HC16', 'Q5T2R2', 'Q96KJ9', 'Q96HY7', 'Q9P286', 'Q8TF05'…			93.0485
VACV	P16713	Metalloendopeptidase OPG085	OPG085	P22695	Cytochrome b-c1 complex subunit 2, mitochondrial	UQCRC2	51.1974	53.6825	['P03886', 'P03891', 'P00395', 'P00403', 'P00414', 'P03897', 'P03901', 'P03905', 'P03915', 'P03923', 'P00156', 'Q9Y619', 'P50990', 'Q969R2', 'P19404', 'O00410', 'P48047', 'Q8TAV4', 'Q15269', 'P05165', 'P12236', 'P56181', 'O43837', 'O95292', 'P36542', 'Q13243', 'P43307', 'P62191', 'P56381', 'Q9BVG4', 'P56556', 'P31941', 'Q9UH17', 'Q9NRW3', 'Q8IUX4', 'Q9HC16', 'P18859', 'Q96KJ9', 'O00767', 'P08238'…			93.0485
VACV	P16713	Metalloendopeptidase OPG085	OPG085	P31930	Cytochrome b-c1 complex subunit 1, mitochondrial	UQCRC1	51.1974	60.8429	['P03886', 'P03891', 'P00395', 'P00403', 'P00414', 'P03897', 'P03901', 'P03905', 'P03915', 'P03923', 'P00156', 'Q9Y619', 'Q9Y5T4', 'P19404', 'P48047', 'Q9Y2L1', 'Q8TAV4', 'Q15269', 'P12236', 'P56181', 'P48723', 'O43837', 'P36542', 'Q9UBG7', 'Q96BY7', 'Q9BVG4', 'P56556', 'P31941', 'Q9UH17', 'Q9NRW3', 'Q8IUX4', 'Q9HC16', 'Q5T2R2', 'Q00059', 'Q96KJ9', 'Q9ULC8', 'Q5JTZ9', 'P11441', 'P08238', 'P15954'…			93.0485
VACV	P16713	Metalloendopeptidase OPG085	OPG085	Q10713	Mitochondrial-processing peptidase subunit alpha	PMPCA	51.1974	61.6953	['P03886', 'P03891', 'P00395', 'P00403', 'P00414', 'P03897', 'P03901', 'P03905', 'P03915', 'P03923', 'P00156', 'Q9Y619', 'P19404', 'P48047', 'Q8TAV4', 'Q15269', 'P12236', 'P48723', 'O43837', 'Q9UBG7', 'P60022', 'Q96BY7', 'Q9BVG4', 'P56556', 'Q86SX6', 'P31941', 'Q9UH17', 'Q9NRW3', 'Q8IUX4', 'Q9HC16', 'Q9NP92', 'Q96KJ9', 'Q96HY7', 'Q5VUM1', 'Q9P286', 'Q8NE35', 'Q5JTZ9', 'Q9BTZ2', 'Q9NNW7', 'P0DPI2'…			93.0485
VACV	P16913	B1 kinase	OPG187	O15264	Mitogen-activated protein kinase 13	MAPK13	29.3859	29.2952	['O14490', 'Q15555', 'P43146', 'P17706', 'Q8WUJ0', 'P35813', 'P02686', 'Q9H4E5', 'P56180', 'P01100', 'Q8WYK2', 'O15075', 'Q04917', 'Q16825', 'Q96KR7', 'Q9BV47', 'O75582', 'P57721', 'Q15750', 'P63151', 'Q15691', 'Q8NEM7', 'Q99439', 'P28827', 'Q9H1R3', 'Q8WWF8', 'P30679', 'Q9P286', 'Q96QS6', 'Q9P0J1', 'P05107', 'P08238', 'P29992', 'Q7L3B6', 'Q8N7U6', 'P63104', 'P38405', 'P53778', 'Q16543', 'Q14152'…	['P05412']		97.2107
VACV	P16913	B1 kinase	OPG187	O75716	Serine/threonine-protein kinase 16	STK16	29.3859	27.3521	['Q9Y295', 'Q01196', 'Q9NQH7', 'Q8WVV4', 'Q13950', 'Q6PEX3', 'P55039', 'Q9NQW7', 'O95817', 'Q14680', 'Q8N5Z5', 'O43895', 'Q6GMR7', 'P49419', 'Q9H0R6', 'P12757', 'Q8IWZ5', 'O00519', 'Q9HCP0', 'P78368', 'P40616', 'Q9Y4P1', 'Q9Y6M4', 'Q8N8L6', 'Q9BQ13', 'Q5JXC2', 'A8MUP2', 'O60760', 'Q3V5L5', 'P12955', 'Q0VD86', 'Q96Q35', 'P49247', 'Q9NRH2', 'Q6UY14', 'Q9UJ70', 'Q13761']	['P05412']		97.2107
VACV	P16913	B1 kinase	OPG187	O94768	Serine/threonine-protein kinase 17B	STK17B	29.3859	27.8159	['P53675', 'Q8NBM4', 'Q8N7B1', 'Q5THR3', 'P31152', 'P20472', 'P43657', 'P28482', 'P24844', 'Q9BUY7', 'P05937', 'P19105', 'O14950', 'O60673', 'P53778', 'Q15759', 'P02585', 'P58872', 'Q9Y620', 'O43242', 'Q86V35', 'P61601', 'A8MZ26', 'Q13976', 'P49593', 'Q9NZT1', 'P27482', 'Q9NP86', 'Q96RU8', 'P07951', 'Q96LZ3', 'P0DP25', 'O94842', 'Q8TD08', 'P49754', 'P27361', 'P55008', 'A0PJX0', 'Q13535', 'A8K855'…	['P05412']		97.2107
VACV	P16913	B1 kinase	OPG187	P00540	Proto-oncogene serine/threonine-protein kinase mos	MOS	29.3859	31.4789	['P12643', 'Q16537', 'P35813', 'P12644', 'Q86YF9', 'Q5JR59', 'Q15750', 'O76064', 'Q9P0J1', 'P08238', 'Q16543', 'A8MPX8', 'P36406', 'O95972', 'Q9BYG4', 'Q9BYG5', 'Q9NR23', 'Q9NWX5', 'Q9P289', 'P49593', 'Q13163', 'P62070', 'Q9P2J9', 'Q5SGD2', 'O75791', 'Q3KQV9', 'O14874', 'Q13451', 'O75688', 'Q96GS4', 'P34931', 'P0DMV8', 'P0DMV9', 'Q8N3J5', 'P11142', 'P53992', 'Q9P2P5', 'Q96QG7', 'Q13137', 'Q13200'…	['P05412']		97.2107
VACV	P16913	B1 kinase	OPG187	P0C263	Serine/threonine-protein kinase SBK2	SBK2	29.3859	28.2914	0	['P05412']		97.2107
VACV	P16913	B1 kinase	OPG187	P0C264	Uncharacterized serine/threonine-protein kinase SBK3	SBK3	29.3859	25.2859	['Q13868', 'O95561']	['P05412']		97.2107
VACV	P16913	B1 kinase	OPG187	P11309	Serine/threonine-protein kinase pim-1	PIM1	29.3859	28.6696	['P07947', 'Q9Y3I1', 'Q5THR3', 'Q9UNH7', 'Q16537', 'P35813', 'Q8WV16', 'P20472', 'P57078', 'Q04917', 'Q86XD8', 'Q15750', 'Q9ULW6', 'P24844', 'Q9BUY7', 'Q8N5S9', 'Q99457', 'P05937', 'Q9P0J1', 'Q9H694', 'O95644', 'P63104', 'A8MPX8', 'P02585', 'P58872', 'P36406', 'Q86V35', 'O95747', 'P51813', 'O43524', 'P54840', 'P29320', 'A8MZ26', 'Q96F86', 'P49593', 'P17252', 'Q9NZT1', 'P27482', 'Q9NP86', 'P83916'…	['P05412']		97.2107
VACV	P16913	B1 kinase	OPG187	P15735	Phosphorylase b kinase gamma catalytic chain, liver/testis isoform	PHKG2	29.3859	27.1482	['Q9Y295', 'Q9BZC1', 'Q5THR3', 'P20472', 'O15442', 'Q9BUY7', 'P46020', 'P05937', 'Q8N6W0', 'Q86VU5', 'P02585', 'P58872', 'Q13085', 'Q86V35', 'A8MZ26', 'O43819', 'Q6NXT2', 'O00483', 'Q9UJT1', 'Q9NZT1', 'P27482', 'O95235', 'Q9NP86', 'O60683', 'Q9BYD6', 'P0DP25', 'Q96NA2', 'Q9H4M7', 'P43356', 'P55008', 'Q96MN5', 'A8K855', 'Q9BQI0', 'Q9Y5Q8', 'Q5EBL4', 'P46019', 'Q9BXU9', 'P62906', 'Q16540', 'Q9UGJ0'…	['P05412']		97.2107
VACV	P16913	B1 kinase	OPG187	P17612	cAMP-dependent protein kinase catalytic subunit alpha	PRKACA	29.3859	27.3531	['Q9UKA4', 'P07947', 'Q12778', 'Q9NR19', 'Q13627', 'P51817', 'Q5H9T9', 'O95292', 'Q9NUB1', 'P63220', 'Q5JQC9', 'Q96KP4', 'Q96KN2', 'Q08462', 'Q05329', 'Q13023', 'P57059', 'Q9BY41', 'Q9HC16', 'Q9Y2B9', 'Q15691', 'Q9UBD0', 'Q15208', 'P07197', 'O15079', 'P46108', 'Q92890', 'Q9NP90', 'P08238', 'P63104', 'P27815', 'Q16543', 'Q7Z434', 'Q03933', 'Q9UH77', 'O43572', 'Q9UD71', 'P28472', 'O60503', 'Q14847'…	['P05412']		97.2107
VACV	P16913	B1 kinase	OPG187	P19784	Casein kinase II subunit alpha'	CSNK2A2	29.3859	32.0674	['Q15555', 'Q96B23', 'Q01196', 'Q9H5Z1', 'O43396', 'Q14684', 'Q8IZP6', 'P20042', 'Q9NSI6', 'Q96BK5', 'Q13099', 'Q9ULW3', 'P48426', 'P28482', 'Q6RI45', 'Q5TAP6', 'O75582', 'Q9Y3A4', 'O95503', 'O14786', 'Q7RTP6', 'Q9Y2Z0', 'Q9ULW6', 'Q9NZR4', 'Q99459', 'Q99457', 'Q53F19', 'P11387', 'P08238', 'O00422', 'Q99575', 'Q86SE9', 'Q9BQK8', 'Q8TD26', 'Q16543', 'Q15759', 'Q16566', 'Q6P2M8', 'Q9UPE1', 'Q92769'…	['P05412']		97.2107
VACV	P16913	B1 kinase	OPG187	P22612	cAMP-dependent protein kinase catalytic subunit gamma	PRKACG	29.3859	28.9314	['P07947', 'Q12778', 'Q9NR19', 'Q13627', 'P51817', 'Q5H9T9', 'Q9NUB1', 'P05114', 'P63220', 'Q96KP4', 'Q96KN2', 'Q08462', 'Q13023', 'P05305', 'Q9UBD0', 'Q15208', 'Q9NP90', 'P27815', 'Q03933', 'O43572', 'O60503', 'Q14847', 'P26678', 'P54687', 'Q9Y2H1', 'P42685', 'P40145', 'Q13976', 'Q5SW24', 'P12931', 'P06241', 'P04150', 'Q86UN6', 'Q9H6R3', 'Q08828', 'Q00613', 'Q6ZV29', 'P51151', 'Q9UBD0', 'Q02156'…	['P05412']		97.2107
VACV	P16913	B1 kinase	OPG187	P22694	cAMP-dependent protein kinase catalytic subunit beta	PRKACB	29.3859	26.7712	['Q9UKA4', 'P07947', 'Q9Y3I1', 'Q12778', 'Q9NR19', 'Q13627', 'P51817', 'O95292', 'Q9NUB1', 'P63220', 'Q5JQC9', 'Q96KP4', 'Q96KN2', 'Q08462', 'Q13023', 'P05305', 'Q8IX12', 'Q15691', 'Q9UBD0', 'Q15208', 'Q99747', 'Q9NP90', 'P08238', 'Q5T686', 'P27815', 'Q7Z434', 'Q03933', 'O43572', 'O60503', 'P26678', 'P54687', 'P21333', 'Q9Y2H1', 'P42685', 'P40145', 'Q13976', 'Q9P0L0', 'P08138', 'Q5SW24', 'P12931'…	['P05412']		97.2107
VACV	P16913	B1 kinase	OPG187	P46734	Dual specificity mitogen-activated protein kinase kinase 3	MAP2K3	29.3859	30.7487	['Q9H9S4', 'Q15080', 'P31152', 'Q13627', 'Q8IW03', 'Q9UGV2', 'Q9Y6E0', 'P28482', 'Q9NRM7', 'Q99439', 'Q8IWL3', 'P08651', 'P53778', 'Q15759', 'Q9NRD5', 'Q03169', 'Q969P5', 'O15105', 'O14965', 'P10599', 'P35240', 'Q14457', 'Q00722', 'Q8IUQ4', 'Q9Y6R4', 'Q13387', 'Q13163', 'P52564', 'P13533', 'Q9UI15', 'Q9Y6Q1', 'Q9ULZ2', 'Q99757', 'P20807', 'Q9UKG1', 'P29317', 'Q9BZE0', 'Q92597', 'P41222', 'O43255'…	['P05412']		97.2107
VACV	P16913	B1 kinase	OPG187	P48729	Casein kinase I isoform alpha	CSNK1A1	29.3859	26.9083	0	['P05412']		97.2107
VACV	P16913	B1 kinase	OPG187	P50613	Cyclin-dependent kinase 7	CDK7	29.3859	29.1668	['P78396', 'O00505', 'P13984', 'Q96P16', 'Q14190', 'P51948', 'P02686', 'P05114', 'Q9NQG5', 'Q92750', 'Q9BVI0', 'P51668', 'O75602', 'Q8WWL7', 'O75909', 'P0DPB6', 'P19388', 'P53999', 'Q01094', 'P12004', 'O43148', 'P51946', 'P08238', 'Q7L3B6', 'Q96NB3', 'P49336', 'P22674', 'Q13042', 'Q16543', 'P53803', 'Q8ND76', 'Q9P287', 'Q9NQE9', 'P61218', 'Q13619', 'Q9GZS1', 'Q92769', 'Q9Y5B9', 'Q8N1B3', 'P55316'…	['P05412']		97.2107
VACV	P16913	B1 kinase	OPG187	P50750	Cyclin-dependent kinase 9	CDK9	29.3859	29.442	['P78396', 'Q9UHK0', 'P13984', 'P50990', 'Q96RN5', 'P40938', 'Q9H0D6', 'P60981', 'Q96P16', 'Q01196', 'Q15796', 'P35813', 'Q9UKM9', 'P51948', 'P02686', 'P42330', 'Q9NPJ6', 'P06400', 'O60244', 'O00567', 'Q9Y3I0', 'Q92915', 'Q15560', 'Q9NQG5', 'Q9BTT4', 'O43918', 'O75694', 'Q9H7D0', 'Q6R327', 'Q96KR1', 'Q13247', 'P10244', 'P46778', 'Q8WWL7', 'O75909', 'Q8IVF2', 'P33176', 'Q96L21', 'O43719', 'Q05639'…	['P05412']		97.2107
VACV	P16913	B1 kinase	OPG187	P51817	cAMP-dependent protein kinase catalytic subunit PRKX	PRKX	29.3859	27.3593	['P07947', 'Q9NR19', 'Q13627', 'Q9NUB1', 'P63220', 'Q5JQC9', 'Q96KP4', 'Q96KN2', 'Q9UBD0', 'Q15208', 'Q9NP90', 'P27815', 'Q03933', 'P26678', 'O43541', 'P54687', 'Q9Y2H1', 'P42685', 'O95817', 'Q13976', 'P12931', 'P06241', 'Q86UN6', 'Q9H6R3', 'Q00613', 'Q6ZV29', 'P51151', 'Q92917', 'Q9UBD0', 'Q9HCK5', 'Q96M20', 'P49915', 'Q13526', 'O15382', 'P22612', 'Q12791', 'P62841', 'A8MYU2', 'O15530', 'P51149'…	['P05412']		97.2107
VACV	P16913	B1 kinase	OPG187	P52564	Dual specificity mitogen-activated protein kinase kinase 6	MAP2K6	29.3859	29.6081	['Q9H9S4', 'P05067', 'Q9Y3I1', 'Q15080', 'P31152', 'P02686', 'Q8IW03', 'Q9UGV2', 'P28482', 'Q99439', 'O15111', 'P53778', 'Q15759', 'Q9NRD5', 'Q03169', 'O95257', 'Q969P5', 'O15105', 'P01037', 'Q14457', 'Q00722', 'Q8IUQ4', 'Q9Y6R4', 'Q13163', 'Q9UI15', 'P46734', 'Q9Y6Q1', 'Q9ULZ2', 'Q99757', 'P20807', 'Q92597', 'P41222', 'O43255', 'Q8TD08', 'Q38SD2', 'P15153', 'Q16512', 'O60645', 'Q9UL54', 'Q6WRX3'…	['P05412']		97.2107
VACV	P16913	B1 kinase	OPG187	Q00532	Cyclin-dependent kinase-like 1	CDKL1	29.3859	30.9664	['Q96HU1', 'P28074', 'O43854', 'Q86YT6', 'O00267', 'Q13451', 'Q9H079', 'Q96EB6', 'Q15654', 'Q5MAI5']	['P05412']		97.2107
VACV	P16913	B1 kinase	OPG187	Q14012	Calcium/calmodulin-dependent protein kinase type 1	CAMK1	29.3859	27.3372	['P53675', 'Q8N7B1', 'Q9Y3I1', 'Q5THR3', 'P31152', 'Q16537', 'P20472', 'P28482', 'Q9BUY7', 'O75781', 'Q8N5S9', 'P17600', 'P05937', 'P53778', 'Q15759', 'P02585', 'P58872', 'P09601', 'Q9Y620', 'Q9UBC2', 'O43242', 'P68400', 'Q86V35', 'P61601', 'Q8TBC4', 'A8MZ26', 'P49593', 'Q8NEV1', 'Q9NZT1', 'P27482', 'Q9NP86', 'Q13564', 'Q9NP62', 'P07951', 'Q96LZ3', 'Q9H2U2', 'P0DP25', 'Q9NXK8', 'Q05586', 'Q8TD08'…	['P05412']		97.2107
VACV	P16913	B1 kinase	OPG187	Q15131	Cyclin-dependent kinase 10	CDK10	29.3859	27.9113	['Q58A45', 'Q9Y3I1', 'P15036', 'Q9BTT4', 'O75909', 'Q9NPJ1', 'P12004', 'P51946', 'Q562R1', 'P49336', 'Q8IYX3', 'Q8N1B3', 'Q9BWU1', 'Q9NP66', 'Q03188', 'O60563', 'Q9H7P6', 'P34897', 'Q9NWQ4', 'O00267', 'P17987', 'Q99814', 'Q13526', 'O00628', 'P78371', 'Q16589', 'Q16629', 'P11142', 'Q96QC0', 'O43711', 'Q16665', 'P98175', 'Q02383', 'Q9NWS0', 'Q9UK58', 'P24863', 'P32969', 'O75792', 'P31948', 'P17844'…	['P05412']		97.2107
VACV	P16913	B1 kinase	OPG187	Q15759	Mitogen-activated protein kinase 11	MAPK11	29.3859	30.3743	['P03886', 'P17948', 'P07947', 'Q15555', 'P43146', 'Q13464', 'P55854', 'P17706', 'Q8WUJ0', 'P35813', 'P02686', 'Q9H4E5', 'P56180', 'P01100', 'Q8WYK2', 'O15075', 'P55283', 'Q04917', 'Q16825', 'Q96KR7', 'P19022', 'Q9BV47', 'O75582', 'Q8IWW6', 'P57721', 'Q15750', 'P63151', 'Q9NPJ1', 'Q15691', 'P28827', 'Q9H1R3', 'Q07817', 'P42285', 'Q8WWF8', 'P30679', 'Q9P286', 'P06213', 'O15111', 'Q96QS6', 'Q9P0J1'…	['P05412']		97.2107
VACV	P16913	B1 kinase	OPG187	Q16644	MAP kinase-activated protein kinase 3	MAPKAPK3	29.3859	27.702	['P43146', 'P31152', 'P06400', 'P28482', 'Q9H488', 'Q53F19', 'P53778', 'Q15759', 'Q10472', 'Q14457', 'Q6P9A2', 'Q8IXK2', 'P12931', 'Q9H8X2', 'Q8NCL4', 'Q86SR1', 'Q8TD08', 'P27361', 'Q9UNK0', 'P31749', 'Q49A17', 'Q8IUC8', 'Q13164', 'Q9UMY1', 'Q6IS24', 'O15264', 'Q7Z7M9', 'O00479', 'Q9HCQ5', 'Q6JBY9', 'Q7Z4T8', 'Q14919', 'P78364', 'Q99496', 'O60499', 'P12830', 'Q8NCW6', 'P04792', 'P35226', 'Q9H1K1'…	['P05412']		97.2107
VACV	P16913	B1 kinase	OPG187	Q16816	Phosphorylase b kinase gamma catalytic chain, skeletal muscle/heart isoform	PHKG1	29.3859	26.7805	['Q9BZC1', 'Q5THR3', 'P20472', 'Q9BUY7', 'P46020', 'P05937', 'Q8N6W0', 'P02585', 'P58872', 'Q86V35', 'A8MZ26', 'Q8N3L3', 'Q9UJT1', 'Q9NZT1', 'P27482', 'Q9NP86', 'Q9BYD6', 'P0DP25', 'P15735', 'Q96NA2', 'P55008', 'A8K855', 'Q9BQI0', 'Q5EBL4', 'P46019', 'Q9BXU9', 'P62906', 'Q16540', 'Q9NRH3', 'P0DP23', 'Q96J87', 'P23258', 'P16930', 'Q6P2I3', 'Q9BR76', 'O15355', 'P57796', 'Q8N7B9', 'Q92828', 'Q9ULV4'…	['P05412']		97.2107
VACV	P16913	B1 kinase	OPG187	Q52WX2	Serine/threonine-protein kinase SBK1	SBK1	29.3859	27.5519	['Q9UNF0', 'Q86WN1', 'Q15642', 'P14866', 'O15355', 'Q9UKS6']	['P05412']		97.2107
VACV	P16913	B1 kinase	OPG187	Q5MAI5	Cyclin-dependent kinase-like 4	CDKL4	29.3859	29.6295	['Q86YT6', 'Q00532', 'Q13451', 'Q7L0Q8', 'P07900', 'P26358', 'P0CG38', 'Q92614']	['P05412']		97.2107
VACV	P16913	B1 kinase	OPG187	Q6P2M8	Calcium/calmodulin-dependent protein kinase type 1B	PNCK	29.3859	28.6957	['P53675', 'Q8N7B1', 'Q5THR3', 'P31152', 'P20472', 'P28482', 'Q9BUY7', 'O75781', 'P05937', 'P53778', 'Q15759', 'P02585', 'P58872', 'P09601', 'Q9Y620', 'Q9UBC2', 'O43242', 'P68400', 'Q86V35', 'P61601', 'Q8TBC4', 'A8MZ26', 'Q13976', 'P49593', 'Q8NEV1', 'Q9NZT1', 'P27482', 'Q9NP86', 'Q13564', 'P07951', 'Q96LZ3', 'Q9H2U2', 'P0DP25', 'Q05586', 'Q8TD08', 'P49754', 'P27361', 'Q02818', 'P55008', 'A0PJX0'…	['P05412']		97.2107
VACV	P16913	B1 kinase	OPG187	Q6SA08	Testis-specific serine/threonine-protein kinase 4	TSSK4	29.3859	28.7096	['Q5THR3', 'Q16537', 'P35813', 'P20472', 'P57078', 'Q04917', 'Q86XD8', 'Q6RI45', 'Q15750', 'Q9ULW6', 'Q9BUY7', 'Q8N5S9', 'Q99457', 'P05937', 'Q9P0J1', 'Q9H694', 'P63104', 'A8MPX8', 'P02585', 'P58872', 'P36406', 'Q86V35', 'O95747', 'P54840', 'A8MZ26', 'P49593', 'Q9NZT1', 'P27482', 'Q9NP86', 'Q6P3S6', 'Q9P2J9', 'Q96S55', 'Q96LZ3', 'Q5SGD2', 'P0DP25', 'Q14738', 'P48454', 'Q08209', 'P60510', 'P55008'…	['P05412']		97.2107
VACV	P16913	B1 kinase	OPG187	Q7RTN6	STE20-related kinase adapter protein alpha	STRADA	29.3859	36.148	['Q9H9S4', 'P57058', 'Q9H6P5', 'Q86V86', 'P36406', 'Q9BXA6', 'Q8IY84', 'Q96J92', 'Q96PF2', 'Q6SA08', 'Q9P289', 'Q96RU7', 'Q14680', 'O95379', 'Q96RU8', 'Q7L266', 'Q9H2W6', 'Q9BYP7', 'P20933', 'Q9P1W9', 'Q9NSA2', 'Q9NZV8', 'Q6AWC2', 'Q8IX03', 'Q8WVP5', 'Q5TCQ9', 'Q7Z6I8', 'Q9ULE0', 'Q96EB6', 'O00506', 'Q9Y3S1', 'Q9BRG1', 'P12830', 'P07900', 'Q96RG2', 'O15259', 'Q13131', 'Q9NTG7', 'P11309', 'Q15831'…	['P05412']		97.2107
VACV	P16913	B1 kinase	OPG187	Q86V86	Serine/threonine-protein kinase pim-3	PIM3	29.3859	28.8097	['P07947', 'Q5THR3', 'Q16537', 'P35813', 'P20472', 'P57078', 'Q04917', 'Q86XD8', 'Q15750', 'Q9ULW6', 'Q9BUY7', 'Q8N5S9', 'Q99457', 'P01033', 'P05937', 'Q9P0J1', 'Q9H694', 'P63104', 'A8MPX8', 'P02585', 'P58872', 'P36406', 'Q86V35', 'O95747', 'P54840', 'A8MZ26', 'P49593', 'Q9NZT1', 'P27482', 'Q9NP86', 'P12931', 'P06241', 'Q6P3S6', 'Q9P2J9', 'Q96S55', 'Q96LZ3', 'Q5SGD2', 'P29317', 'P0DP25', 'Q14738'…	['P05412']		97.2107
VACV	P16913	B1 kinase	OPG187	Q86YV6	Myosin light chain kinase family member 4	MYLK4	29.3859	28.7849	['P53675', 'Q8N7B1', 'Q5THR3', 'P31152', 'P20472', 'P28482', 'Q8NEM7', 'Q9BUY7', 'P05937', 'P08238', 'P53778', 'Q16543', 'Q15759', 'P02585', 'P58872', 'Q9Y620', 'O43242', 'P68400', 'Q86V35', 'A8MZ26', 'Q8NEV1', 'Q9NZT1', 'P27482', 'Q9NP86', 'P07951', 'Q96LZ3', 'P0DP25', 'Q8TD08', 'P49754', 'P27361', 'P55008', 'A0PJX0', 'Q13535', 'A8K855', 'Q9BQI0', 'Q13164', 'O15264', 'Q96BS2', 'Q9BXU9', 'P05976'…	['P05412']		97.2107
VACV	P16913	B1 kinase	OPG187	Q8IU85	Calcium/calmodulin-dependent protein kinase type 1D	CAMK1D	29.3859	26.7897	['P53675', 'Q8N7B1', 'Q5THR3', 'P31152', 'P20472', 'P28482', 'Q9BUY7', 'O75781', 'Q8N5S9', 'Q9BUF5', 'P05937', 'Q14155', 'P53778', 'Q15759', 'P02585', 'P58872', 'P09601', 'Q9Y620', 'Q9UBC2', 'O43242', 'P68400', 'Q86V35', 'P61601', 'Q8TBC4', 'A5PKW4', 'A8MZ26', 'O95817', 'Q13976', 'P49593', 'Q8NEV1', 'Q9NZT1', 'P27482', 'Q9NP86', 'Q13564', 'P07951', 'Q96LZ3', 'O60234', 'Q9H2U2', 'P0DP25', 'Q9NXK8'…	['P05412']		97.2107
VACV	P16913	B1 kinase	OPG187	Q8IZL9	Cyclin-dependent kinase 20	CDK20	29.3859	28.0894	['O00505', 'Q14190', 'P62333', 'P51948', 'Q96QB1', 'Q9UNF1', 'Q9BVI0', 'O75602', 'O75909', 'P46108', 'P28074', 'P51946', 'Q7L3B6', 'P49336', 'Q16543', 'Q9NQE9', 'P51571', 'Q8N1B3', 'Q9Y3M8', 'Q68DK7', 'Q96NH3', 'Q9BWU1', 'Q9UBK2', 'Q14683', 'O60563', 'Q9Y6A4', 'P49789', 'P56945', 'P50750', 'P62380', 'Q9NVE7', 'P81133', 'Q9BX68', 'Q8N5C6', 'P20794', 'P49721', 'A8MW92', 'Q7L9B9', 'Q9UPZ9', 'Q00587'…	['P05412']		97.2107
VACV	P16913	B1 kinase	OPG187	Q8N165	Serine/threonine-protein kinase PDIK1L	PDIK1L	29.3859	33.2351	['O95685', 'Q86XI6', 'Q9UBW7', 'Q96BY7', 'P33176', 'P78318', 'Q5MJ09', 'Q5VSR9', 'Q9H7J1', 'Q14202', 'P08238', 'Q5MJ07', 'Q16543', 'Q6ZSY5', 'Q68DA7', 'Q8TDY2', 'Q9H0R8', 'Q05D32', 'Q9H501', 'Q14457', 'Q9Y4P8', 'O95235', 'Q9NYF0', 'P12931', 'B7ZBB8', 'Q5MNZ9', 'Q9NYZ1', 'P61266', 'Q12846', 'Q5VZL5', 'Q66GS9', 'Q13451', 'O15067', 'Q13277', 'A6NCE7', 'P60520', 'Q9H492', 'A6NH52', 'Q96Q89', 'Q2TAZ0'…	['P05412']		97.2107
VACV	P16913	B1 kinase	OPG187	Q8N752	Casein kinase I isoform alpha-like	CSNK1A1L	29.3859	26.4448	['Q8NEG4', 'Q9BQN1', 'Q8IWL3', 'Q9H444', 'P56537', 'Q9H503', 'Q9Y297', 'Q9H0L4', 'P25054', 'O15169', 'Q969P5', 'Q5T0W9', 'Q9BVS4', 'A6ND36', 'O75581', 'P61201', 'P35244', 'Q9UMX1', 'Q9H9S0', 'O95235', 'Q96GA3', 'Q6P3S6', 'Q9H2T7', 'Q9NQW6', 'P20333', 'Q9UHF7', 'P49674', 'P27694', 'Q99986', 'Q6ZRV2', 'O95163', 'P60510', 'O15534', 'O95996', 'Q16526', 'Q9Y561', 'Q7Z6M1', 'Q6PID8', 'Q99755', 'O94761'…	['P05412']		97.2107
VACV	P16913	B1 kinase	OPG187	Q8NEV1	Casein kinase II subunit alpha 3	CSNK2A3	29.3859	31.3675	['Q9H5Z1', 'O43396', 'Q8IZP6', 'Q9NSI6', 'Q96BK5', 'Q9ULW3', 'Q16555', 'Q6RI45', 'Q5TAP6', 'Q9Y3A4', 'Q9Y2Z0', 'Q9ULW6', 'Q99457', 'Q8TD26', 'Q15759', 'Q16566', 'Q6P2M8', 'Q9UPE1', 'Q92769', 'O43242', 'Q9Y5B9', 'P68400', 'Q7L7V1', 'O43143', 'Q9H501', 'Q6AI12', 'Q32MK0', 'O43272', 'Q15059', 'P29590', 'O15516', 'Q9Y5J1', 'Q03188', 'Q96CD2', 'Q969X6', 'P17252', 'O95235', 'Q86YT6', 'Q9NYF0', 'Q9BVJ6'…	['P05412']		97.2107
VACV	P16913	B1 kinase	OPG187	Q8TAS1	Serine/threonine-protein kinase Kist	UHMK1	29.3859	28.3798	['P53675', 'Q8N7B1', 'Q5THR3', 'P31152', 'P20472', 'P28482', 'Q9BUY7', 'Q8WUY9', 'P05937', 'P49336', 'P53778', 'Q15759', 'P02585', 'P58872', 'Q9Y620', 'O43242', 'Q86V35', 'P29966', 'A8MZ26', 'Q9NZT1', 'P27482', 'Q9NP86', 'P50750', 'P07951', 'Q96LZ3', 'P0DP25', 'Q8TD08', 'P49754', 'P27361', 'P55008', 'A0PJX0', 'Q13535', 'A8K855', 'Q9BQI0', 'Q13164', 'O15264', 'Q9BU61', 'Q96BS2', 'Q9BXU9', 'P62328'…	['P05412']		97.2107
VACV	P16913	B1 kinase	OPG187	Q8TDX7	Serine/threonine-protein kinase Nek7	NEK7	29.3859	31.6736	['P35520', 'P48723', 'Q96KC8', 'P49755', 'Q96MM6', 'Q6ZW76', 'Q68DC2', 'P10276', 'Q9Y283', 'Q15653', 'Q0VDF9', 'Q8TD19', 'Q6FHJ7', 'Q9H0F6', 'Q9H4M7', 'P54274', 'Q9HC35', 'P34931', 'P0DMV8', 'P0DMV9', 'P11142', 'P60520', 'Q5VW38', 'O43301', 'P54652', 'Q86W24', 'O15460', 'Q8NA23', 'Q9UIA9', 'Q9UJX2', 'Q06547', 'Q9UQE7', 'P07237', 'P63244', 'Q6P1M3', 'Q9HC98', 'Q99543', 'O14641', 'P21580', 'Q92625'…	['P05412']		97.2107
VACV	P16913	B1 kinase	OPG187	Q8WU08	Serine/threonine-protein kinase 32A	STK32A	29.3859	26.394	0	['P05412']		97.2107
VACV	P16913	B1 kinase	OPG187	Q92519	Tribbles homolog 2	TRIB2	29.3859	27.7386	['Q5THR3', 'Q16537', 'P35813', 'P20472', 'Q9HBI0', 'P57078', 'Q04917', 'Q86XD8', 'Q15750', 'Q9ULW6', 'Q9NPJ1', 'Q9BUY7', 'Q8N5S9', 'Q99457', 'P05937', 'Q9P0J1', 'Q9H694', 'Q9Y297', 'P63104', 'A8MPX8', 'P02585', 'P58872', 'P36406', 'Q86V35', 'O95747', 'P30305', 'P54840', 'A8MZ26', 'P19474', 'P23443', 'P49593', 'Q9NZT1', 'P27482', 'Q9NP86', 'Q96RU8', 'P17676', 'Q6P3S6', 'Q9P2J9', 'P51965', 'Q96S55'…	['P05412']		97.2107
VACV	P16913	B1 kinase	OPG187	Q96GD4	Aurora kinase B	AURKB	29.3859	27.3128	['Q9Y5T5', 'P50990', 'P53675', 'P25100', 'Q15555', 'O00410', 'Q9H0D6', 'P48051', 'O95931', 'Q96BD8', 'P39023', 'O94964', 'Q13464', 'Q9NRA8', 'Q5W0B1', 'P12236', 'Q9NTU7', 'A6NHL2', 'P06400', 'P36542', 'Q9NQH7', 'O00567', 'O75928', 'Q9Y3D2', 'Q9NRM7', 'Q9UJT9', 'Q96DU9', 'P17858', 'P62191', 'Q9H4B7', 'Q9NTI5', 'Q5TAP6', 'Q69YH5', 'P51668', 'Q96MG8', 'Q9H361', 'P46778', 'P33176', 'Q96CA5', 'Q96L21'…	['P05412']		97.2107
VACV	P16913	B1 kinase	OPG187	Q96KB5	Lymphokine-activated killer T-cell-originated protein kinase	PBK	29.3859	29.9685	['P57058', 'P12643', 'P35813', 'P02686', 'Q9NTW7', 'P12644', 'Q5W041', 'Q5T2S8', 'P28482', 'Q15750', 'O76064', 'Q96DA2', 'Q9BS16', 'Q9P0J1', 'A8MPX8', 'P36406', 'Q9BYG4', 'Q68DK7', 'Q9BYG5', 'O95347', 'O94955', 'P49593', 'Q13163', 'P12931', 'Q9P2J9', 'O14807', 'Q8N5I2', 'Q5SGD2', 'Q12931', 'Q3KQV9', 'O14874', 'Q9HCK0', 'P15153', 'Q14964', 'Q15003', 'O75688', 'Q8N3J5', 'Q15029', 'O75628', 'Q15907'…	['P05412']		97.2107
VACV	P16913	B1 kinase	OPG187	Q96PF2	Testis-specific serine/threonine-protein kinase 2	TSSK2	29.3859	27.8197	['Q5THR3', 'Q16537', 'P35813', 'P20472', 'P57078', 'Q04917', 'Q86XD8', 'Q15750', 'Q9ULW6', 'Q9BUY7', 'Q8N5S9', 'Q99457', 'P05937', 'Q9P0J1', 'Q9H694', 'P63104', 'Q4G0N7', 'A8MPX8', 'P02585', 'P58872', 'P36406', 'Q86V35', 'O95747', 'P54840', 'A8MZ26', 'P49593', 'Q9NZT1', 'P27482', 'Q9NP86', 'Q6P3S6', 'Q9P2J9', 'Q96S55', 'Q96LZ3', 'Q5SGD2', 'P0DP25', 'Q14738', 'P48454', 'Q08209', 'P60510', 'P55008'…	['P05412']		97.2107
VACV	P16913	B1 kinase	OPG187	Q96QS6	Serine/threonine-protein kinase H2	PSKH2	29.3859	25.3806	['P53675', 'Q8N7B1', 'Q5THR3', 'P31152', 'P20472', 'P28482', 'Q9BUY7', 'P05937', 'P08238', 'P53778', 'Q16543', 'Q15759', 'P02585', 'P58872', 'Q9Y620', 'O43242', 'Q86V35', 'A8MZ26', 'Q9NZT1', 'P27482', 'Q9NP86', 'P07951', 'Q96LZ3', 'P0DP25', 'Q8TD08', 'Q13451', 'P49754', 'P27361', 'P55008', 'A0PJX0', 'Q13535', 'A8K855', 'Q9BQI0', 'Q13164', 'O15264', 'Q96BS2', 'Q9BXU9', 'Q13432', 'Q13200', 'P63098'…	['P05412']		97.2107
VACV	P16913	B1 kinase	OPG187	Q96RU7	Tribbles homolog 3	TRIB3	29.3859	29.3842	['Q9Y3I1', 'Q5THR3', 'Q16537', 'P35813', 'P20472', 'P57078', 'Q96EF0', 'Q04917', 'Q86XD8', 'Q6R327', 'P31941', 'Q9NRW3', 'Q15750', 'Q9ULW6', 'Q9BUY7', 'O60318', 'Q9Y217', 'Q8N5S9', 'Q99457', 'P05937', 'Q9P0J1', 'Q9H694', 'P63104', 'P52758', 'A8MPX8', 'P02585', 'P58872', 'P36406', 'Q86V35', 'P10276', 'O95747', 'Q8IUQ4', 'P54840', 'P29590', 'A8MZ26', 'P25788', 'P49593', 'Q9NZT1', 'P27482', 'P18848'…	['P05412']		97.2107
VACV	P16913	B1 kinase	OPG187	Q96RU8	Tribbles homolog 1	TRIB1	29.3859	28.8107	['Q14149', 'Q5THR3', 'Q16537', 'P35813', 'P20472', 'P57078', 'Q04917', 'Q86XD8', 'Q15750', 'Q32P51', 'Q9ULW6', 'Q9NPJ1', 'Q9BUY7', 'Q8N5S9', 'Q99457', 'P05937', 'Q9P0J1', 'Q9H694', 'P63104', 'A8MPX8', 'P02585', 'P58872', 'P36406', 'Q86V35', 'P10276', 'O95747', 'P61601', 'P54840', 'Q96RU7', 'Q9BUE6', 'P19793', 'A8MZ26', 'P49593', 'Q9NZT1', 'P27482', 'Q9NP86', 'P17676', 'Q6P3S6', 'Q9P2J9', 'P51965'…	['P05412']		97.2107
VACV	P16913	B1 kinase	OPG187	Q9BXA7	Testis-specific serine/threonine-protein kinase 1	TSSK1B	29.3859	28.092	['Q5THR3', 'Q16537', 'P35813', 'P20472', 'P57078', 'Q04917', 'Q86XD8', 'Q15750', 'Q9ULW6', 'Q9BUY7', 'Q8N5S9', 'Q99457', 'O43281', 'P05937', 'Q9P0J1', 'Q9H694', 'P63104', 'Q4G0N7', 'A8MPX8', 'P02585', 'P58872', 'P36406', 'Q86V35', 'O95747', 'Q9Y343', 'P54840', 'A8MZ26', 'P49593', 'Q9NZT1', 'P27482', 'Q9NP86', 'Q9NQX3', 'Q6P3S6', 'Q9P2J9', 'Q96S55', 'Q96LZ3', 'Q5SGD2', 'P00540', 'P0DP25', 'Q14738'…	['P05412']		97.2107
VACV	P16913	B1 kinase	OPG187	Q9C0K7	STE20-related kinase adapter protein beta	STRADB	29.3859	35.8663	['Q9H9S4', 'P57058', 'Q9H6P5', 'Q86V86', 'P36406', 'Q9BXA6', 'Q8IY84', 'Q96J92', 'Q96PF2', 'Q6SA08', 'Q96RU7', 'Q14680', 'Q96RU8', 'Q7L266', 'Q9BWT3', 'Q9H2W6', 'Q9BYP7', 'P20933', 'Q9P1W9', 'Q9NSA2', 'Q9NZV8', 'P51812', 'P98170', 'Q9Y3S1', 'Q9BRG1', 'Q96RG2', 'P49368', 'Q13131', 'P11309', 'Q15831', 'O43318', 'Q06141', 'Q9BXA7', 'Q96PN8', 'Q9H4A3', 'Q7RTN6', 'Q16774', 'Q92519', 'Q9Y376', 'Q9Y4K3'…	['P05412']		97.2107
VACV	P16913	B1 kinase	OPG187	Q9H5K3	Protein O-mannose kinase	POMK	29.3859	30.1064	['P03905', 'P53701', 'Q8TBA6', 'Q8IWL3', 'Q96FL8', 'O95396', 'O75581', 'P05496', 'O75907', 'P55061', 'Q8WUJ1', 'Q8IXU6', 'Q504Y2', 'O00461', 'Q9H6H4', 'Q96MV1', 'Q70CQ3', 'Q9H3S5', 'Q9H6R6', 'Q92521', 'P27824', 'Q86VR2', 'Q6P1A2', 'Q9H3K2', 'Q69YN4', 'P04062', 'Q9H1B5', 'Q6ZMG9', 'Q9BX63', 'O60512', 'Q6P1Q0', 'Q9BXJ8', 'Q6NUM6', 'A0PK00', 'Q96G23', 'O75197', 'Q6UX01', 'Q58WW2', 'Q8WZA1', 'O60779'…	['P05412']		97.2107
VACV	P16913	B1 kinase	OPG187	Q9HBY8	Serine/threonine-protein kinase Sgk2	SGK2	29.3859	28.0256	['Q96JB2', 'Q16537', 'P06400', 'P28749', 'P28482', 'Q6R327', 'P78318', 'P08238', 'P53778', 'Q15759', 'Q9H0M0', 'Q9Y450', 'Q14642', 'Q8NEB9', 'O60942', 'O43524', 'Q9Y6R4', 'Q9BPZ7', 'Q96PU5', 'Q9UBB5', 'A1X283', 'P40227', 'P42356', 'P17987', 'Q14738', 'Q9BW71', 'P27361', 'Q13535', 'P31749', 'P42338', 'Q13164', 'O15264', 'O00743', 'Q99576', 'Q15173', 'O15530', 'Q9Y2I7', 'Q15382', 'Q15172', 'P62753'…	['P05412']		97.2107
VACV	P16913	B1 kinase	OPG187	Q9HC98	Serine/threonine-protein kinase Nek6	NEK6	29.3859	32.2451	['P48723', 'Q96KC8', 'Q8IWL3', 'P49755', 'Q96MM6', 'P36406', 'Q9UKT9', 'Q6ZW76', 'Q68DC2', 'Q13485', 'P30048', 'Q9Y315', 'Q15653', 'Q0VDF9', 'P18848', 'Q8TD19', 'Q13526', 'Q9UPW0', 'Q9UQV4', 'P34931', 'P0DMV8', 'P0DMV9', 'P11142', 'P60520', 'O43301', 'P54652', 'Q96QH2', 'Q15650', 'P51812', 'Q9H9E1', 'P98170', 'Q8NA23', 'Q9UJX2', 'O43189', 'P33993', 'Q8TDX7', 'P63244', 'Q8TBK2', 'P08670', 'P14866'…	['P05412']		97.2107
VACV	P16913	B1 kinase	OPG187	Q9P1W9	Serine/threonine-protein kinase pim-2	PIM2	29.3859	27.8149	['Q9Y3I1', 'Q5THR3', 'O60346', 'Q16537', 'P35813', 'P20472', 'P57078', 'Q04917', 'Q86XD8', 'Q15750', 'Q9ULW6', 'Q9BUY7', 'Q8N5S9', 'Q99457', 'P05937', 'P06213', 'Q9P0J1', 'Q9H694', 'P63104', 'A8MPX8', 'P02585', 'P58872', 'Q13356', 'P36406', 'Q86V35', 'O95747', 'P54840', 'A8MZ26', 'P49593', 'Q9NZT1', 'P27482', 'Q9NP86', 'Q6P3S6', 'Q9P2J9', 'Q96S55', 'Q00613', 'Q96LZ3', 'Q92917', 'Q5SGD2', 'P0DP25'…	['P05412']		97.2107
VACV	P16913	B1 kinase	OPG187	Q9UEE5	Serine/threonine-protein kinase 17A	STK17A	29.3859	27.9432	['P53675', 'Q8N7B1', 'Q5THR3', 'P31152', 'P20472', 'P28482', 'P24844', 'Q9BUY7', 'P05937', 'P19105', 'O14950', 'P53778', 'Q15759', 'P02585', 'P58872', 'Q9Y620', 'O43242', 'Q86V35', 'P61601', 'A8MZ26', 'Q13976', 'P49593', 'Q9NZT1', 'P27482', 'Q9NP86', 'P07951', 'Q96LZ3', 'P0DP25', 'Q8TD08', 'P49754', 'P27361', 'P55008', 'A0PJX0', 'Q13535', 'A8K855', 'Q9BQI0', 'Q14192', 'Q13164', 'O15264', 'Q96BS2'…	['P05412']		97.2107
VACV	P16913	B1 kinase	OPG187	Q9UIK4	Death-associated protein kinase 2	DAPK2	29.3859	27.1812	['P53675', 'Q8N7B1', 'Q5THR3', 'P31152', 'P20472', 'P28482', 'Q9BUY7', 'P05937', 'P53778', 'Q15759', 'P02585', 'P58872', 'Q9Y620', 'O43242', 'Q8TB45', 'Q86V35', 'P53355', 'Q9H1Y0', 'A8MZ26', 'Q9NZT1', 'P27482', 'P18848', 'Q9NP86', 'P07951', 'Q96LZ3', 'P0DP25', 'Q8TD08', 'P49754', 'P27361', 'P55008', 'A0PJX0', 'Q13535', 'A8K855', 'Q9BQI0', 'P12814', 'Q13164', 'P31946', 'O15264', 'Q96BS2', 'Q9BXU9'…	['P05412']		97.2107
VACV	P16913	B1 kinase	OPG187	Q9UQ07	MAPK/MAK/MRK overlapping kinase	MOK	29.3859	29.8775	['Q9BY41', 'P56715', 'Q13156', 'P30679', 'P06213', 'P29992', 'P38405', 'P50148', 'Q92769', 'Q99741', 'O95837', 'P04899', 'P11488', 'P19086', 'Q5JWF2', 'Q14344', 'P26651', 'Q9NVS9', 'Q9BV38', 'Q00537', 'P09471', 'A8MTJ3', 'P63096', 'Q13127', 'Q00536', 'P16402', 'Q9BQ70', 'P11802', 'Q00534', 'Q7Z6Z7', 'O15379', 'P07900', 'P20839', 'O94921', 'Q07352', 'Q9UK11', 'P25815', 'Q03113', 'Q9H668', 'P06493'…	['P05412']		97.2107
VACV	P16913	B1 kinase	OPG187	Q9UQB9	Aurora kinase C	AURKC	29.3859	26.246	['Q15555', 'O00410', 'A6NHL2', 'Q9H4B7', 'Q96CA5', 'Q15691', 'P56715', 'Q9ULW0', 'Q9H444', 'Q9BUF5', 'Q6ZMV9', 'O15018', 'P08238', 'O60518', 'Q969S8', 'Q14191', 'O95613', 'O95359', 'P0DPH7', 'O14965', 'O14777', 'P30305', 'Q9NY65', 'P33981', 'Q96QE3', 'Q8WVB6', 'Q8TEX9', 'O60729', 'Q6NXT2', 'Q9UJT1', 'O95235', 'Q3ZCM7', 'Q9UJT0', 'P11388', 'Q86VH2', 'Q9NQS7', 'Q9NQW6', 'A0AVT1', 'Q2VIQ3', 'P49450'…	['P05412']		97.2107
VACV	P16913	B1 kinase	OPG187	A0A1B0GUL7	not found	0	29.3859	32.8723	0	['P05412']		97.2107
VACV	P16913	B1 kinase	OPG187	O00141	Serine/threonine-protein kinase Sgk1	SGK1	29.3859	26.8028	['Q12778', 'Q96JB2', 'P05165', 'Q16537', 'P06400', 'P28749', 'P10114', 'P28482', 'Q6R327', 'P78318', 'O15111', 'P08238', 'P63104', 'P53778', 'Q15759', 'Q9H0M0', 'Q9Y450', 'Q14642', 'Q8NEB9', 'O60942', 'P51168', 'P12544', 'Q969L2', 'Q96J92', 'Q6P9H4', 'O43524', 'Q9Y6R4', 'Q9BPZ7', 'Q96PU5', 'A1X283', 'P42568', 'P42356', 'Q92597', 'Q14738', 'Q13526', 'Q13451', 'P27361', 'Q13535', 'P31749', 'Q12791'…	['P05412']		97.2107
VACV	P16913	B1 kinase	OPG187	O14965	Aurora kinase A	AURKA	29.3859	28.7352	['Q15555', 'O00410', 'O95931', 'Q13464', 'P02686', 'O75170', 'P35713', 'A6NHL2', 'Q9UQR0', 'Q9UIV1', 'O75928', 'Q9NQG5', 'Q13615', 'Q9NRM7', 'Q9UJT9', 'Q8N9N2', 'Q9H4B7', 'P51668', 'Q96CA5', 'Q8N6T3', 'Q14511', 'Q15691', 'P56715', 'Q8NEM7', 'Q9ULW0', 'Q07817', 'Q9H6Z4', 'Q96IF1', 'Q9H444', 'Q9BUF5', 'Q6ZMV9', 'O15018', 'Q9P286', 'O15111', 'Q9Y297', 'P08238', 'Q92481', 'O60518', 'Q14155', 'Q14191'…	['P05412']		97.2107
VACV	P16913	B1 kinase	OPG187	P11801	Serine/threonine-protein kinase H1	PSKH1	29.3859	26.7075	['P53675', 'Q8N7B1', 'Q5THR3', 'P31152', 'P20472', 'P28482', 'Q9BUY7', 'P05937', 'P08238', 'P53778', 'Q15759', 'P02585', 'P58872', 'Q9Y620', 'Q99741', 'O43242', 'Q86V35', 'A8MZ26', 'Q9NZT1', 'P27482', 'Q9NP86', 'P07951', 'Q96LZ3', 'P0DP25', 'Q8TD08', 'P49754', 'P27361', 'P55008', 'A0PJX0', 'Q13535', 'A8K855', 'Q9BQI0', 'Q13164', 'O15264', 'Q96BS2', 'Q9BXU9', 'Q13432', 'P63098', 'P04035', 'Q99653'…	['P05412']		97.2107
VACV	P16913	B1 kinase	OPG187	P48730	Casein kinase I isoform delta	CSNK1D	29.3859	26.2603	['Q9Y5T5', 'Q8N7B1', 'Q9Y2V7', 'P55854', 'Q15796', 'Q8N752', 'Q9H4E5', 'Q6IA86', 'O75695', 'P63220', 'P78345', 'Q9BWX5', 'O75818', 'Q9UJT9', 'Q9BRS2', 'Q9NUW8', 'Q92908', 'P42285', 'P56537', 'P12004', 'Q9H503', 'Q9Y297', 'Q9UJ04', 'Q9NXG0', 'P17302', 'P63104', 'Q12772', 'P63010', 'Q9Y698', 'Q86VY4', 'P25054', 'Q9UBC2', 'Q16878', 'O15169', 'Q5T0W9', 'Q9P015', 'Q9P2K8', 'Q13485', 'Q9BVS4', 'P62244'…	['P05412']		97.2107
VACV	P16913	B1 kinase	OPG187	P49137	MAP kinase-activated protein kinase 2	MAPKAPK2	29.3859	27.6104	['P04271', 'P31152', 'Q9UIV1', 'O75928', 'P28482', 'Q9H488', 'Q07817', 'Q9H444', 'Q53F19', 'P63104', 'Q9Y385', 'P53778', 'Q15759', 'Q10472', 'P30305', 'Q14457', 'Q6P9A2', 'Q92558', 'P52564', 'Q8IXK2', 'O95816', 'Q9H8X2', 'P49419', 'Q00613', 'P26651', 'Q8NCL4', 'Q86SR1', 'Q8TD08', 'Q9UPN4', 'P27361', 'P11940', 'Q9UNK0', 'P31749', 'Q14134', 'P0DMV9', 'P67870', 'Q49A17', 'Q8IUC8', 'Q13164', 'Q9UMY1'…	['P05412']		97.2107
VACV	P16913	B1 kinase	OPG187	P49674	Casein kinase I isoform epsilon	CSNK1E	29.3859	26.0934	['Q8N7B1', 'Q9Y3I1', 'Q9Y2V7', 'P55854', 'Q13627', 'Q9Y6Q9', 'Q16537', 'Q8N752', 'Q6IA86', 'O75695', 'P63220', 'P78345', 'Q04917', 'Q9BWX5', 'O75818', 'Q9UJT9', 'Q8TEA8', 'Q9UKT7', 'Q9BRS2', 'P55957', 'Q8IYU8', 'Q92908', 'P42285', 'Q8N5S9', 'O14744', 'P56537', 'P12004', 'Q9H503', 'Q9Y297', 'Q13009', 'Q9UJ04', 'Q9H4B6', 'Q12772', 'Q12986', 'P63010', 'Q9Y698', 'Q86VY4', 'Q7Z434', 'Q9Y620', 'P25054'…	['P05412']		97.2107
VACV	P16913	B1 kinase	OPG187	P78368	Casein kinase I isoform gamma-2	CSNK1G2	29.3859	27.9664	['Q9NWQ8', 'P42285', 'P56537', 'Q9H503', 'Q9Y297', 'Q96NE9', 'O15169', 'Q9BVS4', 'O75581', 'Q9BQY9', 'Q9H4I0', 'Q8IUH4', 'Q8N474', 'Q96GA3', 'Q9Y248', 'Q6P3S6', 'Q9NQW6', 'Q14332', 'Q96JM4', 'Q8NHH9', 'O95163', 'P49754', 'Q00537', 'O15534', 'Q9BRX5', 'Q8NFB2', 'Q9HA47', 'Q14691', 'Q13330', 'Q7Z6M1', 'Q9HCP0', 'Q6PID8', 'Q00536', 'Q9BZX2', 'Q9H461', 'Q13283', 'Q2NL82', 'P12270', 'O60216', 'P49427'…	['P05412']		97.2107
VACV	P16913	B1 kinase	OPG187	Q6A1A2	Putative 3-phosphoinositide-dependent protein kinase 2	PDPK2P	29.3859	27.1021	0	['P05412']		97.2107
VACV	P16913	B1 kinase	OPG187	Q6J9G0	Tyrosine-protein kinase STYK1	STYK1	29.3859	27.069	['O43597', 'Q9P104', 'Q92915', 'Q6PKX4', 'O43320', 'Q92913', 'O15520', 'P31371', 'Q96F24', 'Q8TC17', 'P08238', 'Q8NEB9', 'Q14457', 'P05230', 'O75791', 'P11487', 'Q13308', 'Q6ZNE5', 'Q38SD2', 'Q9NSA1', 'Q92914', 'P31749', 'O43559', 'O60258', 'O76093', 'P09038', 'Q9NZU0', 'Q13588', 'P55075', 'O60496', 'P62993', 'P21781', 'Q99570', 'P04626', 'Q9NP95', 'P07900', 'P63244', 'Q9GZV9', 'P49841', 'P12034'…	['P05412']		97.2107
VACV	P16913	B1 kinase	OPG187	Q96LW2	Ribosomal protein S6 kinase-related protein	RSKR	29.3859	26.7034	0	['P05412']		97.2107
VACV	P16913	B1 kinase	OPG187	Q9HCP0	Casein kinase I isoform gamma-1	CSNK1G1	29.3859	27.6936	['Q9NWQ8', 'P42285', 'P56537', 'Q9H503', 'Q9Y297', 'Q96NE9', 'O15169', 'Q9BVS4', 'P30793', 'O75581', 'Q9H4I0', 'Q8IUH4', 'Q96GA3', 'Q6P3S6', 'Q9NQW6', 'Q14332', 'Q6ZRV2', 'O95163', 'P49754', 'Q00537', 'Q8NFB2', 'Q9HA47', 'Q7Z6M1', 'Q8TCI5', 'Q6PID8', 'P78368', 'Q9Y4X0', 'Q00536', 'Q9BZX2', 'Q9H461', 'Q13283', 'Q2NL82', 'P12270', 'O60216', 'O75531', 'P49840', 'Q9UKB1', 'P11802', 'Q13895', 'Q00534'…	['P05412']		97.2107
VACV	P16913	B1 kinase	OPG187	Q9NY57	Serine/threonine-protein kinase 32B	STK32B	29.3859	27.35	['Q96JB2', 'Q16537', 'P06400', 'P28749', 'P78318', 'P08238', 'Q9Y450', 'Q14642', 'Q8NEB9', 'O60942', 'Q9Y6R4', 'Q9BPZ7', 'Q9UMX1', 'A1X283', 'P42356', 'Q14738', 'Q96RS6', 'Q13535', 'P42338', 'O00743', 'Q15173', 'O15530', 'Q15172', 'P62753', 'P78527', 'P07900', 'Q13362', 'Q08999', 'Q5TCZ1', 'Q96Q15', 'P42336', 'Q9H3K6', 'Q9BVC4', 'O00443', 'Q8N122', 'P48736', 'Q9Y4A5', 'P38606', 'O75319', 'P50991'…	['P05412']		97.2107
VACV	P16913	B1 kinase	OPG187	O00506	Serine/threonine-protein kinase 25	STK25	29.3859	28.064	['Q9H9S4', 'Q9Y2L9', 'Q04917', 'Q9Y6E0', 'Q9Y4C4', 'Q86WR7', 'Q8WXD0', 'Q5TBA9', 'Q8IWW6', 'Q15208', 'Q5JU00', 'Q8IWL3', 'Q9Y217', 'P13224', 'Q9BZR6', 'Q9BTT6', 'Q9H4A6', 'P63104', 'Q9Y450', 'Q8N7Z2', 'A8MZA4', 'Q13085', 'Q6UXK5', 'Q8IWK6', 'Q8IY42', 'A6NM36', 'O43300', 'O60729', 'Q9Y2H1', 'Q9P289', 'P08253', 'Q9NYA3', 'O95235', 'P30050', 'Q9NRL3', 'Q13641', 'P20774', 'Q9BXN1', 'Q9BXB1', 'P49418'…	['P05412']		97.2107
VACV	P16913	B1 kinase	OPG187	Q13163	Dual specificity mitogen-activated protein kinase kinase 5	MAP2K5	29.3859	30.614	['P07947', 'Q8N7B1', 'P53671', 'Q99578', 'P31152', 'Q13464', 'P17706', 'Q8WUJ0', 'P35813', 'Q9H4E5', 'Q6T310', 'P57078', 'Q5VYJ5', 'Q13023', 'P10114', 'P28482', 'Q9BV47', 'Q15750', 'Q8N448', 'Q13882', 'Q9NUG4', 'P07948', 'Q9UBD0', 'Q8IYK8', 'Q9P286', 'P55040', 'P06213', 'O15111', 'Q9P0J1', 'Q9BXT8', 'P42679', 'P63104', 'P53778', 'Q16543', 'Q15759', 'O94844', 'A8MPX8', 'O95147', 'Q99956', 'Q14642'…	['P05412']		97.2107
VACV	P16913	B1 kinase	OPG187	Q15831	Serine/threonine-protein kinase STK11	STK11	29.3859	30.1357	['P09429', 'Q9H9S4', 'Q5THR3', 'Q16537', 'P35813', 'O95863', 'P20472', 'P57078', 'O95271', 'Q04917', 'Q9Y6E0', 'P48426', 'Q86XD8', 'P57059', 'Q06945', 'Q15750', 'O14786', 'Q9ULW6', 'Q15691', 'P24844', 'Q9BUY7', 'Q92908', 'Q8N5S9', 'Q96P53', 'Q99457', 'P05937', 'P19105', 'O14950', 'Q9P0J1', 'Q9H694', 'P08238', 'Q9BTT6', 'Q9H4A6', 'P63104', 'Q16543', 'A8MPX8', 'P02585', 'P58872', 'P36406', 'O15169'…	['P05412']		97.2107
VACV	P16913	B1 kinase	OPG187	Q8IY84	Serine/threonine-protein kinase NIM1	NIM1K	29.3859	27.8154	['Q5THR3', 'Q16537', 'P35813', 'P20472', 'P57078', 'Q04917', 'Q86XD8', 'Q15750', 'Q9ULW6', 'Q9BUY7', 'Q8N5S9', 'Q99457', 'P05937', 'Q9P0J1', 'Q9H694', 'P63104', 'A8MPX8', 'P02585', 'P58872', 'P36406', 'Q86V35', 'O95747', 'P54840', 'A8MZ26', 'P49593', 'Q9NZT1', 'P27482', 'Q9NP86', 'Q6P3S6', 'Q9P2J9', 'Q96S55', 'Q96LZ3', 'Q5SGD2', 'P0DP25', 'Q14738', 'P48454', 'Q08209', 'P60510', 'P55008', 'O75688'…	['P05412']		97.2107
VACV	P16913	B1 kinase	OPG187	Q8N2I9	Serine/threonine-protein kinase 40	STK40	29.3859	30.2074	['Q5THR3', 'Q5W0B1', 'Q16537', 'P35813', 'Q8NF99', 'P20472', 'P01100', 'P57078', 'Q04917', 'Q86XD8', 'Q15750', 'Q9ULW6', 'P24844', 'Q9BUY7', 'Q8N5S9', 'Q99457', 'P05937', 'P19105', 'O14950', 'Q9P0J1', 'Q9H694', 'Q9GZT3', 'P63104', 'A8MPX8', 'P02585', 'P58872', 'Q96Q77', 'Q9UJW2', 'P36406', 'Q16649', 'Q86V35', 'O95747', 'P31689', 'P54840', 'Q96RU7', 'P42685', 'A8MZ26', 'O95817', 'P49593', 'Q9NZT1'…	['P05412']		97.2107
VACV	P16913	B1 kinase	OPG187	Q9P289	Serine/threonine-protein kinase 26	STK26	29.3859	27.2619	['Q9H9S4', 'Q9Y2L9', 'P18075', 'Q04917', 'Q9Y6E0', 'Q9Y4C4', 'Q9NRM7', 'Q86WR7', 'Q8WXD0', 'Q5TBA9', 'Q8IWW6', 'Q15208', 'Q5JU00', 'Q53F19', 'P13224', 'Q9BZR6', 'Q9BTT6', 'Q9H4A6', 'P63104', 'Q16543', 'Q92526', 'Q6UXK5', 'Q9UKT9', 'Q8IWK6', 'Q8IY42', 'A6NM36', 'O43300', 'Q12965', 'O60729', 'Q9Y2H1', 'P30050', 'Q9NRL3', 'Q9ULC4', 'Q13641', 'P20774', 'Q9BXN1', 'Q9BXB1', 'P49418', 'Q9HCJ2', 'Q9H756'…	['P05412']		97.2107
VACV	P16913	B1 kinase	OPG187	Q9Y6E0	Serine/threonine-protein kinase 24	STK24	29.3859	27.855	['Q9H9S4', 'P50990', 'Q9Y2L9', 'Q04917', 'Q9Y4C4', 'Q86WR7', 'Q8WXD0', 'Q5TBA9', 'Q8IWW6', 'Q15208', 'Q5JU00', 'Q8IWL3', 'P13224', 'Q9BZR6', 'Q9BTT6', 'Q9H4B6', 'P63104', 'Q6UXK5', 'P55010', 'Q8IWK6', 'Q8IY42', 'A6NM36', 'O43300', 'Q96J92', 'O60729', 'Q9Y2H1', 'Q9P289', 'Q9UI12', 'P52735', 'P30050', 'P46734', 'Q9NRL3', 'Q13641', 'P20774', 'Q9BXN1', 'Q9BXB1', 'P49419', 'P49418', 'Q9HCJ2', 'Q9H756'…	['P05412']		97.2107
VACV	P16913	B1 kinase	OPG187	Q9Y6M4	Casein kinase I isoform gamma-3	CSNK1G3	29.3859	27.9659	['P60014', 'Q9NWQ8', 'P42285', 'P56537', 'Q9H503', 'Q9Y297', 'Q96NE9', 'O15169', 'Q9BVS4', 'O75581', 'Q9BQY9', 'O60353', 'Q9H4I0', 'Q8IUH4', 'Q96GA3', 'Q6P3S6', 'Q9NQW6', 'Q14332', 'Q6PGQ1', 'O95163', 'P49754', 'Q9H4M7', 'Q00537', 'Q9HA47', 'O94888', 'Q7Z6M1', 'Q9HCP0', 'Q6PID8', 'P78368', 'P07437', 'Q00536', 'Q9BZX2', 'Q9H461', 'Q13283', 'Q2NL82', 'P12270', 'O60216', 'O75531', 'P49840', 'Q9UKB1'…	['P05412']		97.2107
VACV	P16913	B1 kinase	OPG187	A2RU49	Hydroxylysine kinase	HYKK	29.3859	42.1066	['Q9NPF4', 'Q14657', 'P14866', 'Q96IK5']	['P05412']		97.2107
VACV	P16913	B1 kinase	OPG187	O43930	Putative serine/threonine-protein kinase PRKY	PRKY	29.3859	24.3902	0	['P05412']		97.2107
VACV	P16913	B1 kinase	OPG187	P51955	Serine/threonine-protein kinase Nek2	NEK2	29.3859	28.1919	['Q99578', 'P62333', 'O60346', 'Q9H4E5', 'Q6T310', 'P10114', 'P28482', 'P14373', 'Q9BV73', 'P51668', 'O00399', 'Q96CA5', 'Q14511', 'Q8IYK8', 'Q9P2R3', 'Q96DA2', 'P55040', 'Q08554', 'Q02413', 'P08238', 'Q9H4B6', 'Q562R1', 'Q9NXG0', 'Q13042', 'O94844', 'O00762', 'O95613', 'P36406', 'Q92737', 'Q969Q4', 'Q86YV0', 'O60503', 'Q7Z699', 'O14777', 'Q96RL7', 'Q14289', 'P61019', 'Q14457', 'P14923', 'O43684'…	['P05412']		97.2107
VACV	P16913	B1 kinase	OPG187	Q0P6D2	Divergent protein kinase domain 1C	DIPK1C	29.3859	31.3119	0	['P05412']		97.2107
VACV	P16913	B1 kinase	OPG187	Q5T7M9	Divergent protein kinase domain 1A	DIPK1A	29.3859	36.1936	['P55058', 'Q9UGN5', 'Q401N2', 'P31943', 'P29016', 'Q8WXA8', 'Q9UNA3']	['P05412']		97.2107
VACV	P16913	B1 kinase	OPG187	Q5VUD6	Divergent protein kinase domain 1B	DIPK1B	29.3859	33.8077	['P21673']	['P05412']		97.2107
VACV	P16913	B1 kinase	OPG187	Q8NDZ4	Divergent protein kinase domain 2A	DIPK2A	29.3859	39.1796	['Q9ULK0', 'Q9H4A6', 'Q9Y3B3', 'Q9P299', 'Q9Y3Q3', 'Q9H4M7', 'O14579', 'Q9UBF2', 'Q5XPI4', 'P53618', 'P35606', 'P21580', 'P61923', 'O43424', 'Q6Y7W6', 'Q9H4A5', 'Q9Y678', 'P48444', 'Q13490', 'Q96KG9', 'Q6UX01', 'P53621']	['P05412']		97.2107
VACV	P16913	B1 kinase	OPG187	Q96PN8	Testis-specific serine/threonine-protein kinase 3	TSSK3	29.3859	28.1151	['Q5THR3', 'Q16537', 'P35813', 'P20472', 'P57078', 'Q04917', 'Q86XD8', 'Q15750', 'Q9ULW6', 'Q9BUY7', 'Q8TB24', 'Q8N5S9', 'Q99457', 'P05937', 'Q9P0J1', 'Q9H694', 'P63104', 'A8MPX8', 'P02585', 'P58872', 'P36406', 'Q9UKT9', 'Q86V35', 'O95747', 'P54840', 'A8MZ26', 'P49593', 'Q8NG27', 'Q9NZT1', 'P27482', 'Q9NP86', 'Q6P3S6', 'Q9P2J9', 'Q15569', 'Q96S55', 'Q96LZ3', 'Q5SGD2', 'P0DP25', 'Q14738', 'P48454'…	['P05412']		97.2107
VACV	P16913	B1 kinase	OPG187	Q96S44	EKC/KEOPS complex subunit TP53RK	TP53RK	29.3859	27.0058	['P61960', 'Q5TBB1', 'P57081', 'Q9H6Z9', 'Q86SX6', 'Q9BXV9', 'Q9NPF4', 'Q96E29', 'P60891', 'P46821', 'Q9NWX6', 'Q9Y6G5', 'Q9NVE7', 'P78395', 'P52788', 'Q9H4M7', 'P46060', 'P26640', 'Q96EK5', 'P61158', 'Q16665', 'Q14657', 'O43399', 'Q13137', 'O76003', 'P56211', 'Q9NS73', 'Q8NFH3', 'P04626', 'P32929', 'Q9Y3C4', 'P14635', 'Q7Z2Z2', 'P14618', 'O00418', 'Q13263', 'P27540', 'P04637', 'Q86TI2', 'Q9H4B0'…	['P05412']		97.2107
VACV	P16913	B1 kinase	OPG187	Q9BXA6	Testis-specific serine/threonine-protein kinase 6	TSSK6	29.3859	29.0098	['Q5THR3', 'Q16537', 'P35813', 'P02686', 'P20472', 'P57078', 'Q04917', 'Q86XD8', 'Q15750', 'Q9ULW6', 'Q9BUY7', 'Q8N5S9', 'Q99457', 'P05937', 'Q9P0J1', 'Q9H694', 'P08238', 'P63104', 'A8MPX8', 'P02585', 'P58872', 'P36406', 'Q86V35', 'O95747', 'P54840', 'A8MZ26', 'P49593', 'Q9NZT1', 'P27482', 'Q9NP86', 'Q6P3S6', 'Q9P2J9', 'Q96S55', 'Q96LZ3', 'Q5SGD2', 'P0DP25', 'Q14738', 'P48454', 'Q08209', 'Q13451'…	['P05412']		97.2107
VACV	P16913	B1 kinase	OPG187	Q9H7Y0	Divergent protein kinase domain 2B	DIPK2B	29.3859	39.4602	['Q5XPI4']	['P05412']		97.2107
VACV	P17357	Interleukin-18-binding protein	OPG022	P04216	Thy-1 membrane glycoprotein	THY1	23.7678	25.417	['P05067', 'P31431', 'Q96KR1', 'P36543', 'P01033', 'P05107', 'P11441', 'Q14246', 'Q8WXI7', 'P48960', 'Q9UHX3', 'Q8IWZ8', 'Q13423', 'O43819', 'Q9Y3Q4', 'P12931', 'P06241', 'Q9Y490', 'O95155', 'Q5T7N2', 'Q9ULJ8', 'Q9Y277', 'P11215', 'Q07954', 'P30405', 'O43615', 'Q5T6F2', 'Q01085', 'P51693', 'P63279', 'Q8TAP9', 'Q08345', 'Q96EL3', 'P41240', 'P82979', 'Q6ZS81', 'Q9P1Z3', 'P15311', 'Q96SB3', 'P42858'…			97.6737
VACV	P17357	Interleukin-18-binding protein	OPG022	P61916	NPC intracellular cholesterol transporter 2	NPC2	23.7678	26.7684	['P19404', 'O15118', 'Q96E22', 'Q9UMY4', 'Q5VWJ9', 'O60749', 'P21333', 'Q96PU5', 'O95219', 'Q14749', 'Q7Z3B1', 'Q7L523', 'Q13596', 'Q9UNH6', 'P22392', 'Q9Y5W9', 'P59665', 'Q13127', 'P26599', 'Q9UQF2', 'O15164', 'O75112', 'Q9UHC9', 'Q13107', 'Q14142', 'Q15599', 'P00751', 'O60493', 'Q9Y5X2', 'A8MXV4', 'P04637', 'Q12770', 'P11464', 'Q9Y5X0', 'Q9NQC3', 'Q9UJM3', 'Q86SQ9']			97.6737
VACV	P17357	Interleukin-18-binding protein	OPG022	A0A075B6H8	Probable non-functional immunoglobulin kappa variable 1D-42	IGKV1D-42	23.7678	25.6577	0			97.6737
VACV	P17357	Interleukin-18-binding protein	OPG022	A0A075B6I6	Probable non-functional immunoglobulin lambda variable 1-50	IGLV1-50	23.7678	22.879	0			97.6737
VACV	P17357	Interleukin-18-binding protein	OPG022	A0A075B6J2	Probable non-functional immunoglobulin lambda variable 2-33	IGLV2-33	23.7678	22.5312	0			97.6737
VACV	P17357	Interleukin-18-binding protein	OPG022	A0A075B6J6	Immunoglobulin lambda variable 3-22	IGLV3-22	23.7678	22.782	0			97.6737
VACV	P17357	Interleukin-18-binding protein	OPG022	A0A075B6K0	Immunoglobulin lambda variable 3-16	IGLV3-16	23.7678	22.8315	0			97.6737
VACV	P17357	Interleukin-18-binding protein	OPG022	A0A075B6K4	Immunoglobulin lambda variable 3-10	IGLV3-10	23.7678	21.2248	0			97.6737
VACV	P17357	Interleukin-18-binding protein	OPG022	A0A075B6L6	Probable non-functional T cell receptor beta variable 7-3	TRBV7-3	23.7678	22.1859	0			97.6737
VACV	P17357	Interleukin-18-binding protein	OPG022	A0A075B6P5	Immunoglobulin kappa variable 2-28	IGKV2-28	23.7678	23.3779	0			97.6737
VACV	P17357	Interleukin-18-binding protein	OPG022	A0A075B6R9	Probable non-functional immunoglobulin kappa variable 2D-24	IGKV2D-24	23.7678	25.5022	0			97.6737
VACV	P17357	Interleukin-18-binding protein	OPG022	A0A075B6S2	Immunoglobulin kappa variable 2D-29	IGKV2D-29	23.7678	22.8831	0			97.6737
VACV	P17357	Interleukin-18-binding protein	OPG022	A0A075B6S4	Immunoglobulin kappa variable 1D-17	IGKV1D-17	23.7678	25.1969	0			97.6737
VACV	P17357	Interleukin-18-binding protein	OPG022	A0A075B6S5	Immunoglobulin kappa variable 1-27	IGKV1-27	23.7678	25.0563	0			97.6737
VACV	P17357	Interleukin-18-binding protein	OPG022	A0A075B6S6	Immunoglobulin kappa variable 2D-30	IGKV2D-30	23.7678	26.4096	0			97.6737
VACV	P17357	Interleukin-18-binding protein	OPG022	A0A075B6S9	Probable non-functional immunoglobulinn kappa variable 1-37	IGKV1-37	23.7678	21.4984	0			97.6737
VACV	P17357	Interleukin-18-binding protein	OPG022	A0A075B6X5	T cell receptor alpha variable 18	TRAV18	23.7678	22.6886	0			97.6737
VACV	P17357	Interleukin-18-binding protein	OPG022	A0A075B7D4	not found	IGKV1OR2-108	23.7678	24.3868	0			97.6737
VACV	P17357	Interleukin-18-binding protein	OPG022	A0A075B7D8	not found	IGHV3OR15-7	23.7678	25.1761	0			97.6737
VACV	P17357	Interleukin-18-binding protein	OPG022	A0A075B7F0	not found	IGHV3OR16-10	23.7678	22.6063	0			97.6737
VACV	P17357	Interleukin-18-binding protein	OPG022	A0A087WSY6	Immunoglobulin kappa variable 3D-15	IGKV3D-15	23.7678	24.2534	0			97.6737
VACV	P17357	Interleukin-18-binding protein	OPG022	A0A087WT03	T cell receptor alpha variable 26-1	TRAV26-1	23.7678	22.7447	0			97.6737
VACV	P17357	Interleukin-18-binding protein	OPG022	A0A0A0MRZ7	Immunoglobulin kappa variable 2D-26	IGKV2D-26	23.7678	23.3065	0			97.6737
VACV	P17357	Interleukin-18-binding protein	OPG022	A0A0A0MRZ8	Immunoglobulin kappa variable 3D-11	IGKV3D-11	23.7678	22.7415	0			97.6737
VACV	P17357	Interleukin-18-binding protein	OPG022	A0A0A0MS06	Probable non-functional T cell receptor beta variable 23-1	TRBV23-1	23.7678	22.69	0			97.6737
VACV	P17357	Interleukin-18-binding protein	OPG022	A0A0A0MT36	Immunoglobulin kappa variable 6D-21	IGKV6D-21	23.7678	22.6498	0			97.6737
VACV	P17357	Interleukin-18-binding protein	OPG022	A0A0A6YYK6	T cell receptor alpha variable 16	TRAV16	23.7678	22.5118	0			97.6737
VACV	P17357	Interleukin-18-binding protein	OPG022	A0A0A6YYK7	T cell receptor alpha variable 19	TRAV19	23.7678	22.031	0			97.6737
VACV	P17357	Interleukin-18-binding protein	OPG022	A0A0B4J1U3	Immunoglobulin lambda variable 1-36	IGLV1-36	23.7678	22.8929	0			97.6737
VACV	P17357	Interleukin-18-binding protein	OPG022	A0A0B4J1V0	Immunoglobulin heavy variable 3-15	IGHV3-15	23.7678	22.7796	0			97.6737
VACV	P17357	Interleukin-18-binding protein	OPG022	A0A0B4J1V1	Immunoglobulin heavy variable 3-21	IGHV3-21	23.7678	22.9933	0			97.6737
VACV	P17357	Interleukin-18-binding protein	OPG022	A0A0B4J1Z2	Immunoglobulin kappa variable 1D-43	IGKV1D-43	23.7678	23.7736	0			97.6737
VACV	P17357	Interleukin-18-binding protein	OPG022	A0A0B4J234	T cell receptor alpha variable 2	TRAV2	23.7678	19.8257	0			97.6737
VACV	P17357	Interleukin-18-binding protein	OPG022	A0A0B4J240	T cell receptor alpha variable 10	TRAV10	23.7678	21.555	0			97.6737
VACV	P17357	Interleukin-18-binding protein	OPG022	A0A0B4J244	T cell receptor alpha variable 3	TRAV3	23.7678	25.1864	0			97.6737
VACV	P17357	Interleukin-18-binding protein	OPG022	A0A0B4J264	T cell receptor alpha variable 38-1	TRAV38-1	23.7678	23.9245	0			97.6737
VACV	P17357	Interleukin-18-binding protein	OPG022	A0A0B4J265	T cell receptor alpha variable 26-2	TRAV26-2	23.7678	22.9042	0			97.6737
VACV	P17357	Interleukin-18-binding protein	OPG022	A0A0B4J268	T cell receptor alpha variable 4	TRAV4	23.7678	23.0747	0			97.6737
VACV	P17357	Interleukin-18-binding protein	OPG022	A0A0B4J272	T cell receptor alpha variable 24	TRAV24	23.7678	21.9116	0			97.6737
VACV	P17357	Interleukin-18-binding protein	OPG022	A0A0B4J280	T cell receptor alpha variable 40	TRAV40	23.7678	22.4972	0			97.6737
VACV	P17357	Interleukin-18-binding protein	OPG022	A0A0B4J2D9	Immunoglobulin kappa variable 1D-13	IGKV1D-13	23.7678	24.1547	0			97.6737
VACV	P17357	Interleukin-18-binding protein	OPG022	A0A0B4J2E0	T cell receptor beta variable 12-4	TRBV12-4	23.7678	22.8192	0			97.6737
VACV	P17357	Interleukin-18-binding protein	OPG022	A0A0C4DH24	Immunoglobulin kappa variable 6-21	IGKV6-21	23.7678	23.8602	0			97.6737
VACV	P17357	Interleukin-18-binding protein	OPG022	A0A0C4DH26	Probable non-functional immunoglobulin kappa variable 6D-41	IGKV6D-41	23.7678	24.3041	0			97.6737
VACV	P17357	Interleukin-18-binding protein	OPG022	A0A0C4DH30	Probable non-functional immunoglobulin heavy variable 3-16	IGHV3-16	23.7678	22.5135	0			97.6737
VACV	P17357	Interleukin-18-binding protein	OPG022	A0A0C4DH32	Immunoglobulin heavy variable 3-20	IGHV3-20	23.7678	24.2981	0			97.6737
VACV	P17357	Interleukin-18-binding protein	OPG022	A0A0C4DH55	Immunoglobulin kappa variable 3D-7	IGKV3D-7	23.7678	24.57	0			97.6737
VACV	P17357	Interleukin-18-binding protein	OPG022	A0A0C4DH67	Immunoglobulin kappa variable 1-8	IGKV1-8	23.7678	23.1122	0			97.6737
VACV	P17357	Interleukin-18-binding protein	OPG022	A0A0C4DH68	Immunoglobulin kappa variable 2-24	IGKV2-24	23.7678	24.9213	0			97.6737
VACV	P17357	Interleukin-18-binding protein	OPG022	A0A0C4DH69	Immunoglobulin kappa variable 1-9	IGKV1-9	23.7678	25.6412	0			97.6737
VACV	P17357	Interleukin-18-binding protein	OPG022	A0A0C4DH72	Immunoglobulin kappa variable 1-6	IGKV1-6	23.7678	24.6386	0			97.6737
VACV	P17357	Interleukin-18-binding protein	OPG022	A0A0C4DH73	Immunoglobulin kappa variable 1-12	IGKV1-12	23.7678	25.7675	0			97.6737
VACV	P17357	Interleukin-18-binding protein	OPG022	A0A0C4DH90	not found	IGKV3OR2-268	23.7678	26.7246	0			97.6737
VACV	P17357	Interleukin-18-binding protein	OPG022	A0A0G2JRQ6	Ig-like domain-containing protein	0	23.7678	25.473	0			97.6737
VACV	P17357	Interleukin-18-binding protein	OPG022	A0A0J9YY99	Ig-like domain-containing protein	0	23.7678	24.0152	0			97.6737
VACV	P17357	Interleukin-18-binding protein	OPG022	A0A0K0K1B3	T cell receptor beta variable 30	TRBV30	23.7678	24.273	0			97.6737
VACV	P17357	Interleukin-18-binding protein	OPG022	A0A0K0K1C0	T cell receptor beta variable 11-1	TRBV11-1	23.7678	24.6471	0			97.6737
VACV	P17357	Interleukin-18-binding protein	OPG022	A0A1B0GX51	T cell receptor beta variable 7-8	TRBV7-8	23.7678	22.2406	0			97.6737
VACV	P17357	Interleukin-18-binding protein	OPG022	A0A1B0GX78	T cell receptor beta variable 12-5	TRBV12-5	23.7678	24.4225	0			97.6737
VACV	P17357	Interleukin-18-binding protein	OPG022	A0A1B0GX95	T cell receptor beta variable 7-4	TRBV7-4	23.7678	23.4169	0			97.6737
VACV	P17357	Interleukin-18-binding protein	OPG022	A0A5B0	T cell receptor beta variable 14	TRBV14	23.7678	22.87	0			97.6737
VACV	P17357	Interleukin-18-binding protein	OPG022	A2NJV5	Immunoglobulin kappa variable 2-29	IGKV2-29	23.7678	25.8952	0			97.6737
VACV	P17357	Interleukin-18-binding protein	OPG022	P01593	Immunoglobulin kappa variable 1D-33	IGKV1D-33	23.7678	24.4657	0			97.6737
VACV	P17357	Interleukin-18-binding protein	OPG022	P01594	Immunoglobulin kappa variable 1-33	IGKV1-33	23.7678	24.3244	0			97.6737
VACV	P17357	Interleukin-18-binding protein	OPG022	P01597	Immunoglobulin kappa variable 1-39	IGKV1-39	23.7678	23.8818	0			97.6737
VACV	P17357	Interleukin-18-binding protein	OPG022	P01599	Immunoglobulin kappa variable 1-17	IGKV1-17	23.7678	25.8095	0			97.6737
VACV	P17357	Interleukin-18-binding protein	OPG022	P01601	Immunoglobulin kappa variable 1D-16	IGKV1D-16	23.7678	23.8423	0			97.6737
VACV	P17357	Interleukin-18-binding protein	OPG022	P01602	Immunoglobulin kappa variable 1-5	IGKV1-5	23.7678	25.5165	0			97.6737
VACV	P17357	Interleukin-18-binding protein	OPG022	P01611	Immunoglobulin kappa variable 1D-12	IGKV1D-12	23.7678	26.4115	0			97.6737
VACV	P17357	Interleukin-18-binding protein	OPG022	P01614	Immunoglobulin kappa variable 2D-40	IGKV2D-40	23.7678	25.4289	0			97.6737
VACV	P17357	Interleukin-18-binding protein	OPG022	P01615	Immunoglobulin kappa variable 2D-28	IGKV2D-28	23.7678	23.8439	0			97.6737
VACV	P17357	Interleukin-18-binding protein	OPG022	P01624	Immunoglobulin kappa variable 3-15	IGKV3-15	23.7678	24.1958	0			97.6737
VACV	P17357	Interleukin-18-binding protein	OPG022	P01703	Immunoglobulin lambda variable 1-40	IGLV1-40	23.7678	22.9207	0			97.6737
VACV	P17357	Interleukin-18-binding protein	OPG022	P01704	Immunoglobulin lambda variable 2-14	IGLV2-14	23.7678	23.3425	0			97.6737
VACV	P17357	Interleukin-18-binding protein	OPG022	P01714	Immunoglobulin lambda variable 3-19	IGLV3-19	23.7678	22.4045	0			97.6737
VACV	P17357	Interleukin-18-binding protein	OPG022	P01717	Immunoglobulin lambda variable 3-25	IGLV3-25	23.7678	21.4196	0			97.6737
VACV	P17357	Interleukin-18-binding protein	OPG022	P01718	Immunoglobulin lambda variable 3-27	IGLV3-27	23.7678	22.4334	0			97.6737
VACV	P17357	Interleukin-18-binding protein	OPG022	P01733	T cell receptor beta variable 12-3	TRBV12-3	23.7678	23.9097	0			97.6737
VACV	P17357	Interleukin-18-binding protein	OPG022	P04430	Immunoglobulin kappa variable 1-16	IGKV1-16	23.7678	24.6668	0			97.6737
VACV	P17357	Interleukin-18-binding protein	OPG022	P04432	Immunoglobulin kappa variable 1D-39	IGKV1D-39	23.7678	24.0345	0			97.6737
VACV	P17357	Interleukin-18-binding protein	OPG022	P04433	Immunoglobulin kappa variable 3-11	IGKV3-11	23.7678	23.4042	0			97.6737
VACV	P17357	Interleukin-18-binding protein	OPG022	P06310	Immunoglobulin kappa variable 2-30	IGKV2-30	23.7678	26.7642	0			97.6737
VACV	P17357	Interleukin-18-binding protein	OPG022	P06312	Immunoglobulin kappa variable 4-1	IGKV4-1	23.7678	24.9256	0			97.6737
VACV	P17357	Interleukin-18-binding protein	OPG022	P06315	Immunoglobulin kappa variable 5-2	IGKV5-2	23.7678	23.4754	0			97.6737
VACV	P17357	Interleukin-18-binding protein	OPG022	P0CF74	Immunoglobulin lambda constant 6	IGLC6	23.7678	21.7463	0			97.6737
VACV	P17357	Interleukin-18-binding protein	OPG022	P0DOY3	Immunoglobulin lambda constant 3	IGLC3	23.7678	22.4691	0			97.6737
VACV	P17357	Interleukin-18-binding protein	OPG022	P0DP03	Immunoglobulin heavy variable 3-30-5	IGHV3-30-5	23.7678	24.2133	0			97.6737
VACV	P17357	Interleukin-18-binding protein	OPG022	P0DP09	Immunoglobulin kappa variable 1-13	IGKV1-13	23.7678	24.1478	0			97.6737
VACV	P17357	Interleukin-18-binding protein	OPG022	P0DTE2	Probable non-functional immunoglobulin heavy variable 8-51-1	IGHV8-51-1	23.7678	23.9177	0			97.6737
VACV	P17357	Interleukin-18-binding protein	OPG022	S4R460	not found	0	23.7678	21.342	0			97.6737
VACV	P17357	Interleukin-18-binding protein	OPG022	A0A075B6T8	T cell receptor alpha variable 9-1	TRAV9-1	23.7678	22.2891	0			97.6737
VACV	P17357	Interleukin-18-binding protein	OPG022	A0A087WYE8	not found	IGHV1OR21-1	23.7678	23.3338	0			97.6737
VACV	P17357	Interleukin-18-binding protein	OPG022	A0A0A6YYC5	T cell receptor alpha variable 14/delta variable 4	TRAV14DV4	23.7678	24.1415	0			97.6737
VACV	P17357	Interleukin-18-binding protein	OPG022	A0A0B4J262	T cell receptor alpha variable 8-6	TRAV8-6	23.7678	23.448	0			97.6737
VACV	P17357	Interleukin-18-binding protein	OPG022	A0A0B4J2B6	not found	IGHV2OR16-5	23.7678	24.9266	0			97.6737
VACV	P17357	Interleukin-18-binding protein	OPG022	A0A0B4J2B8	not found	IGHV1OR15-9	23.7678	22.5633	0			97.6737
VACV	P17357	Interleukin-18-binding protein	OPG022	A0A0B4J2H0	Immunoglobulin heavy variable 1-69D	IGHV1-69D	23.7678	23.0504	0			97.6737
VACV	P17357	Interleukin-18-binding protein	OPG022	A0JD32	T cell receptor alpha variable 38-2/delta variable 8	TRAV38-2DV8	23.7678	22.3766	0			97.6737
VACV	P17357	Interleukin-18-binding protein	OPG022	A0JD37	T cell receptor delta variable 3	TRDV3	23.7678	24.2256	0			97.6737
VACV	P17357	Interleukin-18-binding protein	OPG022	A0M8Q6	Immunoglobulin lambda constant 7	IGLC7	23.7678	22.056	0			97.6737
VACV	P17357	Interleukin-18-binding protein	OPG022	P01762	Immunoglobulin heavy variable 3-11	IGHV3-11	23.7678	22.769	0			97.6737
VACV	P17357	Interleukin-18-binding protein	OPG022	P01764	Immunoglobulin heavy variable 3-23	IGHV3-23	23.7678	23.8323	0			97.6737
VACV	P17357	Interleukin-18-binding protein	OPG022	P01767	Immunoglobulin heavy variable 3-53	IGHV3-53	23.7678	22.5587	0			97.6737
VACV	P17357	Interleukin-18-binding protein	OPG022	P01834	Immunoglobulin kappa constant	IGKC	23.7678	26.1068	0			97.6737
VACV	P17357	Interleukin-18-binding protein	OPG022	P0CG04	Immunoglobulin lambda constant 1	IGLC1	23.7678	23.3848	0			97.6737
VACV	P17357	Interleukin-18-binding protein	OPG022	P0DOY2	Immunoglobulin lambda constant 2	IGLC2	23.7678	22.875	0			97.6737
VACV	P17357	Interleukin-18-binding protein	OPG022	P0DP04	Immunoglobulin heavy variable 3-43D	IGHV3-43D	23.7678	24.5002	0			97.6737
VACV	P17357	Interleukin-18-binding protein	OPG022	P0C7U1	Putative inactive neutral ceramidase B	ASAH2B	23.7678	27.0578	0			97.6737
VACV	P17357	Interleukin-18-binding protein	OPG022	A0A5B9	T cell receptor beta constant 2	TRBC2	23.7678	25.6832	0			97.6737
VACV	P17357	Interleukin-18-binding protein	OPG022	B7Z8K6	T cell receptor delta constant	TRDC	23.7678	20.8916	0			97.6737
VACV	P17357	Interleukin-18-binding protein	OPG022	O95971	CD160 antigen	CD160	23.7678	27.2688	['P04439', 'Q7Z6A9', 'P30511', 'O43557', 'P10827', 'P13747', 'P10321', 'P01889', 'Q92956', 'O15151', 'P20963']			97.6737
VACV	P17357	Interleukin-18-binding protein	OPG022	P01850	T cell receptor beta constant 1	TRBC1	23.7678	25.6073	0			97.6737
VACV	P17357	Interleukin-18-binding protein	OPG022	P0CF51	T cell receptor gamma constant 1	TRGC1	23.7678	25.28	0			97.6737
VACV	P17357	Interleukin-18-binding protein	OPG022	P61769	Beta-2-microglobulin	B2M	23.7678	28.6322	0			97.6737
VACV	P17361	Protein OPG035	OPG035	Q5TBC7	Bcl-2-like protein 15	BCL2L15	18.1529	27.944	['Q07817', 'P50222', 'P55145', 'Q15562', 'Q9UMS5']	['A8ASI8' 'Q07812' 'P55957' 'O43521' 'Q92934']		96.9348
VACV	P17362	IFN signaling evasion protein OPG029	OPG029	P55957	BH3-interacting domain death agonist	BID	20.6688	33.9849	['Q07817', 'P10415', 'Q9UHD9', 'P35240', 'Q9BZR8', 'O95817', 'Q92843', 'Q9Y239', 'Q13501', 'P49674', 'P27694', 'Q9H4M7', 'O43865', 'P31946', 'O14763', 'P26038', 'P10144', 'Q9UMX3', 'P45984', 'Q16548', 'Q9HD36', 'P52565', 'Q16611', 'P45983', 'P15311', 'Q92843', 'Q03135', 'P61586', 'Q07812', 'P15927', 'P42575', 'O43521', 'P42574', 'Q9HC29', 'Q07820', 'Q13158', 'P07384', 'P19438', 'Q9Y4K3', 'Q14790'…	['Q92844' 'Q9H6S1' 'A7MCY6']		95.9495
VACV	P17362	IFN signaling evasion protein OPG029	OPG029	Q16548	Bcl-2-related protein A1	BCL2A1	20.6688	29.1999	['Q13323', 'Q13794', 'P20591', 'P20592', 'P55957', 'P10415', 'Q7L3V2', 'Q92769', 'Q96LC9', 'Q14457', 'P06850', 'P12931', 'P55061', 'P50281', 'Q13451', 'Q01844', 'O14929', 'Q9UMX3', 'Q8IWA4', 'Q16625', 'P40763', 'Q96I99', 'Q12983', 'Q16611', 'P07900', 'P61981', 'P21810', 'Q92934', 'P49841', 'P50570', 'O60313', 'P10809', 'O00198', 'O95140', 'Q07812', 'O60760', 'P49662', 'P51878', 'Q05193', 'Q13263'…	['Q92844' 'Q9H6S1' 'A7MCY6']		95.9495
VACV	P17362	IFN signaling evasion protein OPG029	OPG029	Q5TBC7	Bcl-2-like protein 15	BCL2L15	20.6688	27.944	['Q07817', 'P50222', 'P55145', 'Q15562', 'Q9UMS5']	['Q92844' 'Q9H6S1' 'A7MCY6']		95.9495
VACV	P17362	IFN signaling evasion protein OPG029	OPG029	Q9HD36	Bcl-2-like protein 10	BCL2L10	20.6688	27.0063	['Q13323', 'Q13794', 'P20591', 'P20592', 'Q14573', 'P55957', 'Q07817', 'P10415', 'Q96LC9', 'Q9UMX0', 'O14965', 'Q14457', 'P55211', 'Q86VY9', 'Q6NUQ1', 'O43865', 'Q92667', 'Q14571', 'Q8IWA4', 'Q92934', 'Q69YN4', 'P50570', 'O60313', 'O75146', 'O95140', 'Q07812', 'Q05193', 'Q5PRF9', 'O43521', 'O14727', 'P62861', 'O00429', 'Q9UQ16']	['Q92844' 'Q9H6S1' 'A7MCY6']		95.9495
VACV	P17368	Protein OPG034	OPG034	Q5TBC7	Bcl-2-like protein 15	BCL2L15	23.8094	27.944	['Q07817', 'P50222', 'P55145', 'Q15562', 'Q9UMS5']			91.8452
VACV	P17370	Protein C4	OPG031	Q9BT30	Alpha-ketoglutarate-dependent dioxygenase alkB homolog 7, mitochondrial	ALKBH7	31.7338	34.7957	['Q9Y2Z0', 'P33261', 'P11509', 'P20813', 'Q16696', 'P24903', 'Q16678', 'Q9BPU9', 'P11712', 'P10632', 'P05181', 'Q96H22', 'P20853', 'Q7Z449', 'Q5T5P2', 'P04798', 'P33260', 'O75251', 'Q8TCG1', 'O75127', 'Q6VVX0', 'P51589']			86.6205
VACV	P17371	Kelch repeat protein C2	not found	A6NCF5	Kelch-like protein 33	KLHL33	36.6188	44.2564	['P50990', 'Q96CA5', 'Q9H832', 'P17987', 'Q13489', 'Q9C0C9', 'P98170', 'Q96I99', 'P49368', 'Q13075', 'P48643', 'Q13490', 'Q99832', 'Q13618', 'P50991', 'Q9NR09']	['P02511' 'P04792']		93.3782
VACV	P17371	Kelch repeat protein C2	not found	C9JR72	Kelch repeat and BTB domain-containing protein 13	KBTBD13	36.6188	37.2862	['Q96CA5', 'Q7Z4G1', 'Q6PH85', 'Q86VX2', 'O60826', 'P68032', 'Q15843', 'Q9H832', 'Q9NX08', 'Q9Y6G5', 'Q9P000', 'Q86X83', 'Q13489', 'Q96GG9', 'P62877', 'Q93034', 'Q9C0C9', 'Q9GZQ3', 'P98170', 'Q96I99', 'Q9UBI1', 'Q9H0A8', 'Q13075', 'Q92564', 'Q9BTE7', 'Q13490', 'Q13618', 'Q8N668', 'Q9NR09']	['P02511' 'P04792']		93.3782
VACV	P17371	Kelch repeat protein C2	not found	O14682	Ectoderm-neural cortex protein 1	ENC1	36.6188	37.2133	['P06400', 'P78318', 'P08238', 'Q53GT1', 'Q9UH77', 'Q9Y3Z3', 'Q8NFY9', 'Q14681', 'Q8IXQ5', 'Q8N5Z5', 'Q13829', 'Q13501', 'O43791', 'Q9H0H3', 'P62877', 'Q96M94', 'Q6TFL4', 'O95198', 'Q6IQ16', 'Q9H8T0', 'Q14145', 'Q9P2G9', 'Q9NXV2', 'O75340', 'Q9Y2M5', 'Q9UF56', 'P14866', 'Q9P2J3', 'Q9P2K6', 'Q9H3F6', 'Q2TBA0', 'O60662', 'Q8WZ19', 'Q9UBV8', 'Q8N1I0', 'Q96RE7', 'Q8IVD9', 'P35222', 'Q13618', 'Q92990'…	['P02511' 'P04792']		93.3782
VACV	P17371	Kelch repeat protein C2	not found	O14775	Guanine nucleotide-binding protein subunit beta-5	GNB5	36.6188	20.2984	['P50990', 'Q96N96', 'P25100', 'P01213', 'P48051', 'Q99712', 'P31152', 'P39023', 'Q14721', 'Q15835', 'Q8TCU6', 'Q9NQ66', 'P51948', 'Q9H4E5', 'Q9UGV2', 'P78345', 'P49758', 'Q08462', 'P28482', 'Q86XD8', 'P35348', 'Q15750', 'P46778', 'P01185', 'P55769', 'O60262', 'P30679', 'Q6ZMV9', 'P51946', 'Q9P286', 'P04000', 'P11441', 'Q13009', 'P29992', 'Q13686', 'Q6MZT1', 'P62888', 'P38405', 'P53778', 'Q15759'…	['P02511' 'P04792']		93.3782
VACV	P17371	Kelch repeat protein C2	not found	O15143	Actin-related protein 2/3 complex subunit 1B	ARPC1B	36.6188	24.4383	['Q9UPY6', 'Q15555', 'Q15811', 'O14818', 'Q9HD67', 'Q86YR6', 'Q9NZ32', 'Q15691', 'P61758', 'Q5JTZ9', 'Q562R1', 'P60983', 'Q9Y608', 'Q16890', 'Q8TF74', 'O14965', 'H3BUK9', 'P54578', 'Q9H2M3', 'P68032', 'Q6S5H5', 'Q93088', 'Q12965', 'Q96DN5', 'P21333', 'Q9NWX6', 'Q9BPX5', 'P61163', 'B2RU33', 'Q92558', 'P35579', 'Q9NQW6', 'Q9BTE6', 'O60234', 'P16333', 'Q8TDG2', 'Q9H568', 'Q9Y614', 'Q9Y615', 'Q96S44'…	['P02511' 'P04792']		93.3782
VACV	P17371	Kelch repeat protein C2	not found	O60662	Kelch-like protein 41	KLHL41	36.6188	20.3481	['Q9H4B7', 'Q7Z4G1', 'P78318', 'Q6PH85', 'Q86VX2', 'Q13619', 'Q53GT1', 'Q9UH77', 'O60826', 'Q14847', 'Q9Y3Z3', 'Q8NFY9', 'Q15843', 'Q9NX08', 'Q9Y6G5', 'Q14681', 'Q8IXQ5', 'Q8N5Z5', 'Q9P000', 'Q86X83', 'Q13829', 'Q9Y3A2', 'O43791', 'Q9H0H3', 'Q96GG9', 'P62877', 'Q93034', 'Q96M94', 'Q6TFL4', 'Q96LM5', 'O95198', 'Q6IQ16', 'Q9GZQ3', 'Q9UDY6', 'Q9H8T0', 'Q9Y235', 'Q14145', 'Q63ZY3', 'O14682', 'Q9P2G9'…	['P02511' 'P04792']		93.3782
VACV	P17371	Kelch repeat protein C2	not found	O94819	Kelch repeat and BTB domain-containing protein 11	KBTBD11	36.6188	33.6125	['Q96CA5', 'Q9H832', 'Q13489', 'Q9C0C9', 'P98170', 'Q96PV0', 'Q96I99', 'Q13075', 'Q13490', 'Q13618', 'Q9NR09']	['P02511' 'P04792']		93.3782
VACV	P17371	Kelch repeat protein C2	not found	O94889	Kelch-like protein 18	KLHL18	36.6188	36.5765	['Q9Y2Z0', 'P78318', 'Q8IYB5', 'O14965', 'Q9Y3Z3', 'Q8WUA2', 'Q14494', 'Q9BT78', 'Q92917', 'P26641', 'Q92905', 'Q9UNS2', 'P62877', 'Q93034', 'P61088', 'O75348', 'O60231', 'Q9H8T0', 'Q69YN4', 'Q9Y2X7', 'P22061', 'P61081', 'Q8N1I0', 'Q14161', 'Q8IVD9', 'Q13618', 'P51957', 'Q8IW35', 'Q9NR09']	['P02511' 'P04792']		93.3782
VACV	P17371	Kelch repeat protein C2	not found	P27169	Serum paraoxonase/arylesterase 1	PON1	36.6188	29.4445	['P05067', 'P21757', 'Q8IYU8', 'P55058', 'P56589', 'P11150', 'P02749', 'Q9UBI4', 'Q9H2T7', 'P08519', 'P04114', 'Q9BUR5', 'P01130', 'O14791', 'Q15166', 'O95445', 'Q15165', 'P41159', 'P98155', 'Q06187', 'Q13093', 'P11597', 'Q9BQE4', 'Q9UIA9', 'P35542', 'P0DJI9', 'P10909', 'P02649', 'P02654', 'P55056', 'P02655', 'Q0VD83', 'P00739', 'P00738', 'P02652', 'P04180', 'Q6Q788', 'P06727', 'P02656', 'P02647'…	['P02511' 'P04792']		93.3782
VACV	P17371	Kelch repeat protein C2	not found	P57775	F-box/WD repeat-containing protein 4	FBXW4	36.6188	31.3582	0	['P02511' 'P04792']		93.3782
VACV	P17371	Kelch repeat protein C2	not found	P61962	DDB1- and CUL4-associated factor 7	DCAF7	36.6188	22.6128	['P50990', 'Q96SF2', 'O14867', 'O95931', 'Q15796', 'Q15269', 'Q13627', 'P51817', 'Q8WV16', 'Q04917', 'Q9NRM7', 'O95503', 'P10244', 'Q96F45', 'Q5VUJ6', 'A6NGE4', 'Q5VW00', 'Q7Z4G1', 'Q8IWL3', 'Q6PH85', 'Q5VU92', 'Q86VX2', 'P63104', 'Q92526', 'Q13619', 'P68400', 'Q68DC2', 'O60826', 'Q9BW61', 'P53609', 'Q8TEB1', 'Q15843', 'Q9NX08', 'Q8TD30', 'Q13976', 'Q9H9S0', 'Q9Y6G5', 'O95835', 'Q9HC52', 'Q9P000'…	['P02511' 'P04792']		93.3782
VACV	P17371	Kelch repeat protein C2	not found	P78406	mRNA export factor RAE1	RAE1	36.6188	30.4603	['O00505', 'P82932', 'P50990', 'Q96SF2', 'O00410', 'Q9UJM8', 'P39023', 'P12236', 'Q9UKX7', 'Q969E8', 'Q86TM3', 'P10768', 'Q04917', 'Q6P4F1', 'O00471', 'Q9UBK8', 'O75694', 'P60604', 'Q96BY7', 'O96015', 'Q9H2K0', 'Q9H4D5', 'O75602', 'Q96L21', 'Q9NPJ1', 'Q05639', 'P00441', 'P07205', 'Q03014', 'Q5TDP6', 'O60318', 'P62942', 'O75592', 'P55809', 'P49643', 'O75843', 'P51854', 'Q9BVL2', 'P51587', 'P63104'…	['P02511' 'P04792']		93.3782
VACV	P17371	Kelch repeat protein C2	not found	Q0D2K2	Kelch-like protein 30	KLHL30	36.6188	27.0703	['P78318', 'Q9Y3Z3', 'Q9H8T0', 'Q8N1I0', 'Q13616', 'Q8IW35', 'Q9NR09']	['P02511' 'P04792']		93.3782
VACV	P17371	Kelch repeat protein C2	not found	Q13216	DNA excision repair protein ERCC-8	ERCC8	36.6188	32.694	0	['P02511' 'P04792']		93.3782
VACV	P17371	Kelch repeat protein C2	not found	Q13939	Calicin	CCIN	36.6188	23.4375	['P78318', 'Q9Y3Z3', 'Q9H8T0', 'Q8N1I0', 'Q9NR09']	['P02511' 'P04792']		93.3782
VACV	P17371	Kelch repeat protein C2	not found	Q14145	Kelch-like ECH-associated protein 1	KEAP1	36.6188	33.9114	['Q13887', 'Q06546', 'P42330', 'O75832', 'Q7Z4G1', 'P78318', 'Q13950', 'Q07817', 'P33261', 'Q6PH85', 'P10415', 'Q86VX2', 'P55040', 'P12883', 'O15111', 'P05107', 'Q9Y297', 'P08238', 'P51587', 'Q6P6B1', 'Q9Y5Q3', 'Q8TD26', 'Q15759', 'P18669', 'P33992', 'P30989', 'P78329', 'Q9HCS2', 'Q9NPC3', 'P98187', 'Q13619', 'Q53GT1', 'Q9Y226', 'Q9UH77', 'O60826', 'Q6NT55', 'P35240', 'Q06609', 'Q8NEB9', 'Q9H0R8'…	['P02511' 'P04792']		93.3782
VACV	P17371	Kelch repeat protein C2	not found	Q15165	Serum paraoxonase/arylesterase 2	PON2	36.6188	30.1575	['O75354', 'Q86T13', 'P28223', 'P06213', 'Q99741', 'Q6UVY6', 'P11169', 'Q9UKJ3', 'Q12891', 'P51170', 'Q8NC67', 'P27105', 'Q13011', 'Q9UBI4', 'Q9H173', 'Q16880', 'Q86XS8', 'Q14738', 'P43363', 'Q9H4M7', 'Q15166', 'P27169', 'Q8IWV8', 'Q9UKY4', 'Q8NBL1', 'Q8NDV1', 'P14416', 'Q8IWU5', 'P11021', 'O94898', 'Q9NV96', 'Q96J42', 'Q8TCT7', 'Q9NY97', 'P20645', 'Q86VZ4', 'Q96FE5', 'Q96JA1', 'Q9BZC7', 'P46940'…	['P02511' 'P04792']		93.3782
VACV	P17371	Kelch repeat protein C2	not found	Q15166	Serum paraoxonase/lactonase 3	PON3	36.6188	29.54	['Q8TAV4', 'P51168', 'P51170', 'P27105', 'Q6YN16', 'Q9UBI4', 'P27169', 'Q15165', 'P78348', 'Q16515', 'Q9UHC3', 'Q9NY37', 'P37088', 'Q96FT7', 'Q13952', 'P51172', 'Q9NP85']	['P02511' 'P04792']		93.3782
VACV	P17371	Kelch repeat protein C2	not found	Q2TBA0	Kelch-like protein 40	KLHL40	36.6188	20.626	['O95671', 'Q9H4B7', 'P78318', 'P19105', 'O14950', 'Q5SZL2', 'Q13619', 'Q9P2Y4', 'O15062', 'Q53GT1', 'Q9UH77', 'Q9Y3Z3', 'Q8NFY9', 'P51508', 'Q14681', 'Q8IXQ5', 'Q8N5Z5', 'Q8N865', 'Q09666', 'Q13829', 'O43791', 'O96006', 'Q9H0H3', 'P62877', 'Q93034', 'Q96M94', 'P35637', 'O95758', 'Q6TFL4', 'O95198', 'Q6IQ16', 'Q9UJA3', 'Q0VAK6', 'Q9H8T0', 'Q14145', 'Q63ZY3', 'O14682', 'Q9P2G9', 'O75112', 'Q9NXV2'…	['P02511' 'P04792']		93.3782
VACV	P17371	Kelch repeat protein C2	not found	Q2WGJ6	Kelch-like protein 38	KLHL38	36.6188	34.9508	['P78318', 'P08238', 'Q53HC5', 'Q9Y3Z3', 'Q8NFY9', 'Q8IXQ5', 'Q8IWZ5', 'Q96M29', 'Q9H8T0', 'Q9BSH5', 'Q9Y6Y0', 'P07900', 'Q9P2J3', 'Q8NBE8', 'Q9H511', 'Q9UNE7', 'Q8N1I0', 'Q8IY47', 'Q8IVD9', 'Q13618', 'P01111', 'Q96CT2', 'Q6TDP4', 'Q9NR09']	['P02511' 'P04792']		93.3782
VACV	P17371	Kelch repeat protein C2	not found	Q3SXM0	DDB1- and CUL4-associated factor 4-like protein 1	DCAF4L1	36.6188	22.7602	['Q8WV16', 'Q13619', 'Q16531']	['P02511' 'P04792']		93.3782
VACV	P17371	Kelch repeat protein C2	not found	Q3ZCT8	Kelch repeat and BTB domain-containing protein 12	KBTBD12	36.6188	20.1392	['P78318', 'Q9Y3Z3', 'Q9H8T0', 'Q8N1I0', 'Q13618', 'Q9NR09']	['P02511' 'P04792']		93.3782
VACV	P17371	Kelch repeat protein C2	not found	Q53G59	Kelch-like protein 12	KLHL12	36.6188	18.8058	['Q5W0B1', 'Q14129', 'P78318', 'Q53GT1', 'Q9UH77', 'O00560', 'Q53HC5', 'Q9Y3Z3', 'Q9Y3B3', 'Q9Y4X5', 'Q8NFY9', 'Q96HA8', 'Q14681', 'Q6UXH8', 'Q8IXQ5', 'Q8N5Z5', 'O95050', 'Q00013', 'O95487', 'Q13829', 'O43791', 'Q15436', 'Q9H0H3', 'O94979', 'O94855', 'Q9BWT7', 'P09619', 'Q9UL54', 'Q93074', 'Q96RS6', 'Q9H171', 'P62877', 'Q9H4M7', 'Q96M94', 'Q6TFL4', 'Q9H492', 'Q15437', 'P53992', 'O94888', 'Q8N5L8'…	['P02511' 'P04792']		93.3782
VACV	P17371	Kelch repeat protein C2	not found	Q53GT1	Kelch-like protein 22	KLHL22	36.6188	37.6653	['Q7Z4G1', 'P78318', 'Q6PH85', 'P49448', 'Q86VX2', 'Q9UH77', 'O60826', 'Q53HC5', 'Q9Y3Z3', 'Q9Y4X5', 'Q8NFY9', 'Q15843', 'Q9NX08', 'Q9H9S0', 'Q9Y6G5', 'Q14681', 'Q8IXQ5', 'Q8N5Z5', 'Q9P000', 'Q86X83', 'Q13829', 'Q92905', 'O43791', 'Q9H0H3', 'Q96GG9', 'P62877', 'Q96M94', 'Q6TFL4', 'O94888', 'O00585', 'O95198', 'Q6IQ16', 'Q9GZQ3', 'P53350', 'Q9H8T0', 'P00367', 'Q14145', 'O14682', 'Q9P2G9', 'Q9NXV2'…	['P02511' 'P04792']		93.3782
VACV	P17371	Kelch repeat protein C2	not found	Q53HC5	Kelch-like protein 26	KLHL26	36.6188	35.9442	['Q9P2G3', 'Q8NBS9', 'P78318', 'Q9NXS3', 'Q53GT1', 'Q9Y3Z3', 'Q9Y4X5', 'Q8NFY9', 'Q8IXQ5', 'Q92673', 'O00585', 'Q2WGJ6', 'Q9NNX6', 'Q9H8T0', 'Q9NS73', 'Q9Y6Y0', 'Q9Y2M5', 'P14866', 'Q96PQ0', 'Q8NBE8', 'P22061', 'P0CAP2', 'P61081', 'Q9UBV8', 'Q8N1I0', 'Q8IY47', 'Q13618', 'Q96CT2', 'Q6TDP4', 'Q53G59', 'Q9NR09', 'Q99523']	['P02511' 'P04792']		93.3782
VACV	P17371	Kelch repeat protein C2	not found	Q53HC9	EARP and GARP complex-interacting protein 1	EIPR1	36.6188	27.0952	['Q92526', 'Q13619', 'P62829', 'Q9NV70', 'O95721', 'P61018', 'Q96EV8', 'P07864', 'Q9BTE6', 'Q86W42', 'P40227', 'P17987', 'Q96JG6', 'A8MTQ0', 'Q9ULM3', 'Q14653', 'P05976', 'Q13200', 'P08590', 'Q8N1B4', 'P20338', 'Q9Y5P6', 'Q9P1Q0', 'Q5VIR6', 'P14866', 'P49368', 'Q16531', 'Q96AP4', 'Q99471', 'Q9NR50', 'Q9UNE7', 'P60660', 'Q9Y4B6', 'P12829', 'Q5T3J3', 'Q96IJ6', 'Q8IVD9', 'Q99832', 'P14649', 'Q9UID3'…	['P02511' 'P04792']		93.3782
VACV	P17371	Kelch repeat protein C2	not found	Q5JS37	NHL repeat-containing protein 3	NHLRC3	36.6188	32.5903	['Q6UX41', 'O95968', 'Q5J5C9', 'O00253', 'Q6JQN1', 'A2RUU4', 'Q9H6L2', 'Q14671', 'Q8TB72']	['P02511' 'P04792']		93.3782
VACV	P17371	Kelch repeat protein C2	not found	Q5MNZ6	WD repeat domain phosphoinositide-interacting protein 3	WDR45B	36.6188	22.6606	['Q15269', 'Q96BY7', 'Q9BRA2', 'Q8TDY2', 'P04818', 'Q9NYH9', 'Q9Y5J1', 'Q8N5I2', 'Q01664', 'P27144', 'Q9H492', 'O14681', 'Q2TAZ0', 'Q9UNX4', 'P48544', 'Q15293', 'P82979', 'Q7Z3C6', 'P14866', 'Q9HB21', 'Q12788', 'P06132', 'Q16831', 'Q58WW2', 'Q8N5D0', 'Q96LJ8']	['P02511' 'P04792']		93.3782
VACV	P17371	Kelch repeat protein C2	not found	Q5T6F0	DDB1- and CUL4-associated factor 12	DCAF12	36.6188	37.5019	['Q8WV16', 'A6NGE4', 'Q5VW00', 'Q5VU92', 'Q13619', 'Q9BW61', 'Q8TEB1', 'Q96JK2', 'Q969U6', 'Q9H0F6', 'Q8TEL6', 'P46937', 'P62877', 'P43357', 'Q5QP82', 'O43660', 'P0C7V8', 'Q9NXF7', 'Q7L5Y6', 'P98170', 'Q9NZJ0', 'Q8NHY2', 'Q9GZV5', 'P49368', 'Q16531', 'Q66K64', 'P61962', 'Q9Y4B6', 'P46527', 'Q5H9S7', 'Q96SW2', 'Q99832', 'Q92990', 'Q92466', 'P50991', 'Q58WW2', 'Q5TAQ9', 'Q8N5D0']	['P02511' 'P04792']		93.3782
VACV	P17371	Kelch repeat protein C2	not found	Q6JEL2	Kelch-like protein 10	KLHL10	36.6188	22.1322	['Q96CA5', 'P78318', 'Q9Y5X3', 'Q15018', 'P61201', 'Q9BRP1', 'Q9Y3Z3', 'Q9H4Y5', 'O60678', 'Q9BT78', 'Q92905', 'Q13489', 'Q9UNS2', 'P62877', 'Q13596', 'Q9H8T0', 'Q7L5N1', 'Q96I99', 'Q9UBW8', 'Q86VS8', 'Q6ZRI6', 'Q13098', 'Q8N1I0', 'Q13616', 'Q13490', 'Q13618', 'Q14997', 'Q9H9Q2', 'Q9NR09', 'Q96J84']	['P02511' 'P04792']		93.3782
VACV	P17371	Kelch repeat protein C2	not found	Q6P3S6	F-box only protein 42	FBXO42	36.6188	88.844	['P57058', 'Q86V86', 'Q8N752', 'Q04917', 'Q9P260', 'Q6ZMV9', 'Q8TF05', 'O14827', 'P63104', 'Q9BXA6', 'Q8IY84', 'Q96PF2', 'Q6SA08', 'Q96RU7', 'Q14680', 'Q5JS13', 'Q96RU8', 'Q86VH2', 'P40939', 'Q8TDF6', 'Q9ULI0', 'Q9Y265', 'P78330', 'Q2VIQ3', 'P49674', 'Q07890', 'Q8IV63', 'Q99986', 'P62877', 'P30154', 'Q08426', 'Q8NI77', 'Q86Y91', 'Q6NUP7', 'P52732', 'O60828', 'Q9P1W9', 'P31946', 'Q7LDG7', 'Q9HCP0'…	['P02511' 'P04792']		93.3782
VACV	P17371	Kelch repeat protein C2	not found	Q6P4I2	WD repeat-containing protein 73	WDR73	36.6188	23.4272	['Q13112', 'P50990', 'Q96SF2', 'Q96EK2', 'P48723', 'P06400', 'P27338', 'Q8NB78', 'P28749', 'Q9BY41', 'O43918', 'P10244', 'Q9Y232', 'Q99538', 'Q5H9I0', 'Q9NPJ1', 'Q96T68', 'Q9UIL8', 'Q14186', 'Q99549', 'O14744', 'Q01094', 'P12004', 'P54198', 'O75419', 'Q8N5Y2', 'Q969S8', 'Q8TD26', 'Q15329', 'Q92598', 'Q86Y37', 'Q9BTC0', 'Q96MM6', 'Q9Y620', 'Q13619', 'Q92769', 'P68400', 'P46100', 'Q14683', 'P82094'…	['P02511' 'P04792']		93.3782
VACV	P17371	Kelch repeat protein C2	not found	Q6PF15	Kelch-like protein 35	KLHL35	36.6188	37.7686	['P20591', 'P78318', 'Q9Y3Z3', 'Q8WUN7', 'Q9C0C9', 'Q9H8T0', 'P13196', 'Q16621', 'Q92624', 'Q8N1I0', 'Q9NR09']	['P02511' 'P04792']		93.3782
VACV	P17371	Kelch repeat protein C2	not found	Q6PID8	Kelch domain-containing protein 10	KLHDC10	36.6188	48.1417	['P57058', 'Q86V86', 'Q8N752', 'Q04917', 'Q9UHP3', 'Q9P260', 'Q6ZMV9', 'Q8TF05', 'O14827', 'P63104', 'Q9BXA6', 'Q8IY84', 'Q96PF2', 'Q9Y4X5', 'Q6SA08', 'Q96RU7', 'Q14680', 'Q5JS13', 'Q96RU8', 'P40939', 'Q8TDF6', 'Q9Y5K8', 'Q9ULI0', 'Q9Y265', 'P78330', 'P49674', 'Q07890', 'Q8IV63', 'Q99986', 'P30154', 'Q08426', 'Q8NI77', 'O94888', 'Q86Y91', 'Q6NUP7', 'P52732', 'O60828', 'Q9P1W9', 'P31946', 'Q7LDG7'…	['P02511' 'P04792']		93.3782
VACV	P17371	Kelch repeat protein C2	not found	Q6RFH5	WD repeat-containing protein 74	WDR74	36.6188	34.5513	['O60287', 'P39023', 'Q14684', 'P56182', 'Q14721', 'Q86TM3', 'O00567', 'P78345', 'Q9BXY0', 'A3KMH1', 'P46778', 'P55769', 'P42285', 'P56537', 'O75419', 'Q53F19', 'P62888', 'Q14690', 'O00148', 'O95793', 'Q6PIU1', 'Q9UET6', 'Q9ULS6', 'Q9BT17', 'Q9BYD1', 'P46013', 'Q13769', 'P62829', 'Q9UJ96', 'P22460', 'O00541', 'Q9UIX4', 'O43525', 'Q92953', 'P25398', 'O43526', 'P42766', 'P18124', 'P51787', 'Q8WTT2'…	['P02511' 'P04792']		93.3782
VACV	P17371	Kelch repeat protein C2	not found	Q6TDP4	Kelch-like protein 17	KLHL17	36.6188	33.1246	['P30825', 'P78318', 'P39086', 'Q53HC5', 'Q9Y3Z3', 'Q8NFY9', 'Q8IXQ5', 'O43791', 'O43246', 'Q8TBB6', 'Q14185', 'Q8WZA2', 'Q6IQ16', 'Q2WGJ6', 'P0DJJ0', 'Q8WY07', 'O43615', 'Q9H8T0', 'Q9Y6Y0', 'P20594', 'Q96PV0', 'Q13002', 'P07585', 'P63261', 'Q92796', 'Q9P2J3', 'P52569', 'Q8NBE8', 'Q9H511', 'P0CG47', 'P0CG39', 'Q9NVR0', 'Q8N1I0', 'Q13616', 'Q8IY47', 'O43295', 'P0CG48', 'Q12959', 'Q6S8J3', 'P0CG38'…	['P02511' 'P04792']		93.3782
VACV	P17371	Kelch repeat protein C2	not found	Q6TFL4	Kelch-like protein 24	KLHL24	36.6188	36.0748	['Q9NR64', 'P55854', 'O75928', 'Q92833', 'Q9C0H6', 'Q8IUE1', 'P78318', 'Q9NXS3', 'Q86Y37', 'Q13619', 'Q9NRD5', 'Q53GT1', 'Q9UH77', 'Q68DA7', 'Q9Y3Z3', 'Q8NFY9', 'Q9H832', 'Q86YT6', 'Q14681', 'Q8IXQ5', 'Q8N5Z5', 'Q13829', 'O15550', 'Q92905', 'O43791', 'Q9H0H3', 'P41229', 'P62877', 'Q93034', 'Q96M94', 'Q9C0C9', 'O95198', 'Q6IQ16', 'O75925', 'O00294', 'Q9H8T0', 'P61956', 'Q14145', 'Q13002', 'O14682'…	['P02511' 'P04792']		93.3782
VACV	P17371	Kelch repeat protein C2	not found	Q7Z5U6	WD repeat-containing protein 53	WDR53	36.6188	26.0217	['Q05639', 'O15069', 'P53004', 'Q8NEM0', 'Q8NFJ9', 'Q9HA92']	['P02511' 'P04792']		93.3782
VACV	P17371	Kelch repeat protein C2	not found	Q7Z6M1	Rab9 effector protein with kelch motifs	RABEPK	36.6188	48.3806	['P57058', 'Q86V86', 'Q8N752', 'Q04917', 'O14662', 'O43688', 'Q8IVT2', 'Q9P260', 'Q6ZMV9', 'Q8TF05', 'Q9NP90', 'O14827', 'P63104', 'Q9BXA6', 'Q8IY84', 'Q96PF2', 'O94955', 'Q6SA08', 'Q96RU7', 'Q14680', 'Q9UF02', 'O95235', 'Q5JS13', 'Q9BYV6', 'Q96RU8', 'Q9Y6A4', 'P40939', 'Q8TDF6', 'Q9ULI0', 'P51151', 'Q9Y265', 'P78330', 'P49674', 'Q07890', 'Q8IV63', 'Q99986', 'Q9UJY5', 'P30154', 'Q08426', 'P11717'…	['P02511' 'P04792']		93.3782
VACV	P17371	Kelch repeat protein C2	not found	Q8IXQ5	Kelch-like protein 7	KLHL7	36.6188	30.5502	['P30825', 'Q9UKX7', 'O75928', 'P78318', 'Q96Q07', 'P33261', 'P38405', 'Q8N4J0', 'Q53GT1', 'Q9UH77', 'O43900', 'Q53HC5', 'Q9Y3Z3', 'Q9Y4X5', 'Q8NFY9', 'Q96MT3', 'P11509', 'P20813', 'Q16696', 'P24903', 'Q9UNA1', 'Q14681', 'Q5JWF2', 'Q8N5Z5', 'Q13829', 'Q07890', 'O43791', 'Q9H0H3', 'A6NI28', 'P62877', 'Q96M94', 'O43246', 'Q8TBB6', 'Q6TFL4', 'Q96HC4', 'Q9C0F1', 'A1A4S6', 'O95198', 'Q8WZA2', 'Q6IQ16'…	['P02511' 'P04792']		93.3782
VACV	P17371	Kelch repeat protein C2	not found	Q8IXV7	Kelch domain-containing protein 8B	KLHDC8B	36.6188	24.8447	['Q9P0W8', 'Q96CA5', 'Q9H832', 'Q13489', 'Q9C0C9', 'P98170', 'Q96I99', 'P20839', 'Q13075', 'Q13490', 'Q99832', 'Q9NR09']	['P02511' 'P04792']		93.3782
VACV	P17371	Kelch repeat protein C2	not found	Q8IY47	Kelch repeat and BTB domain-containing protein 2	KBTBD2	36.6188	40.5463	['Q96CA5', 'P78318', 'Q68DA7', 'Q53HC5', 'Q9Y3Z3', 'Q86YT6', 'Q8IXQ5', 'O43791', 'Q13489', 'Q06787', 'O94888', 'Q14978', 'Q6IQ16', 'Q2WGJ6', 'Q9H8T0', 'Q9P2J3', 'Q8NBE8', 'P27986', 'Q9H511', 'Q9NVR0', 'Q8N1I0', 'Q13490', 'Q13557', 'Q13618', 'Q6TDP4', 'Q9NR09']	['P02511' 'P04792']		93.3782
VACV	P17371	Kelch repeat protein C2	not found	Q8IYD2	Kelch domain-containing protein 8A	KLHDC8A	36.6188	20.1238	['P50990', 'Q96CA5', 'Q9Y5K6', 'Q9H832', 'Q13371', 'Q8IXQ5', 'P40227', 'P17987', 'Q13489', 'O00628', 'Q9C0C9', 'P98170', 'Q9Y6Y0', 'Q96I99', 'P49368', 'O14530', 'Q8NBE8', 'Q13075', 'P67775', 'P48643', 'Q13490', 'Q8IVD9', 'Q99832', 'P50991', 'Q9NR09']	['P02511' 'P04792']		93.3782
VACV	P17371	Kelch repeat protein C2	not found	Q8N136	Dynein assembly factor with WD repeat domains 1	DAW1	36.6188	33.7822	['P08579', 'Q9Y2L9', 'Q6ZRR7', 'O00567', 'P78345', 'Q9Y4C4', 'P62318', 'Q8WXD0', 'Q9BY71', 'Q15404', 'Q5VUJ6', 'Q9H2I8', 'Q7RTV0', 'Q5JU00', 'P55769', 'P42285', 'P62314', 'P13224', 'Q9BZR6', 'Q9H069', 'Q9BTT6', 'Q9NYK1', 'Q99467', 'P62310', 'Q9C099', 'Q6UXK5', 'Q8N3C0', 'Q9P2K8', 'P83876', 'Q15459', 'Q8IWK6', 'A6NM36', 'O43300', 'P25398', 'O94813', 'Q9BQI3', 'O75093', 'O15397', 'Q13641', 'P20774'…	['P02511' 'P04792']		93.3782
VACV	P17371	Kelch repeat protein C2	not found	Q8N239	Kelch-like protein 34	KLHL34	36.6188	39.4866	['P78318', 'Q8N5Y2', 'Q9Y3Z3', 'P0DMV9', 'P54652', 'Q9H8T0', 'Q8N1I0', 'Q13618', 'Q9NR09']	['P02511' 'P04792']		93.3782
VACV	P17371	Kelch repeat protein C2	not found	Q8N4N3	Kelch-like protein 36	KLHL36	36.6188	40.0963	['P78318', 'Q9Y312', 'P27695', 'Q14CS0', 'Q9Y3Z3', 'Q9BYV6', 'O95400', 'Q9C0C9', 'Q9H5V9', 'O75792', 'Q9H8T0', 'Q69YN4', 'Q96M98', 'Q16621', 'Q969Q1', 'Q8N1I0', 'Q13618', 'Q9NR09']	['P02511' 'P04792']		93.3782
VACV	P17371	Kelch repeat protein C2	not found	Q8N7A1	Kelch domain-containing protein 1	KLHDC1	36.6188	34.0879	['P57058', 'Q86V86', 'Q8N752', 'Q04917', 'Q9P260', 'Q6ZMV9', 'Q8TF05', 'O14827', 'P63104', 'Q9BXA6', 'Q8IY84', 'Q96PF2', 'Q6SA08', 'Q96RU7', 'Q14680', 'Q5JS13', 'Q96RU8', 'P40939', 'Q8TDF6', 'Q9ULI0', 'Q9Y265', 'P78330', 'P49674', 'Q07890', 'Q8IV63', 'Q99986', 'Q93034', 'P30154', 'Q08426', 'Q8NI77', 'Q86Y91', 'Q6NUP7', 'P52732', 'O60828', 'Q9P1W9', 'P31946', 'Q7LDG7', 'Q9HCP0', 'Q9Y230', 'P78368'…	['P02511' 'P04792']		93.3782
VACV	P17371	Kelch repeat protein C2	not found	Q8NA23	WD repeat-containing protein 31	WDR31	36.6188	21.9588	['P13984', 'Q13636', 'Q15555', 'Q9H0D6', 'Q9HDC9', 'P31152', 'P39023', 'Q9Y512', 'Q14721', 'O60346', 'P48723', 'P20042', 'Q13243', 'P63220', 'Q9UKK9', 'Q96G61', 'P78345', 'O43324', 'Q9NX57', 'Q9UL26', 'Q6N069', 'P28482', 'P02766', 'Q86XD8', 'Q96KC8', 'Q9H4B7', 'Q8NFP7', 'Q13247', 'P46778', 'Q9BYJ9', 'Q86YR6', 'Q96L21', 'Q9NZ32', 'Q05639', 'Q15691', 'P56715', 'P07205', 'P55769', 'P42285', 'P62942'…	['P02511' 'P04792']		93.3782
VACV	P17371	Kelch repeat protein C2	not found	Q8NA75	DDB1- and CUL4-associated factor 4-like protein 2	DCAF4L2	36.6188	34.2065	['P50990', 'O14744', 'P06737', 'Q13619', 'P61201', 'P19474', 'Q9BT78', 'Q92905', 'Q9UNS2', 'P16403', 'P11940', 'O75688', 'P11142', 'Q99627', 'P11021', 'P16402', 'P07355', 'Q7L5N1', 'O75153', 'P23528', 'P10809', 'P19338', 'Q16531', 'P61978', 'P09211', 'Q13098', 'P60660', 'P67809', 'Q06830', 'P22626', 'Q9H9Q2']	['P02511' 'P04792']		93.3782
VACV	P17371	Kelch repeat protein C2	not found	Q8NAB2	Kelch repeat and BTB domain-containing protein 3	KBTBD3	36.6188	39.0426	['P78318', 'Q9Y3Z3', 'Q9NQW6', 'Q9NPG2', 'Q9H8T0', 'P14866', 'Q8N1I0', 'Q9NR09']	['P02511' 'P04792']		93.3782
VACV	P17371	Kelch repeat protein C2	not found	Q8NBE8	Kelch-like protein 23	KLHL23	36.6188	25.7051	['P78318', 'Q53HC5', 'Q9Y3Z3', 'Q8NFY9', 'Q8IXQ5', 'O43791', 'P13797', 'Q92673', 'O14734', 'Q6IQ16', 'Q96NU7', 'Q2WGJ6', 'Q9H8T0', 'Q9Y6Y0', 'Q9H0X9', 'P14866', 'Q9P2J3', 'Q96PQ0', 'Q9H511', 'Q9NVR0', 'Q8N1I0', 'Q8IY47', 'Q13618', 'Q96CT2', 'Q6TDP4', 'Q9NR09', 'Q99523', 'Q8IYD2']	['P02511' 'P04792']		93.3782
VACV	P17371	Kelch repeat protein C2	not found	Q8NBT0	POC1 centriolar protein homolog A	POC1A	36.6188	22.7007	['P50990', 'Q9NWB7', 'P40227', 'P17987', 'P78371', 'Q9HAT2', 'P11142', 'Q8IYW5', 'Q86SG6', 'Q9NVK5', 'P35749', 'P49368', 'P31943', 'O14530', 'P17066', 'P31146', 'P48643', 'P26368', 'Q8NHQ8', 'Q99832', 'Q8TC05', 'Q8TC44', 'Q9Y266', 'Q3B820', 'P50991']	['P02511' 'P04792']		93.3782
VACV	P17371	Kelch repeat protein C2	not found	Q8NEP7	Kelch domain-containing protein 9	KLHDC9	36.6188	38.2197	['P78396', 'P57058', 'Q86V86', 'Q8N752', 'Q04917', 'Q9P260', 'Q6ZMV9', 'Q8TF05', 'O14827', 'P63104', 'Q9BXA6', 'Q8IY84', 'Q96PF2', 'Q6SA08', 'Q96RU7', 'Q14680', 'Q9H857', 'Q5JS13', 'Q96RU8', 'P40939', 'Q8TDF6', 'Q9ULI0', 'Q9Y265', 'P78330', 'P49674', 'Q07890', 'Q8IV63', 'Q99986', 'P30154', 'Q08426', 'Q8NI77', 'Q86Y91', 'Q6NUP7', 'P52732', 'O60828', 'Q9P1W9', 'P31946', 'Q7LDG7', 'Q9HCP0', 'Q9Y230'…	['P02511' 'P04792']		93.3782
VACV	P17371	Kelch repeat protein C2	not found	Q8NFH3	Nucleoporin Nup43	NUP43	36.6188	24.3604	['Q9UKX7', 'O75694', 'P57721', 'P33176', 'Q9BVL2', 'Q8N806', 'Q92526', 'Q9NPF4', 'Q13619', 'Q7L7V1', 'O43143', 'Q96A72', 'Q09161', 'Q9HCD5', 'O15234', 'Q8N1F7', 'Q9UKK6', 'Q8WVT3', 'P49790', 'Q96EE3', 'O14974', 'Q9NQS7', 'P23025', 'Q9NSK0', 'P57740', 'Q96S44', 'P61326', 'P46060', 'O60566', 'Q9H1M0', 'P78406', 'P43699', 'Q8NFH4', 'P55735', 'Q14657', 'Q5SRE5', 'O94761', 'Q96R06', 'Q9BZI7', 'P06748'…	['P02511' 'P04792']		93.3782
VACV	P17371	Kelch repeat protein C2	not found	Q8NFY9	Kelch repeat and BTB domain-containing protein 8	KBTBD8	36.6188	22.7967	['Q8WVZ9', 'Q96CA5', 'Q7Z4G1', 'P78318', 'Q6PH85', 'Q86VX2', 'Q53GT1', 'Q9UH77', 'O60826', 'Q68DA7', 'Q53HC5', 'Q9Y3Z3', 'Q15843', 'Q9NX08', 'Q9Y6G5', 'Q86YT6', 'Q14681', 'Q8IXQ5', 'Q8N5Z5', 'Q9P000', 'Q86X83', 'Q13829', 'O43791', 'Q9H0H3', 'Q13489', 'Q16512', 'Q96GG9', 'P62877', 'Q96M94', 'Q6TFL4', 'O95198', 'Q14978', 'Q6IQ16', 'Q9GZQ3', 'Q2WGJ6', 'Q9H8T0', 'Q14145', 'Q13428', 'P32121', 'O14682'…	['P02511' 'P04792']		93.3782
VACV	P17371	Kelch repeat protein C2	not found	Q8WZ60	Kelch-like protein 6	KLHL6	36.6188	33.9856	['P78318', 'Q9UD71', 'Q9Y3Z3', 'Q9HBD1', 'Q93034', 'Q9H8T0', 'P42166', 'Q5W5X9', 'Q8N1I0', 'Q9Y3A5', 'Q8IVD9', 'Q13618', 'P07954', 'Q9NR09']	['P02511' 'P04792']		93.3782
VACV	P17371	Kelch repeat protein C2	not found	Q96DI7	U5 small nuclear ribonucleoprotein 40 kDa protein	SNRNP40	36.6188	22.5431	['Q9Y5B6', 'B7ZW38', 'P08579', 'O75554', 'Q9Y2L9', 'O43808', 'Q6ZRR7', 'Q9UKM9', 'O00567', 'Q9Y4C4', 'Q9UBB9', 'O75818', 'P62318', 'Q9H7Z3', 'Q8WXD0', 'Q9BY71', 'P10244', 'Q15404', 'Q5VUJ6', 'Q96BP3', 'Q32P51', 'O43719', 'Q9H2I8', 'Q7RTV0', 'Q5JU00', 'Q99459', 'P55769', 'Q9Y673', 'P62314', 'Q9BW85', 'Q96IF1', 'P84103', 'Q53F19', 'P13224', 'Q9BZR6', 'Q86UE4', 'Q9H069', 'Q9BTT6', 'Q9GZT3', 'Q9BXT6'…	['P02511' 'P04792']		93.3782
VACV	P17371	Kelch repeat protein C2	not found	Q96FK6	WD repeat-containing protein 89	WDR89	36.6188	23.0997	['Q76FK4', 'Q9H4M7', 'Q16799', 'P62906', 'P62805', 'Q13895', 'O95197', 'O75298', 'O00308', 'Q9NQC3']	['P02511' 'P04792']		93.3782
VACV	P17371	Kelch repeat protein C2	not found	Q96J01	THO complex subunit 3	THOC3	36.6188	30.8633	['Q13243', 'Q13247', 'Q8NI27', 'Q9P127', 'Q5T200', 'P84103', 'Q53F19', 'O00148', 'Q9NYF8', 'Q13769', 'Q96FV9', 'Q96A72', 'Q09161', 'Q5VWI1', 'O15234', 'O60508', 'P55145', 'Q49AH0', 'Q9UKK6', 'O95391', 'Q9H2T7', 'Q10570', 'Q86W42', 'Q9P2I0', 'Q92797', 'P61326', 'Q13838', 'Q16629', 'P51003', 'Q01130', 'Q86U42', 'Q96QD9', 'Q8WU68', 'Q6I9Y2', 'Q07955', 'Q9BZI7', 'Q9NQC7', 'P62805', 'Q9UIA9', 'Q99614'…	['P02511' 'P04792']		93.3782
VACV	P17371	Kelch repeat protein C2	not found	Q96M94	Kelch-like protein 15	KLHL15	36.6188	37.4949	['Q9UPQ9', 'Q99708', 'A0PJX2', 'P78318', 'P22304', 'Q53GT1', 'Q9UH77', 'A2A2Y4', 'Q8NDV7', 'Q9Y3Z3', 'Q9Y4X5', 'Q8NFY9', 'P08253', 'Q9UPQ0', 'Q14681', 'Q8IXQ5', 'Q8N5Z5', 'Q13829', 'Q92905', 'O43791', 'Q9H0H3', 'P62877', 'Q9H4M7', 'Q93034', 'Q6TFL4', 'O95813', 'Q96JN8', 'O95198', 'Q6IQ16', 'Q8NB15', 'P47710', 'Q9H8T0', 'Q00005', 'Q14145', 'O14682', 'Q96MY7', 'Q9P2G9', 'Q63HR2', 'Q9NXV2', 'O75340'…	['P02511' 'P04792']		93.3782
VACV	P17371	Kelch repeat protein C2	not found	Q96MX6	Dynein axonemal assembly factor 10	DNAAF10	36.6188	25.3739	['P50990', 'P57081', 'Q86YV5', 'Q9NUG6', 'P19388', 'Q96B26', 'Q9UBK9', 'Q9NZN9', 'Q9BVM2', 'Q92526', 'Q9GZN8', 'Q9NVU0', 'O94763', 'Q9C0B7', 'Q9H6T3', 'Q07617', 'Q8NFA0', 'P19387', 'Q9P0N9', 'Q9Y265', 'P40227', 'P17987', 'P48454', 'Q9Y4E8', 'Q6ZRV2', 'Q08209', 'Q13451', 'P78371', 'Q70EL4', 'O75643', 'Q15029', 'P55735', 'Q9NWS0', 'Q92574', 'O60927', 'Q9NR46', 'Q13111', 'Q9Y230', 'Q6NYC8', 'P30876'…	['P02511' 'P04792']		93.3782
VACV	P17371	Kelch repeat protein C2	not found	Q96NJ5	Kelch-like protein 32	KLHL32	36.6188	41.3914	['Q9HBI0', 'Q96CA5', 'Q9H832', 'Q13489', 'P27361', 'Q9C0C9', 'P98170', 'P11802', 'Q96I99', 'Q13075', 'Q13490', 'Q9NR09']	['P02511' 'P04792']		93.3782
VACV	P17371	Kelch repeat protein C2	not found	Q96PQ7	Kelch-like protein 5	KLHL5	36.6188	30.3492	['Q9H7D0', 'Q7RTP6', 'Q7Z4G1', 'P78318', 'Q6PH85', 'Q86VX2', 'O60826', 'Q8IZD9', 'Q9Y3Z3', 'Q15843', 'Q9NX08', 'Q9Y6G5', 'Q9P000', 'Q86X83', 'O43791', 'Q96GG9', 'P62877', 'P35637', 'Q6TFL4', 'Q14185', 'Q9NYA1', 'Q6IQ16', 'Q9GZQ3', 'Q9H8T0', 'Q15149', 'P15924', 'Q9UBI1', 'Q9NVX7', 'Q9H0A8', 'Q92564', 'Q9BTE7', 'Q8N1I0', 'O94851', 'Q13618', 'Q8N668', 'Q9UPN3', 'Q9NR09']	['P02511' 'P04792']		93.3782
VACV	P17371	Kelch repeat protein C2	not found	Q99519	Sialidase-1	NEU1	36.6188	26.1403	['P14780', 'Q9NRD5', 'P16278', 'Q9P0L0', 'P08236', 'Q8IU89', 'O60603', 'P28336', 'Q9NUM3', 'P22459', 'O00206', 'P08962', 'Q9UQL6', 'P16389', 'P34059', 'Q9H871', 'Q9UJM3']	['P02511' 'P04792']		93.3782
VACV	P17371	Kelch repeat protein C2	not found	Q9BQ90	Kelch domain-containing protein 3	KLHDC3	36.6188	22.0079	['Q16555', 'Q9UJ04', 'Q9BTC0', 'P61201', 'Q9Y4X5', 'Q15843', 'P85037', 'Q86WV1', 'Q9BV57', 'Q9BPU6', 'Q92797', 'P49674', 'Q93034', 'O94888', 'Q8N5L8', 'Q14694', 'Q9UKA1', 'Q7Z569', 'Q15369', 'Q7L5N1', 'Q8N7A1', 'Q9UN86', 'Q92796', 'P31943', 'O75817', 'Q15370', 'Q96JC9', 'P61081', 'Q8IVD9', 'Q13618', 'Q8N8S7']	['P02511' 'P04792']		93.3782
VACV	P17371	Kelch repeat protein C2	not found	Q9BQA1	Methylosome protein WDR77	WDR77	36.6188	20.7062	['P78396', 'O95104', 'Q9Y3I1', 'O75317', 'Q8WYA6', 'P23368', 'O95863', 'A6NNY8', 'Q13099', 'P62318', 'Q92750', 'A3KMH1', 'Q86XD8', 'P57053', 'Q9BY41', 'Q9H4B7', 'Q99801', 'P46778', 'Q8WWL7', 'Q9BRS2', 'Q32P51', 'O75486', 'Q8NEM7', 'P62314', 'O14744', 'O75626', 'Q9BUF5', 'P56537', 'P19105', 'O14950', 'P0C5Z0', 'Q5JTZ9', 'P11441', 'Q9UPT9', 'Q14498', 'Q9H0L4', 'P63104', 'P49336', 'Q969S8', 'P22674'…	['P02511' 'P04792']		93.3782
VACV	P17371	Kelch repeat protein C2	not found	Q9C0H6	Kelch-like protein 4	KLHL4	36.6188	31.0018	['Q9H7D0', 'Q7RTP6', 'P78318', 'Q8IZD9', 'Q9Y3Z3', 'O43791', 'Q6TFL4', 'Q14185', 'Q9C0C9', 'Q6IQ16', 'Q9H8T0', 'Q15149', 'P15924', 'Q9NVX7', 'Q8N1I0', 'O94851', 'Q9UPN3', 'Q9NR09']	['P02511' 'P04792']		93.3782
VACV	P17371	Kelch repeat protein C2	not found	Q9H0H3	Kelch-like protein 25	KLHL25	36.6188	43.6422	['Q7Z4G1', 'P78318', 'Q6PH85', 'Q86VX2', 'Q53GT1', 'Q9UH77', 'Q96A84', 'O60826', 'Q9Y3Z3', 'Q9Y4X5', 'Q8NFY9', 'Q15843', 'Q9NX08', 'Q9Y6G5', 'Q14681', 'Q8IXQ5', 'Q8N5Z5', 'Q9P000', 'Q86X83', 'Q13829', 'O43791', 'Q96GG9', 'P62877', 'Q96M94', 'Q6TFL4', 'O95198', 'Q6IQ16', 'Q9GZQ3', 'Q9H8T0', 'Q14145', 'O14682', 'Q9P2G9', 'Q9NXV2', 'Q13541', 'O75340', 'Q9Y2M5', 'P06730', 'Q9UBI1', 'Q9P2J3', 'Q9P2K6'…	['P02511' 'P04792']		93.3782
VACV	P17371	Kelch repeat protein C2	not found	Q9H2C0	Gigaxonin	GAN	36.6188	25.0572	0	['P02511' 'P04792']		93.3782
VACV	P17371	Kelch repeat protein C2	not found	Q9H511	Kelch-like protein 31	KLHL31	36.6188	37.8326	['P78318', 'Q86Y37', 'Q9Y3Z3', 'Q8NFY9', 'Q8IXQ5', 'Q92673', 'O14920', 'Q2WGJ6', 'Q9H8T0', 'Q9Y6Y0', 'Q92800', 'Q96PQ0', 'Q8NBE8', 'Q15910', 'Q8N1I0', 'Q8IY47', 'Q13618', 'Q96CT2', 'Q6TDP4', 'Q9NR09', 'Q99523']	['P02511' 'P04792']		93.3782
VACV	P17371	Kelch repeat protein C2	not found	Q9H6Y2	WD repeat-containing protein 55	WDR55	36.6188	22.5609	['P39023', 'O15018', 'Q13619', 'O00541', 'Q8WTT2', 'O95248', 'Q9H2T7', 'Q9NY27', 'Q14137', 'Q6DKI1', 'Q9BWT7', 'Q9Y2K7', 'Q9H4M7', 'Q9UPP1', 'Q9BZE4', 'Q6ZMT4', 'Q9UIA9', 'Q92796', 'O75151', 'Q9BYG3', 'Q8TDM6', 'Q96SB4', 'O75607', 'Q16531', 'Q5TC82', 'Q8IY81', 'Q8NHM5', 'Q9BXL7', 'Q9GZL7', 'Q12959', 'Q9BXL6', 'Q15700', 'Q8NI35']	['P02511' 'P04792']		93.3782
VACV	P17371	Kelch repeat protein C2	not found	Q9NR64	Kelch-like protein 1	KLHL1	36.6188	33.2177	['Q9H7D0', 'Q7RTP6', 'P78318', 'Q96Q07', 'Q8IZD9', 'Q9Y3Z3', 'Q13501', 'O43791', 'Q13451', 'Q6TFL4', 'Q14185', 'Q6ZXV5', 'Q6IQ16', 'Q9H8T0', 'Q15149', 'O95180', 'P15924', 'O00555', 'P07900', 'Q9NVX7', 'Q8N1I0', 'O94851', 'P51957', 'Q9UNN5', 'Q9UPN3', 'Q9NR09']	['P02511' 'P04792']		93.3782
VACV	P17371	Kelch repeat protein C2	not found	Q9NVR0	Kelch-like protein 11	KLHL11	36.6188	22.4276	['Q96CA5', 'Q7Z4G1', 'Q8N448', 'Q6PH85', 'Q86VX2', 'Q9NRD5', 'O60826', 'Q8NFY9', 'Q15843', 'Q9H832', 'Q9NX08', 'Q9Y6G5', 'Q8IXQ5', 'Q9P000', 'Q86X83', 'O43791', 'Q13489', 'Q96GG9', 'P62877', 'Q9H4M7', 'Q6ICG6', 'Q9C0C9', 'Q6IQ16', 'Q9GZQ3', 'P98170', 'Q9Y6Y0', 'Q96I99', 'Q9UBI1', 'Q8NBE8', 'Q9H0A8', 'O14958', 'Q13075', 'Q92564', 'Q9BTE7', 'Q8TBB1', 'Q8IY47', 'Q13490', 'Q13618', 'Q6TDP4', 'Q8N668'…	['P02511' 'P04792']		93.3782
VACV	P17371	Kelch repeat protein C2	not found	Q9NWT1	p21-activated protein kinase-interacting protein 1	PAK1IP1	36.6188	23.8159	['Q99626', 'Q14684', 'Q6IA86', 'P56537', 'P62888', 'Q14690', 'Q7Z4G4', 'Q9P287', 'Q7L7V1', 'P46013', 'O43143', 'O00541', 'Q9BRJ6', 'O75914', 'Q14137', 'Q9P258', 'Q9H7B2', 'Q9UGY1', 'Q9NQ55', 'Q9NVP1', 'Q07020', 'P62633', 'P06748', 'Q96HE9', 'Q13153', 'Q17RG1', 'Q9UHA3', 'O60381', 'Q9Y3B9', 'Q8TE96', 'P55317', 'Q13177', 'P47902', 'P42696', 'P62913', 'Q9BSI4', 'Q9BYG3', 'Q16531', 'P46087', 'Q6RFH5'…	['P02511' 'P04792']		93.3782
VACV	P17371	Kelch repeat protein C2	not found	Q9NXS3	Kelch-like protein 28	KLHL28	36.6188	33.7269	['Q9UKA4', 'Q9P2G3', 'P78318', 'Q53HC5', 'Q9Y3Z3', 'Q6TFL4', 'Q9H8T0', 'Q9UF56', 'Q69YN4', 'Q8N1I0', 'Q8IVD9', 'Q13618', 'Q9UJP4', 'Q9Y573', 'Q16236', 'Q9NR09']	['P02511' 'P04792']		93.3782
VACV	P17371	Kelch repeat protein C2	not found	Q9P2G3	Kelch-like protein 14	KLHL14	36.6188	37.875	['P78318', 'Q9NXS3', 'Q53HC5', 'Q9Y3Z3', 'Q92685', 'Q9H8T0', 'Q9UF56', 'O14656', 'Q8N1I0', 'Q8IVD9', 'Q4G0X4', 'Q8NFF5', 'Q9NR09']	['P02511' 'P04792']		93.3782
VACV	P17371	Kelch repeat protein C2	not found	Q9P2G9	Kelch-like protein 8	KLHL8	36.6188	35.9198	['P78318', 'P35219', 'Q53GT1', 'Q9UH77', 'P11086', 'Q9Y3Z3', 'Q8NFY9', 'P49593', 'Q14681', 'Q8IXQ5', 'Q8N5Z5', 'Q9NWZ8', 'Q13829', 'O43791', 'Q9H0H3', 'P62877', 'Q96M94', 'Q6TFL4', 'P12271', 'O95198', 'O00204', 'Q6IQ16', 'Q9H8T0', 'Q14145', 'O14682', 'Q9NXV2', 'O75340', 'Q9Y2M5', 'Q9P2J3', 'Q13702', 'Q9P2K6', 'Q9H3F6', 'Q8NBR0', 'Q2TBA0', 'O60662', 'Q9BY14', 'Q8WZ19', 'Q9UBV8', 'Q8N1I0', 'Q13616'…	['P02511' 'P04792']		93.3782
VACV	P17371	Kelch repeat protein C2	not found	Q9P2J3	Kelch-like protein 9	KLHL9	36.6188	37.0096	['P51668', 'Q7Z4G1', 'P78318', 'Q9UHP3', 'Q8IWL3', 'Q6PH85', 'Q86VX2', 'Q53GT1', 'Q9UH77', 'O60826', 'Q9Y3Z3', 'Q9Y4X5', 'Q8NFY9', 'Q15843', 'Q9NX08', 'P25788', 'Q9Y6G5', 'Q14681', 'Q8IXQ5', 'Q8N5Z5', 'Q9NQS7', 'Q9P000', 'Q86X83', 'Q53HL2', 'Q13829', 'Q92905', 'O43791', 'Q9H0H3', 'Q96RS6', 'Q96GG9', 'P62877', 'Q96M94', 'Q96GD4', 'Q6TFL4', 'Q92673', 'O95198', 'Q6IQ16', 'Q9GZQ3', 'P53350', 'Q2WGJ6'…	['P02511' 'P04792']		93.3782
VACV	P17371	Kelch repeat protein C2	not found	Q9P2K6	Kelch-like protein 42	KLHL42	36.6188	36.2293	['Q96CA5', 'Q7Z4G1', 'Q6PH85', 'Q86VX2', 'Q53GT1', 'Q92882', 'Q9UH77', 'Q9UMX0', 'O60826', 'Q8NFY9', 'Q15843', 'Q9H832', 'Q9NX08', 'Q9Y6G5', 'O75449', 'Q14681', 'Q8IXQ5', 'Q8N5Z5', 'Q6ZWJ1', 'Q9P000', 'Q86X83', 'Q9BT78', 'Q13829', 'Q92905', 'O43791', 'Q9H0H3', 'Q8WTU0', 'Q9UHV2', 'Q13489', 'Q9UNS2', 'Q96GG9', 'P62877', 'Q96M94', 'Q6TFL4', 'Q9C0C9', 'O95198', 'Q6IQ16', 'Q9GZQ3', 'Q96D15', 'Q969T4'…	['P02511' 'P04792']		93.3782
VACV	P17371	Kelch repeat protein C2	not found	Q9P2N7	Kelch-like protein 13	KLHL13	36.6188	33.3422	0	['P02511' 'P04792']		93.3782
VACV	P17371	Kelch repeat protein C2	not found	Q9UH77	Kelch-like protein 3	KLHL3	36.6188	32.5268	['P56748', 'O95503', 'Q96CA5', 'Q7Z4G1', 'P78318', 'Q6PH85', 'Q86VX2', 'Q53GT1', 'O60826', 'Q96J92', 'Q9Y3Z3', 'Q9UEY8', 'Q8NFY9', 'Q15843', 'Q9NX08', 'Q9Y6G5', 'Q14681', 'Q8IXQ5', 'Q8N5Z5', 'Q9P000', 'Q86X83', 'Q13829', 'Q13501', 'O43791', 'Q9H0H3', 'Q08209', 'P35612', 'Q96GG9', 'P62877', 'Q96M94', 'Q6TFL4', 'P31749', 'Q9BYP7', 'O75643', 'O95198', 'Q6IQ16', 'Q9GZQ3', 'Q9H8T0', 'P55017', 'Q14145'…	['P02511' 'P04792']		93.3782
VACV	P17371	Kelch repeat protein C2	not found	Q9UJP4	Kelch-like protein 21	KLHL21	36.6188	37.6081	['Q7Z4G1', 'P78318', 'Q15691', 'Q6PH85', 'Q86VX2', 'O15111', 'Q9NXS3', 'Q53GT1', 'Q9UH77', 'O60826', 'Q9Y3Z3', 'Q8NFY9', 'Q15843', 'Q9NX08', 'Q9Y6G5', 'Q14681', 'Q8IXQ5', 'Q8N5Z5', 'Q9P000', 'Q86X83', 'Q13829', 'O43791', 'Q96JM2', 'Q9H0H3', 'Q96GG9', 'P62877', 'Q96M94', 'Q96GD4', 'Q6TFL4', 'Q9C0C9', 'P60520', 'O14920', 'O95198', 'Q6IQ16', 'Q9GZQ3', 'P53350', 'Q9Y6K9', 'Q9H8T0', 'Q14145', 'O14682'…	['P02511' 'P04792']		93.3782
VACV	P17371	Kelch repeat protein C2	not found	Q9Y2M5	Kelch-like protein 20	KLHL20	36.6188	33.1017	['O76039', 'O00625', 'Q9NTZ6', 'Q96CA5', 'Q7Z4G1', 'P78318', 'O43776', 'Q6PH85', 'P46108', 'P49643', 'Q86VX2', 'Q53GT1', 'Q9UH77', 'O60826', 'Q53HC5', 'P53355', 'Q9Y3Z3', 'P30566', 'Q8NFY9', 'Q9NXC5', 'Q15843', 'Q9NX08', 'P29590', 'Q9Y6G5', 'Q14681', 'P42694', 'Q8IXQ5', 'Q8N5Z5', 'O75914', 'Q9BXB4', 'Q9P000', 'Q86X83', 'P57737', 'Q13829', 'O43791', 'Q9H0H3', 'Q13489', 'Q99814', 'Q13526', 'Q96GG9'…	['P02511' 'P04792']		93.3782
VACV	P17371	Kelch repeat protein C2	not found	Q9Y2U9	Kelch domain-containing protein 2	KLHDC2	36.6188	35.9737	['P0DP08', 'P57058', 'Q86V86', 'Q8N752', 'Q04917', 'Q9P260', 'Q6ZMV9', 'Q8TF05', 'O14827', 'Q96EQ0', 'Q6P444', 'P63104', 'Q92526', 'Q7LFX5', 'Q9BXA6', 'Q8IY84', 'P61019', 'Q96PF2', 'Q9Y4X5', 'Q6SA08', 'Q96RU7', 'Q14680', 'Q5JS13', 'Q96RU8', 'Q9BWP8', 'P40939', 'O43889', 'Q8TDF6', 'Q9ULI0', 'Q9Y265', 'P40227', 'P78330', 'P49674', 'Q07890', 'Q8IV63', 'Q99986', 'Q93034', 'P30154', 'O94782', 'P78371'…	['P02511' 'P04792']		93.3782
VACV	P17371	Kelch repeat protein C2	not found	Q9Y3F4	Serine-threonine kinase receptor-associated protein	STRAP	36.6188	20.6563	['Q15796', 'P62318', 'Q9NQG5', 'O96017', 'P62314', 'Q9P0P8', 'Q12986', 'O15169', 'P10600', 'O15105', 'P46821', 'Q16637', 'O43541', 'Q96T21', 'Q96PU5', 'Q14680', 'O95985', 'Q86YT6', 'P78559', 'P37173', 'P19174', 'Q9NWZ8', 'Q7Z422', 'Q00613', 'A0AVT1', 'P35268', 'P14678', 'Q9BRS8', 'Q8WXD5', 'Q92731', 'Q06787', 'Q09472', 'Q9H4M7', 'Q92914', 'P78371', 'O14893', 'Q96QD9', 'Q8TEQ6', 'P21399', 'O15530'…	['P02511' 'P04792']		93.3782
VACV	P17371	Kelch repeat protein C2	not found	Q9Y3R4	Sialidase-2	NEU2	36.6188	43.6609	['Q9NTX9', 'O95229', 'Q9NU19', 'Q8IWZ8', 'Q9BY89', 'O75381', 'Q01664', 'Q9Y314', 'P04844', 'Q9NWT6', 'Q9UM47', 'Q14145', 'O60603', 'Q08881', 'Q96Q83', 'Q5XXA6', 'Q2TBE0', 'Q6K0P9']	['P02511' 'P04792']		93.3782
VACV	P17371	Kelch repeat protein C2	not found	Q9Y484	WD repeat domain phosphoinositide-interacting protein 4	WDR45	36.6188	27.4669	['Q15269', 'Q96BY7', 'Q96FX7', 'Q8TDY2', 'Q9NYH9', 'Q9Y4P8', 'Q9Y5J1', 'Q9Y467', 'Q9H4M7', 'P54105', 'Q9H492', 'O14681', 'P19957', 'Q7Z392', 'Q2TAZ0', 'P37837', 'Q9UNX4', 'P08151', 'Q13057', 'Q9UL15', 'Q9UPM6', 'Q7Z3C6', 'O96008', 'Q12788', 'Q02978', 'Q96DB2', 'Q9Y266', 'Q58WW2', 'Q8N5D0']	['P02511' 'P04792']		93.3782
VACV	P17371	Kelch repeat protein C2	not found	Q9Y573	Actin-binding protein IPP	IPP	36.6188	18.0327	['Q8TBE9', 'O75928', 'P78318', 'Q9NXS3', 'Q05D32', 'Q9Y3Z3', 'Q9Y4X5', 'Q02446', 'P40818', 'O75925', 'O00487', 'Q9H8T0', 'Q9Y2M5', 'Q69YN4', 'Q8N2W9', 'Q7RTS1', 'Q15772', 'Q9Y5A7', 'Q9GZZ9', 'Q8N1I0', 'Q15746', 'Q02447', 'O75604', 'Q13618', 'P68133', 'Q9Y6X2', 'Q9NR09', 'O43813', 'Q9UK80', 'Q9UI95']	['P02511' 'P04792']		93.3782
VACV	P17372	Ankyrin repeat protein OPG025	OPG035	A6NK59	Ankyrin repeat and SOCS box protein 14	ASB14	17.7912	20.4545	['Q13636', 'P12236', 'P62333', 'Q9NX57', 'Q9UL26', 'Q7Z4G1', 'P62942', 'Q86VX2', 'Q86Y37', 'Q13619', 'P51571', 'O43242', 'Q8TER5', 'P62829', 'P20339', 'O60826', 'Q86YM7', 'P53007', 'Q15843', 'Q9NX08', 'Q9BPZ7', 'Q9P0L0', 'Q9Y6G5', 'Q96GA3', 'B2RTY4', 'Q9UBF6', 'Q9P000', 'P61011', 'Q86X83', 'Q9ULI0', 'P62249', 'Q9NSB8', 'P50402', 'P49411', 'Q9H5N1', 'P08574', 'P51148', 'Q93034', 'P43686', 'P23396'…	['V9GZ56' 'Q9Y4Z0']		92.754
VACV	P17372	Ankyrin repeat protein OPG025	OPG035	Q495B1	Ankyrin repeat and death domain-containing protein 1A	ANKDD1A	17.7912	19.1179	['Q13636', 'O75554', 'P62333', 'Q9NX57', 'Q9UL26', 'O00533', 'Q86Y37', 'Q9UQ52', 'Q13619', 'P32004', 'O43242', 'Q86YV0', 'P20339', 'Q8IWV2', 'Q9Y4W6', 'Q9BPZ7', 'P20936', 'P61011', 'Q9ULI0', 'Q13643', 'P11831', 'Q9H5N1', 'P51148', 'Q93034', 'Q00537', 'Q9NQT5', 'P43686', 'P23396', 'Q9HBW1', 'Q9NWT6', 'Q00536', 'Q96PV0', 'P11802', 'Q00534', 'Q8IYI6', 'Q969Q5', 'Q96PX9', 'O94921', 'Q5VWQ8', 'P06493'…	['V9GZ56' 'Q9Y4Z0']		92.754
VACV	P17372	Ankyrin repeat protein OPG025	OPG035	Q6ZVZ8	Ankyrin repeat and SOCS box protein 18	ASB18	17.7912	19.8558	['Q13636', 'P12236', 'P62333', 'Q9HBI0', 'Q9NX57', 'Q9UL26', 'Q13247', 'Q7Z4G1', 'P62942', 'Q86VX2', 'Q13268', 'Q86Y37', 'Q13619', 'O43242', 'Q8TER5', 'Q9NYF8', 'P60891', 'P20339', 'O60826', 'Q86YM7', 'Q15843', 'Q9NX08', 'Q9BPZ7', 'Q15233', 'Q9Y6G5', 'Q96GA3', 'B2RTY4', 'Q9UBF6', 'Q9P000', 'P61011', 'Q86X83', 'Q9ULI0', 'Q9NSB8', 'Q9Y2W1', 'Q9H5N1', 'P51148', 'Q93034', 'P43686', 'Q14558', 'P23396'…	['V9GZ56' 'Q9Y4Z0']		92.754
VACV	P17372	Ankyrin repeat protein OPG025	OPG035	Q8WXI3	Ankyrin repeat and SOCS box protein 10	ASB10	17.7912	19.5625	['Q13636', 'P62333', 'Q9HBI0', 'Q9NX57', 'Q9UL26', 'Q7Z4G1', 'P62942', 'Q9BUF5', 'Q86VX2', 'Q86Y37', 'Q13619', 'O43242', 'Q8TER5', 'P20339', 'O60826', 'Q86YM7', 'P53007', 'Q15843', 'Q9NX08', 'Q9BPZ7', 'Q9H3G5', 'P25789', 'Q9Y6G5', 'Q96GA3', 'B2RTY4', 'Q9UBF6', 'Q9P000', 'P61011', 'Q86X83', 'Q9ULI0', 'Q9NSB8', 'P50402', 'P49411', 'Q9H5N1', 'P51148', 'Q93034', 'P43686', 'P0DMV8', 'P23396', 'Q9GZQ3'…	['V9GZ56' 'Q9Y4Z0']		92.754
VACV	P17372	Ankyrin repeat protein OPG025	OPG035	Q8WXK1	Ankyrin repeat and SOCS box protein 15	ASB15	17.7912	20.1671	['Q13636', 'O00410', 'P62333', 'Q9NX57', 'Q9UL26', 'Q7Z4G1', 'P62942', 'Q86VX2', 'Q13268', 'Q86Y37', 'Q13619', 'O43242', 'Q8TER5', 'P20339', 'O60826', 'Q86YM7', 'P14174', 'Q15843', 'Q9NX08', 'Q9BPZ7', 'Q9Y6G5', 'Q96GA3', 'B2RTY4', 'P02794', 'Q9UBF6', 'Q9P000', 'P61011', 'Q86X83', 'Q9ULI0', 'P62249', 'Q9NSB8', 'Q9H5N1', 'P51148', 'Q93034', 'P43686', 'P23396', 'P35573', 'Q9GZQ3', 'P38646', 'Q15369'…	['V9GZ56' 'Q9Y4Z0']		92.754
VACV	P17372	Ankyrin repeat protein OPG025	OPG035	Q96NS5	Ankyrin repeat and SOCS box protein 16	ASB16	17.7912	16.9688	['Q13636', 'P62333', 'Q9NX57', 'Q9UL26', 'Q7Z4G1', 'P62942', 'Q86VX2', 'P18669', 'P55060', 'Q86Y37', 'Q13619', 'O43242', 'Q8TER5', 'P20339', 'O60826', 'Q86YM7', 'Q15843', 'Q9NX08', 'Q9BPZ7', 'Q9Y6G5', 'Q96GA3', 'P12931', 'P06241', 'B2RTY4', 'P02794', 'Q9UBF6', 'Q9P000', 'P61011', 'P0C0S5', 'Q86X83', 'Q9ULI0', 'Q9NSB8', 'Q9H5N1', 'P51148', 'P16403', 'Q93034', 'P43686', 'P0DMV8', 'P23526', 'P23396'…	['V9GZ56' 'Q9Y4Z0']		92.754
VACV	P17372	Ankyrin repeat protein OPG025	OPG035	Q96Q27	Ankyrin repeat and SOCS box protein 2	ASB2	17.7912	18.6257	['P09429', 'Q13636', 'P62333', 'P35813', 'Q9NX57', 'Q9UL26', 'P51668', 'Q7Z4G1', 'P62942', 'P62314', 'Q86VX2', 'P08238', 'Q86Y37', 'Q13619', 'O43242', 'Q8TER5', 'P20339', 'O60826', 'Q86YM7', 'P21333', 'Q15843', 'Q9NX08', 'Q9BPZ7', 'Q9Y6G5', 'Q96GA3', 'B2RTY4', 'Q9UBF6', 'Q9P000', 'P61011', 'P42568', 'Q86X83', 'Q9ULI0', 'O60674', 'Q9NSB8', 'Q86VP6', 'Q9H5N1', 'P51148', 'Q93034', 'P43686', 'P12814'…	['V9GZ56' 'Q9Y4Z0']		92.754
VACV	P17372	Ankyrin repeat protein OPG025	OPG035	Q9Y574	Ankyrin repeat and SOCS box protein 4	ASB4	17.7912	18.002	['Q13636', 'P62333', 'Q9NX57', 'Q9UL26', 'P51668', 'Q7Z4G1', 'P62942', 'Q86VX2', 'Q9HCJ5', 'P08238', 'Q86Y37', 'Q13619', 'O43242', 'Q8TER5', 'P20339', 'O60826', 'Q86YM7', 'Q15843', 'Q9NX08', 'Q9BPZ7', 'Q9Y6G5', 'Q3ZCM7', 'Q96GA3', 'B2RTY4', 'Q9UBF6', 'Q9P000', 'P61011', 'Q86X83', 'Q9ULI0', 'P04350', 'Q9NSB8', 'Q9H5N1', 'P51148', 'Q6WRX3', 'Q9C0D3', 'P62877', 'Q9P217', 'Q93034', 'Q9Y285', 'P43686'…	['V9GZ56' 'Q9Y4Z0']		92.754
VACV	P17372	Ankyrin repeat protein OPG025	OPG035	Q9Y575	Ankyrin repeat and SOCS box protein 3	ASB3	17.7912	19.1584	['Q13636', 'Q9NRA8', 'P62333', 'P36542', 'Q9NX57', 'Q9UL26', 'Q6R327', 'Q8TB24', 'P62942', 'P08238', 'Q86Y37', 'Q9Y2J2', 'Q13619', 'O43242', 'Q8TER5', 'Q9NYF8', 'P20339', 'Q86YM7', 'Q9NWX5', 'Q9BSW2', 'Q9BPZ7', 'Q15233', 'O75449', 'Q96GA3', 'B2RTY4', 'P61011', 'Q9ULI0', 'P20333', 'Q9NSB8', 'Q9Y2W1', 'P37108', 'Q9H5N1', 'P51148', 'Q93034', 'P43686', 'P23396', 'P35573', 'P05141', 'P38646', 'Q9NWT6'…	['V9GZ56' 'Q9Y4Z0']		92.754
VACV	P17372	Ankyrin repeat protein OPG025	OPG035	Q9UBB4	Ataxin-10	ATXN10	17.7912	20.0238	['Q8IWL3', 'P46013', 'Q9UHD9', 'Q3KP44', 'Q92805', 'Q96KN4', 'O14974', 'Q969R5', 'Q9H4M7', 'P0DMV8', 'P11142', 'O95477', 'P49459', 'O15294', 'Q16790', 'P54253', 'Q06416', 'Q13751', 'Q93008', 'O75530', 'Q01860', 'Q9C0B5', 'O43566', 'Q9Y3D3', 'Q69YN4', 'Q9NZC7', 'P0C7T5', 'O15078', 'P62879', 'O43663', 'P02751', 'P55198', 'Q5S007', 'P61221', 'Q9H0W5', 'Q15051', 'P00533', 'Q6UX01', 'Q58WW2', 'Q16666'…	['V9GZ56' 'Q9Y4Z0']		92.754
VACV	P18377	Virion nicking-joining enzyme	OPG042	O00115	Deoxyribonuclease-2-alpha	DNASE2	56.2189	46.171	['O15230', 'P51809', 'Q14246', 'Q16787', 'Q99962', 'P48960', 'Q9UHX3', 'Q9BY15', 'O00339', 'O15031', 'Q10567', 'Q6NT32', 'P49641', 'Q9UL54', 'P23141', 'P63027', 'Q9HBW9', 'P61966', 'O95460', 'Q9BXS5', 'P55072', 'Q9H2K8', 'O00754', 'P20645', 'Q9Y6Q5', 'Q16706', 'Q75N90', 'P35555', 'O43747', 'Q8IZH2', 'P50570', 'P31943', 'O00748', 'O60313', 'P23921', 'Q9Y2E5', 'Q9UBS4', 'P09496', 'P35556', 'P49407'…			97.3356
VACV	P18377	Virion nicking-joining enzyme	OPG042	Q32NB8	CDP-diacylglycerol--glycerol-3-phosphate 3-phosphatidyltransferase, mitochondrial	PGS1	56.2189	55.6307	['O00410', 'Q9BYK8', 'Q9HCL2', 'O15228', 'Q9H4L7', 'Q6NUI2']			97.3356
VACV	P18377	Virion nicking-joining enzyme	OPG042	Q8IV08	5'-3' exonuclease PLD3	PLD3	56.2189	59.9718	['O94822', 'Q9NRZ7', 'Q86XP1', 'Q9NZ20', 'Q5KSL6', 'Q06945', 'Q6ZNC8', 'Q9NS75', 'O43688', 'Q9BX93', 'Q07817', 'Q9BQK8', 'Q96BZ4', 'Q96B67', 'Q5VZY2', 'Q7L5N7', 'Q9NRZ5', 'Q8NEB5', 'Q92539', 'P39877', 'Q9UNK4', 'O60733', 'O15120', 'O14495', 'Q96RS6', 'P41091', 'P49619', 'Q9NUQ2', 'Q99943', 'P04054', 'O14964', 'O14939', 'P31942', 'P47712', 'Q6P1A2', 'P0C869', 'Q8TBE1', 'Q9BS26', 'Q9BZM1', 'P23743'…			97.3356
VACV	P18377	Virion nicking-joining enzyme	OPG042	Q8N7P1	Inactive phospholipase D5	PLD5	56.2189	58.46	['Q96RS6', 'Q9BS26']			97.3356
VACV	P18377	Virion nicking-joining enzyme	OPG042	Q8WZ79	Deoxyribonuclease-2-beta	DNASE2B	56.2189	44.7072	['Q16537', 'O15230', 'Q9BYJ9', 'Q14246', 'Q16787', 'P48960', 'Q9UHX3', 'Q9BY15', 'Q8WXG9', 'O00339', 'O15031', 'Q6NT32', 'Q12841', 'Q5MNZ9', 'Q96F46', 'Q14738', 'P49641', 'P0DI81', 'P17707', 'Q9UL54', 'P23141', 'Q9HBW9', 'O95460', 'Q15165', 'Q495W5', 'Q8NB90', 'Q9H2K8', 'O00754', 'P54802', 'Q16706', 'Q5T4B2', 'Q9UBS9', 'Q75N90', 'P35555', 'O00748', 'Q24JP5', 'Q9Y2E5', 'P34059', 'P35556', 'P68366'…			97.3356
VACV	P18377	Virion nicking-joining enzyme	OPG042	Q96BZ4	5'-3' exonuclease PLD4	PLD4	56.2189	59.4747	['Q9NRZ7', 'Q86XP1', 'Q9NZ20', 'Q5KSL6', 'Q6ZNC8', 'O43688', 'Q9BX93', 'Q9BQK8', 'Q5VZY2', 'Q7L5N7', 'Q9NRZ5', 'Q8NEB5', 'Q92539', 'P39877', 'Q9UNK4', 'O60733', 'O15120', 'O14495', 'Q96RS6', 'P63027', 'P49619', 'Q9NUQ2', 'Q99943', 'P04054', 'O14939', 'P47712', 'Q6P1A2', 'P0C869', 'Q9BS26', 'Q9BZM1', 'P23743', 'P52429', 'Q14693', 'Q643R3', 'Q6UWP7', 'Q86XP0', 'Q3MJ16', 'Q9BZM2', 'Q9Y6T7', 'P53816'…			97.3356
VACV	P18377	Virion nicking-joining enzyme	OPG042	Q9NUW8	Tyrosyl-DNA phosphodiesterase 1	TDP1	56.2189	58.4379	['P55854', 'P49917', 'P12956', 'P04053', 'Q9UGP5', 'Q7Z2E3', 'Q15329', 'P49916', 'Q92805', 'P49790', 'P18887', 'P63027', 'Q13426', 'P06746', 'Q96T60', 'P55072', 'Q9UPN9', 'P51784', 'P52292', 'Q16254', 'P61956', 'O75461', 'P04626', 'P34925', 'Q9H3U7', 'Q7Z3E2', 'Q9NP87', 'Q8NCF5', 'Q6EEV6', 'P56545', 'Q13363', 'P18858', 'P09874', 'P21860', 'P16104', 'Q13315', 'P63165', 'P00533', 'Q9Y3Y2', 'P48730'…			97.3356
VACV	P18384	Superinfection exclusion protein	OPG040	A8MV23	Serpin E3	SERPINE3	63.5607	71.3477	['Q7L1T6']			95.2006
VACV	P18384	Superinfection exclusion protein	OPG040	O75635	Serpin B7	SERPINB7	63.5607	62.9339	['P57076', 'Q7L1T6', 'P46013', 'P00734', 'Q9UMR2', 'Q9NYY3', 'P43234', 'P43629', 'Q07820', 'P43235', 'P25774']			95.2006
VACV	P18384	Superinfection exclusion protein	OPG040	O75830	Serpin I2	SERPINI2	63.5607	64.1464	0			95.2006
VACV	P18384	Superinfection exclusion protein	OPG040	P01008	Antithrombin-III	SERPINC1	63.5607	68.5114	['Q86U28', 'P31431', 'Q9H4B7', 'Q7L1T6', 'P48551', 'P05154', 'P08709', 'P00742', 'P07996', 'Q9Y661', 'Q8IXL6', 'P05546', 'O14792', 'P20151', 'P19174', 'Q96EW2', 'P08519', 'P01009', 'P04004', 'P00734', 'P06870', 'P00740', 'P00747', 'Q02325', 'P02768', 'P05121', 'O15067', 'P02679', 'P53597', 'Q9BXT5', 'Q9Y663', 'Q9Y662', 'O43593', 'P04843', 'P13726', 'Q96QI5', 'P55899', 'P07204', 'P09038', 'Q07954'…			95.2006
VACV	P18384	Superinfection exclusion protein	OPG040	P01009	Alpha-1-antitrypsin	SERPINA1	63.5607	63.1411	['P03886', 'P05067', 'P48553', 'Q9P0W8', 'Q9P104', 'Q01523', 'O00625', 'Q8NBS9', 'P43307', 'P35219', 'P00451', 'Q7L1T6', 'P36952', 'Q9UBR2', 'Q96NG5', 'P49755', 'O95406', 'P49908', 'P00742', 'Q92743', 'Q96Q80', 'P80723', 'Q9Y3Z3', 'Q9BUN8', 'P02749', 'P49257', 'Q9HAT1', 'Q9UNI1', 'P08217', 'P50452', 'P08218', 'P22059', 'P61011', 'Q5MNZ9', 'Q8N7X4', 'Q9Y282', 'O95487', 'Q13501', 'P42261', 'P08697'…			95.2006
VACV	P18384	Superinfection exclusion protein	OPG040	P01011	Alpha-1-antichymotrypsin	SERPINA3	63.5607	63.1119	['Q9P0W8', 'Q9P0W8', 'Q96KC8', 'P05543', 'P05543', 'Q9NU19', 'Q7L1T6', 'Q7L1T6', 'P36952', 'P36952', 'P05154', 'P01011', 'P01011', 'P49908', 'P49908', 'Q9Y617', 'P17643', 'O75581', 'O75581', 'P25788', 'P02749', 'P02749', 'P20151', 'P20151', 'P08311', 'P08311', 'Q8IW75', 'Q8IW75', 'Q92914', 'Q9UMR2', 'O00519', 'Q9HC62', 'Q6Q759', 'Q6Q759', 'Q9BSU1', 'P02760', 'P02760', 'Q96AX1', 'P01023', 'O96028'…			95.2006
VACV	P18384	Superinfection exclusion protein	OPG040	P01019	Angiotensinogen	AGT	63.5607	66.5438	['P07947', 'P11245', 'P28482', 'P05305', 'P46663', 'Q07817', 'Q7L1T6', 'P29992', 'P34995', 'P50148', 'P14174', 'P00749', 'Q9UIQ6', 'P01303', 'P23443', 'Q5JWF2', 'P50052', 'P35869', 'P12931', 'P50453', 'P78540', 'P35368', 'Q9BYT8', 'P00734', 'Q9Y210', 'P27361', 'P22612', 'P08235', 'Q9HCX4', 'P01584', 'P63096', 'P63211', 'Q13507', 'P31323', 'P28335', 'P07550', 'P12821', 'Q9BYF1', 'P52888', 'P09668'…			95.2006
VACV	P18384	Superinfection exclusion protein	OPG040	P05120	Plasminogen activator inhibitor 2	SERPINB2	63.5607	69.4589	['Q15063', 'P57076', 'P06400', 'Q9BX46', 'P43026', 'P35219', 'Q9BY32', 'Q7L1T6', 'P15498', 'P27216', 'P04083', 'P00749', 'Q03405', 'P20618', 'Q8N0Z3', 'P04004', 'P00734', 'P01130', 'P00747', 'P05121', 'P00750', 'Q9UMR2', 'Q14653', 'Q08999', 'Q7Z7F0', 'Q96ER9', 'P43629', 'P43235', 'P25774', 'Q6P2Q9']			95.2006
VACV	P18384	Superinfection exclusion protein	OPG040	P05121	Plasminogen activator inhibitor 1	SERPINE1	63.5607	63.2429	['P14780', 'Q7L1T6', 'Q96EQ0', 'Q14153', 'P00742', 'Q14520', 'O95257', 'O75581', 'P00749', 'P18206', 'Q03405', 'P25788', 'P20618', 'P05120', 'P08519', 'P49419', 'P14678', 'P04004', 'Q9UBX5', 'P00734', 'P01130', 'P00747', 'Q02325', 'O95758', 'P00750', 'Q9NZR2', 'P11215', 'Q8N1L9', 'Q07954', 'P98155', 'P63162', 'Q96NZ9', 'P00797', 'P01023', 'P09958', 'P04626', 'Q04759', 'Q9GZN4', 'P01236', 'P10909'…			95.2006
VACV	P18384	Superinfection exclusion protein	OPG040	P05154	Plasma serine protease inhibitor	SERPINA5	63.5607	62.0494	['Q9P0W8', 'Q96J88', 'P10323', 'Q9UNN8', 'Q7L1T6', 'P01011', 'P49908', 'Q9UI36', 'Q12929', 'P05546', 'P00749', 'P20151', 'P04004', 'P00734', 'P06870', 'P00750', 'P07204', 'Q6Q759', 'P02760', 'P09958', 'Q9Y6M0', 'P10909', 'P03951', 'P07288', 'Q5JRA6', 'P02751', 'O60259', 'P03952', 'P01008', 'P04070', 'Q9UL52', 'P29466', 'P22681', 'P12259', 'P07093']			95.2006
VACV	P18384	Superinfection exclusion protein	OPG040	P05155	Plasma protease C1 inhibitor	SERPING1	63.5607	68.2702	['Q7L1T6', 'P20151', 'Q9BRI3', 'P01009', 'P00734', 'P06870', 'P02768', 'B9A064', 'P00750', 'P19320', 'P16581', 'P14543', 'P01023', 'P16109', 'Q9UNL4', 'P28799', 'P00748', 'P48740', 'P07288', 'P00751', 'O60760', 'P01024', 'P06681', 'P08246', 'P03952', 'Q8WZ74', 'P01008', 'P01116', 'P12314', 'Q07021', 'O43852', 'P09871', 'Q8N6H7', 'P02745', 'P02747', 'O00187']			95.2006
VACV	P18384	Superinfection exclusion protein	OPG040	P05543	Thyroxine-binding globulin	SERPINA7	63.5607	64.3776	['Q9P0W8', 'P02766', 'Q7L1T6', 'P36952', 'P01011', 'P01011', 'P49908', 'P01266', 'P02749', 'P62380', 'A6ZKI3', 'Q8IW75', 'P02768', 'P50548', 'Q6Q759', 'P02760', 'Q9Y6M0', 'Q9P1Q0', 'Q86XF0', 'Q5JRA6', 'P02647', 'P02751', 'P12259']			95.2006
VACV	P18384	Superinfection exclusion protein	OPG040	P05546	Heparin cofactor 2	SERPIND1	63.5607	65.9485	['P00451', 'Q7L1T6', 'P05154', 'P00742', 'Q9HCJ6', 'O15232', 'P04004', 'P00734', 'P07204', 'Q15291', 'P21810', 'P08246', 'P01008', 'P04070']			95.2006
VACV	P18384	Superinfection exclusion protein	OPG040	P07093	Glia-derived nexin	SERPINE2	63.5607	64.217	['P10323', 'Q5JU00', 'P14780', 'Q7L1T6', 'P05154', 'Q96S21', 'Q09161', 'P54687', 'P00749', 'Q03405', 'P20151', 'O95219', 'Q9UK55', 'P04004', 'Q16651', 'P00734', 'P01130', 'P00747', 'O15382', 'P00750', 'O75436', 'Q9BXF9', 'P41159', 'Q13596', 'P35573', 'Q07954', 'O95995', 'P23497', 'P09958', 'Q9UKV8', 'P16109', 'Q9GZN4', 'Q8IXS2', 'Q15036', 'Q96M98', 'Q9UKR3', 'Q96RU3', 'Q96G46', 'Q9Y5Y6', 'P02776'…			95.2006
VACV	P18384	Superinfection exclusion protein	OPG040	P08185	Corticosteroid-binding globulin	SERPINA6	63.5607	63.1547	['Q9P0W8', 'Q7L1T6', 'P49908', 'P04278', 'P36955', 'P02768', 'P08235', 'O43405', 'Q6Q759', 'P20248', 'P21554', 'P02760', 'Q63HR2', 'Q9P1Q0', 'Q86XF0', 'P00738', 'P37231', 'P02751', 'P46527', 'P06401', 'P31949', 'P12259']			95.2006
VACV	P18384	Superinfection exclusion protein	OPG040	P08697	Alpha-2-antiplasmin	SERPINF2	63.5607	61.8372	['Q7L1T6', 'Q96FM1', 'Q14520', 'P07996', 'P00749', 'P20151', 'Q08830', 'P01009', 'P00747', 'P02679', 'P00750', 'O00168', 'P27824', 'P02675', 'Q9H4A4', 'P28799', 'Q9UKR3', 'Q14314', 'P04196', 'P01133', 'P02751', 'P08246', 'P00746', 'Q7Z7B1', 'P07477', 'Q16778']			95.2006
VACV	P18384	Superinfection exclusion protein	OPG040	P20848	Alpha-1-antitrypsin-related protein	SERPINA2	63.5607	65.1036	0			95.2006
VACV	P18384	Superinfection exclusion protein	OPG040	P29508	Serpin B3	SERPINB3	63.5607	64.8148	['Q9HDC9', 'Q9BX46', 'Q8N9N2', 'Q14330', 'Q5VYX0', 'Q7L1T6', 'Q9NYK1', 'P48594', 'P04141', 'P15248', 'Q9UHJ3', 'Q96L08', 'P25788', 'Q9BW91', 'P02771', 'P00734', 'P02768', 'Q9H4M7', 'Q01844', 'Q6IE81', 'Q9UMR2', 'Q96C23', 'P07711', 'P05538', 'O60449', 'Q9BSU1', 'O60603', 'Q9UQE7', 'Q9H0W9', 'P01730', 'P45983', 'P60174', 'Q9UNQ0', 'Q9NZM6', 'Q9NZC7', 'P55851', 'Q14232', 'O00206', 'Q15717', 'P43629'…			95.2006
VACV	P18384	Superinfection exclusion protein	OPG040	P29622	Kallistatin	SERPINA4	63.5607	63.941	['Q9UNH7', 'Q9P0W8', 'Q7L1T6', 'P36952', 'Q9Y5X3', 'Q9H4A6', 'P49908', 'P63010', 'O75581', 'P80723', 'Q9NV70', 'O43474', 'P18206', 'P07305', 'P02749', 'P37268', 'P22059', 'Q9UJY5', 'P06870', 'P19957', 'Q96JA3', 'O15530', 'Q6Q759', 'Q9P219', 'P42768', 'O15027', 'P02760', 'Q9Y6M0', 'Q9P1Q0', 'Q13285', 'Q9NWM8', 'P61586', 'O00401', 'Q9HB20', 'P16389', 'P02647', 'P02751', 'Q8IZA3', 'Q00987', 'O43752'…			95.2006
VACV	P18384	Superinfection exclusion protein	OPG040	P30740	Leukocyte elastase inhibitor	SERPINB1	63.5607	61.9249	['Q9BY32', 'Q7L1T6', 'P36952', 'Q9NYK1', 'P04141', 'P15248', 'P21333', 'Q9BW91', 'P20718', 'P02771', 'P00734', 'P48431', 'P02768', 'Q9H4M7', 'Q9UMR2', 'Q9UGI8', 'Q96C23', 'P05538', 'O60449', 'Q00403', 'P10144', 'O60603', 'P01730', 'Q9UNQ0', 'O00206', 'P19338', 'Q9Y296', 'P24158', 'Q9BTV5', 'P08246', 'P09874', 'P43235', 'Q9GZX7', 'Q6IQ23', 'Q8N1N0', 'Q9UJ71', 'Q01459', 'Q8TE23', 'P15813']			95.2006
VACV	P18384	Superinfection exclusion protein	OPG040	P35237	Serpin B6	SERPINB6	63.5607	65.6217	0			95.2006
VACV	P18384	Superinfection exclusion protein	OPG040	P36952	Serpin B5	SERPINB5	63.5607	67.287	['O00505', 'Q9P104', 'Q9BX46', 'Q14330', 'P05543', 'P00441', 'O43776', 'Q9BY32', 'P12956', 'Q8IV20', 'Q7L1T6', 'P08238', 'Q13009', 'P78417', 'P29622', 'P01011', 'P01011', 'Q969P5', 'Q01581', 'P80723', 'Q8NBF2', 'P00749', 'Q03405', 'Q12796', 'P30740', 'P01009', 'Q8IW75', 'Q8IWT3', 'P00734', 'Q99986', 'P09237', 'P05091', 'P80294', 'Q6IE81', 'P00813', 'Q9UMR2', 'P68104', 'P00390', 'P23526', 'O43865'…			95.2006
VACV	P18384	Superinfection exclusion protein	OPG040	P36955	Pigment epithelium-derived factor	SERPINF1	63.5607	63.7929	['Q9H9S4', 'P17948', 'Q9P2X3', 'Q9UGV2', 'Q7L1T6', 'Q7L775', 'Q969T7', 'O75581', 'P08185', 'Q92597', 'P41222', 'P00734', 'P02768', 'P09038', 'Q7Z7L7', 'Q96AD5', 'O60888', 'Q01995', 'P02461', 'P43234', 'P35968', 'P02452', 'A6NNB3', 'Q06124', 'Q9Y376', 'Q9UID3', 'Q99972', 'Q13228']			95.2006
VACV	P18384	Superinfection exclusion protein	OPG040	P48594	Serpin B4	SERPINB4	63.5607	67.215	['O15391', 'Q14330', 'Q5VYX0', 'Q7L1T6', 'Q9BW85', 'P29508', 'P46013', 'Q9UHJ3', 'Q96L08', 'Q9BW91', 'P08311', 'Q9UMR2', 'Q96C23', 'Q9BSU1', 'Q96EB6', 'P20036', 'P45983', 'Q9NZM6', 'P55851', 'P25490', 'P43629', 'Q15853', 'P41594', 'P28358', 'P43235', 'Q53HC0', 'P17040', 'Q9HAW8', 'Q8N6R0']			95.2006
VACV	P18384	Superinfection exclusion protein	OPG040	P48595	Serpin B10	SERPINB10	63.5607	68.8465	['Q7L1T6', 'Q96SB4']			95.2006
VACV	P18384	Superinfection exclusion protein	OPG040	P50452	Serpin B8	SERPINB8	63.5607	66.7076	['P57076', 'O76039', 'Q9NU19', 'Q9BY32', 'Q7L1T6', 'P10415', 'Q8N0Z6', 'P00742', 'P01009', 'O94842', 'Q9P2J5', 'P00734', 'Q15696', 'Q9H993', 'P09958', 'P32929', 'P42574', 'Q01518', 'P25774', 'P07477']			95.2006
VACV	P18384	Superinfection exclusion protein	OPG040	P50453	Serpin B9	SERPINB9	63.5607	67.7992	['Q7L1T6', 'Q9NYK1', 'P04141', 'Q6UVY6', 'P15248', 'P14174', 'Q9BW91', 'P02771', 'P50402', 'P00734', 'P02768', 'Q96C23', 'P05538', 'O60449', 'P10144', 'O60603', 'P01730', 'Q9UNQ0', 'O00206', 'P49662', 'Q9BY14', 'P08246', 'P43235', 'O00463', 'P29466', 'P22681', 'Q14790', 'Q92851', 'Q8N1N0', 'Q9UJ71', 'P01019', 'Q01459']			95.2006
VACV	P18384	Superinfection exclusion protein	OPG040	P50454	Serpin H1	SERPINH1	63.5607	62.9325	['P08572', 'P55854', 'Q14684', 'P02462', 'O60346', 'P39060', 'Q13469', 'Q5VWW1', 'Q96KR1', 'O14786', 'Q9BYJ9', 'P12109', 'Q32P51', 'Q9ULW0', 'P46108', 'Q7L1T6', 'O14744', 'P11441', 'Q14993', 'P51587', 'O15400', 'P29400', 'O95793', 'Q96P44', 'P12110', 'Q92769', 'P55795', 'Q03692', 'Q8IWZ8', 'P39059', 'Q96AY3', 'O75718', 'Q3KP44', 'Q8IZC6', 'P08253', 'P27658', 'Q6P9A2', 'P11150', 'P49257', 'P50750'…			95.2006
VACV	P18384	Superinfection exclusion protein	OPG040	Q6UXR4	Putative serpin A13	SERPINA13P	63.5607	30.5875	0			95.2006
VACV	P18384	Superinfection exclusion protein	OPG040	Q86U17	Serpin A11	SERPINA11	63.5607	62.8041	['Q7L1T6', 'P00734']			95.2006
VACV	P18384	Superinfection exclusion protein	OPG040	Q86WD7	Serpin A9	SERPINA9	63.5607	61.6618	['Q9P0W8', 'Q7L1T6', 'P49908', 'Q6Q759', 'P02760', 'Q5XPI4']			95.2006
VACV	P18384	Superinfection exclusion protein	OPG040	Q8IW75	Serpin A12	SERPINA12	63.5607	62.3242	['P57076', 'Q9P0W8', 'Q96KC8', 'P05543', 'Q7L1T6', 'P36952', 'O60543', 'P15498', 'P01011', 'P01011', 'P49908', 'Q49A26', 'Q8NBF2', 'P02749', 'P11021', 'Q6Q759', 'P02760', 'Q9NYY3', 'O43309', 'Q86YW0', 'Q9Y6M0', 'Q9P1Q0', 'Q9BRL7', 'P29372', 'P02647', 'P43629', 'Q96IK5', 'Q6P3S1', 'O75197', 'P12259']			95.2006
VACV	P18384	Superinfection exclusion protein	OPG040	Q96P15	Serpin B11	SERPINB11	63.5607	65.1893	0			95.2006
VACV	P18384	Superinfection exclusion protein	OPG040	Q96P63	Serpin B12	SERPINB12	63.5607	65.038	['P17948', 'Q13099', 'Q7L1T6', 'Q12986', 'Q06609', 'Q09161', 'Q9BW91', 'P02771', 'Q8TAD8', 'P02768', 'P07858', 'Q96C23', 'Q9P2P5', 'Q9H8T0', 'P01730', 'P43234', 'Q15058', 'P05981', 'Q9UNQ0', 'Q5T9G4', 'Q4G0J3', 'Q96AP4', 'Q07812', 'Q15334', 'Q5S007', 'Q9H0W5', 'Q969H0', 'Q9HCE5', 'Q9Y5K5', 'P43235', 'Q96CW1', 'P52298']			95.2006
VACV	P18384	Superinfection exclusion protein	OPG040	Q99574	Neuroserpin	SERPINI1	63.5607	66.7395	['Q7L1T6', 'O75581', 'Q92824', 'Q9BW91', 'P20718', 'P08311', 'P02771', 'P00734', 'P02768', 'P00750', 'Q96C23', 'P14735', 'Q07954', 'P10144', 'P29122', 'P09958', 'P01730', 'Q9UNQ0', 'P43235', 'O75197', 'Q13438', 'O43847', 'P01019']			95.2006
VACV	P18384	Superinfection exclusion protein	OPG040	Q9UIV8	Serpin B13	SERPINB13	63.5607	66.2082	['Q9BX46', 'Q9NU19', 'Q7L1T6', 'Q86YT6', 'Q9BW91', 'P02771', 'P02768', 'Q96C23', 'P07711', 'Q7Z569', 'P01730', 'Q9UNQ0', 'Q9NZ63', 'Q14232', 'Q9Y241', 'Q8IYM2', 'P43235', 'Q969K3', 'Q15700']			95.2006
VACV	P18384	Superinfection exclusion protein	OPG040	Q9UK55	Protein Z-dependent protease inhibitor	SERPINA10	63.5607	61.5191	['Q7L1T6', 'P00742', 'P22891', 'Q8IXL6', 'P00750', 'P02100', 'P69891', 'Q96PC5', 'Q99436', 'P03951', 'Q5JRA6', 'P07093', 'P41220']			95.2006
VACV	P24357	Immune evasion protein OPG047	OPG047	O60662	Kelch-like protein 41	KLHL41	21.4519	20.3481	['Q9H4B7', 'Q7Z4G1', 'P78318', 'Q6PH85', 'Q86VX2', 'Q13619', 'Q53GT1', 'Q9UH77', 'O60826', 'Q14847', 'Q9Y3Z3', 'Q8NFY9', 'Q15843', 'Q9NX08', 'Q9Y6G5', 'Q14681', 'Q8IXQ5', 'Q8N5Z5', 'Q9P000', 'Q86X83', 'Q13829', 'Q9Y3A2', 'O43791', 'Q9H0H3', 'Q96GG9', 'P62877', 'Q93034', 'Q96M94', 'Q6TFL4', 'Q96LM5', 'O95198', 'Q6IQ16', 'Q9GZQ3', 'Q9UDY6', 'Q9H8T0', 'Q9Y235', 'Q14145', 'Q63ZY3', 'O14682', 'Q9P2G9'…			95.6129
VACV	P24357	Immune evasion protein OPG047	OPG047	P61962	DDB1- and CUL4-associated factor 7	DCAF7	21.4519	22.6128	['P50990', 'Q96SF2', 'O14867', 'O95931', 'Q15796', 'Q15269', 'Q13627', 'P51817', 'Q8WV16', 'Q04917', 'Q9NRM7', 'O95503', 'P10244', 'Q96F45', 'Q5VUJ6', 'A6NGE4', 'Q5VW00', 'Q7Z4G1', 'Q8IWL3', 'Q6PH85', 'Q5VU92', 'Q86VX2', 'P63104', 'Q92526', 'Q13619', 'P68400', 'Q68DC2', 'O60826', 'Q9BW61', 'P53609', 'Q8TEB1', 'Q15843', 'Q9NX08', 'Q8TD30', 'Q13976', 'Q9H9S0', 'Q9Y6G5', 'O95835', 'Q9HC52', 'Q9P000'…			95.6129
VACV	P24357	Immune evasion protein OPG047	OPG047	Q0D2K2	Kelch-like protein 30	KLHL30	21.4519	27.0703	['P78318', 'Q9Y3Z3', 'Q9H8T0', 'Q8N1I0', 'Q13616', 'Q8IW35', 'Q9NR09']			95.6129
VACV	P24357	Immune evasion protein OPG047	OPG047	Q13939	Calicin	CCIN	21.4519	23.4375	['P78318', 'Q9Y3Z3', 'Q9H8T0', 'Q8N1I0', 'Q9NR09']			95.6129
VACV	P24357	Immune evasion protein OPG047	OPG047	Q2TBA0	Kelch-like protein 40	KLHL40	21.4519	20.626	['O95671', 'Q9H4B7', 'P78318', 'P19105', 'O14950', 'Q5SZL2', 'Q13619', 'Q9P2Y4', 'O15062', 'Q53GT1', 'Q9UH77', 'Q9Y3Z3', 'Q8NFY9', 'P51508', 'Q14681', 'Q8IXQ5', 'Q8N5Z5', 'Q8N865', 'Q09666', 'Q13829', 'O43791', 'O96006', 'Q9H0H3', 'P62877', 'Q93034', 'Q96M94', 'P35637', 'O95758', 'Q6TFL4', 'O95198', 'Q6IQ16', 'Q9UJA3', 'Q0VAK6', 'Q9H8T0', 'Q14145', 'Q63ZY3', 'O14682', 'Q9P2G9', 'O75112', 'Q9NXV2'…			95.6129
VACV	P24357	Immune evasion protein OPG047	OPG047	Q3ZCT8	Kelch repeat and BTB domain-containing protein 12	KBTBD12	21.4519	20.1392	['P78318', 'Q9Y3Z3', 'Q9H8T0', 'Q8N1I0', 'Q13618', 'Q9NR09']			95.6129
VACV	P24357	Immune evasion protein OPG047	OPG047	Q53G59	Kelch-like protein 12	KLHL12	21.4519	18.8058	['Q5W0B1', 'Q14129', 'P78318', 'Q53GT1', 'Q9UH77', 'O00560', 'Q53HC5', 'Q9Y3Z3', 'Q9Y3B3', 'Q9Y4X5', 'Q8NFY9', 'Q96HA8', 'Q14681', 'Q6UXH8', 'Q8IXQ5', 'Q8N5Z5', 'O95050', 'Q00013', 'O95487', 'Q13829', 'O43791', 'Q15436', 'Q9H0H3', 'O94979', 'O94855', 'Q9BWT7', 'P09619', 'Q9UL54', 'Q93074', 'Q96RS6', 'Q9H171', 'P62877', 'Q9H4M7', 'Q96M94', 'Q6TFL4', 'Q9H492', 'Q15437', 'P53992', 'O94888', 'Q8N5L8'…			95.6129
VACV	P24357	Immune evasion protein OPG047	OPG047	Q5JS37	NHL repeat-containing protein 3	NHLRC3	21.4519	32.5903	['Q6UX41', 'O95968', 'Q5J5C9', 'O00253', 'Q6JQN1', 'A2RUU4', 'Q9H6L2', 'Q14671', 'Q8TB72']			95.6129
VACV	P24357	Immune evasion protein OPG047	OPG047	Q6JEL2	Kelch-like protein 10	KLHL10	21.4519	22.1322	['Q96CA5', 'P78318', 'Q9Y5X3', 'Q15018', 'P61201', 'Q9BRP1', 'Q9Y3Z3', 'Q9H4Y5', 'O60678', 'Q9BT78', 'Q92905', 'Q13489', 'Q9UNS2', 'P62877', 'Q13596', 'Q9H8T0', 'Q7L5N1', 'Q96I99', 'Q9UBW8', 'Q86VS8', 'Q6ZRI6', 'Q13098', 'Q8N1I0', 'Q13616', 'Q13490', 'Q13618', 'Q14997', 'Q9H9Q2', 'Q9NR09', 'Q96J84']			95.6129
VACV	P24357	Immune evasion protein OPG047	OPG047	Q7Z6M1	Rab9 effector protein with kelch motifs	RABEPK	21.4519	48.3806	['P57058', 'Q86V86', 'Q8N752', 'Q04917', 'O14662', 'O43688', 'Q8IVT2', 'Q9P260', 'Q6ZMV9', 'Q8TF05', 'Q9NP90', 'O14827', 'P63104', 'Q9BXA6', 'Q8IY84', 'Q96PF2', 'O94955', 'Q6SA08', 'Q96RU7', 'Q14680', 'Q9UF02', 'O95235', 'Q5JS13', 'Q9BYV6', 'Q96RU8', 'Q9Y6A4', 'P40939', 'Q8TDF6', 'Q9ULI0', 'P51151', 'Q9Y265', 'P78330', 'P49674', 'Q07890', 'Q8IV63', 'Q99986', 'Q9UJY5', 'P30154', 'Q08426', 'P11717'…			95.6129
VACV	P24357	Immune evasion protein OPG047	OPG047	Q8IXV7	Kelch domain-containing protein 8B	KLHDC8B	21.4519	24.8447	['Q9P0W8', 'Q96CA5', 'Q9H832', 'Q13489', 'Q9C0C9', 'P98170', 'Q96I99', 'P20839', 'Q13075', 'Q13490', 'Q99832', 'Q9NR09']			95.6129
VACV	P24357	Immune evasion protein OPG047	OPG047	Q8IYD2	Kelch domain-containing protein 8A	KLHDC8A	21.4519	20.1238	['P50990', 'Q96CA5', 'Q9Y5K6', 'Q9H832', 'Q13371', 'Q8IXQ5', 'P40227', 'P17987', 'Q13489', 'O00628', 'Q9C0C9', 'P98170', 'Q9Y6Y0', 'Q96I99', 'P49368', 'O14530', 'Q8NBE8', 'Q13075', 'P67775', 'P48643', 'Q13490', 'Q8IVD9', 'Q99832', 'P50991', 'Q9NR09']			95.6129
VACV	P24357	Immune evasion protein OPG047	OPG047	Q8NBE8	Kelch-like protein 23	KLHL23	21.4519	25.7051	['P78318', 'Q53HC5', 'Q9Y3Z3', 'Q8NFY9', 'Q8IXQ5', 'O43791', 'P13797', 'Q92673', 'O14734', 'Q6IQ16', 'Q96NU7', 'Q2WGJ6', 'Q9H8T0', 'Q9Y6Y0', 'Q9H0X9', 'P14866', 'Q9P2J3', 'Q96PQ0', 'Q9H511', 'Q9NVR0', 'Q8N1I0', 'Q8IY47', 'Q13618', 'Q96CT2', 'Q6TDP4', 'Q9NR09', 'Q99523', 'Q8IYD2']			95.6129
VACV	P24357	Immune evasion protein OPG047	OPG047	Q8NEP7	Kelch domain-containing protein 9	KLHDC9	21.4519	38.2197	['P78396', 'P57058', 'Q86V86', 'Q8N752', 'Q04917', 'Q9P260', 'Q6ZMV9', 'Q8TF05', 'O14827', 'P63104', 'Q9BXA6', 'Q8IY84', 'Q96PF2', 'Q6SA08', 'Q96RU7', 'Q14680', 'Q9H857', 'Q5JS13', 'Q96RU8', 'P40939', 'Q8TDF6', 'Q9ULI0', 'Q9Y265', 'P78330', 'P49674', 'Q07890', 'Q8IV63', 'Q99986', 'P30154', 'Q08426', 'Q8NI77', 'Q86Y91', 'Q6NUP7', 'P52732', 'O60828', 'Q9P1W9', 'P31946', 'Q7LDG7', 'Q9HCP0', 'Q9Y230'…			95.6129
VACV	P24357	Immune evasion protein OPG047	OPG047	Q8NFY9	Kelch repeat and BTB domain-containing protein 8	KBTBD8	21.4519	22.7967	['Q8WVZ9', 'Q96CA5', 'Q7Z4G1', 'P78318', 'Q6PH85', 'Q86VX2', 'Q53GT1', 'Q9UH77', 'O60826', 'Q68DA7', 'Q53HC5', 'Q9Y3Z3', 'Q15843', 'Q9NX08', 'Q9Y6G5', 'Q86YT6', 'Q14681', 'Q8IXQ5', 'Q8N5Z5', 'Q9P000', 'Q86X83', 'Q13829', 'O43791', 'Q9H0H3', 'Q13489', 'Q16512', 'Q96GG9', 'P62877', 'Q96M94', 'Q6TFL4', 'O95198', 'Q14978', 'Q6IQ16', 'Q9GZQ3', 'Q2WGJ6', 'Q9H8T0', 'Q14145', 'Q13428', 'P32121', 'O14682'…			95.6129
VACV	P24357	Immune evasion protein OPG047	OPG047	Q96DI7	U5 small nuclear ribonucleoprotein 40 kDa protein	SNRNP40	21.4519	22.5431	['Q9Y5B6', 'B7ZW38', 'P08579', 'O75554', 'Q9Y2L9', 'O43808', 'Q6ZRR7', 'Q9UKM9', 'O00567', 'Q9Y4C4', 'Q9UBB9', 'O75818', 'P62318', 'Q9H7Z3', 'Q8WXD0', 'Q9BY71', 'P10244', 'Q15404', 'Q5VUJ6', 'Q96BP3', 'Q32P51', 'O43719', 'Q9H2I8', 'Q7RTV0', 'Q5JU00', 'Q99459', 'P55769', 'Q9Y673', 'P62314', 'Q9BW85', 'Q96IF1', 'P84103', 'Q53F19', 'P13224', 'Q9BZR6', 'Q86UE4', 'Q9H069', 'Q9BTT6', 'Q9GZT3', 'Q9BXT6'…			95.6129
VACV	P24357	Immune evasion protein OPG047	OPG047	Q9BQ90	Kelch domain-containing protein 3	KLHDC3	21.4519	22.0079	['Q16555', 'Q9UJ04', 'Q9BTC0', 'P61201', 'Q9Y4X5', 'Q15843', 'P85037', 'Q86WV1', 'Q9BV57', 'Q9BPU6', 'Q92797', 'P49674', 'Q93034', 'O94888', 'Q8N5L8', 'Q14694', 'Q9UKA1', 'Q7Z569', 'Q15369', 'Q7L5N1', 'Q8N7A1', 'Q9UN86', 'Q92796', 'P31943', 'O75817', 'Q15370', 'Q96JC9', 'P61081', 'Q8IVD9', 'Q13618', 'Q8N8S7']			95.6129
VACV	P24357	Immune evasion protein OPG047	OPG047	Q9BQA1	Methylosome protein WDR77	WDR77	21.4519	20.7062	['P78396', 'O95104', 'Q9Y3I1', 'O75317', 'Q8WYA6', 'P23368', 'O95863', 'A6NNY8', 'Q13099', 'P62318', 'Q92750', 'A3KMH1', 'Q86XD8', 'P57053', 'Q9BY41', 'Q9H4B7', 'Q99801', 'P46778', 'Q8WWL7', 'Q9BRS2', 'Q32P51', 'O75486', 'Q8NEM7', 'P62314', 'O14744', 'O75626', 'Q9BUF5', 'P56537', 'P19105', 'O14950', 'P0C5Z0', 'Q5JTZ9', 'P11441', 'Q9UPT9', 'Q14498', 'Q9H0L4', 'P63104', 'P49336', 'Q969S8', 'P22674'…			95.6129
VACV	P24357	Immune evasion protein OPG047	OPG047	Q9H2C0	Gigaxonin	GAN	21.4519	25.0572	0			95.6129
VACV	P24357	Immune evasion protein OPG047	OPG047	Q9NVR0	Kelch-like protein 11	KLHL11	21.4519	22.4276	['Q96CA5', 'Q7Z4G1', 'Q8N448', 'Q6PH85', 'Q86VX2', 'Q9NRD5', 'O60826', 'Q8NFY9', 'Q15843', 'Q9H832', 'Q9NX08', 'Q9Y6G5', 'Q8IXQ5', 'Q9P000', 'Q86X83', 'O43791', 'Q13489', 'Q96GG9', 'P62877', 'Q9H4M7', 'Q6ICG6', 'Q9C0C9', 'Q6IQ16', 'Q9GZQ3', 'P98170', 'Q9Y6Y0', 'Q96I99', 'Q9UBI1', 'Q8NBE8', 'Q9H0A8', 'O14958', 'Q13075', 'Q92564', 'Q9BTE7', 'Q8TBB1', 'Q8IY47', 'Q13490', 'Q13618', 'Q6TDP4', 'Q8N668'…			95.6129
VACV	P24357	Immune evasion protein OPG047	OPG047	Q9Y3R4	Sialidase-2	NEU2	21.4519	43.6609	['Q9NTX9', 'O95229', 'Q9NU19', 'Q8IWZ8', 'Q9BY89', 'O75381', 'Q01664', 'Q9Y314', 'P04844', 'Q9NWT6', 'Q9UM47', 'Q14145', 'O60603', 'Q08881', 'Q96Q83', 'Q5XXA6', 'Q2TBE0', 'Q6K0P9']			95.6129
VACV	P24357	Immune evasion protein OPG047	OPG047	Q9Y573	Actin-binding protein IPP	IPP	21.4519	18.0327	['Q8TBE9', 'O75928', 'P78318', 'Q9NXS3', 'Q05D32', 'Q9Y3Z3', 'Q9Y4X5', 'Q02446', 'P40818', 'O75925', 'O00487', 'Q9H8T0', 'Q9Y2M5', 'Q69YN4', 'Q8N2W9', 'Q7RTS1', 'Q15772', 'Q9Y5A7', 'Q9GZZ9', 'Q8N1I0', 'Q15746', 'Q02447', 'O75604', 'Q13618', 'P68133', 'Q9Y6X2', 'Q9NR09', 'O43813', 'Q9UK80', 'Q9UI95']			95.6129
VACV	P24357	Immune evasion protein OPG047	OPG047	O00628	Peroxisomal targeting signal 2 receptor	PEX7	21.4519	23.6081	['P50990', 'Q96SF2', 'P57076', 'P42330', 'Q9UJQ7', 'Q8N6N7', 'P17516', 'P51668', 'Q9Y232', 'Q9NPJ1', 'P28328', 'P61758', 'Q9BTZ2', 'Q92526', 'Q13268', 'A1L0T0', 'Q13619', 'Q96LJ7', 'Q7Z412', 'Q13371', 'Q6YN16', 'Q13011', 'P20618', 'P04040', 'Q9UBI4', 'O60683', 'O75381', 'Q99424', 'P42765', 'P40939', 'Q8N8U2', 'Q8N4Q0', 'Q9BUT1', 'P40227', 'Q13825', 'Q9BWD1', 'P17987', 'Q5I0X4', 'Q13608', 'P55084'…			95.6129
VACV	P24357	Immune evasion protein OPG047	OPG047	O43684	Mitotic checkpoint protein BUB3	BUB3	21.4519	34.6806	['P78396', 'P50990', 'O75554', 'Q15796', 'Q14684', 'Q9NSI6', 'P51808', 'Q96BK5', 'Q9UIV1', 'Q16186', 'Q6RI45', 'P51668', 'Q7Z5Y7', 'Q96P53', 'Q9BYB4', 'Q13042', 'O00762', 'Q99973', 'P25054', 'Q13619', 'P27695', 'O95071', 'Q92769', 'Q66LE6', 'O14777', 'O00541', 'Q09161', 'Q9HCD5', 'O95347', 'Q96DN5', 'Q14683', 'P29590', 'Q6NXT2', 'Q03188', 'Q8TBZ3', 'Q96MT7', 'Q6PJI9', 'P51965', 'Q96SB8', 'Q8N5F7'…			95.6129
VACV	P24357	Immune evasion protein OPG047	OPG047	O76071	Probable cytosolic iron-sulfur protein assembly protein CIAO1	CIAO1	21.4519	22.6886	['P50990', 'Q9UPQ9', 'P78504', 'O00570', 'Q14684', 'Q6IA86', 'O15442', 'Q13099', 'Q9BXY0', 'Q5VV42', 'Q86SX6', 'P49643', 'Q9H0G5', 'P51530', 'Q9H814', 'Q96T76', 'O94763', 'Q15233', 'P09884', 'P48200', 'Q8WUA2', 'P50750', 'Q6FI81', 'P47985', 'P42765', 'Q8NDT2', 'Q8N7H5', 'P40227', 'P82912', 'Q7L9B9', 'Q9P2J5', 'Q6V1X1', 'P22695', 'Q8WVC0', 'Q9H4M7', 'Q96SL8', 'P78371', 'P51553', 'Q9HC62', 'Q9NZ71'…			95.6129
VACV	P24357	Immune evasion protein OPG047	OPG047	P16520	Guanine nucleotide-binding protein G(I)/G(S)/G(T) subunit beta-3	GNB3	21.4519	19.4817	['P50990', 'Q96N96', 'P25100', 'P01213', 'P48051', 'Q99712', 'P31152', 'P39023', 'Q14721', 'Q15835', 'Q8TCU6', 'Q9NQ66', 'Q9H4E5', 'Q9UGV2', 'P78345', 'P49758', 'Q08462', 'P28482', 'Q86XD8', 'P35348', 'Q15750', 'P46778', 'P01185', 'P55769', 'O60262', 'P30679', 'Q9H444', 'Q6ZMV9', 'Q9P286', 'P04000', 'P11441', 'Q13009', 'P29992', 'Q13686', 'P62888', 'P38405', 'P53778', 'Q15759', 'O94844', 'A8MPX8'…			95.6129
VACV	P24357	Immune evasion protein OPG047	OPG047	P55735	Protein SEC13 homolog	SEC13	21.4519	21.0652	['Q15796', 'P48553', 'P35520', 'Q9UKX7', 'O15198', 'Q9NSI6', 'P49903', 'Q96HE7', 'P51808', 'Q96BK5', 'Q9BX40', 'Q13099', 'O75694', 'Q6RI45', 'Q8N9N2', 'P04439', 'Q05639', 'Q5JSH3', 'P00451', 'P11279', 'P42285', 'O60318', 'Q96P53', 'Q9BW85', 'Q6ZMV9', 'Q9UBR2', 'Q9BYB4', 'Q9Y6I7', 'Q9BVL2', 'Q9Y2L5', 'O15400', 'P49755', 'Q5FBB7', 'O95406', 'Q99973', 'Q9UPE1', 'O15062', 'P10275', 'Q8WTW4', 'Q8TB45'…			95.6129
VACV	P24357	Immune evasion protein OPG047	OPG047	P61964	WD repeat-containing protein 5	WDR5	21.4519	24.2507	['P50990', 'Q14686', 'Q5THR3', 'Q01196', 'P55854', 'P85299', 'Q9Y6Q9', 'P55347', 'P62333', 'P20472', 'P48723', 'A6NHL2', 'Q9UJQ4', 'Q5JST6', 'Q9HBE1', 'Q13099', 'Q5T4D3', 'Q8NB78', 'Q9BWX5', 'Q9BVI0', 'Q92833', 'Q86XD8', 'P57053', 'Q8TC29', 'Q96KC8', 'P62191', 'Q9H4B7', 'P21281', 'Q6R327', 'Q8NFU7', 'Q7Z4G1', 'Q9Y2Z0', 'Q9UBD0', 'O75486', 'Q8NEM7', 'Q13950', 'Q96T68', 'Q6PI98', 'Q9UIL8', 'Q9BUY7'…			95.6129
VACV	P24357	Immune evasion protein OPG047	OPG047	P62873	Guanine nucleotide-binding protein G(I)/G(S)/G(T) subunit beta-1	GNB1	21.4519	19.2816	['P50990', 'Q96N96', 'P25100', 'P01213', 'P48051', 'P53671', 'Q99712', 'P31152', 'P39023', 'P55854', 'P21980', 'Q14721', 'Q15835', 'Q8TCU6', 'Q9NQ66', 'Q9UBB4', 'Q9H4E5', 'Q9UGV2', 'P78345', 'P49758', 'Q08462', 'P28482', 'Q86XD8', 'P05305', 'P35348', 'Q6R327', 'Q15750', 'Q96CX2', 'P46778', 'P01185', 'P55769', 'O60262', 'P30679', 'Q9H444', 'Q6ZMV9', 'Q9P286', 'P49682', 'P04000', 'P11441', 'Q13009'…			95.6129
VACV	P24357	Immune evasion protein OPG047	OPG047	P62879	Guanine nucleotide-binding protein G(I)/G(S)/G(T) subunit beta-2	GNB2	21.4519	18.8844	['P50990', 'Q96N96', 'P25100', 'P01213', 'P48051', 'P53671', 'Q99712', 'P31152', 'P39023', 'Q14721', 'Q15835', 'Q8TCU6', 'Q9NQ66', 'Q9UBB4', 'Q9H4E5', 'Q9UGV2', 'P78345', 'Q13469', 'P49758', 'Q08462', 'P28482', 'Q86XD8', 'P35348', 'Q15750', 'P46778', 'P01185', 'P55769', 'Q9NWQ8', 'P61758', 'O60262', 'P30679', 'Q9H444', 'Q6ZMV9', 'Q9P286', 'P04000', 'P11441', 'Q13009', 'P29992', 'Q13686', 'Q9NS91'…			95.6129
VACV	P24357	Immune evasion protein OPG047	OPG047	Q13347	Eukaryotic translation initiation factor 3 subunit I	EIF3I	21.4519	20.8613	0			95.6129
VACV	P24357	Immune evasion protein OPG047	OPG047	Q86V97	Kelch repeat and BTB domain-containing protein 6	KBTBD6	21.4519	22.383	['Q8WVZ9', 'Q86WX3', 'Q7Z4G1', 'Q6PH85', 'Q86VX2', 'Q13009', 'Q8N0V3', 'O60826', 'Q9H0R8', 'Q9Y4X5', 'Q15843', 'Q9NX08', 'Q9Y6G5', 'Q9P000', 'Q86X83', 'Q96GG9', 'P62877', 'Q6ZMI0', 'P60520', 'Q9GZQ3', 'O94761', 'Q9UF56', 'Q9UBI1', 'O95166', 'Q08708', 'P22061', 'Q9H0A8', 'Q92564', 'Q8TEW6', 'Q9BTE7', 'Q9GZQ8', 'Q13618', 'Q9BXW4', 'Q96CT2', 'P25791', 'Q9H3M7', 'Q8N668']			95.6129
VACV	P24357	Immune evasion protein OPG047	OPG047	Q86VZ2	WD repeat-containing protein 5B	WDR5B	21.4519	25.2978	['Q5THR3', 'P55854', 'P62333', 'P20472', 'P48723', 'A6NHL2', 'Q5JST6', 'Q13099', 'Q5T4D3', 'Q9BWX5', 'Q9BVI0', 'Q92833', 'Q86XD8', 'Q8TC29', 'Q96KC8', 'P62191', 'Q9H4B7', 'Q9Y2Z0', 'Q9UBD0', 'Q96T68', 'Q9UIL8', 'Q9BUY7', 'Q92908', 'Q8WWB3', 'Q9P2R3', 'Q9BUF5', 'P05937', 'Q8WYB5', 'P11441', 'P08238', 'Q96EQ0', 'P49336', 'P02585', 'Q92526', 'P58872', 'Q92598', 'Q9BTC0', 'Q96MM6', 'Q8N443', 'Q03933'…			95.6129
VACV	P24357	Immune evasion protein OPG047	OPG047	Q86W42	THO complex subunit 6 homolog	THOC6	21.4519	24.7519	['Q13243', 'Q13247', 'Q8NI27', 'Q9P127', 'P84103', 'Q53F19', 'O00148', 'Q86Y37', 'Q13619', 'Q9NYF8', 'Q13769', 'Q96FV9', 'Q96A72', 'Q09161', 'O15234', 'O60508', 'Q96T76', 'Q9BYV6', 'Q9UKK6', 'O95391', 'P13473', 'Q9H2T7', 'Q10570', 'Q9P2I0', 'Q92797', 'Q5T7N2', 'Q9NPA8', 'P61326', 'Q9H4M7', 'Q93034', 'Q13838', 'Q16629', 'P51003', 'Q9H492', 'Q01130', 'Q86U42', 'Q96QD9', 'Q8WU68', 'Q6I9Y2', 'Q5BKZ1'…			95.6129
VACV	P24357	Immune evasion protein OPG047	OPG047	Q8NFH4	Nucleoporin Nup37	NUP37	21.4519	24.561	['Q5THR3', 'P55854', 'P62333', 'Q9UKX7', 'P20472', 'P48723', 'A6NHL2', 'Q5JST6', 'Q13099', 'Q5T4D3', 'Q9BWX5', 'Q9BVI0', 'Q92833', 'Q86XD8', 'Q8TC29', 'Q96KC8', 'O75694', 'P62191', 'Q9H4B7', 'Q9Y2Z0', 'Q9UBD0', 'Q96T68', 'Q9UIL8', 'Q9BUY7', 'Q92908', 'Q9P2R3', 'Q9BUF5', 'P05937', 'Q8WYB5', 'P11441', 'Q9BVL2', 'P08238', 'Q96EQ0', 'P49336', 'P02585', 'P58872', 'Q92598', 'Q9BTC0', 'Q96MM6', 'Q8N443'…			95.6129
VACV	P24357	Immune evasion protein OPG047	OPG047	Q8WVZ9	Kelch repeat and BTB domain-containing protein 7	KBTBD7	21.4519	36.9666	['P17028', 'Q86V97', 'P15822', 'O75694', 'Q92838', 'Q7Z4G1', 'Q6PH85', 'Q86VX2', 'Q92636', 'Q13009', 'Q13867', 'Q96QE5', 'Q8TCE6', 'Q8N0V3', 'O60826', 'Q9BYG5', 'Q9H0R8', 'Q9Y4X5', 'Q8NFY9', 'Q15843', 'Q9NX08', 'Q8IWQ3', 'Q9Y6G5', 'Q9P000', 'P49419', 'Q86X83', 'Q9UDY2', 'Q96GG9', 'P62877', 'Q13496', 'Q9BWC9', 'P60520', 'O94888', 'Q15527', 'Q9GZQ3', 'Q8TAA9', 'Q01085', 'Q8N163', 'Q07157', 'Q9NRC8'…			95.6129
VACV	P24357	Immune evasion protein OPG047	OPG047	Q9BVC4	Target of rapamycin complex subunit LST8	MLST8	21.4519	20.9492	['Q9NXR5', 'P85299', 'Q6NXT1', 'O43156', 'P57078', 'Q04917', 'Q8N6D5', 'Q13615', 'P21281', 'Q6R327', 'P36543', 'Q8NBW4', 'Q8WYN0', 'P78318', 'Q8WXK4', 'P07205', 'Q9P2R3', 'Q9GZV1', 'Q9C0E2', 'P62942', 'Q99549', 'A6NC57', 'O15111', 'O00221', 'Q9BQG2', 'P63104', 'Q92526', 'Q96DX5', 'Q8WXH4', 'P85298', 'Q9NQL2', 'Q6ZW76', 'Q9H9P5', 'Q68DC2', 'Q8TB45', 'Q5VZM2', 'Q8NEB9', 'Q8TC84', 'P21283', 'Q8TDY2'…			95.6129
VACV	P24357	Immune evasion protein OPG047	OPG047	Q9BYB4	Guanine nucleotide-binding protein subunit beta-like protein 1	GNB1L	21.4519	20.5714	['P78396', 'O75317', 'A6NNY8', 'Q92750', 'A3KMH1', 'Q86XD8', 'P57053', 'Q9BY41', 'P46778', 'Q8WWL7', 'O75486', 'Q8NEM7', 'O14744', 'P56537', 'Q5JTZ9', 'P11441', 'Q9UPT9', 'Q969S8', 'P22674', 'P62888', 'Q13042', 'Q92831', 'Q92769', 'Q9UMX0', 'Q96RY7', 'Q9NXF1', 'Q8WTW4', 'Q9UHD9', 'Q92793', 'Q8NEB9', 'P54727', 'Q86U86', 'O95067', 'O43684', 'Q9NXC5', 'Q15843', 'P42766', 'Q15059', 'Q9BXF3', 'Q5H9L4'…			95.6129
VACV	P24357	Immune evasion protein OPG047	OPG047	Q9H977	WD repeat-containing protein 54	WDR54	21.4519	24.9099	['O15488', 'Q96MF2', 'Q9BRQ3', 'Q9Y316', 'Q96CP2', 'Q8WVF1']			95.6129
VACV	P24357	Immune evasion protein OPG047	OPG047	Q9HAV0	Guanine nucleotide-binding protein subunit beta-4	GNB4	21.4519	19.4881	['P50990', 'Q96N96', 'P25100', 'P01213', 'P48051', 'P53671', 'Q99712', 'P31152', 'P39023', 'Q14721', 'Q15835', 'Q8TCU6', 'Q9NQ66', 'Q9H4E5', 'Q9UGV2', 'P78345', 'P49758', 'Q08462', 'P28482', 'Q86XD8', 'P35348', 'Q15750', 'P46778', 'P01185', 'P55769', 'O60262', 'P30679', 'Q9H444', 'Q6ZMV9', 'Q9P286', 'P04000', 'P11441', 'Q13009', 'P29992', 'Q13686', 'P62888', 'P38405', 'P53778', 'Q15759', 'O94844'…			95.6129
VACV	P24362	Pseudokinase OPG198	OPG198	O14733	Dual specificity mitogen-activated protein kinase kinase 7	MAP2K7	26.6164	29.6444	['Q9Y279', 'P28482', 'Q99439', 'Q8IWL3', 'P27815', 'Q7Z434', 'P80370', 'Q6S5L8', 'Q14457', 'P43405', 'Q96RU7', 'Q9Y6R4', 'Q03405', 'Q13387', 'Q13163', 'P17252', 'P06241', 'Q9NRL3', 'Q969H4', 'O43815', 'P53004', 'Q14160', 'Q9UL54', 'P46937', 'P27361', 'Q9H4M7', 'O43283', 'Q14114', 'Q9UM73', 'Q12802', 'P25942', 'Q13033', 'P45985', 'Q9NYL2', 'P17535', 'Q7L523', 'Q8TEQ6', 'Q5VSL9', 'Q9HBV2', 'Q9ULQ0'…			96.6505
VACV	P24362	Pseudokinase OPG198	OPG198	O15264	Mitogen-activated protein kinase 13	MAPK13	26.6164	29.2952	['O14490', 'Q15555', 'P43146', 'P17706', 'Q8WUJ0', 'P35813', 'P02686', 'Q9H4E5', 'P56180', 'P01100', 'Q8WYK2', 'O15075', 'Q04917', 'Q16825', 'Q96KR7', 'Q9BV47', 'O75582', 'P57721', 'Q15750', 'P63151', 'Q15691', 'Q8NEM7', 'Q99439', 'P28827', 'Q9H1R3', 'Q8WWF8', 'P30679', 'Q9P286', 'Q96QS6', 'Q9P0J1', 'P05107', 'P08238', 'P29992', 'Q7L3B6', 'Q8N7U6', 'P63104', 'P38405', 'P53778', 'Q16543', 'Q14152'…			96.6505
VACV	P24362	Pseudokinase OPG198	OPG198	O75716	Serine/threonine-protein kinase 16	STK16	26.6164	27.3521	['Q9Y295', 'Q01196', 'Q9NQH7', 'Q8WVV4', 'Q13950', 'Q6PEX3', 'P55039', 'Q9NQW7', 'O95817', 'Q14680', 'Q8N5Z5', 'O43895', 'Q6GMR7', 'P49419', 'Q9H0R6', 'P12757', 'Q8IWZ5', 'O00519', 'Q9HCP0', 'P78368', 'P40616', 'Q9Y4P1', 'Q9Y6M4', 'Q8N8L6', 'Q9BQ13', 'Q5JXC2', 'A8MUP2', 'O60760', 'Q3V5L5', 'P12955', 'Q0VD86', 'Q96Q35', 'P49247', 'Q9NRH2', 'Q6UY14', 'Q9UJ70', 'Q13761']			96.6505
VACV	P24362	Pseudokinase OPG198	OPG198	O94768	Serine/threonine-protein kinase 17B	STK17B	26.6164	27.8159	['P53675', 'Q8NBM4', 'Q8N7B1', 'Q5THR3', 'P31152', 'P20472', 'P43657', 'P28482', 'P24844', 'Q9BUY7', 'P05937', 'P19105', 'O14950', 'O60673', 'P53778', 'Q15759', 'P02585', 'P58872', 'Q9Y620', 'O43242', 'Q86V35', 'P61601', 'A8MZ26', 'Q13976', 'P49593', 'Q9NZT1', 'P27482', 'Q9NP86', 'Q96RU8', 'P07951', 'Q96LZ3', 'P0DP25', 'O94842', 'Q8TD08', 'P49754', 'P27361', 'P55008', 'A0PJX0', 'Q13535', 'A8K855'…			96.6505
VACV	P24362	Pseudokinase OPG198	OPG198	P00540	Proto-oncogene serine/threonine-protein kinase mos	MOS	26.6164	31.4789	['P12643', 'Q16537', 'P35813', 'P12644', 'Q86YF9', 'Q5JR59', 'Q15750', 'O76064', 'Q9P0J1', 'P08238', 'Q16543', 'A8MPX8', 'P36406', 'O95972', 'Q9BYG4', 'Q9BYG5', 'Q9NR23', 'Q9NWX5', 'Q9P289', 'P49593', 'Q13163', 'P62070', 'Q9P2J9', 'Q5SGD2', 'O75791', 'Q3KQV9', 'O14874', 'Q13451', 'O75688', 'Q96GS4', 'P34931', 'P0DMV8', 'P0DMV9', 'Q8N3J5', 'P11142', 'P53992', 'Q9P2P5', 'Q96QG7', 'Q13137', 'Q13200'…			96.6505
VACV	P24362	Pseudokinase OPG198	OPG198	P06493	Cyclin-dependent kinase 1	CDK1	26.6164	30.4969	['Q9BW62', 'P78396', 'P09429', 'O00505', 'Q9Y5T5', 'P05067', 'O14490', 'P07947', 'Q12778', 'Q15311', 'Q01196', 'Q14684', 'Q9P2X3', 'P51948', 'Q8N752', 'P02686', 'Q9NSI6', 'P06400', 'Q9UQR0', 'P57078', 'O95271', 'Q9UIV1', 'P28749', 'Q9H4X1', 'Q9HD67', 'P28482', 'Q9NRM7', 'Q9UQ07', 'P62191', 'Q6RI45', 'Q9NTI5', 'Q9Y250', 'Q69YH5', 'P51668', 'O00399', 'Q96CX2', 'O75602', 'Q8WWL7', 'O75909', 'Q8WWK9'…			96.6505
VACV	P24362	Pseudokinase OPG198	OPG198	P0C263	Serine/threonine-protein kinase SBK2	SBK2	26.6164	28.2914	0			96.6505
VACV	P24362	Pseudokinase OPG198	OPG198	P0C264	Uncharacterized serine/threonine-protein kinase SBK3	SBK3	26.6164	25.2859	['Q13868', 'O95561']			96.6505
VACV	P24362	Pseudokinase OPG198	OPG198	P11309	Serine/threonine-protein kinase pim-1	PIM1	26.6164	28.6696	['P07947', 'Q9Y3I1', 'Q5THR3', 'Q9UNH7', 'Q16537', 'P35813', 'Q8WV16', 'P20472', 'P57078', 'Q04917', 'Q86XD8', 'Q15750', 'Q9ULW6', 'P24844', 'Q9BUY7', 'Q8N5S9', 'Q99457', 'P05937', 'Q9P0J1', 'Q9H694', 'O95644', 'P63104', 'A8MPX8', 'P02585', 'P58872', 'P36406', 'Q86V35', 'O95747', 'P51813', 'O43524', 'P54840', 'P29320', 'A8MZ26', 'Q96F86', 'P49593', 'P17252', 'Q9NZT1', 'P27482', 'Q9NP86', 'P83916'…			96.6505
VACV	P24362	Pseudokinase OPG198	OPG198	P11802	Cyclin-dependent kinase 4	CDK4	26.6164	31.8786	['P78396', 'O00505', 'Q15555', 'P53671', 'P78504', 'Q15796', 'Q13627', 'Q9P2X3', 'P51948', 'Q8N752', 'Q9NSI6', 'P06400', 'P57078', 'O95271', 'Q9UIV1', 'P28749', 'P28482', 'P43307', 'P57053', 'Q9UQ07', 'Q6RI45', 'Q9UH17', 'O75832', 'O75602', 'Q8WWL7', 'O75909', 'Q9UKT5', 'Q13882', 'Q15208', 'P19388', 'Q13156', 'O96017', 'Q5VWP3', 'Q9H4Z2', 'Q5FWF5', 'Q96P53', 'O14744', 'Q01094', 'P12004', 'Q6ZMV9'…			96.6505
VACV	P24362	Pseudokinase OPG198	OPG198	P15735	Phosphorylase b kinase gamma catalytic chain, liver/testis isoform	PHKG2	26.6164	27.1482	['Q9Y295', 'Q9BZC1', 'Q5THR3', 'P20472', 'O15442', 'Q9BUY7', 'P46020', 'P05937', 'Q8N6W0', 'Q86VU5', 'P02585', 'P58872', 'Q13085', 'Q86V35', 'A8MZ26', 'O43819', 'Q6NXT2', 'O00483', 'Q9UJT1', 'Q9NZT1', 'P27482', 'O95235', 'Q9NP86', 'O60683', 'Q9BYD6', 'P0DP25', 'Q96NA2', 'Q9H4M7', 'P43356', 'P55008', 'Q96MN5', 'A8K855', 'Q9BQI0', 'Q9Y5Q8', 'Q5EBL4', 'P46019', 'Q9BXU9', 'P62906', 'Q16540', 'Q9UGJ0'…			96.6505
VACV	P24362	Pseudokinase OPG198	OPG198	P17612	cAMP-dependent protein kinase catalytic subunit alpha	PRKACA	26.6164	27.3531	['Q9UKA4', 'P07947', 'Q12778', 'Q9NR19', 'Q13627', 'P51817', 'Q5H9T9', 'O95292', 'Q9NUB1', 'P63220', 'Q5JQC9', 'Q96KP4', 'Q96KN2', 'Q08462', 'Q05329', 'Q13023', 'P57059', 'Q9BY41', 'Q9HC16', 'Q9Y2B9', 'Q15691', 'Q9UBD0', 'Q15208', 'P07197', 'O15079', 'P46108', 'Q92890', 'Q9NP90', 'P08238', 'P63104', 'P27815', 'Q16543', 'Q7Z434', 'Q03933', 'Q9UH77', 'O43572', 'Q9UD71', 'P28472', 'O60503', 'Q14847'…			96.6505
VACV	P24362	Pseudokinase OPG198	OPG198	P19784	Casein kinase II subunit alpha'	CSNK2A2	26.6164	32.0674	['Q15555', 'Q96B23', 'Q01196', 'Q9H5Z1', 'O43396', 'Q14684', 'Q8IZP6', 'P20042', 'Q9NSI6', 'Q96BK5', 'Q13099', 'Q9ULW3', 'P48426', 'P28482', 'Q6RI45', 'Q5TAP6', 'O75582', 'Q9Y3A4', 'O95503', 'O14786', 'Q7RTP6', 'Q9Y2Z0', 'Q9ULW6', 'Q9NZR4', 'Q99459', 'Q99457', 'Q53F19', 'P11387', 'P08238', 'O00422', 'Q99575', 'Q86SE9', 'Q9BQK8', 'Q8TD26', 'Q16543', 'Q15759', 'Q16566', 'Q6P2M8', 'Q9UPE1', 'Q92769'…			96.6505
VACV	P24362	Pseudokinase OPG198	OPG198	P22612	cAMP-dependent protein kinase catalytic subunit gamma	PRKACG	26.6164	28.9314	['P07947', 'Q12778', 'Q9NR19', 'Q13627', 'P51817', 'Q5H9T9', 'Q9NUB1', 'P05114', 'P63220', 'Q96KP4', 'Q96KN2', 'Q08462', 'Q13023', 'P05305', 'Q9UBD0', 'Q15208', 'Q9NP90', 'P27815', 'Q03933', 'O43572', 'O60503', 'Q14847', 'P26678', 'P54687', 'Q9Y2H1', 'P42685', 'P40145', 'Q13976', 'Q5SW24', 'P12931', 'P06241', 'P04150', 'Q86UN6', 'Q9H6R3', 'Q08828', 'Q00613', 'Q6ZV29', 'P51151', 'Q9UBD0', 'Q02156'…			96.6505
VACV	P24362	Pseudokinase OPG198	OPG198	P22694	cAMP-dependent protein kinase catalytic subunit beta	PRKACB	26.6164	26.7712	['Q9UKA4', 'P07947', 'Q9Y3I1', 'Q12778', 'Q9NR19', 'Q13627', 'P51817', 'O95292', 'Q9NUB1', 'P63220', 'Q5JQC9', 'Q96KP4', 'Q96KN2', 'Q08462', 'Q13023', 'P05305', 'Q8IX12', 'Q15691', 'Q9UBD0', 'Q15208', 'Q99747', 'Q9NP90', 'P08238', 'Q5T686', 'P27815', 'Q7Z434', 'Q03933', 'O43572', 'O60503', 'P26678', 'P54687', 'P21333', 'Q9Y2H1', 'P42685', 'P40145', 'Q13976', 'Q9P0L0', 'P08138', 'Q5SW24', 'P12931'…			96.6505
VACV	P24362	Pseudokinase OPG198	OPG198	P24941	Cyclin-dependent kinase 2	CDK2	26.6164	29.8755	['Q9BW62', 'P78396', 'O00505', 'Q99626', 'Q8NA61', 'O14490', 'Q15555', 'Q12778', 'Q99708', 'Q15796', 'P36888', 'Q9P2X3', 'P51948', 'Q9NSI6', 'P06400', 'Q9UQR0', 'P57078', 'O95271', 'Q9UIV1', 'Q69YQ0', 'P28749', 'P28482', 'Q9NRM7', 'O43918', 'Q9UQ07', 'P62191', 'Q6RI45', 'Q9NTI5', 'P51668', 'P10244', 'O75602', 'Q8WWL7', 'O75909', 'Q9BW66', 'Q8N448', 'Q13882', 'P07948', 'Q86T65', 'Q15208', 'Q9Y535'…			96.6505
VACV	P24362	Pseudokinase OPG198	OPG198	P27361	Mitogen-activated protein kinase 3	MAPK3	26.6164	28.7877	['P03886', 'P09429', 'O94822', 'P05067', 'P17948', 'O14490', 'P07947', 'P25100', 'Q15555', 'P04271', 'P43146', 'Q13464', 'Q13258', 'Q96AC1', 'P17706', 'Q8WUJ0', 'P35813', 'Q8WXI2', 'P02686', 'Q9H4E5', 'P56180', 'P01100', 'Q8WYK2', 'P06400', 'Q13323', 'O15075', 'Q04917', 'Q16825', 'Q96KR7', 'P28482', 'P05305', 'Q9BV47', 'O75582', 'P57721', 'Q15750', 'P63151', 'Q8NFU7', 'P17342', 'Q15691', 'P07948'…			96.6505
VACV	P24362	Pseudokinase OPG198	OPG198	P28482	Mitogen-activated protein kinase 1	MAPK1	26.6164	28.8467	['P03886', 'P09429', 'P05067', 'P17948', 'O14490', 'P07947', 'P25100', 'Q15555', 'Q12778', 'P04271', 'Q01196', 'P43146', 'Q96CW5', 'Q13258', 'Q9Y6Q9', 'Q96AC1', 'P17706', 'Q8WUJ0', 'P35813', 'O95863', 'Q8WXI2', 'O00287', 'P02686', 'Q9H4E5', 'P56180', 'P01100', 'Q8WYK2', 'O15075', 'Q04917', 'Q16825', 'Q96KR7', 'P05305', 'Q9BV47', 'O75582', 'P57721', 'Q15750', 'P63151', 'Q15691', 'P07948', 'Q8NEM7'…			96.6505
VACV	P24362	Pseudokinase OPG198	OPG198	P45984	Mitogen-activated protein kinase 9	MAPK9	26.6164	29.8503	['P03886', 'P05067', 'Q9Y3I1', 'P35813', 'P01100', 'Q8WYK2', 'Q5JST6', 'O95271', 'Q13469', 'Q8N448', 'P55957', 'Q07817', 'Q5VWP3', 'P36952', 'Q9Y5K6', 'Q15759', 'O95147', 'Q14642', 'Q01581', 'P30305', 'P25391', 'Q8TCX5', 'P10620', 'Q9P289', 'Q14934', 'Q13387', 'P50616', 'Q08AE8', 'Q16520', 'Q9NRL3', 'O15217', 'Q02930', 'P02794', 'O43815', 'P49674', 'P80192', 'Q8IV63', 'Q99986', 'Q16828', 'P01130'…			96.6505
VACV	P24362	Pseudokinase OPG198	OPG198	P45985	Dual specificity mitogen-activated protein kinase kinase 4	MAP2K4	26.6164	31.3644	['Q9Y295', 'P85299', 'P28482', 'P98172', 'Q8IWL3', 'Q9P286', 'Q53F19', 'Q9H694', 'P55039', 'P53778', 'Q15759', 'P85298', 'Q14093', 'P30793', 'P21333', 'P29590', 'Q9Y6R4', 'O95755', 'P52564', 'Q96RU8', 'P06241', 'O75914', 'Q8TD19', 'Q07960', 'O75791', 'Q96BR1', 'P27361', 'Q9H4M7', 'O43283', 'Q96EK9', 'P25942', 'P31749', 'P41279', 'Q8TEQ6', 'Q13164', 'O15264', 'Q12851', 'P36575', 'Q5JT25', 'Q6ZN16'…			96.6505
VACV	P24362	Pseudokinase OPG198	OPG198	P46734	Dual specificity mitogen-activated protein kinase kinase 3	MAP2K3	26.6164	30.7487	['Q9H9S4', 'Q15080', 'P31152', 'Q13627', 'Q8IW03', 'Q9UGV2', 'Q9Y6E0', 'P28482', 'Q9NRM7', 'Q99439', 'Q8IWL3', 'P08651', 'P53778', 'Q15759', 'Q9NRD5', 'Q03169', 'Q969P5', 'O15105', 'O14965', 'P10599', 'P35240', 'Q14457', 'Q00722', 'Q8IUQ4', 'Q9Y6R4', 'Q13387', 'Q13163', 'P52564', 'P13533', 'Q9UI15', 'Q9Y6Q1', 'Q9ULZ2', 'Q99757', 'P20807', 'Q9UKG1', 'P29317', 'Q9BZE0', 'Q92597', 'P41222', 'O43255'…			96.6505
VACV	P24362	Pseudokinase OPG198	OPG198	P48729	Casein kinase I isoform alpha	CSNK1A1	26.6164	26.9083	0			96.6505
VACV	P24362	Pseudokinase OPG198	OPG198	P49841	Glycogen synthase kinase-3 beta	GSK3B	26.6164	30.2416	['Q99626', 'Q9UKA4', 'P05067', 'P57058', 'Q13887', 'P07947', 'P12643', 'Q9Y3I1', 'Q12778', 'O14867', 'Q5THR3', 'P31152', 'Q15796', 'Q9Y4H2', 'Q13627', 'P12236', 'Q9Y6Q9', 'Q96AC1', 'O60346', 'Q16537', 'Q13433', 'P35813', 'Q86V86', 'O95863', 'Q8N752', 'Q9H4E5', 'P20472', 'P56180', 'Q9NWU2', 'P18075', 'P12644', 'P55283', 'Q86YF9', 'O95271', 'Q01523', 'Q04917', 'P22004', 'Q9BWX5', 'Q9UK05', 'P28482'…			96.6505
VACV	P24362	Pseudokinase OPG198	OPG198	P50613	Cyclin-dependent kinase 7	CDK7	26.6164	29.1668	['P78396', 'O00505', 'P13984', 'Q96P16', 'Q14190', 'P51948', 'P02686', 'P05114', 'Q9NQG5', 'Q92750', 'Q9BVI0', 'P51668', 'O75602', 'Q8WWL7', 'O75909', 'P0DPB6', 'P19388', 'P53999', 'Q01094', 'P12004', 'O43148', 'P51946', 'P08238', 'Q7L3B6', 'Q96NB3', 'P49336', 'P22674', 'Q13042', 'Q16543', 'P53803', 'Q8ND76', 'Q9P287', 'Q9NQE9', 'P61218', 'Q13619', 'Q9GZS1', 'Q92769', 'Q9Y5B9', 'Q8N1B3', 'P55316'…			96.6505
VACV	P24362	Pseudokinase OPG198	OPG198	P50750	Cyclin-dependent kinase 9	CDK9	26.6164	29.442	['P78396', 'Q9UHK0', 'P13984', 'P50990', 'Q96RN5', 'P40938', 'Q9H0D6', 'P60981', 'Q96P16', 'Q01196', 'Q15796', 'P35813', 'Q9UKM9', 'P51948', 'P02686', 'P42330', 'Q9NPJ6', 'P06400', 'O60244', 'O00567', 'Q9Y3I0', 'Q92915', 'Q15560', 'Q9NQG5', 'Q9BTT4', 'O43918', 'O75694', 'Q9H7D0', 'Q6R327', 'Q96KR1', 'Q13247', 'P10244', 'P46778', 'Q8WWL7', 'O75909', 'Q8IVF2', 'P33176', 'Q96L21', 'O43719', 'Q05639'…			96.6505
VACV	P24362	Pseudokinase OPG198	OPG198	P51817	cAMP-dependent protein kinase catalytic subunit PRKX	PRKX	26.6164	27.3593	['P07947', 'Q9NR19', 'Q13627', 'Q9NUB1', 'P63220', 'Q5JQC9', 'Q96KP4', 'Q96KN2', 'Q9UBD0', 'Q15208', 'Q9NP90', 'P27815', 'Q03933', 'P26678', 'O43541', 'P54687', 'Q9Y2H1', 'P42685', 'O95817', 'Q13976', 'P12931', 'P06241', 'Q86UN6', 'Q9H6R3', 'Q00613', 'Q6ZV29', 'P51151', 'Q92917', 'Q9UBD0', 'Q9HCK5', 'Q96M20', 'P49915', 'Q13526', 'O15382', 'P22612', 'Q12791', 'P62841', 'A8MYU2', 'O15530', 'P51149'…			96.6505
VACV	P24362	Pseudokinase OPG198	OPG198	P52564	Dual specificity mitogen-activated protein kinase kinase 6	MAP2K6	26.6164	29.6081	['Q9H9S4', 'P05067', 'Q9Y3I1', 'Q15080', 'P31152', 'P02686', 'Q8IW03', 'Q9UGV2', 'P28482', 'Q99439', 'O15111', 'P53778', 'Q15759', 'Q9NRD5', 'Q03169', 'O95257', 'Q969P5', 'O15105', 'P01037', 'Q14457', 'Q00722', 'Q8IUQ4', 'Q9Y6R4', 'Q13163', 'Q9UI15', 'P46734', 'Q9Y6Q1', 'Q9ULZ2', 'Q99757', 'P20807', 'Q92597', 'P41222', 'O43255', 'Q8TD08', 'Q38SD2', 'P15153', 'Q16512', 'O60645', 'Q9UL54', 'Q6WRX3'…			96.6505
VACV	P24362	Pseudokinase OPG198	OPG198	P53778	Mitogen-activated protein kinase 12	MAPK12	26.6164	18.1084	['O14490', 'Q15555', 'P43146', 'P17706', 'Q8WUJ0', 'P35813', 'P02686', 'Q9H4E5', 'P56180', 'P01100', 'Q8WYK2', 'O15075', 'P55283', 'Q04917', 'Q16825', 'Q96KR7', 'P28482', 'P19022', 'Q9BV47', 'O75582', 'P57721', 'Q15750', 'P63151', 'Q15691', 'Q99439', 'P28827', 'Q9H1R3', 'Q8WWF8', 'P30679', 'Q9P286', 'Q96QS6', 'Q9P0J1', 'P05107', 'P08238', 'P29992', 'Q7L3B6', 'Q8N7U6', 'P63104', 'P38405', 'Q16543'…			96.6505
VACV	P24362	Pseudokinase OPG198	OPG198	P68400	Casein kinase II subunit alpha	CSNK2A1	26.6164	31.2707	['O95931', 'Q01196', 'Q9H5Z1', 'O43396', 'Q14684', 'Q8IZP6', 'P46597', 'O95863', 'P01100', 'P20042', 'Q9NSI6', 'Q96BK5', 'P32745', 'Q9ULW3', 'P48426', 'P28482', 'Q16555', 'Q6RI45', 'Q5TAP6', 'Q9Y3A4', 'O95503', 'P51811', 'Q8TEA8', 'Q9BRS2', 'Q9Y2Z0', 'Q9P127', 'Q9ULW6', 'Q9NZR4', 'P12956', 'P53999', 'Q99457', 'O15111', 'Q53F19', 'P11387', 'P04156', 'Q9Y297', 'Q14498', 'Q99575', 'Q86SE9', 'O75475'…			96.6505
VACV	P24362	Pseudokinase OPG198	OPG198	Q00526	Cyclin-dependent kinase 3	CDK3	26.6164	29.8257	['P78396', 'P78396', 'O00505', 'O00505', 'O14490', 'O14490', 'Q9P2X3', 'Q9P2X3', 'Q9NSI6', 'Q9NSI6', 'P06400', 'P06400', 'P57078', 'P57078', 'O95271', 'O95271', 'P28749', 'P28749', 'P28482', 'P28482', 'Q9UQ07', 'Q9UQ07', 'P62191', 'P62191', 'Q6RI45', 'Q6RI45', 'Q9NTI5', 'Q9NTI5', 'P10244', 'P10244', 'O75602', 'O75602', 'Q8WWL7', 'Q8WWL7', 'O75909', 'O75909', 'Q05639', 'Q86T65', 'Q86T65', 'Q15208'…			96.6505
VACV	P24362	Pseudokinase OPG198	OPG198	Q00532	Cyclin-dependent kinase-like 1	CDKL1	26.6164	30.9664	['Q96HU1', 'P28074', 'O43854', 'Q86YT6', 'O00267', 'Q13451', 'Q9H079', 'Q96EB6', 'Q15654', 'Q5MAI5']			96.6505
VACV	P24362	Pseudokinase OPG198	OPG198	Q00534	Cyclin-dependent kinase 6	CDK6	26.6164	31.8855	['P78396', 'O00505', 'Q9Y3I1', 'Q01196', 'Q9P2X3', 'P51948', 'Q8N752', 'Q9NSI6', 'P06400', 'P57078', 'O95271', 'P28749', 'Q9UQ07', 'Q6RI45', 'P61371', 'O75602', 'Q8WWL7', 'O75909', 'Q13882', 'Q15208', 'P11308', 'Q13950', 'P19388', 'Q13156', 'O96017', 'Q14186', 'Q5VWP3', 'Q9H4Z2', 'Q5FWF5', 'Q96P53', 'O14744', 'Q01094', 'P12004', 'Q6ZMV9', 'O15018', 'P51946', 'Q9P286', 'O75419', 'Q9BYB4', 'Q5JTZ9'…			96.6505
VACV	P24362	Pseudokinase OPG198	OPG198	Q00535	Cyclin-dependent kinase 5	CDK5	26.6164	28.7147	['P50990', 'P07947', 'Q9Y2L1', 'P02686', 'A6NHL2', 'P06400', 'Q5VV42', 'Q16555', 'Q9H4B7', 'O14786', 'Q9NZ32', 'Q8IWL3', 'Q07817', 'P19388', 'P53999', 'Q9BUF5', 'P12004', 'P17600', 'Q99719', 'Q12864', 'P51805', 'P08238', 'P49336', 'Q92831', 'Q8ND76', 'O43164', 'P27695', 'P12036', 'P10275', 'Q8TDN4', 'P0DPH7', 'O14965', 'Q14990', 'P30305', 'Q3KP44', 'O95067', 'Q14457', 'P16989', 'Q9NY65', 'Q96DN5'…			96.6505
VACV	P24362	Pseudokinase OPG198	OPG198	Q02750	Dual specificity mitogen-activated protein kinase kinase 1	MAP2K1	26.6164	33.2778	['Q9UHK0', 'P07947', 'Q8N7B1', 'P53671', 'Q99578', 'P31152', 'Q13464', 'Q15796', 'Q13627', 'Q8TCU6', 'P17706', 'Q8WUJ0', 'P35813', 'Q8WXI2', 'P02686', 'Q9H4E5', 'Q6T310', 'P18075', 'P57078', 'Q96S96', 'Q04917', 'Q5VYJ5', 'P10114', 'P28482', 'P05305', 'Q9BV47', 'O75582', 'Q15750', 'O75832', 'Q13882', 'P07948', 'Q9UNN8', 'Q9UBD0', 'Q8IWL3', 'Q8IYK8', 'Q7Z5R6', 'Q9P286', 'P55040', 'P06213', 'O15111'…			96.6505
VACV	P24362	Pseudokinase OPG198	OPG198	Q14012	Calcium/calmodulin-dependent protein kinase type 1	CAMK1	26.6164	27.3372	['P53675', 'Q8N7B1', 'Q9Y3I1', 'Q5THR3', 'P31152', 'Q16537', 'P20472', 'P28482', 'Q9BUY7', 'O75781', 'Q8N5S9', 'P17600', 'P05937', 'P53778', 'Q15759', 'P02585', 'P58872', 'P09601', 'Q9Y620', 'Q9UBC2', 'O43242', 'P68400', 'Q86V35', 'P61601', 'Q8TBC4', 'A8MZ26', 'P49593', 'Q8NEV1', 'Q9NZT1', 'P27482', 'Q9NP86', 'Q13564', 'Q9NP62', 'P07951', 'Q96LZ3', 'Q9H2U2', 'P0DP25', 'Q9NXK8', 'Q05586', 'Q8TD08'…			96.6505
VACV	P24362	Pseudokinase OPG198	OPG198	Q15131	Cyclin-dependent kinase 10	CDK10	26.6164	27.9113	['Q58A45', 'Q9Y3I1', 'P15036', 'Q9BTT4', 'O75909', 'Q9NPJ1', 'P12004', 'P51946', 'Q562R1', 'P49336', 'Q8IYX3', 'Q8N1B3', 'Q9BWU1', 'Q9NP66', 'Q03188', 'O60563', 'Q9H7P6', 'P34897', 'Q9NWQ4', 'O00267', 'P17987', 'Q99814', 'Q13526', 'O00628', 'P78371', 'Q16589', 'Q16629', 'P11142', 'Q96QC0', 'O43711', 'Q16665', 'P98175', 'Q02383', 'Q9NWS0', 'Q9UK58', 'P24863', 'P32969', 'O75792', 'P31948', 'P17844'…			96.6505
VACV	P24362	Pseudokinase OPG198	OPG198	Q15759	Mitogen-activated protein kinase 11	MAPK11	26.6164	30.3743	['P03886', 'P17948', 'P07947', 'Q15555', 'P43146', 'Q13464', 'P55854', 'P17706', 'Q8WUJ0', 'P35813', 'P02686', 'Q9H4E5', 'P56180', 'P01100', 'Q8WYK2', 'O15075', 'P55283', 'Q04917', 'Q16825', 'Q96KR7', 'P19022', 'Q9BV47', 'O75582', 'Q8IWW6', 'P57721', 'Q15750', 'P63151', 'Q9NPJ1', 'Q15691', 'P28827', 'Q9H1R3', 'Q07817', 'P42285', 'Q8WWF8', 'P30679', 'Q9P286', 'P06213', 'O15111', 'Q96QS6', 'Q9P0J1'…			96.6505
VACV	P24362	Pseudokinase OPG198	OPG198	Q16539	Mitogen-activated protein kinase 14	MAPK14	26.6164	28.7466	['P03886', 'P17948', 'P07947', 'Q15555', 'Q5VYV7', 'P43146', 'Q13464', 'P55854', 'Q14684', 'Q9Y6Q9', 'P17706', 'Q8WUJ0', 'P35813', 'P02686', 'Q9H4E5', 'P56180', 'P01100', 'Q8WYK2', 'P06400', 'O15075', 'P55283', 'Q13243', 'Q04917', 'Q16825', 'Q96KR7', 'P15822', 'P28482', 'P19022', 'Q9BV47', 'O75582', 'Q6R327', 'P57721', 'Q15750', 'Q9NQT8', 'P63151', 'P52945', 'P49917', 'Q9NPJ1', 'Q15691', 'Q8NEM7'…			96.6505
VACV	P24362	Pseudokinase OPG198	OPG198	Q16644	MAP kinase-activated protein kinase 3	MAPKAPK3	26.6164	27.702	['P43146', 'P31152', 'P06400', 'P28482', 'Q9H488', 'Q53F19', 'P53778', 'Q15759', 'Q10472', 'Q14457', 'Q6P9A2', 'Q8IXK2', 'P12931', 'Q9H8X2', 'Q8NCL4', 'Q86SR1', 'Q8TD08', 'P27361', 'Q9UNK0', 'P31749', 'Q49A17', 'Q8IUC8', 'Q13164', 'Q9UMY1', 'Q6IS24', 'O15264', 'Q7Z7M9', 'O00479', 'Q9HCQ5', 'Q6JBY9', 'Q7Z4T8', 'Q14919', 'P78364', 'Q99496', 'O60499', 'P12830', 'Q8NCW6', 'P04792', 'P35226', 'Q9H1K1'…			96.6505
VACV	P24362	Pseudokinase OPG198	OPG198	Q16816	Phosphorylase b kinase gamma catalytic chain, skeletal muscle/heart isoform	PHKG1	26.6164	26.7805	['Q9BZC1', 'Q5THR3', 'P20472', 'Q9BUY7', 'P46020', 'P05937', 'Q8N6W0', 'P02585', 'P58872', 'Q86V35', 'A8MZ26', 'Q8N3L3', 'Q9UJT1', 'Q9NZT1', 'P27482', 'Q9NP86', 'Q9BYD6', 'P0DP25', 'P15735', 'Q96NA2', 'P55008', 'A8K855', 'Q9BQI0', 'Q5EBL4', 'P46019', 'Q9BXU9', 'P62906', 'Q16540', 'Q9NRH3', 'P0DP23', 'Q96J87', 'P23258', 'P16930', 'Q6P2I3', 'Q9BR76', 'O15355', 'P57796', 'Q8N7B9', 'Q92828', 'Q9ULV4'…			96.6505
VACV	P24362	Pseudokinase OPG198	OPG198	Q52WX2	Serine/threonine-protein kinase SBK1	SBK1	26.6164	27.5519	['Q9UNF0', 'Q86WN1', 'Q15642', 'P14866', 'O15355', 'Q9UKS6']			96.6505
VACV	P24362	Pseudokinase OPG198	OPG198	Q5MAI5	Cyclin-dependent kinase-like 4	CDKL4	26.6164	29.6295	['Q86YT6', 'Q00532', 'Q13451', 'Q7L0Q8', 'P07900', 'P26358', 'P0CG38', 'Q92614']			96.6505
VACV	P24362	Pseudokinase OPG198	OPG198	Q6P2M8	Calcium/calmodulin-dependent protein kinase type 1B	PNCK	26.6164	28.6957	['P53675', 'Q8N7B1', 'Q5THR3', 'P31152', 'P20472', 'P28482', 'Q9BUY7', 'O75781', 'P05937', 'P53778', 'Q15759', 'P02585', 'P58872', 'P09601', 'Q9Y620', 'Q9UBC2', 'O43242', 'P68400', 'Q86V35', 'P61601', 'Q8TBC4', 'A8MZ26', 'Q13976', 'P49593', 'Q8NEV1', 'Q9NZT1', 'P27482', 'Q9NP86', 'Q13564', 'P07951', 'Q96LZ3', 'Q9H2U2', 'P0DP25', 'Q05586', 'Q8TD08', 'P49754', 'P27361', 'Q02818', 'P55008', 'A0PJX0'…			96.6505
VACV	P24362	Pseudokinase OPG198	OPG198	Q6SA08	Testis-specific serine/threonine-protein kinase 4	TSSK4	26.6164	28.7096	['Q5THR3', 'Q16537', 'P35813', 'P20472', 'P57078', 'Q04917', 'Q86XD8', 'Q6RI45', 'Q15750', 'Q9ULW6', 'Q9BUY7', 'Q8N5S9', 'Q99457', 'P05937', 'Q9P0J1', 'Q9H694', 'P63104', 'A8MPX8', 'P02585', 'P58872', 'P36406', 'Q86V35', 'O95747', 'P54840', 'A8MZ26', 'P49593', 'Q9NZT1', 'P27482', 'Q9NP86', 'Q6P3S6', 'Q9P2J9', 'Q96S55', 'Q96LZ3', 'Q5SGD2', 'P0DP25', 'Q14738', 'P48454', 'Q08209', 'P60510', 'P55008'…			96.6505
VACV	P24362	Pseudokinase OPG198	OPG198	Q86V86	Serine/threonine-protein kinase pim-3	PIM3	26.6164	28.8097	['P07947', 'Q5THR3', 'Q16537', 'P35813', 'P20472', 'P57078', 'Q04917', 'Q86XD8', 'Q15750', 'Q9ULW6', 'Q9BUY7', 'Q8N5S9', 'Q99457', 'P01033', 'P05937', 'Q9P0J1', 'Q9H694', 'P63104', 'A8MPX8', 'P02585', 'P58872', 'P36406', 'Q86V35', 'O95747', 'P54840', 'A8MZ26', 'P49593', 'Q9NZT1', 'P27482', 'Q9NP86', 'P12931', 'P06241', 'Q6P3S6', 'Q9P2J9', 'Q96S55', 'Q96LZ3', 'Q5SGD2', 'P29317', 'P0DP25', 'Q14738'…			96.6505
VACV	P24362	Pseudokinase OPG198	OPG198	Q86YV6	Myosin light chain kinase family member 4	MYLK4	26.6164	28.7849	['P53675', 'Q8N7B1', 'Q5THR3', 'P31152', 'P20472', 'P28482', 'Q8NEM7', 'Q9BUY7', 'P05937', 'P08238', 'P53778', 'Q16543', 'Q15759', 'P02585', 'P58872', 'Q9Y620', 'O43242', 'P68400', 'Q86V35', 'A8MZ26', 'Q8NEV1', 'Q9NZT1', 'P27482', 'Q9NP86', 'P07951', 'Q96LZ3', 'P0DP25', 'Q8TD08', 'P49754', 'P27361', 'P55008', 'A0PJX0', 'Q13535', 'A8K855', 'Q9BQI0', 'Q13164', 'O15264', 'Q96BS2', 'Q9BXU9', 'P05976'…			96.6505
VACV	P24362	Pseudokinase OPG198	OPG198	Q8IU85	Calcium/calmodulin-dependent protein kinase type 1D	CAMK1D	26.6164	26.7897	['P53675', 'Q8N7B1', 'Q5THR3', 'P31152', 'P20472', 'P28482', 'Q9BUY7', 'O75781', 'Q8N5S9', 'Q9BUF5', 'P05937', 'Q14155', 'P53778', 'Q15759', 'P02585', 'P58872', 'P09601', 'Q9Y620', 'Q9UBC2', 'O43242', 'P68400', 'Q86V35', 'P61601', 'Q8TBC4', 'A5PKW4', 'A8MZ26', 'O95817', 'Q13976', 'P49593', 'Q8NEV1', 'Q9NZT1', 'P27482', 'Q9NP86', 'Q13564', 'P07951', 'Q96LZ3', 'O60234', 'Q9H2U2', 'P0DP25', 'Q9NXK8'…			96.6505
VACV	P24362	Pseudokinase OPG198	OPG198	Q8IZL9	Cyclin-dependent kinase 20	CDK20	26.6164	28.0894	['O00505', 'Q14190', 'P62333', 'P51948', 'Q96QB1', 'Q9UNF1', 'Q9BVI0', 'O75602', 'O75909', 'P46108', 'P28074', 'P51946', 'Q7L3B6', 'P49336', 'Q16543', 'Q9NQE9', 'P51571', 'Q8N1B3', 'Q9Y3M8', 'Q68DK7', 'Q96NH3', 'Q9BWU1', 'Q9UBK2', 'Q14683', 'O60563', 'Q9Y6A4', 'P49789', 'P56945', 'P50750', 'P62380', 'Q9NVE7', 'P81133', 'Q9BX68', 'Q8N5C6', 'P20794', 'P49721', 'A8MW92', 'Q7L9B9', 'Q9UPZ9', 'Q00587'…			96.6505
VACV	P24362	Pseudokinase OPG198	OPG198	Q8N165	Serine/threonine-protein kinase PDIK1L	PDIK1L	26.6164	33.2351	['O95685', 'Q86XI6', 'Q9UBW7', 'Q96BY7', 'P33176', 'P78318', 'Q5MJ09', 'Q5VSR9', 'Q9H7J1', 'Q14202', 'P08238', 'Q5MJ07', 'Q16543', 'Q6ZSY5', 'Q68DA7', 'Q8TDY2', 'Q9H0R8', 'Q05D32', 'Q9H501', 'Q14457', 'Q9Y4P8', 'O95235', 'Q9NYF0', 'P12931', 'B7ZBB8', 'Q5MNZ9', 'Q9NYZ1', 'P61266', 'Q12846', 'Q5VZL5', 'Q66GS9', 'Q13451', 'O15067', 'Q13277', 'A6NCE7', 'P60520', 'Q9H492', 'A6NH52', 'Q96Q89', 'Q2TAZ0'…			96.6505
VACV	P24362	Pseudokinase OPG198	OPG198	Q8N752	Casein kinase I isoform alpha-like	CSNK1A1L	26.6164	26.4448	['Q8NEG4', 'Q9BQN1', 'Q8IWL3', 'Q9H444', 'P56537', 'Q9H503', 'Q9Y297', 'Q9H0L4', 'P25054', 'O15169', 'Q969P5', 'Q5T0W9', 'Q9BVS4', 'A6ND36', 'O75581', 'P61201', 'P35244', 'Q9UMX1', 'Q9H9S0', 'O95235', 'Q96GA3', 'Q6P3S6', 'Q9H2T7', 'Q9NQW6', 'P20333', 'Q9UHF7', 'P49674', 'P27694', 'Q99986', 'Q6ZRV2', 'O95163', 'P60510', 'O15534', 'O95996', 'Q16526', 'Q9Y561', 'Q7Z6M1', 'Q6PID8', 'Q99755', 'O94761'…			96.6505
VACV	P24362	Pseudokinase OPG198	OPG198	Q8NEV1	Casein kinase II subunit alpha 3	CSNK2A3	26.6164	31.3675	['Q9H5Z1', 'O43396', 'Q8IZP6', 'Q9NSI6', 'Q96BK5', 'Q9ULW3', 'Q16555', 'Q6RI45', 'Q5TAP6', 'Q9Y3A4', 'Q9Y2Z0', 'Q9ULW6', 'Q99457', 'Q8TD26', 'Q15759', 'Q16566', 'Q6P2M8', 'Q9UPE1', 'Q92769', 'O43242', 'Q9Y5B9', 'P68400', 'Q7L7V1', 'O43143', 'Q9H501', 'Q6AI12', 'Q32MK0', 'O43272', 'Q15059', 'P29590', 'O15516', 'Q9Y5J1', 'Q03188', 'Q96CD2', 'Q969X6', 'P17252', 'O95235', 'Q86YT6', 'Q9NYF0', 'Q9BVJ6'…			96.6505
VACV	P24362	Pseudokinase OPG198	OPG198	Q8TAS1	Serine/threonine-protein kinase Kist	UHMK1	26.6164	28.3798	['P53675', 'Q8N7B1', 'Q5THR3', 'P31152', 'P20472', 'P28482', 'Q9BUY7', 'Q8WUY9', 'P05937', 'P49336', 'P53778', 'Q15759', 'P02585', 'P58872', 'Q9Y620', 'O43242', 'Q86V35', 'P29966', 'A8MZ26', 'Q9NZT1', 'P27482', 'Q9NP86', 'P50750', 'P07951', 'Q96LZ3', 'P0DP25', 'Q8TD08', 'P49754', 'P27361', 'P55008', 'A0PJX0', 'Q13535', 'A8K855', 'Q9BQI0', 'Q13164', 'O15264', 'Q9BU61', 'Q96BS2', 'Q9BXU9', 'P62328'…			96.6505
VACV	P24362	Pseudokinase OPG198	OPG198	Q8TDX7	Serine/threonine-protein kinase Nek7	NEK7	26.6164	31.6736	['P35520', 'P48723', 'Q96KC8', 'P49755', 'Q96MM6', 'Q6ZW76', 'Q68DC2', 'P10276', 'Q9Y283', 'Q15653', 'Q0VDF9', 'Q8TD19', 'Q6FHJ7', 'Q9H0F6', 'Q9H4M7', 'P54274', 'Q9HC35', 'P34931', 'P0DMV8', 'P0DMV9', 'P11142', 'P60520', 'Q5VW38', 'O43301', 'P54652', 'Q86W24', 'O15460', 'Q8NA23', 'Q9UIA9', 'Q9UJX2', 'Q06547', 'Q9UQE7', 'P07237', 'P63244', 'Q6P1M3', 'Q9HC98', 'Q99543', 'O14641', 'P21580', 'Q92625'…			96.6505
VACV	P24362	Pseudokinase OPG198	OPG198	Q8WU08	Serine/threonine-protein kinase 32A	STK32A	26.6164	26.394	0			96.6505
VACV	P24362	Pseudokinase OPG198	OPG198	Q92519	Tribbles homolog 2	TRIB2	26.6164	27.7386	['Q5THR3', 'Q16537', 'P35813', 'P20472', 'Q9HBI0', 'P57078', 'Q04917', 'Q86XD8', 'Q15750', 'Q9ULW6', 'Q9NPJ1', 'Q9BUY7', 'Q8N5S9', 'Q99457', 'P05937', 'Q9P0J1', 'Q9H694', 'Q9Y297', 'P63104', 'A8MPX8', 'P02585', 'P58872', 'P36406', 'Q86V35', 'O95747', 'P30305', 'P54840', 'A8MZ26', 'P19474', 'P23443', 'P49593', 'Q9NZT1', 'P27482', 'Q9NP86', 'Q96RU8', 'P17676', 'Q6P3S6', 'Q9P2J9', 'P51965', 'Q96S55'…			96.6505
VACV	P24362	Pseudokinase OPG198	OPG198	Q96GD4	Aurora kinase B	AURKB	26.6164	27.3128	['Q9Y5T5', 'P50990', 'P53675', 'P25100', 'Q15555', 'O00410', 'Q9H0D6', 'P48051', 'O95931', 'Q96BD8', 'P39023', 'O94964', 'Q13464', 'Q9NRA8', 'Q5W0B1', 'P12236', 'Q9NTU7', 'A6NHL2', 'P06400', 'P36542', 'Q9NQH7', 'O00567', 'O75928', 'Q9Y3D2', 'Q9NRM7', 'Q9UJT9', 'Q96DU9', 'P17858', 'P62191', 'Q9H4B7', 'Q9NTI5', 'Q5TAP6', 'Q69YH5', 'P51668', 'Q96MG8', 'Q9H361', 'P46778', 'P33176', 'Q96CA5', 'Q96L21'…			96.6505
VACV	P24362	Pseudokinase OPG198	OPG198	Q96KB5	Lymphokine-activated killer T-cell-originated protein kinase	PBK	26.6164	29.9685	['P57058', 'P12643', 'P35813', 'P02686', 'Q9NTW7', 'P12644', 'Q5W041', 'Q5T2S8', 'P28482', 'Q15750', 'O76064', 'Q96DA2', 'Q9BS16', 'Q9P0J1', 'A8MPX8', 'P36406', 'Q9BYG4', 'Q68DK7', 'Q9BYG5', 'O95347', 'O94955', 'P49593', 'Q13163', 'P12931', 'Q9P2J9', 'O14807', 'Q8N5I2', 'Q5SGD2', 'Q12931', 'Q3KQV9', 'O14874', 'Q9HCK0', 'P15153', 'Q14964', 'Q15003', 'O75688', 'Q8N3J5', 'Q15029', 'O75628', 'Q15907'…			96.6505
VACV	P24362	Pseudokinase OPG198	OPG198	Q96PF2	Testis-specific serine/threonine-protein kinase 2	TSSK2	26.6164	27.8197	['Q5THR3', 'Q16537', 'P35813', 'P20472', 'P57078', 'Q04917', 'Q86XD8', 'Q15750', 'Q9ULW6', 'Q9BUY7', 'Q8N5S9', 'Q99457', 'P05937', 'Q9P0J1', 'Q9H694', 'P63104', 'Q4G0N7', 'A8MPX8', 'P02585', 'P58872', 'P36406', 'Q86V35', 'O95747', 'P54840', 'A8MZ26', 'P49593', 'Q9NZT1', 'P27482', 'Q9NP86', 'Q6P3S6', 'Q9P2J9', 'Q96S55', 'Q96LZ3', 'Q5SGD2', 'P0DP25', 'Q14738', 'P48454', 'Q08209', 'P60510', 'P55008'…			96.6505
VACV	P24362	Pseudokinase OPG198	OPG198	Q96QS6	Serine/threonine-protein kinase H2	PSKH2	26.6164	25.3806	['P53675', 'Q8N7B1', 'Q5THR3', 'P31152', 'P20472', 'P28482', 'Q9BUY7', 'P05937', 'P08238', 'P53778', 'Q16543', 'Q15759', 'P02585', 'P58872', 'Q9Y620', 'O43242', 'Q86V35', 'A8MZ26', 'Q9NZT1', 'P27482', 'Q9NP86', 'P07951', 'Q96LZ3', 'P0DP25', 'Q8TD08', 'Q13451', 'P49754', 'P27361', 'P55008', 'A0PJX0', 'Q13535', 'A8K855', 'Q9BQI0', 'Q13164', 'O15264', 'Q96BS2', 'Q9BXU9', 'Q13432', 'Q13200', 'P63098'…			96.6505
VACV	P24362	Pseudokinase OPG198	OPG198	Q96RU7	Tribbles homolog 3	TRIB3	26.6164	29.3842	['Q9Y3I1', 'Q5THR3', 'Q16537', 'P35813', 'P20472', 'P57078', 'Q96EF0', 'Q04917', 'Q86XD8', 'Q6R327', 'P31941', 'Q9NRW3', 'Q15750', 'Q9ULW6', 'Q9BUY7', 'O60318', 'Q9Y217', 'Q8N5S9', 'Q99457', 'P05937', 'Q9P0J1', 'Q9H694', 'P63104', 'P52758', 'A8MPX8', 'P02585', 'P58872', 'P36406', 'Q86V35', 'P10276', 'O95747', 'Q8IUQ4', 'P54840', 'P29590', 'A8MZ26', 'P25788', 'P49593', 'Q9NZT1', 'P27482', 'P18848'…			96.6505
VACV	P24362	Pseudokinase OPG198	OPG198	Q96RU8	Tribbles homolog 1	TRIB1	26.6164	28.8107	['Q14149', 'Q5THR3', 'Q16537', 'P35813', 'P20472', 'P57078', 'Q04917', 'Q86XD8', 'Q15750', 'Q32P51', 'Q9ULW6', 'Q9NPJ1', 'Q9BUY7', 'Q8N5S9', 'Q99457', 'P05937', 'Q9P0J1', 'Q9H694', 'P63104', 'A8MPX8', 'P02585', 'P58872', 'P36406', 'Q86V35', 'P10276', 'O95747', 'P61601', 'P54840', 'Q96RU7', 'Q9BUE6', 'P19793', 'A8MZ26', 'P49593', 'Q9NZT1', 'P27482', 'Q9NP86', 'P17676', 'Q6P3S6', 'Q9P2J9', 'P51965'…			96.6505
VACV	P24362	Pseudokinase OPG198	OPG198	Q99986	Serine/threonine-protein kinase VRK1	VRK1	26.6164	31.9061	['Q9Y2V7', 'P39023', 'Q8N752', 'Q6IA86', 'Q9BWX5', 'Q13247', 'P46778', 'O76064', 'P12956', 'Q92908', 'P42285', 'P36952', 'P56537', 'P84103', 'Q9H503', 'Q9Y297', 'Q9UJ04', 'P62888', 'Q86VY4', 'Q9UBC2', 'Q16878', 'Q9Y5B9', 'Q9P015', 'B2RXF5', 'P62829', 'Q9P2K8', 'P54578', 'Q9BVS4', 'P62244', 'Q9BQI3', 'Q14683', 'P42766', 'Q9H4I0', 'P18124', 'Q9UJT1', 'P19474', 'P07305', 'Q4G112', 'Q96GA3', 'P30050'…			96.6505
VACV	P24362	Pseudokinase OPG198	OPG198	Q9BXA7	Testis-specific serine/threonine-protein kinase 1	TSSK1B	26.6164	28.092	['Q5THR3', 'Q16537', 'P35813', 'P20472', 'P57078', 'Q04917', 'Q86XD8', 'Q15750', 'Q9ULW6', 'Q9BUY7', 'Q8N5S9', 'Q99457', 'O43281', 'P05937', 'Q9P0J1', 'Q9H694', 'P63104', 'Q4G0N7', 'A8MPX8', 'P02585', 'P58872', 'P36406', 'Q86V35', 'O95747', 'Q9Y343', 'P54840', 'A8MZ26', 'P49593', 'Q9NZT1', 'P27482', 'Q9NP86', 'Q9NQX3', 'Q6P3S6', 'Q9P2J9', 'Q96S55', 'Q96LZ3', 'Q5SGD2', 'P00540', 'P0DP25', 'Q14738'…			96.6505
VACV	P24362	Pseudokinase OPG198	OPG198	Q9C0K7	STE20-related kinase adapter protein beta	STRADB	26.6164	35.8663	['Q9H9S4', 'P57058', 'Q9H6P5', 'Q86V86', 'P36406', 'Q9BXA6', 'Q8IY84', 'Q96J92', 'Q96PF2', 'Q6SA08', 'Q96RU7', 'Q14680', 'Q96RU8', 'Q7L266', 'Q9BWT3', 'Q9H2W6', 'Q9BYP7', 'P20933', 'Q9P1W9', 'Q9NSA2', 'Q9NZV8', 'P51812', 'P98170', 'Q9Y3S1', 'Q9BRG1', 'Q96RG2', 'P49368', 'Q13131', 'P11309', 'Q15831', 'O43318', 'Q06141', 'Q9BXA7', 'Q96PN8', 'Q9H4A3', 'Q7RTN6', 'Q16774', 'Q92519', 'Q9Y376', 'Q9Y4K3'…			96.6505
VACV	P24362	Pseudokinase OPG198	OPG198	Q9H5K3	Protein O-mannose kinase	POMK	26.6164	30.1064	['P03905', 'P53701', 'Q8TBA6', 'Q8IWL3', 'Q96FL8', 'O95396', 'O75581', 'P05496', 'O75907', 'P55061', 'Q8WUJ1', 'Q8IXU6', 'Q504Y2', 'O00461', 'Q9H6H4', 'Q96MV1', 'Q70CQ3', 'Q9H3S5', 'Q9H6R6', 'Q92521', 'P27824', 'Q86VR2', 'Q6P1A2', 'Q9H3K2', 'Q69YN4', 'P04062', 'Q9H1B5', 'Q6ZMG9', 'Q9BX63', 'O60512', 'Q6P1Q0', 'Q9BXJ8', 'Q6NUM6', 'A0PK00', 'Q96G23', 'O75197', 'Q6UX01', 'Q58WW2', 'Q8WZA1', 'O60779'…			96.6505
VACV	P24362	Pseudokinase OPG198	OPG198	Q9HBY8	Serine/threonine-protein kinase Sgk2	SGK2	26.6164	28.0256	['Q96JB2', 'Q16537', 'P06400', 'P28749', 'P28482', 'Q6R327', 'P78318', 'P08238', 'P53778', 'Q15759', 'Q9H0M0', 'Q9Y450', 'Q14642', 'Q8NEB9', 'O60942', 'O43524', 'Q9Y6R4', 'Q9BPZ7', 'Q96PU5', 'Q9UBB5', 'A1X283', 'P40227', 'P42356', 'P17987', 'Q14738', 'Q9BW71', 'P27361', 'Q13535', 'P31749', 'P42338', 'Q13164', 'O15264', 'O00743', 'Q99576', 'Q15173', 'O15530', 'Q9Y2I7', 'Q15382', 'Q15172', 'P62753'…			96.6505
VACV	P24362	Pseudokinase OPG198	OPG198	Q9HC98	Serine/threonine-protein kinase Nek6	NEK6	26.6164	32.2451	['P48723', 'Q96KC8', 'Q8IWL3', 'P49755', 'Q96MM6', 'P36406', 'Q9UKT9', 'Q6ZW76', 'Q68DC2', 'Q13485', 'P30048', 'Q9Y315', 'Q15653', 'Q0VDF9', 'P18848', 'Q8TD19', 'Q13526', 'Q9UPW0', 'Q9UQV4', 'P34931', 'P0DMV8', 'P0DMV9', 'P11142', 'P60520', 'O43301', 'P54652', 'Q96QH2', 'Q15650', 'P51812', 'Q9H9E1', 'P98170', 'Q8NA23', 'Q9UJX2', 'O43189', 'P33993', 'Q8TDX7', 'P63244', 'Q8TBK2', 'P08670', 'P14866'…			96.6505
VACV	P24362	Pseudokinase OPG198	OPG198	Q9P1W9	Serine/threonine-protein kinase pim-2	PIM2	26.6164	27.8149	['Q9Y3I1', 'Q5THR3', 'O60346', 'Q16537', 'P35813', 'P20472', 'P57078', 'Q04917', 'Q86XD8', 'Q15750', 'Q9ULW6', 'Q9BUY7', 'Q8N5S9', 'Q99457', 'P05937', 'P06213', 'Q9P0J1', 'Q9H694', 'P63104', 'A8MPX8', 'P02585', 'P58872', 'Q13356', 'P36406', 'Q86V35', 'O95747', 'P54840', 'A8MZ26', 'P49593', 'Q9NZT1', 'P27482', 'Q9NP86', 'Q6P3S6', 'Q9P2J9', 'Q96S55', 'Q00613', 'Q96LZ3', 'Q92917', 'Q5SGD2', 'P0DP25'…			96.6505
VACV	P24362	Pseudokinase OPG198	OPG198	Q9UEE5	Serine/threonine-protein kinase 17A	STK17A	26.6164	27.9432	['P53675', 'Q8N7B1', 'Q5THR3', 'P31152', 'P20472', 'P28482', 'P24844', 'Q9BUY7', 'P05937', 'P19105', 'O14950', 'P53778', 'Q15759', 'P02585', 'P58872', 'Q9Y620', 'O43242', 'Q86V35', 'P61601', 'A8MZ26', 'Q13976', 'P49593', 'Q9NZT1', 'P27482', 'Q9NP86', 'P07951', 'Q96LZ3', 'P0DP25', 'Q8TD08', 'P49754', 'P27361', 'P55008', 'A0PJX0', 'Q13535', 'A8K855', 'Q9BQI0', 'Q14192', 'Q13164', 'O15264', 'Q96BS2'…			96.6505
VACV	P24362	Pseudokinase OPG198	OPG198	Q9UIK4	Death-associated protein kinase 2	DAPK2	26.6164	27.1812	['P53675', 'Q8N7B1', 'Q5THR3', 'P31152', 'P20472', 'P28482', 'Q9BUY7', 'P05937', 'P53778', 'Q15759', 'P02585', 'P58872', 'Q9Y620', 'O43242', 'Q8TB45', 'Q86V35', 'P53355', 'Q9H1Y0', 'A8MZ26', 'Q9NZT1', 'P27482', 'P18848', 'Q9NP86', 'P07951', 'Q96LZ3', 'P0DP25', 'Q8TD08', 'P49754', 'P27361', 'P55008', 'A0PJX0', 'Q13535', 'A8K855', 'Q9BQI0', 'P12814', 'Q13164', 'P31946', 'O15264', 'Q96BS2', 'Q9BXU9'…			96.6505
VACV	P24362	Pseudokinase OPG198	OPG198	Q9UQ07	MAPK/MAK/MRK overlapping kinase	MOK	26.6164	29.8775	['Q9BY41', 'P56715', 'Q13156', 'P30679', 'P06213', 'P29992', 'P38405', 'P50148', 'Q92769', 'Q99741', 'O95837', 'P04899', 'P11488', 'P19086', 'Q5JWF2', 'Q14344', 'P26651', 'Q9NVS9', 'Q9BV38', 'Q00537', 'P09471', 'A8MTJ3', 'P63096', 'Q13127', 'Q00536', 'P16402', 'Q9BQ70', 'P11802', 'Q00534', 'Q7Z6Z7', 'O15379', 'P07900', 'P20839', 'O94921', 'Q07352', 'Q9UK11', 'P25815', 'Q03113', 'Q9H668', 'P06493'…			96.6505
VACV	P24362	Pseudokinase OPG198	OPG198	Q9UQB9	Aurora kinase C	AURKC	26.6164	26.246	['Q15555', 'O00410', 'A6NHL2', 'Q9H4B7', 'Q96CA5', 'Q15691', 'P56715', 'Q9ULW0', 'Q9H444', 'Q9BUF5', 'Q6ZMV9', 'O15018', 'P08238', 'O60518', 'Q969S8', 'Q14191', 'O95613', 'O95359', 'P0DPH7', 'O14965', 'O14777', 'P30305', 'Q9NY65', 'P33981', 'Q96QE3', 'Q8WVB6', 'Q8TEX9', 'O60729', 'Q6NXT2', 'Q9UJT1', 'O95235', 'Q3ZCM7', 'Q9UJT0', 'P11388', 'Q86VH2', 'Q9NQS7', 'Q9NQW6', 'A0AVT1', 'Q2VIQ3', 'P49450'…			96.6505
VACV	P24362	Pseudokinase OPG198	OPG198	A0A1B0GUL7	not found	0	26.6164	32.8723	0			96.6505
VACV	P24362	Pseudokinase OPG198	OPG198	O14965	Aurora kinase A	AURKA	26.6164	28.7352	['Q15555', 'O00410', 'O95931', 'Q13464', 'P02686', 'O75170', 'P35713', 'A6NHL2', 'Q9UQR0', 'Q9UIV1', 'O75928', 'Q9NQG5', 'Q13615', 'Q9NRM7', 'Q9UJT9', 'Q8N9N2', 'Q9H4B7', 'P51668', 'Q96CA5', 'Q8N6T3', 'Q14511', 'Q15691', 'P56715', 'Q8NEM7', 'Q9ULW0', 'Q07817', 'Q9H6Z4', 'Q96IF1', 'Q9H444', 'Q9BUF5', 'Q6ZMV9', 'O15018', 'Q9P286', 'O15111', 'Q9Y297', 'P08238', 'Q92481', 'O60518', 'Q14155', 'Q14191'…			96.6505
VACV	P24362	Pseudokinase OPG198	OPG198	P11801	Serine/threonine-protein kinase H1	PSKH1	26.6164	26.7075	['P53675', 'Q8N7B1', 'Q5THR3', 'P31152', 'P20472', 'P28482', 'Q9BUY7', 'P05937', 'P08238', 'P53778', 'Q15759', 'P02585', 'P58872', 'Q9Y620', 'Q99741', 'O43242', 'Q86V35', 'A8MZ26', 'Q9NZT1', 'P27482', 'Q9NP86', 'P07951', 'Q96LZ3', 'P0DP25', 'Q8TD08', 'P49754', 'P27361', 'P55008', 'A0PJX0', 'Q13535', 'A8K855', 'Q9BQI0', 'Q13164', 'O15264', 'Q96BS2', 'Q9BXU9', 'Q13432', 'P63098', 'P04035', 'Q99653'…			96.6505
VACV	P24362	Pseudokinase OPG198	OPG198	P36507	Dual specificity mitogen-activated protein kinase kinase 2	MAP2K2	26.6164	32.66	['P07947', 'Q8N7B1', 'P53671', 'Q99578', 'P31152', 'Q13464', 'P17706', 'Q8WUJ0', 'P35813', 'Q8WXI2', 'Q9H4E5', 'Q6T310', 'P57078', 'Q04917', 'Q5VYJ5', 'P10114', 'P28482', 'P05305', 'Q9BV47', 'O75582', 'Q15750', 'Q13882', 'P07948', 'Q9UBD0', 'Q8IWL3', 'Q8IYK8', 'Q7Z5R6', 'Q9P286', 'P55040', 'P06213', 'O15111', 'Q9P0J1', 'P08238', 'Q9BXT8', 'P42679', 'P63104', 'P53778', 'Q16543', 'Q15759', 'O94844'…			96.6505
VACV	P24362	Pseudokinase OPG198	OPG198	P48730	Casein kinase I isoform delta	CSNK1D	26.6164	26.2603	['Q9Y5T5', 'Q8N7B1', 'Q9Y2V7', 'P55854', 'Q15796', 'Q8N752', 'Q9H4E5', 'Q6IA86', 'O75695', 'P63220', 'P78345', 'Q9BWX5', 'O75818', 'Q9UJT9', 'Q9BRS2', 'Q9NUW8', 'Q92908', 'P42285', 'P56537', 'P12004', 'Q9H503', 'Q9Y297', 'Q9UJ04', 'Q9NXG0', 'P17302', 'P63104', 'Q12772', 'P63010', 'Q9Y698', 'Q86VY4', 'P25054', 'Q9UBC2', 'Q16878', 'O15169', 'Q5T0W9', 'Q9P015', 'Q9P2K8', 'Q13485', 'Q9BVS4', 'P62244'…			96.6505
VACV	P24362	Pseudokinase OPG198	OPG198	P49137	MAP kinase-activated protein kinase 2	MAPKAPK2	26.6164	27.6104	['P04271', 'P31152', 'Q9UIV1', 'O75928', 'P28482', 'Q9H488', 'Q07817', 'Q9H444', 'Q53F19', 'P63104', 'Q9Y385', 'P53778', 'Q15759', 'Q10472', 'P30305', 'Q14457', 'Q6P9A2', 'Q92558', 'P52564', 'Q8IXK2', 'O95816', 'Q9H8X2', 'P49419', 'Q00613', 'P26651', 'Q8NCL4', 'Q86SR1', 'Q8TD08', 'Q9UPN4', 'P27361', 'P11940', 'Q9UNK0', 'P31749', 'Q14134', 'P0DMV9', 'P67870', 'Q49A17', 'Q8IUC8', 'Q13164', 'Q9UMY1'…			96.6505
VACV	P24362	Pseudokinase OPG198	OPG198	P49674	Casein kinase I isoform epsilon	CSNK1E	26.6164	26.0934	['Q8N7B1', 'Q9Y3I1', 'Q9Y2V7', 'P55854', 'Q13627', 'Q9Y6Q9', 'Q16537', 'Q8N752', 'Q6IA86', 'O75695', 'P63220', 'P78345', 'Q04917', 'Q9BWX5', 'O75818', 'Q9UJT9', 'Q8TEA8', 'Q9UKT7', 'Q9BRS2', 'P55957', 'Q8IYU8', 'Q92908', 'P42285', 'Q8N5S9', 'O14744', 'P56537', 'P12004', 'Q9H503', 'Q9Y297', 'Q13009', 'Q9UJ04', 'Q9H4B6', 'Q12772', 'Q12986', 'P63010', 'Q9Y698', 'Q86VY4', 'Q7Z434', 'Q9Y620', 'P25054'…			96.6505
VACV	P24362	Pseudokinase OPG198	OPG198	P78368	Casein kinase I isoform gamma-2	CSNK1G2	26.6164	27.9664	['Q9NWQ8', 'P42285', 'P56537', 'Q9H503', 'Q9Y297', 'Q96NE9', 'O15169', 'Q9BVS4', 'O75581', 'Q9BQY9', 'Q9H4I0', 'Q8IUH4', 'Q8N474', 'Q96GA3', 'Q9Y248', 'Q6P3S6', 'Q9NQW6', 'Q14332', 'Q96JM4', 'Q8NHH9', 'O95163', 'P49754', 'Q00537', 'O15534', 'Q9BRX5', 'Q8NFB2', 'Q9HA47', 'Q14691', 'Q13330', 'Q7Z6M1', 'Q9HCP0', 'Q6PID8', 'Q00536', 'Q9BZX2', 'Q9H461', 'Q13283', 'Q2NL82', 'P12270', 'O60216', 'P49427'…			96.6505
VACV	P24362	Pseudokinase OPG198	OPG198	Q6A1A2	Putative 3-phosphoinositide-dependent protein kinase 2	PDPK2P	26.6164	27.1021	0			96.6505
VACV	P24362	Pseudokinase OPG198	OPG198	Q6J9G0	Tyrosine-protein kinase STYK1	STYK1	26.6164	27.069	['O43597', 'Q9P104', 'Q92915', 'Q6PKX4', 'O43320', 'Q92913', 'O15520', 'P31371', 'Q96F24', 'Q8TC17', 'P08238', 'Q8NEB9', 'Q14457', 'P05230', 'O75791', 'P11487', 'Q13308', 'Q6ZNE5', 'Q38SD2', 'Q9NSA1', 'Q92914', 'P31749', 'O43559', 'O60258', 'O76093', 'P09038', 'Q9NZU0', 'Q13588', 'P55075', 'O60496', 'P62993', 'P21781', 'Q99570', 'P04626', 'Q9NP95', 'P07900', 'P63244', 'Q9GZV9', 'P49841', 'P12034'…			96.6505
VACV	P24362	Pseudokinase OPG198	OPG198	Q96LW2	Ribosomal protein S6 kinase-related protein	RSKR	26.6164	26.7034	0			96.6505
VACV	P24362	Pseudokinase OPG198	OPG198	Q9HCP0	Casein kinase I isoform gamma-1	CSNK1G1	26.6164	27.6936	['Q9NWQ8', 'P42285', 'P56537', 'Q9H503', 'Q9Y297', 'Q96NE9', 'O15169', 'Q9BVS4', 'P30793', 'O75581', 'Q9H4I0', 'Q8IUH4', 'Q96GA3', 'Q6P3S6', 'Q9NQW6', 'Q14332', 'Q6ZRV2', 'O95163', 'P49754', 'Q00537', 'Q8NFB2', 'Q9HA47', 'Q7Z6M1', 'Q8TCI5', 'Q6PID8', 'P78368', 'Q9Y4X0', 'Q00536', 'Q9BZX2', 'Q9H461', 'Q13283', 'Q2NL82', 'P12270', 'O60216', 'O75531', 'P49840', 'Q9UKB1', 'P11802', 'Q13895', 'Q00534'…			96.6505
VACV	P24362	Pseudokinase OPG198	OPG198	Q9NY57	Serine/threonine-protein kinase 32B	STK32B	26.6164	27.35	['Q96JB2', 'Q16537', 'P06400', 'P28749', 'P78318', 'P08238', 'Q9Y450', 'Q14642', 'Q8NEB9', 'O60942', 'Q9Y6R4', 'Q9BPZ7', 'Q9UMX1', 'A1X283', 'P42356', 'Q14738', 'Q96RS6', 'Q13535', 'P42338', 'O00743', 'Q15173', 'O15530', 'Q15172', 'P62753', 'P78527', 'P07900', 'Q13362', 'Q08999', 'Q5TCZ1', 'Q96Q15', 'P42336', 'Q9H3K6', 'Q9BVC4', 'O00443', 'Q8N122', 'P48736', 'Q9Y4A5', 'P38606', 'O75319', 'P50991'…			96.6505
VACV	P24362	Pseudokinase OPG198	OPG198	Q9P289	Serine/threonine-protein kinase 26	STK26	26.6164	27.2619	['Q9H9S4', 'Q9Y2L9', 'P18075', 'Q04917', 'Q9Y6E0', 'Q9Y4C4', 'Q9NRM7', 'Q86WR7', 'Q8WXD0', 'Q5TBA9', 'Q8IWW6', 'Q15208', 'Q5JU00', 'Q53F19', 'P13224', 'Q9BZR6', 'Q9BTT6', 'Q9H4A6', 'P63104', 'Q16543', 'Q92526', 'Q6UXK5', 'Q9UKT9', 'Q8IWK6', 'Q8IY42', 'A6NM36', 'O43300', 'Q12965', 'O60729', 'Q9Y2H1', 'P30050', 'Q9NRL3', 'Q9ULC4', 'Q13641', 'P20774', 'Q9BXN1', 'Q9BXB1', 'P49418', 'Q9HCJ2', 'Q9H756'…			96.6505
VACV	P24362	Pseudokinase OPG198	OPG198	A2RU49	Hydroxylysine kinase	HYKK	26.6164	42.1066	['Q9NPF4', 'Q14657', 'P14866', 'Q96IK5']			96.6505
VACV	P24362	Pseudokinase OPG198	OPG198	O43930	Putative serine/threonine-protein kinase PRKY	PRKY	26.6164	24.3902	0			96.6505
VACV	P24362	Pseudokinase OPG198	OPG198	Q0P6D2	Divergent protein kinase domain 1C	DIPK1C	26.6164	31.3119	0			96.6505
VACV	P24362	Pseudokinase OPG198	OPG198	Q96PN8	Testis-specific serine/threonine-protein kinase 3	TSSK3	26.6164	28.1151	['Q5THR3', 'Q16537', 'P35813', 'P20472', 'P57078', 'Q04917', 'Q86XD8', 'Q15750', 'Q9ULW6', 'Q9BUY7', 'Q8TB24', 'Q8N5S9', 'Q99457', 'P05937', 'Q9P0J1', 'Q9H694', 'P63104', 'A8MPX8', 'P02585', 'P58872', 'P36406', 'Q9UKT9', 'Q86V35', 'O95747', 'P54840', 'A8MZ26', 'P49593', 'Q8NG27', 'Q9NZT1', 'P27482', 'Q9NP86', 'Q6P3S6', 'Q9P2J9', 'Q15569', 'Q96S55', 'Q96LZ3', 'Q5SGD2', 'P0DP25', 'Q14738', 'P48454'…			96.6505
VACV	P24362	Pseudokinase OPG198	OPG198	Q96S44	EKC/KEOPS complex subunit TP53RK	TP53RK	26.6164	27.0058	['P61960', 'Q5TBB1', 'P57081', 'Q9H6Z9', 'Q86SX6', 'Q9BXV9', 'Q9NPF4', 'Q96E29', 'P60891', 'P46821', 'Q9NWX6', 'Q9Y6G5', 'Q9NVE7', 'P78395', 'P52788', 'Q9H4M7', 'P46060', 'P26640', 'Q96EK5', 'P61158', 'Q16665', 'Q14657', 'O43399', 'Q13137', 'O76003', 'P56211', 'Q9NS73', 'Q8NFH3', 'P04626', 'P32929', 'Q9Y3C4', 'P14635', 'Q7Z2Z2', 'P14618', 'O00418', 'Q13263', 'P27540', 'P04637', 'Q86TI2', 'Q9H4B0'…			96.6505
VACV	P24362	Pseudokinase OPG198	OPG198	Q9BXA6	Testis-specific serine/threonine-protein kinase 6	TSSK6	26.6164	29.0098	['Q5THR3', 'Q16537', 'P35813', 'P02686', 'P20472', 'P57078', 'Q04917', 'Q86XD8', 'Q15750', 'Q9ULW6', 'Q9BUY7', 'Q8N5S9', 'Q99457', 'P05937', 'Q9P0J1', 'Q9H694', 'P08238', 'P63104', 'A8MPX8', 'P02585', 'P58872', 'P36406', 'Q86V35', 'O95747', 'P54840', 'A8MZ26', 'P49593', 'Q9NZT1', 'P27482', 'Q9NP86', 'Q6P3S6', 'Q9P2J9', 'Q96S55', 'Q96LZ3', 'Q5SGD2', 'P0DP25', 'Q14738', 'P48454', 'Q08209', 'Q13451'…			96.6505
VACV	P24757	DNA-directed RNA polymerase 35 kDa subunit	OPG156	P19387	DNA-directed RNA polymerase II subunit RPB3	POLR2C	43.6312	46.1729	['P13984', 'P82932', 'O95104', 'O14732', 'Q14686', 'Q96BD8', 'Q96P16', 'Q96EK2', 'Q6ZSG1', 'P39023', 'Q14684', 'P56182', 'Q9Y6Q9', 'P55347', 'P51948', 'P05114', 'O60244', 'Q13243', 'Q86TM3', 'O00567', 'Q9ULT6', 'O43324', 'Q9Y2F5', 'Q9P0J6', 'Q15560', 'P62318', 'Q9NQG5', 'Q92750', 'Q9BTT4', 'P57053', 'O43918', 'Q9UL03', 'Q9Y252', 'Q9NVR2', 'Q13247', 'O75909', 'Q96L21', 'P0DPB6', 'Q9H9V4', 'Q9Y535'…			97.4036
VACV	P24761	Protein OPG162	OPG162	D3W0D1	Killer cell lectin-like receptor subfamily F member 2	KLRF2	29.286	30.2771	['P43405', 'Q9UBI4', 'Q6JQN1', 'Q6UVW9']			94.4347
VACV	P24761	Protein OPG162	OPG162	O75596	C-type lectin domain family 3 member A	CLEC3A	29.286	31.3414	['Q9BX40', 'O75503', 'Q9H8G1', 'Q9UBI4', 'Q5VZL5', 'Q8NAF0', 'Q6JQN1', 'Q8WUQ7', 'Q53FT3', 'Q9P126', 'Q9H869', 'Q14739', 'Q8WUA4', 'Q9UNN5']			94.4347
VACV	P24761	Protein OPG162	OPG162	P05451	Lithostathine-1-alpha	REG1A	29.286	30.7758	['P12644', 'Q9Y297', 'Q9UBI4', 'P48304', 'O14920', 'Q9UKB1', 'P51617', 'P40763', 'Q8NHY2', 'Q6JQN1', 'O43909', 'Q06141', 'P51957', 'Q14997']			94.4347
VACV	P24761	Protein OPG162	OPG162	P05452	Tetranectin	CLEC3B	29.286	32.9189	['P09429', 'Q92913', 'P00749', 'Q9UBI4', 'P08519', 'P00747', 'P14210', 'P00750', 'P27824', 'Q6JQN1', 'P02647', 'P05783', 'P22301']			94.4347
VACV	P24761	Protein OPG162	OPG162	P48304	Lithostathine-1-beta	REG1B	29.286	30.433	['O75694', 'Q9Y297', 'Q9UBI4', 'P05451', 'O14920', 'Q9UKB1', 'P51617', 'Q6JQN1']			94.4347
VACV	P24761	Protein OPG162	OPG162	Q06141	Regenerating islet-derived protein 3-alpha	REG3A	29.286	31.6311	['P34741', 'Q9UBI4', 'Q6UW15', 'P05451', 'Q6JQN1', 'O43909', 'P12429', 'P02751', 'Q9C0K7', 'Q9UKU6']			94.4347
VACV	P24761	Protein OPG162	OPG162	Q07108	Early activation antigen CD69	CD69	29.286	24.4106	['P24844', 'Q8NFZ8', 'Q9UBI4', 'P15391', 'Q8WZ59', 'P21453', 'P08758', 'Q5ZPR3', 'A6NDB9', 'O95832', 'Q6JQN1', 'P27797', 'Q99500', 'P10809', 'P52333', 'P51692', 'Q04206', 'P20963', 'P15813']			94.4347
VACV	P24761	Protein OPG162	OPG162	Q13241	Natural killer cells antigen CD94	KLRD1	29.286	27.2552	['P04439', 'Q8WXI7', 'Q9NZC2', 'P26718', 'P43405', 'P52735', 'Q9UBI4', 'P19174', 'P06241', 'P30511', 'P20333', 'O75791', 'Q8NEV9', 'Q9UQ10', 'P0DMV8', 'P42338', 'O00459', 'P13747', 'Q13094', 'P54652', 'Q9UKW4', 'Q495A1', 'Q06187', 'P06729', 'Q9UBK5', 'O43914', 'P62993', 'Q07444', 'Q6JQN1', 'P10321', 'Q9Y251', 'P34932', 'Q92692', 'Q9NZQ7', 'P26715', 'P01889', 'P27986', 'P42336', 'Q68D85', 'O43561'…			94.4347
VACV	P24761	Protein OPG162	OPG162	Q6EIG7	C-type lectin domain family 6 member A	CLEC6A	29.286	33.6616	['P13611', 'Q9ULY5', 'Q8WXI8', 'Q9BXN2', 'P43405', 'Q9UBI4', 'Q9UMF0', 'P32942', 'Q9NNX6', 'Q92752', 'Q9UBK5', 'Q6JQN1', 'P13598', 'Q9H257', 'Q8IW00', 'P30273', 'P16885', 'Q9BWV1', 'P21741', 'P21246', 'Q5QGZ9']			94.4347
VACV	P24761	Protein OPG162	OPG162	Q6UVW9	C-type lectin domain family 2 member A	CLEC2A	29.286	31.6232	['Q9UBI4', 'Q6JQN1', 'D3W0D1', 'Q12918']			94.4347
VACV	P24761	Protein OPG162	OPG162	Q6UW15	Regenerating islet-derived protein 3-gamma	REG3G	29.286	28.43	['Q9UBI4', 'Q6JQN1', 'Q9NZQ7', 'Q06141']			94.4347
VACV	P24761	Protein OPG162	OPG162	Q92478	C-type lectin domain family 2 member B	CLEC2B	29.286	28.1889	['Q9UBI4', 'O60674', 'Q16602', 'Q6JQN1', 'O60894', 'Q9NZS2', 'Q96DU3']			94.4347
VACV	P24761	Protein OPG162	OPG162	Q96E93	Killer cell lectin-like receptor subfamily G member 1	KLRG1	29.286	29.3633	['P55283', 'P19022', 'O95214', 'Q12864', 'P98177', 'Q9UBI4', 'P11215', 'Q92835', 'O60496', 'Q6JQN1', 'P22223', 'P12830', 'Q8N205', 'Q06124', 'P02786']			94.4347
VACV	P24761	Protein OPG162	OPG162	Q9BYZ8	Regenerating islet-derived protein 4	REG4	29.286	32.2645	['P13611', 'Q9BSL1', 'Q9UBI4', 'Q92752', 'Q6JQN1', 'Q5XPI4', 'Q8IW00', 'Q9BWV1', 'P21741', 'P21246']			94.4347
VACV	P24761	Protein OPG162	OPG162	Q9NY25	C-type lectin domain family 5 member A	CLEC5A	29.286	27.3804	['Q9H4B7', 'P61803', 'O43657', 'P43405', 'Q9UBI4', 'P55061', 'Q9BRQ6', 'P34810', 'Q9UQF0', 'Q5HYI7', 'Q9H490', 'Q00765', 'Q5ZPR3', 'Q9NNX6', 'Q9UBK5', 'O43914', 'Q15828', 'Q96HR9', 'Q6JQN1', 'P30273', 'Q9BQ95', 'Q86TI2', 'Q7L2J0', 'Q16891', 'Q9Y3E5', 'Q5VWK5']			94.4347
VACV	P24761	Protein OPG162	OPG162	Q9UHP7	C-type lectin domain family 2 member D	CLEC2D	29.286	29.2758	['Q9Y2C3', 'Q96FL8', 'Q13241', 'O15321', 'P34897', 'Q9UBI4', 'Q5MY95', 'Q92729', 'P21453', 'Q92520', 'O15231', 'A1A5C7', 'Q16602', 'Q8WUD6', 'Q9HCI6', 'Q96BI1', 'Q6JQN1', 'Q9BZ76', 'P30203', 'P26715', 'Q9NQ34', 'Q8WVP7', 'O60894', 'Q8TCX1', 'Q7L0J3', 'Q9NZS2', 'Q12918', 'Q9NW38', 'O60779', 'P20963']			94.4347
VACV	P24761	Protein OPG162	OPG162	P0C7M8	C-type lectin domain family 2 member L	CLEC2L	29.286	25.1789	['Q99797', 'Q5SZK8', 'P62318', 'O14744', 'Q9UBI4', 'P50750', 'Q9H2T7', 'Q9Y2W1', 'P23396', 'Q7L2K0', 'P30876', 'A1XBS5', 'Q8NCL8', 'O43427', 'Q9UIA9', 'P84098', 'Q969S3', 'Q6JQN1', 'O75530', 'P62316', 'Q5SXM8', 'Q9Y2Y1', 'Q5W5X9', 'Q9C0J8', 'P62306', 'P27708', 'Q9BQA1', 'P31327']			94.4347
VACV	P24761	Protein OPG162	OPG162	P11226	Mannose-binding protein C	MBL2	29.286	28.5212	['Q9Y617', 'Q9UBI4', 'P49257', 'Q9BWP8', 'P04114', 'P04264', 'P0DI81', 'P02768', 'P10124', 'P13497', 'O43897', 'P26022', 'Q07954', 'Q13018', 'Q9NNX6', 'P01023', 'O60603', 'Q6JQN1', 'P27797', 'P07585', 'P21810', 'P02743', 'O00206', 'P48740', 'P27487', 'Q15485', 'O00602', 'O15455', 'P24158', 'P67809', 'P07477', 'P13569', 'P09871', 'Q14624', 'P02745', 'O75636', 'O00187']			94.4347
VACV	P24761	Protein OPG162	OPG162	P13727	Bone marrow proteoglycan	PRG2	29.286	27.7049	['Q9UHI8', 'Q9NWU2', 'Q9H4B7', 'P04439', 'Q92802', 'Q8IVV7', 'Q13219', 'Q9UBI4', 'Q9UPN7', 'Q14592', 'Q96E35', 'P01130', 'Q8TEL6', 'Q96D09', 'Q8N4L4', 'P62699', 'Q495W5', 'A7E2V4', 'Q96S59', 'P05556', 'Q9UL63', 'Q6JQN1', 'Q7L5Y9', 'Q96RG2', 'Q9UPY3', 'O14641', 'Q9H019', 'O95450', 'Q86UQ0', 'Q6VN20', 'Q15910', 'Q02978', 'Q8N2E2', 'P68366', 'P49116', 'Q6S8J3', 'Q9NZV5', 'Q8IUR7', 'Q9P2F8', 'Q9H871'…			94.4347
VACV	P24761	Protein OPG162	OPG162	P26715	NKG2-A/NKG2-B type II integral membrane protein	KLRC1	29.286	25.05	['P04439', 'Q13241', 'P13747', 'P40200', 'Q01453', 'Q9UBK5', 'O43914', 'P01730', 'P29350', 'O95715', 'Q9Y4B6', 'Q06124', 'P26717', 'P51681', 'Q9UHP7', 'O43908', 'P21145', 'Q15466', 'Q9BZJ8', 'Q96DU3']			94.4347
VACV	P24761	Protein OPG162	OPG162	P26717	NKG2-C type II integral membrane protein	KLRC2	29.286	25.9931	['P04439', 'Q9NZC2', 'Q13241', 'P43405', 'P52735', 'P19174', 'P06241', 'O75791', 'Q29980', 'P42338', 'O00459', 'P13747', 'Q13094', 'Q9UKW4', 'Q06187', 'Q9UBK5', 'O43914', 'P62993', 'P30203', 'P26715', 'P27986', 'P42336', 'O43561', 'P16885', 'O43908', 'P29353', 'P06239', 'P20963']			94.4347
VACV	P24761	Protein OPG162	OPG162	P26718	NKG2-D type II integral membrane protein	KLRK1	29.286	30.0055	['Q15762', 'P11279', 'P15498', 'P17643', 'O14960', 'Q9ULY5', 'Q13241', 'Q9BZM4', 'Q5VY80', 'Q9BZM6', 'Q9UBI4', 'P32297', 'Q8NHQ1', 'P32970', 'P17931', 'Q8NEV9', 'O95944', 'Q29980', 'O14931', 'P34931', 'P0DMV8', 'P0DMV9', 'P40933', 'P78406', 'P11215', 'Q13421', 'Q9UBK5', 'O43914', 'Q6H3X3', 'Q9BZM5', 'P14222', 'P40763', 'Q6JQN1', 'Q9BZW8', 'P34932', 'Q92692', 'P02649', 'P28906', 'Q8TD07', 'P02787'…			94.4347
VACV	P24761	Protein OPG162	OPG162	Q07444	NKG2-E type II integral membrane protein	KLRC3	29.286	27.666	['Q13241', 'P13747', 'Q7L0Q8', 'P01730']			94.4347
VACV	P24761	Protein OPG162	OPG162	Q12918	Killer cell lectin-like receptor subfamily B member 1	KLRB1	29.286	29.3325	['Q9UBI4', 'O95944', 'P05538', 'Q6U841', 'O43914', 'Q6JQN1', 'Q9C098', 'Q9P126', 'Q9UHP7', 'Q9NZS2', 'Q6UVW9', 'Q8TD46', 'P17405', 'Q15466', 'P06239', 'P20963']			94.4347
VACV	P24761	Protein OPG162	OPG162	Q6UXN8	C-type lectin domain family 9 member A	CLEC9A	29.286	32.5773	['P43405', 'Q9UBI4', 'Q9NPY3', 'Q6JQN1']			94.4347
VACV	P24761	Protein OPG162	OPG162	Q6UXS0	C-type lectin domain family 19 member A	CLEC19A	29.286	20.7803	['Q9UBI4', 'O94888', 'Q6JQN1']			94.4347
VACV	P24761	Protein OPG162	OPG162	Q8IWL1	Pulmonary surfactant-associated protein A2	SFTPA2	29.286	27.0697	['P78324', 'Q9Y6R4', 'P32927', 'Q9UBI4', 'Q9UGM3', 'Q07065', 'P11686', 'Q16526', 'P31946', 'P35247', 'Q9UBU3', 'O14733', 'P62166', 'P30041', 'Q6JQN1', 'Q9BR76', 'Q02750', 'Q9ULV4', 'Q9Y2X7', 'P08047', 'P49023', 'P07988', 'P60953']			94.4347
VACV	P24761	Protein OPG162	OPG162	Q8IWL2	Pulmonary surfactant-associated protein A1	SFTPA1	29.286	27.6221	['P32927', 'Q9UBI4', 'Q9UGM3', 'Q07065', 'P11686', 'P43699', 'P35247', 'P30041', 'O60603', 'Q6JQN1', 'O00206', 'Q15399', 'P07988', 'P31994']			94.4347
VACV	P24761	Protein OPG162	OPG162	Q8IX05	CD302 antigen	CD302	29.286	35.0112	['Q9UBI4', 'Q86U44', 'Q969F0', 'Q6JQN1', 'Q63HR2', 'Q9BXP5', 'O43521', 'P60903', 'Q9UL18']			94.4347
VACV	P24761	Protein OPG162	OPG162	Q8WTT0	C-type lectin domain family 4 member C	CLEC4C	29.286	31.691	['Q86UP2', 'Q9ULY5', 'Q8WXI8', 'P43405', 'Q9UBI4', 'Q9NNX6', 'O43914', 'P27824', 'P51955', 'Q8N7P3', 'Q6JQN1', 'P30273', 'P18827', 'Q9NR96', 'Q14624']			94.4347
VACV	P24761	Protein OPG162	OPG162	Q8WXI8	C-type lectin domain family 4 member D	CLEC4D	29.286	31.4414	['Q9ULY5', 'P43405', 'Q6EIG7', 'Q9UBI4', 'P34810', 'Q8N966', 'Q6JQN1', 'P04632', 'P30273', 'Q8WTT0', 'Q969H0']			94.4347
VACV	P24761	Protein OPG162	OPG162	Q9BXN2	C-type lectin domain family 7 member A	CLEC7A	29.286	27.2409	['P53801', 'O60238', 'Q86UP2', 'P04141', 'O14960', 'P27216', 'P43405', 'Q6EIG7', 'Q9UBI4', 'P17676', 'P11049', 'Q9BZ11', 'P17931', 'Q29980', 'Q9UMF0', 'P78406', 'P11215', 'Q13349', 'Q03167', 'Q96S59', 'P98170', 'O43914', 'Q7L4E1', 'P62993', 'Q7L0Q8', 'O60603', 'Q16625', 'Q9BZL3', 'Q12983', 'Q6JQN1', 'Q9H257', 'P78556', 'Q9BSE2', 'O15524', 'O00206', 'P02787', 'Q01638', 'O60637', 'P08962', 'Q15399'…			94.4347
VACV	P24761	Protein OPG162	OPG162	Q9NZS2	Killer cell lectin-like receptor subfamily F member 1	KLRF1	29.286	24.4255	['Q6ICB0', 'Q9UBI4', 'Q29980', 'Q00765', 'Q96HR9', 'Q6JQN1', 'Q9BRT8', 'O96008', 'O14556', 'Q9P126', 'Q9UHP7', 'Q92478', 'Q12918', 'Q15466']			94.4347
VACV	P24761	Protein OPG162	OPG162	Q9P126	C-type lectin domain family 1 member B	CLEC1B	29.286	28.4262	['Q9P0J1', 'P43405', 'Q9UBI4', 'Q6DJT9', 'Q9Y2I6', 'O00585', 'Q6JQN1', 'Q9Y5Y7', 'O75596', 'O94910', 'Q9UNE7', 'P16070', 'Q9NZS2', 'Q5QGZ9', 'Q86YL7', 'Q12918', 'O95490']			94.4347
VACV	P24761	Protein OPG162	OPG162	Q9ULY5	C-type lectin domain family 4 member E	CLEC4E	29.286	33.7272	['P13611', 'Q8WXI8', 'P26718', 'P43405', 'Q6EIG7', 'Q9UBI4', 'P34810', 'P02768', 'Q15393', 'P11215', 'P31785', 'Q9NNX6', 'Q92752', 'Q13435', 'Q6JQN1', 'Q8IW00', 'P30273', 'O15455', 'Q8WTT0', 'P16885', 'Q9BWV1', 'Q9H0E3', 'Q96IK5', 'P21741', 'P21246']			94.4347
VACV	P24761	Protein OPG162	OPG162	Q9UMR7	C-type lectin domain family 4 member A	CLEC4A	29.286	32.3077	['P13611', 'Q9UBI4', 'P34810', 'Q9UQV4', 'P31785', 'Q92752', 'Q6JQN1', 'Q8IW00', 'Q9BWV1', 'P21741', 'Q06124', 'P21246']			94.4347
VACV	P24761	Protein OPG162	OPG162	Q9Y2Y8	Proteoglycan 3	PRG3	29.286	30.1849	['O94813', 'Q9UBI4', 'Q12841', 'Q96E35', 'Q96S59', 'Q9UL63', 'Q13972', 'Q6JQN1', 'Q86XX4', 'Q96G75', 'P34059', 'Q9H871']			94.4347
VACV	P24763	Protein OPG166	OPG166	Q08722	Leukocyte surface antigen CD47	CD47	29.5736	29.971	['P05067', 'Q9P1W8', 'P08572', 'P02462', 'O15118', 'P21757', 'O00241', 'Q12988', 'P78324', 'Q9Y2E8', 'Q9UJQ1', 'P11279', 'Q5JXA9', 'Q14627', 'P14780', 'P17301', 'Q7L3V2', 'Q12864', 'Q9HC58', 'P29400', 'P50148', 'P07996', 'Q9UMX0', 'Q9UHD9', 'P35443', 'Q14289', 'Q9UGT4', 'Q6P179', 'Q92581', 'Q9UIQ6', 'P18206', 'Q03405', 'Q8NFF2', 'Q5JWF2', 'P12931', 'P13473', 'Q4G0N8', 'Q15758', 'Q9H8X2', 'Q6DKI2'…			92.6109
VACV	P24764	Semaphorin-like protein A39	not found	P61962	DDB1- and CUL4-associated factor 7	DCAF7	30.0994	22.6128	['P50990', 'Q96SF2', 'O14867', 'O95931', 'Q15796', 'Q15269', 'Q13627', 'P51817', 'Q8WV16', 'Q04917', 'Q9NRM7', 'O95503', 'P10244', 'Q96F45', 'Q5VUJ6', 'A6NGE4', 'Q5VW00', 'Q7Z4G1', 'Q8IWL3', 'Q6PH85', 'Q5VU92', 'Q86VX2', 'P63104', 'Q92526', 'Q13619', 'P68400', 'Q68DC2', 'O60826', 'Q9BW61', 'P53609', 'Q8TEB1', 'Q15843', 'Q9NX08', 'Q8TD30', 'Q13976', 'Q9H9S0', 'Q9Y6G5', 'O95835', 'Q9HC52', 'Q9P000'…			95.6326
VACV	P24764	Semaphorin-like protein A39	not found	Q8IXV7	Kelch domain-containing protein 8B	KLHDC8B	30.0994	24.8447	['Q9P0W8', 'Q96CA5', 'Q9H832', 'Q13489', 'Q9C0C9', 'P98170', 'Q96I99', 'P20839', 'Q13075', 'Q13490', 'Q99832', 'Q9NR09']			95.6326
VACV	P24764	Semaphorin-like protein A39	not found	Q8IYD2	Kelch domain-containing protein 8A	KLHDC8A	30.0994	20.1238	['P50990', 'Q96CA5', 'Q9Y5K6', 'Q9H832', 'Q13371', 'Q8IXQ5', 'P40227', 'P17987', 'Q13489', 'O00628', 'Q9C0C9', 'P98170', 'Q9Y6Y0', 'Q96I99', 'P49368', 'O14530', 'Q8NBE8', 'Q13075', 'P67775', 'P48643', 'Q13490', 'Q8IVD9', 'Q99832', 'P50991', 'Q9NR09']			95.6326
VACV	P24764	Semaphorin-like protein A39	not found	Q92747	Actin-related protein 2/3 complex subunit 1A	ARPC1A	30.0994	16.1553	['Q9UPY6', 'Q15555', 'Q15811', 'O14818', 'Q96KP4', 'Q9HD67', 'Q86YR6', 'Q9NZ32', 'Q15691', 'Q5JTZ9', 'Q562R1', 'P60983', 'Q9Y608', 'Q16890', 'Q8TF74', 'H3BUK9', 'P54578', 'Q9H2M3', 'P68032', 'Q6S5H5', 'Q93088', 'Q12965', 'Q96DN5', 'Q9NWX6', 'Q9BPX5', 'P61163', 'O95817', 'B2RU33', 'Q92558', 'P35579', 'Q9BTE6', 'O60234', 'P16333', 'Q8TDG2', 'Q9H568', 'Q9Y614', 'Q9Y615', 'Q5T7N2', 'P48431', 'Q15003'…			95.6326
VACV	P24764	Semaphorin-like protein A39	not found	Q96MX6	Dynein axonemal assembly factor 10	DNAAF10	30.0994	25.3739	['P50990', 'P57081', 'Q86YV5', 'Q9NUG6', 'P19388', 'Q96B26', 'Q9UBK9', 'Q9NZN9', 'Q9BVM2', 'Q92526', 'Q9GZN8', 'Q9NVU0', 'O94763', 'Q9C0B7', 'Q9H6T3', 'Q07617', 'Q8NFA0', 'P19387', 'Q9P0N9', 'Q9Y265', 'P40227', 'P17987', 'P48454', 'Q9Y4E8', 'Q6ZRV2', 'Q08209', 'Q13451', 'P78371', 'Q70EL4', 'O75643', 'Q15029', 'P55735', 'Q9NWS0', 'Q92574', 'O60927', 'Q9NR46', 'Q13111', 'Q9Y230', 'Q6NYC8', 'P30876'…			95.6326
VACV	P24764	Semaphorin-like protein A39	not found	Q99519	Sialidase-1	NEU1	30.0994	26.1403	['P14780', 'Q9NRD5', 'P16278', 'Q9P0L0', 'P08236', 'Q8IU89', 'O60603', 'P28336', 'Q9NUM3', 'P22459', 'O00206', 'P08962', 'Q9UQL6', 'P16389', 'P34059', 'Q9H871', 'Q9UJM3']			95.6326
VACV	P24764	Semaphorin-like protein A39	not found	Q9BQA1	Methylosome protein WDR77	WDR77	30.0994	20.7062	['P78396', 'O95104', 'Q9Y3I1', 'O75317', 'Q8WYA6', 'P23368', 'O95863', 'A6NNY8', 'Q13099', 'P62318', 'Q92750', 'A3KMH1', 'Q86XD8', 'P57053', 'Q9BY41', 'Q9H4B7', 'Q99801', 'P46778', 'Q8WWL7', 'Q9BRS2', 'Q32P51', 'O75486', 'Q8NEM7', 'P62314', 'O14744', 'O75626', 'Q9BUF5', 'P56537', 'P19105', 'O14950', 'P0C5Z0', 'Q5JTZ9', 'P11441', 'Q9UPT9', 'Q14498', 'Q9H0L4', 'P63104', 'P49336', 'Q969S8', 'P22674'…			95.6326
VACV	P24764	Semaphorin-like protein A39	not found	O00628	Peroxisomal targeting signal 2 receptor	PEX7	30.0994	23.6081	['P50990', 'Q96SF2', 'P57076', 'P42330', 'Q9UJQ7', 'Q8N6N7', 'P17516', 'P51668', 'Q9Y232', 'Q9NPJ1', 'P28328', 'P61758', 'Q9BTZ2', 'Q92526', 'Q13268', 'A1L0T0', 'Q13619', 'Q96LJ7', 'Q7Z412', 'Q13371', 'Q6YN16', 'Q13011', 'P20618', 'P04040', 'Q9UBI4', 'O60683', 'O75381', 'Q99424', 'P42765', 'P40939', 'Q8N8U2', 'Q8N4Q0', 'Q9BUT1', 'P40227', 'Q13825', 'Q9BWD1', 'P17987', 'Q5I0X4', 'Q13608', 'P55084'…			95.6326
VACV	P24764	Semaphorin-like protein A39	not found	O43684	Mitotic checkpoint protein BUB3	BUB3	30.0994	34.6806	['P78396', 'P50990', 'O75554', 'Q15796', 'Q14684', 'Q9NSI6', 'P51808', 'Q96BK5', 'Q9UIV1', 'Q16186', 'Q6RI45', 'P51668', 'Q7Z5Y7', 'Q96P53', 'Q9BYB4', 'Q13042', 'O00762', 'Q99973', 'P25054', 'Q13619', 'P27695', 'O95071', 'Q92769', 'Q66LE6', 'O14777', 'O00541', 'Q09161', 'Q9HCD5', 'O95347', 'Q96DN5', 'Q14683', 'P29590', 'Q6NXT2', 'Q03188', 'Q8TBZ3', 'Q96MT7', 'Q6PJI9', 'P51965', 'Q96SB8', 'Q8N5F7'…			95.6326
VACV	P24764	Semaphorin-like protein A39	not found	O76071	Probable cytosolic iron-sulfur protein assembly protein CIAO1	CIAO1	30.0994	22.6886	['P50990', 'Q9UPQ9', 'P78504', 'O00570', 'Q14684', 'Q6IA86', 'O15442', 'Q13099', 'Q9BXY0', 'Q5VV42', 'Q86SX6', 'P49643', 'Q9H0G5', 'P51530', 'Q9H814', 'Q96T76', 'O94763', 'Q15233', 'P09884', 'P48200', 'Q8WUA2', 'P50750', 'Q6FI81', 'P47985', 'P42765', 'Q8NDT2', 'Q8N7H5', 'P40227', 'P82912', 'Q7L9B9', 'Q9P2J5', 'Q6V1X1', 'P22695', 'Q8WVC0', 'Q9H4M7', 'Q96SL8', 'P78371', 'P51553', 'Q9HC62', 'Q9NZ71'…			95.6326
VACV	P24764	Semaphorin-like protein A39	not found	P55735	Protein SEC13 homolog	SEC13	30.0994	21.0652	['Q15796', 'P48553', 'P35520', 'Q9UKX7', 'O15198', 'Q9NSI6', 'P49903', 'Q96HE7', 'P51808', 'Q96BK5', 'Q9BX40', 'Q13099', 'O75694', 'Q6RI45', 'Q8N9N2', 'P04439', 'Q05639', 'Q5JSH3', 'P00451', 'P11279', 'P42285', 'O60318', 'Q96P53', 'Q9BW85', 'Q6ZMV9', 'Q9UBR2', 'Q9BYB4', 'Q9Y6I7', 'Q9BVL2', 'Q9Y2L5', 'O15400', 'P49755', 'Q5FBB7', 'O95406', 'Q99973', 'Q9UPE1', 'O15062', 'P10275', 'Q8WTW4', 'Q8TB45'…			95.6326
VACV	P24764	Semaphorin-like protein A39	not found	P62879	Guanine nucleotide-binding protein G(I)/G(S)/G(T) subunit beta-2	GNB2	30.0994	18.8844	['P50990', 'Q96N96', 'P25100', 'P01213', 'P48051', 'P53671', 'Q99712', 'P31152', 'P39023', 'Q14721', 'Q15835', 'Q8TCU6', 'Q9NQ66', 'Q9UBB4', 'Q9H4E5', 'Q9UGV2', 'P78345', 'Q13469', 'P49758', 'Q08462', 'P28482', 'Q86XD8', 'P35348', 'Q15750', 'P46778', 'P01185', 'P55769', 'Q9NWQ8', 'P61758', 'O60262', 'P30679', 'Q9H444', 'Q6ZMV9', 'Q9P286', 'P04000', 'P11441', 'Q13009', 'P29992', 'Q13686', 'Q9NS91'…			95.6326
VACV	P24764	Semaphorin-like protein A39	not found	Q13347	Eukaryotic translation initiation factor 3 subunit I	EIF3I	30.0994	20.8613	0			95.6326
VACV	P24764	Semaphorin-like protein A39	not found	Q86VZ2	WD repeat-containing protein 5B	WDR5B	30.0994	25.2978	['Q5THR3', 'P55854', 'P62333', 'P20472', 'P48723', 'A6NHL2', 'Q5JST6', 'Q13099', 'Q5T4D3', 'Q9BWX5', 'Q9BVI0', 'Q92833', 'Q86XD8', 'Q8TC29', 'Q96KC8', 'P62191', 'Q9H4B7', 'Q9Y2Z0', 'Q9UBD0', 'Q96T68', 'Q9UIL8', 'Q9BUY7', 'Q92908', 'Q8WWB3', 'Q9P2R3', 'Q9BUF5', 'P05937', 'Q8WYB5', 'P11441', 'P08238', 'Q96EQ0', 'P49336', 'P02585', 'Q92526', 'P58872', 'Q92598', 'Q9BTC0', 'Q96MM6', 'Q8N443', 'Q03933'…			95.6326
VACV	P24764	Semaphorin-like protein A39	not found	Q86W42	THO complex subunit 6 homolog	THOC6	30.0994	24.7519	['Q13243', 'Q13247', 'Q8NI27', 'Q9P127', 'P84103', 'Q53F19', 'O00148', 'Q86Y37', 'Q13619', 'Q9NYF8', 'Q13769', 'Q96FV9', 'Q96A72', 'Q09161', 'O15234', 'O60508', 'Q96T76', 'Q9BYV6', 'Q9UKK6', 'O95391', 'P13473', 'Q9H2T7', 'Q10570', 'Q9P2I0', 'Q92797', 'Q5T7N2', 'Q9NPA8', 'P61326', 'Q9H4M7', 'Q93034', 'Q13838', 'Q16629', 'P51003', 'Q9H492', 'Q01130', 'Q86U42', 'Q96QD9', 'Q8WU68', 'Q6I9Y2', 'Q5BKZ1'…			95.6326
VACV	P24764	Semaphorin-like protein A39	not found	Q8NFH4	Nucleoporin Nup37	NUP37	30.0994	24.561	['Q5THR3', 'P55854', 'P62333', 'Q9UKX7', 'P20472', 'P48723', 'A6NHL2', 'Q5JST6', 'Q13099', 'Q5T4D3', 'Q9BWX5', 'Q9BVI0', 'Q92833', 'Q86XD8', 'Q8TC29', 'Q96KC8', 'O75694', 'P62191', 'Q9H4B7', 'Q9Y2Z0', 'Q9UBD0', 'Q96T68', 'Q9UIL8', 'Q9BUY7', 'Q92908', 'Q9P2R3', 'Q9BUF5', 'P05937', 'Q8WYB5', 'P11441', 'Q9BVL2', 'P08238', 'Q96EQ0', 'P49336', 'P02585', 'P58872', 'Q92598', 'Q9BTC0', 'Q96MM6', 'Q8N443'…			95.6326
VACV	P24764	Semaphorin-like protein A39	not found	Q9BVC4	Target of rapamycin complex subunit LST8	MLST8	30.0994	20.9492	['Q9NXR5', 'P85299', 'Q6NXT1', 'O43156', 'P57078', 'Q04917', 'Q8N6D5', 'Q13615', 'P21281', 'Q6R327', 'P36543', 'Q8NBW4', 'Q8WYN0', 'P78318', 'Q8WXK4', 'P07205', 'Q9P2R3', 'Q9GZV1', 'Q9C0E2', 'P62942', 'Q99549', 'A6NC57', 'O15111', 'O00221', 'Q9BQG2', 'P63104', 'Q92526', 'Q96DX5', 'Q8WXH4', 'P85298', 'Q9NQL2', 'Q6ZW76', 'Q9H9P5', 'Q68DC2', 'Q8TB45', 'Q5VZM2', 'Q8NEB9', 'Q8TC84', 'P21283', 'Q8TDY2'…			95.6326
VACV	P24764	Semaphorin-like protein A39	not found	Q9BYB4	Guanine nucleotide-binding protein subunit beta-like protein 1	GNB1L	30.0994	20.5714	['P78396', 'O75317', 'A6NNY8', 'Q92750', 'A3KMH1', 'Q86XD8', 'P57053', 'Q9BY41', 'P46778', 'Q8WWL7', 'O75486', 'Q8NEM7', 'O14744', 'P56537', 'Q5JTZ9', 'P11441', 'Q9UPT9', 'Q969S8', 'P22674', 'P62888', 'Q13042', 'Q92831', 'Q92769', 'Q9UMX0', 'Q96RY7', 'Q9NXF1', 'Q8WTW4', 'Q9UHD9', 'Q92793', 'Q8NEB9', 'P54727', 'Q86U86', 'O95067', 'O43684', 'Q9NXC5', 'Q15843', 'P42766', 'Q15059', 'Q9BXF3', 'Q5H9L4'…			95.6326
VACV	P24764	Semaphorin-like protein A39	not found	A4QPB2	Low-density lipoprotein receptor-related protein 5-like protein	LRP5L	30.0994	19.3042	0			95.6326
VACV	P24764	Semaphorin-like protein A39	not found	P63244	Small ribosomal subunit protein RACK1	RACK1	30.0994	17.3321	['P78396', 'P13984', 'P17948', 'Q13636', 'P07947', 'Q15555', 'Q9Y3I1', 'Q9H0D6', 'Q9HDC9', 'P31152', 'P39023', 'P55854', 'Q9Y512', 'O14730', 'Q14721', 'Q14644', 'Q96AC1', 'O60346', 'Q8IW03', 'P48723', 'P20042', 'P06400', 'Q13243', 'P63220', 'Q9UKK9', 'Q96G61', 'P78345', 'P10768', 'O43324', 'O00625', 'Q9NX57', 'O75928', 'Q9UL26', 'Q6N069', 'P28482', 'P02766', 'Q86XD8', 'Q96KC8', 'Q9H4B7', 'Q8NFP7'…			95.6326
VACV	P24764	Semaphorin-like protein A39	not found	Q09028	Histone-binding protein RBBP4	RBBP4	30.0994	26.5666	['O00505', 'Q13112', 'P50990', 'Q96SF2', 'Q9Y3I1', 'O95931', 'Q01196', 'Q96EK2', 'Q15796', 'Q14684', 'Q9NYP9', 'P48723', 'P06400', 'Q9UQR0', 'Q9UJQ4', 'O15391', 'P27338', 'Q8NB78', 'P28749', 'Q15583', 'Q9BVI0', 'Q92833', 'P57053', 'Q9BY41', 'O43918', 'O95503', 'Q13247', 'P10244', 'Q9Y232', 'Q99538', 'Q8NFU7', 'Q5H9I0', 'Q9NPJ1', 'Q9H410', 'Q7L2Z9', 'Q96T68', 'Q9UIL8', 'Q99459', 'P12956', 'Q14186'…			95.6326
VACV	P24764	Semaphorin-like protein A39	not found	Q13685	Angio-associated migratory cell protein	AAMP	30.0994	29.4813	['P39023', 'Q7RTS3', 'Q96L21', 'Q8TBY8', 'Q9NZL4', 'P40939', 'Q13510', 'Q00613', 'Q9H173', 'Q92729', 'Q9NX20', 'Q9BT40', 'Q8WTP8', 'Q9H4M7', 'Q6ZUT1', 'O94761', 'O00487', 'Q9BQ70', 'P00966', 'Q9BYF1', 'O94992', 'Q8N1B4', 'O14503', 'P21731', 'P31943', 'P51665', 'Q92901', 'P49366', 'Q9UDR5', 'Q92858', 'Q5S007', 'O60664', 'Q8IVT5', 'Q9HC29', 'Q9UQ80', 'P35232', 'Q9H4A3', 'Q9H3L0', 'P09001', 'P00533'…			95.6326
VACV	P24764	Semaphorin-like protein A39	not found	Q15493	Regucalcin	RGN	30.0994	33.6536	['P00441', 'Q9HAV7', 'P49257', 'Q9HAT1', 'Q8TAA5', 'P0DP25', 'P49773', 'Q16665', 'P0DP23', 'P61604', 'Q96G97', 'O75083', 'P78363', 'P0DP24']			95.6326
VACV	P24764	Semaphorin-like protein A39	not found	Q16576	Histone-binding protein RBBP7	RBBP7	30.0994	26.9737	['O00505', 'Q13112', 'P50990', 'Q96SF2', 'O95931', 'Q99708', 'Q01196', 'Q96EK2', 'Q15796', 'Q96K83', 'Q9NYP9', 'P48723', 'P06400', 'Q9UQR0', 'Q9UJQ4', 'O15391', 'P27338', 'Q8NB78', 'P28749', 'Q15583', 'Q9BVI0', 'Q92833', 'P57053', 'Q9BY41', 'O43918', 'O95503', 'P10244', 'Q9Y232', 'Q99538', 'Q8NFU7', 'Q7Z4G1', 'Q5H9I0', 'Q9NPJ1', 'Q7L2Z9', 'Q96T68', 'Q9UIL8', 'Q99459', 'Q8IV20', 'Q6PH85', 'Q14186'…			95.6326
VACV	P24764	Semaphorin-like protein A39	not found	Q5JTN6	WD repeat-containing protein 38	WDR38	30.0994	30.4681	0			95.6326
VACV	P24764	Semaphorin-like protein A39	not found	Q6UXN9	WD repeat-containing protein 82	WDR82	30.0994	39.0557	['Q14684', 'Q9Y5P8', 'Q6ZRR7', 'Q16537', 'O95685', 'Q9NSI6', 'Q86XI6', 'Q13243', 'P63220', 'Q9BX46', 'Q96DU9', 'Q5JQF8', 'Q6RI45', 'Q9H361', 'Q13247', 'P63151', 'Q9NPJ1', 'Q96T68', 'Q9UIL8', 'Q8WWB3', 'Q96P53', 'Q9H7J1', 'Q8TF05', 'Q9BYB4', 'Q9Y6I7', 'Q9H069', 'Q8N5Y2', 'Q9H0L4', 'Q96RS0', 'Q9Y5V0', 'Q5JQF8', 'Q92526', 'Q8ND76', 'Q9BTC0', 'Q9C099', 'Q9GZN8', 'Q7Z434', 'Q99973', 'P61218', 'Q13619'…			95.6326
VACV	P24764	Semaphorin-like protein A39	not found	Q9BRX9	WD repeat domain-containing protein 83	WDR83	30.0994	36.0993	['B7ZW38', 'O75554', 'Q9H5Z1', 'Q9UKM9', 'Q9H6Z9', 'O75695', 'Q92754', 'Q9UBB9', 'P28482', 'Q16555', 'Q9H426', 'Q32P51', 'Q99459', 'P46108', 'Q9BW85', 'Q9GZT3', 'P62310', 'Q92526', 'Q86SE5', 'Q13573', 'P55795', 'O60306', 'Q8N3C0', 'Q9BYG4', 'Q9BYG5', 'Q9BZJ0', 'Q9UKJ3', 'O60508', 'O60292', 'Q7Z628', 'Q8WXF0', 'Q9BY89', 'O95816', 'Q8NDT2', 'Q969U7', 'Q92917', 'P40227', 'Q9UMS4', 'Q9BUF7', 'P17987'…			95.6326
VACV	P24764	Semaphorin-like protein A39	not found	Q9GZS3	Superkiller complex protein 8	SKIC8	30.0994	22.0839	['P13984', 'Q9Y2L1', 'P39023', 'Q13627', 'Q9NQP4', 'P63220', 'P21281', 'P20591', 'P20592', 'P46778', 'O75909', 'Q8NI27', 'Q96L21', 'Q7RTV0', 'P28328', 'P19388', 'Q96B26', 'P42285', 'Q5T200', 'P61758', 'P04156', 'P49770', 'P49336', 'P62888', 'Q16543', 'O00148', 'P53803', 'Q9NPF4', 'Q9Y450', 'P61218', 'Q13619', 'Q9Y5B9', 'Q9BYD1', 'Q7Z4H3', 'Q9P015', 'Q8IYF1', 'P62829', 'Q66LE6', 'Q9Y3B2', 'P62244'…			95.6326
VACV	P24764	Semaphorin-like protein A39	not found	Q9HDC9	Adipocyte plasma membrane-associated protein	APMAP	30.0994	35.5526	['P05067', 'Q86TM3', 'Q6UXX5', 'P19823', 'P11279', 'Q4ZIN3', 'O00148', 'P29508', 'A6NNW6', 'Q08397', 'P04114', 'Q9H6V9', 'P62249', 'Q9NXZ2', 'O14672', 'Q9ULD6', 'Q13838', 'P60842', 'Q86SP6', 'Q9BYD3', 'P0DMV8', 'P0DMV9', 'P11717', 'Q9NVP1', 'Q9NUL7', 'O95858', 'Q9P2B2', 'O00534', 'Q9BQ39', 'Q5T1V6', 'P17844', 'Q17RG1', 'Q9Y6V7', 'Q8NA23', 'P27824', 'Q9H8H2', 'Q9GZR7', 'Q14240', 'P63244', 'P09104'…			95.6326
VACV	P24765	Protein A40	not found	D3W0D1	Killer cell lectin-like receptor subfamily F member 2	KLRF2	21.4534	30.2771	['P43405', 'Q9UBI4', 'Q6JQN1', 'Q6UVW9']			87.754
VACV	P24765	Protein A40	not found	P05451	Lithostathine-1-alpha	REG1A	21.4534	30.7758	['P12644', 'Q9Y297', 'Q9UBI4', 'P48304', 'O14920', 'Q9UKB1', 'P51617', 'P40763', 'Q8NHY2', 'Q6JQN1', 'O43909', 'Q06141', 'P51957', 'Q14997']			87.754
VACV	P24765	Protein A40	not found	P48304	Lithostathine-1-beta	REG1B	21.4534	30.433	['O75694', 'Q9Y297', 'Q9UBI4', 'P05451', 'O14920', 'Q9UKB1', 'P51617', 'Q6JQN1']			87.754
VACV	P24765	Protein A40	not found	Q07108	Early activation antigen CD69	CD69	21.4534	24.4106	['P24844', 'Q8NFZ8', 'Q9UBI4', 'P15391', 'Q8WZ59', 'P21453', 'P08758', 'Q5ZPR3', 'A6NDB9', 'O95832', 'Q6JQN1', 'P27797', 'Q99500', 'P10809', 'P52333', 'P51692', 'Q04206', 'P20963', 'P15813']			87.754
VACV	P24765	Protein A40	not found	Q92478	C-type lectin domain family 2 member B	CLEC2B	21.4534	28.1889	['Q9UBI4', 'O60674', 'Q16602', 'Q6JQN1', 'O60894', 'Q9NZS2', 'Q96DU3']			87.754
VACV	P24765	Protein A40	not found	Q9BYZ8	Regenerating islet-derived protein 4	REG4	21.4534	32.2645	['P13611', 'Q9BSL1', 'Q9UBI4', 'Q92752', 'Q6JQN1', 'Q5XPI4', 'Q8IW00', 'Q9BWV1', 'P21741', 'P21246']			87.754
VACV	P24765	Protein A40	not found	Q9UHP7	C-type lectin domain family 2 member D	CLEC2D	21.4534	29.2758	['Q9Y2C3', 'Q96FL8', 'Q13241', 'O15321', 'P34897', 'Q9UBI4', 'Q5MY95', 'Q92729', 'P21453', 'Q92520', 'O15231', 'A1A5C7', 'Q16602', 'Q8WUD6', 'Q9HCI6', 'Q96BI1', 'Q6JQN1', 'Q9BZ76', 'P30203', 'P26715', 'Q9NQ34', 'Q8WVP7', 'O60894', 'Q8TCX1', 'Q7L0J3', 'Q9NZS2', 'Q12918', 'Q9NW38', 'O60779', 'P20963']			87.754
VACV	P24765	Protein A40	not found	P26715	NKG2-A/NKG2-B type II integral membrane protein	KLRC1	21.4534	25.05	['P04439', 'Q13241', 'P13747', 'P40200', 'Q01453', 'Q9UBK5', 'O43914', 'P01730', 'P29350', 'O95715', 'Q9Y4B6', 'Q06124', 'P26717', 'P51681', 'Q9UHP7', 'O43908', 'P21145', 'Q15466', 'Q9BZJ8', 'Q96DU3']			87.754
VACV	P24765	Protein A40	not found	P26717	NKG2-C type II integral membrane protein	KLRC2	21.4534	25.9931	['P04439', 'Q9NZC2', 'Q13241', 'P43405', 'P52735', 'P19174', 'P06241', 'O75791', 'Q29980', 'P42338', 'O00459', 'P13747', 'Q13094', 'Q9UKW4', 'Q06187', 'Q9UBK5', 'O43914', 'P62993', 'P30203', 'P26715', 'P27986', 'P42336', 'O43561', 'P16885', 'O43908', 'P29353', 'P06239', 'P20963']			87.754
VACV	P24765	Protein A40	not found	P26718	NKG2-D type II integral membrane protein	KLRK1	21.4534	30.0055	['Q15762', 'P11279', 'P15498', 'P17643', 'O14960', 'Q9ULY5', 'Q13241', 'Q9BZM4', 'Q5VY80', 'Q9BZM6', 'Q9UBI4', 'P32297', 'Q8NHQ1', 'P32970', 'P17931', 'Q8NEV9', 'O95944', 'Q29980', 'O14931', 'P34931', 'P0DMV8', 'P0DMV9', 'P40933', 'P78406', 'P11215', 'Q13421', 'Q9UBK5', 'O43914', 'Q6H3X3', 'Q9BZM5', 'P14222', 'P40763', 'Q6JQN1', 'Q9BZW8', 'P34932', 'Q92692', 'P02649', 'P28906', 'Q8TD07', 'P02787'…			87.754
VACV	P24765	Protein A40	not found	Q8WTT0	C-type lectin domain family 4 member C	CLEC4C	21.4534	31.691	['Q86UP2', 'Q9ULY5', 'Q8WXI8', 'P43405', 'Q9UBI4', 'Q9NNX6', 'O43914', 'P27824', 'P51955', 'Q8N7P3', 'Q6JQN1', 'P30273', 'P18827', 'Q9NR96', 'Q14624']			87.754
VACV	P24765	Protein A40	not found	Q9P126	C-type lectin domain family 1 member B	CLEC1B	21.4534	28.4262	['Q9P0J1', 'P43405', 'Q9UBI4', 'Q6DJT9', 'Q9Y2I6', 'O00585', 'Q6JQN1', 'Q9Y5Y7', 'O75596', 'O94910', 'Q9UNE7', 'P16070', 'Q9NZS2', 'Q5QGZ9', 'Q86YL7', 'Q12918', 'O95490']			87.754
VACV	P24765	Protein A40	not found	Q9ULY5	C-type lectin domain family 4 member E	CLEC4E	21.4534	33.7272	['P13611', 'Q8WXI8', 'P26718', 'P43405', 'Q6EIG7', 'Q9UBI4', 'P34810', 'P02768', 'Q15393', 'P11215', 'P31785', 'Q9NNX6', 'Q92752', 'Q13435', 'Q6JQN1', 'Q8IW00', 'P30273', 'O15455', 'Q8WTT0', 'P16885', 'Q9BWV1', 'Q9H0E3', 'Q96IK5', 'P21741', 'P21246']			87.754
VACV	P24765	Protein A40	not found	Q9UMR7	C-type lectin domain family 4 member A	CLEC4A	21.4534	32.3077	['P13611', 'Q9UBI4', 'P34810', 'Q9UQV4', 'P31785', 'Q92752', 'Q6JQN1', 'Q8IW00', 'Q9BWV1', 'P21741', 'Q06124', 'P21246']			87.754
VACV	P24768	Kelch repeat and BTB domain-containing protein A55	KBTB1	A6NCF5	Kelch-like protein 33	KLHL33	43.6369	44.2564	['P50990', 'Q96CA5', 'Q9H832', 'P17987', 'Q13489', 'Q9C0C9', 'P98170', 'Q96I99', 'P49368', 'Q13075', 'P48643', 'Q13490', 'Q99832', 'Q13618', 'P50991', 'Q9NR09']	['O75376' 'Q9Y618']		93.4994
VACV	P24768	Kelch repeat and BTB domain-containing protein A55	KBTB1	C9JR72	Kelch repeat and BTB domain-containing protein 13	KBTBD13	43.6369	37.2862	['Q96CA5', 'Q7Z4G1', 'Q6PH85', 'Q86VX2', 'O60826', 'P68032', 'Q15843', 'Q9H832', 'Q9NX08', 'Q9Y6G5', 'Q9P000', 'Q86X83', 'Q13489', 'Q96GG9', 'P62877', 'Q93034', 'Q9C0C9', 'Q9GZQ3', 'P98170', 'Q96I99', 'Q9UBI1', 'Q9H0A8', 'Q13075', 'Q92564', 'Q9BTE7', 'Q13490', 'Q13618', 'Q8N668', 'Q9NR09']	['O75376' 'Q9Y618']		93.4994
VACV	P24768	Kelch repeat and BTB domain-containing protein A55	KBTB1	O14682	Ectoderm-neural cortex protein 1	ENC1	43.6369	37.2133	['P06400', 'P78318', 'P08238', 'Q53GT1', 'Q9UH77', 'Q9Y3Z3', 'Q8NFY9', 'Q14681', 'Q8IXQ5', 'Q8N5Z5', 'Q13829', 'Q13501', 'O43791', 'Q9H0H3', 'P62877', 'Q96M94', 'Q6TFL4', 'O95198', 'Q6IQ16', 'Q9H8T0', 'Q14145', 'Q9P2G9', 'Q9NXV2', 'O75340', 'Q9Y2M5', 'Q9UF56', 'P14866', 'Q9P2J3', 'Q9P2K6', 'Q9H3F6', 'Q2TBA0', 'O60662', 'Q8WZ19', 'Q9UBV8', 'Q8N1I0', 'Q96RE7', 'Q8IVD9', 'P35222', 'Q13618', 'Q92990'…	['O75376' 'Q9Y618']		93.4994
VACV	P24768	Kelch repeat and BTB domain-containing protein A55	KBTB1	O60662	Kelch-like protein 41	KLHL41	43.6369	20.3481	['Q9H4B7', 'Q7Z4G1', 'P78318', 'Q6PH85', 'Q86VX2', 'Q13619', 'Q53GT1', 'Q9UH77', 'O60826', 'Q14847', 'Q9Y3Z3', 'Q8NFY9', 'Q15843', 'Q9NX08', 'Q9Y6G5', 'Q14681', 'Q8IXQ5', 'Q8N5Z5', 'Q9P000', 'Q86X83', 'Q13829', 'Q9Y3A2', 'O43791', 'Q9H0H3', 'Q96GG9', 'P62877', 'Q93034', 'Q96M94', 'Q6TFL4', 'Q96LM5', 'O95198', 'Q6IQ16', 'Q9GZQ3', 'Q9UDY6', 'Q9H8T0', 'Q9Y235', 'Q14145', 'Q63ZY3', 'O14682', 'Q9P2G9'…	['O75376' 'Q9Y618']		93.4994
VACV	P24768	Kelch repeat and BTB domain-containing protein A55	KBTB1	O94889	Kelch-like protein 18	KLHL18	43.6369	36.5765	['Q9Y2Z0', 'P78318', 'Q8IYB5', 'O14965', 'Q9Y3Z3', 'Q8WUA2', 'Q14494', 'Q9BT78', 'Q92917', 'P26641', 'Q92905', 'Q9UNS2', 'P62877', 'Q93034', 'P61088', 'O75348', 'O60231', 'Q9H8T0', 'Q69YN4', 'Q9Y2X7', 'P22061', 'P61081', 'Q8N1I0', 'Q14161', 'Q8IVD9', 'Q13618', 'P51957', 'Q8IW35', 'Q9NR09']	['O75376' 'Q9Y618']		93.4994
VACV	P24768	Kelch repeat and BTB domain-containing protein A55	KBTB1	O95198	Kelch-like protein 2	KLHL2	43.6369	38.0256	['Q96BW1', 'P51668', 'O95503', 'O00399', 'Q96CA5', 'Q7Z4G1', 'P78318', 'Q9NZ32', 'Q6PH85', 'Q86VX2', 'O00762', 'Q9NRD5', 'Q53GT1', 'Q9UH77', 'O60826', 'O00560', 'P68032', 'Q96J92', 'Q9Y3Z3', 'Q9Y4X5', 'Q9UEY8', 'Q8NFY9', 'Q15843', 'Q9NX08', 'P61163', 'Q9Y6G5', 'P50895', 'Q14681', 'Q8IXQ5', 'Q8N5Z5', 'P06241', 'Q9P000', 'Q9UKG1', 'Q86X83', 'P26651', 'Q9P2E9', 'Q13829', 'O43791', 'Q9H0H3', 'Q9UBU8'…	['O75376' 'Q9Y618']		93.4994
VACV	P24768	Kelch repeat and BTB domain-containing protein A55	KBTB1	P57775	F-box/WD repeat-containing protein 4	FBXW4	43.6369	31.3582	0	['O75376' 'Q9Y618']		93.4994
VACV	P24768	Kelch repeat and BTB domain-containing protein A55	KBTB1	Q13216	DNA excision repair protein ERCC-8	ERCC8	43.6369	32.694	0	['O75376' 'Q9Y618']		93.4994
VACV	P24768	Kelch repeat and BTB domain-containing protein A55	KBTB1	Q14145	Kelch-like ECH-associated protein 1	KEAP1	43.6369	33.9114	['Q13887', 'Q06546', 'P42330', 'O75832', 'Q7Z4G1', 'P78318', 'Q13950', 'Q07817', 'P33261', 'Q6PH85', 'P10415', 'Q86VX2', 'P55040', 'P12883', 'O15111', 'P05107', 'Q9Y297', 'P08238', 'P51587', 'Q6P6B1', 'Q9Y5Q3', 'Q8TD26', 'Q15759', 'P18669', 'P33992', 'P30989', 'P78329', 'Q9HCS2', 'Q9NPC3', 'P98187', 'Q13619', 'Q53GT1', 'Q9Y226', 'Q9UH77', 'O60826', 'Q6NT55', 'P35240', 'Q06609', 'Q8NEB9', 'Q9H0R8'…	['O75376' 'Q9Y618']		93.4994
VACV	P24768	Kelch repeat and BTB domain-containing protein A55	KBTB1	Q2TBA0	Kelch-like protein 40	KLHL40	43.6369	20.626	['O95671', 'Q9H4B7', 'P78318', 'P19105', 'O14950', 'Q5SZL2', 'Q13619', 'Q9P2Y4', 'O15062', 'Q53GT1', 'Q9UH77', 'Q9Y3Z3', 'Q8NFY9', 'P51508', 'Q14681', 'Q8IXQ5', 'Q8N5Z5', 'Q8N865', 'Q09666', 'Q13829', 'O43791', 'O96006', 'Q9H0H3', 'P62877', 'Q93034', 'Q96M94', 'P35637', 'O95758', 'Q6TFL4', 'O95198', 'Q6IQ16', 'Q9UJA3', 'Q0VAK6', 'Q9H8T0', 'Q14145', 'Q63ZY3', 'O14682', 'Q9P2G9', 'O75112', 'Q9NXV2'…	['O75376' 'Q9Y618']		93.4994
VACV	P24768	Kelch repeat and BTB domain-containing protein A55	KBTB1	Q2WGJ6	Kelch-like protein 38	KLHL38	43.6369	34.9508	['P78318', 'P08238', 'Q53HC5', 'Q9Y3Z3', 'Q8NFY9', 'Q8IXQ5', 'Q8IWZ5', 'Q96M29', 'Q9H8T0', 'Q9BSH5', 'Q9Y6Y0', 'P07900', 'Q9P2J3', 'Q8NBE8', 'Q9H511', 'Q9UNE7', 'Q8N1I0', 'Q8IY47', 'Q8IVD9', 'Q13618', 'P01111', 'Q96CT2', 'Q6TDP4', 'Q9NR09']	['O75376' 'Q9Y618']		93.4994
VACV	P24768	Kelch repeat and BTB domain-containing protein A55	KBTB1	Q3SXM0	DDB1- and CUL4-associated factor 4-like protein 1	DCAF4L1	43.6369	22.7602	['Q8WV16', 'Q13619', 'Q16531']	['O75376' 'Q9Y618']		93.4994
VACV	P24768	Kelch repeat and BTB domain-containing protein A55	KBTB1	Q3ZCT8	Kelch repeat and BTB domain-containing protein 12	KBTBD12	43.6369	20.1392	['P78318', 'Q9Y3Z3', 'Q9H8T0', 'Q8N1I0', 'Q13618', 'Q9NR09']	['O75376' 'Q9Y618']		93.4994
VACV	P24768	Kelch repeat and BTB domain-containing protein A55	KBTB1	Q53G59	Kelch-like protein 12	KLHL12	43.6369	18.8058	['Q5W0B1', 'Q14129', 'P78318', 'Q53GT1', 'Q9UH77', 'O00560', 'Q53HC5', 'Q9Y3Z3', 'Q9Y3B3', 'Q9Y4X5', 'Q8NFY9', 'Q96HA8', 'Q14681', 'Q6UXH8', 'Q8IXQ5', 'Q8N5Z5', 'O95050', 'Q00013', 'O95487', 'Q13829', 'O43791', 'Q15436', 'Q9H0H3', 'O94979', 'O94855', 'Q9BWT7', 'P09619', 'Q9UL54', 'Q93074', 'Q96RS6', 'Q9H171', 'P62877', 'Q9H4M7', 'Q96M94', 'Q6TFL4', 'Q9H492', 'Q15437', 'P53992', 'O94888', 'Q8N5L8'…	['O75376' 'Q9Y618']		93.4994
VACV	P24768	Kelch repeat and BTB domain-containing protein A55	KBTB1	Q53GT1	Kelch-like protein 22	KLHL22	43.6369	37.6653	['Q7Z4G1', 'P78318', 'Q6PH85', 'P49448', 'Q86VX2', 'Q9UH77', 'O60826', 'Q53HC5', 'Q9Y3Z3', 'Q9Y4X5', 'Q8NFY9', 'Q15843', 'Q9NX08', 'Q9H9S0', 'Q9Y6G5', 'Q14681', 'Q8IXQ5', 'Q8N5Z5', 'Q9P000', 'Q86X83', 'Q13829', 'Q92905', 'O43791', 'Q9H0H3', 'Q96GG9', 'P62877', 'Q96M94', 'Q6TFL4', 'O94888', 'O00585', 'O95198', 'Q6IQ16', 'Q9GZQ3', 'P53350', 'Q9H8T0', 'P00367', 'Q14145', 'O14682', 'Q9P2G9', 'Q9NXV2'…	['O75376' 'Q9Y618']		93.4994
VACV	P24768	Kelch repeat and BTB domain-containing protein A55	KBTB1	Q53HC5	Kelch-like protein 26	KLHL26	43.6369	35.9442	['Q9P2G3', 'Q8NBS9', 'P78318', 'Q9NXS3', 'Q53GT1', 'Q9Y3Z3', 'Q9Y4X5', 'Q8NFY9', 'Q8IXQ5', 'Q92673', 'O00585', 'Q2WGJ6', 'Q9NNX6', 'Q9H8T0', 'Q9NS73', 'Q9Y6Y0', 'Q9Y2M5', 'P14866', 'Q96PQ0', 'Q8NBE8', 'P22061', 'P0CAP2', 'P61081', 'Q9UBV8', 'Q8N1I0', 'Q8IY47', 'Q13618', 'Q96CT2', 'Q6TDP4', 'Q53G59', 'Q9NR09', 'Q99523']	['O75376' 'Q9Y618']		93.4994
VACV	P24768	Kelch repeat and BTB domain-containing protein A55	KBTB1	Q53HC9	EARP and GARP complex-interacting protein 1	EIPR1	43.6369	27.0952	['Q92526', 'Q13619', 'P62829', 'Q9NV70', 'O95721', 'P61018', 'Q96EV8', 'P07864', 'Q9BTE6', 'Q86W42', 'P40227', 'P17987', 'Q96JG6', 'A8MTQ0', 'Q9ULM3', 'Q14653', 'P05976', 'Q13200', 'P08590', 'Q8N1B4', 'P20338', 'Q9Y5P6', 'Q9P1Q0', 'Q5VIR6', 'P14866', 'P49368', 'Q16531', 'Q96AP4', 'Q99471', 'Q9NR50', 'Q9UNE7', 'P60660', 'Q9Y4B6', 'P12829', 'Q5T3J3', 'Q96IJ6', 'Q8IVD9', 'Q99832', 'P14649', 'Q9UID3'…	['O75376' 'Q9Y618']		93.4994
VACV	P24768	Kelch repeat and BTB domain-containing protein A55	KBTB1	Q6JEL2	Kelch-like protein 10	KLHL10	43.6369	22.1322	['Q96CA5', 'P78318', 'Q9Y5X3', 'Q15018', 'P61201', 'Q9BRP1', 'Q9Y3Z3', 'Q9H4Y5', 'O60678', 'Q9BT78', 'Q92905', 'Q13489', 'Q9UNS2', 'P62877', 'Q13596', 'Q9H8T0', 'Q7L5N1', 'Q96I99', 'Q9UBW8', 'Q86VS8', 'Q6ZRI6', 'Q13098', 'Q8N1I0', 'Q13616', 'Q13490', 'Q13618', 'Q14997', 'Q9H9Q2', 'Q9NR09', 'Q96J84']	['O75376' 'Q9Y618']		93.4994
VACV	P24768	Kelch repeat and BTB domain-containing protein A55	KBTB1	Q6P4I2	WD repeat-containing protein 73	WDR73	43.6369	23.4272	['Q13112', 'P50990', 'Q96SF2', 'Q96EK2', 'P48723', 'P06400', 'P27338', 'Q8NB78', 'P28749', 'Q9BY41', 'O43918', 'P10244', 'Q9Y232', 'Q99538', 'Q5H9I0', 'Q9NPJ1', 'Q96T68', 'Q9UIL8', 'Q14186', 'Q99549', 'O14744', 'Q01094', 'P12004', 'P54198', 'O75419', 'Q8N5Y2', 'Q969S8', 'Q8TD26', 'Q15329', 'Q92598', 'Q86Y37', 'Q9BTC0', 'Q96MM6', 'Q9Y620', 'Q13619', 'Q92769', 'P68400', 'P46100', 'Q14683', 'P82094'…	['O75376' 'Q9Y618']		93.4994
VACV	P24768	Kelch repeat and BTB domain-containing protein A55	KBTB1	Q6PF15	Kelch-like protein 35	KLHL35	43.6369	37.7686	['P20591', 'P78318', 'Q9Y3Z3', 'Q8WUN7', 'Q9C0C9', 'Q9H8T0', 'P13196', 'Q16621', 'Q92624', 'Q8N1I0', 'Q9NR09']	['O75376' 'Q9Y618']		93.4994
VACV	P24768	Kelch repeat and BTB domain-containing protein A55	KBTB1	Q6PID8	Kelch domain-containing protein 10	KLHDC10	43.6369	48.1417	['P57058', 'Q86V86', 'Q8N752', 'Q04917', 'Q9UHP3', 'Q9P260', 'Q6ZMV9', 'Q8TF05', 'O14827', 'P63104', 'Q9BXA6', 'Q8IY84', 'Q96PF2', 'Q9Y4X5', 'Q6SA08', 'Q96RU7', 'Q14680', 'Q5JS13', 'Q96RU8', 'P40939', 'Q8TDF6', 'Q9Y5K8', 'Q9ULI0', 'Q9Y265', 'P78330', 'P49674', 'Q07890', 'Q8IV63', 'Q99986', 'P30154', 'Q08426', 'Q8NI77', 'O94888', 'Q86Y91', 'Q6NUP7', 'P52732', 'O60828', 'Q9P1W9', 'P31946', 'Q7LDG7'…	['O75376' 'Q9Y618']		93.4994
VACV	P24768	Kelch repeat and BTB domain-containing protein A55	KBTB1	Q6RFH5	WD repeat-containing protein 74	WDR74	43.6369	34.5513	['O60287', 'P39023', 'Q14684', 'P56182', 'Q14721', 'Q86TM3', 'O00567', 'P78345', 'Q9BXY0', 'A3KMH1', 'P46778', 'P55769', 'P42285', 'P56537', 'O75419', 'Q53F19', 'P62888', 'Q14690', 'O00148', 'O95793', 'Q6PIU1', 'Q9UET6', 'Q9ULS6', 'Q9BT17', 'Q9BYD1', 'P46013', 'Q13769', 'P62829', 'Q9UJ96', 'P22460', 'O00541', 'Q9UIX4', 'O43525', 'Q92953', 'P25398', 'O43526', 'P42766', 'P18124', 'P51787', 'Q8WTT2'…	['O75376' 'Q9Y618']		93.4994
VACV	P24768	Kelch repeat and BTB domain-containing protein A55	KBTB1	Q6TDP4	Kelch-like protein 17	KLHL17	43.6369	33.1246	['P30825', 'P78318', 'P39086', 'Q53HC5', 'Q9Y3Z3', 'Q8NFY9', 'Q8IXQ5', 'O43791', 'O43246', 'Q8TBB6', 'Q14185', 'Q8WZA2', 'Q6IQ16', 'Q2WGJ6', 'P0DJJ0', 'Q8WY07', 'O43615', 'Q9H8T0', 'Q9Y6Y0', 'P20594', 'Q96PV0', 'Q13002', 'P07585', 'P63261', 'Q92796', 'Q9P2J3', 'P52569', 'Q8NBE8', 'Q9H511', 'P0CG47', 'P0CG39', 'Q9NVR0', 'Q8N1I0', 'Q13616', 'Q8IY47', 'O43295', 'P0CG48', 'Q12959', 'Q6S8J3', 'P0CG38'…	['O75376' 'Q9Y618']		93.4994
VACV	P24768	Kelch repeat and BTB domain-containing protein A55	KBTB1	Q6TFL4	Kelch-like protein 24	KLHL24	43.6369	36.0748	['Q9NR64', 'P55854', 'O75928', 'Q92833', 'Q9C0H6', 'Q8IUE1', 'P78318', 'Q9NXS3', 'Q86Y37', 'Q13619', 'Q9NRD5', 'Q53GT1', 'Q9UH77', 'Q68DA7', 'Q9Y3Z3', 'Q8NFY9', 'Q9H832', 'Q86YT6', 'Q14681', 'Q8IXQ5', 'Q8N5Z5', 'Q13829', 'O15550', 'Q92905', 'O43791', 'Q9H0H3', 'P41229', 'P62877', 'Q93034', 'Q96M94', 'Q9C0C9', 'O95198', 'Q6IQ16', 'O75925', 'O00294', 'Q9H8T0', 'P61956', 'Q14145', 'Q13002', 'O14682'…	['O75376' 'Q9Y618']		93.4994
VACV	P24768	Kelch repeat and BTB domain-containing protein A55	KBTB1	Q8IXQ5	Kelch-like protein 7	KLHL7	43.6369	30.5502	['P30825', 'Q9UKX7', 'O75928', 'P78318', 'Q96Q07', 'P33261', 'P38405', 'Q8N4J0', 'Q53GT1', 'Q9UH77', 'O43900', 'Q53HC5', 'Q9Y3Z3', 'Q9Y4X5', 'Q8NFY9', 'Q96MT3', 'P11509', 'P20813', 'Q16696', 'P24903', 'Q9UNA1', 'Q14681', 'Q5JWF2', 'Q8N5Z5', 'Q13829', 'Q07890', 'O43791', 'Q9H0H3', 'A6NI28', 'P62877', 'Q96M94', 'O43246', 'Q8TBB6', 'Q6TFL4', 'Q96HC4', 'Q9C0F1', 'A1A4S6', 'O95198', 'Q8WZA2', 'Q6IQ16'…	['O75376' 'Q9Y618']		93.4994
VACV	P24768	Kelch repeat and BTB domain-containing protein A55	KBTB1	Q8N136	Dynein assembly factor with WD repeat domains 1	DAW1	43.6369	33.7822	['P08579', 'Q9Y2L9', 'Q6ZRR7', 'O00567', 'P78345', 'Q9Y4C4', 'P62318', 'Q8WXD0', 'Q9BY71', 'Q15404', 'Q5VUJ6', 'Q9H2I8', 'Q7RTV0', 'Q5JU00', 'P55769', 'P42285', 'P62314', 'P13224', 'Q9BZR6', 'Q9H069', 'Q9BTT6', 'Q9NYK1', 'Q99467', 'P62310', 'Q9C099', 'Q6UXK5', 'Q8N3C0', 'Q9P2K8', 'P83876', 'Q15459', 'Q8IWK6', 'A6NM36', 'O43300', 'P25398', 'O94813', 'Q9BQI3', 'O75093', 'O15397', 'Q13641', 'P20774'…	['O75376' 'Q9Y618']		93.4994
VACV	P24768	Kelch repeat and BTB domain-containing protein A55	KBTB1	Q8N239	Kelch-like protein 34	KLHL34	43.6369	39.4866	['P78318', 'Q8N5Y2', 'Q9Y3Z3', 'P0DMV9', 'P54652', 'Q9H8T0', 'Q8N1I0', 'Q13618', 'Q9NR09']	['O75376' 'Q9Y618']		93.4994
VACV	P24768	Kelch repeat and BTB domain-containing protein A55	KBTB1	Q8N4N3	Kelch-like protein 36	KLHL36	43.6369	40.0963	['P78318', 'Q9Y312', 'P27695', 'Q14CS0', 'Q9Y3Z3', 'Q9BYV6', 'O95400', 'Q9C0C9', 'Q9H5V9', 'O75792', 'Q9H8T0', 'Q69YN4', 'Q96M98', 'Q16621', 'Q969Q1', 'Q8N1I0', 'Q13618', 'Q9NR09']	['O75376' 'Q9Y618']		93.4994
VACV	P24768	Kelch repeat and BTB domain-containing protein A55	KBTB1	Q8N7A1	Kelch domain-containing protein 1	KLHDC1	43.6369	34.0879	['P57058', 'Q86V86', 'Q8N752', 'Q04917', 'Q9P260', 'Q6ZMV9', 'Q8TF05', 'O14827', 'P63104', 'Q9BXA6', 'Q8IY84', 'Q96PF2', 'Q6SA08', 'Q96RU7', 'Q14680', 'Q5JS13', 'Q96RU8', 'P40939', 'Q8TDF6', 'Q9ULI0', 'Q9Y265', 'P78330', 'P49674', 'Q07890', 'Q8IV63', 'Q99986', 'Q93034', 'P30154', 'Q08426', 'Q8NI77', 'Q86Y91', 'Q6NUP7', 'P52732', 'O60828', 'Q9P1W9', 'P31946', 'Q7LDG7', 'Q9HCP0', 'Q9Y230', 'P78368'…	['O75376' 'Q9Y618']		93.4994
VACV	P24768	Kelch repeat and BTB domain-containing protein A55	KBTB1	Q8NA75	DDB1- and CUL4-associated factor 4-like protein 2	DCAF4L2	43.6369	34.2065	['P50990', 'O14744', 'P06737', 'Q13619', 'P61201', 'P19474', 'Q9BT78', 'Q92905', 'Q9UNS2', 'P16403', 'P11940', 'O75688', 'P11142', 'Q99627', 'P11021', 'P16402', 'P07355', 'Q7L5N1', 'O75153', 'P23528', 'P10809', 'P19338', 'Q16531', 'P61978', 'P09211', 'Q13098', 'P60660', 'P67809', 'Q06830', 'P22626', 'Q9H9Q2']	['O75376' 'Q9Y618']		93.4994
VACV	P24768	Kelch repeat and BTB domain-containing protein A55	KBTB1	Q8NAB2	Kelch repeat and BTB domain-containing protein 3	KBTBD3	43.6369	39.0426	['P78318', 'Q9Y3Z3', 'Q9NQW6', 'Q9NPG2', 'Q9H8T0', 'P14866', 'Q8N1I0', 'Q9NR09']	['O75376' 'Q9Y618']		93.4994
VACV	P24768	Kelch repeat and BTB domain-containing protein A55	KBTB1	Q8NBE8	Kelch-like protein 23	KLHL23	43.6369	25.7051	['P78318', 'Q53HC5', 'Q9Y3Z3', 'Q8NFY9', 'Q8IXQ5', 'O43791', 'P13797', 'Q92673', 'O14734', 'Q6IQ16', 'Q96NU7', 'Q2WGJ6', 'Q9H8T0', 'Q9Y6Y0', 'Q9H0X9', 'P14866', 'Q9P2J3', 'Q96PQ0', 'Q9H511', 'Q9NVR0', 'Q8N1I0', 'Q8IY47', 'Q13618', 'Q96CT2', 'Q6TDP4', 'Q9NR09', 'Q99523', 'Q8IYD2']	['O75376' 'Q9Y618']		93.4994
VACV	P24768	Kelch repeat and BTB domain-containing protein A55	KBTB1	Q8NFH3	Nucleoporin Nup43	NUP43	43.6369	24.3604	['Q9UKX7', 'O75694', 'P57721', 'P33176', 'Q9BVL2', 'Q8N806', 'Q92526', 'Q9NPF4', 'Q13619', 'Q7L7V1', 'O43143', 'Q96A72', 'Q09161', 'Q9HCD5', 'O15234', 'Q8N1F7', 'Q9UKK6', 'Q8WVT3', 'P49790', 'Q96EE3', 'O14974', 'Q9NQS7', 'P23025', 'Q9NSK0', 'P57740', 'Q96S44', 'P61326', 'P46060', 'O60566', 'Q9H1M0', 'P78406', 'P43699', 'Q8NFH4', 'P55735', 'Q14657', 'Q5SRE5', 'O94761', 'Q96R06', 'Q9BZI7', 'P06748'…	['O75376' 'Q9Y618']		93.4994
VACV	P24768	Kelch repeat and BTB domain-containing protein A55	KBTB1	Q8WZ60	Kelch-like protein 6	KLHL6	43.6369	33.9856	['P78318', 'Q9UD71', 'Q9Y3Z3', 'Q9HBD1', 'Q93034', 'Q9H8T0', 'P42166', 'Q5W5X9', 'Q8N1I0', 'Q9Y3A5', 'Q8IVD9', 'Q13618', 'P07954', 'Q9NR09']	['O75376' 'Q9Y618']		93.4994
VACV	P24768	Kelch repeat and BTB domain-containing protein A55	KBTB1	Q96FK6	WD repeat-containing protein 89	WDR89	43.6369	23.0997	['Q76FK4', 'Q9H4M7', 'Q16799', 'P62906', 'P62805', 'Q13895', 'O95197', 'O75298', 'O00308', 'Q9NQC3']	['O75376' 'Q9Y618']		93.4994
VACV	P24768	Kelch repeat and BTB domain-containing protein A55	KBTB1	Q96M94	Kelch-like protein 15	KLHL15	43.6369	37.4949	['Q9UPQ9', 'Q99708', 'A0PJX2', 'P78318', 'P22304', 'Q53GT1', 'Q9UH77', 'A2A2Y4', 'Q8NDV7', 'Q9Y3Z3', 'Q9Y4X5', 'Q8NFY9', 'P08253', 'Q9UPQ0', 'Q14681', 'Q8IXQ5', 'Q8N5Z5', 'Q13829', 'Q92905', 'O43791', 'Q9H0H3', 'P62877', 'Q9H4M7', 'Q93034', 'Q6TFL4', 'O95813', 'Q96JN8', 'O95198', 'Q6IQ16', 'Q8NB15', 'P47710', 'Q9H8T0', 'Q00005', 'Q14145', 'O14682', 'Q96MY7', 'Q9P2G9', 'Q63HR2', 'Q9NXV2', 'O75340'…	['O75376' 'Q9Y618']		93.4994
VACV	P24768	Kelch repeat and BTB domain-containing protein A55	KBTB1	Q96NJ5	Kelch-like protein 32	KLHL32	43.6369	41.3914	['Q9HBI0', 'Q96CA5', 'Q9H832', 'Q13489', 'P27361', 'Q9C0C9', 'P98170', 'P11802', 'Q96I99', 'Q13075', 'Q13490', 'Q9NR09']	['O75376' 'Q9Y618']		93.4994
VACV	P24768	Kelch repeat and BTB domain-containing protein A55	KBTB1	Q96PQ7	Kelch-like protein 5	KLHL5	43.6369	30.3492	['Q9H7D0', 'Q7RTP6', 'Q7Z4G1', 'P78318', 'Q6PH85', 'Q86VX2', 'O60826', 'Q8IZD9', 'Q9Y3Z3', 'Q15843', 'Q9NX08', 'Q9Y6G5', 'Q9P000', 'Q86X83', 'O43791', 'Q96GG9', 'P62877', 'P35637', 'Q6TFL4', 'Q14185', 'Q9NYA1', 'Q6IQ16', 'Q9GZQ3', 'Q9H8T0', 'Q15149', 'P15924', 'Q9UBI1', 'Q9NVX7', 'Q9H0A8', 'Q92564', 'Q9BTE7', 'Q8N1I0', 'O94851', 'Q13618', 'Q8N668', 'Q9UPN3', 'Q9NR09']	['O75376' 'Q9Y618']		93.4994
VACV	P24768	Kelch repeat and BTB domain-containing protein A55	KBTB1	Q99519	Sialidase-1	NEU1	43.6369	26.1403	['P14780', 'Q9NRD5', 'P16278', 'Q9P0L0', 'P08236', 'Q8IU89', 'O60603', 'P28336', 'Q9NUM3', 'P22459', 'O00206', 'P08962', 'Q9UQL6', 'P16389', 'P34059', 'Q9H871', 'Q9UJM3']	['O75376' 'Q9Y618']		93.4994
VACV	P24768	Kelch repeat and BTB domain-containing protein A55	KBTB1	Q9BQ90	Kelch domain-containing protein 3	KLHDC3	43.6369	22.0079	['Q16555', 'Q9UJ04', 'Q9BTC0', 'P61201', 'Q9Y4X5', 'Q15843', 'P85037', 'Q86WV1', 'Q9BV57', 'Q9BPU6', 'Q92797', 'P49674', 'Q93034', 'O94888', 'Q8N5L8', 'Q14694', 'Q9UKA1', 'Q7Z569', 'Q15369', 'Q7L5N1', 'Q8N7A1', 'Q9UN86', 'Q92796', 'P31943', 'O75817', 'Q15370', 'Q96JC9', 'P61081', 'Q8IVD9', 'Q13618', 'Q8N8S7']	['O75376' 'Q9Y618']		93.4994
VACV	P24768	Kelch repeat and BTB domain-containing protein A55	KBTB1	Q9C0H6	Kelch-like protein 4	KLHL4	43.6369	31.0018	['Q9H7D0', 'Q7RTP6', 'P78318', 'Q8IZD9', 'Q9Y3Z3', 'O43791', 'Q6TFL4', 'Q14185', 'Q9C0C9', 'Q6IQ16', 'Q9H8T0', 'Q15149', 'P15924', 'Q9NVX7', 'Q8N1I0', 'O94851', 'Q9UPN3', 'Q9NR09']	['O75376' 'Q9Y618']		93.4994
VACV	P24768	Kelch repeat and BTB domain-containing protein A55	KBTB1	Q9H0H3	Kelch-like protein 25	KLHL25	43.6369	43.6422	['Q7Z4G1', 'P78318', 'Q6PH85', 'Q86VX2', 'Q53GT1', 'Q9UH77', 'Q96A84', 'O60826', 'Q9Y3Z3', 'Q9Y4X5', 'Q8NFY9', 'Q15843', 'Q9NX08', 'Q9Y6G5', 'Q14681', 'Q8IXQ5', 'Q8N5Z5', 'Q9P000', 'Q86X83', 'Q13829', 'O43791', 'Q96GG9', 'P62877', 'Q96M94', 'Q6TFL4', 'O95198', 'Q6IQ16', 'Q9GZQ3', 'Q9H8T0', 'Q14145', 'O14682', 'Q9P2G9', 'Q9NXV2', 'Q13541', 'O75340', 'Q9Y2M5', 'P06730', 'Q9UBI1', 'Q9P2J3', 'Q9P2K6'…	['O75376' 'Q9Y618']		93.4994
VACV	P24768	Kelch repeat and BTB domain-containing protein A55	KBTB1	Q9H511	Kelch-like protein 31	KLHL31	43.6369	37.8326	['P78318', 'Q86Y37', 'Q9Y3Z3', 'Q8NFY9', 'Q8IXQ5', 'Q92673', 'O14920', 'Q2WGJ6', 'Q9H8T0', 'Q9Y6Y0', 'Q92800', 'Q96PQ0', 'Q8NBE8', 'Q15910', 'Q8N1I0', 'Q8IY47', 'Q13618', 'Q96CT2', 'Q6TDP4', 'Q9NR09', 'Q99523']	['O75376' 'Q9Y618']		93.4994
VACV	P24768	Kelch repeat and BTB domain-containing protein A55	KBTB1	Q9H6Y2	WD repeat-containing protein 55	WDR55	43.6369	22.5609	['P39023', 'O15018', 'Q13619', 'O00541', 'Q8WTT2', 'O95248', 'Q9H2T7', 'Q9NY27', 'Q14137', 'Q6DKI1', 'Q9BWT7', 'Q9Y2K7', 'Q9H4M7', 'Q9UPP1', 'Q9BZE4', 'Q6ZMT4', 'Q9UIA9', 'Q92796', 'O75151', 'Q9BYG3', 'Q8TDM6', 'Q96SB4', 'O75607', 'Q16531', 'Q5TC82', 'Q8IY81', 'Q8NHM5', 'Q9BXL7', 'Q9GZL7', 'Q12959', 'Q9BXL6', 'Q15700', 'Q8NI35']	['O75376' 'Q9Y618']		93.4994
VACV	P24768	Kelch repeat and BTB domain-containing protein A55	KBTB1	Q9NR64	Kelch-like protein 1	KLHL1	43.6369	33.2177	['Q9H7D0', 'Q7RTP6', 'P78318', 'Q96Q07', 'Q8IZD9', 'Q9Y3Z3', 'Q13501', 'O43791', 'Q13451', 'Q6TFL4', 'Q14185', 'Q6ZXV5', 'Q6IQ16', 'Q9H8T0', 'Q15149', 'O95180', 'P15924', 'O00555', 'P07900', 'Q9NVX7', 'Q8N1I0', 'O94851', 'P51957', 'Q9UNN5', 'Q9UPN3', 'Q9NR09']	['O75376' 'Q9Y618']		93.4994
VACV	P24768	Kelch repeat and BTB domain-containing protein A55	KBTB1	Q9NVR0	Kelch-like protein 11	KLHL11	43.6369	22.4276	['Q96CA5', 'Q7Z4G1', 'Q8N448', 'Q6PH85', 'Q86VX2', 'Q9NRD5', 'O60826', 'Q8NFY9', 'Q15843', 'Q9H832', 'Q9NX08', 'Q9Y6G5', 'Q8IXQ5', 'Q9P000', 'Q86X83', 'O43791', 'Q13489', 'Q96GG9', 'P62877', 'Q9H4M7', 'Q6ICG6', 'Q9C0C9', 'Q6IQ16', 'Q9GZQ3', 'P98170', 'Q9Y6Y0', 'Q96I99', 'Q9UBI1', 'Q8NBE8', 'Q9H0A8', 'O14958', 'Q13075', 'Q92564', 'Q9BTE7', 'Q8TBB1', 'Q8IY47', 'Q13490', 'Q13618', 'Q6TDP4', 'Q8N668'…	['O75376' 'Q9Y618']		93.4994
VACV	P24768	Kelch repeat and BTB domain-containing protein A55	KBTB1	Q9NWT1	p21-activated protein kinase-interacting protein 1	PAK1IP1	43.6369	23.8159	['Q99626', 'Q14684', 'Q6IA86', 'P56537', 'P62888', 'Q14690', 'Q7Z4G4', 'Q9P287', 'Q7L7V1', 'P46013', 'O43143', 'O00541', 'Q9BRJ6', 'O75914', 'Q14137', 'Q9P258', 'Q9H7B2', 'Q9UGY1', 'Q9NQ55', 'Q9NVP1', 'Q07020', 'P62633', 'P06748', 'Q96HE9', 'Q13153', 'Q17RG1', 'Q9UHA3', 'O60381', 'Q9Y3B9', 'Q8TE96', 'P55317', 'Q13177', 'P47902', 'P42696', 'P62913', 'Q9BSI4', 'Q9BYG3', 'Q16531', 'P46087', 'Q6RFH5'…	['O75376' 'Q9Y618']		93.4994
VACV	P24768	Kelch repeat and BTB domain-containing protein A55	KBTB1	Q9NXS3	Kelch-like protein 28	KLHL28	43.6369	33.7269	['Q9UKA4', 'Q9P2G3', 'P78318', 'Q53HC5', 'Q9Y3Z3', 'Q6TFL4', 'Q9H8T0', 'Q9UF56', 'Q69YN4', 'Q8N1I0', 'Q8IVD9', 'Q13618', 'Q9UJP4', 'Q9Y573', 'Q16236', 'Q9NR09']	['O75376' 'Q9Y618']		93.4994
VACV	P24768	Kelch repeat and BTB domain-containing protein A55	KBTB1	Q9P2G9	Kelch-like protein 8	KLHL8	43.6369	35.9198	['P78318', 'P35219', 'Q53GT1', 'Q9UH77', 'P11086', 'Q9Y3Z3', 'Q8NFY9', 'P49593', 'Q14681', 'Q8IXQ5', 'Q8N5Z5', 'Q9NWZ8', 'Q13829', 'O43791', 'Q9H0H3', 'P62877', 'Q96M94', 'Q6TFL4', 'P12271', 'O95198', 'O00204', 'Q6IQ16', 'Q9H8T0', 'Q14145', 'O14682', 'Q9NXV2', 'O75340', 'Q9Y2M5', 'Q9P2J3', 'Q13702', 'Q9P2K6', 'Q9H3F6', 'Q8NBR0', 'Q2TBA0', 'O60662', 'Q9BY14', 'Q8WZ19', 'Q9UBV8', 'Q8N1I0', 'Q13616'…	['O75376' 'Q9Y618']		93.4994
VACV	P24768	Kelch repeat and BTB domain-containing protein A55	KBTB1	Q9P2J3	Kelch-like protein 9	KLHL9	43.6369	37.0096	['P51668', 'Q7Z4G1', 'P78318', 'Q9UHP3', 'Q8IWL3', 'Q6PH85', 'Q86VX2', 'Q53GT1', 'Q9UH77', 'O60826', 'Q9Y3Z3', 'Q9Y4X5', 'Q8NFY9', 'Q15843', 'Q9NX08', 'P25788', 'Q9Y6G5', 'Q14681', 'Q8IXQ5', 'Q8N5Z5', 'Q9NQS7', 'Q9P000', 'Q86X83', 'Q53HL2', 'Q13829', 'Q92905', 'O43791', 'Q9H0H3', 'Q96RS6', 'Q96GG9', 'P62877', 'Q96M94', 'Q96GD4', 'Q6TFL4', 'Q92673', 'O95198', 'Q6IQ16', 'Q9GZQ3', 'P53350', 'Q2WGJ6'…	['O75376' 'Q9Y618']		93.4994
VACV	P24768	Kelch repeat and BTB domain-containing protein A55	KBTB1	Q9P2K6	Kelch-like protein 42	KLHL42	43.6369	36.2293	['Q96CA5', 'Q7Z4G1', 'Q6PH85', 'Q86VX2', 'Q53GT1', 'Q92882', 'Q9UH77', 'Q9UMX0', 'O60826', 'Q8NFY9', 'Q15843', 'Q9H832', 'Q9NX08', 'Q9Y6G5', 'O75449', 'Q14681', 'Q8IXQ5', 'Q8N5Z5', 'Q6ZWJ1', 'Q9P000', 'Q86X83', 'Q9BT78', 'Q13829', 'Q92905', 'O43791', 'Q9H0H3', 'Q8WTU0', 'Q9UHV2', 'Q13489', 'Q9UNS2', 'Q96GG9', 'P62877', 'Q96M94', 'Q6TFL4', 'Q9C0C9', 'O95198', 'Q6IQ16', 'Q9GZQ3', 'Q96D15', 'Q969T4'…	['O75376' 'Q9Y618']		93.4994
VACV	P24768	Kelch repeat and BTB domain-containing protein A55	KBTB1	Q9P2N7	Kelch-like protein 13	KLHL13	43.6369	33.3422	0	['O75376' 'Q9Y618']		93.4994
VACV	P24768	Kelch repeat and BTB domain-containing protein A55	KBTB1	Q9UH77	Kelch-like protein 3	KLHL3	43.6369	32.5268	['P56748', 'O95503', 'Q96CA5', 'Q7Z4G1', 'P78318', 'Q6PH85', 'Q86VX2', 'Q53GT1', 'O60826', 'Q96J92', 'Q9Y3Z3', 'Q9UEY8', 'Q8NFY9', 'Q15843', 'Q9NX08', 'Q9Y6G5', 'Q14681', 'Q8IXQ5', 'Q8N5Z5', 'Q9P000', 'Q86X83', 'Q13829', 'Q13501', 'O43791', 'Q9H0H3', 'Q08209', 'P35612', 'Q96GG9', 'P62877', 'Q96M94', 'Q6TFL4', 'P31749', 'Q9BYP7', 'O75643', 'O95198', 'Q6IQ16', 'Q9GZQ3', 'Q9H8T0', 'P55017', 'Q14145'…	['O75376' 'Q9Y618']		93.4994
VACV	P24768	Kelch repeat and BTB domain-containing protein A55	KBTB1	Q9UJP4	Kelch-like protein 21	KLHL21	43.6369	37.6081	['Q7Z4G1', 'P78318', 'Q15691', 'Q6PH85', 'Q86VX2', 'O15111', 'Q9NXS3', 'Q53GT1', 'Q9UH77', 'O60826', 'Q9Y3Z3', 'Q8NFY9', 'Q15843', 'Q9NX08', 'Q9Y6G5', 'Q14681', 'Q8IXQ5', 'Q8N5Z5', 'Q9P000', 'Q86X83', 'Q13829', 'O43791', 'Q96JM2', 'Q9H0H3', 'Q96GG9', 'P62877', 'Q96M94', 'Q96GD4', 'Q6TFL4', 'Q9C0C9', 'P60520', 'O14920', 'O95198', 'Q6IQ16', 'Q9GZQ3', 'P53350', 'Q9Y6K9', 'Q9H8T0', 'Q14145', 'O14682'…	['O75376' 'Q9Y618']		93.4994
VACV	P24768	Kelch repeat and BTB domain-containing protein A55	KBTB1	Q9Y2M5	Kelch-like protein 20	KLHL20	43.6369	33.1017	['O76039', 'O00625', 'Q9NTZ6', 'Q96CA5', 'Q7Z4G1', 'P78318', 'O43776', 'Q6PH85', 'P46108', 'P49643', 'Q86VX2', 'Q53GT1', 'Q9UH77', 'O60826', 'Q53HC5', 'P53355', 'Q9Y3Z3', 'P30566', 'Q8NFY9', 'Q9NXC5', 'Q15843', 'Q9NX08', 'P29590', 'Q9Y6G5', 'Q14681', 'P42694', 'Q8IXQ5', 'Q8N5Z5', 'O75914', 'Q9BXB4', 'Q9P000', 'Q86X83', 'P57737', 'Q13829', 'O43791', 'Q9H0H3', 'Q13489', 'Q99814', 'Q13526', 'Q96GG9'…	['O75376' 'Q9Y618']		93.4994
VACV	P24768	Kelch repeat and BTB domain-containing protein A55	KBTB1	Q9Y2U9	Kelch domain-containing protein 2	KLHDC2	43.6369	35.9737	['P0DP08', 'P57058', 'Q86V86', 'Q8N752', 'Q04917', 'Q9P260', 'Q6ZMV9', 'Q8TF05', 'O14827', 'Q96EQ0', 'Q6P444', 'P63104', 'Q92526', 'Q7LFX5', 'Q9BXA6', 'Q8IY84', 'P61019', 'Q96PF2', 'Q9Y4X5', 'Q6SA08', 'Q96RU7', 'Q14680', 'Q5JS13', 'Q96RU8', 'Q9BWP8', 'P40939', 'O43889', 'Q8TDF6', 'Q9ULI0', 'Q9Y265', 'P40227', 'P78330', 'P49674', 'Q07890', 'Q8IV63', 'Q99986', 'Q93034', 'P30154', 'O94782', 'P78371'…	['O75376' 'Q9Y618']		93.4994
VACV	P24768	Kelch repeat and BTB domain-containing protein A55	KBTB1	Q9Y573	Actin-binding protein IPP	IPP	43.6369	18.0327	['Q8TBE9', 'O75928', 'P78318', 'Q9NXS3', 'Q05D32', 'Q9Y3Z3', 'Q9Y4X5', 'Q02446', 'P40818', 'O75925', 'O00487', 'Q9H8T0', 'Q9Y2M5', 'Q69YN4', 'Q8N2W9', 'Q7RTS1', 'Q15772', 'Q9Y5A7', 'Q9GZZ9', 'Q8N1I0', 'Q15746', 'Q02447', 'O75604', 'Q13618', 'P68133', 'Q9Y6X2', 'Q9NR09', 'O43813', 'Q9UK80', 'Q9UI95']	['O75376' 'Q9Y618']		93.4994
VACV	P24768	Kelch repeat and BTB domain-containing protein A55	KBTB1	Q9HDC9	Adipocyte plasma membrane-associated protein	APMAP	43.6369	35.5526	['P05067', 'Q86TM3', 'Q6UXX5', 'P19823', 'P11279', 'Q4ZIN3', 'O00148', 'P29508', 'A6NNW6', 'Q08397', 'P04114', 'Q9H6V9', 'P62249', 'Q9NXZ2', 'O14672', 'Q9ULD6', 'Q13838', 'P60842', 'Q86SP6', 'Q9BYD3', 'P0DMV8', 'P0DMV9', 'P11717', 'Q9NVP1', 'Q9NUL7', 'O95858', 'Q9P2B2', 'O00534', 'Q9BQ39', 'Q5T1V6', 'P17844', 'Q17RG1', 'Q9Y6V7', 'Q8NA23', 'P27824', 'Q9H8H2', 'Q9GZR7', 'Q14240', 'P63244', 'P09104'…	['O75376' 'Q9Y618']		93.4994
VACV	P24768	Kelch repeat and BTB domain-containing protein A55	KBTB1	A6NE02	BTB/POZ domain-containing protein 17	BTBD17	43.6369	30.0818	['P48436']	['O75376' 'Q9Y618']		93.4994
VACV	P24768	Kelch repeat and BTB domain-containing protein A55	KBTB1	Q05048	Cleavage stimulation factor subunit 1	CSTF1	43.6369	50.0444	['Q13243', 'Q9UGV2', 'Q8NDH3', 'Q13247', 'P42285', 'P12004', 'P84103', 'Q96DT7', 'Q9H0L4', 'Q9H0M0', 'Q96A72', 'Q09161', 'O15234', 'O60508', 'Q8TB96', 'Q9H0E2', 'Q96PU5', 'Q86Y13', 'O15397', 'O95391', 'Q9NZL4', 'Q10570', 'Q16630', 'Q9P2I0', 'Q92797', 'Q86VP6', 'Q96GG9', 'P46937', 'P27361', 'P61326', 'Q9H4M7', 'P08243', 'Q16629', 'P51003', 'Q01130', 'Q86U42', 'O94888', 'Q9NV88', 'Q8WU68', 'Q8IXZ2'…	['O75376' 'Q9Y618']		93.4994
VACV	P24768	Kelch repeat and BTB domain-containing protein A55	KBTB1	Q13228	Methanethiol oxidase	SELENBP1	43.6369	60.5693	['O95104', 'Q15080', 'P05165', 'O95292', 'Q9HBI0', 'Q9UGV2', 'Q9UJ68', 'Q9UBR1', 'Q9HBI1', 'O75881', 'Q96T68', 'Q99439', 'Q8IV20', 'P78417', 'O75717', 'Q9NQE9', 'Q03169', 'P10275', 'Q969Q4', 'P10276', 'P30048', 'Q9HAV7', 'Q969T7', 'P54687', 'Q99798', 'P36405', 'Q9H4Y5', 'Q9NQR4', 'Q03405', 'P48200', 'Q9P0L0', 'P52564', 'Q86YT6', 'P49789', 'Q9UI15', 'P46734', 'Q8TAA5', 'Q9Y6Q1', 'Q9ULZ2', 'P47985'…	['O75376' 'Q9Y618']		93.4994
VACV	P24768	Kelch repeat and BTB domain-containing protein A55	KBTB1	Q6VVB1	E3 ubiquitin-protein ligase NHLRC1	NHLRC1	43.6369	26.6385	['Q86XI6', 'P51668', 'P08238', 'Q14457', 'Q9NQV8', 'P51965', 'O95278', 'Q9HCK5', 'Q9H2U1', 'Q16763', 'P34931', 'P0DMV8', 'P0DMV9', 'P61088', 'P11142', 'P22314', 'P54652', 'P35573', 'Q6JQN1', 'Q9UKV8', 'Q7Z478', 'P34932', 'P61077', 'O14641', 'Q9UQK1', 'Q6P158', 'Q7L2E3', 'Q14671', 'Q9UNE7', 'Q9H6S0', 'P13807', 'P62256', 'Q8TB72', 'Q9UL18']	['O75376' 'Q9Y618']		93.4994
VACV	P24768	Kelch repeat and BTB domain-containing protein A55	KBTB1	Q9BRP4	Proteasomal ATPase-associated factor 1	PAAF1	43.6369	21.5221	['Q5THR3', 'P55854', 'P62333', 'P20472', 'P48723', 'A6NHL2', 'Q5JST6', 'Q13099', 'Q5T4D3', 'Q9BWX5', 'Q16186', 'Q9BVI0', 'Q92833', 'Q86XD8', 'Q8TC29', 'Q96KC8', 'P62191', 'Q9H4B7', 'O75832', 'Q9Y2Z0', 'Q9UBD0', 'Q96T68', 'Q9UIL8', 'Q9BUY7', 'Q92908', 'Q9P2R3', 'Q9BUF5', 'P05937', 'Q8WYB5', 'P11441', 'P08238', 'Q96EQ0', 'P49336', 'P02585', 'P58872', 'Q92598', 'Q9BTC0', 'Q96MM6', 'Q8N443', 'Q03933'…	['O75376' 'Q9Y618']		93.4994
VACV	P24768	Kelch repeat and BTB domain-containing protein A55	KBTB1	Q9BX70	BTB/POZ domain-containing protein 2	BTBD2	43.6369	34.0814	['Q6UB98', 'P11387', 'P61201', 'Q9Y4X5', 'O95551', 'Q9BT78', 'Q92905', 'Q9UNS2', 'Q9H0C5', 'P62877', 'Q96GD4', 'Q16401', 'Q9UJX0', 'Q99627', 'Q99728', 'Q7L5N1', 'Q8NHY2', 'Q9UBW8', 'Q9NZ63', 'P31943', 'Q04323', 'P61081', 'Q9C035', 'Q05516', 'Q13618', 'Q8IW35', 'Q6K0P9']	['O75376' 'Q9Y618']		93.4994
VACV	P24768	Kelch repeat and BTB domain-containing protein A55	KBTB1	Q9H0C5	BTB/POZ domain-containing protein 1	BTBD1	43.6369	33.5876	['Q6UB98', 'Q7Z4G1', 'Q6PH85', 'Q86VX2', 'P11387', 'Q9BX70', 'O60826', 'P61201', 'Q9Y4X5', 'Q15843', 'Q9NX08', 'Q9Y6G5', 'Q9P000', 'Q86X83', 'Q9BT78', 'Q92905', 'Q9UNS2', 'Q96GG9', 'P62877', 'Q96GD4', 'Q16401', 'Q9UJX0', 'Q99627', 'O43583', 'Q9GZQ3', 'Q7L5N1', 'Q8ND90', 'Q9UBW8', 'Q9UBI1', 'Q96L50', 'Q9NZ63', 'Q04323', 'Q9H0A8', 'Q9Y5S1', 'P61081', 'Q05516', 'Q92564', 'Q13098', 'Q9BTE7', 'Q9H201'…	['O75376' 'Q9Y618']		93.4994
VACV	P24768	Kelch repeat and BTB domain-containing protein A55	KBTB1	Q9HCU5	Prolactin regulatory element-binding protein	PREB	43.6369	28.9304	['Q8IWL3', 'P08238', 'Q8TDY2', 'Q6AI12', 'Q8NBF2', 'P49257', 'O15258', 'Q96AJ1', 'O95487', 'Q15436', 'O94979', 'P15153', 'Q9H4M7', 'Q15437', 'P53992', 'Q9NR31', 'P55735', 'Q9Y6B6', 'Q9NQW1', 'P62805', 'P49427', 'P27824', 'O15027', 'Q16625', 'Q96PC5', 'Q96PC5', 'Q15645', 'P46940', 'Q9NZC7', 'Q9ULV4', 'Q9NRC1', 'Q02388', 'Q5JRA6', 'Q4KMQ2', 'P60763', 'P78317', 'Q01432', 'P01116', 'P01111', 'Q6UX01'…	['O75376' 'Q9Y618']		93.4994
VACV	P24768	Kelch repeat and BTB domain-containing protein A55	KBTB1	Q9UKT8	F-box/WD repeat-containing protein 2	FBXW2	43.6369	42.2507	['P78396', 'P50990', 'Q9Y3I1', 'Q8WWL7', 'Q5MJ09', 'Q9Y297', 'P08238', 'Q5SYC1', 'P22674', 'Q92526', 'Q86Y37', 'Q13619', 'Q99741', 'Q9UMX0', 'Q9UHD9', 'P54727', 'O95067', 'Q9Y4X5', 'Q15843', 'P24864', 'Q96EF6', 'P35548', 'Q9NP62', 'Q9UBF6', 'P40227', 'P62324', 'P17987', 'Q5TDH0', 'Q8WTU0', 'P62877', 'Q09472', 'Q93034', 'P54725', 'P78371', 'Q16589', 'O75164', 'Q712K3', 'Q6ZMN8', 'O96020', 'Q9H347'…	['O75376' 'Q9Y618']		93.4994
VACV	P24769	Ankyrin repeat protein OPG189	OPG189	A6NGH8	Ankyrin repeat domain-containing protein 61	ANKRD61	16.6289	18.3781	['Q13636', 'O75554', 'P62333', 'Q9NX57', 'Q9UL26', 'Q86Y37', 'Q13619', 'O43242', 'Q86YV0', 'P20339', 'Q9Y4W6', 'Q9BPZ7', 'P20936', 'P61011', 'Q9ULI0', 'P11831', 'Q9H5N1', 'P51148', 'Q93034', 'Q00537', 'Q9NQT5', 'P43686', 'P23396', 'Q00536', 'Q96PV0', 'P11802', 'Q00534', 'Q8IYI6', 'Q969Q5', 'Q96PX9', 'O94921', 'Q5VWQ8', 'P06493', 'Q99460', 'P17980', 'O14976', 'Q5S007', 'Q00526', 'Q00526', 'P61020'…			92.7827
VACV	P24769	Ankyrin repeat protein OPG189	OPG189	A6NHY2	Ankyrin repeat and death domain-containing protein 1B	ANKDD1B	16.6289	18.9135	['Q13636', 'O75554', 'P62333', 'Q9NX57', 'Q9UL26', 'O00533', 'Q86Y37', 'Q9UQ52', 'Q13619', 'P32004', 'O43242', 'Q86YV0', 'P20339', 'Q8IWV2', 'Q9Y4W6', 'Q9BPZ7', 'P20936', 'P61011', 'Q9ULI0', 'Q13643', 'P11831', 'Q9H5N1', 'P51148', 'Q93034', 'Q00537', 'Q9NQT5', 'P43686', 'P23396', 'Q9HBW1', 'Q00536', 'Q96PV0', 'P11802', 'Q00534', 'Q8IYI6', 'Q15058', 'Q969Q5', 'Q96PX9', 'O94921', 'Q5VWQ8', 'P06493'…			92.7827
VACV	P24769	Ankyrin repeat protein OPG189	OPG189	A6NK59	Ankyrin repeat and SOCS box protein 14	ASB14	16.6289	20.4545	['Q13636', 'P12236', 'P62333', 'Q9NX57', 'Q9UL26', 'Q7Z4G1', 'P62942', 'Q86VX2', 'Q86Y37', 'Q13619', 'P51571', 'O43242', 'Q8TER5', 'P62829', 'P20339', 'O60826', 'Q86YM7', 'P53007', 'Q15843', 'Q9NX08', 'Q9BPZ7', 'Q9P0L0', 'Q9Y6G5', 'Q96GA3', 'B2RTY4', 'Q9UBF6', 'Q9P000', 'P61011', 'Q86X83', 'Q9ULI0', 'P62249', 'Q9NSB8', 'P50402', 'P49411', 'Q9H5N1', 'P08574', 'P51148', 'Q93034', 'P43686', 'P23396'…			92.7827
VACV	P24769	Ankyrin repeat protein OPG189	OPG189	E5RJM6	Ankyrin repeat domain-containing protein 65	ANKRD65	16.6289	16.1596	['Q13636', 'O75554', 'P62333', 'Q9NX57', 'Q9UL26', 'Q86Y37', 'Q13619', 'O43242', 'Q86YV0', 'P20339', 'Q9Y4W6', 'Q9BPZ7', 'P20936', 'P61011', 'Q9ULI0', 'P11831', 'Q9H5N1', 'P51148', 'Q93034', 'Q00537', 'Q9NQT5', 'P43686', 'P23396', 'Q9P2P5', 'Q00536', 'Q96PV0', 'P11802', 'Q00534', 'Q8IYI6', 'Q969Q5', 'Q96PX9', 'O94921', 'Q5VWQ8', 'P06493', 'Q99460', 'P17980', 'O14976', 'Q5S007', 'Q00526', 'Q00526'…			92.7827
VACV	P24769	Ankyrin repeat protein OPG189	OPG189	Q495B1	Ankyrin repeat and death domain-containing protein 1A	ANKDD1A	16.6289	19.1179	['Q13636', 'O75554', 'P62333', 'Q9NX57', 'Q9UL26', 'O00533', 'Q86Y37', 'Q9UQ52', 'Q13619', 'P32004', 'O43242', 'Q86YV0', 'P20339', 'Q8IWV2', 'Q9Y4W6', 'Q9BPZ7', 'P20936', 'P61011', 'Q9ULI0', 'Q13643', 'P11831', 'Q9H5N1', 'P51148', 'Q93034', 'Q00537', 'Q9NQT5', 'P43686', 'P23396', 'Q9HBW1', 'Q9NWT6', 'Q00536', 'Q96PV0', 'P11802', 'Q00534', 'Q8IYI6', 'Q969Q5', 'Q96PX9', 'O94921', 'Q5VWQ8', 'P06493'…			92.7827
VACV	P24769	Ankyrin repeat protein OPG189	OPG189	Q6ZVZ8	Ankyrin repeat and SOCS box protein 18	ASB18	16.6289	19.8558	['Q13636', 'P12236', 'P62333', 'Q9HBI0', 'Q9NX57', 'Q9UL26', 'Q13247', 'Q7Z4G1', 'P62942', 'Q86VX2', 'Q13268', 'Q86Y37', 'Q13619', 'O43242', 'Q8TER5', 'Q9NYF8', 'P60891', 'P20339', 'O60826', 'Q86YM7', 'Q15843', 'Q9NX08', 'Q9BPZ7', 'Q15233', 'Q9Y6G5', 'Q96GA3', 'B2RTY4', 'Q9UBF6', 'Q9P000', 'P61011', 'Q86X83', 'Q9ULI0', 'Q9NSB8', 'Q9Y2W1', 'Q9H5N1', 'P51148', 'Q93034', 'P43686', 'Q14558', 'P23396'…			92.7827
VACV	P24769	Ankyrin repeat protein OPG189	OPG189	Q8WXI3	Ankyrin repeat and SOCS box protein 10	ASB10	16.6289	19.5625	['Q13636', 'P62333', 'Q9HBI0', 'Q9NX57', 'Q9UL26', 'Q7Z4G1', 'P62942', 'Q9BUF5', 'Q86VX2', 'Q86Y37', 'Q13619', 'O43242', 'Q8TER5', 'P20339', 'O60826', 'Q86YM7', 'P53007', 'Q15843', 'Q9NX08', 'Q9BPZ7', 'Q9H3G5', 'P25789', 'Q9Y6G5', 'Q96GA3', 'B2RTY4', 'Q9UBF6', 'Q9P000', 'P61011', 'Q86X83', 'Q9ULI0', 'Q9NSB8', 'P50402', 'P49411', 'Q9H5N1', 'P51148', 'Q93034', 'P43686', 'P0DMV8', 'P23396', 'Q9GZQ3'…			92.7827
VACV	P24769	Ankyrin repeat protein OPG189	OPG189	Q8WXK1	Ankyrin repeat and SOCS box protein 15	ASB15	16.6289	20.1671	['Q13636', 'O00410', 'P62333', 'Q9NX57', 'Q9UL26', 'Q7Z4G1', 'P62942', 'Q86VX2', 'Q13268', 'Q86Y37', 'Q13619', 'O43242', 'Q8TER5', 'P20339', 'O60826', 'Q86YM7', 'P14174', 'Q15843', 'Q9NX08', 'Q9BPZ7', 'Q9Y6G5', 'Q96GA3', 'B2RTY4', 'P02794', 'Q9UBF6', 'Q9P000', 'P61011', 'Q86X83', 'Q9ULI0', 'P62249', 'Q9NSB8', 'Q9H5N1', 'P51148', 'Q93034', 'P43686', 'P23396', 'P35573', 'Q9GZQ3', 'P38646', 'Q15369'…			92.7827
VACV	P24769	Ankyrin repeat protein OPG189	OPG189	Q96NS5	Ankyrin repeat and SOCS box protein 16	ASB16	16.6289	16.9688	['Q13636', 'P62333', 'Q9NX57', 'Q9UL26', 'Q7Z4G1', 'P62942', 'Q86VX2', 'P18669', 'P55060', 'Q86Y37', 'Q13619', 'O43242', 'Q8TER5', 'P20339', 'O60826', 'Q86YM7', 'Q15843', 'Q9NX08', 'Q9BPZ7', 'Q9Y6G5', 'Q96GA3', 'P12931', 'P06241', 'B2RTY4', 'P02794', 'Q9UBF6', 'Q9P000', 'P61011', 'P0C0S5', 'Q86X83', 'Q9ULI0', 'Q9NSB8', 'Q9H5N1', 'P51148', 'P16403', 'Q93034', 'P43686', 'P0DMV8', 'P23526', 'P23396'…			92.7827
VACV	P24769	Ankyrin repeat protein OPG189	OPG189	Q96Q27	Ankyrin repeat and SOCS box protein 2	ASB2	16.6289	18.6257	['P09429', 'Q13636', 'P62333', 'P35813', 'Q9NX57', 'Q9UL26', 'P51668', 'Q7Z4G1', 'P62942', 'P62314', 'Q86VX2', 'P08238', 'Q86Y37', 'Q13619', 'O43242', 'Q8TER5', 'P20339', 'O60826', 'Q86YM7', 'P21333', 'Q15843', 'Q9NX08', 'Q9BPZ7', 'Q9Y6G5', 'Q96GA3', 'B2RTY4', 'Q9UBF6', 'Q9P000', 'P61011', 'P42568', 'Q86X83', 'Q9ULI0', 'O60674', 'Q9NSB8', 'Q86VP6', 'Q9H5N1', 'P51148', 'Q93034', 'P43686', 'P12814'…			92.7827
VACV	P24769	Ankyrin repeat protein OPG189	OPG189	Q9Y575	Ankyrin repeat and SOCS box protein 3	ASB3	16.6289	19.1584	['Q13636', 'Q9NRA8', 'P62333', 'P36542', 'Q9NX57', 'Q9UL26', 'Q6R327', 'Q8TB24', 'P62942', 'P08238', 'Q86Y37', 'Q9Y2J2', 'Q13619', 'O43242', 'Q8TER5', 'Q9NYF8', 'P20339', 'Q86YM7', 'Q9NWX5', 'Q9BSW2', 'Q9BPZ7', 'Q15233', 'O75449', 'Q96GA3', 'B2RTY4', 'P61011', 'Q9ULI0', 'P20333', 'Q9NSB8', 'Q9Y2W1', 'P37108', 'Q9H5N1', 'P51148', 'Q93034', 'P43686', 'P23396', 'P35573', 'P05141', 'P38646', 'Q9NWT6'…			92.7827
VACV	P24769	Ankyrin repeat protein OPG189	OPG189	O60733	85/88 kDa calcium-independent phospholipase A2	PLA2G6	16.6289	29.0684	['O95292', 'A3KMH1', 'A1KZ92', 'P33261', 'Q9UBM1', 'Q96BZ4', 'P78329', 'P00742', 'P98187', 'P00352', 'Q15124', 'Q8WUM4', 'P48651', 'O75608', 'Q49A26', 'Q9H2A2', 'Q08477', 'Q96QK1', 'Q8TCX5', 'Q8N1F7', 'O94788', 'Q8IUC4', 'O95817', 'P05177', 'Q9P0L0', 'P20813', 'Q7L5N7', 'A5PLL7', 'P07202', 'Q9UNT1', 'Q99489', 'Q9UG56', 'Q6ZV29', 'Q99487', 'Q8N661', 'P0DP25', 'P47895', 'Q7L5L3', 'P62491', 'O15296'…			92.7827
VACV	P24769	Ankyrin repeat protein OPG189	OPG189	P57078	Receptor-interacting serine/threonine-protein kinase 4	RIPK4	16.6289	17.9875	['P57058', 'Q13636', 'Q99578', 'O00167', 'Q9Y4H2', 'P62333', 'P35813', 'Q86V86', 'Q9H4E5', 'Q6T310', 'P13796', 'P48723', 'O95292', 'Q04917', 'Q9NX57', 'Q69YQ0', 'Q9UL26', 'Q16186', 'P10114', 'Q86XD8', 'Q8N9N2', 'P51668', 'Q6R327', 'Q15750', 'Q7RTP6', 'Q9ULW6', 'O76064', 'Q8IYK8', 'P62942', 'Q96DA2', 'Q99457', 'P30679', 'Q9BUF5', 'O15018', 'P55040', 'Q8TC17', 'Q9P0J1', 'Q9Y297', 'P11441', 'P08238'…			92.7827
VACV	P24769	Ankyrin repeat protein OPG189	OPG189	Q59H18	Serine/threonine-protein kinase TNNI3K	TNNI3K	16.6289	17.9073	['P12643', 'P35813', 'P12644', 'Q9UK05', 'Q15750', 'Q9UKT5', 'O76064', 'Q9P0J1', 'P08238', 'A8MPX8', 'P36406', 'Q9BYG4', 'Q9BYG5', 'P68032', 'P30048', 'P49593', 'Q13163', 'Q9P2J9', 'P19429', 'Q5SGD2', 'P05413', 'P55084', 'Q3KQV9', 'O14874', 'Q9UKE5', 'O75688', 'Q8N3J5', 'Q13542', 'Q8N4C8', 'Q9H0C8', 'P07900', 'Q15118', 'Q02750', 'Q9H8V3', 'O15355', 'Q15119', 'P36507', 'Q18PE1', 'Q9NPB6', 'O15297'…			92.7827
VACV	P24770	Soluble interferon gamma receptor OPG193	OPG193	P13726	Tissue factor	F3	25.0646	28.5474	['Q9UNN8', 'P61803', 'P08709', 'P00742', 'P21333', 'P35869', 'P00740', 'P00747', 'P48307', 'Q92544', 'P11021', 'Q07954', 'P10646', 'P16109', 'P07237', 'P55085', 'Q15257', 'Q14242', 'Q14315', 'O75469', 'P01133', 'P51153', 'P02751', 'Q9UNE7', 'Q9UM19', 'P03952', 'P01008', 'P49810', 'Q00987', 'Q96RP9', 'O43464']	['P01579']		97.5854
VACV	P24770	Soluble interferon gamma receptor OPG193	OPG193	P26951	Interleukin-3 receptor subunit alpha	IL3RA	25.0646	26.9174	['P01127', 'P63104', 'P04141', 'P32927', 'P08700', 'P34810', 'O60674', 'O43699', 'P42338', 'O00459', 'Q9NXK6', 'Q92835', 'P62993', 'P05113', 'Q9NSE2', 'P29350', 'P42229', 'P10721', 'Q01344', 'P27986', 'P42336', 'P01133', 'P36873', 'P51692', 'O15357', 'Q06124', 'P04085', 'Q9UQC2', 'P29353', 'Q92569', 'O00329']	['P01579']		97.5854
VACV	P24770	Soluble interferon gamma receptor OPG193	OPG193	Q14213	Interleukin-27 subunit beta	EBI3	25.0646	29.3402	['O60674', 'Q8NEV9', 'P26992', 'Q6UWB1', 'P27824', 'P40763', 'Q14765', 'Q8N423', 'P40189', 'P29597', 'P29459', 'P42224', 'Q99665', 'P23458']	['P01579']		97.5854
VACV	P24770	Soluble interferon gamma receptor OPG193	OPG193	Q969J5	Interleukin-22 receptor subunit alpha-2	IL22RA2	25.0646	34.2919	['P01127', 'Q08334', 'Q96DN5', 'P01133', 'P04085', 'Q9GZX6', 'Q8N6P7']	['P01579']		97.5854
VACV	P24772	Protein OPG200	OPG200	P55957	BH3-interacting domain death agonist	BID	22.7502	33.9849	['Q07817', 'P10415', 'Q9UHD9', 'P35240', 'Q9BZR8', 'O95817', 'Q92843', 'Q9Y239', 'Q13501', 'P49674', 'P27694', 'Q9H4M7', 'O43865', 'P31946', 'O14763', 'P26038', 'P10144', 'Q9UMX3', 'P45984', 'Q16548', 'Q9HD36', 'P52565', 'Q16611', 'P45983', 'P15311', 'Q92843', 'Q03135', 'P61586', 'Q07812', 'P15927', 'P42575', 'O43521', 'P42574', 'Q9HC29', 'Q07820', 'Q13158', 'P07384', 'P19438', 'Q9Y4K3', 'Q14790'…	['Q16543' 'O14920' 'Q9BQE3' 'O75113' 'P08238' 'Q9P2P1' 'Q01850' 'O15037' 'Q9HCC0' 'P54652' 'Q9Y6K9' 'P22492' 'Q93008' 'Q71U36' 'P35268' 'Q13085' 'O15111' 'Q02539']		97.5243
VACV	P24772	Protein OPG200	OPG200	Q07812	Apoptosis regulator BAX	BAX	22.7502	28.9192	['P03915', 'P02489', 'Q32NC0', 'Q13794', 'P20591', 'P20592', 'P55957', 'P12956', 'Q8IWL3', 'Q07817', 'P10415', 'Q7L3V2', 'Q96BY2', 'P49916', 'Q96P63', 'Q9UNZ2', 'Q14457', 'Q9NS69', 'Q3B7T1', 'Q96QE3', 'O95817', 'O75208', 'Q92843', 'Q7Z419', 'Q8N4C6', 'Q96AJ1', 'Q02156', 'P55211', 'Q9ULZ3', 'O14672', 'P99999', 'Q13526', 'P52789', 'Q9P2Y5', 'O95084', 'Q9Y277', 'P31749', 'O14893', 'P12235', 'P50454'…	['Q16543' 'O14920' 'Q9BQE3' 'O75113' 'P08238' 'Q9P2P1' 'Q01850' 'O15037' 'Q9HCC0' 'P54652' 'Q9Y6K9' 'P22492' 'Q93008' 'Q71U36' 'P35268' 'Q13085' 'O15111' 'Q02539']		97.5243
VACV	P24772	Protein OPG200	OPG200	Q16548	Bcl-2-related protein A1	BCL2A1	22.7502	29.1999	['Q13323', 'Q13794', 'P20591', 'P20592', 'P55957', 'P10415', 'Q7L3V2', 'Q92769', 'Q96LC9', 'Q14457', 'P06850', 'P12931', 'P55061', 'P50281', 'Q13451', 'Q01844', 'O14929', 'Q9UMX3', 'Q8IWA4', 'Q16625', 'P40763', 'Q96I99', 'Q12983', 'Q16611', 'P07900', 'P61981', 'P21810', 'Q92934', 'P49841', 'P50570', 'O60313', 'P10809', 'O00198', 'O95140', 'Q07812', 'O60760', 'P49662', 'P51878', 'Q05193', 'Q13263'…	['Q16543' 'O14920' 'Q9BQE3' 'O75113' 'P08238' 'Q9P2P1' 'Q01850' 'O15037' 'Q9HCC0' 'P54652' 'Q9Y6K9' 'P22492' 'Q93008' 'Q71U36' 'P35268' 'Q13085' 'O15111' 'Q02539']		97.5243
VACV	P24772	Protein OPG200	OPG200	Q16611	Bcl-2 homologous antagonist/killer	BAK1	22.7502	28.306	['P03915', 'P48051', 'P20591', 'P20592', 'P55957', 'Q07817', 'P10415', 'Q7L3V2', 'Q14457', 'Q15751', 'Q15653', 'Q92843', 'O14672', 'Q9Y277', 'P31749', 'P68104', 'Q5EBL8', 'P30405', 'Q16548', 'Q8IWA4', 'P45880', 'P45983', 'Q92934', 'O96008', 'Q69YN4', 'P28906', 'Q92843', 'P50570', 'P01031', 'O60313', 'P13671', 'P02748', 'P10721', 'P10643', 'P10809', 'Q86UF1', 'Q969M1', 'O95140', 'Q07812', 'Q05193'…	['Q16543' 'O14920' 'Q9BQE3' 'O75113' 'P08238' 'Q9P2P1' 'Q01850' 'O15037' 'Q9HCC0' 'P54652' 'Q9Y6K9' 'P22492' 'Q93008' 'Q71U36' 'P35268' 'Q13085' 'O15111' 'Q02539']		97.5243
VACV	P24772	Protein OPG200	OPG200	Q5TBC7	Bcl-2-like protein 15	BCL2L15	22.7502	27.944	['Q07817', 'P50222', 'P55145', 'Q15562', 'Q9UMS5']	['Q16543' 'O14920' 'Q9BQE3' 'O75113' 'P08238' 'Q9P2P1' 'Q01850' 'O15037' 'Q9HCC0' 'P54652' 'Q9Y6K9' 'P22492' 'Q93008' 'Q71U36' 'P35268' 'Q13085' 'O15111' 'Q02539']		97.5243
VACV	P24772	Protein OPG200	OPG200	Q92843	Bcl-2-like protein 2	BCL2L2	22.7502	23.5797	['B7ZW38', 'Q9H0D6', 'P04271', 'Q9Y2L1', 'Q9UKM9', 'Q13323', 'Q13243', 'Q8WW36', 'Q13794', 'Q13794', 'Q96DU9', 'Q5JQF8', 'Q9P272', 'Q9H361', 'Q13247', 'P20591', 'P20591', 'P20592', 'P20592', 'Q9BYJ9', 'Q8NI27', 'Q32P51', 'P55957', 'P55957', 'P55345', 'Q07817', 'Q07817', 'P42285', 'P84103', 'Q8NE35', 'Q7L3V2', 'Q7L3V2', 'Q9GZT3', 'Q8N5Y2', 'Q9H0L4', 'Q5JQF8', 'Q86SE5', 'Q9NUD5', 'Q96LC9', 'Q96LC9'…	['Q16543' 'O14920' 'Q9BQE3' 'O75113' 'P08238' 'Q9P2P1' 'Q01850' 'O15037' 'Q9HCC0' 'P54652' 'Q9Y6K9' 'P22492' 'Q93008' 'Q71U36' 'P35268' 'Q13085' 'O15111' 'Q02539']		97.5243
VACV	P24772	Protein OPG200	OPG200	Q9HD36	Bcl-2-like protein 10	BCL2L10	22.7502	27.0063	['Q13323', 'Q13794', 'P20591', 'P20592', 'Q14573', 'P55957', 'Q07817', 'P10415', 'Q96LC9', 'Q9UMX0', 'O14965', 'Q14457', 'P55211', 'Q86VY9', 'Q6NUQ1', 'O43865', 'Q92667', 'Q14571', 'Q8IWA4', 'Q92934', 'Q69YN4', 'P50570', 'O60313', 'O75146', 'O95140', 'Q07812', 'Q05193', 'Q5PRF9', 'O43521', 'O14727', 'P62861', 'O00429', 'Q9UQ16']	['Q16543' 'O14920' 'Q9BQE3' 'O75113' 'P08238' 'Q9P2P1' 'Q01850' 'O15037' 'Q9HCC0' 'P54652' 'Q9Y6K9' 'P22492' 'Q93008' 'Q71U36' 'P35268' 'Q13085' 'O15111' 'Q02539']		97.5243
VACV	P24772	Protein OPG200	OPG200	Q9UMX3	Bcl-2-related ovarian killer protein	BOK	22.7502	29.2383	['P20591', 'P20592', 'P55957', 'Q9Y297', 'Q14457', 'P55211', 'A2RU30', 'Q9UKV5', 'Q16548', 'Q8IWA4', 'Q9UKB1', 'Q92934', 'P50570', 'O60313', 'O95140', 'Q05193', 'P42575', 'O43521', 'Q07820', 'O14727', 'O15519', 'P62861', 'O00429', 'Q9UQ16']	['Q16543' 'O14920' 'Q9BQE3' 'O75113' 'P08238' 'Q9P2P1' 'Q01850' 'O15037' 'Q9HCC0' 'P54652' 'Q9Y6K9' 'P22492' 'Q93008' 'Q71U36' 'P35268' 'Q13085' 'O15111' 'Q02539']		97.5243
VACV	P25212	Interleukin-1-binding protein	OPG201	P27930	Interleukin-1 receptor type 2	IL1R2	30.1427	31.4608	['P01100', 'Q96KP1', 'O00471', 'Q8TAG9', 'Q9NV70', 'Q9Y4E8', 'O60645', 'Q9NPH3', 'P01584', 'Q96DE0', 'Q9UPT5', 'Q8IYI6', 'Q9Y2D4', 'Q96DX4', 'P35226', 'P10721', 'P14778', 'Q96A65', 'O60315', 'Q9NZH8', 'Q9UHA7', 'Q9NZH7', 'P18510', 'P01583']			93.2118
VACV	P26669	Cu-Zn superoxide dismutase-like protein OPG175	OPG175	P0CF74	Immunoglobulin lambda constant 6	IGLC6	22.6437	21.7463	0	['Q66GS9' 'Q15797' 'Q15643' 'Q8NFZ5' 'P46939']		97.9439
VACV	P26669	Cu-Zn superoxide dismutase-like protein OPG175	OPG175	P0DOY3	Immunoglobulin lambda constant 3	IGLC3	22.6437	22.4691	0	['Q66GS9' 'Q15797' 'Q15643' 'Q8NFZ5' 'P46939']		97.9439
VACV	P26669	Cu-Zn superoxide dismutase-like protein OPG175	OPG175	A0M8Q6	Immunoglobulin lambda constant 7	IGLC7	22.6437	22.056	0	['Q66GS9' 'Q15797' 'Q15643' 'Q8NFZ5' 'P46939']		97.9439
VACV	P26669	Cu-Zn superoxide dismutase-like protein OPG175	OPG175	P0CG04	Immunoglobulin lambda constant 1	IGLC1	22.6437	23.3848	0	['Q66GS9' 'Q15797' 'Q15643' 'Q8NFZ5' 'P46939']		97.9439
VACV	P26669	Cu-Zn superoxide dismutase-like protein OPG175	OPG175	P0DOY2	Immunoglobulin lambda constant 2	IGLC2	22.6437	22.875	0	['Q66GS9' 'Q15797' 'Q15643' 'Q8NFZ5' 'P46939']		97.9439
VACV	P26669	Cu-Zn superoxide dismutase-like protein OPG175	OPG175	O95711	Lymphocyte antigen 86	LY86	22.6437	32.8752	['Q9Y2L9', 'Q6ZRR7', 'Q9Y4C4', 'Q8WXD0', 'Q9BY71', 'Q15404', 'Q5VUJ6', 'Q9H2I8', 'Q5JU00', 'P13224', 'Q9BZR6', 'Q9H069', 'Q9BTT6', 'Q9NYK1', 'Q99467', 'Q9C099', 'Q6UXK5', 'Q8IWK6', 'A6NM36', 'O43300', 'O94813', 'O75093', 'Q13641', 'P20774', 'Q9BXN1', 'Q9BXB1', 'Q9HCJ2', 'Q9H756', 'Q7L0X0', 'Q96JM4', 'Q9P244', 'Q6EMK4', 'Q6NUI6', 'P50402', 'Q9NT99', 'Q14160', 'Q7Z5L7', 'Q38SD2', 'Q86X40', 'Q96NI6'…	['Q66GS9' 'Q15797' 'Q15643' 'Q8NFZ5' 'P46939']		97.9439
VACV	P26669	Cu-Zn superoxide dismutase-like protein OPG175	OPG175	P00441	Superoxide dismutase [Cu-Zn]	SOD1	22.6437	33.8257	['P61960', 'P60981', 'P55854', 'O00764', 'P04080', 'P53701', 'P01034', 'Q9NQH7', 'Q96S96', 'P10768', 'O00625', 'Q9H3N1', 'P15822', 'O75715', 'Q8NDH3', 'Q8N9N2', 'Q9H361', 'Q8TED1', 'Q99538', 'P07686', 'Q9P260', 'O96017', 'Q7Z5R6', 'P62942', 'P55809', 'P36952', 'P10415', 'Q6ICL3', 'Q9NX47', 'Q01469', 'Q8TF05', 'P51854', 'P35754', 'Q9Y697', 'P10645', 'P08238', 'P17540', 'P18669', 'P52758', 'Q92598'…	['Q66GS9' 'Q15797' 'Q15643' 'Q8NFZ5' 'P46939']		97.9439
VACV	P26670	3 beta-hydroxysteroid dehydrogenase/Delta 5-->4-isomerase	OPG174	Q14353	Guanidinoacetate N-methyltransferase	GAMT	40.3564	18.4403	['P30050', 'O95363', 'O95718', 'P54274', 'Q9NYB0', 'P61296', 'Q9NUX5', 'Q969Q5', 'Q9Y3B7', 'Q9BRJ9', 'Q9HCM9', 'P59536', 'Q9BTV5', 'P62508']			97.2255
VACV	P26670	3 beta-hydroxysteroid dehydrogenase/Delta 5-->4-isomerase	OPG174	A0PJE2	Dehydrogenase/reductase SDR family member 12	DHRS12	40.3564	31.2544	0			97.2255
VACV	P26670	3 beta-hydroxysteroid dehydrogenase/Delta 5-->4-isomerase	OPG174	A6NKP2	Putative short-chain dehydrogenase/reductase family 42E member 2	SDR42E2	40.3564	44.6736	['Q16647', 'P48449', 'O75881', 'Q9NYL5', 'P22680', 'Q8N4J0', 'P55010', 'Q7L5A8', 'P37268', 'Q9UKR5', 'Q96EE3', 'Q6ZNB7', 'Q99986', 'O75845', 'Q99720', 'Q96IV6', 'O14561', 'O95992', 'O60701', 'Q13057', 'P33993', 'Q9Y2Z9', 'Q330K2', 'O00273', 'Q14534', 'Q9UNU6', 'Q15800', 'Q14671', 'Q96D70', 'Q9BSH4', 'Q16850', 'P49321', 'O95352', 'Q9UBM7', 'O76062', 'O15229', 'Q14739', 'Q58WW2', 'P56937', 'Q8TB72'…			97.2255
VACV	P26670	3 beta-hydroxysteroid dehydrogenase/Delta 5-->4-isomerase	OPG174	A6NNS2	Dehydrogenase/reductase SDR family member 7C	DHRS7C	40.3564	28.345	['Q9Y2S2', 'Q8IVS2', 'Q9BTZ2', 'P30793', 'Q9Y315', 'P04040', 'Q9UBI4', 'Q9UNK0', 'Q3SXM5', 'Q9BY49', 'Q6PKH6', 'O75521', 'O60499', 'Q16698', 'Q16134', 'Q9NUI1', 'Q6ZS81', 'Q16836', 'P38117', 'P13804', 'O00116', 'Q8IZQ1', 'O43752', 'Q58WW2', 'Q8NFH5', 'Q8N5D0']			97.2255
VACV	P26670	3 beta-hydroxysteroid dehydrogenase/Delta 5-->4-isomerase	OPG174	O14756	17-beta-hydroxysteroid dehydrogenase type 6	HSD17B6	40.3564	32.7058	['Q9NRG1', 'P54707', 'P36537', 'O75310', 'Q9BY64', 'P16662', 'P06133', 'Q9Y263', 'Q6UWM9', 'Q6P1N9', 'Q92503', 'Q96C90', 'O60656', 'Q9Y2Z9', 'P19224', 'P22309', 'Q16720', 'P22310', 'O75795', 'P54855', 'P0DTE5', 'O60493', 'Q9BY14', 'P35503', 'Q9HAW9', 'P35504', 'Q9HAW7', 'P33121', 'Q9HAW8', 'P21579', 'P20020', 'Q01814', 'Q5T749', 'P23634']			97.2255
VACV	P26670	3 beta-hydroxysteroid dehydrogenase/Delta 5-->4-isomerase	OPG174	O60547	GDP-mannose 4,6 dehydratase	GMDS	40.3564	42.4484	['Q96BD8', 'O95271', 'Q9Y5R2', 'P50995', 'P14780', 'P51512', 'Q8N0Z6', 'O60826', 'Q8N119', 'Q9UNZ2', 'P27216', 'P61019', 'P04083', 'P08253', 'O95817', 'Q075Z2', 'Q96HA8', 'Q9Y6Q1', 'P20807', 'P24347', 'P50281', 'P04004', 'P09525', 'Q9BZG2', 'P22894', 'Q9H306', 'P09237', 'O60882', 'Q9H4M7', 'Q6P1N9', 'Q9H492', 'Q13630', 'Q5VT79', 'Q5JS54', 'P08758', 'Q9NWT6', 'O60701', 'P07355', 'A6NHC0', 'Q17R31'…			97.2255
VACV	P26670	3 beta-hydroxysteroid dehydrogenase/Delta 5-->4-isomerase	OPG174	O75452	Retinol dehydrogenase 16	RDH16	40.3564	31.1454	['Q6E213', 'P00352', 'O94788', 'O75907', 'Q9Y263', 'P47895', 'Q16518', 'P12271', 'Q9Y2Z9', 'Q5XPI4', 'P33121']			97.2255
VACV	P26670	3 beta-hydroxysteroid dehydrogenase/Delta 5-->4-isomerase	OPG174	O75828	Carbonyl reductase [NADPH] 3	CBR3	40.3564	34.805	['Q9Y2S2', 'Q8IVS2', 'P16152', 'Q96Q07', 'P46013', 'O00560', 'P30793', 'Q9Y315', 'Q6YN16', 'P04040', 'Q9UBI4', 'Q86YT6', 'P50502', 'P36537', 'O75310', 'Q9BY64', 'P16662', 'P06133', 'Q6UWM9', 'P01130', 'Q9H0F6', 'Q96GG9', 'Q9H4M7', 'Q7Z794', 'O00459', 'P22307', 'P05976', 'O75521', 'O60656', 'P19224', 'P22309', 'O75530', 'P22310', 'Q16134', 'O75489', 'Q16836', 'O75795', 'P54855', 'Q8TD16', 'P0DTE5'…			97.2255
VACV	P26670	3 beta-hydroxysteroid dehydrogenase/Delta 5-->4-isomerase	OPG174	O75911	Short-chain dehydrogenase/reductase 3	DHRS3	40.3564	29.369	['Q9Y2S2', 'Q8IVS2', 'P24844', 'Q9BUY7', 'P37058', 'P30793', 'Q8IZV5', 'Q9Y315', 'Q9P296', 'P04040', 'Q9UBI4', 'Q3SXM5', 'O14561', 'O75521', 'Q8WUY3', 'Q5XPI4', 'Q16134', 'P14866', 'Q16836', 'P38117', 'P13804', 'P49327', 'Q8NAC3', 'Q53GQ0', 'Q8NFH5']			97.2255
VACV	P26670	3 beta-hydroxysteroid dehydrogenase/Delta 5-->4-isomerase	OPG174	O95455	dTDP-D-glucose 4,6-dehydratase	TGDS	40.3564	41.8084	['P07948', 'Q9H6Z4', 'Q01581', 'Q99714', 'Q86VV4', 'P0DPD8', 'P00491', 'A8MUP2', 'Q9Y2Q3', 'P54868', 'Q96PZ2', 'Q9Y483', 'Q96IR7', 'Q8N6R0', 'Q9H2P9']			97.2255
VACV	P26670	3 beta-hydroxysteroid dehydrogenase/Delta 5-->4-isomerase	OPG174	P09417	Dihydropteridine reductase	QDPR	40.3564	30.784	['Q9Y2S2', 'O15394', 'O43597', 'P60981', 'Q8IVS2', 'P42330', 'Q9Y5Z0', 'Q9UGV2', 'Q9UJ68', 'Q96EN8', 'P17516', 'Q8NDH3', 'P00441', 'Q99439', 'Q6ICL3', 'P22102', 'Q01469', 'P17540', 'Q08623', 'Q15124', 'P30793', 'Q92484', 'O75600', 'Q99798', 'Q9Y315', 'Q6NT32', 'P06732', 'P04040', 'Q9UBI4', 'Q8N142', 'Q04760', 'Q9UI15', 'Q16772', 'O15217', 'Q86WA6', 'Q92597', 'Q9HCK5', 'Q99714', 'P08263', 'P12532'…			97.2255
VACV	P26670	3 beta-hydroxysteroid dehydrogenase/Delta 5-->4-isomerase	OPG174	P0CG22	Putative dehydrogenase/reductase SDR family member 4-like 1	DHRS4L1	40.3564	30.8666	0			97.2255
VACV	P26670	3 beta-hydroxysteroid dehydrogenase/Delta 5-->4-isomerase	OPG174	P14060	3 beta-hydroxysteroid dehydrogenase/Delta 5-->4-isomerase type 1	HSD3B1	40.3564	49.0187	['Q16647', 'P48449', 'O75881', 'Q9NYL5', 'P22680', 'Q8N4J0', 'P55010', 'P37058', 'Q7L5A8', 'P36537', 'O75310', 'P37268', 'Q9UKR5', 'Q9BY64', 'Q96EE3', 'P16662', 'P06133', 'Q6UWM9', 'Q6ZNB7', 'O75845', 'Q99720', 'Q96IV6', 'O14561', 'P26439', 'O95992', 'O60701', 'Q99795', 'Q13057', 'P33993', 'O60656', 'Q9Y2Z9', 'P19224', 'P22309', 'P22310', 'Q330K2', 'O00273', 'O75795', 'P54855', 'Q14534', 'P0DTE5'…			97.2255
VACV	P26670	3 beta-hydroxysteroid dehydrogenase/Delta 5-->4-isomerase	OPG174	P14061	17-beta-hydroxysteroid dehydrogenase type 1	HSD17B1	40.3564	32.5925	['Q9Y2S2', 'Q8IVS2', 'P42330', 'O96018', 'P30793', 'Q9Y315', 'Q6YN16', 'P04040', 'Q9UBI4', 'P36537', 'O75310', 'Q9BY64', 'P16662', 'P06133', 'Q6UWM9', 'P04278', 'Q9BPX1', 'Q9UNK0', 'Q96BS2', 'O75521', 'O60499', 'O60656', 'P19224', 'P22309', 'P09917', 'O15091', 'P22310', 'Q16134', 'Q6ZS81', 'Q16836', 'O75795', 'P54855', 'P0DTE5', 'P38117', 'P13804', 'O00116', 'Q7L0Y3', 'Q8IZQ1', 'P35503', 'Q9HAW9'…			97.2255
VACV	P26670	3 beta-hydroxysteroid dehydrogenase/Delta 5-->4-isomerase	OPG174	P15428	15-hydroxyprostaglandin dehydrogenase [NAD(+)]	HPGD	40.3564	27.4838	['Q9Y2S2', 'Q8IVS2', 'Q9BRP0', 'O00560', 'P30793', 'Q9UBP5', 'Q9Y315', 'P04040', 'Q9UBI4', 'Q5TGS1', 'P23759', 'Q9BYE0', 'Q14469', 'Q15392', 'Q9UBX2', 'Q9NWU1', 'O75521', 'Q9HAV0', 'O14503', 'O14775', 'Q96HZ4', 'P16520', 'P23760', 'Q16134', 'Q16836', 'O14753', 'P38117', 'P61106', 'A6NFD8', 'Q9Y5J3', 'P62879', 'P13804', 'O00110', 'P37231', 'Q9H2W2', 'Q9NQ87', 'O43316', 'P49116', 'Q9C0J9', 'P26367'…			97.2255
VACV	P26670	3 beta-hydroxysteroid dehydrogenase/Delta 5-->4-isomerase	OPG174	P16152	Carbonyl reductase [NADPH] 1	CBR1	40.3564	35.2143	['Q9Y2S2', 'Q8IVS2', 'O75828', 'Q9NQH7', 'Q9NTZ6', 'Q8IV20', 'Q5T200', 'P30793', 'Q9BW61', 'Q14457', 'Q9Y315', 'Q6YN16', 'P25788', 'P04040', 'Q9UBI4', 'Q86YT6', 'P50502', 'P36537', 'Q8IWE5', 'O75310', 'Q9BY64', 'P16662', 'P06133', 'Q6UWM9', 'Q9H4M7', 'Q7Z794', 'P12882', 'P10586', 'P22307', 'P05976', 'Q9BTX3', 'O75521', 'Q9HAC7', 'O60656', 'P19224', 'P22309', 'O75530', 'P22310', 'Q16134', 'P60468'…			97.2255
VACV	P26670	3 beta-hydroxysteroid dehydrogenase/Delta 5-->4-isomerase	OPG174	P26439	3 beta-hydroxysteroid dehydrogenase/Delta 5-->4-isomerase type 2	HSD3B2	40.3564	47.268	['Q16647', 'P48449', 'O75881', 'Q9NYL5', 'P22680', 'Q8N4J0', 'P55010', 'P37058', 'Q7L5A8', 'P36537', 'O75310', 'P17676', 'P37268', 'Q9UKR5', 'Q9BY64', 'Q96EE3', 'P16662', 'P06133', 'Q6UWM9', 'Q6ZNB7', 'O75845', 'Q99720', 'Q96IV6', 'O14561', 'O95992', 'O60701', 'Q13057', 'P33993', 'O60656', 'Q9Y2Z9', 'P19224', 'P22309', 'P22310', 'Q13285', 'Q330K2', 'O00273', 'O75795', 'P54855', 'Q14534', 'P0DTE5'…			97.2255
VACV	P26670	3 beta-hydroxysteroid dehydrogenase/Delta 5-->4-isomerase	OPG174	P28845	11-beta-hydroxysteroid dehydrogenase 1	HSD11B1	40.3564	26.0327	['Q9Y2S2', 'Q9H1E5', 'Q8IVS2', 'P61803', 'P05937', 'P30793', 'Q9Y315', 'P04040', 'Q9UBI4', 'P36537', 'O75310', 'Q9BY64', 'P04150', 'P16662', 'P06133', 'Q16880', 'P55061', 'Q6UWM9', 'Q9UNK0', 'P16671', 'Q15848', 'Q9NZI2', 'Q96BS2', 'O00264', 'P31785', 'Q9NRR3', 'O75521', 'O60499', 'O60656', 'P19224', 'P22309', 'P22310', 'Q16134', 'Q6ZS81', 'Q16836', 'O14656', 'O75795', 'P54855', 'O95479', 'P0DTE5'…			97.2255
VACV	P26670	3 beta-hydroxysteroid dehydrogenase/Delta 5-->4-isomerase	OPG174	P35270	Sepiapterin reductase	SPR	40.3564	33.933	['Q9Y2S2', 'P61960', 'P60981', 'Q8IVS2', 'Q16555', 'P00441', 'P46108', 'Q8WUM4', 'O43242', 'Q8IWZ8', 'P30793', 'Q9Y3B2', 'P54727', 'P14174', 'Q9Y315', 'Q6YN16', 'O43819', 'P04040', 'Q9UBI4', 'Q9BWD1', 'P17931', 'Q13526', 'P49773', 'P51553', 'O43678', 'O43865', 'P09960', 'P50454', 'P30044', 'P30086', 'P32119', 'P00966', 'O75521', 'Q15369', 'P30041', 'Q02252', 'Q96EL3', 'P31939', 'P33316', 'O95372'…			97.2255
VACV	P26670	3 beta-hydroxysteroid dehydrogenase/Delta 5-->4-isomerase	OPG174	P37058	17-beta-hydroxysteroid dehydrogenase type 3	HSD17B3	40.3564	33.6664	['P48449', 'Q7L1T6', 'P54198', 'P49770', 'Q8IZV5', 'Q9NS69', 'P35221', 'Q6YN16', 'Q5HYJ1', 'Q7L5A8', 'P36537', 'O75310', 'Q9BY64', 'P16662', 'P06133', 'Q6UWM9', 'Q9H2F3', 'Q9BPX1', 'Q15738', 'Q15034', 'P11216', 'Q14691', 'Q8N3Y7', 'O14561', 'P26439', 'Q9NZ01', 'P62166', 'O60656', 'Q7Z5P4', 'P19224', 'P22309', 'Q8NBQ5', 'Q9Y5P6', 'O75530', 'P22310', 'Q4L235', 'Q14232', 'O75795', 'P54855', 'P0DTE5'…			97.2255
VACV	P26670	3 beta-hydroxysteroid dehydrogenase/Delta 5-->4-isomerase	OPG174	P37059	17-beta-hydroxysteroid dehydrogenase type 2	HSD17B2	40.3564	35.5204	['Q5VZF2', 'P10275', 'P36537', 'O75310', 'Q9BY64', 'P16662', 'P06133', 'Q9Y263', 'Q6UWM9', 'O60656', 'Q9Y2Z9', 'P19224', 'P22309', 'P22310', 'O75795', 'P54855', 'P0DTE5', 'P35503', 'Q9HAW9', 'P35504', 'Q9HAW7', 'Q96RQ1', 'Q9HAW8']			97.2255
VACV	P26670	3 beta-hydroxysteroid dehydrogenase/Delta 5-->4-isomerase	OPG174	P56937	3-keto-steroid reductase/17-beta-hydroxysteroid dehydrogenase 7	HSD17B7	40.3564	35.4273	['Q16647', 'P54219', 'Q9P272', 'P48449', 'O75881', 'P55345', 'P33261', 'Q9NYL5', 'O43174', 'P78329', 'Q9HCS2', 'P22680', 'P98187', 'Q6NT55', 'Q5TEU4', 'Q68DA7', 'Q9H0R8', 'Q08477', 'Q6PCB7', 'P19099', 'P05177', 'O14975', 'P11509', 'P20813', 'Q7L5A8', 'Q16696', 'P24903', 'P36537', 'O75310', 'P37268', 'P15538', 'Q6P1M0', 'Q9UKR5', 'Q9BY64', 'Q15758', 'P16662', 'O60678', 'Q16678', 'Q8TAV3', 'P06133'…			97.2255
VACV	P26670	3 beta-hydroxysteroid dehydrogenase/Delta 5-->4-isomerase	OPG174	P80365	11-beta-hydroxysteroid dehydrogenase type 2	HSD11B2	40.3564	35.5704	['Q92831', 'Q03188', 'Q9Y263', 'P08235', 'Q96GD4', 'Q9Y2Z9', 'O14776', 'P14866', 'P31943', 'O60760', 'Q92830', 'Q13363', 'Q13547', 'Q9H081']			97.2255
VACV	P26670	3 beta-hydroxysteroid dehydrogenase/Delta 5-->4-isomerase	OPG174	Q02338	D-beta-hydroxybutyrate dehydrogenase, mitochondrial	BDH1	40.3564	33.6219	['P05067', 'O43837', 'Q9ULK0', 'Q969S8', 'O75208', 'Q9Y263', 'Q9Y282', 'Q9H3S3', 'P51553', 'Q9HBV2', 'Q96K76', 'Q9UBN7', 'Q9Y2Z9', 'P14866', 'Q8WUI4', 'P31943', 'Q9UQL6', 'O95394', 'P01375', 'O43424', 'Q9BVC4', 'Q9UKV0', 'P56524', 'P33121', 'P49116', 'Q96DB2', 'Q9H974', 'P31513', 'P38606', 'Q5VT66']			97.2255
VACV	P26670	3 beta-hydroxysteroid dehydrogenase/Delta 5-->4-isomerase	OPG174	Q06136	3-ketodihydrosphingosine reductase	KDSR	40.3564	31.0159	0			97.2255
[truncated: 6,631 more rows]

## Sheet: legend
Dataset EV2:
List of all viral-mimicking, host-mimicked (paired by structural homology) and, when found, their mutual target proteins.
Columns:
virus_mean_contact_order, human_mean_contact_order = fold complexity measure for viral and host proteins (See methods for details).
[truncated: 3 more rows]
