# Supplementary material for: The evolutionary dynamics between viral mimics and host proteins
Source: Mol Syst Biol. 2026 Mar 20;22(6):902–27. doi: 10.1038/s44320-026-00200-1 (PMC13230584; doi:10.1038/s44320-026-00200-1)
Supplement: Supplementary file 7 — Data Set EV3 [file 44320_2026_200_MOESM7_ESM.xlsx]

## Sheet: Dataset EV3
uniprot	viral_binding	structural_mimicked	functional_mimicked	domain_mimicry_targets	motif_mimicry_targets
Q9BQ67	1	0	0	0	0
P31431	1	0	0	0	0
Q8NFQ5	0	0	0	0	0
Q96T52	0	0	0	0	0
Q15049	0	0	0	0	0
Q9NVP2	1	0	0	1	0
A0A0C4DFN2	0	0	0	0	0
P48645	1	0	0	0	0
Q96S96	0	0	0	0	0
Q13705	0	1	0	0	0
P13866	0	0	0	0	0
Q8TEC5	0	0	0	0	0
Q9UGY1	1	0	0	0	0
P16591	0	0	0	0	0
Q96CW9	0	0	0	0	0
Q96PM9	0	0	0	0	0
O60934	1	0	0	0	0
Q9Y2J0	0	0	0	0	0
Q9NPG3	1	0	0	0	0
B8ZZD4	1	0	0	0	0
O43159	1	0	0	0	0
Q0P6H9	0	0	0	0	0
Q8TB96	1	0	0	0	0
Q6ZN40	1	0	0	0	0
Q9H190	1	0	0	0	0
P48378	0	0	0	0	0
I3L0L0	1	0	0	0	0
O95847	0	0	0	0	0
A0A087WUV0	0	0	0	0	0
Q3B820	1	0	0	0	0
P35368	0	1	1	0	0
Q14765	0	0	0	0	0
Q02413	1	0	0	0	0
Q6NXE6	1	0	0	0	0
Q9BQ70	1	0	0	0	0
Q8NDB2	1	0	0	0	0
Q9HBE5	0	0	0	0	0
Q6VAB6	0	0	0	0	0
Q6TCH4	0	1	0	0	0
Q9ULT0	0	0	0	0	0
Q8N9B8	0	0	0	0	0
P43405	1	0	0	0	0
Q9NV56	0	0	0	0	0
O15269	1	0	0	0	0
P36639	1	1	0	0	0
Q9Y2K9	0	0	0	0	0
Q5VZE5	0	0	0	0	0
Q8IZF2	0	0	0	0	0
Q15465	0	0	0	0	0
Q14142	0	0	0	0	0
Q9Y4R8	1	0	0	0	0
Q8N8K9	0	0	0	0	0
P13674	1	0	0	0	0
A0A0A0MQU5	0	0	0	0	0
Q8N1F8	1	0	0	0	0
P16234	1	0	0	0	0
Q8N3E9	1	0	0	0	0
O15438	0	0	0	0	0
O75376	1	0	0	1	0
P51787	0	0	0	0	0
Q86W92	1	0	0	0	0
Q9HBR0	1	0	0	0	0
P57071	0	0	0	0	0
Q96QZ7	1	0	0	0	0
Q6ZV29	0	0	0	0	0
O14830	0	0	0	0	0
O95342	0	0	0	0	0
P05108	0	0	0	0	0
O43299	1	0	0	0	0
Q8N4C8	1	0	0	0	0
Q9ULD6	0	0	0	0	0
A1KXE4	1	0	0	0	0
Q96JC1	1	0	0	0	0
Q9NVR0	0	1	0	0	0
Q96KD3	0	0	0	0	0
Q60I27	1	0	0	0	0
Q9H0F6	1	0	0	0	0
Q8IV08	1	1	0	0	0
Q4ZJI4	0	0	0	0	0
Q7Z460	1	0	0	0	0
Q9BYP7	1	0	0	0	0
Q8N954	1	0	0	0	0
Q5T0D9	0	0	0	0	0
M0QXV2	0	0	0	0	0
Q9P2C4	1	0	0	0	0
F8VR32	0	0	0	0	0
A6NEK1	0	0	0	0	0
Q14183	0	0	0	0	0
Q9NXS2	1	0	0	0	0
Q9H788	1	0	0	0	0
Q6IBS0	1	0	0	0	0
Q13535	1	0	0	0	0
Q86TN4	1	0	0	0	0
Q99436	1	0	0	0	0
Q9UK59	0	0	0	0	0
P48637	0	0	0	0	0
Q15772	1	0	0	0	0
Q08378	1	0	0	0	0
Q5T6F0	0	1	0	0	0
Q14324	1	0	0	0	0
Q9UJ99	0	0	0	0	0
Q92623	0	0	0	0	0
Q92804	1	0	0	0	0
Q01954	0	0	0	0	0
Q7LBE3	0	0	0	0	0
A0A0C4DFS1	0	0	0	0	0
Q8TBZ6	1	0	0	0	0
Q86U90	0	0	0	0	0
A0A1W2PPS5	0	0	0	0	0
P17544	1	0	0	0	0
Q9BZ19	0	0	0	0	0
O75064	0	0	0	0	0
Q96Q42	0	0	0	0	0
A0A1W2PQX5	0	0	0	0	0
O15014	0	0	0	0	0
A0A1B0GWA0	0	0	0	0	0
P26440	1	0	0	0	0
Q13263	1	0	0	0	0
G3V3G0	0	0	0	0	0
Q7Z4W1	1	1	0	0	0
Q6PGP7	1	0	0	0	0
O15037	1	0	0	0	0
A0A494C0U7	0	0	0	0	0
A0A7I2V650	0	0	0	0	0
O75339	0	0	0	0	0
P20711	0	0	0	0	0
A0A0B4J1R4	0	0	0	0	0
Q9P2K9	0	0	0	0	0
Q9BYH8	0	0	0	0	0
Q13492	0	0	0	0	0
Q58A45	0	0	0	0	0
Q8IWZ3	1	0	0	0	0
Q9Y3B2	1	0	0	0	0
P55107	0	0	0	0	0
Q8TES7	1	0	0	0	0
P35670	0	0	0	0	0
Q96JQ0	1	0	0	0	0
Q14766	1	0	0	0	0
Q12809	0	0	0	0	0
Q8IWG1	0	0	0	0	0
Q6ZWK4	0	0	0	0	0
Q5R3I4	1	0	0	0	0
Q96MR9	0	0	0	0	0
Q15119	1	0	0	0	0
O43187	1	1	0	0	0
A0A5F9ZHB4	0	0	0	0	0
Q02446	0	0	0	0	0
P56270	0	0	0	0	0
Q9Y238	0	0	0	0	0
Q99593	1	0	0	0	0
O60502	1	0	0	0	0
K7EKV6	0	0	0	0	0
Q5R372	1	0	0	0	0
Q9UK28	0	0	0	0	0
Q99536	1	0	0	0	0
Q9Y5S2	1	0	0	0	0
E9PEJ6	0	0	0	0	0
Q16134	0	0	0	0	0
A6NNB3	0	0	0	0	0
Q86WV6	1	0	0	0	0
Q96KK3	0	0	0	0	0
Q7Z3H0	0	0	0	0	0
O15031	1	0	0	0	0
Q16531	1	0	0	0	0
Q3MIN7	0	0	0	0	0
Q00325	1	0	0	0	0
Q12768	1	0	0	0	0
Q5TF58	0	0	0	0	0
Q6NV75	0	0	0	0	0
O15371	1	0	0	0	0
Q9HAU8	0	0	0	0	0
O95833	1	0	0	0	0
Q93063	1	0	0	0	0
Q9H6X5	0	0	0	0	0
Q6KC79	1	0	0	0	0
P30530	1	0	0	0	0
O43924	0	0	0	0	0
Q13822	0	0	0	0	0
A0A0B4J204	0	0	0	0	0
Q5TEU4	0	0	0	0	0
Q9Y4C8	1	0	0	0	0
Q15759	0	1	1	0	0
Q9UKG1	0	0	0	0	0
A0A0C4DFN5	0	0	0	0	0
Q9NRM0	0	0	0	0	0
Q8N7X0	0	0	0	0	0
Q8N4B4	0	0	0	0	0
A0A1B0GVL4	0	0	0	0	0
Q5TGY1	1	0	0	0	0
A0A0A0MTM3	0	0	0	0	0
Q5JUW8	0	0	0	0	0
Q8WVI7	0	0	0	0	0
O15055	0	0	0	0	0
A0A024R571	0	0	0	0	0
P54368	1	0	0	0	0
O43615	1	0	0	0	0
K7ER42	0	0	0	0	0
A0A096LNH6	0	0	0	0	0
P56545	1	0	0	0	1
Q70CQ2	1	0	0	0	0
O00548	0	0	0	0	0
Q96KN4	1	0	0	0	0
O43497	0	0	0	0	0
P08473	0	0	0	0	0
Q07617	0	0	0	0	0
Q9C0B6	0	0	0	0	0
Q96DW6	0	0	0	0	0
Q8TC29	0	0	0	0	0
A0A0A0MQW6	0	0	0	0	0
Q6ZU65	1	0	0	0	0
A0A0A0MSY4	0	0	0	0	0
Q8NDG6	0	0	0	0	0
O14649	1	0	0	0	0
P28562	1	0	0	0	0
Q9NYH9	1	0	0	0	0
Q96CU9	1	0	0	0	0
Q92628	0	0	0	0	0
Q6IQ20	0	0	0	0	0
O75147	1	0	0	0	0
Q13255	0	0	0	0	0
P04920	1	0	0	0	0
P06756	1	0	0	0	0
Q8N841	0	0	0	0	0
P01031	1	0	0	0	0
Q13402	0	0	0	0	0
P55290	1	0	0	0	0
P33121	1	0	0	0	0
P49747	0	0	0	0	0
P19474	1	0	0	0	0
A0A0U1RQC7	0	0	0	0	0
P18089	0	1	1	0	0
Q8N3X1	1	0	0	0	0
Q8IZ41	1	0	0	0	0
Q9UKW4	0	0	0	0	0
P15169	0	0	0	0	0
Q9NYN1	0	0	0	0	0
Q9H611	0	1	0	0	0
Q96IS3	0	0	0	0	0
Q9H6L2	0	0	0	0	0
Q14642	0	0	0	0	0
A0A1B0GUI1	0	0	0	0	0
O94887	1	0	0	0	0
Q9NWS6	0	0	0	0	0
P49257	1	0	0	0	0
Q9Y6F1	0	0	0	0	0
Q9Y256	0	0	0	0	0
P06734	0	0	0	0	0
Q9GZN7	1	0	0	0	0
Q17R60	0	0	0	0	0
O94898	1	0	0	0	0
O60423	0	0	0	0	0
Q9H808	0	0	0	0	0
Q9P2K3	0	0	0	0	0
O00445	0	0	0	0	0
O60503	1	0	0	0	0
J3KP65	0	0	0	0	0
Q9HA47	0	1	0	0	0
A0A3B3IRZ4	0	0	0	0	0
A0A087WXU3	0	0	0	0	0
Q9P2D7	1	0	0	0	0
Q14194	0	0	0	0	0
Q3V6T2	1	0	0	0	0
O95995	0	0	0	0	0
Q96G74	0	0	0	0	0
Q14344	1	0	0	1	0
Q96CN9	1	0	0	0	0
Q8TC56	0	0	0	0	0
A0A087WTQ6	0	0	0	0	0
O95147	1	1	0	0	0
Q96N87	0	0	0	0	0
Q93099	0	0	0	0	0
Q86TB9	1	0	0	0	0
Q99932	1	0	0	0	0
E9PGK7	0	0	0	0	0
Q7Z429	1	1	0	0	0
Q12888	1	0	0	0	0
O43399	0	0	0	0	0
P10721	0	0	0	0	0
A2RUB6	1	0	0	0	0
P03956	1	0	0	0	0
Q05925	0	0	0	0	0
Q9H1A4	1	0	0	0	0
P24592	0	0	0	0	0
O15067	1	0	0	0	0
P02144	0	0	0	0	0
Q6ZP29	0	0	0	0	0
A8K2U0	1	0	0	0	0
O95985	0	0	0	0	0
A8MWY0	0	0	0	0	0
P42785	1	0	0	0	0
O75469	0	0	0	0	0
Q9H1P3	0	0	0	0	0
Q86TI2	1	0	0	0	0
Q9NYI0	1	0	0	0	0
Q9P2Q2	1	0	0	0	0
Q8IWI9	1	0	0	0	0
P54829	0	0	0	0	0
Q9UP95	1	0	0	0	0
P83110	0	0	0	0	0
B7Z9H7	0	0	0	0	0
Q2M3G0	0	0	0	0	0
A0A499FIJ6	0	0	0	0	0
A6NCJ1	0	0	0	0	0
Q96HI0	0	0	0	0	0
A2AJT9	1	0	0	0	0
Q695T7	0	0	0	0	0
Q6PD74	0	0	0	0	0
O14732	1	0	0	0	0
P21953	0	0	0	0	0
Q8WXR4	0	0	0	0	0
Q16787	1	0	0	0	0
Q9Y4K0	1	0	0	0	0
A0A5E8	0	0	0	0	0
P49146	0	1	0	0	0
P41247	1	0	0	0	0
O75864	0	0	0	0	0
A0A0A0MRJ7	0	0	0	0	0
A0A6Q8PGB1	0	0	0	0	0
Q9BX73	1	0	0	0	0
Q06495	0	0	0	0	0
Q99759	1	0	0	0	0
A0A0J9YYF7	0	0	0	0	0
Q9HD23	1	0	0	0	0
A0A0A0MTE8	0	0	0	0	0
Q5JVS0	1	0	0	0	0
A0A0U1RR27	0	0	0	0	0
Q4KMZ8	1	0	0	0	0
Q14164	1	0	0	0	0
A0A1B0GVY1	1	0	0	0	0
Q13190	1	0	0	0	0
Q96GC6	0	0	0	0	0
O75694	1	0	0	0	0
P22607	0	0	0	0	0
Q5SZI1	0	0	0	0	0
Q96FG2	0	0	0	0	0
Q9Y676	1	0	0	0	0
Q99572	0	0	0	0	0
Q16842	0	0	0	0	0
Q5JPH6	1	0	0	0	0
P52594	1	0	0	0	0
P55291	0	0	0	0	0
O75170	1	0	0	0	0
Q5TEA3	0	0	0	0	0
Q9Y5N1	0	1	0	0	0
H0Y9M2	0	0	0	0	0
Q13370	1	0	0	0	0
Q8WXG6	1	0	0	0	0
Q92918	0	0	0	0	0
Q96A58	0	0	0	0	0
O43707	1	0	0	0	0
Q6PL18	0	0	0	0	0
Q9BWM5	0	0	0	0	0
Q9BZL6	1	0	0	0	0
Q9Y2H2	0	0	0	0	0
Q13057	1	0	0	0	0
Q9Y3B7	1	0	0	0	0
Q9UBD6	1	0	0	0	0
Q9BQS7	0	0	0	0	0
Q9UHC6	0	0	0	0	0
Q9UKN5	0	0	0	0	0
D6RDG6	0	0	0	0	0
Q8NA61	1	0	0	0	0
B4DLJ1	1	0	0	0	0
Q8N884	0	0	0	0	0
Q5QP82	1	0	0	0	0
O43581	0	0	0	0	0
Q96CT2	0	0	0	0	0
P24043	1	0	0	0	0
O43653	0	0	0	0	0
Q9NUL5	1	0	0	0	0
A0A1B0GW36	0	0	0	0	0
A0A0D9SEX9	0	0	0	0	0
Q92935	0	0	0	0	0
Q8IWF2	1	0	0	0	0
Q92614	1	0	0	0	0
Q8TF21	0	0	0	0	0
Q6JBY9	0	0	0	0	0
A0A0A0MSI8	0	0	0	0	0
Q9P2D3	0	0	0	0	0
P40238	0	0	0	0	0
P53602	1	0	0	0	0
Q8N2S1	1	0	0	0	0
H3BMS5	0	0	0	0	0
O15120	0	0	0	0	0
Q96EP1	1	0	0	0	1
O95834	1	0	0	0	0
Q8NCK7	0	1	0	0	0
A2PYH4	0	0	0	0	0
Q8NC01	0	0	0	0	0
Q5SW24	0	0	0	0	0
Q4ZHG4	1	0	0	0	0
A0A494C1N2	0	0	0	0	0
Q8TAV3	0	0	0	0	0
Q96CA5	1	0	0	0	0
A0A6Q8PGG9	0	0	0	0	0
Q96A49	0	0	0	0	0
P00734	1	0	0	0	0
Q63HR2	1	0	0	0	0
P31152	0	0	0	0	0
Q86YV6	0	1	1	0	0
Q9P2J2	0	0	0	0	0
Q8NFU0	0	0	0	0	0
A0A1B0GVH5	0	0	0	0	0
Q8TC36	0	0	0	0	0
Q9H3U5	1	1	0	0	0
Q5SW96	1	0	0	0	0
E9PAU2	0	0	0	0	0
Q86SX3	0	0	0	0	0
Q96DZ5	1	0	0	0	0
A6NMK8	0	0	0	0	0
Q9BR39	1	0	0	0	0
M0QXB4	1	0	0	0	0
P57059	1	0	0	0	0
Q9HCK1	1	0	0	0	0
Q6PIF6	0	0	0	0	0
Q9BZV1	0	0	0	0	0
P61221	1	0	0	0	0
Q6XR72	0	0	0	0	0
Q0VG06	0	0	0	0	0
G5E9M7	0	0	0	0	0
Q6UW68	1	0	0	0	0
A0PJX8	0	0	0	0	0
Q9NZJ4	0	0	0	0	0
Q5T0J7	0	0	0	0	0
Q9H2C0	0	1	0	0	0
O60281	0	0	0	0	0
Q96AD5	1	0	0	0	0
Q05GC8	0	0	0	0	0
Q9HAD4	0	0	0	0	0
Q9Y5Q9	1	0	0	0	0
O15379	1	0	0	0	0
Q8WWF3	1	0	0	0	0
Q9H2S5	0	0	0	0	0
Q9H175	0	0	0	0	0
Q30201	0	1	0	0	0
Q96BD0	0	0	0	0	0
Q8NCV1	0	0	0	0	0
Q5H8X8	0	0	0	0	0
Q562E7	0	0	0	0	0
Q14773	0	0	0	0	0
A0A7I2V4R5	0	0	0	0	0
Q9NZU7	0	0	0	0	0
P50613	1	1	1	0	0
Q49A26	1	0	0	0	0
Q13387	0	0	0	0	0
Q6Q6R5	0	0	0	0	0
Q15653	1	1	0	0	0
P35228	1	0	0	0	0
Q6UWW9	0	0	0	0	0
O95274	0	0	0	0	0
O94985	0	0	0	0	0
Q6ZN04	0	0	0	0	0
Q6QEF8	0	0	0	0	0
Q969S8	0	0	0	0	0
P10074	1	0	0	0	0
Q8TE73	0	0	0	0	0
H3BNP7	0	0	0	0	0
P48742	0	0	0	0	0
F8W059	0	0	0	0	0
Q96NS5	0	1	0	0	0
Q5UE93	0	0	0	0	0
Q5VVX9	0	0	0	0	0
Q86UW1	0	1	0	0	0
Q9BXP2	1	0	0	0	0
P06213	1	0	0	0	0
Q8WWQ0	0	0	0	0	0
Q14103	1	0	0	0	0
Q86U70	1	0	0	0	0
Q08397	1	0	0	0	0
Q99700	1	0	0	0	0
G1UD79	0	0	0	0	0
Q14993	0	0	0	0	0
Q96HA4	0	0	0	0	0
Q9Y264	1	0	0	0	0
P05154	0	1	1	0	0
P23415	0	0	0	0	0
J3KTI2	0	0	0	0	0
Q9NWW5	1	0	0	0	0
P40424	0	0	0	0	0
A0A087WW83	0	0	0	0	0
P36896	0	1	0	0	0
Q17R55	0	0	0	0	0
Q5VUG0	0	0	0	0	0
O95803	0	0	0	0	0
Q9NPB3	0	0	0	0	0
Q9P0J1	1	0	0	0	0
Q86SS6	0	0	0	0	0
B4DLP0	0	0	0	0	0
Q9UII4	1	0	0	0	0
Q9UEE5	0	1	1	0	0
P19174	1	0	0	0	0
O95198	0	1	1	0	0
Q9Y653	1	0	0	0	0
Q9BZF2	1	0	0	0	0
Q5SNT2	0	0	0	0	0
P07686	0	0	0	0	0
P20648	0	0	0	0	0
Q8IY31	0	0	0	0	0
Q02548	0	0	0	0	0
O95263	0	0	0	0	0
Q6P1Q0	1	0	0	0	0
Q92736	0	0	0	0	0
Q9Y584	0	0	0	0	0
E9PKP3	0	0	0	0	0
Q92966	1	0	0	0	0
Q969W9	1	0	0	0	0
Q9UKB1	1	0	0	0	1
A6NMZ7	1	0	0	0	0
Q8NBJ5	1	0	0	0	0
Q8TE12	0	0	0	0	0
Q9UNA1	0	0	0	0	0
O43759	1	0	0	0	0
A0A1W2PQG7	0	0	0	0	0
P57729	0	0	0	0	0
Q92576	1	0	0	0	0
Q12756	1	0	0	0	1
O00562	1	0	0	0	0
A0A590UJI0	0	0	0	0	0
A0A1W2PQ51	1	0	0	0	0
O95674	1	0	0	0	0
P05362	1	0	0	0	0
Q14681	1	0	0	0	0
Q96S52	1	0	0	0	0
Q86Z20	0	0	0	0	0
Q86YA3	1	0	0	0	0
A0A1B0GV53	0	0	0	0	0
Q04671	1	0	0	0	0
Q96D70	0	0	0	0	0
O60721	0	0	0	0	0
Q6ZV89	0	0	0	0	0
O15013	1	0	0	0	0
Q14686	1	0	0	0	0
Q9H871	1	0	0	0	0
P48066	0	0	0	0	0
A6NHB5	1	0	0	0	0
Q6PGN9	0	0	0	0	0
Q13127	1	0	0	0	0
P20963	1	0	0	0	0
Q96SB3	1	0	0	0	0
A0A140T9Z0	0	0	0	0	0
Q9NYV6	0	0	0	0	0
Q08431	1	0	0	0	0
J3KPF3	1	0	0	0	0
Q5H9R7	1	0	0	0	0
Q13428	1	0	0	0	0
Q9NPH5	1	0	0	0	0
Q6ZMY3	0	0	0	0	0
Q9ULK5	1	0	0	0	0
P36956	1	0	0	0	0
Q8TEM1	1	0	0	0	0
Q8IZ02	0	0	0	0	0
Q8IZD9	1	0	0	0	0
Q8N5D0	0	0	0	0	0
O95460	0	0	0	0	0
Q86XE3	0	0	0	0	0
A0A1B0GTW1	1	0	0	0	0
O00754	1	0	0	0	0
P25942	1	0	0	0	0
Q9P2H5	0	0	0	0	0
P49765	1	0	0	0	0
Q9NX38	1	0	0	0	0
Q9BZZ2	0	0	0	0	0
Q15784	0	0	0	0	0
P23368	0	0	0	0	0
Q6IPX4	1	0	0	0	0
Q9HAV4	1	0	0	0	0
Q5THJ4	0	0	0	0	0
P49763	1	0	0	0	0
Q16706	1	0	0	0	0
Q01538	0	0	0	0	0
O15294	1	0	0	0	1
P78363	1	0	0	0	0
Q9BY49	0	1	0	0	0
K7EKI0	0	0	0	0	0
A0A499FJE4	0	0	0	0	0
Q01201	1	0	0	0	0
E9PAS2	0	0	0	0	0
Q9BXL7	1	0	0	0	0
P49116	1	0	0	0	0
Q96JM7	1	0	0	0	0
Q5T215	0	0	0	0	0
Q5JV73	1	0	0	0	0
H9KVA9	0	0	0	0	0
O95159	1	0	0	0	0
Q8N801	0	0	0	0	0
O95376	0	0	0	0	0
C9JJN9	0	0	0	0	0
Q9BR01	0	1	0	0	0
A0A0U1RQW6	0	0	0	0	0
O75155	1	0	0	0	0
O00592	0	0	0	0	0
Q13496	0	0	0	0	0
Q5KU26	0	0	0	0	0
Q9ULM0	0	0	0	0	0
K7EPU5	0	0	0	0	0
Q86VB7	0	0	0	0	0
P36543	1	0	0	0	0
P51911	1	0	0	0	0
Q9BWS9	1	0	0	0	0
Q8NEV8	1	0	0	0	0
Q16849	0	0	0	0	0
P29317	1	0	0	0	0
A0A2U3TZH3	1	0	0	0	0
E7EQD3	0	0	0	0	0
O95672	0	0	0	0	0
Q8IUK8	0	0	0	0	0
Q96KR6	0	0	0	0	0
Q6UUV7	1	0	0	0	0
P54296	0	0	0	0	0
Q15878	0	0	0	0	0
P55058	1	0	0	0	0
Q6P1L5	1	0	0	0	0
Q96L34	0	0	0	0	0
Q6P9G9	0	0	0	0	0
P04114	1	0	0	0	0
A0A087X0R0	0	0	0	0	0
Q9Y4A8	0	0	0	0	0
H0Y322	0	0	0	0	0
Q92753	0	0	0	0	0
Q13310	1	0	0	0	0
Q14691	0	0	0	0	0
Q14643	1	0	0	0	0
C9J6P4	0	0	0	0	0
P10253	1	0	0	0	0
O75665	1	0	0	0	0
P57721	1	0	0	0	0
P09417	0	1	0	0	0
Q0VAA2	0	0	0	0	0
P22674	1	1	1	0	0
Q8NBQ5	1	1	0	0	0
A0A087WW63	0	0	0	0	0
Q96FZ5	0	1	0	0	0
C9JPK7	0	0	0	0	0
Q9BXM9	0	0	0	0	0
A0A7I2V2M0	0	0	0	0	0
P18509	0	0	0	0	0
Q05682	1	0	0	0	0
J3QL71	0	0	0	0	0
J3KNZ9	0	0	0	0	0
A0A494C0E3	0	0	0	0	0
Q9Y2B5	1	0	0	0	0
Q8WWI5	1	0	0	0	0
Q8IZF5	0	0	0	0	0
Q6ZU35	0	0	0	0	0
P30520	1	0	0	0	0
Q14315	1	0	0	0	0
Q9P107	0	0	0	0	0
Q9Y6Q6	0	0	0	0	0
P16930	1	0	0	0	0
P35914	1	0	0	0	0
Q8IZA0	1	0	0	0	0
Q8N556	0	0	0	0	0
A0A087X2I7	0	0	0	0	0
Q5JPI9	0	0	0	0	0
Q9UL49	1	0	0	0	0
A0A087WXM3	0	0	0	0	0
Q495G5	0	0	0	0	0
A0A075B6F3	0	0	0	0	0
O43896	1	0	0	0	0
Q96CN4	1	0	0	0	0
Q9H1P6	0	0	0	0	0
O75095	1	0	0	0	0
P57078	1	1	0	0	0
Q969V5	1	0	0	0	0
Q9H6D3	0	0	0	0	0
Q9BQ52	1	0	0	0	0
O60285	0	0	0	0	0
Q8TEQ6	1	0	0	0	0
Q3SXZ7	0	0	0	0	0
P55160	1	0	0	0	0
Q6UWB1	0	0	0	0	0
Q9H6R7	0	0	0	0	0
Q9Y490	1	0	0	0	0
P00748	0	0	0	0	0
Q16827	1	0	0	0	0
O95382	0	0	0	0	0
H0Y4W2	0	0	0	0	0
Q86X83	1	0	0	0	0
P51788	0	0	0	0	0
Q2T9K0	0	0	0	0	0
Q9UIG0	1	0	0	0	0
Q8TCD5	0	0	0	0	0
Q6X9E4	0	0	0	0	0
O75973	0	0	0	0	0
A0A1B0GVP4	0	0	0	0	0
P29597	1	0	0	0	0
A6NGG8	0	0	0	0	0
Q9Y5K1	0	0	0	0	0
A0A0U1RQC9	1	0	0	0	0
Q96DG6	0	0	0	0	0
Q13522	0	0	0	0	0
Q14674	0	0	0	0	0
O43663	1	0	0	0	0
P11277	1	0	0	0	0
Q6YHK3	0	0	0	0	0
P40306	1	0	0	0	0
A0A2R8Y5V8	0	0	0	0	0
P12814	1	0	0	0	0
Q7RTP6	1	0	0	0	0
Q8N6F1	0	0	0	0	0
Q92523	0	0	0	0	0
H0Y599	0	0	0	0	0
Q15642	0	0	0	0	0
Q8IZ40	0	0	0	0	0
Q9Y2P8	0	0	0	0	0
P14222	0	0	0	0	0
Q01130	1	0	0	0	0
Q99973	0	0	0	0	0
Q92797	1	0	0	0	0
Q96GP6	0	0	0	0	0
F8VU11	0	0	0	0	0
Q96CN5	1	0	0	0	0
Q86V85	1	1	0	0	0
P59044	0	0	0	0	0
O60825	1	0	0	0	0
O95479	0	0	0	0	0
O15554	0	0	0	0	0
Q8NEL9	0	0	0	0	0
A1L0T0	1	0	0	0	0
Q92800	0	0	0	0	0
Q99742	0	0	0	0	0
Q8TE85	0	0	0	0	0
Q6P2Q9	1	0	0	0	0
Q14515	0	0	0	0	0
P11161	1	0	0	0	0
A0A6Q8PGJ3	0	0	0	0	0
Q6UY01	0	0	0	0	0
Q7Z7A1	1	0	0	0	0
Q9UGJ0	0	0	0	0	0
Q96T37	1	0	0	0	0
Q8IZ52	1	0	0	0	0
O75762	1	0	0	0	0
Q5T7Y6	0	0	0	0	0
Q13275	0	0	0	0	0
Q9C086	1	0	0	0	0
Q8WVB3	0	0	0	0	0
Q6NXT6	0	0	0	0	0
Q8TBY8	0	0	0	0	0
Q8TCU6	0	0	0	0	0
M0QZI3	0	0	0	0	0
Q6IPW1	0	0	0	0	0
Q9Y210	0	0	0	0	0
Q6ZRI0	0	0	0	0	0
Q14CW9	0	0	0	0	0
Q8TC71	0	0	0	0	0
Q16798	0	0	0	0	0
Q8WYP5	1	0	0	0	0
P06340	1	0	0	0	0
Q96L03	0	0	0	0	0
Q9BY44	1	0	0	0	0
H7C570	0	0	0	0	0
P08069	0	0	0	0	0
Q9Y289	1	0	0	0	0
Q68DU8	0	0	0	0	0
Q6ZU45	0	0	0	0	0
Q6ZNJ1	0	0	0	0	0
O14497	1	0	0	0	0
A0A669KBF1	0	0	0	0	0
Q12849	1	0	0	0	0
P08910	0	0	0	0	0
Q6NUM9	1	0	0	0	0
Q5W0V3	0	0	0	0	0
Q9NX07	1	0	0	0	0
Q2KHT3	1	0	0	0	0
Q9UPN4	0	0	0	0	0
C9J6U3	0	0	0	0	0
G3V4T6	0	0	0	0	0
X6R4W8	0	0	0	0	0
Q9NQC3	1	0	0	0	0
Q13045	1	0	0	0	0
Q96SC8	0	0	0	0	0
Q8IZD0	0	0	0	0	0
P29322	0	0	0	0	0
B5MCA4	0	0	0	0	0
A0A494C0A7	0	0	0	0	0
Q5T481	0	0	0	0	0
Q9C037	1	0	0	0	0
C9JV77	0	0	0	0	0
Q8TBJ5	0	0	0	0	0
E7ETV6	0	0	0	0	0
Q9BY07	1	0	0	0	0
A0A5F9ZHE0	0	0	0	0	0
I1E4Y6	0	0	0	0	0
Q9BWT7	1	0	0	0	0
Q9NSE2	1	0	0	0	0
P63162	1	0	0	0	0
Q9BSA4	0	0	0	0	0
P51003	0	0	0	0	0
P42679	0	0	0	0	0
Q96GM1	0	0	0	0	0
Q9H4F8	1	0	0	0	0
Q9NR34	1	0	0	0	0
Q02641	0	0	0	0	0
Q8N7P1	0	1	0	0	0
Q6PJ69	1	0	0	0	0
Q8IYL3	0	0	0	0	0
Q9H2C1	0	0	0	0	0
P61006	1	0	0	0	0
A6NC51	0	1	0	0	0
M0R1Y2	0	0	0	0	0
O60667	1	0	0	0	0
Q9H3H1	0	0	0	0	0
Q5VTH9	1	0	0	0	0
Q15768	1	0	0	0	0
O43747	1	0	0	0	0
E9PP94	0	0	0	0	0
B1AL88	0	0	0	0	0
Q68DC2	1	0	0	0	0
Q9Y6D6	1	0	0	0	0
P49748	0	0	0	0	0
O15164	1	0	0	0	0
Q6P1M3	0	0	0	0	0
P10586	1	0	0	0	0
Q9HBL8	0	1	0	0	0
P34995	0	1	0	0	0
Q8N3F8	1	0	0	0	0
O95340	0	0	0	0	0
Q8NFT8	1	0	0	0	0
P61163	1	0	0	0	0
Q14999	1	0	0	0	0
X6RAY8	1	0	0	0	0
Q2TAA5	1	0	0	0	0
A0A5F9ZGX1	0	0	0	0	0
A0A494C0R8	0	0	0	0	0
Q53EP0	1	0	0	0	0
Q96RQ9	1	0	0	0	0
Q7Z569	0	0	0	0	0
Q9Y4D2	0	0	0	0	0
Q15173	0	0	0	0	0
P27658	0	0	0	0	0
Q9UBR2	0	0	0	0	0
P0CW18	0	0	0	0	0
Q5VTT5	0	0	0	0	0
J3QK89	1	0	0	0	0
Q13873	1	0	0	0	0
Q9ULV8	0	0	0	0	0
Q96QV1	1	0	0	0	0
Q9NXN4	0	0	0	0	0
Q8IX03	1	0	0	0	0
Q9BQL6	1	0	0	0	0
Q13515	0	0	0	0	0
Q86YJ7	0	0	0	0	0
Q96PY5	0	0	0	0	0
Q9NYX4	0	0	0	0	0
Q5TEA6	0	0	0	0	0
Q5VWP2	1	0	0	0	0
P23458	1	0	0	0	0
Q9UGR2	1	0	0	0	0
P23352	0	0	0	0	0
O94964	1	0	0	0	0
O60673	0	0	0	0	0
Q8N5S3	0	0	0	0	0
O95076	0	0	0	0	0
Q12887	0	0	0	0	0
O95602	1	0	0	0	0
Q7Z4L5	0	0	0	0	0
P16389	0	0	0	0	0
Q17RY0	0	0	0	0	0
Q6UB99	0	0	0	0	0
P11216	1	0	0	0	0
A0A5F9ZHW8	0	0	0	0	0
Q9NXC5	1	0	0	0	0
Q92947	1	0	0	0	0
Q02078	0	0	0	0	0
O15534	0	0	0	0	0
Q5H9F3	0	0	0	0	0
A0A0C4DFN3	0	0	0	0	0
P54802	1	0	0	0	0
O75592	1	0	0	0	0
F8W703	0	0	0	0	0
O95922	0	0	0	0	0
Q13177	1	1	1	0	0
Q8NFD5	0	0	0	0	0
P25791	1	0	0	0	0
Q13303	0	0	0	0	0
Q8TD31	1	0	0	0	0
Q8N309	0	0	0	0	0
A0A087WTW0	0	0	0	0	0
Q5SR50	0	0	0	0	0
P32004	1	0	0	0	0
Q9H3Z4	1	0	0	1	0
O75054	0	0	0	0	0
P42345	1	0	0	0	0
H3BLT9	1	0	0	0	0
Q8TCX5	0	0	0	0	0
Q76N89	1	0	0	0	0
Q5JU85	1	0	0	0	0
Q32P28	1	0	0	0	0
Q7Z6Z7	1	0	0	0	0
O75525	1	0	0	0	0
Q08050	1	0	0	0	0
J3KPA4	0	0	0	0	0
O75165	1	0	0	0	0
C9JJ19	0	0	0	0	0
Q9UKB5	0	0	0	0	0
A0A087WWR3	0	0	0	0	0
Q13042	1	0	0	0	0
O15021	1	0	0	0	0
A0A1B0GV70	0	0	0	0	0
A0A087WY96	0	0	0	0	0
F5GXF0	1	0	0	0	0
A8MVW5	0	0	0	0	0
O75081	0	0	0	0	0
Q7L576	1	0	0	0	0
P31751	0	1	1	0	0
H3BTH8	0	0	0	0	0
J3QLM1	0	0	0	0	0
Q93074	1	0	0	0	0
Q5T5Y3	0	0	0	0	0
Q9ULE0	1	0	0	0	0
Q9BRP8	1	0	0	0	0
A0A7I2V5U0	0	0	0	0	0
Q8TCT1	0	0	0	0	0
Q504Y2	0	0	0	0	0
Q8TCT7	1	0	0	0	0
E7EWW0	0	0	0	0	0
Q9UNS2	1	0	0	0	0
Q3MII6	0	0	0	0	0
Q9Y4P3	1	0	0	0	0
Q9P2R6	0	0	0	0	0
Q96GQ7	1	0	0	0	0
Q9UBK2	0	0	0	0	0
Q9H1U4	0	0	0	0	0
Q92911	0	0	0	0	0
Q9C0K7	0	1	1	0	0
Q9P2P1	1	0	0	0	0
Q8N187	0	0	0	0	0
P50876	0	0	0	0	0
Q9HC77	1	0	0	0	0
Q9C0D5	1	0	0	0	0
O95817	1	0	0	0	1
Q6ZWK6	0	0	0	0	0
Q5T4F7	0	0	0	0	0
P10070	1	0	0	0	0
Q8N3J6	1	0	0	0	0
O15040	0	0	0	0	0
A0A0G2JH68	0	0	0	0	0
Q9UBU6	1	0	0	0	0
Q9UBI4	0	0	0	0	0
Q9Y5X1	1	0	0	0	0
Q9UJ37	1	0	0	0	0
Q9NSC5	1	0	0	0	1
G3V2J9	0	0	0	0	0
Q9P275	0	0	0	0	0
P29375	1	0	0	0	0
E7EUW2	0	0	0	0	0
Q14012	0	1	0	0	0
Q9UBG0	1	0	0	0	0
A0A0A0MSC1	0	0	0	0	0
Q15858	1	0	0	0	0
Q9BUF7	0	0	0	0	0
P78314	0	0	0	0	0
Q9UJK0	0	0	0	0	0
Q96T60	1	0	0	0	0
H0YMD1	1	0	0	0	0
Q9Y253	0	0	0	0	0
Q9Y5K6	1	0	0	0	0
Q14114	0	0	0	0	0
Q9NWQ4	1	0	0	0	0
Q9UPQ9	1	0	0	0	0
Q9BZE9	1	0	0	0	0
A0A1W2PQ11	0	0	0	0	0
Q2M3C6	0	0	0	0	0
I3L0U5	0	0	0	0	0
Q3SY56	0	0	0	0	0
Q96R05	0	0	0	0	0
Q15654	1	0	0	0	0
Q96KE9	1	0	0	0	0
Q9BXP5	1	0	0	0	0
P08572	1	0	0	0	0
O43818	1	0	0	0	0
Q15306	0	0	0	0	0
Q99733	1	0	0	0	0
Q15080	0	0	0	0	0
Q8N414	0	0	0	0	0
Q14151	1	0	0	0	0
Q92544	1	0	0	0	0
Q96SN8	1	0	0	0	0
Q9BZJ0	1	0	0	0	0
Q8IZN3	0	0	0	0	0
A6NH52	0	0	0	0	0
Q6P2P2	0	0	0	0	0
O14646	1	0	0	0	0
Q13683	0	0	0	0	0
Q95460	1	1	0	0	0
Q8TEX9	1	0	0	0	0
O95754	1	0	0	0	0
Q92545	1	0	0	0	0
Q96RD6	0	0	0	0	0
P04004	1	0	0	0	0
Q16829	0	0	0	0	0
Q6PJT7	1	0	0	0	0
P55196	1	0	0	0	0
Q9UM21	1	0	0	0	0
Q5VZP5	0	0	0	0	0
Q9UIQ6	1	0	0	0	0
Q9BQI4	0	0	0	0	0
Q86SR1	0	0	0	0	0
O60894	0	0	0	0	0
Q92982	1	0	0	0	0
Q5JTZ9	1	0	0	0	0
O95718	0	0	0	0	0
Q6NUK1	1	0	0	0	0
A0A088AWN8	0	0	0	0	0
J3QRF4	0	0	0	0	0
Q13572	1	0	0	0	0
Q05707	1	0	0	0	0
Q96Q15	1	0	0	0	0
Q9HB89	0	1	0	0	0
Q92988	0	0	0	0	0
P30154	1	0	0	0	0
Q9ULD5	0	0	0	0	0
G3V1A6	0	0	0	0	0
P18564	0	0	0	0	0
P31275	0	0	0	0	0
Q6XZB0	0	0	0	0	0
Q9BYH1	1	0	0	0	0
E7ESC7	0	0	0	0	0
Q9NZL9	1	1	0	0	0
P25067	0	0	0	0	0
P22681	1	0	0	0	0
Q9UQL6	1	0	0	0	0
Q5HYJ1	0	0	0	0	0
Q6KF10	0	0	0	0	0
P11215	0	0	0	0	0
O95864	1	0	0	0	0
A6NMN0	1	0	0	0	0
B4DGP2	0	0	0	0	0
Q5W0U4	1	0	0	0	0
Q9NX00	1	0	0	0	0
Q9H2K8	1	0	0	0	0
O43861	1	0	0	0	0
Q9BQI5	1	0	0	0	0
Q9H6Y5	0	0	0	0	0
Q9NRL3	1	0	0	0	1
A6NED2	0	0	0	0	0
Q96JG6	1	0	0	0	0
Q9NW07	0	0	0	0	0
P14784	0	0	0	0	0
P20701	1	0	0	0	0
P51692	1	0	0	0	0
Q9NRS6	1	0	0	0	0
B5MD23	0	0	0	0	0
A0A0U1RQK7	0	0	0	0	0
Q9H239	0	0	0	0	0
P52732	1	0	0	0	0
O95503	0	0	0	0	0
Q06033	1	0	0	0	0
Q9Y4B4	1	0	0	0	0
Q8N8A6	0	0	0	0	0
Q9HAN9	1	0	0	0	0
Q6ZU67	1	0	0	0	0
Q9BQ16	1	0	0	0	0
Q8IW50	1	0	0	0	0
O14792	0	0	0	0	0
Q8NB42	0	0	0	0	0
A0A087WVP1	0	0	0	0	0
Q8IXJ9	1	0	0	0	0
Q9H4D5	1	0	0	0	0
A0A1B0GTW6	0	0	0	0	0
Q96NG5	0	0	0	0	0
P27708	1	0	0	0	0
Q96C86	0	0	0	0	0
Q9NY91	0	0	0	0	0
Q6NXP2	0	0	0	0	0
A0A0U1RQE4	0	0	0	0	0
O60551	1	0	0	0	0
A2RTY3	0	0	0	0	0
A0A0C4DFW2	0	0	0	0	0
Q9NZU5	1	0	0	0	0
Q9H211	0	0	0	0	0
Q9BUR4	0	0	0	0	0
Q9UPW6	0	0	0	0	0
O75935	0	0	0	0	0
O14641	1	0	0	0	0
Q9NQS1	0	0	0	0	0
Q92890	1	0	0	0	0
O60287	1	0	0	0	0
Q66K79	0	0	0	0	0
Q9NP90	0	0	0	0	0
E7ERR0	0	0	0	0	0
Q58EX2	1	0	0	0	0
Q9H4B4	1	0	0	0	0
Q9NR81	0	0	0	0	0
P43116	0	1	0	0	0
Q96RV3	0	0	0	0	0
Q16549	1	0	0	0	0
Q07011	0	0	0	0	0
Q9ULI3	0	0	0	0	0
Q9H2M9	0	0	0	0	0
Q9Y6N6	1	0	0	0	0
Q6NUP7	0	0	0	0	0
P35548	1	0	0	0	0
P21980	1	0	0	0	0
O60678	1	0	0	0	0
Q14831	0	0	0	0	0
Q16643	1	0	0	0	0
O00463	1	0	0	0	0
A0A669KB78	0	0	0	0	0
D6REX3	0	0	0	0	0
Q9C0C7	1	0	0	0	0
Q9UHB9	1	0	0	0	0
P01178	0	0	0	0	0
Q9Y448	1	0	0	0	0
O15305	1	0	0	0	0
P46937	1	0	0	0	1
Q96N16	1	0	0	0	0
Q9BSJ2	1	0	0	0	0
Q6ZPD9	1	0	0	0	0
Q8IWU5	1	0	0	0	0
P20936	1	0	0	0	0
Q9H900	1	0	0	0	0
Q03111	1	0	0	0	0
P14735	1	0	0	0	1
Q96JA1	1	0	0	0	0
Q8IYJ3	1	0	0	0	0
Q99965	0	0	0	0	0
Q6ZW31	0	0	0	0	0
Q14957	1	0	0	0	0
O15254	0	0	0	0	0
Q9HAZ1	0	1	0	0	0
O14578	1	0	0	1	0
Q6ZRQ5	0	0	0	0	0
Q711Q0	0	0	0	0	0
Q8TF47	0	0	0	0	0
P07864	0	0	0	0	0
Q8TB37	1	0	0	0	0
E9PG19	0	0	0	0	0
Q8IZ96	1	0	0	0	0
Q8N9I9	1	0	0	0	0
A0A087X080	0	0	0	0	0
Q9BYE7	1	0	0	0	0
Q9BZS1	0	0	0	0	0
Q99717	0	0	0	0	0
Q8IX07	0	0	0	0	0
P26447	1	0	0	0	0
Q9P0X4	0	0	0	0	0
Q6TGC4	0	0	0	0	0
Q9BT04	0	0	0	0	0
Q7Z7F4	0	0	0	0	0
Q5XXA6	0	0	0	0	0
P52569	0	0	0	0	0
Q8WX93	1	0	0	0	0
Q15648	1	0	0	0	0
Q12816	1	0	0	0	0
Q9UBL6	0	0	0	0	0
Q9Y6I4	0	0	0	0	0
A0A7I2V403	0	0	0	0	0
P22748	0	1	0	0	0
P32970	0	0	0	0	0
E9PB61	1	0	0	0	0
Q9NY28	0	0	0	0	0
Q8TD10	1	0	0	0	0
Q5TIA1	0	0	0	0	0
A6QL63	0	0	0	0	0
Q96J87	0	0	0	0	0
O43711	0	0	0	0	0
Q9BYT1	0	1	0	0	0
Q9UPQ4	0	0	0	0	0
Q15198	0	0	0	0	0
O75534	1	0	0	0	0
Q9NXK6	0	1	0	0	0
E9PHG5	0	0	0	0	0
Q7Z4V5	1	0	0	0	0
O00178	1	0	0	0	0
Q86X53	0	0	0	0	0
C9JMH6	0	0	0	0	0
Q8IYJ2	0	0	0	0	0
O94941	0	0	0	0	0
A0A087WWV9	0	0	0	0	0
A0A2R8Y4V0	0	0	0	0	0
P18850	1	0	0	0	0
P18054	0	0	0	0	0
Q14162	0	0	0	0	0
Q17RQ9	0	0	0	0	0
O14976	1	0	0	0	0
A0A494C108	0	0	0	0	0
Q99542	0	0	0	0	0
A0A087X165	0	0	0	0	0
A0A494C0X0	0	0	0	0	0
Q9Y259	0	0	0	0	0
Q5TCU3	0	0	0	0	0
P56945	1	0	0	0	0
Q14186	1	0	0	0	0
Q8IUR7	1	0	0	0	0
Q9P2D6	1	0	0	0	0
C9JCD5	0	0	0	0	0
Q7M4L6	0	0	0	0	0
Q9NQW1	0	0	0	0	0
P08123	1	0	0	0	0
P41221	1	0	0	0	0
K7ELB4	0	0	0	0	0
Q96EX3	0	0	0	0	0
P49736	1	0	0	0	0
Q9ULW5	0	0	0	0	0
P38398	1	0	0	0	0
A0A3B3ITT1	0	0	0	0	0
Q5T7P8	1	0	0	0	0
Q8WVQ1	1	0	0	0	0
P18545	1	0	0	0	0
Q8NA54	0	0	0	0	0
Q6P6B7	0	1	0	0	0
Q6ZWE6	0	0	0	0	0
Q8N5C6	1	0	0	0	0
Q8IYB7	0	0	0	0	0
Q9NSB2	0	0	0	0	0
Q5VV42	1	0	0	1	0
O75179	1	0	0	0	0
A0A0C4DFY5	0	0	0	0	0
Q5TA12	0	0	0	0	0
Q96FT7	0	0	0	0	0
P40222	0	0	0	0	0
O75648	0	0	0	0	0
Q96S65	1	0	0	0	0
Q13286	1	1	0	0	0
Q93084	1	0	0	0	0
O76093	0	0	0	0	0
P17813	1	0	0	0	0
P08648	0	0	0	0	0
P14151	0	0	0	0	0
P49641	0	0	0	0	0
Q96DU3	1	0	0	0	0
A0A1B0GUB7	0	0	0	0	0
P33151	0	0	0	0	0
Q96PC3	1	0	0	0	0
Q8N241	0	0	0	0	0
A0A3B3ISM6	1	0	0	0	0
Q9HCG7	1	0	0	0	0
P47895	1	0	0	0	0
O94864	0	0	0	0	0
P43250	1	0	0	0	0
A1E5M1	0	0	0	0	0
Q9BRS2	1	0	0	0	0
P07101	0	0	0	0	0
Q9BS86	0	0	0	0	0
Q9H4A9	0	0	0	0	0
C9JFV4	0	0	0	0	0
G5E971	0	0	0	0	0
O43795	1	0	0	0	0
O75509	1	0	0	0	0
Q8N0W3	0	0	0	0	0
B7ZM99	0	0	0	0	0
A1L157	0	0	0	0	0
Q8TE49	1	0	0	0	0
Q9BW85	1	0	0	0	0
Q96AN5	1	0	0	0	0
Q9UDR5	1	0	0	0	0
Q5SYE7	1	0	0	0	0
Q9GZR7	1	0	0	0	0
Q5TF85	0	0	0	0	0
A0A494C0S0	0	0	0	0	0
Q9BZP6	0	0	0	0	0
Q5TB80	0	0	0	0	0
P54098	1	0	0	0	0
Q8IYW5	1	0	0	0	0
Q8N465	0	0	0	0	0
P33402	0	0	0	0	0
P22455	1	0	0	0	0
Q15825	0	0	0	0	0
Q8TEA1	0	0	0	0	0
A8MPX8	0	0	0	0	0
P51512	0	0	0	0	0
P11217	1	0	0	0	0
P45378	1	0	0	0	0
Q14524	0	0	0	0	0
O96018	0	0	0	0	0
P42702	1	0	0	0	0
P46108	1	0	0	0	0
O60353	1	0	0	0	0
P13473	0	0	0	0	0
Q96D05	1	0	0	0	0
A0A075B6F9	0	0	0	0	0
Q01546	0	0	0	0	0
Q5T160	1	0	0	0	0
P02790	0	0	0	0	0
Q6MZZ7	0	0	0	0	0
Q6P4R8	0	0	0	0	0
P25800	0	0	0	0	0
O43143	1	1	0	0	0
Q7KZ85	1	0	0	0	0
O60292	1	0	0	0	0
Q9NSC7	0	0	0	0	0
Q8NEP7	0	1	0	0	0
O75197	1	0	0	0	0
A0A590UIU4	0	0	0	0	0
Q6PKX4	0	0	0	0	0
Q9P2S2	0	0	0	0	0
Q9HCH0	1	0	0	0	0
Q8WVZ1	0	0	0	0	0
P20472	0	0	0	0	0
Q9BXS6	1	0	0	0	0
A0A669KAV7	0	0	0	0	0
Q2M1P5	1	0	0	0	0
Q13323	1	0	0	0	0
O94993	0	0	0	0	0
Q9NX52	0	0	0	0	0
Q86Y01	0	0	0	0	0
Q96HF1	0	0	0	0	0
Q9Y666	1	0	0	0	0
P57737	0	0	0	0	0
Q5VZQ5	0	0	0	0	0
Q15438	0	0	0	0	0
Q96DN6	0	0	0	0	0
Q96JH8	1	0	0	0	0
Q5TCY1	0	0	0	0	0
Q02962	0	0	0	0	0
Q8WUA7	1	0	0	0	0
O00170	1	0	0	0	0
F8VWW7	0	0	0	0	0
Q9NQX6	0	0	0	0	0
Q9H165	0	0	0	0	0
C9JVC9	0	0	0	0	0
Q9Y261	0	0	0	0	0
O43306	1	0	0	0	0
Q5W0Z9	1	0	0	0	0
O75717	1	0	0	0	1
Q6XYQ8	0	0	0	0	0
Q96Q91	0	0	0	0	0
P0C7M8	0	1	0	0	0
O60664	1	0	0	0	0
Q12866	0	0	0	0	0
Q96PE3	0	0	0	0	0
Q16515	0	0	0	0	0
Q6P1K1	1	0	0	0	0
Q92581	0	0	0	0	0
O14594	1	0	0	0	0
A0A494C0A9	0	0	0	0	0
P56645	0	0	0	0	0
Q13202	0	0	0	0	0
Q86TL0	0	0	0	0	0
Q96HA9	0	1	0	0	0
Q96ST3	1	0	0	0	0
A0A0A0MT26	0	0	0	0	0
A6NDY0	0	0	0	0	0
Q6P2E9	1	0	0	0	0
B7ZKJ8	1	0	0	0	0
P56693	0	0	0	0	0
Q8NEZ3	0	0	0	0	0
Q96AY3	1	0	0	0	0
Q9P270	1	0	0	0	0
Q8NBS3	1	0	0	0	0
Q9NY57	0	1	1	0	0
P22004	0	0	0	0	0
Q6PID8	0	1	0	0	0
P40259	0	0	0	0	0
O15409	0	0	0	0	0
O43147	0	0	0	0	0
Q96LW7	1	0	0	0	0
P34059	0	0	0	0	0
P13639	1	0	0	0	0
Q05932	0	0	0	0	0
Q16560	0	0	0	0	0
O75094	1	0	0	0	0
G3V1S3	0	0	0	0	0
Q9H2D6	1	0	0	0	0
Q13507	0	0	0	0	0
P48169	0	0	0	0	0
Q9Y6Y1	0	0	0	0	0
Q9BY76	0	0	0	0	0
Q96A26	1	0	0	0	0
O60279	0	0	0	0	0
O95644	0	0	0	0	0
Q6NT55	1	0	0	0	0
Q96MU8	1	0	0	0	0
Q5TFE4	1	0	0	0	0
A0A1B0GVH7	0	0	0	0	0
Q8TCV5	0	0	0	0	0
D6RF67	0	0	0	0	0
Q96MC2	0	0	0	0	0
O60636	0	0	0	0	0
Q9H7Z6	1	0	0	0	0
P54707	1	0	0	0	0
O15126	1	0	0	0	0
Q96P20	0	0	0	0	0
Q5JVC2	0	0	0	0	0
Q8TER0	0	0	0	0	0
Q9HCJ3	0	0	0	0	0
Q8IY37	1	0	0	0	0
Q9BVV6	1	0	0	0	0
Q9UM44	0	0	0	0	0
Q14699	1	0	0	0	0
P15328	1	0	0	0	0
A1YPR0	0	0	0	0	0
A0A0A0MSD0	0	0	0	0	0
Q15269	1	0	0	0	0
Q8N2K0	1	0	0	0	0
O00308	1	0	0	0	1
Q96Q07	0	0	0	0	0
Q6NZI2	1	0	0	0	0
Q14008	1	0	0	0	0
Q7Z614	0	0	0	0	0
Q92830	1	0	0	0	0
A0A3B3IRS5	0	0	0	0	0
P63279	1	0	0	0	0
P02730	0	0	0	0	0
P04275	1	0	0	0	0
P43121	1	0	0	0	0
Q53HC5	0	1	0	0	0
P85037	1	0	0	0	1
Q8NES3	0	0	0	0	0
A0PK05	0	0	0	0	0
P27986	1	0	0	0	0
A1X283	0	0	0	0	0
P08514	0	0	0	0	0
Q15126	1	1	0	0	0
A0A075B6F0	0	0	0	0	0
Q8WWN8	0	0	0	0	0
P0C869	1	0	0	0	0
Q7Z5L7	0	0	0	0	0
A0A5F9ZH30	0	0	0	0	0
A2RU54	0	0	0	0	0
P50748	1	0	0	0	0
A0A590UK14	0	0	0	0	0
Q00653	1	0	0	0	0
A0A0A0MSQ7	0	0	0	0	0
Q9H069	0	0	0	0	0
Q9Y2I6	1	0	0	0	0
Q15758	1	0	0	0	0
P46060	1	0	0	0	0
Q9BTC0	1	0	0	0	0
Q9UKX3	1	0	0	0	0
O75110	1	0	0	0	0
H3BRA9	0	0	0	0	0
Q9BZI1	0	0	0	0	0
Q96B26	1	0	0	0	0
M0R2A0	0	0	0	0	0
Q96RU8	0	1	0	0	0
Q8TD26	1	0	0	0	0
H7BYT1	0	0	0	0	0
Q8WUP2	1	0	0	0	0
K7EKM2	0	0	0	0	0
Q5VZY2	0	0	0	0	0
P0C671	0	0	0	0	0
Q6ZT98	1	0	0	0	0
H0YGM0	0	0	0	0	0
O15440	0	0	0	0	0
Q9H857	1	0	0	0	0
P20749	0	1	0	0	0
A0A140TA25	0	0	0	0	0
Q5TAA0	0	0	0	0	0
Q9NQ69	0	0	0	0	0
Q9BQG1	0	0	0	0	0
M0QYZ2	0	0	0	0	0
E9PAV3	1	0	0	0	0
O60763	1	0	0	0	0
R4GN33	0	0	0	0	0
O60566	1	0	0	0	0
Q96RS6	1	0	0	0	0
Q15427	1	0	0	0	0
Q8TEH3	0	0	0	0	0
P08F94	0	0	0	0	0
Q92833	0	0	0	0	0
Q9NSK0	1	0	0	0	0
Q96FL9	0	0	0	0	0
Q6IEE7	0	0	0	0	0
A5X5Y0	0	0	0	0	0
O94925	0	0	0	0	0
P54750	0	0	0	0	0
H3BSS6	1	0	0	0	0
O43290	1	0	0	0	0
Q5VXU1	0	0	0	0	0
Q96AY4	0	0	0	0	0
Q9Y664	0	0	0	0	0
Q8NI99	0	0	0	0	0
Q8WVR3	1	0	0	0	0
O95487	1	0	0	0	0
Q07866	1	0	0	0	0
Q8IW00	0	1	0	0	0
O94991	0	0	0	0	0
Q5JTH9	1	0	0	0	0
Q9NX78	0	0	0	0	0
Q07699	0	1	0	0	0
Q86UD0	0	0	0	0	0
Q03426	0	0	0	0	0
P42285	1	0	0	0	0
Q76MJ5	0	0	0	0	0
Q53ET0	1	0	0	0	0
Q5BJH7	1	0	0	0	0
Q9UPU5	1	0	0	0	0
A0A6I8PRU0	0	0	0	0	0
H7C215	0	0	0	0	0
P09972	0	0	0	0	0
Q99571	0	0	0	0	0
P32242	1	0	0	0	0
Q9UQ84	0	0	0	0	0
P42081	1	1	0	0	0
P49788	0	0	0	0	0
P15313	0	0	0	0	0
Q8HWS3	1	0	0	0	0
Q9HBJ8	0	0	0	0	0
Q9H6T3	1	0	0	0	0
P51955	1	1	0	0	0
P04844	1	0	0	1	0
Q8N122	1	0	0	0	0
Q9UPM6	0	0	0	0	0
Q03169	1	0	0	0	0
F8WCM8	0	0	0	0	0
Q8NE28	0	0	0	0	0
Q9NYC9	1	0	0	0	0
Q06609	1	0	0	0	0
P02649	1	0	0	0	0
A0A087X295	0	0	0	0	0
Q9NW97	0	0	0	0	0
Q14CZ8	0	0	0	0	0
A0A1W2PNP0	0	0	0	0	0
Q765P7	0	0	0	0	0
A0A2R8Y7Z2	0	0	0	0	0
F8VVA7	1	0	0	0	0
Q9H8G2	0	0	0	0	0
O43781	0	0	0	0	0
Q9BZE3	0	0	0	0	0
Q10567	1	0	0	0	0
Q9BQT9	1	0	0	0	0
Q96L42	0	0	0	0	0
Q7Z628	0	0	0	0	0
Q5XKE5	0	0	0	0	0
Q9NV88	0	0	0	0	0
Q9NQX0	0	0	0	0	0
Q15911	0	0	0	0	0
Q9HC52	0	0	0	0	0
Q9HC58	0	0	0	0	0
Q9NWV4	1	0	0	0	0
E9PPM1	0	0	0	0	0
Q9NQ34	0	0	0	0	0
O15439	1	0	0	0	0
P36776	1	0	0	0	0
Q9Y6F6	0	0	0	0	0
Q2TAZ0	1	0	0	0	0
Q8N139	0	0	0	0	0
Q9Y4F3	0	0	0	0	0
Q86VP3	0	0	0	0	0
Q92819	0	0	0	0	0
E9PPB0	0	0	0	0	0
Q9HCC0	1	0	0	0	0
A0A1W2PNX8	0	0	0	0	0
Q92777	0	0	0	0	0
Q96MA1	0	0	0	0	0
O43508	0	0	0	0	0
Q9H8Y5	1	0	0	0	0
Q8NFZ0	0	0	0	0	0
Q8N5W9	0	0	0	0	0
Q06330	1	0	0	0	0
Q9ULX6	1	0	0	0	0
F5GYR0	0	0	0	0	0
Q14764	1	0	0	0	0
P07492	0	0	0	0	0
Q9NYQ7	1	0	0	0	0
P43403	1	0	0	0	0
X6R3N0	0	0	0	0	0
Q9UJ14	1	0	0	0	0
M0R344	0	0	0	0	0
Q8NFM4	0	0	0	0	0
Q9Y2G0	0	0	0	0	0
Q96EM0	1	0	0	0	0
A0A1B0GWD8	0	0	0	0	0
A0A3B3ITW1	0	0	0	0	0
O14979	1	0	0	0	0
Q92729	0	0	0	0	0
A0A669KB35	0	0	0	0	0
Q03989	0	0	0	0	0
Q13207	0	0	0	0	0
O76061	1	0	0	0	0
A0A669KBL0	0	0	0	0	0
G3V1L9	0	0	0	0	0
Q5JXM2	0	0	0	0	0
P42680	1	1	1	0	0
Q6WKZ4	1	0	0	0	0
Q8IV36	0	0	0	0	0
Q92542	1	0	0	0	0
Q9HCG8	0	0	0	0	0
Q9P1W3	0	0	0	0	0
P15498	1	0	0	0	0
Q9NSI6	0	0	0	0	0
P83436	1	0	0	0	0
Q96I99	1	0	0	0	0
Q2M1V0	0	0	0	0	0
Q96RY5	1	0	0	0	0
Q99856	1	0	0	0	0
Q99684	0	0	0	0	0
O14647	1	0	0	0	0
Q14289	1	0	0	0	0
Q96JY0	0	0	0	0	0
Q8TAG9	1	0	0	0	0
P55283	1	0	0	0	0
Q9BPY8	0	0	0	0	0
O43194	0	1	0	0	0
E9PLP8	0	0	0	0	0
Q86SQ6	0	0	0	0	0
Q8NEV9	0	1	1	0	0
A0A2U3TZP7	0	0	0	0	0
P55771	0	0	0	0	0
Q6P9A3	0	0	0	0	0
Q96NL0	0	0	0	0	0
Q8NFQ6	0	0	0	0	0
Q2T9J0	1	0	0	0	0
A0A0X1KG68	0	0	0	0	0
Q5VUD6	0	1	0	0	0
P21452	0	1	0	0	0
Q9NZL6	0	0	0	0	0
Q9BZR9	1	0	0	0	0
Q6UXY8	0	0	0	0	0
O60861	0	0	0	0	0
Q9Y3S1	1	0	0	0	0
Q6PIL6	0	0	0	0	0
Q9BVA0	0	0	0	0	0
Q92766	0	0	0	0	0
A0A2R8YDJ8	0	0	0	0	0
Q8IZF4	0	1	0	0	0
Q8N3T6	0	0	0	0	0
Q8N2H9	0	0	0	0	0
Q14767	0	0	0	0	0
Q14247	1	0	0	0	0
Q9Y463	1	0	0	0	0
A2A2Y4	1	0	0	0	0
Q9NZN8	1	0	0	0	0
Q86UP2	1	0	0	0	0
O75928	1	0	0	0	0
Q6GQQ9	1	0	0	0	0
Q9ULV0	0	0	0	0	0
Q16206	1	0	0	0	0
O14967	1	0	0	0	0
O60241	0	0	0	0	0
Q9UMF0	0	0	0	0	0
A8MTJ6	0	0	0	0	0
P13716	0	0	0	0	0
Q7Z7M0	1	0	0	0	0
P52701	1	0	0	0	0
Q8IVW6	0	0	0	0	0
Q96GI7	0	0	0	0	0
Q15393	1	0	0	0	0
Q14934	0	0	0	0	0
P07333	1	0	0	0	0
Q13233	0	0	0	0	0
Q9NY46	0	0	0	0	0
Q13474	0	0	0	0	0
P0DJG4	0	0	0	0	0
Q9UHC3	0	0	0	0	0
P42229	1	0	0	0	0
A0A2R8Y5H9	0	0	0	0	0
O00743	1	0	0	0	0
P30613	0	0	0	0	0
Q9UQE7	1	0	0	0	0
Q8NBR0	0	0	0	0	0
Q99748	0	0	0	0	0
Q9P206	1	0	0	0	0
A3KMH1	1	0	0	0	0
Q6SA08	0	1	0	0	0
Q9UBB5	1	0	0	0	0
A0A0D2X7Z3	0	0	0	0	0
Q9BYZ6	0	0	0	0	0
Q86UB9	0	0	0	0	0
F5H269	0	0	0	0	0
A0A0A0MSY6	0	0	0	0	0
O15442	0	0	0	0	0
O75078	0	0	0	0	0
Q15555	1	0	0	0	0
Q96RQ3	1	0	0	0	0
Q8NEG7	1	0	0	0	0
P51587	1	0	0	0	0
Q9BWV2	0	0	0	0	0
A0A3B3IRM4	0	0	0	0	0
Q9H293	0	0	0	0	0
A0A0B4J291	0	0	0	0	0
Q8N9V6	0	0	0	0	0
O43164	1	0	0	0	0
P13497	0	0	0	0	0
P19971	1	0	0	0	0
O43312	0	0	0	0	0
Q96LW4	0	0	0	0	0
Q6NT76	1	0	0	0	0
D6REA1	0	0	0	0	0
Q5H8A4	1	0	0	0	0
Q4V328	1	0	0	0	0
O75363	0	0	0	0	0
Q53FA7	0	0	0	0	0
P30414	1	0	0	0	0
P19387	1	1	0	0	0
Q15047	1	0	0	0	0
Q9Y2Z2	0	0	0	0	0
Q9C0G0	0	0	0	0	0
Q6PF15	0	1	0	0	0
A0A1B0GU24	0	0	0	0	0
Q6UW49	0	0	0	0	0
Q8NHG8	0	0	0	0	0
Q8IWW6	0	0	0	0	0
O95886	0	0	0	0	0
Q8N398	0	0	0	0	0
H0Y8F2	0	0	0	0	0
P09917	0	0	0	0	0
P35580	1	0	0	0	0
P29323	1	0	0	0	0
Q8N8U9	1	0	0	0	0
O75367	1	0	0	0	0
A0A590UJK3	0	0	0	0	0
O43918	0	0	0	0	0
Q96DU7	1	0	0	0	0
Q92563	0	0	0	0	0
Q9ULL1	0	0	0	0	0
Q99961	1	0	0	0	0
O43593	0	0	0	0	0
C9JBG5	0	0	0	0	0
P56696	0	0	0	0	0
Q86Y56	1	0	0	0	0
O94875	1	0	0	0	0
Q5STZ8	0	0	0	0	0
O60641	0	0	0	0	0
Q6ZP82	0	0	0	0	0
O15234	1	0	0	0	0
Q8NHY2	0	0	0	0	0
Q5JU00	0	0	0	0	0
F8WF69	0	0	0	0	0
P38435	1	0	0	0	0
Q8N4L1	0	0	0	0	0
Q14154	0	0	0	0	0
F2Z2J1	0	0	0	0	0
A0A3B3ISL5	0	0	0	0	0
P16520	1	1	0	0	0
Q8N3Y3	0	0	0	0	0
Q96JN8	1	0	0	0	0
Q3B7T1	0	0	0	0	0
Q9BRP0	0	0	0	0	0
Q01518	1	0	0	0	0
O94844	0	0	0	0	0
Q9NQT8	0	0	0	0	0
Q96EK2	0	0	0	0	0
M0QX61	0	0	0	0	0
Q86SH2	0	0	0	0	0
Q9HB75	0	0	0	0	0
A0A0U1RR37	0	0	0	0	0
Q96KP1	1	0	0	0	0
P11021	1	0	0	0	0
Q8WUY1	1	0	0	0	0
H0YIZ0	0	0	0	0	0
O60487	0	0	0	0	0
Q96RG2	1	0	0	0	0
Q9H875	1	0	0	0	0
Q3KP66	0	0	0	0	0
Q08462	1	0	0	0	0
Q9UJT2	0	0	0	0	0
A0A590UJT6	0	0	0	0	0
Q8IV01	0	0	0	0	0
P23677	0	0	0	0	0
Q8WWQ8	0	0	0	0	0
Q8NCS7	0	0	0	0	0
Q6DT37	0	0	0	0	0
Q99836	1	0	0	0	0
A0A087WYL7	1	0	0	0	0
P08238	1	0	0	1	0
Q495M9	0	0	0	0	0
Q9ULM3	1	0	0	0	0
Q14562	1	0	0	0	0
Q9HBA0	1	0	0	0	0
P05198	1	0	0	0	0
Q96CP7	0	0	0	0	0
Q9UGQ3	0	1	0	0	0
P42898	1	0	0	0	0
Q6ZNA5	0	0	0	0	0
Q86VV8	0	0	0	0	0
P98174	0	0	0	0	0
Q16270	0	0	0	0	0
Q9H6X4	1	0	0	0	0
O14494	1	0	0	0	0
P17252	1	1	1	0	0
Q86VI1	0	0	0	0	0
Q9C0B7	0	0	0	0	0
A2A3D8	0	0	0	0	0
Q5MJ70	0	0	0	0	0
P31314	0	0	0	0	0
Q53H82	1	0	0	0	0
A0A087WVT8	0	0	0	0	0
O75897	0	1	0	0	0
P30838	1	0	0	0	0
Q13751	1	0	0	0	0
A0PG75	0	0	0	0	0
A0A1B0GVD3	0	0	0	0	0
P43652	0	0	0	0	0
Q9P202	0	0	0	0	0
P53396	1	0	0	0	0
Q93038	0	0	0	0	0
Q05940	0	1	0	0	0
Q96C45	0	0	0	0	0
Q15390	0	0	0	0	0
H0YEM9	0	0	0	0	0
A8K0R7	1	0	0	0	0
Q9H6J7	0	0	0	0	0
O00587	0	0	0	0	0
Q05996	0	0	0	0	0
Q7Z591	1	0	0	0	0
P11678	0	0	0	0	0
P35462	0	1	0	0	0
A0A0A0MTQ8	0	0	0	0	0
H0Y8I6	0	0	0	0	0
Q86VD7	1	0	0	0	0
Q9H2F5	0	0	0	0	0
Q02535	0	0	0	0	0
Q9H832	0	0	0	0	0
Q96ES7	0	0	0	0	0
Q9UNX9	0	0	0	0	0
Q8NFU4	0	0	0	0	0
O95777	0	0	0	0	0
Q8N807	0	0	0	0	0
Q9GZT5	0	0	0	0	0
Q99607	0	0	0	0	0
Q9UKU9	1	0	0	0	0
Q86XK7	0	0	0	0	0
Q03468	1	0	0	0	0
Q6P597	1	0	0	0	0
Q14940	0	0	0	0	0
P12821	1	0	0	0	0
Q8IYD8	1	0	0	0	0
P52742	1	0	0	0	0
O15259	1	0	0	0	0
A0A499FJ16	0	0	0	0	0
P11362	1	0	0	0	0
P02452	0	0	0	0	0
P30405	1	0	0	1	0
O43172	1	0	0	0	1
P18074	1	0	0	1	0
Q9BXT8	0	0	0	0	0
O60711	1	0	0	0	0
Q96KN3	0	0	0	0	0
Q96H20	1	0	0	0	0
Q9HBB8	0	0	0	0	0
P48509	1	0	0	0	0
Q96BT3	0	0	0	0	0
Q9NSG2	1	0	0	0	0
Q86UU0	0	0	0	0	0
Q8IW45	0	0	0	0	0
Q53TS8	0	0	0	0	0
Q9NQG7	0	0	0	0	0
P14207	0	0	0	0	0
Q5VV52	0	0	0	0	0
Q13568	0	0	0	0	0
P04798	0	0	0	0	0
A0A087X2H1	0	0	0	0	0
A0A1B0GUW5	0	0	0	0	0
Q15847	0	0	0	0	0
Q9UKU7	0	0	0	0	0
Q9Y6D9	1	0	0	0	0
E9PGV9	0	0	0	0	0
Q9Y6T7	0	0	0	0	0
O43281	0	0	0	0	0
P07098	0	0	0	0	0
Q969E2	1	0	0	0	0
Q8IWX5	0	0	0	0	0
Q9Y5U9	0	0	0	0	0
A0A0A0MRZ1	0	0	0	0	0
O75369	1	0	0	0	0
P07307	1	0	0	0	0
Q8TC59	0	0	0	0	0
Q9BXT6	0	0	0	0	0
O76050	1	0	0	0	0
F8WA39	0	0	0	0	0
J9JIC5	0	0	0	0	0
O43184	0	0	0	0	0
O14625	0	0	0	0	0
Q5VZ18	0	0	0	0	0
P78415	0	0	0	0	0
O95202	1	0	0	0	0
Q5BVD1	0	0	0	0	0
O75969	0	0	0	0	0
P51843	0	0	0	0	0
H3BP20	0	0	0	0	0
P13598	1	1	0	0	0
P30281	1	1	1	0	0
Q96KN9	0	0	0	0	0
O94829	1	0	0	0	0
Q99467	0	0	0	0	0
Q96JM4	0	0	0	0	0
Q9GZZ0	0	0	0	0	0
P80075	0	1	0	0	0
P84550	0	0	0	0	0
Q7Z4M0	0	0	0	0	0
Q8N3C0	0	0	0	0	0
O14786	1	0	0	0	0
P12980	0	0	0	0	0
Q9NXF1	1	0	0	0	0
Q2M296	0	0	0	0	0
Q9Y6L7	0	0	0	0	0
Q9H4I9	1	0	0	0	0
Q6PJG9	0	0	0	0	0
Q9NRR6	0	0	0	0	0
Q5UIP0	1	0	0	0	0
Q8NCQ5	0	0	0	0	0
Q02410	0	0	0	0	0
Q07075	0	0	0	0	0
Q86VZ4	0	0	0	0	0
Q9NW82	1	0	0	0	0
O95251	1	0	0	0	0
Q8NCN4	0	0	0	0	0
O75419	1	0	0	0	0
Q01581	1	0	0	0	0
Q12904	1	0	0	0	0
Q7Z7L9	0	0	0	0	0
Q16678	0	0	0	0	0
H3BQB6	0	0	0	0	0
Q49AR2	0	0	0	0	0
Q8WZ73	0	0	0	0	0
Q96JB8	0	0	0	0	0
Q7Z3Y7	0	0	0	0	0
Q86WB7	0	1	0	0	0
Q5VWG9	0	0	0	0	0
O14974	1	0	0	0	0
J3QRQ7	0	0	0	0	0
Q8WTX9	0	0	0	0	0
Q9P2A4	0	0	0	0	0
J3KQB2	0	0	0	0	0
Q9H7P9	0	0	0	0	0
O95905	1	0	0	0	0
Q96PL5	0	0	0	0	0
Q15404	1	0	0	0	0
A6NFT4	0	0	0	0	0
Q6BCY4	0	0	0	0	0
S4R3G7	0	0	0	0	0
Q9BTY2	1	0	0	0	0
Q15596	1	0	0	0	0
A1IGU5	0	0	0	0	0
A1L390	1	0	0	0	0
C9K0J5	0	0	0	0	0
Q6PK18	0	0	0	0	0
P13500	1	1	0	0	0
O15069	0	0	0	0	0
Q9Y2M5	0	1	0	0	0
Q9BSA9	1	0	0	0	0
P51116	1	0	0	0	0
Q8IY49	0	1	0	0	0
A0A0A0MTH9	0	0	0	0	0
H7C0E7	0	0	0	0	0
Q9Y6M7	1	0	0	0	0
Q13591	0	0	0	0	0
Q9H8E8	0	0	0	0	0
Q9HBG6	1	0	0	0	0
Q9NX61	1	0	0	0	0
O60307	0	0	0	0	0
H3BQT6	0	0	0	0	0
Q96DY7	0	0	0	0	0
Q6YHU6	1	0	0	0	0
O94989	0	0	0	0	0
P28476	0	0	0	0	0
O43157	0	0	0	0	0
Q8TBM8	1	0	0	0	0
Q9BR61	0	0	0	0	0
Q86UP9	0	0	0	0	0
Q8TF71	1	1	0	0	0
Q8IYA8	1	0	0	0	0
P14672	1	1	0	0	0
Q9NRR2	0	0	0	0	0
Q3LIE5	0	0	0	0	0
Q9H251	0	0	0	0	0
P29374	0	0	0	0	0
Q14847	1	0	0	0	0
Q9UIA0	1	0	0	0	0
Q9NX47	1	0	0	0	0
Q6ZTQ3	0	0	0	0	0
P43686	1	0	0	0	0
Q8NE35	0	0	0	0	0
Q9P016	0	0	0	0	0
P21579	1	0	0	0	0
Q9Y3Y2	1	0	0	0	0
A0A1B0GW41	0	0	0	0	0
Q9HCE1	1	0	0	0	0
Q15038	1	0	0	0	0
Q15652	0	0	0	0	0
Q14146	0	0	0	0	0
A0A087WZV0	0	0	0	0	0
Q9Y6X5	0	0	0	0	0
A0A0A0MQS9	0	0	0	0	0
Q16625	1	0	0	0	0
P07992	1	0	0	0	0
A0A6Q8PFJ0	0	0	0	0	0
Q9BX97	0	0	0	0	0
Q96AJ9	1	0	0	0	0
O95294	0	0	0	0	0
Q9UBM7	1	0	0	0	0
Q9P287	1	0	0	0	0
Q9BRQ3	0	1	0	0	0
P38935	0	0	0	0	0
Q9UNK4	0	0	0	0	0
P29353	1	0	0	0	0
Q96C23	0	0	0	0	0
O43304	0	0	0	0	0
Q9BTV5	1	0	0	0	0
Q9P243	0	0	0	0	0
O75792	0	0	0	0	0
B9A058	0	0	0	0	0
A2RUT3	0	0	0	0	0
Q9P2N7	1	1	0	0	0
Q8IY84	0	1	0	0	0
Q9NPC2	0	0	0	0	0
P52735	1	0	0	0	1
Q9UMX1	0	0	0	0	0
H3BU46	0	0	0	0	0
Q8WXA3	1	0	0	0	0
F2Z2X4	1	0	0	0	0
Q08999	1	0	0	0	0
Q9Y2H0	0	0	0	0	0
Q9NR12	1	0	0	0	0
Q9BXA5	0	1	0	0	0
Q8NE09	0	0	0	0	0
[truncated: 7,475 more rows]

## Sheet: legend
Dataset EV3:
List of all human proteins (UNIPROT IDs) and for each protein whether it is defined as a structural mimicked, functional mimicked, viral binding and/or target protein.
0 = Does not belong to this protein group. 1 = Belongs to this protein group.
