# Supplementary material for: The evolutionary dynamics between viral mimics and host proteins
Source: Mol Syst Biol. 2026 Mar 20;22(6):902–27. doi: 10.1038/s44320-026-00200-1 (PMC13230584; doi:10.1038/s44320-026-00200-1)
Supplement: Supplementary file 8 — Data Set EV4 [file 44320_2026_200_MOESM8_ESM.xlsx]

## Sheet: Dataset EV4
Uniprot	Gene Names	STRING PPI	Number of STRING PPI	Number of expressing tissues	Average TPM expression level	Essential gene
A0A087X1C5	CYP2D7					0
A0A0B4J2F0	PIGBOS1			42	15.5744	0
A0A0C5B5G6	MT-RNR1					0
A0A0K2S4Q6	CD300H					0
A0A0U1RRE5	NBDY LINC01420			42	39.1837	0
A0A1B0GTW7	CIROP LMLN2			0	0.104651	0
A0AV02	SLC12A8 CCC9	['Q07837', 'P0DTE8', 'Q8TCT7', 'P19961', 'P0DTE8', 'Q8IUH8', 'Q8NC67', 'P04156', 'P0DUB6', 'Q8N5V2', 'Q9BRG1', 'P0DTE7', 'P08195', 'Q8TCT8']	14	18	3.75581	0
A0AV96	RBM47	['P12883', 'Q9H6T0', 'Q9UGP8', 'O00443', 'P27797', 'P0DP24', 'Q9UH17', 'O75964', 'P10155', 'O75592', 'Q08945', 'P41238', 'P0DP25', 'O60925', 'P62805', 'Q01804', 'P62316', 'P17844', 'Q5TZF3', 'P42285', 'Q9H9B4', 'Q13451', 'Q13813', 'Q96EP5', 'P83916', 'Q9NZI8', 'P46821', 'Q15058', 'O14556', 'Q9Y232', 'Q9HD45', 'Q92900', nan, 'Q5TAH2', 'Q9Y2K5', 'Q9HD15', 'Q96T21', 'Q86TB9', 'Q9NSE4', 'Q9GZX7', 'Q0…	185	37	25.5581	0
A0AVF1	IFT56 TTC26	['Q8WYA0', 'Q8N7M0', 'Q96EX3', 'Q8TCX1', 'Q8IY31', 'O94761', 'Q9HBG6', 'Q96AJ1', 'O15066', 'Q8IZS6', 'P55072', 'Q96RY7', 'Q8NEZ3', 'Q9NP97', 'Q8TF09', 'Q3KP44', 'O14782', 'Q92845', 'Q9P2L0', 'Q8NDW8', 'Q96LJ8', 'P63167', 'Q8WW35', 'Q8TAT6', 'Q96FJ2', 'Q9P2H3', 'Q92890', 'Q7Z4L5', nan, 'Q9P2E2', 'Q86WT1', 'Q8WVS4', 'Q9NQC8', 'Q9UG01', 'Q9Y547', 'O75369', 'Q9Y366', 'Q13099', 'Q8TDR0', 'Q96FT9', 'Q9…	48	17	3.84186	0
A0AVI4	TMEM129	['P55036', 'Q9Y6A5', 'P31943', 'P55072', 'Q9BQE4', 'P55899', 'Q86TM6', 'P0CG47', 'Q9GZP9', 'Q9BUN8', 'P62979', 'P78317', 'Q9UBV2', 'P51668', 'P61077', 'Q15198', 'Q96H12', 'P0CG48', 'Q8N2K1', 'P62987', 'P04439']	21	38	14.6116	0
A0AVK6	E2F8	['Q14186', 'Q13547', 'Q15361', 'Q9H0E9', 'Q6ICB0', 'Q5H9I0', 'Q12830', 'Q96FJ0', 'Q92793', 'Q9NRL2', 'Q08999', 'P06400', 'O60885', 'Q15233', 'Q92830', 'Q86U86', 'P41002', 'Q01094', 'Q9UIG0', 'Q14188', 'Q96GY3', 'P06493', 'Q8IUH5', 'Q9UIF8', 'P11802', 'P49765', 'Q15329', 'P24941', 'Q92831', 'Q9UNE7', 'Q58F21', 'Q96AV8', 'P10244', 'P10243', 'Q6MZP7', 'O94921', 'Q9UIF9', 'Q15059', 'Q99459', 'P23769'…	70	14	1.9814	0
A0AVT1	UBA6 MOP4 UBE1L2	['O76080', 'Q9Y385', 'P62861', 'P51668', 'Q9NZN9', 'Q9UBT2', 'O95166', 'Q6FIF0', 'P49459', 'Q5SRE5', 'Q6NT76', nan, nan, 'Q01813', 'Q15843', 'P61077', 'P63146', 'P42331', 'Q9UQB9', 'Q86UV5', 'Q96GD4', 'O43895', 'P54253', 'P63165', 'O15205', 'Q5S007', 'Q9H0W5', 'P43353', 'Q8NCF5', 'Q9UQQ1', 'O75925', 'P61081', 'Q9Y508', 'Q15646', 'Q9P267', 'Q9H0Y0', 'P15374', 'P62253', 'Q712K3', 'O14933', 'O95221'…	173	37	9.18837	0
A0FGR8	ESYT2 FAM62B KIAA1228			39	36.2488	0
A0FGR9	ESYT3 FAM62C	['O75425', 'O95292', 'Q8IYI6', 'Q9P0L0', 'Q9H4L7', 'Q9H0X9', 'Q9BSJ8', 'O14578', 'Q01844', nan, 'Q9UJG1', 'Q96GC9']	12	4	0.972093	0
A0JLT2	MED19 LCMR1	['Q9NX20', 'Q9Y2R4', 'Q13503', 'Q9UJY1', nan, 'P37231', 'Q14498', 'Q14980', 'Q76FK4', 'Q9Y265', 'Q13427', 'P25791', 'O15014', 'P22087', 'P62875', 'Q09472', 'O60902', 'P19793', 'Q15648', 'O00567', 'Q71SY5', 'Q9UJX2', 'Q9NPJ6', 'P17481', 'Q00444', 'Q9NVC6', nan, 'Q9Y3C7', 'P09067', 'Q9UJX4', 'P20719', 'P14653', 'Q14978', 'P50458', 'P61371', 'A6NNA5', 'Q68G74', nan, 'Q96RN5', 'P02511', 'P52434', 'P1…	246	41	13.0767	0
A0JNW5	BLTP3B KIAA0701 SHIP164 UHRF1BP1L	['P49356', 'P51531', 'P20339', 'Q9UN30', 'Q86UX7', 'Q7LBR1', 'P51148', 'Q8IY63', 'O15381', nan, 'P54253', 'O43752', 'Q53SF7', nan, 'Q9BWV3', 'P61020', nan, 'P26358', 'Q8WUE5']	19	41	11.4744	0
A0JP26	POTEB3	[nan, 'Q9NPB3', 'Q9ULI0', 'Q8NCF5', 'Q96KV7', 'Q96QT6', 'P49418', 'P00558', 'P16066', 'O14556', 'P29374', 'P37802', nan, 'O94851', 'Q9C0K3', 'Q9UIF8', 'Q8NA23', 'Q8IVW6', 'Q03989', 'Q01995', 'Q86WR6', 'O00499', 'P46776', 'Q5U651', 'Q96SF2', 'P0DP24', 'P54725', 'P55854', 'Q52LR7', 'Q13596', 'Q86XJ1', 'Q5FWF4', 'Q8WWL2', 'Q9UQR0', 'P53602', 'P21333', 'P60981', 'Q9HD67', 'P0CE72', 'Q8N7B9', 'P15170'…	549	0	0.0511628	0
A0M8Q6	IGLC7					0
A0MZ66	SHTN1 KIAA1598	[nan, 'O75936', 'P14625', 'P40123', 'Q04323', 'P32004', 'O43865', 'O76039', 'Q9Y5B8', nan, 'P16444', 'Q9H4M7', 'P14866', 'P05413', 'P62508', 'Q14247', 'Q9Y617', 'O95486', 'Q96EB6', 'P49327', 'Q8N448', 'O00584', 'P49757', 'Q8TBB1', nan, 'Q9Y6K9', 'Q8IV03', 'P27986', 'Q9UBT2', 'Q96KG7', 'Q96Q89', 'Q9UJA5', nan, 'Q01518', 'Q9H4P4', 'Q9Y2D4', 'Q9C0B0']	37	30	5.92558	0
A0PJK1	SLC5A10 SGLT5			2	1.32558	0
A0PJY2	FEZF1 FEZ ZNF312B	['Q9H4W6', 'P51531', nan, 'Q96GM5', 'Q9H2C1', 'Q75QN2', 'O15054', 'O15379', 'P51532', 'Q6STE5', 'Q05513', 'P35711', 'O15550', 'P48742', 'P24046', nan, 'Q92925', nan]	18	1	0.167442	0
A0PK00	TMEM120B	['Q15155', 'P48960', 'Q9H1A3', 'Q9NRZ7', 'Q9UGM1', 'Q9BXJ8', 'Q9H5K3', 'Q969V3', 'P14866', nan, 'Q9NXU5', 'Q92633', 'P16444', 'Q58WW2', 'Q8N5D0', 'O95273', 'Q16799', 'Q6P5W5', 'Q9NRX5']	19	25	3.88605	0
A0PK11	CLRN2			0	0.00930233	0
A1A4S6	ARHGAP10 GRAF2	['O43615', 'Q92625', 'P49448', 'Q5TG30', 'Q8N5V2', 'Q12802', 'Q8N1W1', 'P46939', 'Q8TE68', 'P78314', nan, 'P0DMP2', 'P10071', 'Q7Z628', nan, 'O75044', 'Q15303', 'O60504', 'Q6IQ16', 'Q9UNA1', 'P04626', 'Q0VAM2', 'Q9UM01', nan, 'Q8IXQ5', 'Q53QZ3', 'Q5VSL9', 'Q9UJU6', 'P61586', 'P38405', 'Q9UKW4', 'Q9Y4G8', 'P62330', 'Q96MT3', 'P15882', 'Q0JRZ9', 'O43900', 'Q9Y3M8', 'Q96M96', nan, 'O60711', 'Q7Z6B7'…	148	37	13.1419	0
A1A4Y4	IRGM IFI1 IRGM1 LRG47	['O75385', 'Q86VS8', 'O00161', 'Q9HC29', 'Q9NP85', 'Q99541', 'Q9Y239', 'Q9BV40', 'Q6ZNE5', 'Q9C0C7', 'Q6NXR0', 'P56962', 'O95295', 'O15455', 'Q14457', 'Q92538', 'Q9H0Y0', 'O15553', 'O00206', 'Q676U5', 'Q9UL49', nan, 'Q9H1Y0', 'Q9BXW4', 'O95786', 'Q13501']	26	0	0.248837	0
A1A519	FAM170A ZNFD			1	0.493023	0
A1A5B4	ANO9 PIG5 TMEM16J TP53I5	['Q12959', 'Q9P086', 'Q96DL1', 'Q6UWF7', 'Q8N323']	5	14	4.32791	0
A1A5C7	SLC22A23 C6orf85	['P61421', 'Q6UY11', 'P14866', 'Q9UGJ0', 'Q9BVC3', 'P54619', 'Q9UGI9', 'P26371', 'O00214', nan, 'Q9UHP7', 'Q86VP1', 'P27352']	13	33	9.5186	0
A1E959	ODAM APIN	['Q8IWB4', 'Q6UX39', 'Q9NP70', 'Q9Y6K9', 'Q9H0E2', 'Q14192', 'Q99217', 'Q13444']	8	7	4.36744	0
A1KXE4	FAM168B KIAA0280L MANI	['Q12951', 'P17813', 'Q8IVT5', 'P31943', 'P30260', nan]	6	40	38.4721	0
A1KZ92	PXDNL VPO2	[nan, 'Q9NVD7', 'O75340', 'Q16881', 'Q13813', 'Q8TCX5', 'Q96KV7', 'O75419', 'Q9NRD9', 'P98160', 'Q9Y5S8', 'P28838', 'O75083', 'Q96T49', 'O60733', 'Q9BTE1', 'O75530', 'Q99489', 'Q8IUC4', 'P05997', 'Q63HQ2', 'Q86X55', nan, 'P52948', 'O60888', 'P02458', 'P02452', 'Q09161', 'Q14114', 'P12931', 'Q9HBY0', 'Q92626', 'Q9H3S7', 'P04839', 'Q9NNW7', nan, 'P31483', 'P02461', 'P20908', 'Q9NRD8', 'Q9HBI1', nan…	51	3	1.24419	0
A1L0T0	ILVBL AHAS HACL2	['P22307', 'Q6PKH6', 'Q13011', 'Q13492', 'Q5T8D3', 'O14734', 'P42126', 'P30084', 'Q13418', 'Q96BD8', 'Q9UH17', 'P11441', 'Q96KJ9', 'Q9UPN7', 'Q15067', 'P08574', 'O75964', 'Q9NZJ7', 'O95235', 'P49116', 'Q8N4Q0', 'Q8TAP6', 'Q99424', 'Q9GZX7', 'Q8N201', 'O14829', 'Q9BR61', 'O75381', 'Q6JQN1', 'Q96T76', 'O75489', 'Q9Y232', 'P56180', nan, 'P13073', 'P45880', 'Q9UJQ7', 'Q9NRW3', 'O75521', 'P62820', 'O0…	97	43	27.7163	0
A1L167	UBE2QL1	['Q8WTW4', 'Q969H0', 'Q9BS26']	3	6	2.31628	0
A1L190	SYCE3 C22orf41 THEG2	['Q9Y2V7', 'P63279', 'O95072', 'Q96ES7', 'Q9UL45', 'Q2M2Z5', 'Q7Z7A1', 'Q9BVG8', 'Q9UQE7', 'Q9BYV2', 'O75344', 'Q8N3U4', 'Q9BXU0', 'Q96CS2', 'Q96E52', 'Q8NDV3', 'P54652', 'Q96NL6', 'P49441', 'P61201', 'Q86YM7', 'Q6ZN16', 'Q14683', 'Q96R06', 'Q02224', 'Q8IZU3', 'Q8TAA3', 'Q9BTC0', 'Q9NQX0', 'Q5XKE5', 'Q9BX26', 'Q15431', nan, 'O60216', 'Q6PIF2', 'Q8N0S2', 'O15164', 'Q8WVM7', nan, 'Q9H9Q2', 'Q9NVX0']	41	1	3.32558	0
A1L390	PLEKHG3 KIAA0599	['P33241', 'Q15669', nan, 'Q9H444', nan, 'Q69YN4', 'P0CW19', 'P17081', 'P11234', 'Q9H8V3', 'Q92614', nan, 'Q9HBH0', 'Q14192', 'O00212', 'P0CW20', 'O75530', 'P52198', 'Q9UGP4', 'P14866', nan, 'P62745', 'Q7Z4I7', 'P62140', 'P84095', 'P35579', 'P15153', 'P60953', 'O43294', 'Q96L33', 'P49023', 'O94955', 'Q9BYZ6', nan, 'Q15058', 'Q9UPQ0', 'P11233', 'P08134', 'P46940', 'O75112', 'Q15942', 'Q7L0Q8', 'Q9…	59	39	20.0256	0
A1L3X0	ELOVL7	[nan, 'Q8N5D0', 'P48047', 'O75110', 'P49755', nan, 'P78318', 'O43861', 'Q96G23', 'Q96EV8', 'Q58WW2', 'P24539', 'Q96BP2', 'Q8N2K1', nan, 'Q9NZ01', 'O75427', 'Q5HYJ1']	18	22	8.12791	0
A1L4H1	SSC5D	['P10301', 'Q13503', 'Q9UPT5', nan, 'Q9Y6Y8', 'Q8IWJ2', 'P17931', 'Q9NX70', 'P06127']	9	22	5.6907	0
A1L4K1	FSD2 SPRYD1	['Q06787', 'Q9Y394', 'Q8TB72', 'Q9H0E9', 'Q14671', 'P40426', 'Q86VK4', 'Q99619', 'Q6JQN1', 'P10768', 'Q6P1J9', nan, 'Q08117', 'Q8TD31', 'P46013', 'P31146']	16	2	2.64186	0
A1X283	SH3PXD2B FAD49 KIAA1295 TKS4	[nan, 'P0DP25', 'Q9UIF9', 'Q9BQI6', 'Q58WW2', 'Q9Y5M8', 'Q32P44', 'P19105', 'Q9BZK7', 'Q96Q77', 'P0CE71', 'Q86WG5', 'Q05397', 'Q86UR1', 'O75838', 'Q9NZQ0', 'O43745', 'Q9UMX6', 'Q86U86', 'Q9Y2G0', 'P0CG48', 'Q9UIG0', 'Q6S545', 'P62258', 'Q02790', 'P14649', 'Q92793', 'Q5TCZ1', 'Q9BUY7', 'Q99570', 'P24844', 'P08590', 'Q9UMX0', 'Q99828', 'Q02045', nan, 'Q12888', 'P51148', 'Q86YR6', 'Q8WUD1', 'Q13156'…	355	29	9.64186	1
A1XBS5	CIBAR1 FAM92A FAM92A1	['Q9ULK2', 'P51610', 'Q9C099', nan, 'P35658', 'P35637', 'P01031', 'Q14766', nan, 'Q9H267', 'P68400', 'P14678', 'Q07283', 'Q92624', nan, 'Q14533', 'P52732', nan, 'P78385', 'Q04695', 'P02533', 'P12111', 'O95935', 'Q5VWQ8', 'Q9BWH6', nan, 'P08238', 'Q96C24', 'Q6JBY9', 'P14923', 'P29353', 'P13647', 'Q9UJF2', 'Q86YF9', 'Q9Y2W1', 'P56715', 'Q96C45', 'P04259', 'Q7L273', 'Q9NS73', 'Q96JH7', 'P46013', nan…	169	34	16.1279	0
A1Z1Q3	MACROD2 C20orf133	['Q8IYT2', 'Q15819', 'Q53GL7', 'Q96NN9', nan, 'Q8WXG1', 'Q13404', 'P54274', 'Q9NZU0', 'Q15554', 'Q9BRQ8', 'Q08380', 'Q69YN4', nan]	14	23	4.57209	0
A2A288	ZC3H12D C6orf95 MCPIP4 TFL	['O43187', 'Q7Z3D4', 'Q6DN90', 'Q96B23', 'Q5D1E8', nan, 'Q7L8L6', 'Q5XG99']	8	5	1.66977	0
A2A2Y4	FRMD3 EPB41L4O	['P35579', 'O94856', 'P35222', 'P14866', 'P14923', 'Q92823', 'Q9H8X2', 'Q14493', 'Q9UMY1', 'Q9P0R6', 'Q07065', 'Q8IV56', 'Q9UQ52', 'Q13702', 'Q96M94', 'Q14919', 'Q9P232', 'Q9H4G0', 'Q8IWV2', 'P10243', 'O94779', 'Q12860', 'Q9UL15', 'Q9Y2J2', 'O00533', 'Q02246', 'O14791', 'O60500', 'P32004', nan, 'O43491', 'O75445', 'Q8WVP7']	33	25	7.35349	0
A2IDD5	CCDC78 C16orf25 JFP10	['Q9Y5J3']	1	2	2.96744	0
A2PYH4	HFM1 SEC3D1	['Q08211', 'P78345', 'Q6PJT7', 'Q15435', 'Q8WXF0', 'Q13151', 'Q9NZ52', 'P30414', 'Q9UK45', 'Q96DI7', 'P21810', 'Q7Z4L9', 'P0CG30', 'P40429', 'Q6ZSA7', 'O75934', 'Q9ULR0', 'Q6PJG9', 'Q969L4', 'Q9BZJ0', 'O75427', 'Q96NC0', 'O75093', 'Q8WUA8', 'Q86UN2', 'O95391', 'Q15361', 'Q14147', 'Q50LG9', 'Q7RTV0', 'P38646', 'Q9Y3C6', 'P61978', 'Q16531', 'Q149M9', 'Q96MM6', 'P13929', 'Q8WXD0', 'Q9UKJ3', 'P07910'…	440	3	1.20465	0
A2RRP1	NBAS NAG	['Q9H0U4', 'Q86Y82', 'P62820', 'P48444', 'O14579', 'P35606', 'Q9Y3B3', 'P54920', 'O15482', 'Q12981', 'Q69YN4', 'P53621', 'Q9NZ43', 'O15260', 'O43264', 'Q9UBF2', 'O95183', 'Q6UY01', 'Q9BVK6', 'Q9P299', 'Q9Y619', 'O14641', 'P61923', 'Q9P2Y5', 'Q6NUQ1', 'Q8WU76', 'Q99747', 'Q8IWL3', 'P49755', 'Q9Y678', 'O75379', 'Q9H4M7', 'Q9P2W9', 'Q15363', 'O95994', 'O14578', 'O75396', 'O43752', 'Q9BXI2', 'Q9UJZ1'…	50	41	12.4302	1
A2RTX5	TARS3 TARSL2	['Q9NP92', nan, 'Q6EEV6', 'Q14671', 'P82673', 'O00560', nan, 'Q9ULV4', 'Q96BP2', 'Q02833', 'Q8N5N7', 'Q92552', 'Q96EL2', 'Q9H4L7', 'Q96EL3', 'Q9NSD9', 'Q8IWL3', 'Q6P1L8', nan, 'P54136', 'Q9H4M7', 'P82932', 'Q9Y2R5', 'Q15046', 'Q7Z7H8', 'P08865', 'P26639', 'Q13287', 'Q8TB72', 'Q69YN4', 'P82912', 'P63165', 'P61956', 'Q7Z7F7', 'Q9NQ50', 'Q92665', 'Q9P2J5', 'Q8NCF5', 'Q9BYN8', 'Q9Y291', 'P82909', 'Q1…	72	35	5.45814	0
A2RU14	TMEM218	['Q5T700', 'Q9UPM9', nan, 'Q96BA8', 'P12004']	5	41	12.4093	0
A2RU30	TESPA1 KIAA0748 HSPC257	['Q8WXC6', 'Q9H9Q2', 'P62993', 'Q99627', 'Q9BT78', 'Q9UMX3', nan, 'P19174', 'Q14573', 'P61981', 'Q8N1K5', 'Q13098', 'O43561', 'P63104', 'Q14571', 'Q7L5N1', 'P38646', 'P28290', 'Q9P0J7', 'P62258', 'Q92905', 'P61201', 'Q9UBW8', 'Q9UNS2']	24	24	12.1186	0
A2RU49	HYKK AGPHD1	['Q14657', 'Q96IK5', 'Q9NPF4', 'P14866']	4	21	3.56744	0
A2RUB1	MEIOC C17orf104	['P61313', 'Q9H6S0', 'Q9NZI8', 'P38159', 'Q69YN4', nan, 'Q9H0B3', 'Q96E39', 'P49116', 'P54652', 'P67809', 'Q9Y2T7', 'Q14157', nan, 'Q8IZH2', 'Q04637', 'Q6P2Q9', 'Q14807', 'P62899', 'P84098', 'O00425', nan, 'Q96MU7', 'Q8NB90', 'P14866', 'Q9H0D6', 'Q7KZI7', 'Q9P2E9', 'P05386', 'P68363', 'Q8TC59', 'Q8N9W6', 'Q6ZMV9', 'Q5T6F2', 'O14782', nan, 'Q9P0V9']	37	1	2.27209	0
A2RUB6	CCDC66	['Q8TD16', 'Q9HCE1', 'O15078', 'Q7Z3E5']	4	32	4.89535	0
A2RUC4	TYW5 C2orf60	['Q9HBM6', 'Q9NZ43', nan, 'Q86YT6', 'O15400', 'Q16594', 'Q5T0L3', 'Q96AX9', nan, 'P20036', 'Q96RY5', nan, 'O95478', 'Q13501', 'Q8TCB7', 'Q9NUD7', 'O94901', 'P13984']	18	0	0.72093	0
A2RUH7	MYBPHL	['Q13643', 'Q6DKK2', nan, 'Q9Y2H5', 'Q96EH3', 'O94808', 'Q969Q1', 'Q8IUH5', 'Q63HR2', 'Q9BYV6']	10	2	1.44651	0
A2VDJ0	TMEM131L KIAA0922	['Q9NRC1', nan, 'Q9H5I1', 'Q9NX62', 'P52732', 'Q96IP4', 'P26196', 'Q9NZ94', 'Q92600', 'P49441', 'Q6UX41', 'Q9H9B1', 'Q69YN4', 'O95861', 'Q53H47', 'O43463']	16	39	12.407	0
A2VEC9	SSPOP KIAA2036 SSPO					0
A3KMH1	VWA8 KIAA0564	['P22460', 'P18124', 'Q14147', 'Q9NX24', 'Q8TAE7', 'Q9BQ31', 'Q6RFH5', 'P62829', 'Q14137', 'P46777', 'Q8TBZ3', 'P17658', 'Q15118', 'Q14721', 'P55317', 'Q9H089', 'Q9Y6E7', 'Q149M9', 'P05388', 'P36578', 'Q9Y240', 'P50579', 'Q9UM11', nan, 'Q05BV3', 'Q9BYD3', 'Q9UJY1', 'Q92901', 'Q14671', 'O00541', 'P30050', 'P78345', 'Q9NXF1', 'Q92953', 'P62241', 'Q96A35', 'P61353', 'Q9UJX2', 'Q8IWL3', 'Q8N8Q3', 'Q9…	216	36	7.27442	0
A4D0S4	LAMB4	['Q13753', 'O75445', 'Q5M9N0', 'Q9HB63', 'P07942', 'Q9H1U4', 'Q7Z3E2', 'P25391', 'O95568', nan, 'P24043', 'Q9Y2I2', 'P55268', 'Q16787', 'P11047', 'Q5XPI4', 'Q13751', 'Q9Y6N6', 'O15230']	19	2	1.37674	0
A4D126	CRPPA ISPD	['Q00796', 'Q9P2J5', 'O75072', nan]	4	2	1.08372	1
A4D161	FAM221A C7orf46	['O14669', 'O60749', 'P55854', 'Q6IQ23', 'Q9UNH7', 'Q9Y5X3', 'Q9BYQ6']	7	34	5.98372	0
A4D1B5	GSAP PION	['Q9BYJ1', 'P09917', 'P49768', 'P05067', 'Q92542', 'Q9NZ42']	6	38	8.06047	0
A4D1E9	GTPBP10 OBGH2 UG0751c10	['P18124', 'P61254', 'Q15029', 'P62917', 'Q9BYD1', 'Q5JR59', nan, 'P62829', 'P46777', nan, 'Q5JVS0', 'Q8N4P3', 'Q9UJJ7', 'Q9H078', 'Q9P015', 'P49406', 'P46776', 'Q6W5P4', 'Q9NP92', 'Q9NX20', 'Q6P087', nan, 'Q9BYC8', 'P36578', 'Q96L21', 'Q9H4M7', nan, 'Q9NZL4', 'Q9BVS5', 'Q9BYD3', 'P62750', 'Q9UK58', 'Q8IZ73', 'P57723', 'Q92901', 'O95861', 'Q14671', 'Q5T653', 'Q96CM3', 'Q53GL0', 'P30050', nan, 'Q9…	75	41	9.31628	0
A4D1P6	WDR91 HSPC049	['P20339', 'P42858', 'Q7Z6Z7', 'Q92796', 'Q13618', 'P61006', 'Q6ZNE5', 'Q14508', 'Q9H4M7', 'P51149', 'Q14457', 'Q5S007', 'Q562E7', 'Q9NZC7']	14	28	5.01628	0
A4D1T9	PRSS37 TRYX2	['O75581', 'Q495W5', 'Q8WXG9', nan, 'Q6UWY0', 'P10809', 'Q16878', 'Q6YHK3']	8	1	1.29767	0
A4D256	CDC14C CDC14B2 CDC14Bretro					0
A4D2B0	MBLAC1	['Q8WUZ0', 'Q92989', 'Q75WM6', 'Q4VC05', nan, 'Q8TC99', 'Q9NPC6']	7	1	1.03721	0
A4D2B8	PMS2P1 PMS2L1 PMS2L13 PMS2L6 PMS2L8 PMS3 PMS8 PMSR2					0
A4GXA9	EME2	['O75569', 'Q99714', 'O95059', 'P62979', 'Q9H633', nan, 'Q9Y2M0', 'Q9H9G7', 'A8MT69', 'O15360', 'P62987', 'Q9UKV8', 'Q9HB96', 'Q00597', 'O75818', 'Q9NW38', 'Q92889', 'Q99575', 'Q9UPY3', 'Q9NPI8', 'Q9Y4W2', 'P78346', 'Q8IY92', 'O15287', nan, 'Q7Z6J9', 'Q9BTP7', 'Q96NY9', 'Q969H6', 'P07992', 'Q8N2Z9', 'Q9BUL9', 'Q0VG06', 'P39748', 'Q9BXW9', 'Q6PJP8', 'Q7L0Y3', 'Q9UL18', 'P0CG48', 'O15091', 'Q9BSV6'…	58	0	0.188372	0
A4UGR9	XIRP2 CMYA3	['P35580', 'P11055', 'Q92736', 'O95685', 'P17302', 'Q86XI6', 'P21817', 'Q8IX15', nan, 'O76041', 'Q9H7J1', 'A7E2Y1', 'P12277', 'Q9Y623', 'B7ZBB8', 'Q16821', 'P35749', 'P23109', 'P13533', 'Q9UQK1', 'Q6ZSY5', 'O75530', nan, 'P17540', 'P35222', 'P12532', 'Q8NB12', 'Q86TD4', 'P35579', 'P12882', 'P06732', 'P17661', 'P13535', 'P35609', 'P12883', 'Q92636', 'Q14315', 'P12532']	38	4	9.37674	0
A5A3E0	POTEF A26C1B			0	0.0813953	0
A5D8T8	CLEC18A MRLP2	['Q9UBS3', nan, 'Q6YN16', 'P11021', 'Q9H2K8', 'Q9H3S7', 'Q7L7X3', 'Q6PID6', 'O43865', 'Q58WW2', 'Q9UL54', nan, 'O43765', 'Q9UBI4', 'Q96EQ0', 'Q66LE6', 'Q14160', 'Q96HN2', 'P23526', 'Q8N5D0', 'Q6JQN1', nan, 'O75530', 'Q13217', 'Q9P0J1']	25	2	0.595349	0
A5D8V6	VPS37C PML39	['Q9NZZ3', 'Q7LBR1', 'P62987', 'Q9UK41', nan, 'Q9HAT2', 'O14964', 'P98170', 'Q86XT2', 'Q8NDC0', 'Q16222', 'P09067', 'Q9HD42', 'O75340', 'Q96EY5', 'Q86VN1', 'Q9NP79', 'P25788', nan, 'Q13231', 'Q9UKV8', 'Q8WUM4', 'Q96HA7', 'Q92783', 'Q12889', nan, 'Q9NZ09', 'Q8NCC3', 'Q15782', 'Q9BY43', 'P0CG47', 'P36222', 'Q6NSJ0', 'Q6ZN04', 'Q15038', 'P07686', 'Q8IX04', 'P55347', 'Q96CF2', 'Q9H444', 'O43633', 'Q0…	74	36	12.6116	0
A5D8V7	ODAD3 CCDC151	['Q9H3R5', 'Q15390', 'Q9UKA2', 'Q86X83', 'Q9H0A8', 'Q9NX08', 'Q96M63', 'Q8WYA0', 'Q9UBI1', 'Q9H7X7', 'Q96LB3', 'Q8TBA6', 'Q5SW79', 'Q5T2S8', 'Q9NXX6', nan, 'Q9UBB9', 'O95295', 'Q13099', 'Q99666', 'O60826', 'Q8NA47', 'Q9NQC8']	23	3	0.932558	0
A5D8W1	CFAP69 C7orf63	['P14866']	1	18	4.11395	0
A5LHX3	PSMB11	['Q9UKU7', 'Q6PL18', 'P17980', 'P54578', 'P11441', 'P60900', 'O00232', 'Q8WVY7', 'P25789', 'O43396', 'Q13200', 'O00487', 'P35998', 'Q9H1Y0', 'Q8N5D0', 'Q96RL7', 'Q9UL46', 'P49721', 'P32189', 'P28066', 'O95630', 'P25787', 'P55036', 'Q14410', 'P25786', 'Q9Y244', 'P61289', 'Q7Z7G8', 'O43242', 'O00231', nan, 'Q8TAA3', 'Q96C11', nan, 'P20618', 'P54725', 'O00303', 'O00233', nan, 'Q8IYB4', 'Q9Y5K5', 'Q1…	118	0	0.00930233	0
A5PKW4	PSD EFA6 EFA6A KIAA2011 PSD1 TYL	['P84085', 'Q9Y678', 'P62330', 'P12830', 'Q86YT6', 'P62491', 'P62820', 'Q8IVW1', 'Q86YS6', 'Q14088', 'A4D1S5', 'P02768', 'Q8IVW1', 'P56559', nan, 'A4D2P6', 'Q9Y689', 'P60763', 'Q13596', 'Q9NTI2', 'O15075', nan, 'Q8N568', 'Q9UBF2', 'P49407', 'P15153', 'Q9P0W8', 'P02686', 'Q969Q4', 'Q6P9B6', 'Q15370', 'Q14344', 'Q9UHG0', 'Q5TCZ1', 'Q9H082', 'A2VCK2', 'Q7Z6J2', 'P12814', 'Q8N4G2', 'P50148', nan, 'Q9…	73	16	7.17209	0
A5PLL7	PEDS1 KUA PDES TMEM189	['Q9BZM1', 'Q9NQR4', 'O60733', 'P26367', 'Q9BWF3', nan, 'P27361', 'Q9NZ20', 'Q3MJ16', 'Q9NZK7', 'P53816', 'Q4G0N4', 'P39877', 'O14964', 'P14555', nan, 'P55809', 'Q9BX93', 'P0CG48', 'P04054', 'P47712', 'Q9BZM2', 'Q6P1J6', 'Q9BS26', 'Q9NVA2', 'P49821', 'O15496', 'O75396', 'P78317', 'P25325', 'Q15051', 'Q86XP0', 'P30041', 'Q9UNK4', 'P35749', 'P0C869', 'Q68DD2', 'Q9UP65', 'P61088']	39	40	9.76047	0
A5X5Y0	HTR3E	['Q7L5D6', 'Q494W8', 'P16144', 'Q7Z5B4', 'Q93084', 'Q8WXA8', 'P36544', 'Q9UKV5', 'P46098', 'O95264', 'Q70Z44', 'O75915']	12	0	0.072093	0
A5YKK6	CNOT1 CDC39 KIAA1007 NOT1 AD-005	['P17844', 'Q8N8A6', 'Q8WUE5', 'P0CB38', 'Q7Z417', 'Q8NE35', 'Q92600', 'P42694', 'Q86XP3', 'Q8N443', nan, 'P57075', 'Q16875', 'P35606', 'Q9BQ67', 'Q9NZI8', 'Q14201', 'P41223', 'O14556', 'Q15058', 'Q8IWR0', 'Q14493', 'Q13283', nan, 'Q8WWZ3', 'Q8N2I9', 'Q13263', 'P60842', 'Q9H074', 'Q5JQF8', 'C9JE40', 'P09651', 'Q14240', 'Q9H8H2', 'Q9Y2K5', 'Q9H0W5', 'O60293', 'Q96C92', 'Q5S007', 'Q9UPU9', 'Q9NXZ2'…	249	43	46.9791	0
A5YM72	CARNS1 ATPGD1 KIAA1394	['Q9HCC0', 'Q99497', 'A6NNW6', 'Q96RQ3', 'Q9Y546', 'P05165', 'P05166', 'P31943', 'P13929', 'Q14669', 'P06733', 'O00213', 'P09104']	13	2	2.0186	0
A6BM72	MEGF11 KIAA1781 UNQ1949/PRO4432	['P01130', 'O75096', 'Q92673', nan, 'Q15084', 'P98155', 'Q9BUZ4', 'Q5SW96', 'P01133', 'O75197', 'Q9NZR2', 'O75074', 'Q9UKG1', 'P02745', 'P98153', 'Q9Y561', 'Q9Y466', 'Q07954', 'Q7Z4F1', 'P02747', nan, 'Q12866', 'Q53RD9', 'Q9NPF0', 'Q86YD5', 'Q9Y570', 'P62841', 'Q8NBS9', nan, 'P30530', 'Q14114', 'Q06124', 'Q8NEU8', 'Q15257', 'Q9UBP9', 'Q7Z417', 'P78504', 'O75581']	38	2	0.74186	0
A6H8Y1	BDP1 KIAA1241 KIAA1689 TFNR	['P28799', 'Q9H063', 'Q9Y4A5', 'P14859', 'P04637', 'P02788', 'O75575', 'Q9P1U0', 'Q9NW08', 'Q9NVU0', 'O94888', 'P11274', 'P05423', 'Q01658', 'P14866', 'Q9H1A7', 'O43663', nan, 'P20226', 'Q13627', nan, 'O43298', 'O60885', 'O14802', 'Q9HAW0', 'P19387', 'Q92664', nan, 'P52434', 'Q9UBG7', 'Q69YN4', 'Q53T94', 'P28749', 'P61218', 'Q9H9Y6', 'Q9Y294', 'Q8WUA4', 'Q9UK61', 'O75764', 'P30876', 'P0DPB6', 'O9…	90	0	0.474419	0
A6H8Z2	FAM221B C9orf128	['Q86US8', 'Q9BSB4', 'O75143']	3	2	0.748837	0
A6NC98	CCDC88B BRLZ	['Q96ST8', nan, 'Q6ZS81', 'O00602', 'Q6P1J9', 'P11021', 'Q96MC4', 'Q9C0D2', 'Q8IZQ1', 'P60953', 'Q9BRA2', 'P40425', 'Q8NF50']	13	26	6.21163	0
A6NCS4	NKX2-6 NKX2F	['O75333', 'Q92908', nan, 'Q9BYU1', 'Q9UBL0', 'P11831', 'Q15032', 'Q13285', 'O43435', 'Q99593', 'Q04724', 'Q04727', 'Q9Y458', 'Q96SF7', 'O15119', 'Q04726', 'Q00444', 'Q9BWX5', 'O95935', 'Q02078', 'P40425', 'P43694', 'Q02080', 'P40426', 'Q06413', 'Q14814', 'O00482', 'Q9UMR3', 'P78411', 'Q9H808', 'P40424', 'Q9Y2K5', 'Q08117', 'Q02080']	34	0	0	0
A6ND01	IZUMO1R FOLR4 JUNO	['Q8IYV9', 'O60271', 'O75969']	3	0	0.0790698	0
A6ND36	FAM83G PAWS1	[nan, 'Q69YN4', nan, 'Q9Y5K6', nan, 'Q16526', 'P49674', 'Q9C093', 'Q15796', 'Q96SW2', 'Q04917', 'P48730', 'Q96B97', 'O95292', 'Q6PEV8', 'P84022', 'Q15797', 'Q8N752', 'Q99717']	19	18	5.24884	0
A6NDB9	PALM3	['O75530', 'Q6IQ23', 'Q6IA17', 'Q6PEY0', 'Q07108']	5	12	2.91163	0
A6NDE4	RBMY1B			1	0.0767442	0
A6NDG6	PGP	['P43034', 'Q86XS5', 'Q3SXY8', 'P02675', 'Q14314', 'Q8NI99', 'Q9UQP3', 'O00602', 'Q96DN5', 'O15530', 'Q8N539', 'O15123', 'Q15485', 'Q9Y312', 'Q08830', 'Q04760', 'P31948', 'P24821', 'Q9Y264', 'O43827', 'Q9H2H8', 'Q8N0X2', 'P35520', nan, 'O95841', 'P04406', 'P55083', 'Q9Y5C1', 'P31939', 'Q13795', 'O75636', 'P17813', 'Q9H4M7', 'Q9UNW1', 'Q9UKU9', 'Q99496', 'O76081', 'P01033', 'P02679', 'Q99727', 'P2…	50	33	6.37674	0
A6NDV4	TMEM8B C9orf127 NGX6	['P14866', 'P15311']	2	34	9.93488	0
A6NED2	RCCD1	['Q9H4P4', 'O75602', nan, 'Q6Q0C0', 'P05112', 'P53384', 'O15018', 'Q9UPQ7', 'Q6PD62', 'Q15034', 'P56715', 'Q9NQL2', 'Q9HB90', nan, 'Q8NI35', 'Q6ZMN7', 'Q9UPT6', 'O00505', 'P01040', 'Q6P1J9', 'Q13077', 'Q96QU8', 'A9QM74', 'Q96CX2', 'Q9BUZ4', 'O15131', 'O75061', 'Q71UI9', 'O14980', 'Q7L523', 'O75592', 'P47929', 'Q86VV4', 'Q9HAV4', 'P62826', 'Q9Y5L0', 'P26196', 'P04196', 'Q99436', 'P52292', 'O00463'…	76	28	3.66512	0
A6NEM1	GOLGA6L9 GOLGA6L20	['O60763', 'Q9BQQ3', 'Q9NP79', 'Q8N5D0', 'Q9H8Y8', 'Q13190', 'Q58WW2', 'Q7Z6V5', nan, 'P52948', 'Q9HCD5', 'Q9NSI2']	12	0	0.109302	0
A6NFA1	TRABD2B HKAT TIKI2			2	0.983721	0
A6NFQ2	TCAF2 FAM115C FAM139A	['P24592', 'Q9Y279', 'Q9NQX5', 'Q7Z2W7', 'P26842', 'P80370']	6	14	2.57907	0
A6NFX1	MFSD2B			1	0.262791	0
A6NFY7	SDHAF1 LYRM8	['P31040', 'Q9NRP4', 'O95235', 'Q8IWL3', 'P38646', 'O14561', 'Q15058', 'Q9H1K1', 'P21912', 'Q9NX18', nan]	11	41	12.8698	0
A6NGG8	PCARE C2orf71	['Q5JRX3', 'P20941', 'P61960', 'Q5XPI4', 'Q5SQS7', 'Q9UPY6', 'O15145', 'P50552']	8	0	0.0395349	0
A6NGQ2	OOEP C6orf156 KHDC2 OEP19	['Q9H808', 'Q6TGC4', 'P23528', 'Q587J8', 'P59047', 'O95235']	6	1	0.772093	0
A6NGU5	GGT3P GGT3					0
A6NHL2	TUBAL3	['P53350', 'Q3ZCM7', nan, 'Q9UJT0', 'O60333', nan, 'Q9C0C7', 'Q99832', 'P63104', 'P30622', 'Q8N4N8', 'Q9NS87', 'Q5VV42', 'O43663', 'Q562R1', nan, nan, 'Q12756', 'Q96BS2', 'Q96RT7', nan, 'P68371', 'Q6ZMY6', 'P54727', 'P40227', 'Q86VH2', nan, 'Q6ZR08', 'Q9NZT1', nan, 'Q9BUF5', 'P11021', 'P18074', nan, 'P60660', 'P61160', 'Q8NFA0', 'P57796', 'P62760', 'P27482', 'Q14807', 'Q9BVA1', 'P07900', 'Q496M5'…	364	5	2.11395	0
A6NHR9	SMCHD1 KIAA0650	['P0C7T5', 'Q9P2P5', 'P51957', 'P49711', 'Q13185', 'Q8N1G2', 'Q6UY01', 'Q14676', 'P49459', 'P62805', 'Q9NRC8', 'P01222', nan, 'P38398', 'Q92914', 'Q9H4M7', 'Q96RS6', 'Q6N043', 'Q16666', nan, 'P61956', 'P54253', 'Q01860', 'Q69YN4', 'Q6B0I6', 'Q15029', nan, 'O14578', 'Q9H0W5', 'Q53EL6', 'Q9H967', 'Q5T3J3', 'Q96EY5', nan, 'Q9BZS1', nan, 'Q14258', 'Q06416', nan, 'O75530', 'P10071', 'O75147', 'P23381'…	49	38	15.4674	0
A6NHX0	CASTOR2 GATSL1 GATSL2	['P48065', 'Q9NXC5', 'Q9NSD5', 'P48066', nan, 'Q8WTX7', 'Q96S15', 'Q6PJI9', 'P55735', nan, 'Q9Y664', 'P30531', 'Q8WTW4', 'Q969R8', nan, 'Q96EE3', 'Q5T011']	17	13	2.46279	0
A6NI15	MSGN1	['Q02363', 'P15923', nan, 'Q9Y2G3', 'P24844', 'Q99081', 'P13349', 'Q02535', 'P63027', nan, 'P0C6T2', 'Q96RJ6', 'P41134']	13	0	0.0232558	0
A6NI61	MYMK TMEM226 TMEM8C			0	0.0511628	0
A6NI73	LILRA5 ILT11 LILRB7 LIR9	['P10321', nan, 'Q06124', 'P13747', 'P04439', 'P30511', nan, 'P01889', nan]	9	6	3.45814	0
A6NIH7	UNC119B	['O60293', 'P11488', 'P45984', 'Q8NDF8', 'P42773', 'O75695', 'P18085', 'P57796', 'P63000', 'P61586', 'P60763', 'P45983', 'P08134', 'P01112', 'Q969K3', 'P36405', 'P01116', nan, 'Q13432', 'P62491', 'Q3SXY8', 'Q9BRK4', 'Q13627', 'P60953', 'P15153', nan, 'Q15382', 'P62070', 'Q13242', 'P40616', 'Q15907', 'Q96QS6', 'Q9Y5S9', 'Q9BSL1', 'P19087', 'Q7Z494', 'P01111', 'Q717R9']	38	34	18.8279	0
A6NIX2	WTIP	['P46937', 'Q96KS0', 'O60906', 'P12814', 'Q08495', 'P35221', 'Q9UNN5', 'Q7Z699', 'O75052', 'Q5MIZ7', 'Q96DI7', 'Q9UI08', 'Q9UL18', 'Q9H6Z9', nan, 'Q149M9', nan, 'Q16665', 'P50479', 'Q15327', nan, 'Q0VAM2', 'Q9GZT9', 'Q9ULK5', 'Q8IXJ9', 'Q8TAA9', 'Q9UKV8', 'Q16851', 'A6NHG4', 'Q63ZY3', 'Q05513', 'Q8NBF6', 'Q9UGP4', 'Q13308', 'Q9H7B4', 'Q6IN85', 'P14174', 'O43294', 'Q9HBI1', 'Q9H7P9', 'P36222', 'P2…	125	31	9.36744	0
A6NJ46	NKX6-3	['P21964', 'P09017', 'Q04727', 'A6NMT0', nan, 'Q9H808', 'P17483', 'Q12830', 'Q04724', 'Q00056', 'Q8WZ04', 'Q08117', 'Q86VU5', 'Q8NFH5', 'Q04726']	15	3	1.84651	0
A6NJ78	METTL15 METT5D1	['Q96TA2', 'Q49A26', 'Q9Y276', 'Q68D91', 'Q8N490', 'Q9H7H0', 'Q8N0V3', 'O95571', 'Q9H7P6', nan, nan, 'Q16775', 'P62280', 'Q9Y234', 'Q9Y606', 'Q6PII5', 'P14866', 'Q8IWV8', 'Q9Y4W6', 'Q9H4M7', 'O75127', 'P51398', 'Q8N0Z8', 'Q14627', nan, 'Q15645', 'Q53H82', 'O14561', 'P35613', 'Q9BZE2', 'P31937']	31	36	6.11395	0
A6NK06	ACOD1 IRG1	['Q9H2R5', 'Q14134', 'P40763', 'P01100', 'P00505']	5	0	0.0604651	0
A6NK58	LIPT2	['Q8TB72', 'Q8IYD1', 'Q9Y234', 'Q14671', 'O14561', 'Q5T4S7', nan, 'P15170', 'O75880', 'P23434']	10	29	4.63488	0
A6NK89	RASSF10	['O14640', 'O14641', 'Q8WUF5', 'P19429', 'O75581', 'Q96KQ4', nan, 'Q92997', 'Q8TEW8', 'Q9H6S3', 'P09211', nan, 'Q8TE67', 'Q8TEW0', 'A6NKD9', 'Q13625', 'P62136', 'Q12929', 'Q8TE68', 'P04637', 'Q5VUB5']	21	5	0.830233	0
A6NKB5	PCNX2 KIAA0435 PCNXL2	['O95235', nan, 'P14866', 'Q69YN4']	4	21	3.26512	0
A6NKF2	ARID3C	['Q9Y620', 'H3BUK9', nan, 'Q149N8', 'A0A0A6YYL3', 'P51532', 'P61160', 'Q9P1U1', 'Q06330', 'A6NI47', nan, 'Q6S5H5', 'Q6ZRS2', nan, 'Q9Y4B4', 'Q562R1', 'Q5VVJ2', 'P61158', 'Q9BYD9', 'Q9NZC9', nan, 'Q12873', 'Q96EK2', 'Q6STE5', nan, 'Q8TDY3', 'O94805', 'O14646', 'Q9H981', nan, 'Q14527', 'B2RU33', 'P46100', nan, 'P68133', 'Q96GM5', 'Q92922', 'Q9NZ32', 'Q8TAQ2', 'P63267', nan, 'Q8TDG2', nan, 'Q86WJ1',…	91	1	0.202326	0
A6NMZ7	COL6A6	['P18827', 'P04085', 'O00469', 'P12111', 'P23284', 'P05556', 'P56199', 'P12645', 'Q02809', 'Q5T1H1', 'P01127', 'Q16445', 'Q8IVL6', 'P98160', 'O75718', 'P12110', 'P50454', 'P51170', 'Q8IYK4', 'Q32P28', 'P55107', nan, 'P07237', 'P12109', nan, 'Q8IVL5', 'P17301', 'A1XBS5', 'Q8NBJ5', 'Q15113', 'O95965', 'O60568']	32	1	0.639535	0
A6NNB3	IFITM5	['P25090', 'P60033', 'Q9NYL4', 'Q9NUN7', 'P29274', 'P28222', 'Q5JXX7', 'P36955']	8	0	0.0465116	1
A6NNM8	TTLL13 TTLL13P			1	0.37907	0
A6NNN8	SLC38A8			0	0.0604651	0
A6NNY8	USP27X USP22L USP27	['P62807', 'Q92830', nan, 'Q9NSI6', 'Q86U86', 'Q15843', nan, 'O00750', 'Q01433', 'Q9Y263', 'Q9Y4A5', 'Q8NEB9', 'P11142', 'O94826', 'Q9H4M7', 'Q9UIG0', 'P0CG48', nan, 'Q5TCZ1', 'O00423', 'Q13535', 'Q12830', 'Q16778', 'Q92793', 'Q9H3K6', 'Q8WWQ0', 'Q14CW9', 'O15205', 'O60885', 'P54646', 'Q9NRL2', 'Q9P2H3', nan, 'Q9UMX0', 'Q8TBZ3', 'O75486', 'O14981', 'Q149M9', 'P62861', 'Q9H0E9', 'Q8NEM7', 'Q9Y6W5'…	182	17	3.29535	0
A6NNZ2	TUBB8B			1	0.106977	0
A6PVC2	TTLL8					0
A7E2V4	ZSWIM8 KIAA0913	['Q9HCJ5', 'Q96MS0', nan, 'Q6ZUT3', 'Q92904', 'Q9Y574', nan, 'Q96SD1', 'Q6WRX3', 'P62877', 'Q96AP4', 'Q7Z7L7', 'Q16526', 'O94887', 'Q9Y2K5', 'Q8N668', 'Q9P217', 'Q9UKV8', 'Q92990', 'Q6ZNL6', 'Q6PEV8', 'Q92540', 'Q15369', 'Q86WV6', 'Q9H7M6', 'P13727', 'Q9BYD3', 'Q9C0D3', 'Q9NRC8', 'P49674', 'Q15370', 'P54253', 'O94761', 'Q6ZRV2', nan]	35	40	26.9465	0
A7E2Y1	MYH7B KIAA1512	['Q9NZT1', 'Q16821', nan, 'O43295', 'Q8NFA0', 'P62760', 'P27482', 'Q96FV2', 'P60660', 'P61158', 'O95466', 'O60333', nan, 'O43707', nan, 'Q8TAU0', 'P35609', 'Q14019', 'Q9BPX5', 'Q12756', 'Q5T0N5', 'Q96BS2', 'P42768', 'O15144', 'Q562R1', 'Q92731', 'A8K855', 'Q96A32', 'Q9Y2D4', 'Q8TDY3', 'Q96AX9', 'P55042', 'O15511', 'B2RU33', 'P01111', 'Q8TDG2', 'P43146', 'Q14807', 'P07900', 'P36957', 'P34932', 'P6…	355	5	3.33256	0
A7KAX9	ARHGAP32 GRIT KIAA0712 RICS	[nan, 'Q96PV0', 'Q9H1H9', 'O76064', 'O60333', 'P19022', 'P46109', 'P81274', 'P63104', 'Q69YN4', 'Q8IVA1', 'Q8N4N8', 'Q9NS87', nan, nan, 'Q6ZMV9', 'Q86Y91', 'Q14155', 'P50458', 'Q5VT25', 'Q12756', 'P26651', 'O75116', 'O15085', 'P98174', 'Q9NQT8', nan, 'Q86VH2', 'O95239', 'P52732', 'P01138', nan, 'Q13017', 'Q86YV0', 'Q5VWQ8', 'Q99549', 'Q2KJY2', 'Q8N8U2', 'P52757', 'Q9H4E5', 'Q9UM11', 'Q9Y5S2', 'P1…	160	32	10.0395	0
A7MCY6	TBKBP1 KIAA0775 SINTBAD	['O75147', 'O14920', 'Q92844', 'Q9UKV8', 'Q8TE68', 'Q9UPQ9', 'Q06787', 'Q12929', 'Q8ND24', 'P26651', 'P14866', 'Q86TB9', 'Q709F0', 'Q14164', 'P01375', 'Q9H6S1', 'Q13137', 'Q92830', 'Q96LI5', 'Q8TE67', nan, 'Q96LT7', 'Q9P202', 'Q9NVV4', 'Q5W0B1', 'Q9Y4F3', 'Q9C0B0', 'Q9H6S3', 'Q6ZN04', nan, 'Q8NDV7', 'O96018', 'O15063', 'O60502', 'Q8TDY2', 'P07900', 'Q5PRF9', 'Q9UHD2', 'Q8TEV9', 'P51116', 'O95235']	41	33	8.47442	0
A7MD48	SRRM4 KIAA1853	[nan, 'P49756', 'Q96IZ7', 'Q9UQ35', 'Q01081', 'Q8IYB3', 'O00555', 'Q15287', 'O00422', 'Q6PH81', 'Q9Y388', 'P26368', 'Q05519']	13	1	0.397674	0
A7XYQ1	SOBP JXC1	['P14866', 'Q69YN4', 'P61956', 'Q9NPC8', nan, nan]	6	20	4.18372	0
A8CG34	POM121C	['Q8IYB3', 'Q16666', 'P52298', 'P52294', 'O75694', 'A9QM74', 'P62805', 'P63165', 'Q9BW27', 'O60684', 'P49790', 'Q9BVL2', 'Q14974', 'Q9H4M7', 'O75602', 'O15504', 'P06748', 'Q96EE3', 'Q99567', nan, 'Q09161', 'P52948', 'Q8NFH3', 'Q8TEM1', 'Q5SRE5', 'Q96G97', 'O00629', 'Q6UX01', 'P49792', nan, 'Q8N1F7', 'Q9BTX1', 'Q9UKX7', 'Q8WUM0', 'Q9BZI7', 'Q9UBU9', 'Q9UKK6', 'P12270', 'P46060', 'P78406', 'Q53GS7'…	64	37	14.9256	0
A8K0Z3	WASHC1 FAM39E WASH1	['Q9H974', 'O14964', 'Q01546', 'Q14247', 'Q8IYI6', 'Q96A65', 'O75436', 'Q15075', 'Q96QK1', 'Q641Q2', 'Q8N5D0', nan, 'Q12768', 'Q6QNY1', 'Q5T1M5', 'P47755', 'P52907', 'Q9NV70', nan, 'Q13596', 'Q9Y3C0', 'P19827', 'P53667', 'Q9NZQ9', 'O94761', 'P02652', 'Q9Y4E1', 'Q99496', 'P12035', nan, 'Q13501', nan, 'P20933', 'Q58WW2', 'Q9NUY8', 'Q14457']	36	36	11.6837	0
A8K2U0	A2ML1 CPAMD9	['O75197', 'Q6NUI6', 'P83876', 'P51589', 'Q02325', 'Q9NZR2', 'Q9H974', 'P38606', 'P16278', nan, 'Q9BQR3', 'Q8N5D0', 'Q9HAW8', 'P00747', 'Q07954', 'P19827', 'Q02325', 'O43309', 'Q8NF86', 'Q99496', nan, 'P02652', 'P06870', 'Q96IK5', 'Q9H9P8', 'P08519', 'P08218', nan, 'P51888', 'O75581', 'P35858', 'Q9NZC7', 'P08217', 'Q8NBF2', 'P00734', 'O75530', 'Q13011', 'Q16651', 'Q58WW2', 'P20933']	40	6	14.8651	0
A8K4G0	CD300LB CD300B CLM7 CMRF35A2 IREM3 LMIR5 TREM5 UNQ2530/PRO6029	['P30273', 'Q08708', 'P62993', 'Q9UBK5', 'O43914', 'O00206', 'Q96H15', 'Q15466', 'P01591']	9	7	3.7093	0
A8K7I4	CLCA1 CACC1	['Q5XXA6', 'O76024', 'Q13009', nan, 'Q07157', 'P13569', 'A1XBS5', 'Q8IVF5', 'Q4KMQ2', 'Q9NYS7', 'Q9Y6I7', 'P05107', nan, 'Q5W5X9', 'Q16558', 'P20701', 'Q9UDY2']	17	7	102.291	0
A8K830	POU2AF3 C11orf93 CASC13 COLCA2			27	7.53488	0
A8K8P3	SFI1 KIAA0542	['Q96Q77', 'P0CE71', 'Q9BUA6', 'P0CE72', 'Q8N7B9', 'Q9NZI2', 'Q96AQ9', 'Q99828', 'Q16667', 'P60660', 'P63098', 'P19105', 'P27482', 'Q86V35', 'P62136', 'Q01130', 'P62760', 'P0DP23', nan, 'P57796', 'Q9NPB3', 'Q9UM19', 'Q7Z572', 'Q8NFA0', 'Q9Y6E2', 'Q02045', 'P06703', 'Q6PIL6', nan, 'Q9NZU7', 'P05976', 'Q2TAC2', 'O75838', 'Q9UNH5', nan, 'P08727', 'Q99459', 'Q9HAE3', 'O60729', 'Q99653', 'O43745', 'Q9…	103	32	5.46977	0
A8K8V0	ZNF785	['Q9UKN8', nan, 'Q13263', 'Q96RT1', 'Q96N67', 'Q2M1P5', 'Q8NAF0', 'O15054', 'Q6P5Z2', 'Q14592', 'Q07973', nan, 'O15164', 'Q5T5X7', 'P45973', 'O15084', 'Q14684', 'P25054', 'Q9H4L7', 'Q9UMX1', 'Q9UJC3', 'O75467', 'Q5JR59', 'O75962', 'Q16537', 'Q8NB46', 'Q66LE6', 'P67775', 'Q70CQ2', 'Q9UL42', 'O15550', 'Q8WV44', 'Q9BW27']	33	31	5.41163	0
A8MPY1	GABRR3			0	0.0139535	0
A8MQ03	CYSRT1 C9orf169			3	1.96047	0
A8MQ27	NEURL1B NEURL3	['Q8WUI4', 'P52790', 'Q9BZB8', 'P80370', 'Q9BY41', 'Q5TCQ9', nan, 'Q9HBW9', 'Q5T2T1', 'Q8IX30', 'Q14766', 'Q2UY09', nan, nan, 'P14625', 'Q9UBN7', 'Q99466', 'Q9UM47', 'P0CG37', 'Q9NYJ7', 'O15379', 'Q9Y219', 'P35557', 'Q8IYW4', 'O95460', 'O95967', 'P22695', 'Q14767', 'Q08209', nan, 'Q969S8', 'Q9NQ36', 'Q92769', 'A0A096LNW5', 'Q96JB8', 'Q8NFT8', 'P56524', 'Q8IWY4', 'Q13547', 'Q8N2S1', 'P31943', 'Q8N…	116	32	10.5953	0
A8MT69	CENPX FAAP10 MHF2 STRA13	['Q13535', 'Q09028', 'Q8N137', 'Q7L2Z9', 'O43482', 'Q99877', 'P07992', 'Q9NW38', 'Q9NPI8', 'Q16576', 'O15287', 'Q96H22', 'Q6P0N0', 'P32297', 'P27694', 'Q00987', 'Q13352', 'Q96A08', 'Q9BTM1', 'Q9HB96', 'Q9BS16', 'P35244', 'Q99879', 'A4GXA9', 'Q16778', nan, 'O60264', 'Q9Y2M0', 'Q93079', nan, 'Q96QE3', 'P0CG47', 'Q99880', 'Q9NSP4', 'Q99878', nan, 'P58876', 'Q9NYP9', 'P0C0S5', 'Q9Y265', 'Q9H3R5', 'Q9…	92	43	34.1512	0
A8MTA8	CIMIP2B FAM166B	['Q7Z3Z3', 'Q7Z3Z4', 'Q8TC59', 'Q96J94', 'Q9BXT4', 'Q9UKV8']	6	8	15.3977	0
A8MTJ3	GNAT3	['Q15311', 'P16499', 'P19087', 'Q9BVA1', 'Q9UQ07', 'P62701', 'O43665', 'P35222', 'Q99460', 'Q07343', 'Q7L0Q8', 'O60262', 'P09471', 'P10809', 'Q14240', 'P19086', 'P29992', 'Q9NVS2', 'O60503', 'P17342', 'Q9Y5X4', 'Q13491', 'P20941', 'P06850', 'Q9BUF5', 'O43306', 'Q05823', 'A6NI87', nan, 'P38606', 'Q15147', 'Q9BUR4', 'P49841', 'P41587', 'P63215', 'P17081', 'P20594', 'P51674', 'P51828', 'P31749', 'Q1…	334	0	0.0906977	0
A8MTJ6	FOXI3	['P53350', 'Q08209', 'Q07002', 'Q00526', 'Q00536', 'P36402', 'Q12830', 'O94921', 'O95067', 'Q04724', 'P09086', 'Q96Q40', 'P23769', 'Q04726', 'Q00526', 'Q8IYD8', 'Q13547', 'P48454', 'Q9BRG1', 'Q08117', 'P24941', 'P11831', nan, 'P23771', 'Q9H4L7', 'Q00537', 'P85037', 'Q9UJU2', nan, 'P14859', 'Q01167', 'Q04727', 'P16298', 'Q6ZMT4', 'Q9NYY3', 'Q92769', 'Q9HCS4', 'Q9H4B4', 'P43694', 'Q6ZVX7', 'O15379'…	49	1	0.206977	0
A8MTQ0	NOTO	[nan, 'Q6ZN32', 'O14770', 'Q53HC9', 'Q04727', 'Q969G2', 'Q9H2Z4', 'Q9H808', 'Q9UBR4', 'Q12830', 'O60548', 'Q04724', 'Q04726', 'P41238', 'Q8NFH5', 'Q08117', 'P0CB47']	17	0	0.0813953	0
A8MTZ0	BBIP1 BBIP10 NCRNA00081	['Q8NFJ9', 'Q8IWZ6', 'Q9H0F7', 'Q8N3I7', 'Q3SYG4', nan, 'Q9UBN7', 'P32745', 'Q96QF0', 'Q15154', 'Q15051', 'Q9NQ48', 'Q96RK4', 'Q9BXC9', 'Q99705', 'Q99835']	16	42	21.0419	0
A8MU46	SMTNL1	['P62249', 'A6NI47', 'Q92953', 'P62241', 'Q6S5H5', 'Q96HC4', nan, 'P26232', 'Q05BV3', 'Q92901', 'A0A0A6YYL3', 'Q9NX24', 'P62906', nan, 'Q13823', 'Q9BSW2', 'P62910', nan, 'Q15542', 'Q9Y3U8', 'Q9BYG3', 'Q9H981', 'Q8TE96', 'P57078', 'Q07020', 'P48547', 'O15145', 'Q8IZQ1', 'Q13576', 'Q9NZV8', 'O43526', 'Q9UM54', 'P58872', 'P40429', 'Q13554', 'Q9NW13', 'Q9UKD2', 'P61163', 'Q8TC94', nan, 'P42025', 'P60…	344	2	6.17209	0
A8MUP2	CSKMT METTL12	[nan, 'Q92922', 'Q7Z6V5', 'Q5SQI0', 'Q5VVJ2', 'Q9UBE0', 'Q69YN4', 'O75716', 'Q8TAQ2', 'O95455', 'O43280', 'Q14691']	12	0	0.42093	0
A8MV65	VGLL3	['Q99594', 'Q14814', 'Q06413', 'P11831', 'Q02080', 'Q15561', 'Q15562', 'P28347', 'Q99895', 'Q9UGL1', 'Q3LI76', 'P14921', 'Q02080', 'Q9H4F8', nan, 'P78317', 'Q02078']	17	16	5.83256	0
A8MVW5	HEPACAM2 MIKI UNQ305/PRO346	['Q9BT67', 'Q8NC42', 'P55082', 'P09382', 'Q16739', 'Q969Z4', 'Q9UHQ9', 'Q99996', 'P10586', 'Q8NFZ8', 'Q7Z4F1', 'Q8TCT0', 'Q9UI95', nan, 'Q92569', 'Q8WUY8', 'Q9BV94', 'O14763', 'P36894', 'Q8IWV8', 'Q86YB8', 'O95819', 'P27037', nan, 'Q13705']	25	8	7.2093	0
A8MW92	PHF20L1 CGI-72	['Q5T764', 'P48431', 'P26358', 'A0A075B767', nan, 'Q969S8', 'Q9NR33', 'Q9C0C7', 'Q9UBN7', 'Q12873', 'O75376', 'O95801', 'Q86YP4', 'Q9P2N6', 'Q15785', 'Q9BY41', 'Q9BVI0', 'Q8NEE8', 'Q6ZMY6', 'O75792', 'Q96ES7', nan, 'Q8WXU2', 'Q92993', 'Q9NXR8', 'Q9BX82', 'Q8IUR5', 'Q6ZXV5', 'O14646', 'Q96ST3', 'Q9UNL4', nan, 'Q5T4D3', 'P19447', 'O00629', 'Q9UKV0', 'Q96DB2', 'O96007', 'P30405', nan, 'Q8IV35', 'O14…	161	40	12.7512	0
A8MW95	BECN2 BECN1L1 BECN1P1			0	0	0
A8MW99	MEI4	['P04053', 'Q96FC7', 'P08621', 'P48509', 'Q9H4M7', 'Q7Z4M0']	6	3	0.395349	0
A8MXD5	GRXCR1 DFNB25	['Q92905', 'Q7Z2W9', 'P13196', 'Q01518', 'P40123', 'Q4KMQ1', 'P62136', 'Q6UXY1']	8	1	0.162791	0
A8MXV4	NUDT19	['P13535', 'Q3SXZ7', 'P58557', 'P62266', 'Q92930', 'P05198', 'Q96S21', 'P15880', 'Q71UM5', 'Q9Y6V7', 'Q5BKU9', 'Q9Y4R7', 'P26196', 'Q01523', 'P14649', nan, 'Q15843', 'Q13206', 'O60783', 'P61026', 'Q9H0S4', 'Q15599', nan, 'O95478', 'P57772', 'Q8ND56', nan, 'Q9BRK4', 'Q9NPI6', 'Q9BUQ8', 'Q9NY93', 'P47813', 'Q9Y2R9', 'O95922', 'Q8NG68', 'P78345', 'P61247', 'Q9Y623', 'Q92968', 'Q8NCW5', 'P36578', 'P6…	170	40	8.5907	0
A8MYU2	KCNU1 KCNMA3 KCNMC1 SLO3	['P51636', 'P23381', 'Q9UBK7', 'P31947', 'P46939', 'Q8N4C7', 'P39019', 'P07947', 'P62263', 'P35268', 'Q13277', 'Q09470', 'P57735', 'P22001', 'P42685', 'Q76G19', 'P62491', 'Q96JE9', 'A2CJ06', 'P98179', 'P62258', 'P27348', 'P02686', 'O60500', 'Q16558', 'P51817', 'P61981', 'P22694', 'Q9NPA1', 'Q13474', 'Q9UNT1', 'P16389', 'Q92499', 'P17658', 'Q16322', 'P61266', 'Q12846', 'O75558', 'Q04917', 'P25398'…	73	1	0.337209	0
A8MZ59	LEUTX	['Q9BTC0', 'P82979', 'O15015', 'Q14669', nan, 'Q12830']	6	0	0	0
A8TX70	COL6A5 COL29A1 VWA4			2	0.402326	0
A9QM74	KPNA7	['Q9UBU9', 'O43159', 'Q99549', 'O15131', nan, 'Q8N8U2', 'Q9BWX5', 'Q14980', 'Q6EEV6', 'P62380', 'P06576', 'Q9UI14', nan, 'Q92769', 'A8CG34', 'Q9UGN5', 'Q00796', 'Q8TDD1', 'P78396', nan, nan, 'Q9NVP1', 'Q96QU8', 'B2RXH8', 'P23769', 'O60353', 'P49366', 'Q8IZL9', 'Q8NHQ9', 'Q9P0U3', 'P14678', 'P16403', nan, nan, 'P22626', 'O60318', 'Q00534', 'Q96I51', 'Q16576', 'Q8TBF4', 'O00148', 'P62906', 'Q96Q40'…	349	1	0.116279	0
A9UHW6	MIF4GD SLIP1	['Q96SN8', 'P62191', nan, 'P20393', 'Q5RKV6', 'Q9Y4Y9', 'P55209', 'Q15257', 'O75821', 'Q8IXT1', 'Q9UGI0', 'Q6P996', 'Q12905', 'Q1RMZ1', 'O14964', 'O60231', nan, 'Q04637', 'Q06609', 'Q99733', 'Q8TE49', nan, nan, 'Q00536', 'Q9NUU7', nan, 'P07288', 'Q14995', 'Q9UHL0', 'Q96JH7', 'P60228', 'Q5VU43', 'Q14493', 'P21580', 'O43310', 'Q6GQQ9', 'O95425', 'O60333', 'Q9BQA5', 'Q9UMR2']	40	43	31.593	0
A9YTQ3	AHRR BHLHE77 KIAA1234					0
B0I1T2	MYO1G HA2	['P12829', 'Q99653', 'Q6PIL6', nan, 'Q9NQT8', 'Q6P1M3', 'H3BUK9', 'Q9HA47', 'Q9H4E5', 'P63098', 'Q12765', 'P09493', 'Q2KJY2', 'Q96SB3', 'Q9BYD9', nan, 'Q9H1H9', 'A8MZ26', 'P59998', 'P35749', 'P35243', 'Q13308', 'Q9P2D7', nan, 'Q6ZMV9', 'P63316', 'P68133', 'Q5VSR9', nan, 'P35580', 'Q7Z572', 'Q96SB8', 'P08238', nan, 'P14923', 'Q86T65', 'Q0VDG4', 'Q01449', 'B2RTY4', 'Q9P225', 'Q8TD86', 'P20963', 'O1…	359	16	10.3791	0
B0L3A2	FBXW7-AS1 DEAR DEspR					0
B0YJ81	HACD1 PTPLA	['P46059', 'Q02383', 'O14980', 'P04279', 'O75530', 'Q5HYJ1', 'P04843', 'O43772', 'O43795', 'P02751', 'Q58WW2', 'P62873', 'P16615', 'P04844', 'Q8N413', 'P48775', 'Q6ZT89', 'P55060', 'Q14563', 'Q8N5D0', 'Q9ULV4', 'Q12870', 'Q9NZ01', 'O60711', 'P49023', nan, 'O43294', 'P20020', 'P35232', 'Q99623', 'Q96K19', 'P06493']	32	30	8.27209	0
B1AK53	ESPN DFNB36 LP2654			21	19.0651	0
B2RTY4	MYO9A MYR7	['Q86VH2', nan, 'P01112', 'O43295', 'Q9NVJ2', 'Q9NZT1', 'P60660', 'Q96FV2', 'Q9H422', 'Q9H2X6', 'Q8WXH4', 'Q8NFA0', 'Q8WWH4', 'P27482', 'P62760', 'P18085', 'Q14964', nan, nan, 'O60333', 'Q14019', 'Q6T310', 'Q96A58', 'P61158', 'O95466', 'Q9BPW5', 'Q15149', 'O15144', 'Q8IXI2', 'Q86WC6', 'Q562R1', 'Q8N4N8', 'Q9NS87', 'Q96BS2', 'Q5T0N5', 'P52198', 'Q8N8L6', 'Q12756', 'Q9BPX5', 'P42768', 'P36406', 'Q9…	555	34	9.23023	0
B2RUY7	VWC2L	[nan, 'Q9UBN1', 'Q6ZSJ9', 'Q13643', 'Q8NHX4', 'P48058', 'Q13224', 'O95897', 'Q8WXS5', 'Q96PB7', 'O43424', 'Q8TBE1', 'Q13002', 'Q5T751', 'O95264', 'O60391', 'Q6PRD7', 'P42261', 'P32242', 'P57078', 'P39086', 'Q8N2Q7', 'B8ZZ34', 'Q2TAL6', 'Q9UF02', 'O15399', 'Q8TCU5', 'P42262', 'Q12929', 'Q13003', 'P42263', 'Q92796', 'P46098', 'Q9BV23', 'Q9Y698', 'Q16478', nan, 'P42830', 'Q8TCG5', 'P62955', 'Q6PI25'…	52	1	0.072093	0
B2RUZ4	SMIM1	['Q6Y1H2', 'Q9Y286', 'P04921', 'Q86WA9']	4	15	4.46047	0
B2RXF5	ZBTB42	['Q99986', 'Q99592', 'O15550', 'Q69YN4', 'P56545', 'O15054']	6	10	2.4093	0
B2RXH2	KDM4E KDM4DL	['Q9H160', 'Q14919', 'Q8WYH8', nan, 'Q92794', 'Q9NXR8', 'Q92993', 'Q9C005', 'Q9H7Z6', 'Q9UMY1', 'O95251', 'Q9UNL4', 'Q5VWG9', 'O60341', 'Q9UBL3', 'Q9HAF1', 'Q8WYB5', nan]	18	0	0.0209302	0
B3KU38	IQCJ-SCHIP1	['P35240', 'Q9UL54', 'Q96NE9', 'Q7L7X3', 'Q9H2K8', 'Q8N878']	6	28	11.3419	0
B6A8C7	TARM1	['P30273', 'Q13308']	2	0	0.0465116	0
B7U540	KCNJ18	['P16520', 'P63252', 'P13569', 'Q93034', 'Q9NUT2', 'O60706', 'Q9NRK6', 'P62873', nan, 'Q09428', 'Q9NP78', 'Q07021', 'Q12959', 'P48549', 'P59768', 'Q14654', 'Q9HAV0', 'P48051', 'Q02410', 'P62879', 'Q15700']	21	1	0.130233	0
B7ZAQ6	GPR89A GPHRA GPR89 SH120 CGI-13 UNQ192/PRO218	['Q5BJD5', 'O60512', 'P19086', 'Q69YN4', 'P04899', 'Q14344', 'Q9H4M7', 'Q03113', 'A8MTJ3', 'P63096', 'Q9NQX3', 'P25025', 'P11488', 'Q9P0L0', 'P78334', 'Q9H244', 'Q96S52', nan, 'P08754', 'Q96G97', 'P19087', 'Q6P5W5', 'Q9NRC1', 'Q9NRZ7', 'Q9NRX5', 'Q96J42', 'Q86VR2', 'Q92633', 'P09471']	29	36	6.5186	0
C4AMC7	WASH3P FAM39DP					0
C9JE40	PATL2	['Q86SP6', 'A6PVI3', nan, 'A5YKK6', 'Q5TC82', 'Q9NUL7', 'P63162', 'Q9NR30', 'Q17RG1', nan, 'Q9ULM6', 'Q9NQI0', 'P50583', 'Q9BY44', 'Q8IU60', 'Q9GZR1', 'P62314', 'Q587J7', nan, 'Q96G61', 'O60573', 'O95777', 'Q6L8Q7', 'P52298', 'Q8WV74', 'Q86TM3', 'Q9H0D6', 'Q6Y7W6', 'O14980', 'Q9UHI6', 'Q9HAV4', 'Q9Y4Z0', 'Q86XP3', 'P17844', 'Q8N8A6', 'P62316', 'O95848', 'Q9Y4Y9', 'Q3MIT2', 'Q14240', 'Q9H8H2', 'P6…	114	11	3.52558	0
C9JLW8	MCRIP1 FAM195B GRAN2			43	45.0558	0
C9JR72	KBTBD13	[nan, 'Q13489', 'Q9C0C9', 'Q9GZQ3', 'P68032', 'Q8N668', 'Q13075', 'Q96I99', 'Q96GG9', 'Q92564', 'P98170', 'Q9H0A8', 'Q9P000', 'Q9UBI1', 'Q86VX2', 'Q96CA5', 'Q9NR09', 'Q86X83', 'Q15843', 'O60826', nan, 'Q9NX08', 'Q93034', 'Q13618', 'Q7Z4G1', 'Q9BTE7', 'Q13490', 'Q9H832', 'Q9Y6G5', nan, 'P62877', 'Q6PH85', nan, nan]	34	1	0.146512	0
C9JRZ8	AKR1B15	['Q6ZNA5', 'P00325', 'P23526', 'Q9Y281', 'P10768', 'Q96KP4', 'P17174', 'Q01850', nan, 'Q16222', 'Q9H477', 'P54687', 'Q8NHR9', 'Q5T8D3', 'Q04760', 'P31948', 'P09972', 'Q8NHS2', nan, 'Q99614', 'Q96HN2', 'Q9ULA0', 'P22455', 'P16930', nan, 'Q6EEV6', 'P49773', 'Q6ZMR3', 'P49247', 'P49419', 'P15121', 'Q9H4L7', 'Q99714', 'Q8N142', 'P29371', 'Q96G03', 'P07737', 'P09417', 'O95833', 'P07327', 'Q8NBF6', 'Q8…	107	5	5.32326	0
D3W0D1	KLRF2	['Q6UVW9', 'P43405', 'Q6JQN1', 'Q9UBI4']	4	2	0.581395	0
D6RGH6	MCIDAS IDAS MCI MCIN	['P63167', 'Q6P087', 'Q9UBW7', 'Q9BRV8', 'Q14BN4', 'O75496', 'Q86X02', 'O76064', 'P57721', 'P57723', 'Q16254', 'Q9BU89', 'Q5VZL5', 'O96015', nan, 'Q15365', 'Q9H211', 'Q9HAW0', 'Q96FJ2', nan, 'Q9Y6D9', nan, 'Q01664', 'Q00403', 'Q8IZ73', 'Q9UJJ7', 'Q15366', 'Q15329', 'Q14202', 'O75419', 'Q9NVK5', 'Q01850', 'Q86UE8', 'Q96CM3', 'Q9UKI8']	35	0	0.0139535	0
E0CX11	STMP1 C7orf73			42	32.1233	0
F5H094	SLCO1B3-SLCO1B7			1	0.702326	0
G2XKQ0	SUMO1P1 SUMO5 UBL2 UBL6					0
H0YL14	TMEM250 C9orf69	['Q8IWQ3', 'O75167', 'Q9P0V9', 'Q9P286', 'O95876', 'Q9UH03', 'Q8TDC3', nan, nan, 'Q16143', 'Q8WYJ6', 'O14579', 'Q9NVA2', 'Q92599', 'Q6ZU15', 'Q96KR7', 'O96013', nan, 'Q9Y5N6', 'Q13177', 'O75914', 'Q15019', 'Q99719', 'Q9NQU5', 'Q8IYM1', 'Q9C0D0', 'P63279', 'Q14141', 'Q6YP21', 'Q6XZF7', 'Q8IZ21', 'Q9NQU5', 'O43236', 'P52701', 'Q13153', 'Q9UHD8']	36	38	9.9186	0
H3BV60	TGFBR3L			0	0.218605	0
K7EJ46	SMIM22 CASIMO1			25	39.2535	0
K9M1U5	IFNL4					0
L0R8F8	MIEF1 AltMiD51 AltMIEF1			0	0.0906977	0
M0R2J8	DCDC1 DCDC5 KIAA1493			2	0.57907	0
O00115	DNASE2 DNASE2A DNL2	['O60313', 'Q16787', 'Q96PC3', 'P48960', 'O00754', nan, 'Q9UBS4', 'P63027', 'Q75N90', 'Q99962', 'O95460', 'Q8IZH2', 'O15230', 'Q7L7X3', 'O15031', 'Q9BXS5', 'Q14246', 'Q9BY15', 'Q16706', 'Q9HBW9', 'O00339', 'Q9BV40', 'Q9Y6Q5', 'P23141', 'Q9H2K8', 'P51809', nan, 'Q9UL54', 'P35555', 'P49407', 'Q10567', nan, 'P61966', 'P20645', 'P09496', 'Q9UHX3', 'O00748', 'Q9Y2E5', 'P23921', 'Q6NT32', 'O43747', 'P5…	47	43	29.6326	0
O00116	AGPS AAG5	['Q9H3F6', 'Q8NC06', 'Q03518', 'Q9BQI9', 'P51553', 'Q69YN4', 'O75380', 'Q9Y5K8', 'Q9Y305', 'P07108', nan, nan, 'Q8WTU0', 'Q16718', 'Q8IWL3', 'Q9Y394', 'Q6UWP2', 'Q9UHD1', 'Q9P0J0', 'Q6YN16', 'Q6IAN0', 'P49427', 'P51970', 'Q9BQQ3', 'P51687', 'Q92681', 'Q9H444', 'Q676U5', 'Q96DB2', 'O43815', 'Q5T8D3', 'O15228', 'P19404', nan, 'Q9NYR8', 'P33897', 'O75521', 'Q9NUT2', 'Q5SXM2', 'O75489', nan, 'O00217'…	98	41	14.4163	1
O00124	UBXN8 D8S2298E REP8 UBXD6			39	18.2	0
O00139	KIF2A KIF2 KNS2	['Q7Z4S6', 'Q71U36', 'P38398', 'Q13885', nan, 'Q9UBK8', nan, 'P08590', 'Q9UPQ3', 'Q9BUY7', 'O00541', 'Q6P3W2', 'Q5VT06', 'Q9C0D6', 'Q6P597', 'P30291', 'Q9NZC7', 'O15294', 'P24588', 'Q9H900', 'O75037', 'P51858', nan, 'Q96Q89', 'Q02224', 'A7KAX9', 'Q15058', 'Q12756', 'P68371', 'Q9NS87', 'Q8N4N8', 'Q5JVS0', 'O43663', 'Q9H1A7', 'Q3ZCM7', 'O60333', 'Q9UJT0', nan, 'Q86VH2', 'P07437', 'P35579', 'O00399'…	215	41	22.6372	1
O00141	SGK1 SGK	['P53778', 'P05165', 'P28482', 'P31749', 'Q3KR37', 'O00329', 'P62753', 'O00443', 'Q9Y6K9', 'Q99576', 'Q13526', 'Q13164', 'Q5VWK5', 'P04049', 'Q8N668', 'Q96B36', 'P16220', 'P42338', 'Q9Y3S1', 'O14530', 'Q9UNE7', 'P10114', 'Q9H4A3', 'Q13362', 'P78318', 'P48736', 'Q96RR4', nan, 'Q13451', 'Q96PU5', nan, 'Q9Y2V2', nan, 'Q15599', 'P27348', 'Q9BVC4', 'Q8NEB9', 'Q9Y4A5', 'O00750', 'P0CG48', nan, 'Q02790'…	128	41	89.9372	0
O00142	TK2			42	22.3953	0
O00144	FZD9 FZD3	['P56705', 'P35580', 'P49840', 'O75084', 'P41743', nan, 'O95996', 'Q5T9L3', 'O96014', 'A9QM74', 'O75197', 'Q13308', 'Q9GZT5', 'P56706', 'Q9Y6C5', 'P56704', 'Q96MT3', nan, 'Q8TAA9', 'O15169', 'P40818', nan, 'Q9Y6F9', nan, 'Q9Y2T1', 'O14905', 'Q9ULK5', 'P52292', 'Q93097', 'Q8TEW0', 'O14904', 'Q9UBV4', 'Q9Y3R0', 'P04628', 'P09544', 'P04629', 'Q01973', 'P0CG47', 'Q9H237', 'O00744', 'P35222', 'Q92997'…	71	0	0.225581	0
O00148	DDX39A DDX39	['Q9UNX3', 'Q8WUE5', 'P35232', 'Q9Y4Z0', 'Q9NY12', 'Q9UNL2', 'Q92797', 'P39656', 'Q9NX07', 'P68133', 'Q9H9J2', 'O00487', 'P14618', 'Q5SZK8', 'Q8TDW7', 'O60832', 'P55316', 'Q5JQF8', 'Q7Z2Z2', 'P02545', 'Q9UKK9', 'A6NNW6', 'A5YKK6', 'O75602', 'O95433', 'P08238', 'O95714', 'P61254', 'P08670', 'Q00169', 'Q9Y2X3', 'P50914', 'Q9BZ71', 'Q14103', 'Q8WV74', 'O95777', 'Q9NZJ9', 'O95900', 'Q9BX40', 'O95989'…	540	42	34.8977	0
O00151	PDLIM1 CLIM1 CLP36	[nan, 'Q9BQL6', 'Q96DR7', 'Q8TDM6', 'Q13642', 'Q9UBR4', 'Q2TBC4', 'Q7RTP6', 'Q9H4M7', nan, 'Q9P127', 'Q8TAI7', nan, 'Q69YQ0', 'Q9BRR9', 'P03372', 'Q8TDR2', 'Q9UPN3', 'Q15654', 'Q70Z35', nan, nan, 'Q05397', 'P18206', 'P61586', 'Q9UI47', nan, 'Q14195', 'Q2TAL5', 'P31431', 'Q86UX7', 'Q9Y5K6', 'Q96JY6', 'P52789', 'P13994', nan, 'P02751', 'Q5XUX0', 'Q8IY33', 'A5YM69', 'P54105', 'O75369', 'Q9UHB6', 'Q8…	147	42	122.681	0
O00154	ACOT7 BACH	['Q9Y6B6', 'Q5HYK3', 'P02511', 'Q9NR31', 'Q96FC7', 'Q15365', nan, 'P0C7T5', 'Q9H9S4', 'Q96QB1', 'Q01085', 'Q04323', 'Q9C0B5', 'O95379', 'Q6PKH6', 'P31483', 'Q9BSI4', 'P49189', 'O75489', 'P54253', 'P38398', 'P54274', 'Q9H4M7', nan, 'P25705', 'Q8WVP5', 'Q9NUX5', 'P49116', 'P04179', 'Q96FW1', 'P55347', 'Q5FVE4', 'Q8NBF2', 'Q9NQZ6', 'Q969Z4', 'Q96GR2', 'Q13263', 'Q5S007', 'Q9P258', nan, 'P31150']	41	37	20.2093	0
O00155	GPR25	['Q9UJ14', 'Q96BD0', 'O95292', 'Q86W33', 'Q58DX5', 'Q96BA8', 'Q9HD89', 'Q9P003']	8	2	1.23488	0
O00159	MYO1C			38	45.1442	0
O00160	MYO1F			33	20.2581	0
O00161	SNAP23	['Q15811', 'Q99622', 'Q15833', 'Q8WVM8', 'Q6PIW4', 'P01111', 'Q96C24', 'A8MW92', nan, 'Q03169', nan, 'O95295', 'Q9NZM3', 'Q96EV8', 'P54578', 'P08247', 'O14920', 'Q6PUV4', 'Q8NB90', 'P51157', 'P29275', nan, 'O95249', 'O75396', 'Q9C0B5', 'Q99523', 'Q9H2B2', 'P35579', 'Q86SS6', 'Q7Z6P3', 'Q68DD2', 'Q86Y82', 'Q8WXH6', 'Q9NZ43', 'P54920', 'Q9BSW2', 'P04278', 'Q9HCH5', 'Q15334', 'Q9UNK0', 'O60499', nan…	212	43	66.0465	0
O00165	HAX1 HS1BP1	['P14317', 'Q7RTP6', 'Q8NB78', 'O00303', 'Q9Y5K6', 'Q9UGI8', 'Q96AJ1', 'P42262', 'P12236', 'Q96PU5', nan, 'P59046', 'Q14457', 'P22676', 'O75880', 'Q8NHX9', 'P32004', nan, 'Q9P0L9', 'P61601', 'Q14344', nan, 'Q96RS6', 'O14980', 'Q9H4M7', 'Q13491', 'Q13951', 'P27348', 'P31749', 'Q14847', 'Q03405', 'P11137', 'O00429', 'P51674', 'Q9BSJ2', 'P03372', 'Q9Y312', 'O94761', 'O95235', 'O15371', 'P16615', 'Q9…	156	43	70.707	0
O00167	EYA2 EAB1	[nan, 'O43316', 'Q08117', 'Q96T76', 'Q9Y2K5', 'Q04727', 'P35548', 'P00519', 'Q04724', 'Q9H808', 'Q9UI36', nan, nan, 'Q9NQB0', nan, 'Q02548', 'P55771', 'P27797', 'Q9NRY7', 'P42684', 'Q01974', nan, 'O00560', nan, nan, 'Q02962', 'Q9NZN8', 'A0PG75', nan, 'Q9UNS1', 'O15550', 'Q6ZVX7', 'Q9NRQ2', 'O95343', 'P04899', 'Q96NX9', 'Q9UJU2', 'P23760', 'Q12830', 'Q9H2W2', 'Q9UBX2', 'P23759', nan, 'Q96MA1', 'P5…	81	22	8.68372	0
O00168	FXYD1 PLM	['P08697', 'Q9HD26', 'O14678', 'P54707', 'P58549', 'Q09428', 'Q9H8W3', 'Q9H221', 'P27348', 'P54709', 'P51164', 'O60706', 'P26678', 'P05023', 'Q9ULP0', 'P13637', 'Q9UN42', 'P32418', 'P54710', 'Q9BZC7', 'P59646', 'P16615', 'P19634', 'P05026', 'P56539', 'P30047', 'O95817', 'P20366', 'Q15842', 'P50993', 'P50552', 'Q9NR33', 'P14415', 'P09493', nan, 'Q9NP58', 'Q13733', 'Q9UGV2', 'Q9C0B5', 'Q9NUT2']	40	38	74.9953	0
O00170	AIP XAP2	['P50750', 'Q9H2U2', 'P07949', 'P41182', nan, 'Q6PHR2', 'Q9BVM2', 'P10827', 'Q9UKP3', 'P25685', 'Q9UL18', 'P35869', 'Q9UIM3', 'Q86XK2', 'Q07869', 'Q9UHD1', nan, 'Q92985', 'Q9Y2Z0', 'Q59H18', 'Q9NTX5', 'P08235', 'Q9UDY4', 'O94761', 'Q96MX6', 'Q53GS7', 'Q9H4M7', 'Q15785', 'Q9NR46', 'Q14344', 'Q15388', 'P27815', 'Q9Y4P8', nan, 'P68400', 'P13385', 'P30874', 'Q92797', 'Q16543', 'Q6ZNJ1', 'P09936', 'P5…	65	43	62.8744	1
O00175	CCL24 MPIF2 SCYA24	['P05113', 'P51677', 'O14625', 'P47992', nan, 'O00585', 'P49238', 'Q9BZP6', 'Q99616']	9	16	11.5349	0
O00178	GTPBP1	['P40197', 'O43663', 'Q5JVS0', 'Q6K0P9', nan, 'Q7L8J4', 'Q8IZH2', 'Q13901', 'Q9NQT5', 'Q9H0T7', 'O60333', nan, 'Q8IYB8', 'Q16254', 'Q9UBU9', 'Q66K66', 'Q01780', 'Q8TDD1', 'Q5U5Q3', 'Q96G04', 'Q9H974', 'P11021', 'Q7L590', 'P10745', 'Q9BXR0', 'O15118', 'O43490', 'O95813', 'P08621', 'Q86US8', 'Q9NQT4', 'Q15024', 'P60903', 'Q9UKE5', 'Q5RKV6', 'P30530', 'Q9P2J5', nan, 'P35232', 'O60462', 'Q8NC51', 'P1…	113	41	19.6163	0
O00180	KCNK1 HOHO1 KCNO1 TWIK1	['Q9Y257', 'Q96T54', 'Q9NPC2', 'P63279', 'P24588', 'Q9Y2U2', 'Q96T55', 'P62330', 'Q9H427', 'Q12809', 'Q9HB14', 'A5PKW4', 'O95069', 'Q9NYG8', 'P63165', 'O95279', 'Q9HB15', 'P57789', 'O14649', 'Q7Z418', 'P51788']	21	30	9.3	0
O00182	LGALS9	['P51161', 'Q96AB3', 'O75054', 'P54802', 'P31641', 'P08962', 'O43567', 'Q12913', 'P84022', 'P18627', 'O43513', 'P01730', 'Q06124', 'Q15262', 'P62316', 'Q5ZPR3', nan, 'Q96D42', 'P13612', nan, 'P29762', 'Q86YS7', 'P07148', 'P56470', nan, 'Q9UIQ6', 'P02751', 'Q96KB5', 'Q3B8N2', 'P49116', 'P23634', 'A6NFH5', 'Q8NB49', 'P23142', 'Q9P2B2', 'Q8NBW4', 'P50120', 'P06731', 'O15540', 'P42892', 'P05413', 'Q5…	124	33	16.8512	0
O00186	STXBP3	['Q7Z699', 'P61026', 'Q969Q5', 'Q9H299', 'O00291', 'O00273', 'P61764', 'Q6UXX9', 'Q9NX57', 'Q9UI08', 'P60880', nan, 'Q2I0M5', 'Q12846', 'Q9H1K0', 'Q6AI12', 'O00161', 'O15305', 'Q86YS6', 'P04275', 'Q9BV40', 'Q14088', 'Q96IW7', nan, 'P51149', 'Q9H0N0', 'Q8IZ41', 'Q7Z602', 'P63027', 'Q6PD74', 'P59190', 'P51151', 'Q86XX4', 'P61020', 'Q9UPW8', 'Q5S007', 'O43752', 'O75439', 'Q9ULI0', 'P09958', 'Q96AJ9'…	196	43	29.807	0
O00187	MASP2	['P05231', 'O75636', 'O43897', 'P05155', 'P01133', 'Q9Y6Z7', 'P0C0L5', 'P04626', 'P40313', 'P09871', 'P13497', 'P48740', 'Q16878', 'P01031', 'P43629', 'P11226', 'O00602', 'P02745', 'Q9BWP8', 'P98066', 'P55899', 'Q15485', 'P01024', 'P10809', 'P0C0L4']	25	4	3.61163	0
O00189	AP4M1 MUARP2	['Q9BPW5', nan, 'P61019', 'Q96A58', 'P53680', 'Q8N4Z0', 'Q9UJC3', 'Q9HBH0', nan, 'Q96JC1', 'Q6T310', 'Q96NL6', 'Q96BM9', nan, 'Q9UK23', 'Q9Y6B7', nan, 'P20338', 'P01130', 'P12268', 'Q15382', 'P59780', 'P52198', 'Q10471', 'Q8N8L6', 'P61601', 'Q8IXI2', 'Q96CW1', 'Q3SXY8', 'Q6PL24', 'P42566', 'Q9H4L7', 'Q9H3P7', 'Q9Y6I3', nan, 'Q9Y3L5', 'P61966', 'O94955', nan, 'Q96S79', 'P09496', 'Q9NVJ2', 'P01112'…	206	39	8.75581	0
O00192	ARVCF	['O60716', 'O60500', 'Q92835', 'Q96JQ0', 'P22891', 'P35221', 'Q07955', 'Q86UL8', 'P33176', 'P60763', 'P22223', 'P55286', 'O15066', 'Q13972', 'O75530', 'P55196', nan, 'Q96ST8', 'Q96RT1', 'Q9ULB5', 'Q5SW24', nan, 'Q13464', 'Q86YT6', 'Q5TCQ9', 'O75116', 'Q9HBT6', nan, 'P55283', 'P19022', 'Q9H1H9', 'P26232', nan, 'Q9H6Y5', 'Q9UDY2', 'Q9HA47', 'P08134', 'P35568', 'Q9NQT8', 'P52735', 'Q702N8', 'Q7Z6J6'…	98	8	1.92791	0
O00194	RAB27B	['P24386', 'Q03135', 'Q9BY14', 'P26374', 'Q96C24', 'Q7Z3E2', 'P57735', 'Q9NQX4', 'P62491', 'Q8IYJ3', 'Q9BV36', 'P14679', 'Q14108', 'P49366', 'O60645', 'P51159', 'P21453', 'Q8NFW9', 'Q14184', 'Q16555', 'Q8TDW5', 'Q9ULV0', 'Q9HCH5', 'O60333', 'Q4VX76', 'Q9H1H9', 'P01112', 'P61006', 'P04062', 'O14795', 'P50395', 'Q15907', 'P31150', 'P21266', 'Q14183', 'Q9Y4I1', 'Q9Y2J0', 'Q8NEV8', 'Q70J99', 'Q9UNE2']	40	16	5.4907	0
O00198	HRK BID3	['P10415', 'Q6V1X1', 'Q16548', 'Q07021', 'Q01094', 'Q07817', 'Q07820', 'P48023', 'Q92934', 'Q92843', 'P16070']	11	2	0.704651	0
O00203	AP3B1 ADTB3A	['P15813', 'Q6ZS81', 'Q8NEU8', 'P35606', 'Q96L33', 'Q86XD5', 'Q10567', 'Q6NXG1', 'P46100', 'O95758', 'P36405', 'Q9P299', nan, 'P21554', 'Q9P2D3', 'P34947', 'P36406', 'Q9Y272', nan, 'Q9P2U8', 'Q8IXI1', 'O94973', 'P63000', 'O75628', 'O75674', 'P02545', 'P36507', 'P55042', 'Q7L0Q8', 'P61018', 'Q8NC96', 'Q8TD20', 'P53677', 'Q96KC2', 'Q9NS91', 'P12931', 'Q92633', 'Q9UEU0', 'Q96F83', 'Q93009', nan, 'Q9…	405	43	22.3302	1
O00204	SULT2B1 HSST2	['P0CG38', nan, 'Q9UMR2', 'P14621', 'P0CG39', 'P11142', 'O43704', 'Q6S8J3', 'P07900', 'Q9P2G9', 'Q96Q40', nan, nan, 'O43707', 'Q96IK5', 'O95352', nan, 'P12814', 'P63261', 'Q96Q35', 'P08238', nan, 'Q6IMI6', nan, 'P49888', 'O43900', 'Q06520']	27	13	11.5163	0
O00206	TLR4	['Q96LT9', 'P16070', 'P02511', 'Q12929', 'Q9UL25', 'O43660', nan, 'P17676', 'P08758', 'O00743', 'Q9P296', 'Q9BWJ5', 'Q9Y4K3', 'Q12791', 'Q13427', 'Q9H9S0', 'Q9UJY1', 'Q96LC7', 'O60306', 'P46734', 'Q86XR7', 'P10242', 'P0DJI9', 'P15516', 'Q9UHD2', 'Q99459', 'Q12852', 'Q9NR97', 'P02675', 'Q15459', 'P32121', 'Q9NP99', 'P47710', nan, 'P35579', 'Q99759', 'Q9HCS7', 'O14830', nan, 'P34932', 'O00339', 'Q9…	480	35	13.6558	0
O00212	RHOD ARHD	['P27105', 'P04899', nan, 'Q8IWA4', 'Q92930', 'Q9NR81', nan, 'P54762', 'Q96S21', 'Q96DR7', 'Q86X27', nan, 'Q8TCU6', 'Q13163', 'Q9UKG1', nan, 'P31749', 'Q9NXL2', 'O95782', 'P53778', 'Q15437', 'Q9NZN5', 'Q7Z7B0', 'P50395', 'O43293', 'Q70Z35', 'P35125', 'Q9UPM8', 'P00519', 'P46940', 'Q2MJR0', 'P32019', 'Q16513', 'Q14562', nan, 'Q16620', 'P19086', 'Q9NRD5', 'P26447', 'P57721', 'P49841', 'P26641', 'Q0…	324	30	6.82093	0
O00213	APBB1 FE65 RIR	['P00519', 'P78504', 'P63096', 'P61201', 'P01023', 'Q08554', 'Q6ZMI0', 'Q8TF74', 'Q9Y6W5', 'P55290', 'Q9P219', 'P36873', 'P67809', 'Q99767', 'Q12766', 'O75581', 'Q99879', 'Q9P2D3', 'P06737', 'Q12800', nan, 'Q9NZI7', 'Q93079', 'Q9Y272', 'Q8NBX0', 'Q9Y2W1', 'Q92597', 'P45983', 'Q03154', 'P07737', 'O43143', 'Q08211', 'O75665', 'O14926', 'P07942', 'Q16512', 'O75093', 'Q92556', 'Q6ZS81', 'Q06481', 'O9…	256	39	24.1372	0
O00214	LGALS8	['Q96Q45', 'P62316', 'Q13683', 'Q15262', 'Q9Y2J2', 'Q9BXP2', 'Q8IYM9', nan, 'Q15223', 'P23470', 'P47929', 'P51795', 'P57057', 'O60279', 'Q6NSJ5', 'Q6IQ23', 'O94886', 'Q12913', 'O43567', 'Q9C030', 'Q9UNQ0', 'P08962', 'P51161', 'Q96AB3', 'Q8TD43', 'Q9BZZ2', 'Q96HA4', 'A6NFH5', 'P23634', 'P0CI25', 'Q86VP1', 'Q9H4G0', 'P02751', 'Q5T3F8', 'Q9UIQ6', nan, 'P56470', 'P07148', 'Q7L523', 'P45844', 'P29762'…	172	42	28.6977	0
O00217	NDUFS8	['P62805', 'P47985', 'P14927', nan, 'Q9Y5U8', 'Q71RC2', 'P25705', 'P40939', 'Q02221', 'O95298', 'Q659C4', 'Q16718', 'Q99623', 'Q7Z4Y8', 'P03886', 'Q969M1', 'P0DPH7', 'P31941', nan, nan, 'Q8IUX1', 'P20674', 'E9PQ53', 'Q8IWL3', 'Q7KZF4', 'Q9Y375', 'Q9NVI7', 'O00567', 'P43304', 'P09622', 'O95182', 'P68366', 'Q6P4F2', 'P49327', 'O43678', 'Q9HA47', 'Q6UXV4', 'Q6YFQ2', 'Q15063', 'Q02045', 'Q6ZMR3', 'Q1…	270	43	77.4977	0
O00219	HAS3	['Q9BQI5', 'Q9Y623', 'Q14154', 'Q9NQX4', 'P11055', 'Q8NBH2', nan, 'Q8TAF8', 'Q9HD67', nan, 'Q9Y2K3', 'O60861', 'P13535', nan, 'P21815', 'Q96BR5', 'Q0JRZ9', 'Q9Y2H9', nan, 'Q68CR1', 'Q9HAU5', nan, 'O75167', 'Q8WVC0', nan, nan, 'Q7Z736', 'Q9ULV0', 'P12883', 'Q9UBV2', 'Q9UPT5', 'Q5U651', 'O43795', 'Q9UBC5', 'Q13402', 'O95236', 'Q9H6R6', nan, 'Q3KQV9', 'B0I1T2', 'Q8IUG5', 'Q16851', 'Q9P2M1', 'Q92819'…	80	13	3.81395	0
O00220	TNFRSF10A APO2 DR4 TRAILR1	['Q13618', 'Q9NNW7', 'P08238', 'Q04771', 'O43521', 'Q8N9V3', 'O00300', 'Q96P48', 'Q13158', nan, 'Q8WVV5', 'Q9NPF0', 'P21580', 'P33681', 'P19438', 'Q5QP82', 'P08758', 'P24394', 'Q9UBN6', 'P07900', 'Q9Y5S8', 'O15519', 'P48023', 'P50591', 'P11836', 'P17931', 'Q12933', 'P62258', 'Q96D59', 'O75469', 'O14980', 'P22681', 'P11142', nan, 'P04637', 'P34932', 'P31749', 'Q9Y4E6', 'P40879', 'P10721', 'Q9BXX0'…	92	33	6.27209	0
O00221	NFKBIE IKBE	['P34931', 'Q9NSB8', 'P11142', 'Q04864', 'P23246', nan, 'P78527', 'P51148', 'P56524', 'Q9Y6K9', 'P0DP25', 'Q15653', 'Q13619', 'P19838', 'Q00653', 'Q9BZK7', 'P23396', 'O00743', 'P51665', 'P43686', 'P11021', nan, 'P07900', 'Q9UKB1', 'Q9BVC4', 'Q86YM7', 'Q9UQL6', 'Q15276', 'Q9BZF9', 'Q96GA3', 'Q9BV87', 'Q00613', 'Q5VVH2', 'Q8IX90', nan, 'O95816', 'Q5S007', 'P61011', 'P28066', 'Q86Y37', nan, 'Q9UL26'…	105	37	7.81163	0
O00222	GRM8 GPRC1H MGLUR8	[nan, 'Q9UBS5', 'P51116', 'P08908', 'P14616', 'Q14289', 'Q99527', 'O95475', 'P28223', 'Q9NP62', 'Q05586', 'Q99961', 'O60481', nan, 'Q14832', nan, 'Q92731', 'Q9NQ66', nan, 'Q14573', 'Q9Y3R0', 'Q8TCU5', 'P06241', 'Q06787', nan, 'Q13255', 'P50148', 'P50548', 'Q8N1W2', 'Q06546', 'P20472', 'Q15723', 'P63279', 'P17947', 'P04156', 'P49407', nan, 'Q99963', 'P21333', 'Q9UBB6', 'P0DP23', 'Q7Z6J2', 'P61764'…	66	1	0.506977	0
O00231	PSMD11	['Q14185', 'P11142', 'P28074', 'P27348', 'Q8NBU5', 'Q8WW22', 'Q7L5N1', 'Q8N6G6', 'P62258', 'P0CG48', 'O14818', 'Q9H4M7', 'Q92914', 'P31689', 'O43933', 'Q6ZS86', 'P55789', 'Q15843', nan, 'Q9Y4P8', 'P30048', 'P14625', 'O14802', 'Q7Z6Z7', 'O15205', 'Q96CF2', 'Q7RTR0', 'Q9P212', 'P54646', 'P61981', 'Q9H009', 'Q9BZ29', 'Q14318', 'P19174', 'Q6ZMP0', 'Q92905', 'Q9BRC7', 'O94761', 'Q9UBW8', nan, 'Q9Y5U4'…	308	43	32.9907	0
O00232	PSMD12	['Q9C0D5', 'P52292', 'Q8TC94', 'Q14997', 'Q13151', 'O75449', nan, 'P06756', 'P61163', 'A6NI47', 'Q8N9B4', 'Q86SG2', 'Q6S5H5', 'Q86YR6', 'P28065', 'P63096', 'P28070', 'P42025', 'A8MTJ3', 'P42771', 'O43242', 'Q04917', 'Q9BY14', 'A6NC57', 'Q6ZVZ8', nan, 'Q6ZVH7', 'P11021', 'P22087', 'Q8TAA3', 'O00231', nan, 'Q9Y576', 'Q99613', 'Q9H4L7', 'Q9P1U1', 'B4E2M5', 'Q96C11', 'P62987', 'Q9P0J7', 'Q8TC84', nan…	370	43	13.186	0
O00233	PSMD9	['Q9NZC7', 'Q96BH3', 'O14810', 'Q9BVQ7', 'O00139', 'Q5FVE4', nan, 'Q92530', 'Q9Y5K5', 'O95400', 'Q9UL45', 'Q13075', 'Q9Y6D9', 'Q5SZL2', 'Q4G0X9', 'P04179', 'Q13526', 'P62263', 'P11802', 'P08887', 'A5LHX3', 'P09651', 'Q9ULI0', 'P25490', nan, 'P25788', 'P24941', 'P0DML2', 'P62195', 'Q9Y5A7', 'Q9HAU5', 'Q96GR2', 'Q13489', 'Q06323', 'Q9NPH2', 'O43255', 'Q15843', 'P61024', 'Q9NR09', 'Q9H4M7', 'O14818'…	142	36	11.4814	0
O00237	RNF103 ZFP103	[nan, 'P29144', 'Q8IXW5', 'O14933', 'P62253', 'Q712K3', 'P09958', 'P35269', 'Q9C0C9', 'P52435', 'P61086', 'O94888', 'Q16763', 'Q12802', nan, 'Q86XX4', 'Q9UBV2', 'Q9GZP9', 'P51668', 'P13984', 'P16519', 'Q9Y385', 'P29122', 'Q14703', 'P49459', 'P36954', 'Q2I0M5', 'Q16549', 'Q13438', 'P63146', 'Q96LR5', 'P61077', 'Q9NR09', nan, 'P61088', 'Q6UXX9', 'O15514', 'P30876', nan, 'Q8NAA4', 'Q9Y2X8', 'P62487'…	71	38	18.1186	0
O00238	BMPR1B	['O14807', 'P35916', 'O43597', 'P33176', 'P37173', 'Q93097', 'Q30201', 'Q13145', 'P27037', nan, 'P12644', 'Q96S38', 'P61812', 'Q9H2X0', 'Q9NR23', nan, 'P01137', 'P62942', 'Q9P0J1', 'Q5SW24', 'Q6UXM1', 'O75688', 'O60383', 'P13612', 'P05106', 'Q9BU40', 'Q9UP52', 'P12643', 'P02765', 'Q9Y519', 'P05107', 'Q02750', nan, 'Q04771', 'Q16851', 'Q15797', 'Q15796', 'P68400', 'Q9HCE7', 'O15355', 'P12645', 'P3…	200	11	4.53256	0
O00241	SIRPB1	['Q8TD46', 'Q15466', 'O43914', 'Q06124', 'Q08722', 'P09603', 'P02654', 'Q9NWB1', 'Q9UK22', 'P43405', 'Q9NZI6', 'Q01860', nan, 'O60500', 'Q06416', 'Q9UBK5', 'P63208']	17			0
O00244	ATOX1 HAH1	['Q9NWM8', 'P07737', 'Q04656', 'A0A0B4J2A2', 'P08294', 'Q96AY3', 'Q9C0D3', nan, 'O43822', nan, 'P08047', 'P51911', 'P13804', 'Q96C23', 'P35670', 'Q9Y536', 'A0A075B759', 'Q9UHI7', 'A0A075B767', 'O95749', 'P0DN26', 'Q00688', 'Q15417', 'Q6PIS1', 'Q8NC06', 'Q99439', 'O95243', 'P55809', 'Q14318', 'Q96DV4', 'P13010', nan, 'P68106', 'P07108', 'Q12899', 'P62937', 'P62854', 'P30086', 'Q6WRX3', 'Q02790', '…	94	43	90.286	0
O00253	AGRP AGRT ART	['P0C0L4', 'P08700', 'Q12870', 'O75056', 'P01024', 'Q12802', 'P01031', 'Q96G30', 'P41968', 'Q5JS37', 'P32245', 'P0C0L5', 'P01189', 'Q15726', 'P28335', 'Q92847', 'P07101', 'Q9H3F6', 'P28799']	19	2	0.939535	0
O00254	F2RL2 PAR3	['O60262', 'Q9UBI6', 'Q99717', 'Q15797', 'Q9BYG4', 'P30679', 'O15105', 'P00734', 'Q14344', 'P50150', 'P59768', 'Q05513', 'P62879', 'P12830', 'Q9BYG5', 'Q03113', 'Q13009', 'P35222', 'O14775', 'P60953', 'Q15796', 'P50148', 'Q02156', 'P25116', 'O14610', 'O60500', 'Q9HAV0', 'P16520', 'P63215', 'Q96J84', 'P84022', 'Q13485', 'Q9NPB6', 'P63218', 'P35221', 'Q8NI35', 'Q9UK08', 'Q9P2W3', 'P50151', 'O95837'…	48	5	1.42093	0
O00255	MEN1 SCG2			36	11.693	1
O00257	CBX4	['P55854', nan, 'Q9UM13', 'P51784', 'Q58WW2', 'P58876', 'Q9BXT8', 'Q71DI3', 'P55201', 'Q15910', 'Q9UPS6', 'Q86VY4', 'P06748', 'Q9ULH1', 'Q9ULD4', 'O60566', 'Q9UBC3', 'O75592', 'Q9H0J9', 'Q76L83', 'P31947', 'O60315', nan, 'P04908', 'Q8N448', 'Q71UI9', 'Q8IXJ9', 'O94888', 'Q8IUE6', 'Q16763', 'Q14781', 'O75530', 'Q9Y2K7', 'P43246', nan, nan, 'Q99879', 'Q9HC52', 'Q9BZS1', 'Q8IYB7', 'O60762', nan, 'P1…	257	36	10.0023	0
O00258	GET1 CHD5 WRB			43	31.007	0
O00264	PGRMC1 HPR6.6 PGRMC	['P27361', 'P27824', 'A2RRL7', 'Q9NP90', 'Q14318', 'Q93008', 'Q69YN4', 'P56962', 'O14733', 'O00743', 'P63165', 'O60313', 'O94761', nan, 'P06401', 'Q16678', 'P61956', 'P49326', 'Q9P2Y5', 'P10144', nan, 'Q6DD88', 'Q96GD4', 'Q7Z3V4', 'Q13535', 'P51572', 'Q5BJD5', 'Q12874', 'P28845', 'O15400', 'Q5H9R7', 'Q8N5Y8', 'P07099', nan, 'P22314', 'Q9H4M7', 'Q96PU4', 'P20813', 'P04798', 'P62140', 'Q8NEB9', 'P1…	184	43	106.981	0
O00267	SUPT5H SPT5 SPT5H	['Q4G0F5', 'Q5VT52', 'O14830', 'P21127', 'Q96S94', 'Q96PV6', 'Q9BQA1', 'O15391', 'Q8NHM5', 'Q86YA3', 'P62314', 'Q9P2E3', nan, nan, 'Q8NEG5', 'Q96S65', 'Q9HCE1', 'O94762', 'P19447', 'Q05D32', 'P07900', 'Q96ST2', 'P53041', 'Q8IYU2', 'P51530', 'O14646', 'Q01105', 'Q2TBE0', 'Q86XS8', 'Q9Y535', 'Q9H0F5', 'O15347', 'P23193', 'P62487', 'O95071', 'O14578', 'Q14004', 'Q96ST3', 'O96013', 'Q9UGU0', nan, 'O7…	409	43	46.7256	0
O00268	TAF4 TAF2C TAF2C1 TAF4A TAFII130 TAFII135	[nan, 'P08047', 'P35869', 'Q8TBZ3', 'Q9Y4W2', 'Q13042', 'Q9H4L4', 'P13984', 'Q149M9', 'O75486', 'P19388', 'Q13185', 'Q9NXF1', 'Q9UJX3', 'Q7Z3B3', 'Q9Y230', 'Q8NEM7', 'Q07352', 'Q92750', 'P47974', 'P53803', 'Q02962', 'P36954', 'P19338', 'O75529', 'P0CG40', 'P51946', 'P21675', 'Q96P53', 'Q6SJ96', 'Q9Y3D8', 'Q99496', 'O75461', 'Q8NDX5', 'Q86U86', 'Q6P1X5', 'Q8WUB8', 'Q13888', 'Q92830', 'Q9NSI6', nan…	232	4	1.72093	0
O00270	GPR31	['Q0VF96', nan, 'P36575', 'P01112', 'Q9H5U6']	5	0	0.12093	0
O00273	DFFA DFF1 DFF45 H13	['O00487', 'Q86UX7', 'P12277', 'O75821', 'Q96NT1', 'Q6ZN16', 'P46736', nan, 'P20042', 'Q15738', 'P14060', 'P42574', 'P62633', 'P52294', 'P31153', nan, 'P25685', 'Q8WUS8', 'P13584', 'Q9Y6E2', 'Q9BQL6', 'Q6ZVM7', 'Q7Z6G3', 'Q96AX1', 'Q14974', 'Q96HA7', nan, 'Q9H2F3', 'O00186', 'Q5S007', 'Q00266', 'Q9HAV0', nan, 'Q15751', 'Q15833', nan, 'P54646', 'P61764', 'Q99570', 'Q8WVM8', 'P51124', nan, 'P53041'…	61	42	14.6884	0
O00287	RFXAP	['Q13547', 'P19338', 'P56524', 'P16220', 'Q2KHR2', 'P55769', 'P28482', 'P62805', 'Q8HWS3', 'Q9H9E1', 'P22670', 'Q33E94', 'P51532', 'P48382', 'Q03111', 'O14593']	16	32	4.99767	0
O00291	HIP1	['Q9NQU5', 'Q9H5Q4', 'Q9C0B5', 'P14091', 'Q9BZP6', 'O15394', 'Q7Z6P3', 'P63010', 'P14317', 'P63267', 'Q13492', 'O43516', 'O75146', 'P0CG39', 'Q96I59', 'P53675', 'O96009', 'P51157', 'O95782', 'O75530', 'Q9Y615', 'Q9Y614', 'O00499', 'Q6S8J3', 'P07339', 'Q8IZ41', 'Q9H201', 'Q05D60', 'Q8NHS4', 'O14641', 'Q9NZM3', 'P09497', 'Q9NZS9', 'Q9NWB7', 'Q15811', 'Q8TDG2', 'Q15038', 'Q15833', 'P20339', 'P29466'…	181	36	10.6698	0
O00292	LEFTY2 EBAF LEFTA LEFTYA TGFB4 PSEC0024	['Q9Y243', 'O43187', 'P27037', 'P0CG37', 'Q04771', 'Q01860', 'P08922', 'P16591', 'P53667', 'Q8IVT5', 'O75610', nan, 'Q13308', 'Q9H2X0', 'O75116', 'Q05513', 'P08581', 'Q5VT25', nan, 'Q9UM73', 'O00238', 'P48431', 'P0CG36', 'P36896', 'Q504Y2', 'Q09472', 'P49841', 'P37173', 'P07332', 'P31751', 'P36897', 'P49711', 'P14616', 'Q9Y5S2', 'Q04912', 'Q96RG2', 'Q9H9S0', 'P01133', 'P08572', 'Q8NER5', 'P36894'…	64	8	9.57907	0
O00294	TULP1 TUBL1	[nan, 'Q9Y6G9', 'Q641Q2', 'Q8WXC6', 'P31350', 'O00231', 'Q7LG56', 'Q14393', 'P16333', 'P61201', 'Q07343', 'Q99627', 'P30530', 'Q9UNS2', 'P78559', 'O43237', 'Q92905', 'Q6TFL4', 'Q9Y4E1', 'Q7L5N1', 'Q9ULB1', 'Q16610', 'P49711', 'Q05193', 'P56545', 'Q12866', 'Q9UNA1', 'Q92609', 'Q13619', 'P46821', 'Q9BT78', 'Q8N2I9']	32	0	0.0837209	0
O00299	CLIC1 G6 NCC27	['Q9BXS9', 'Q9H313', 'Q14008', 'Q9UN88', 'Q8N5H7', 'P02751', 'P51801', nan, 'Q96FW1', nan, 'Q9BZZ2', 'Q96S66', 'O76090', 'O14493', 'O94811', 'Q58WW2', 'P15311', 'P35052', 'O75311', 'Q04760', 'O75530', 'Q9BQA1', 'P49903', nan, 'P18507', 'Q8N3V7', 'Q5T8D3', 'Q8NFU0', 'P18505', 'Q96JB2', 'P27918', 'P23416', 'P47870', 'Q9H0L4', nan, nan, 'Q9NQ90', 'O00591', 'Q9UI15', 'Q15257', 'Q15058', 'O75521', 'P4…	138	42	54.1651	0
O00300	TNFRSF11B OCIF OPG	['P29279', 'O75888', 'P04275', 'P98066', 'P06213', 'O14798', 'P50591', 'Q7Z4W1', 'P01730', 'Q05397', 'P18827', 'Q9Y6Q6', 'P37231', 'Q9UBN6', 'O43557', 'O00220', 'O14763', 'O14788']	18	14	6.0907	1
O00303	EIF3F EIF3S5	['O14562', 'Q14152', nan, 'Q9UQL6', 'P78344', 'O60739', 'P28065', 'O14818', 'Q8NBU5', 'P61026', nan, 'O43933', 'Q9NR50', 'P63241', 'Q96CF2', 'P63165', 'P05198', 'Q969P5', 'Q9NRF8', 'Q71UM5', 'Q99436', 'O15457', 'Q9UBQ5', 'Q13263', 'P62847', 'Q92900', 'Q5S007', 'A5LHX3', 'P23443', 'Q9Y6M9', 'Q15646', 'Q96JY0', nan, 'P06493', nan, 'Q9Y6I4', 'P60866', 'Q9UI09', 'P42166', 'P63244', 'Q02241', 'P62244'…	394	43	89.2698	0
O00305	CACNB4 CACNLB4	['Q13972', 'Q99250', 'P54284', 'Q07343', 'Q13936', 'Q9ULQ1', 'Q7LDG7', 'O95267', 'P35498', nan, 'P35499', 'Q86XM0', 'Q68D86', 'Q08289', nan, 'Q13698', 'Q9UBN1', 'Q5JST6', 'Q8IV61', 'Q96MF2', 'Q9UI33', 'Q9NY47', 'O14827', 'Q8TDF6', nan, 'O00555', 'P54652', 'Q9P0X4', 'Q8WXS5', 'P62714', 'O60359', 'Q8N9I0', 'Q8N5Z5', 'Q15878', 'Q15858', 'Q06432', 'P67775', 'Q13362', 'Q01668', 'P21579', 'Q01085', 'Q1…	77	4	1.67907	0
O00308	WWP2	['P63151', 'P04792', 'P12273', 'P31946', 'P29034', 'Q9NQ88', nan, 'P29353', 'Q9HAK2', 'Q99877', 'P09382', 'P11441', 'P25208', 'Q9UPU5', 'P08621', 'Q2NL82', 'P11387', 'Q92738', 'Q9UBC2', 'Q9Y4E8', 'P43358', 'P0DMV8', 'Q9H074', 'P18615', 'Q13247', 'Q15366', 'Q16630', 'Q9GZS3', 'Q93009', 'Q07020', 'P46087', 'Q9NWL6', 'Q12789', 'Q9Y2X8', 'Q6PKG0', 'Q7Z2T5', 'P09234', 'Q02809', 'Q9BYG3', 'Q14449', 'Q9…	943	43	21.1535	0
O00311	CDC7 CDC7L1	['Q92547', 'Q07002', 'Q9HAW4', 'P24941', 'P50616', 'Q96EB6', 'Q9H9S4', 'O43683', 'Q07864', 'Q9Y376', 'Q9NS91', 'O60673', 'P31152', 'Q13111', 'Q16539', 'P53618', 'Q14240', 'P00558', 'P38936', 'Q99741', 'O15511', 'O75419', 'Q14566', nan, 'P09884', 'Q9UJA3', 'P35998', 'P60842', 'P11802', 'Q9Y5N6', 'P62191', 'Q99460', 'Q9BTE3', 'Q00526', 'P28340', 'Q8NFT6', 'P22897', 'Q56NI9', 'Q8N7H5', 'Q13156', 'P1…	124	19	4.2	0
O00322	UPK1A TSPAN21			4	3.92558	0
O00327	BMAL1 ARNTL BHLHE5 MOP3 PASD3	['Q16526', 'P35790', 'P62140', 'P68400', 'Q8IUM7', 'Q8IZU9', 'P10589', 'P08235', 'P51610', 'Q9UGN5', 'P20618', nan, 'P81133', 'P37231', 'P51957', 'Q07869', 'O00231', 'O14977', 'Q14765', 'P62805', 'P50553', 'Q8N3U4', 'Q99742', 'P51449', 'O43242', 'Q10586', 'Q13200', 'P10275', 'O75469', 'P31946', 'O95718', 'O00232', 'P42226', 'Q92560', 'Q8WVT3', 'O60341', 'Q9NQI0', 'P17980', 'P42345', nan, 'O15534'…	196	39	10.4233	0
O00329	PIK3CD	['P12931', 'O75344', 'O95302', 'Q9H7Z6', 'Q7Z572', 'P10451', nan, 'P10747', 'P49848', 'O43196', 'O00459', 'P23458', 'P01588', 'P68133', 'P63316', 'Q6ZNE5', 'Q9NQ66', 'Q99748', 'Q8WV41', 'Q8TD86', nan, 'Q01449', 'Q16594', 'P62495', 'P06213', 'Q5VWG9', 'P21860', 'P63098', 'Q92547', 'Q9H4E5', 'H3BUK9', 'Q8WYR1', nan, 'P52735', nan, 'Q6PIL6', 'Q9Y2I8', 'P35568', 'Q9NWM8', 'Q9HC35', 'Q99653', 'Q9Y3L5'…	490	36	12.8209	0
O00330	PDHX PDX1	['Q9ULD0', 'O60508', 'P60891', 'P36957', 'O60518', 'Q96IZ7', 'P32119', 'P25398', 'Q96HY7', 'Q8NHS4', 'P56385', 'O14874', 'Q9H3G5', 'Q6UY14', 'P51970', nan, 'Q9BXB1', 'P31930', 'Q96FJ2', 'P38936', 'Q5VT66', 'P46736', nan, 'Q9P0M9', 'Q16654', nan, 'P30049', 'Q10713', 'P08865', 'Q5VVJ2', nan, 'P42229', 'Q15149', nan, 'Q96P70', 'P63167', 'P35609', 'Q9NRD5', 'P51665', 'O76064', 'O43707', 'P22695', 'Q9…	193	43	22.3674	0
O00337	SLC28A1 CNT1	['P61026', 'Q53FP2', 'Q92674', 'Q8NCS4', 'Q6PL24', 'Q9H3P7', 'O43868']	7	4	4.26279	0
O00338	SULT1C2 SULT1C1	[nan, nan, 'Q9UGP5', 'Q06520', 'Q9BR01', 'Q9BSI4', 'P49888', 'O43704', 'P54274', 'Q96EA4', 'O75897', 'P0DMM9', nan, 'O95352', 'Q9NUX5', 'P50226']	16	11	7.83721	0
O00339	MATN2 UNQ193/PRO219	['P25391', 'O15075', 'Q8TDM6', 'Q8N568', 'Q5VZ46', 'Q16787', 'O95639', 'P48960', 'O95460', 'Q9Y2E6', 'O15230', 'O00115', 'Q07157', 'P26038', 'Q6UXI9', 'O00587', 'O15232', 'Q9NR61', 'Q9UBG7', nan, 'O14641', 'O14640', 'P51674', nan, 'Q9BY15', 'Q06330', 'Q14314', 'Q86UW9', 'Q92997', 'Q8TEW8', 'P50281', 'P28070', 'O60759', 'Q8IWY4', 'Q9NRC6', 'Q9ULZ9', 'Q99542', 'Q9Y6R0', 'O96020', 'O15031', 'Q9BYG4'…	114	35	70.1233	0
O00341	SLC1A7 EAAT5			2	0.804651	0
O00358	FOXE1 FKHL15 FOXE2 TITF2 TTF2	['P51608', 'Q08117', 'O60264', 'P23760', nan, 'P35453', 'P17096', 'Q8IYD8', 'P40425', 'Q04726', nan, 'Q9H3D4', 'O00148', 'P09086', 'Q04724', 'Q5SQQ9', 'P08651', nan, 'Q12830', 'P20264', 'Q13416', nan, 'P36402', nan, 'Q9UBD5', 'P31276', nan, 'P20265', 'Q9H808', 'Q9UKI9', 'P16220', 'Q01851', 'Q99626', 'P07202', 'Q9NQB0', 'Q9NRL2', 'Q6ZVX7', 'P49916', 'P78424', 'P43694', 'Q9HCS4', 'O14746', 'O95785'…	59	3	8.30465	0
O00370						0
O00391	QSOX1 QSCN6 UNQ2520/PRO6013	['P51957', 'Q9H1C3', 'P35222', 'Q06416', 'P04275', 'O95274', nan, 'Q9UMX0', 'Q01523', 'Q13950', 'P62837', 'P26367', 'O75695', 'P20036', 'P20265', 'P30101', 'Q9NR61', 'Q9NRR5', 'O60902', 'P02768', 'P07237', 'O95863', 'P08118', 'Q01860', 'O15266']	25	43	67.6907	0
O00399	DCTN6 WS3	['Q9Y5N6', 'Q8NI77', 'P68133', 'Q9P1U1', 'P47755', nan, 'Q96MC5', 'Q13409', 'Q02224', 'P52907', nan, 'Q9C0K3', 'P42025', 'Q2Q1W2', nan, 'P06493', 'Q6S5H5', 'Q9NZ32', 'Q86YR6', 'Q16082', nan, 'Q92845', 'O95239', 'P52732', 'Q9NPQ8', 'A6NI47', 'P61163', 'Q9NYP9', 'Q8TD16', 'Q969W9', 'P61081', nan, 'O15066', 'Q8TC94', nan, 'P68032', 'Q9H981', 'P33176', 'H3BUK9', 'O94805', 'A0JP26', 'Q14204', nan, 'Q9…	127	43	39.4	0
O00400	SLC33A1 ACATN AT1			41	14.6	0
O00401	WASL	['Q6S5H5', 'Q8TF74', 'Q9UMZ2', 'Q8WXH0', 'Q8TCG2', 'P01112', 'O43295', 'Q8IWW6', 'Q8N3D4', 'P50281', 'P07737', 'P08134', 'A6NI47', 'P54753', 'Q96B97', 'Q15642', 'Q9H4L7', 'Q9P1U1', 'Q13402', 'O94979', 'Q8NDI1', 'P09496', 'P14598', nan, 'P48060', 'Q92747', 'P61160', 'P33151', 'Q9Y3P4', 'Q86VI3', nan, 'A0A0A6YYL3', 'Q96FV2', 'Q12765', nan, 'P09619', 'O75369', 'Q9UHB6', 'Q9H4E5', 'H3BUK9', 'P98172',…	422	37	27.4488	0
O00408	PDE2A	['Q13976', 'P51828', 'P20594', 'Q08828', 'P24588', 'O95263', 'Q9Y227', 'O00170', 'P33402', 'P36959', 'Q13956', 'P49915', 'Q8TCD5', 'Q02846', 'P18545', 'Q16555', 'Q96PN6', 'Q16280', 'P00492', 'Q02153', 'P16066', 'Q8NFM4', 'Q969T7', 'P29973', 'Q16774', 'P22694', 'O75356', 'Q9H098', 'Q5MY95', 'Q9Y3D8', 'O14638', 'Q9UHK0', 'Q01433', 'Q9NPB1', 'Q08462', nan, 'Q01064', 'Q9BXI3', 'P25092', 'P51841', 'Q1…	88	35	20.3326	0
O00409	FOXN3 C14orf116 CHES1	['Q04724', 'Q9Y261', 'Q13573', 'O94921', 'Q92466', nan, 'Q12830', 'P03372', 'P20264', 'Q96ST3', 'P36402', nan, 'Q08117', 'Q13547', 'Q96B26', 'Q8IYD8', 'P48380', 'Q9Y297', 'P55317', 'Q04726', nan, 'Q6IN85', 'P09086', nan, 'Q69YN4', 'Q04727', 'Q6ZMT4', 'P14859', nan, 'Q9UJU2', 'Q8TAD8', 'O43524', 'P14866', nan, 'P78362', 'Q96EB6', 'Q9H808', 'Q9UKI9', 'Q9NQB0', 'P48378', 'P28069', 'Q12837', 'Q6ZVX7'…	49	43	35.0814	0
O00410	IPO5 KPNB3 RANBP5	['P52948', 'P54274', 'P22314', 'P29803', 'O14818', 'P62805', 'Q9UQB9', 'P68431', 'P00533', 'Q5JTH9', 'Q9NRC8', 'Q9UNN5', nan, 'P78317', 'Q8NC60', 'Q96CB9', 'P46013', 'P20648', 'Q9NRF8', 'O15205', 'P10644', 'P11177', 'Q9NRW4', 'O94761', 'P68431', 'Q96GD4', 'O15126', 'Q32NB8', 'P84243', 'Q8IY17', 'P54253', 'Q16790', 'P62861', 'P20839', nan, nan, 'O15127', 'Q30201', 'Q9H4L4', 'Q13547', 'Q9H089', 'Q7…	326	42	50.3093	0
O00411	POLRMT	['P04637', 'P33778', 'P0C7P0', 'Q9H4M7', nan, 'Q96QE5', 'Q4G0J3', 'Q9H5Q4', 'Q9C009', 'Q9Y6H1', 'P25963', nan, 'Q9NRC8', 'Q17RG1', 'Q14197', 'O43148', nan, 'Q14008', 'Q9UBG7', 'Q8TB72', 'Q8WVZ9', 'P51858', 'O94761', 'Q96HJ9', 'O95235', 'Q9Y676', 'P52815', 'Q5TC82', 'Q14671', 'Q9Y240', 'Q9NQW6', 'Q13148', 'Q9H611', 'Q5S007', 'Q6XQN6', 'Q9HBD1', nan, 'Q9P2P5', 'O94992', 'Q00059', 'Q13263', 'Q9BQ67'…	63	41	9.9	0
O00418	EEF2K	['P0DP23', 'Q9UKV8', 'P49748', 'Q96S44', 'P63208', 'Q86TI2', 'Q9NVE7', 'P49458', 'P14635', 'O43583', 'Q8NF37', 'P50579', 'P0DP25', 'P37108', 'P78406', 'Q15386', 'Q86YM7', nan, 'Q13085', 'Q9Y297', 'Q9H2T7', 'O75344', 'Q53EU6', 'Q86UL3', 'P02768', 'P0DP24', 'Q9NWX6', 'Q8IZQ1', 'Q9UIA9', 'Q96A32', 'P23443', 'Q9UKB1', 'P13639', 'Q9Y679', 'P46060', 'P06493', 'P31321', 'Q9UQ80']	38	1	0.523256	0
O00421	CCRL2 CCR11 CCR6 CKRX CRAM HCR	['P01036', 'P01037', nan, 'Q9BVC6', 'Q8WVX3', 'O00585', 'Q99731', 'P81534', 'P0DTE7', 'P49407', 'P10145', 'P13500', nan, 'Q99969', 'P78556', 'Q99788']	16	22	5	0
O00422	SAP18 GIG38	['Q13242', 'Q9P127', nan, 'P78367', 'Q16666', 'Q13123', 'Q15424', 'P0CG38', 'O75494', nan, 'A7MD48', 'Q13485', 'Q92800', nan, 'Q96CF2', 'Q12857', 'Q8TAD8', 'O15379', 'P12270', nan, 'Q07955', 'O60264', 'Q2TAY7', 'O94906', nan, 'O94761', nan, 'Q96BD5', 'P07910', nan, 'O15522', 'P56524', 'P19784', 'Q9Y5B9', 'P04198', 'Q13547', nan, 'Q13330', nan, 'O75446', 'Q9UQL6', 'Q96PK6', 'P41182', 'Q8WYH8', 'P1…	178	43	163.256	0
O00423	EML1 EMAP1 EMAPL EMAPL1	['Q03111', 'P48736', 'P42338', 'Q9H9L3', 'O43683', 'Q9ULM3', 'Q15544', 'P49588', nan, 'Q9UIF9', 'Q8NB14', 'O75317', 'P78527', 'Q92750', nan, 'Q13042', 'Q9UMX0', 'P56524', 'Q5TCZ1', 'Q92793', 'O95639', 'Q13885', 'Q9P2I0', 'P26373', 'Q6P1X5', 'Q86U86', 'Q71U36', 'Q9Y4A5', 'Q96S15', 'Q9UIG0', 'P0CG48', 'Q96RY7', 'Q9NVF7', 'Q9BZE4', 'Q7Z7C8', 'P0CG47', 'Q99880', 'P55735', 'Q96S82', 'Q9UKF6', 'Q9UHD9'…	257	33	13.8791	0
O00425	IGF2BP3 IMP3 KOC1 VICKZ3	['Q8NHR9', nan, 'P01344', 'O75147', 'Q86T13', 'O95793', 'P14866', 'P52272', 'P98179', 'O75530', 'Q9H4M7', 'P29558', 'Q9H0D6', 'Q71UI9', 'Q13627', 'Q4G0J3', 'Q9NPI1', 'Q9NR50', 'Q9P032', 'Q13045', 'O43663', 'Q92904', 'Q9NZC7', 'Q17RY0', 'P22626', 'Q9NRC8', 'Q9UN86', 'Q96DB2', 'Q7Z5Q1', 'Q96CF2', nan, 'Q9HCE1', 'P61019', nan, 'Q02241', 'O95503', 'P06748', 'Q5XPI4', 'Q12905', 'Q96DH6', 'Q6P2E9', nan…	148	4	1.72558	0
O00429	DNM1L DLP1 DRP1	['Q6ZV50', 'Q8IV36', 'Q92777', 'Q6SJ96', 'Q96FF9', 'Q08426', 'P48382', 'P60520', 'Q9Y230', 'Q9UKG1', 'O75783', 'P46934', 'P51148', 'Q86WJ1', 'Q14669', 'P15531', 'O14981', 'P19388', 'P38646', 'Q3MJ13', 'P60484', 'Q92930', 'P31939', 'P22694', 'P56134', 'Q8TB72', 'P34931', 'Q9UMX3', 'P03372', 'P11142', 'P62745', 'Q9Y4E6', 'Q13480', 'Q9H4M7', 'P15153', 'Q7Z6B7', 'P22392', 'P62937', 'Q8IWA4', 'P60953'…	414	42	28.0744	1
O00442	RTCA RPC RPC1 RTC1 RTCD1	['Q9BTY7', nan, 'Q9NV31', 'Q5RKV6', nan, 'Q15061', 'Q06265', 'Q9UHD9', 'Q9NYH9', nan, 'Q9BYD3', 'P62861', 'Q9UNX4', 'Q7Z2T5', 'P46087', 'Q13601', 'O15397', 'P36578', nan, 'Q9UNQ2', 'Q9BSC4', 'Q9Y3A2', 'O75151', 'Q8N7N1', 'Q14690', 'Q5S007', 'Q15024', 'Q7Z478', nan, 'O75691', nan, 'P22303', 'Q13247', 'Q99677', 'Q9H501', 'Q96S82', 'Q9Y5J1', 'P62847', 'Q9UMX0', 'Q13263', 'Q9NX24', 'Q14147', nan, 'P0…	212	43	22.614	0
O00443	PIK3C2A	['O94761', 'Q8WWQ0', 'O76038', 'P27694', 'P62166', 'O15205', nan, 'O60885', 'Q15843', 'P00533', 'P68106', 'P0CG38', 'Q9BRK4', 'Q9NSI6', 'O14950', 'Q969Q5', nan, nan, 'P05937', 'A0PJX0', 'Q8WU79', 'P05976', 'Q6R327', 'Q9NSE2', 'Q14157', 'Q9H2F5', nan, 'Q9NX57', 'Q9BTU6', 'O43747', 'Q8N7B9', 'P0CE72', 'Q9UQ16', 'Q05193', 'Q149M9', 'P62861', 'O95235', 'Q8WXH5', 'Q9Y6J9', 'Q52LR7', 'P54725', 'Q08AM6'…	503	35	18.3744	0
O00444	PLK4 SAK STK18	['Q99828', 'P09884', 'Q13042', 'Q14974', 'Q14671', 'Q12888', nan, 'Q9UNH5', nan, nan, 'Q6P4F7', 'O15021', 'Q71U36', nan, 'P14625', 'P30307', 'Q16560', 'Q9NYQ6', 'P0CG48', 'Q8IY18', 'P11142', 'Q9H1M0', 'Q02952', 'Q9HC62', 'Q9H8V3', 'Q8TB72', 'P34931', 'Q9UNY4', 'Q9UMS6', 'Q9HCD5', 'P36575', 'P11802', 'Q9NWB1', 'Q9BS16', 'O95067', 'O43683', 'O14777', 'O60729', 'Q9HBF4', 'Q02224', 'Q9NYQ7', 'Q15427'…	290	10	3.21395	1
O00445	SYT5	['Q8NER1', 'O94973', 'P32856', 'O43390', 'O95721', 'Q8WXE9', nan, 'P35606', 'Q9Y6Q2', 'O75396', 'Q8IUD2', 'Q15836', nan, 'Q9BRL7', nan, 'P51809', 'Q8NER1', 'Q16623', 'O60506', 'O15083', 'Q8TF01', 'O75379', 'O95782', 'Q9BV40', 'Q8N4C7', 'P63027', 'Q13277', 'Q96IW7', 'P23763', 'P60880', 'P21579', 'O00161', nan, 'Q6SZW1', 'Q12846', 'P61266', 'O95183', 'Q8NEY4', 'O75558', 'Q9Y2D5', 'Q9Y5S1', 'O15498'…	43	3	3.87907	0
O00451	GFRA2 GDNFRB RETL2 TRNR2	['P42336', 'Q92569', 'Q9NR12', nan, 'O00329', 'Q9P104', 'P42338', 'Q8WU20', 'Q14451', 'P07949', 'Q9GZZ7', 'Q13480', 'Q5T4W7', 'Q6UXV0', 'Q13237', 'P39905', 'P60484', 'O60609', 'O00459', 'Q06124', 'P29353', 'Q99748', 'P19174', nan, 'Q99704', 'P17252', 'Q9Y4H2', 'P12931', 'Q92529', 'O60542', 'Q9UQC2', 'Q13164', 'Q13322', 'P56159', 'P47736', 'O60496', 'P62993', 'P27986', 'Q6PKX4', 'Q8TEW6', 'Q13976']	41	7	2.06279	0
O00453	LST1 B144	['Q7L622', 'Q03169', 'Q8WUQ7', 'Q9NZM1', 'Q86X27', 'Q06124']	6	26	62.593	0
O00459	PIK3R2	['Q9UQC2', 'P20339', 'P21860', 'Q86Z14', 'Q01082', 'Q9H6Q3', 'O95433', nan, 'P22455', 'P01111', 'P06213', 'O95837', 'O75747', 'P48426', 'Q01968', 'P29353', 'P19012', 'O75159', 'P17980', 'O15327', 'Q13615', 'P42345', 'Q02383', 'P53675', 'O75828', 'P31946', 'P15498', 'P13647', 'Q13094', 'P11274', 'Q8TAQ2', 'P07437', 'P78356', 'P49771', 'Q9BRG2', 'O14508', 'P10275', 'Q9NTJ5', 'Q13496', 'P35222', 'P4…	368	36	14.8372	1
O00461	GOLIM4 GIMPC GOLPH4 GPP130	[nan, 'Q15029', 'Q6P5W5', nan, 'Q99757', 'P17844', 'Q96JB2', 'Q14746', nan, 'P39880', 'Q9BQ31', 'Q9Y2V7', 'Q8TB96', 'P98194', 'Q9NYM9', 'P83436', 'Q8WTW3', 'Q16623', 'P78317', nan, 'Q96MW5', 'P20036', 'Q6UX01', 'P32856', 'Q8NBJ4', 'Q13190', 'P61266', 'Q9H5K3', 'Q99871', 'Q92186', 'O95249', 'O15498', 'Q9HBV2', 'Q9UP83', 'Q69YN4', 'P29317', 'Q8N205', 'Q9H4A6', 'P18031', 'P35637', 'Q8TBA6', 'O94766'…	44	39	25.714	0
O00462	MANBA MANB1			41	13.9651	0
O00463	TRAF5 RNF84	['P36941', 'Q9UP83', 'Q96EP0', 'Q9UHD2', 'P83436', nan, 'P62837', 'Q13098', 'P53539', 'Q13490', 'Q92956', 'Q8IUC6', 'Q9Y6R0', 'Q15751', 'Q9Y4K3', 'Q13287', 'Q9UHP3', 'P50453', 'Q8N2H9', 'Q5VVJ2', 'Q15326', 'P43489', 'Q14790', 'Q15717', 'Q969T4', 'A6NED2', 'O15063', 'Q13233', 'Q9NVF7', 'Q96AX9', 'Q9H0F5', 'Q9UNS2', 'P28908', 'P14373', 'P55735', 'P15408', 'O75888', 'P49427', 'O43464', 'P51965', 'P4…	172	34	9.86977	0
O00468	AGRN AGRIN	[nan, 'Q15768', 'O75093', 'P80108', 'P25391', 'P21810', 'P11229', 'Q9UGT4', 'P02708', 'Q8TDM6', 'P78509', 'P11215', 'P26006', 'P06756', 'Q7KZF4', 'Q16610', 'Q9BYE4', 'Q6NT32', 'P19474', 'O15146', 'P13929', 'Q8WU90', 'Q9Y5B9', 'Q01974', 'Q93097', 'Q99755', 'Q8N4Q1', 'P61978', 'P11940', 'P11498', 'P11055', 'P29508', 'Q9Y5W7', 'P08572', 'Q5XG92', nan, 'Q16787', 'Q9UKA4', 'P61088', 'Q9NRI5', 'P09038'…	367	30	7.74651	1
O00469	PLOD2	['A6NMZ7', nan, 'Q8N4V1', 'Q9H1Y0', 'Q9Y4E8', 'P39059', 'P25067', 'O60568', 'O14578', 'Q8N5D0', 'Q9NQW5', 'Q86VP6', 'Q9NQR1', 'Q86Y22', 'Q01105', 'Q01955', 'P12109', 'Q02809', 'Q8TEK3', 'O43776', 'P39060', 'P02452', 'Q96P44', 'Q15047', 'Q9H6Z4', 'Q05707', 'P02458', 'P35269', 'Q8NFW1', 'Q8WTS6', 'Q03164', 'Q8NEZ4', 'Q9NQV7', 'Q6ZS81', 'P12110', 'O96028', 'Q9UGU0', 'Q9H5I1', 'Q8NBJ5', 'P25940', nan…	139	34	26.1349	0
O00470	MEIS1	['Q14686', 'Q02962', 'P53803', 'O14686', 'Q13188', 'P06899', 'Q8IYS4', 'P46937', 'Q9GZZ0', 'O15514', 'P50221', 'A6NGE7', 'Q99594', 'P15173', 'P35453', 'P14921', 'Q13394', 'P52948', 'P61964', 'P19622', 'Q5TKA1', 'P31260', 'P52435', 'Q9Y5A7', 'P52952', 'Q53ET0', 'P40424', 'P16220', 'P31268', 'P31269', 'Q03060', 'Q9BQG0', 'P58876', 'Q99102', 'P55854', 'Q02548', 'O60828', 'P17483', 'Q99626', 'P23409'…	148	32	18.9535	0
O00471	EXOC5 SEC10 SEC10L1	['Q9Y4I1', 'Q7Z6P3', 'P61204', 'Q13619', 'P35222', 'P08100', 'O75379', 'P51157', 'O60423', 'Q9P0L9', 'Q9UBK7', 'Q15907', 'P27930', 'Q96EV8', 'Q8NB49', 'Q9ULV0', 'Q15303', 'Q3B7T1', 'O75154', 'Q9Y6K9', 'Q9NWZ5', 'O00212', 'Q03169', 'P20591', nan, 'Q8IZ41', 'P23634', 'Q9NXU5', 'P14923', 'Q9UPT5', 'O14787', 'Q9NWW6', 'P59190', 'Q9ULH1', 'P04626', 'Q13618', 'Q15669', 'Q8N490', 'Q8IVW1', 'Q13616', 'P1…	179	40	7.11395	0
O00472	ELL2	['P51825', 'O95402', 'O60563', 'Q9NVM9', 'P19387', 'P52434', 'Q96HW7', 'Q96CB8', 'P33240', 'P04637', 'O60583', 'Q9Y2F5', 'P50750', 'Q06330', 'P62875', 'P51816', 'P42568', 'Q8IUQ4', 'Q6P9B9', 'Q96JC9', 'Q9BQ15', 'Q68E01', 'P48426', 'A0JLT2', 'P61218', 'Q9BTT4', 'P21127', 'Q5VT52', 'Q96P16', 'Q9NVR2', 'Q92833', nan, 'P62487', 'Q9NVH2', nan, 'O15514', 'P30876', 'Q9HB65', 'O60885', 'P04920', 'Q16625'…	69	37	24.386	0
O00476	SLC17A3 NPT4	['P11216', 'P20248', 'P15374', 'Q9H0G5', 'Q5T2W1', 'Q8IV13', 'P41002', 'P45880', 'P09936', 'P11217', 'Q9Y277', 'P78396', 'P06737', 'P21796']	14	2	4.40465	0
O00478	BTN3A3 BTF3	['O00481', 'Q6UXB4', 'P78410', 'Q8TDD5']	4	41	20.3116	0
O00481	BTN3A1 BTF5	['O60437', 'O00478', 'P78410', 'P01730', 'P04155', 'P31943', 'O95477', 'P62745', 'Q6UXG8']	9	42	29.0558	0
O00482	NR5A2 B1F CPF FTF	['P52951', 'Q14153', 'P17483', 'Q14549', 'P58876', 'Q9Y618', 'P55854', 'Q15596', 'Q71UI9', 'Q9H0C2', 'Q9BSV6', 'P09016', nan, 'Q9H2Z4', 'P31249', 'P16104', 'Q9UBK2', 'Q00056', 'O60869', 'Q99879', 'P52952', 'Q8NCF5', 'O95096', 'P57073', 'P51843', 'O15164', 'Q8IWT3', 'P17509', 'P16220', 'P0C0S5', 'P31268', 'P22680', nan, 'P31273', 'Q9H0W5', 'P00558', 'P41225', 'Q6P1K8', 'Q9UPN9', 'Q9H4S2', 'Q96RI1'…	142	14	3.98837	0
O00483	NDUFA4	['O95139', 'Q9C002', 'Q96Q40', 'O95178', 'P53701', 'P22695', 'P51970', 'O00429', 'O94761', 'Q9Y312', 'Q12931', 'P03905', 'O75616', 'Q9NRX3', 'Q96BW9', 'P00414', 'Q8WWC4', 'P49116', 'O75251', 'Q58WW2', 'P56385', 'O43488', 'Q9NX40', 'Q9BSF4', 'Q9UJS0', 'O95168', 'O43920', 'Q969Z0', 'P53007', 'Q9Y3D6', 'P56134', 'Q96SB3', 'Q69YN4', 'Q9BUR5', 'P11441', 'Q01860', 'Q16774', 'Q9H936', 'P31930', nan, 'P5…	272	43	78.3488	0
O00487	PSMD14 POH1	['Q86Y37', nan, 'P62906', 'P06733', 'Q6P2Q9', 'Q00534', 'Q8N442', 'P28066', 'P55036', 'Q68DA7', 'P00367', 'Q9H9S3', 'Q15700', nan, 'Q9H078', 'Q9H267', nan, 'Q63ZY3', 'O60237', nan, 'Q9NR31', 'P61289', 'P62993', 'P62241', 'Q14151', nan, 'Q9Y2V7', 'Q6UWM7', nan, 'P61221', nan, 'P62249', 'Q8TAA3', 'Q96C11', 'P49366', 'Q6UWP2', 'Q99543', 'Q6P9B9', 'P82675', 'Q9P0L0', 'P18669', 'P19623', 'Q15750', 'P0…	914	43	33.093	0
O00488	ZNF593 ZT86	['P05388', 'Q149M9', 'Q99973', 'P50579', 'P36578', 'Q96EH5', nan, 'Q9UM11', 'Q14684', 'Q9BYD3', 'Q05BV3', nan, 'Q9BYG3', 'Q13608', 'P62750', 'Q13162', 'Q9NVN8', 'P63173', 'Q5HY92', 'Q9ULI0', 'Q96KK3', 'Q92901', 'Q03721', 'O00541', 'Q96MT7', 'O76021', 'P05455', 'P22460', 'P61927', 'Q9BZK7', 'Q15029', 'P18124', 'Q969Q0', 'P62917', nan, 'Q9BVP2', 'P09960', 'P62829', nan, 'Q6RFH5', 'Q9BQ31', 'Q9NX24'…	238	42	15.5558	0
O00499	BIN1 AMPHL	['Q9ULT8', 'P00519', 'P27169', 'Q0JRZ9', 'O14791', 'Q2NKQ1', 'O60890', 'Q9BYZ6', 'P62491', nan, 'Q5R372', 'O00401', nan, 'O94868', 'Q9Y6E0', 'Q06124', 'P55056', 'Q9C0K3', 'P06727', 'O43150', 'P49418', 'Q70Z35', 'O00506', 'Q6IQ23', 'O60347', 'P35125', nan, 'O15350', nan, nan, nan, 'Q8IYX1', 'Q9UJU6', 'P68032', 'P61586', 'A0JP26', 'Q9HAU0', nan, 'Q05397', 'P62330', 'Q93084', nan, 'Q8NFF2', 'P09467'…	355	42	55.9512	1
O00501	CLDN5 AWAL TMVCF			33	11.1907	0
O00505	KPNA3 QIP2	['Q7Z3J3', 'Q8WWY3', 'Q93062', 'P07900', 'Q53F19', 'Q14807', nan, 'Q8IYU2', 'Q9NR30', 'Q9NQT4', nan, 'Q06416', 'P62333', 'Q587J7', 'Q99666', 'Q00536', 'Q9UHL9', 'Q9BXU3', 'P36957', 'P34932', 'P63267', 'O60518', 'Q8WWL7', 'Q8NB90', 'P21980', 'Q13569', 'Q00537', 'O00629', 'Q86TM3', 'B7ZW38', 'P02792', 'O94829', 'Q96HI0', 'P60510', 'P10070', 'Q9BZE4', 'Q8NI27', 'O60684', 'A6NED2', 'Q92731', 'Q15024'…	415	42	18.193	0
O00506	STK25 SOK1 YSK1	['Q8WXD0', 'P0CG33', 'Q9Y376', 'Q70IA8', 'Q06828', 'P0DP23', 'P62136', nan, 'P23515', 'Q86TA1', 'Q50LG9', 'Q86UN2', 'Q8WUA8', nan, nan, 'Q6PJG9', 'Q6ZSA7', 'Q9NVV4', 'P21810', 'Q9UNH5', 'Q96CN7', 'Q04917', 'Q9H4M7', 'A6NCC3', 'P62258', 'Q9Y217', 'Q96FE5', 'P22792', 'Q6WRI0', 'P27348', 'F8WBI6', 'Q9P289', nan, 'H3BV12', 'Q9BRV8', 'Q13085', 'Q99683', 'Q86VH4', 'Q14BN4', 'P61981', 'Q96CF2', 'Q15831'…	261	43	45.1628	0
O00507	USP9Y DFFRY			7	1.63721	0
O00512	BCL9	['Q15149', 'Q9UJU2', 'P36402', 'Q9NP73', 'Q5TEC6', 'Q9NZC7', 'P68431', 'P68431', 'P68431', 'Q92540', 'P52732', 'P68431', 'P35222', 'Q71DI3', 'Q04726', 'P84243', 'Q16531', 'Q04724', 'P09544', 'Q04727', 'Q9HCS4', 'Q6NXT2', nan, 'P58107', 'P84243', 'Q86YM7', 'Q16695', nan, 'Q9HAP2', 'Q6P1J9', 'Q69YN4', 'Q9UBL3', 'P68431', 'Q15291', 'Q93008', 'P68431', 'P68431', 'P68431', 'Q9H257', 'P0DMV9', 'Q9Y3Y4'…	52	33	7.52558	0
O00519	FAAH FAAH1	['P07900', 'O75879', 'P08238', 'P34998', nan, 'O75122', 'P21554', 'O43776', 'Q8NER1', 'Q8NER1', 'O75716', 'Q5TCQ9', 'P12956', 'Q9NQW7', 'Q12931', 'P08100', 'O60678', 'P07814', 'Q96I59', 'P22307', 'P62891', 'P14868', 'Q9NQH7', 'P01011', 'Q96EH5', 'O43895', 'P11177', 'P21953', 'P14625', 'Q7Z460', 'P47897', 'P25025', 'Q5JPH6', 'Q14330', 'P12955']	35	36	12.1953	0
O00522	KRIT1 CCM1	['Q9ULI3', 'P10114', 'Q96PM5', 'Q9NQ30', 'P18084', 'Q14155', 'Q15036', 'P61086', 'P55196', 'Q8NEB9', nan, 'Q9NUG4', 'Q99759', 'O60716', 'Q5VY43', nan, 'P49798', 'O14562', 'Q9Y6Y0', 'Q9NYB0', 'P62834', 'P35222', 'P33151', 'Q01970', 'Q9NQ66', 'Q99570', 'Q9BUL8', 'P61224', 'Q9UM47', 'Q7Z6G8', 'Q9BZS1', 'P49757', 'P08567', 'P53355', 'P01112', 'Q9NY15', 'Q9BSQ5', 'O14713']	38	43	18.9791	0
O00526	UPK2	['Q9HCS4', 'Q9BXN2', 'Q6ZVX7', 'Q8N6L0', 'Q9NQB0', 'Q9H808', nan, 'O75841', 'Q9UJU2', nan, nan, 'Q6ZMT4', 'Q04727', 'Q04726', 'P14923', 'O75631', 'Q8IYD8', 'Q08117', nan, 'O14788', 'P36402', 'Q12830', 'Q9NQX7', 'Q04724', 'O60637']	25	1	1.74186	0
O00533	CHL1 CALL	['P04156', 'Q9P283', 'Q9NZ01', 'P07305', 'Q86SG2', 'Q9Y6N7', 'Q14563', 'P07204', 'Q9HCS5', 'P60880', 'Q9H2E6', 'Q7Z3B1', 'Q9H3W5', 'P09038', 'Q15375', 'Q9NRI5', 'P20264', 'Q14106', 'P11171', 'A2A2Y4', 'Q8NFY4', 'O43491', 'Q9H3T2', 'P11142', 'P60201', 'Q9BZ76', 'O60500', 'P15090', 'P08575', 'P17301', 'Q86VH4', 'Q9NZU1', 'P32004', 'A6NHY2', 'Q53RE8', 'Q9P2V4', 'P25063', 'Q9HB75', 'Q16555', 'Q9Y2J2'…	125	26	7.8093	0
O00541	PES1	['Q9NYH9', 'Q9BQG0', 'Q9NXZ2', 'Q96EH5', 'Q9NQW6', nan, 'P52294', 'O95104', 'Q03721', 'Q96KK3', 'Q9NVN8', 'P63173', 'P62750', 'Q13263', nan, 'P62917', 'Q13283', 'Q5S007', 'A3KMH1', 'Q6W5P4', 'O75691', 'P51787', 'Q9Y3T9', 'Q9H8H2', 'O15381', 'P22001', 'Q9UI43', 'P36915', 'Q6P5R6', 'Q96HR8', 'P61513', 'Q15058', 'P46821', 'Q9BV38', 'Q9H9Y2', 'P78316', 'Q9H7B2', 'O60729', 'P62899', 'P32969', nan, nan…	345	43	27.1581	0
O00548	DLL1 UNQ146/PRO172	['P15391', 'O00587', 'P35555', 'Q07157', 'Q9BZM6', nan, 'Q9UBG7', 'Q9NR61', 'O14641', 'Q14669', 'Q8WUA8', 'O00560', 'Q5VZ46', 'P62987', 'P11215', 'P0CG48', nan, nan, 'P28906', 'Q9UM47', 'O14672', 'O95460', nan, 'Q96AX9', 'O76050', 'P57105', 'P0CG47', 'P49768', 'P98082', 'O95206', 'P09544', 'Q9Y5R2', 'O00339', 'Q9H488', 'Q9Y6R0', 'Q92997', 'Q86UW9', 'Q9Y6I3', 'O95947', 'Q06330', 'P82279', 'P50281'…	84	23	3.73953	0
O00555	CACNA1A CACH4 CACN3 CACNL1A4	['Q8WXS5', 'Q9NY47', 'P35348', 'P05976', 'P41182', nan, 'P10620', 'Q13972', 'Q92777', 'P21579', 'Q9BXU9', 'Q13424', 'Q15858', 'O60359', 'Q8N9I0', 'P25025', 'Q13554', 'Q03135', 'Q9HC07', 'Q9NZI2', 'Q8N7B9', 'P0CE72', 'Q9BUA6', 'Q7RTX7', 'Q8NEC5', 'Q9UNW8', 'Q99828', 'Q14671', 'P0DP23', 'Q9Y5Y9', nan, 'Q02045', 'O60264', 'O95153', 'Q9BUY7', 'Q13698', 'O76038', 'P37235', 'Q7LDG7', 'Q13936', 'Q99250'…	207	2	0.876744	1
O00559	EBAG9 RCAS1	['O95295', 'O75843']	2	43	30.814	0
O00560	SDCBP MDA9 SYCL	['Q9Y345', 'O00167', nan, 'O15156', 'Q9BY67', 'P35240', 'Q9GZV4', 'O60763', 'Q13418', 'P35222', 'P24347', 'Q9H461', 'O00463', 'Q06278', 'Q9H3S7', 'P20339', 'Q01344', 'P11233', 'P34741', 'Q9C0B0', 'Q14790', 'Q8NB16', nan, nan, 'Q16623', 'O60603', 'O75170', 'P00492', 'Q9H8J5', 'P14555', 'Q9BY43', 'P62330', 'Q9H190', 'P26038', 'Q9UBB9', 'Q04724', 'Q14833', 'Q07157', 'P13073', 'P31431', 'P07814', 'P4…	207	43	175.284	0
O00562	PITPNM1 DRES9 NIR2 PITPNM	['Q9BZX2', 'Q9NTG7', nan, 'Q5T230', 'Q9BZF1', 'P35222', 'Q9NYA1', 'Q9Y3P9', 'Q9BXB5', 'P14923', 'Q9P0L0', 'Q9HA47', 'Q14289', 'P22059', nan, 'Q05932', 'P98174', 'P83436', 'Q6ZN16', 'O75425', 'Q15021', 'O95292', 'Q96PV0', 'P53350', 'O00148', 'Q13838', 'Q6ZTZ1', 'Q13283', 'Q9UJG1', 'Q12800', 'P46060', 'Q8IXJ6', 'Q5R372', 'Q9UN86', 'P49915', nan, 'Q9NWZ5', 'Q9Y276', nan, 'Q96SU4', nan, 'P19784', nan…	50	30	11.7186	0
O00566	MPHOSPH10 MPP10	['Q9NRX1', 'Q03701', 'Q9NSI2', nan, 'P29375', 'P61247', 'P62241', 'O43143', 'P78345', 'O00567', 'Q08211', 'Q5TAP6', 'Q7Z2W4', 'A6NHQ2', 'Q9NVP1', 'P42285', 'Q96DI7', 'Q9BUU2', nan, 'Q99575', 'Q9NY12', 'Q01780', 'P62857', 'Q8N5L8', 'Q9H5Z1', 'Q12788', 'Q96B26', 'O60231', 'O43818', 'Q9Y2L1', nan, 'Q96HR8', 'Q9H8H0', 'P22087', 'P62249', 'Q9Y2R9', 'P82914', 'Q9H583', 'Q9NY93', 'Q8WVM0', 'P78527', 'Q1…	219	43	20.5814	0
O00567	NOP56 NOL5A	['P54136', 'Q9UK45', 'Q9BQE6', 'Q9Y230', 'Q9ULW3', 'Q08211', 'Q6PJT7', 'Q15006', 'Q96NC0', 'O14730', 'P78527', 'Q9NY93', 'P61313', 'Q9UET6', 'Q9Y2R9', 'P51531', 'Q7RTV0', 'P30419', 'P68104', 'Q9NPE3', 'Q99741', 'Q6NZI2', 'Q96PZ2', 'Q9Y5J1', 'Q9UMX0', 'Q6RFH5', 'Q14147', nan, 'O00541', 'P36578', 'P19388', 'Q9UNX4', 'Q14974', 'Q9BYD3', 'Q9Y333', 'Q6P158', 'Q02878', 'P30876', 'Q9H8V3', 'Q8TF46', 'Q9…	554	43	29.7093	0
O00571	DDX3X DBX DDX3			43	100.116	0
O00574	CXCR6 BONZO STRL33 TYMSTR	['P48061', 'P78556', nan, 'Q3KR37', 'Q9BZE4', 'P05231', 'P49238', 'Q9NPB9', 'O14672', 'P50148', 'Q9H2A7', 'P01730']	12	19	16.1535	0
O00584	RNASET2 RNASE6PL	['O75298', 'Q9NQC3', 'P48307', 'P30085', 'Q96MA6', nan, 'Q9UK22', 'Q9UJG1', nan, 'Q6UDR6', 'O95197', nan, 'P49223', 'O94778', 'P55087', 'Q14554', 'Q9UII2', 'Q96QV1', 'Q96I99', 'O95925', 'P49821', 'Q5TCS8', 'Q02241', 'P52815', 'Q96S96', 'P41181', 'Q9BQY6', 'P29972', 'Q9P0L0', 'P02760', nan, 'O95925', 'O43291', 'P10646', 'Q9Y6K8', 'Q8IUB5', 'Q8IUA0', 'Q12933', 'O75425', 'P30086', 'P30048', 'Q16799'…	50	42	114.433	0
O00585	CCL21 SCYA21 UNQ784/PRO1600	['P13611', 'P48061', 'P16070', 'Q9P126', nan, 'Q92583', 'P47992', 'P98066', 'O95715', 'P07315', 'P02776', 'O00421', 'Q53GT1', nan, 'P49682', 'Q13477', 'Q99616', 'P10720', 'P53675', 'P04637', 'P61073', 'Q86YL7', 'Q5XKR4', 'Q9UG01', 'Q14242', 'Q16270', 'Q9NRJ3', 'P02778', 'P80098', 'O00175', 'Q96EK4', 'Q9NZ53', 'P19875', 'P05362', 'Q9UBD3', 'Q53HC5', 'Q6UXB2', 'Q07325', 'O14625', 'P51681', 'P32121'…	47	32	177.6	0
O00587	MFNG	['A0A096LNW5', 'O00339', 'Q9UM47', 'Q8NDA2', 'P13385', 'Q8NFT8', 'Q9Y219', nan, 'P35555', 'Q04721', 'Q5IJ48', nan, 'Q9NR61', 'Q99466', 'P82279', nan, nan, 'Q96DN2', 'O00548', 'P78504', 'O95460', 'Q75N90']	22	39	36.8465	0
O00590	ACKR2 CCBP2 CCR10 CMKBR9 D6	['P10147', 'P80098', nan, 'Q99616', 'P32121', 'P52803', 'Q92583', 'Q9NRJ3', 'Q13477', 'Q99731', 'Q9NTJ5', 'P13236', 'P51671', 'Q16627', 'P80075', 'Q9Y4X3', 'P13500', 'P51677', 'O00626', 'P16619', 'P05362', 'P32246', 'O43889', 'P78556', 'O15444', 'P05067']	26	7	2.0186	0
O00591	GABRP	['Q9NQ90', 'P14867', 'P13569', 'P56750', 'Q9Y696', 'Q9BXS9', 'P51801', 'Q12931', 'O76090', 'O14493', 'Q96S66', 'O00299', 'O75311', 'P18507', 'Q8NFU0', 'Q96NY7', 'O14764', 'P51800', nan, 'P18564', 'P23415', 'Q16445', 'Q9C0H2', 'Q9BSA4', 'Q8N1M1', 'Q9NZA1', 'Q9H813', 'P48169', 'Q9GZZ6', 'P30926', 'P28472', 'Q9UN88', 'P08238', 'Q9H313', 'P07900', 'P18505', nan, 'P47870', 'P23416', 'P47869', 'P46098'…	57	39	21.1442	0
O00592	PODXL PCLP PCLP1	['Q15599', 'Q15286', 'P35408', 'Q99996', 'P46940', 'Q15648', 'Q01968', 'P06396', 'Q16658', 'P50570', 'P15311', 'P17931', 'P78317', 'P28906', 'Q9Y6N9', 'P68363', 'Q9Y664', 'Q9C0B5', 'P01116', 'P16109', 'O00214', 'Q9NZT1', 'O00602', 'P0CG48', 'Q69YN4', 'P11021', 'Q9GZY8', 'Q13464', 'O14745', 'P14151', 'P62805', 'Q16625', 'O00182', 'P16581', 'Q9UKJ1', nan, 'Q8N3V7', 'P68032', nan, nan, 'P61073', 'Q0…	46	20	6.2	0
O00602	FCN1 FCNM	['P35916', 'P10915', 'A6NC98', 'Q14703', nan, 'P28676', 'Q06643', 'Q504T8', 'Q9UM47', 'O75636', 'Q8IZA0', 'P40617', 'P01137', 'Q6DKI7', nan, 'Q9NPA2', 'P17948', 'Q9Y6E0', 'P02795', 'P23470', 'P78504', 'Q15942', 'Q9H2X8', 'A6NDG6', nan, 'P16150', nan, 'O60279', 'P23528', 'P23142', 'Q96BY9', 'Q8IXJ9', 'Q9BSV6', 'Q9BXX0', 'P82279', 'P35590', 'Q5IJ48', nan, 'Q9HCM3', 'Q96HC4', 'P02745', 'P06702', 'A0…	74	33	306.174	0
O00622	CCN1 CYR61 GIG1 IGFBP10	['O95235', 'P06756', 'P03372', 'P23142', 'O60760', 'P11215', 'P23229', nan, 'Q9BQB4', 'O60906', 'Q03135', 'P05019', 'P05107', 'P50750', 'P09486', 'O95229', 'Q5T1H1', 'P48431', 'P31431', 'P31943', 'P01137', 'P17302', 'P16070', 'P05556', 'P01375', 'Q6UX01', 'Q9Y240', 'O95389', 'P05106', 'P04004', 'P08648', 'P18084']	32	36	208.551	0
O00623	PEX12 PAF3			33	5.67442	0
O00624	SLC17A2 NPT3	['Q9NQ11', 'P11216', 'Q16280', 'P19105', 'Q9H0G5', 'P15374', 'O00748', 'Q02846', 'Q9Y694', 'Q96J42', 'P20248', 'O14950', 'P41002', 'O75844', 'Q9Y226', nan, 'Q6DD88', 'Q8IV13', 'P29973', 'O15244', 'Q9H015', 'P24844', 'Q9Y5W7', 'Q9HA82', 'Q8N5B7', 'Q6NT32', 'P51841', 'P23141', 'Q13492', 'Q96G23', 'Q7L1W4', 'Q7RTY0', 'Q9NW15', 'Q6ZMG9', nan, 'P11217', 'Q9UHD9', 'P09936', 'O60266', 'P45880', 'O75387'…	57	1	0.960465	0
O00625	PIR	['P54105', 'P60981', 'P08754', 'Q8WUM4', 'P42684', 'Q9UBQ7', 'P63000', 'P49721', 'P46926', 'Q99497', 'Q9Y2A7', 'O60493', 'Q96AE4', 'Q9Y281', 'Q96S82', 'Q96ST3', 'P09471', 'Q9Y3C8', 'P00966', 'Q92783', 'P11488', 'Q96EP5', 'P52565', 'P17174', 'Q9BT92', 'P02675', 'Q96J94', 'Q9BRA2', 'Q9BWD1', 'Q6P587', 'P35914', 'A8MTJ3', 'P14174', 'P63096', 'Q9Y6W5', 'Q96T58', 'Q16619', 'P29401', 'P30626', 'P20073'…	78	33	10.0302	0
O00626	CCL22 MDC SCYA22 A-152E5.1	['P19320', 'P49238', 'P10720', 'Q15750', 'O00590', 'P51679', 'P27487', 'Q16627', 'O75164', 'P32246', 'Q9BRT8', 'P61073', 'P80098', 'Q15306', 'P13500', 'Q99611', 'P02778', 'O75051']	18	6	2.04419	0
O00628	PEX7 PTS2R	[nan, 'Q9NUI1', 'P50990', 'P52895', 'P55084', 'O14832', 'Q9NPJ1', 'Q92526', 'Q14914', 'Q16698', 'Q99424', 'Q8NC06', 'Q8N4Q0', 'P50991', 'Q99832', 'P78371', 'Q6NVY1', 'Q8IYD2', 'Q9BUT1', 'Q15067', 'Q9NTX5', nan, 'P42126', 'P56470', 'P07108', 'A1L0T0', 'Q96SF2', 'P42765', 'P61077', 'Q13619', 'O43933', 'P09110', 'P30084', 'P42330', 'Q96LJ7', 'Q13011', 'Q6PKH6', 'P48507', 'P0CG48', 'Q8IYB4', 'P22307'…	110	37	9.1	1
O00629	KPNA4 QIP1	['Q9Y265', 'Q15751', 'Q92908', 'P55072', 'Q9Y5K3', 'Q13098', 'P62995', 'P23771', 'P0DMR1', 'Q07002', nan, 'P55060', 'P0DJD1', 'P40227', nan, 'O00567', nan, 'Q99729', 'Q99623', 'O15198', 'Q09028', 'Q01780', 'Q13415', 'P32121', 'Q16589', 'P82279', 'P48431', 'Q00526', 'Q9C0B0', 'O14979', 'Q15050', 'Q9UKM9', 'Q5T1V6', nan, 'O43663', 'Q96P70', nan, 'Q13595', 'Q15075', 'Q9GZR7', 'Q13838', 'P51665', 'Q6…	432	40	16.7256	0
O00631	SLN	['Q9P241', 'P16615', 'Q8NB49', 'Q4VNC0', 'Q01814', 'P54707', 'Q06124', 'Q9NTI2', 'Q8TF62', 'Q9HD20', 'O14983', 'Q4VNC1', 'P27824', 'Q93084', 'P50993', 'P20020', 'O60423', 'P16157', 'O94823', 'Q9Y2G3', 'Q9Y2Q0', 'O75185', 'O60312', nan, nan, 'Q9NQ11', 'P26678', 'P98194', 'Q16720', 'P05023', 'Q13733', 'P23634', 'P20648', 'P98196', 'P13637', 'Q9BSE2', 'O00165', 'Q9H7F0']	38	6	74.9744	0
O00635	TRIM38 RNF15 RORET	['Q8N5C8', 'P61077', 'P54253', 'P61764', 'P51668', 'O60739', 'P25789', 'Q6JQN1', 'Q9Y2X8', 'Q8N2W9', 'Q5VVX9', 'P54652', 'Q9NYJ8', 'Q96C92', 'Q9C0C9', 'Q9H6S1', 'Q96LR5', 'P11142', 'P34931', 'Q8TB72', 'P59044', 'Q14671', 'Q13546', 'P63279', 'P51965', 'P40937', 'Q969T4', 'Q9UJ04', 'Q9Y4K3', 'Q8IUC6', 'P62837']	31	36	7.87442	0
O00712	NFIB	['Q15058', 'P08651', 'Q6UVJ0', 'P23468', 'P02008', 'P49810', 'Q86U44', 'Q06481', 'P03372', 'Q12857', 'P13010', 'P05114', 'P49768', 'P33908', 'P34947', 'P69905', 'P22670', 'P10275', 'P14866', 'P05067', 'Q14938', 'Q5VXU1', 'Q9UBU9', 'P26641', 'P23771', 'P48431', 'P62805', 'Q9C0B0', 'Q9NRR4', 'Q13426', 'P69905']	31	36	14.0093	0
O00716	E2F3 KIAA0075	['Q14192', 'Q00534', 'O96020', 'Q16576', 'P51610', 'Q96Q40', 'Q13258', 'P24385', 'O96017', 'P28749', nan, 'Q14188', nan, nan, 'P30279', nan, 'A6NNA5', 'P19532', 'P50876', 'Q13257', 'O43463', 'P62877', 'Q9Y4I5', 'P30281', 'P78396', 'Q09028', 'P26358', 'Q99459', 'Q15059', 'Q00526', 'Q9BT92', 'Q09472', 'Q13415', 'Q13309', 'Q16254', 'P51532', nan, 'Q92547', 'Q07002', 'Q9H6P5', 'Q9UM11', 'P10242', 'P2…	146	33	5.78605	0
O00743	PPP6C PPP6	['O14965', 'Q9UQK1', 'P51003', nan, 'P22676', 'Q9Y680', 'Q0VAM2', 'P55008', 'Q96FV0', 'Q92598', 'Q5VVH2', 'Q6NUP7', 'Q9UM19', 'Q96RT1', 'Q5S007', 'B1ANS9', 'O15455', 'O00506', 'P16220', 'O94769', 'P78318', 'Q96PE1', nan, 'Q9P2V4', 'Q7L0X0', 'Q9HBW1', 'P23443', 'Q9BQI0', 'O43318', 'Q9NZU7', 'Q2I0M4', 'O00264', 'P27348', 'O94898', 'P59045', 'Q86UV5', 'Q9NP86', 'Q14344', 'Q5THR3', 'Q14206', 'Q13045'…	628	43	29.5558	0
O00744	WNT10B WNT12	['O60353', 'O00144', 'P43652', 'Q5T9L3', 'Q9UEF7', 'Q9ULV1', 'O75197', 'Q14767', 'P37231', 'Q93097', 'Q01974', 'O15146', 'O75170', nan, 'Q16620', 'Q9NPG1', 'Q8NEM0', 'O75096', 'Q9ULW2', 'O14904', 'Q13308', 'Q14332', 'P09544', 'O75581', nan, 'P04629', 'P12110', 'P56704', nan, 'Q01973', 'Q9UP38', 'O15119', 'O75084', 'Q9H237', 'Q12841', 'Q7Z4F1', 'Q13467', 'Q9Y6F9', 'Q66LE6', 'O14905', 'Q9H461', 'P3…	42	1	0.967442	0
O00746	NME4 NM23D	['Q9BYV1', 'Q96RS6', 'P51854', 'A8MZ26', 'Q96BS2', 'P61601', nan, 'Q9BYC2', 'Q6ZMY6', 'P68371', 'P35243', 'Q9Y2S7', 'P12532', 'Q9Y6H1', nan, 'P08865', 'P40145', nan, 'Q16659', 'P31350', nan, 'Q9C0C7', 'P46778', 'P12081', 'Q9UJT0', 'P84074', 'Q3ZCM7', 'O60503', 'P06733', 'Q9Y536', 'A0A075B759', 'P36871', 'Q8TBG4', 'A0A075B767', 'Q00796', 'Q8NFA0', 'P62760', 'Q9Y315', 'P68366', 'P57796', nan, 'P274…	334	42	47.9488	0
O00748	CES2 ICE	['Q7Z449', 'P51589', 'P09417', 'Q6ZMR3', 'Q8WUM4', 'P16662', 'Q9P2U7', 'Q9H221', 'Q9UI33', nan, 'P68133', 'Q5T1H1', 'Q9H172', 'P37837', nan, 'P28472', 'Q9HAW8', 'Q9P2U8', 'Q9HBY0', 'P10768', 'Q9UKG9', 'P11047', 'P16930', 'P01903', 'P24043', 'O00624', 'P22310', 'O00468', 'P23141', 'P47870', 'P18505', 'P35504', 'Q9NRA2', 'Q9ULB1', 'O60656', 'Q49A17', 'Q9HAW7', 'P60981', 'P07195', 'P54855', 'Q6UWM9'…	102	41	53.8163	0
O00750	PIK3C2B	['P62942', 'O14544', 'Q96MT7', 'Q9NPB3', 'Q99973', 'Q6RI45', 'Q9NYL4', 'P61020', 'Q8IZU2', 'P29374', 'Q9BV38', 'Q9NY57', 'Q9UIF8', 'Q13451', 'Q96HU8', 'Q9C0K3', 'Q86YT6', 'P16885', 'O43739', 'O75530', 'Q7L523', 'Q9ULI1', 'Q14191', 'P54132', 'Q08AM6', 'P63261', 'P0DP24', 'P54725', 'Q9Y6J9', 'Q52LR7', 'Q8WXH5', 'Q149M9', 'P62861', 'Q05193', 'Q9UQ16', 'P0CE72', 'Q8N7B9', 'Q9NX57', 'Q9BTU6', nan, 'Q9…	444	33	9.77442	0
O00754	MAN2B1 LAMAN MANB	['Q9UJQ1', 'Q9NWM8', 'Q8WZ79', 'Q8IWU5', 'Q495W5', 'Q9UQV4', 'O00115', 'Q9UI15', 'Q9UHX3', 'O60749', 'Q11128', 'P35573', 'Q96AY3', 'Q9HAT2', 'Q6P093', 'P37802', nan, 'Q9Y231', 'Q9NXG6', 'O95498', 'Q9NYL4', 'Q7Z4N8', 'Q8IWU6', 'O95302', 'Q9NRD1', 'P51911', 'Q9UHL4', 'Q8NCC3', 'Q8NBK3', 'O00602', 'P42785', 'P22083', 'P11279', 'Q8NBJ7', 'Q15417', 'P34810', 'Q96GD4', 'Q96JJ7', 'Q99439', 'Q5T1M5', nan…	82	43	35.4186	0
O00755	WNT7A	['Q9UP38', 'O75084', 'P55209', 'Q12866', 'Q9H237', 'Q12841', 'P35222', 'Q13467', 'Q9ULK5', 'Q7Z4F1', 'Q66LE6', 'Q6P988', 'P34925', 'Q71UI9', 'Q9H461', 'Q6ZUJ8', 'O60663', nan, 'O75581', 'P78504', 'P09544', 'P04629', 'Q92993', 'P56705', 'Q96PE1', 'P56704', 'Q9Y261', 'Q01973', 'P0C0S5', 'Q15465', 'Q15818', nan, 'Q6FHJ7', 'P41221', 'Q16620', 'P67775', 'Q6UXH1', 'Q9NPG1', 'Q9ULW2', 'Q9UM73', 'Q71U36'…	64	3	0.630233	1
O00757	FBP2	['P63208', 'Q9UNZ2', 'P52790', 'Q14CS0', 'P12236', 'Q15796', 'P42336', nan, 'Q6SA08', 'O60645', 'Q96PF2', 'P35557', 'P61956', 'Q9Y277', 'P30613', 'Q6EEV6', 'P06576', 'Q6ZMR3', 'Q96RG2', 'P55072', 'Q96Q15', 'Q96PN8', nan, 'Q17RC7', 'P12235', 'O60825', 'O43294', 'P49023', 'Q9BXA7', 'Q9UJX2', 'Q9NQ88', 'Q86V86', 'P16219', 'P11413', 'P09972', 'Q9UGJ0', 'Q96RU8', 'P11309', 'Q02127', 'Q92519', 'Q03169'…	102	6	8.35349	0
O00762	UBE2C UBCH10	['Q8WWK9', 'O95817', 'Q9C0B0', 'P21281', 'Q96EP0', 'Q96QZ7', 'P62979', 'P62877', 'Q9UJX4', 'P60006', nan, 'Q9NRR5', nan, 'P43351', 'Q93008', 'P53350', 'Q92541', 'O95628', 'Q96MF7', 'Q9NXR7', 'Q9H0F5', 'O95071', 'Q15386', 'Q93034', 'Q6ZMU5', 'Q86Y33', 'P51965', 'O00463', 'P62333', 'Q86XD8', 'Q9NV58', 'Q8IYU2', 'O43791', 'Q14669', 'P23763', 'P60484', 'P62987', 'O43164', 'Q9ULK6', 'O75928', 'Q9Y225'…	313	22	10.4326	0
O00763	ACACB ACC2 ACCB	['Q9ULT8', 'Q8WXF7', 'Q8NHH9', 'Q9BZS1', 'Q9HCC0', 'Q8N5D0', 'P48643', 'Q99497', 'Q9GZX7', 'P49116', 'Q58WW2', 'Q96RQ3', 'A6NNW6', 'P05165', 'P05166', 'Q6W2J9', 'O75530', nan, 'Q9NPA3', 'P62805', 'Q9H4L7', 'Q9H9S0', 'P60484', 'Q14671', 'Q9ULR3', 'P13929', 'P62805', 'Q7L190', 'P54253', 'P50747', 'Q08116', 'P06733', 'Q6DD88', 'Q9NRW4', 'Q7Z6Z7', 'O00743', 'Q69YN4', 'Q01860', 'Q8TB72', 'Q9H4M7', 'P0…	42	36	14.3	0
O00764	PDXK C21orf124 C21orf97 PKH PNK PRED79	['Q6NUJ1', 'P06730', 'P00441', 'P15311', 'O60749', 'Q9H444', 'P61224', nan, 'O15294', nan, 'P07988', 'P62191', 'Q92858', 'P80404', 'Q01085', 'P07602', nan, 'P60174', 'Q13627', 'Q9BY32', 'P14866', 'P31483', 'P11413', 'P04181', 'P31937', 'P47224']	26	35	12.4279	0
O00767	SCD FADS5 SCD1 SCDOS	['Q9Y5Q0', 'Q9H4L7', 'P62805', 'P33121', 'Q9H5J4', 'Q6P9G0', 'P05386', 'P49327', 'Q07869', 'P55072', 'P51681', 'P33260', 'O96017', 'Q8IVT5', nan, 'Q53GQ0', 'P22695', 'Q8NC06', 'P51571', 'O95292', 'Q8WU17', 'P30153', 'Q86TM6', 'P07108', 'Q5M7Z0', 'O75521', 'Q9ULC5', 'Q9NX47', 'Q9HB03', 'Q96EX2', 'Q6E213', 'P00167', 'Q96PD7', 'Q6N069', 'Q7L5A8', 'O43169', 'Q9BY50', 'Q9H3G5', 'P41227', 'O95573', nan…	87	35	84.9605	0
O14490	DLGAP1 DAP1 GKAP	['Q05586', 'P63167', 'Q9P1A6', 'Q15700', 'Q8NI35', 'Q96SB3', 'P41594', 'P63104', nan, 'Q96PV0', 'Q14247', 'Q8N0W4', 'Q8WXI2', 'Q5VWQ8', 'O95886', 'P25054', 'Q6DN90', 'Q00526', nan, 'Q96P47', 'Q9C0D5', 'Q9BXL6', 'Q9UJF2', nan, 'O94875', 'A6NIR3', 'Q00526', 'P61204', 'Q9Y4I1', nan, 'P35222', 'Q96FJ2', 'Q14008', 'Q15811', 'Q01082', 'Q9NZM3', 'Q8N2Q7', 'P46108', 'Q13224', 'Q13255', 'P78357', 'Q9Y3R0'…	91	8	3.82791	0
O14492	SH2B2 APS	['Q9NRF2', 'Q9BX66', 'P14616', 'P06241', 'P09619', 'P46108', 'Q9NR12', 'P06239', 'O15357', 'P12931', nan, 'Q9H1K6', 'P35568', 'P04629', 'Q9Y4H2', 'Q9H213', 'P08581', nan, nan, 'P22681', 'P22607', 'P62993', 'Q13905', 'P10721', 'P00533', 'Q9BRX9', 'P04626', 'P22455', 'P19235', 'P07947', 'Q9NWX5', 'P07948', 'O60674', 'Q15303', nan, 'P29353', nan, 'P06213']	38	6	2.40698	0
O14493	CLDN4 CPER CPETR1 WBSCR8	['Q16772', 'Q5XXA6', 'P05556', 'P23416', 'O95471', 'Q8N1C3', 'P16070', 'O15551', 'Q9Y696', nan, 'P47870', 'P09210', 'O95500', 'P56750', 'Q8NFU0', 'P18505', 'P13569', 'P35613', 'P17301', 'P78334', 'O95832', 'P56746', 'Q6WKZ4', 'Q4KMQ2', 'P98172', 'P18507', 'Q9H813', 'Q9NZA1', 'P28472', 'P61586', 'P56748', 'Q8N1M1', 'P14867', 'O75970', 'O95484', 'Q9BSA4', 'Q9C0H2', 'P31644', 'P57739', 'P29317', 'P2…	91	26	43.214	0
O14494	PLPP1 LPP1 PPAP2A	[nan, 'P51693', 'Q9NP79', 'Q92544', 'Q99805', 'Q92633', 'Q6P1N0', 'Q9Y3A3', 'P08238', 'Q5T0F9', 'O43688', 'Q9Y6M1', 'P07900', 'P14866', 'O14495', 'Q6AZZ1', nan]	17	41	63.8163	0
O14495	PLPP3 LPP3 PPAP2B	['Q8WUD6', 'Q6UWP7', 'O43688', 'P01111', 'Q6P1N0', 'Q96PD7', 'Q5T0F9', 'P19835', 'O60906', 'O14494', 'Q99943', 'P16233', 'Q17RR3', nan, 'Q8IV08', 'P11150', 'Q9NXE4', 'Q9NRZ7', 'O95674', 'Q9Y5W3', 'P07098', 'Q96PD6', 'Q9Y5X9', 'Q9Y6K0', 'Q92903', 'O60716', 'Q13393', 'O15120', 'Q96AD5', 'P21695', 'Q9UMN6', 'Q3SYC2', 'Q9NUQ2', 'Q86VF5', 'Q9NST1', 'P54315', 'Q6ZNC8', 'Q9C0D9', 'P41182', 'P01116', 'Q9…	56	37	90.6721	0
O14497	ARID1A BAF250 BAF250A C1orf4 OSA1 SMARCF1	['P40763', 'O14744', 'P62805', 'P51531', 'P11388', 'Q15788', 'Q15466', 'P62805', 'Q4VC05', nan, 'P41182', 'P62805', 'P49711', 'Q9H0E9', 'Q9Y5B9', 'P10827', 'P46934', 'Q12888', nan, 'P28347', 'Q9H8M2', 'Q14994', 'Q01543', 'P14316', 'Q92925', 'P60484', 'P04150', 'Q6AI39', 'Q13547', 'P84243', 'Q96RI1', 'Q9P2D1', 'P09874', 'Q99594', nan, 'Q8NDV7', 'Q92985', 'O15379', 'P06400', 'O60885', 'Q9NRL2', nan…	242	37	18.3023	1
O14503	BHLHE40 BHLHB2 DEC1 SHARP2 STRA13	['O00327', 'Q9HB96', 'P18545', 'Q16649', 'Q99743', 'P67870', 'Q9NWB1', 'Q08117', 'P49842', 'P54132', nan, 'P42224', 'Q15910', 'Q9GZZ1', 'Q9NW38', 'Q00987', 'Q92753', 'P15172', 'P40763', 'Q6ZRY4', 'Q0VG06', 'Q14995', 'Q8WU79', 'P49715', 'Q16665', 'Q16613', 'Q12888', 'P10606', 'P15822', 'P19784', 'Q01974', 'P61106', 'Q13547', 'Q9HC07', 'P56545', 'A1A580', 'Q96RI1', 'Q15233', 'O15287', 'Q9UKB1', nan…	94	43	60.9837	0
O14508	SOCS2 CIS2 SSI2 STATI2	['P48736', 'Q06124', nan, nan, 'Q6ZNE5', 'P27986', 'O00459', 'P23458', 'P04629', 'Q13131', 'P0DML2', 'Q05397', 'Q14406', 'O14544', 'O60826', 'Q9GZQ3', 'Q9NX08', 'P51692', 'P01241', 'Q8N668', 'P16471', 'Q92569', 'P06239', 'Q93034', 'P42338', 'Q9H6Q3', 'Q92759', 'P21860', 'P07947', 'P48357', 'P61073', 'P16402', 'Q08AM6', 'O75747', 'P06213', 'O75159', 'O00443', 'Q15208', 'Q15303', 'Q8WXH5', 'P23560'…	93	37	33.5791	0
O14511	NRG2 NTAK	['Q69YN4', 'P0CG48', 'Q9GZR1', 'Q02297', 'P18505', 'P29353', 'Q15303', 'Q12931', 'P42679', 'P04626', nan, 'Q9H4P4', 'Q99075', 'Q9UN88', 'P00533', 'P0CG47', 'P35070', 'P42336', 'Q9Y316', 'Q14451', 'P08238', 'P01133', 'O14944', 'P62987', 'P56975', 'P62993', 'P18507', 'Q9NUL3', 'P60953', 'Q99928', 'Q8WWG1', 'P62979', 'P28472', 'P27986', 'Q13882', 'P61586', nan, 'P07900', 'O95793', 'P21860', 'P47870'…	42	6	1.91395	0
O14512	SOCS7 NAP4 SOCS6			31	6.12093	0
O14513	NCKAP5 ERIH NAP5	['P51587', 'O00213', 'Q8NHP7', 'P52735', 'Q69YN4', 'Q9P2P5', 'P16333']	7	7	1.86512	0
O14514	ADGRB1 BAI1	['P04637', 'Q5TCQ9', nan, 'P51957', 'Q92556', 'Q92561', nan, 'P32121', 'Q96QZ7', 'Q13418', 'P62841', 'O94812', 'Q8N2Q7', 'O60241', 'P12931', 'Q13009', 'Q14185', 'Q14344', 'Q9UQB8', 'Q96JJ3', 'Q5XPI4', 'Q5VWW1', 'Q86UL8', 'Q12959', 'P31749', 'Q9BU40', 'O14832', 'Q9NQC3', 'O60242']	29	1	0.909302	0
O14519	CDK2AP1 CDKAP1 DOC1	['Q92769', 'O15156', 'O75925', 'Q9BQA1', 'Q9NP66', 'Q6W2J9', 'O94776', 'Q00341', 'P0DTE7', 'P24941', 'Q06265', 'Q9ULU4', 'Q8WVC0', 'Q9ULJ6', 'Q9Y6X2', 'P07951', 'Q8N680', 'O75928', 'P09211', 'Q8WXI9', 'P09884', nan, 'P18887', 'P51608', 'Q13330', 'P67870', 'Q9H9S0', 'Q15024', 'O14578', 'P09493', 'Q13547', 'Q9BRX5', 'Q96HT8', 'Q8TDI0', 'Q9H694', 'O75956', nan, 'Q03468', 'Q69YN4', 'Q96B26', 'Q8WWY6'…	69	40	90.2465	0
O14520	AQP7 AQP7L AQP9	['P28482', 'Q8N695', 'P53778', 'Q13164', 'O43315', 'Q8NBQ7', 'O94778', 'P55087', 'Q16820', 'P27361', 'O60240', 'O15264', 'P29972', 'P41181', 'P51798', 'Q92482', 'P58872', 'Q15759', nan, 'P31152', 'Q16539', nan, 'Q8TD08', 'Q16659', 'Q96PS8', 'O14745', 'P55064', 'Q8NFA0']	28	20	16.3512	0
O14521	SDHD SDH4	['Q9BZW2', 'P07954', 'O60603', 'P05141', 'P62072', 'P21912', 'Q16718', 'Q9NRP4', 'Q9Y5J7', 'Q8WYQ9', 'P06730', 'P00156', 'Q5VUM1', 'Q5PRF9', nan, 'O43837', 'Q3ZCQ8', 'Q7Z5L9', 'Q8IU81', 'O60830', 'Q99643', nan, 'Q8NHS2', 'O14925', 'P00505', 'Q96I99', 'P02768', 'Q9Y584', 'Q9NX18', 'P31040', 'Q9Y5J6', 'P08574', 'P53597', 'P31930', 'P17174', 'Q9Y5L4', 'O75208', 'Q9H1B7', 'Q16891', 'Q6NTF9', 'Q99595'…	47	43	142.721	1
O14522	PTPRT KIAA0283			5	1.46744	0
O14523	C2CD2L KIAA0285 TMEM24 DLNB23	['Q8TBB1', 'Q9BQ31', 'Q7Z5Q1', 'P11171', 'Q9UHF4', 'Q8WWF5', 'Q9Y5G3', 'Q8N448']	8	34	7.05349	0
O14524	NEMP1 KIAA0286 TMEM194 TMEM194A	['P63279', 'P42226', 'P49792', 'Q9UBU9', 'Q9NPJ8', 'Q9P0L0', 'P55072', 'P31350', 'Q99666', 'Q14974', 'P78356', nan, 'Q6UX01', 'P0DJD1', 'Q9GZY0', 'P62826', 'O14715', 'P48167', 'Q9H4D5', 'P48426', 'Q9UKK6', 'P46060', 'O95292', 'Q15398', 'Q7LG56', nan, nan, 'Q5XPI4', 'P62805']	29	33	6.46047	0
O14525	ASTN1 ASTN KIAA0289	['Q14145', 'Q16236', 'P19022', 'Q14393']	4	4	2.73953	0
O14526	FCHO1 KIAA0290			20	6.53488	0
O14529	CUX2 CUTL2 KIAA0293	['O75886', nan, 'Q8NHM5', 'Q7Z6P3', nan, 'Q9Y4G6', 'Q9NV58', 'P51687', 'Q63HR2', 'P56180', 'Q9BYM8', 'P61006', 'Q99453', 'Q9Y535', 'O15156', nan, 'P51452', 'Q8WXH6', 'Q9Y6J8', 'P50458', 'P50876', 'Q9P1U0', 'Q9BVJ7', nan, 'Q9UPP1', 'Q13115', 'Q12829', 'O75151', 'Q05923', nan, 'Q9Y4X5', 'Q13573', 'Q9P2G1', 'Q7Z419', 'O75575', 'Q68CZ2', nan, 'Q92783', 'O14976', 'Q68J44', 'Q99956', 'O60729', 'Q6ZMT4'…	113	6	1.50698	0
O14530	TXNDC9 APACD	['Q0VDF9', 'P30041', 'P54652', 'Q06830', 'Q04695', 'O95757', 'Q9UL17', 'Q15018', 'Q14155', 'Q9GZR5', 'P51825', 'P43034', 'P30044', 'Q9UJ68', 'Q16566', 'Q12778', 'P49368', 'P49815', nan, 'Q12809', 'P17987', 'Q9Y4L1', 'Q8NBT0', 'O95777', 'Q8N3V7', 'O75164', 'Q13094', 'P06213', 'O75312', 'P17980', nan, 'Q9NNW7', 'P50991', nan, 'Q92499', 'P0DPH7', 'Q6R327', 'Q9Y3D2', 'O75880', 'Q9BQE3', 'P46937', 'P5…	219	42	26.7721	0
O14531	DPYSL4 CRMP3 ULIP4	[nan, 'Q14194', 'Q8NC26', 'O75051', 'Q9BPU6', 'P51805', 'Q15078', 'P27708', 'Q8NCL8', 'P00367', 'Q3SXY8', 'P06241', 'Q8N5D0', 'P36405', 'Q6ZN54', 'Q8IZQ1', 'Q02127', 'Q14563', 'P31327', 'Q9UIW2', 'Q12882', nan, 'Q16555', 'Q14195', 'P49448', 'Q58WW2', 'P07332', 'Q9BYV2', 'O95897', 'P26651', 'O14786', 'Q9HCM2', 'Q00535']	33	5	1.69535	0
O14543	SOCS3 CIS3 SSI3	['Q8N8K9', 'P19838', 'P01588', 'Q15717', 'Q6ZNE5', 'P15260', 'P05019', 'P48736', 'Q06124', 'P01574', 'P01566', 'Q9UQF2', 'P10747', 'P00519', 'O43318', 'P27986', 'O60760', 'O00459', 'P23458', 'P11049', 'O14544', 'Q8N6P7', 'O60826', 'Q9GZQ3', 'P05015', 'Q05397', 'P20138', 'Q9H467', 'P01241', 'Q9NX08', 'P48551', 'Q16539', 'Q8N668', 'P40337', 'O60271', 'P42338', 'P08887', 'P06239', 'Q92569', 'P52630'…	163	36	55.2023	0
O14544	SOCS6 CIS4 SOCS4	[nan, 'O75553', 'O95376', 'Q14457', 'O14508', 'P49771', 'O00329', 'P10721', 'P07738', 'O00443', 'O75159', 'Q15303', 'Q8WXH5', 'O75747', 'P06213', 'P04626', 'Q08AM6', 'Q13618', 'P42224', 'P52333', 'Q9H6Q3', 'Q13616', 'P21860', 'Q9BYM8', 'Q93034', 'P06239', 'Q92569', 'Q9UJT1', 'P42338', nan, 'Q8N668', 'Q9NX08', 'P51692', 'P46108', 'Q9GZQ3', 'O60826', 'P23458', 'O00459', 'Q7Z7G1', 'P27986', 'P48736'…	90	37	11.6884	0
O14548	COX7A2L COX7AR COX7RP SCAF1 SCAFI	['Q96KJ9', nan, 'P31930', 'Q9UH17', 'Q9NPL8', 'P08574', 'Q8IUX4', 'Q96AK3', 'O75947', 'O00483', 'P00414', 'P22695', 'Q9HC16', 'Q9C002', 'O95139', 'O43920', 'P56385', nan, nan, 'P07919', 'Q9UDW1', 'Q5JTJ3', 'O14957', 'O43181', 'P09669', 'P56381', 'P00403', 'O95167', 'P00156', 'O14949', 'P00395', 'O95298', 'Q02221', 'P12074', 'P24310', 'P13073', 'Q10713', 'P14927', nan, 'Q9NRW3', 'P47985', 'P43304'…	64	43	122.347	0
O14556	GAPDHS GAPD2 GAPDH2 GAPDS HSD-35 HSD35	[nan, 'Q15131', 'Q9HD15', 'P00558', nan, 'P07864', 'Q8NCF5', 'P40926', 'Q99497', 'A0JP26', 'Q96EB6', 'Q9UKV8', 'P68032', 'Q9H0I9', 'P34896', 'P09603', 'P04275', 'O95479', 'Q9BUJ2', 'O75530', 'P29401', 'P0CG39', 'P60866', 'Q9BYZ2', 'O60522', 'Q6S8J3', 'Q92598', 'Q00987', 'Q7L1Q6', 'P21754', 'P55854', 'Q9NZC3', 'P0DP24', 'O96019', 'Q5W5X9', 'Q12905', 'P63261', 'P10155', 'A2PYH4', 'Q9BXG8', 'Q9UL18'…	361	17	8.33488	0
O14558	HSPB6			35	116.709	0
O14559	ARHGAP33 SNX26 TCGAP	['P60763', 'Q14BN4', 'Q9HC98', 'P22102', 'P15153', 'P60953', 'Q96M96', 'P38405', 'O43615', 'P98174', 'Q13017', nan, 'Q9H4E5', 'O76064', 'Q96PV0', 'Q92673', 'O43663', 'P62993', 'P04629', 'Q7Z6J4', 'Q5JSP0', 'Q5T5U3', nan, 'P06241', 'P63000', 'P46108', 'Q15311', 'Q6XZF7', 'Q15811', 'Q5JWF2', 'Q9P227', 'Q99523']	32	22	4.41628	0
O14561	NDUFAB1	['A0A096LP55', 'Q9BVP2', 'Q3MIX3', 'O75489', nan, 'Q13405', 'Q5VXJ0', 'Q9BY49', 'Q8TAE8', 'P21399', 'O75190', nan, nan, 'Q8NHS0', 'Q8WVQ1', 'O43677', 'P99999', 'Q9Y2G8', 'O00116', 'P49792', 'P54868', 'Q99798', 'Q9UJJ7', 'Q9HBL8', 'O43837', 'Q9H2F3', 'P49406', 'Q9H6B9', 'Q96IU4', 'Q13268', 'Q9BX68', 'Q14689', 'Q8N465', nan, 'Q9HCL2', 'P23378', 'P56556', 'P58743', 'P40926', 'Q9NYK5', 'O95299', 'Q96…	432	43	77.8023	0
O14569	CYB561D2 101F6 LUCA12.2	['Q7Z7G1', 'P27815']	2	42	26.3512	0
O14576	DYNC1I1 DNCI1 DNCIC1	['Q8WUY3', 'Q96QH8', 'O60282', 'O75122', nan, 'P61201', 'Q9NZ32', 'Q99627', 'Q8NC51', 'Q7L2K0', 'Q96M86', 'P63172', 'P00709', 'Q9UFH2', nan, 'Q96QH8', 'Q96DT5', 'Q96M63', 'Q9UNS2', 'Q12840', 'P35998', 'P0CG47', 'Q8NFZ8', 'O00399', 'Q13576', nan, 'Q13561', 'Q14008', 'Q96KX2', 'Q96EZ8', 'Q96FJ2', 'Q9NRW1', 'P50607', 'Q8N3C7', 'P0DPH8', 'Q07866', 'O95996', 'Q9Y6C2', 'Q16891', 'P07437', nan, 'Q92904'…	173	15	5.10465	0
O14578	CIT CRIK KIAA0949 STK21	['Q13595', 'O43463', 'P62280', 'Q92804', 'P50454', 'P52198', 'Q8N8L6', 'Q12756', 'P49593', 'Q07065', 'Q13310', 'A0FGR9', 'Q8N4N8', 'Q9NS87', 'P16070', 'Q8IXI2', 'O43663', 'P12236', 'Q96CW1', 'Q562R1', 'Q15149', 'Q96ES7', 'O14979', 'Q9Y6R4', nan, nan, 'Q92979', 'Q9C0I3', 'Q9UKM9', 'P67812', 'Q96QV6', 'Q9BPW5', 'Q49A26', 'O95466', 'Q9NQ55', 'P20290', 'Q96A58', 'O75367', 'P61158', 'Q02543', 'Q7Z4H7'…	1702	6	1.75581	0
O14579	COPE	['A2RRP1', 'Q9UBF2', 'Q02221', 'O95298', nan, 'Q9UP83', 'Q12981', 'O14964', 'Q15642', 'Q14789', 'P62805', 'Q9NWM0', 'Q8N6T3', 'E9PQ53', 'Q8N3U4', 'P15328', 'Q9HBL7', nan, 'P20674', 'Q6NUQ1', 'Q9Y2V7', 'H0YL14', 'Q9H1C4', 'P83436', 'Q5JST6', 'O43236', 'Q9NRC6', 'P62861', 'Q6QHF9', 'Q6UXV4', 'Q08209', 'P18085', 'Q14671', 'P33176', 'O95817', 'Q96ND0', 'P24390', 'Q9Y689', 'O94992', 'P0C7T5', 'P49703'…	208	43	123.267	0
O14593	RFXANK ANKRA1 RFXB	['Q9UPQ7', nan, 'Q6BDS2', 'P02545', 'P17980', 'Q13618', 'O43242', nan, 'Q8IYI6', 'Q86WI3', 'Q16650', nan, 'Q6ZMN7', nan, 'P42858', 'Q13952', 'Q9UPQ0', 'P61020', 'Q9ULI0', 'Q13616', 'Q96PX9', 'Q9NX57', 'Q03252', 'P31275', 'Q969Q5', 'Q99460', 'Q93034', 'O94927', 'P20339', 'P62333', 'P22670', nan, nan, 'Q9H0T7', 'Q9H5N1', 'Q13636', 'O14976', 'P48382', 'Q9UNM6', 'Q7Z6Z7', 'O94964', nan, 'P11441', 'Q6…	72	43	24.1163	0
O14594	NCAN CSPG3 NEUR	['P32004', nan, 'Q96PV0', 'P10586', 'Q96GW7', 'Q9UQP3', 'P23471', 'P24821', 'P09429', 'P22105', 'P56470', 'Q92752', 'P16109', 'P14151', 'P02751', nan, 'P35052', 'P16581', nan, 'O75056', nan, 'Q15389', 'P16112', 'O00533', 'Q02246']	25	1	4.3093	0
O14595	CTDSP2 NIF2 OS4 SCP2	['O14562', 'Q96PX9', 'O60830', 'P13984', 'P19388', 'Q9Y584', 'O94919', 'P20273', 'P20916', 'Q9BQK8', 'Q3KQU3', 'O14925', 'Q99618', 'P03891', 'Q92539', 'P30876', 'P0DPB6', 'Q16720', 'Q96RW7', nan, 'O15514', nan, 'Q58EX7', 'P0CW19', nan, 'O14802', 'Q8IZ07', 'Q15654', 'O95602', 'Q15645', nan, 'O95789', 'Q00403', 'P52435', 'P35269', 'Q9NS69', 'Q96HA1', 'Q9UPQ0', nan, 'Q14693', 'P27918', 'Q9UL03', 'O4…	110	43	75.4186	0
O14607	UTY KDM6C			19	3.28837	0
O14610	GNGT2 GNG8 GNG9 GNGT8	['Q13153', 'P51828', 'P62873', 'P32298', 'P61952', 'P08913', 'O60503', 'O95837', 'Q14500', 'P01213', 'P03372', 'Q08828', 'P29992', 'P43119', 'P19087', 'Q6U736', 'P41221', 'Q13003', 'P63218', nan, 'P21731', 'P63215', 'Q6PJ61', 'Q8WTQ7', 'P48544', 'Q9NPG1', 'P47872', 'Q9P2W3', 'P19086', 'P47804', 'Q9UK08', 'P32241', 'P04899', 'P40145', 'Q06187', 'P08100', 'O14718', 'P60953', 'Q16602', 'Q15835', 'P2…	134	26	8.16744	0
O14613	CDC42EP2 BORG1 CEP2	['P37840', 'Q69YN4', 'P60953', 'Q9NQ75', nan, 'P17081', 'Q9UNA1', 'P01111', 'Q9Y5B8', 'P61204', 'Q14141']	11	30	13.4395	0
O14617	AP3D1 PRO0039			40	33.7209	0
O14618	CCS	['O75390', 'Q02410', 'P10599', nan, 'O15504', 'P17174', 'Q03933', 'Q9H2H8', 'P31040', 'Q00613', 'P47755', 'Q9NUB1', 'P08294', 'P98170', 'Q9UBD0', 'P00441', 'Q04656', 'Q9Y5Z0', 'Q99767', 'Q8N4Q1', 'Q9NWV4', 'Q96IZ0', 'O00602', 'P35670', 'Q9UBD0', 'Q9Y5V0', 'Q96AP4', 'Q7L8S5', nan, 'P56817', nan, 'Q9Y5P6', 'Q96LA8', 'O00244', 'O15431', nan, 'Q9NR19', nan, 'Q96FV2', 'Q5VVQ6', 'Q9H6R3', 'Q9NWY4', 'P7…	43	41	14.7791	0
O14625	CXCL11 ITAC SCYB11 SCYB9B	['P02778', 'P51671', 'P01562', 'P61073', 'P19875', 'P02768', 'P25106', 'Q6FI13', 'P43694', 'O00175', 'Q96QV6', 'O00585', 'P51677', 'Q9H4K1', 'Q86XR7', 'P01135', 'Q6YHK3', 'P16401', 'Q07325', 'P16403', 'P51681', 'Q16777', 'P22735', 'Q9P031', 'O15444', 'Q8IUE6', 'P16402', 'P59768', 'P02775', 'Q9P2N6', 'Q9Y258', 'P22362', 'Q9UHJ3', 'P10523', nan, 'P43629', 'P62873', 'P48061', 'P04899', 'P00395', 'O9…	61	10	2.21628	0
O14627	CDX4	['Q9BWX5', 'Q8TAA3', 'Q01860', 'Q99687', 'O43741', 'Q13131', 'P40426', 'O00470', 'Q9HCE5', 'Q86U44', 'O14818', 'P78411', 'O75954', 'P10767', 'P54646', 'Q9H808', nan, 'O95750', 'P12034', 'P28324', 'P25800', 'Q92915', 'O14770', 'Q8IUE1', 'P78414', 'Q04727', nan, 'P55347', 'P08620', 'O43320', 'Q04726', 'Q6ZVE7', 'O15520', 'P52945', 'P40425', 'O14817', 'Q9Y3C0', 'P61328', 'Q9Y3E0', 'Q8IYA7', 'P78415'…	59	0	0.0348837	0
O14628	ZNF195 ZNFP104	['O15054', 'P10071', 'Q9Y6Q3', nan, 'Q13263', 'Q9H5H4', 'P04637', 'P10074', 'Q9BQA5', 'Q8N1W2', 'P45973', 'Q9BXA9', 'Q8WTR7', 'Q9H116', 'P17028', 'P17098', 'Q13105', 'O15460', 'Q96SR6', 'Q2M1K9', 'Q8NBF1', 'Q6ZWI9', 'P49711', 'Q5TEC3', 'Q8NI51', 'O95863', 'O43829', 'Q5HYK9', 'Q9HBT7', 'Q9NPC7', 'Q96NJ6', 'Q8NHY6', 'Q96K83', 'O15550', 'Q6DD87', nan, 'Q8N8E2', 'Q9Y5A6', 'A6NM28']	39	42	11.6837	0
O14633	LCE2B LEP10 SPRL1B XP5	['P19957', 'Q96RM1', 'Q9BQ66', 'Q9BYR2', 'Q5TA76', 'P22531', 'Q9BYE3', 'Q07283', 'Q9BYS1', 'Q5TA79', 'Q5TA78', 'P01137', 'Q5TA81', 'Q92570', 'Q92817', 'P59990', 'Q9BYQ3', 'Q701N4', 'P35326', 'Q5T751', 'P22528', 'Q5T753', 'P07476', 'Q5TA82', 'Q92692', 'Q9BYE4', 'Q5T7P2', 'Q9UGL9', 'Q15517', 'Q9UGC6', 'Q6XPR3', 'P35325', 'P01040', 'Q9BYQ0', 'Q9BYQ4', 'Q5TCM9', 'P28799', 'Q9BYR3', 'O76081', 'Q8IWZ5'…	52	2	14.4977	0
O14638	ENPP3 PDNP3	[nan, 'Q9Y6E7', 'Q13370', nan, nan, 'P15531', 'Q13946', 'P35913', 'Q8N6T7', 'Q08462', nan, 'P54750', 'Q9NPB1', 'Q9Y6K8', 'P25092', 'O43306', 'P51841', nan, 'Q9Y233', 'Q01064', 'Q9BXI3', 'Q9NRC8', 'O60658', 'Q9Y3D8', 'P22392', 'P40145', 'Q08499', 'Q14432', nan, 'P49902', 'P51160', 'P27815', 'Q969T7', 'O00746', 'O60503', 'O76074', nan, nan, 'Q07326', 'Q9NP56', 'Q9NTG7', 'Q96P26', 'P16066', 'Q02153'…	76	13	5.51163	0
O14639	ABLIM1 ABLIM KIAA0059 LIMAB1			41	67.4	0
O14640	DVL1	['Q68DC2', 'Q9NPI5', nan, 'Q96IF1', 'O14578', 'Q14240', 'A6NIX2', 'P09471', 'P60228', 'O96013', 'Q9Y3R0', 'Q13177', 'Q5T4F7', 'P98082', 'Q14114', 'A6NMX2', 'P06730', 'P36402', 'Q15334', nan, 'Q9BPZ3', 'Q6PCB0', 'Q9H461', 'Q07954', 'Q13418', 'P35222', 'Q13467', 'O43665', 'Q9Y283', nan, 'P0CW20', nan, 'Q13469', 'Q9UP38', 'Q8IVF7', 'Q8IYU2', 'Q9UH77', 'P49841', 'Q68DX3', 'Q13643', 'O95817', 'Q05823'…	493	37	18.5	0
O14641	DVL2	['Q8TF72', 'P41743', 'Q8NFA2', nan, 'P14923', 'Q86T65', 'Q13618', 'Q96S59', 'O95171', 'Q9NPB6', 'O95271', 'P63010', nan, 'Q92765', 'P53675', 'Q9BWT7', nan, 'Q8TD08', 'Q9HCE7', 'Q9NQ66', 'Q6ZNE5', nan, 'P45954', 'Q04721', 'P49190', 'Q9H6S3', 'P60842', 'P14618', nan, 'P50148', 'P12931', nan, 'Q9GZQ8', 'P63000', 'P05412', 'Q9H0R8', 'Q9H1H9', 'Q8NI35', 'Q9Y2G4', 'P68400', 'Q96HF1', 'Q15796', 'P25786'…	559	42	15.9047	0
O14645	DNALI1			19	8.12791	0
O14646	CHD1	['O95983', 'P06748', 'P63261', 'P55854', 'Q52LR7', 'O95235', 'Q03989', 'Q9ULW6', 'Q8IUE6', 'O60925', 'Q9NW08', 'Q14191', 'Q13952', 'P29374', 'P83916', 'Q712K3', 'O75150', 'Q9C0K3', 'Q8NFZ0', 'Q15560', 'Q9UIF8', 'Q9ULX3', 'Q8IVW6', 'Q9ULI0', 'O75925', 'Q8NCF5', 'P68431', 'Q9NYF8', 'O95602', 'Q96QT6', 'P67870', 'Q9P0M6', 'P12004', 'O60885', 'P21549', 'O60264', 'Q8WWQ0', 'P68431', 'O60381', 'P62805'…	386	40	12.7116	0
O14647	CHD2	['P0CG38', 'P78317', 'P63146', 'Q5JTH9', 'Q9NRC8', 'O60500', 'P62805', 'Q96PU4', 'Q8IYD8', 'O60264', 'P68431', 'P12004', 'O60885', 'Q7L7L0', 'Q13547', 'Q969V4', 'Q30201', 'Q92925', 'Q9Y6N7', 'P11388', 'P49459', 'A6NKF2', 'Q9H2F5', 'Q14191', 'Q03989', 'Q9ULW6', 'Q8IUE6', 'Q9NW08', 'P55854', 'Q52LR7', 'O95235', 'O95983', 'P63261', 'O95602', 'P67870', 'Q9P0M6', 'Q96QT6', 'Q9ULI0', 'O75925', 'Q8NCF5'…	690	43	24.6581	1
O14649	KCNK3 TASK TASK1	['Q9NQA5', 'P63104', 'P14416', 'P41594', 'P61981', 'Q9HB14', 'Q04917', 'P07355', 'O95279', 'Q9Y2U2', 'P27348', 'Q9HB15', 'O43405', 'Q9UNK0', 'Q96T55', 'O95069', 'P31947', 'Q9Y257', 'O14530', 'P31946', 'P62258', 'Q9NYG8', 'Q9NPC2', 'Q96T54', 'Q96KR7', 'Q9H427', 'P57789', 'Q9NPH5', 'P53618', 'Q7Z418', 'P13569', 'P60903', 'O00180']	33	12	5.66744	0
O14653	GOSR2 GS27	['P63027', 'P61764', nan, 'P53992', 'P01111', 'P53621', 'Q8IUR0', 'P56962', 'Q5QGZ9', 'Q8WVM8', 'Q15833', 'Q8IVW1', 'Q9UL33', 'Q99747', 'P15514', 'Q8TBE1', 'Q96IW7', 'P42261', 'Q9NP61', 'P09497', 'O15027', nan, 'P0DI81', 'Q9Y6B6', nan, 'Q9BQQ3', 'Q96JE7', 'Q9Y296', 'P46459', 'Q8N6H7', 'Q9Y5R8', 'O14662', 'Q92538', 'Q13277', nan, nan, nan, 'Q16623', 'O15400', 'Q96MW5', 'Q15363', 'Q9BV40', 'P01135'…	153	43	32.3628	1
O14654	IRS4			1	0.253488	0
O14656	TOR1A DQ2 DYT1 TA TORA	['Q14160', 'Q8NF91', 'Q69YN4', 'P14416', 'Q9P2G3', 'Q9BTT6', 'P27824', 'P28845', 'O95295', 'Q13217', 'Q92905', 'P51610', 'Q96GD4', 'P20700', 'Q9H497', 'P55899', 'Q9UBW8', 'Q9UDT6', 'Q6ICH7', 'O14657', 'P11150', 'Q07866', 'P60409', 'P21980', 'Q7L5N1', 'P28067', 'Q8TEM1', 'P10909', 'O94901', 'Q6ZMZ3', 'P51114', 'P30622', 'Q9Y680', 'P05090', 'Q9H9Q2', 'Q5JTV8', 'P16104', 'P01730', 'Q9BT78', 'P37840'…	68	43	29.307	0
O14657	TOR1B DQ1 FKSG18	['P28067', 'Q7L5N1', 'P20036', 'Q9H3K2', 'P11150', 'P02686', 'P51114', 'Q9Y680', 'Q6ZMZ3', 'Q9BTT6', 'Q14160', 'Q9UBW8', 'P29016', 'Q13217', 'Q92905', 'Q13098', 'Q9UNS2', 'P54802', 'Q06787', nan, 'Q96RT1', 'Q9UG22', 'Q8WXE9', 'Q9NRD1', 'O14656', 'Q9BT78', 'P62341', 'P16104', 'Q9H9Q2', 'Q5JTV8', 'Q8IWL3', 'Q99627', 'Q8NFQ8', 'P51116', 'Q9Y6Q2', 'P61201']	36	41	12.6651	0
O14662	STX16	['Q7Z3C6', 'P61764', 'Q08708', 'P61088', 'Q9UMX5', 'Q13795', nan, nan, 'Q92546', nan, nan, 'O00429', 'O15498', 'O00264', 'Q8NBU5', 'P78317', 'O43933', 'Q9NR09', 'P61077', 'Q9NYM9', 'Q96LR5', 'P63146', 'P49459', 'Q12846', 'P61266', 'O95183', 'Q8N1B3', 'O00161', nan, 'Q92777', 'Q9H1K0', 'Q6NUQ1', 'O75558', 'O43681', 'Q9Y6W5', 'P51668', 'Q96AX1', 'Q9Y385', 'P31943', 'P50570', 'Q9Y2K9', 'O00186', 'P6…	189	43	30.8186	0
O14669	PRRG2 PRGP2 TMG2	['Q15303', 'O95817', 'A4D161', 'Q969F0', 'P46937', 'P46108', 'P46934']	7	22	5.47674	0
O14672	ADAM10 KUZ MADM	['Q9NY97', 'P12931', 'P25942', 'Q6IQ23', 'Q15109', 'P29323', nan, 'Q92542', 'Q96E52', 'Q16611', 'Q8N5D0', 'P49768', 'P31943', 'P0C672', 'P01133', 'Q9UNF0', 'P10643', 'P06239', 'P02649', 'O75791', 'Q9ULZ9', 'P10586', 'Q8WWI5', 'P62079', 'O60635', 'P09619', 'P56817', 'Q8NCS7', 'P37173', nan, nan, 'Q96SJ8', 'P05023', 'Q86UF1', 'Q9P2B2', 'P0DP23', 'P98172', nan, 'P09238', 'P12830', 'A0A096LNW5', 'Q9Y…	197	41	21.1698	1
O14678	ABCD4 PXMP1L	['P54709', 'Q9C0B0', 'P33121', 'P05026', nan, 'Q06609', 'Q9BZC7', 'P50993', 'Q9H221', nan, 'P16615', 'Q8IZH2', 'Q6ZS81', 'Q9ULC5', 'P13637', nan, 'Q9NUT2', 'Q8IZQ1', nan, 'O95573', 'P54707', 'O60488', 'Q9Y4U1', 'O75771', 'Q16082', 'Q9UN42', 'P14415', 'Q99570', 'Q6PCB7', 'P62310', 'P59646', 'Q15842', 'Q96GR2', 'O15315', 'P51164', 'P19634', 'O00168', nan, 'Q13733', 'Q9NP58', 'P40855', 'P05023', 'P5…	50	35	5.85814	0
O14681	EI24 PIG8	['Q5MNZ6', 'Q9Y484', 'Q8IWL3', 'P11234', 'P27105', 'Q9H4M7', 'P78317', 'P21796', nan, 'P35232', 'Q9UI14', 'P62805']	12	43	79.8093	0
O14682	ENC1 KLHL37 NRPB PIG10	['Q9P2J3', nan, 'Q9P2K6', 'Q2TBA0', 'O43791', 'Q53G59', 'Q8WZ19', 'Q9NR09', nan, 'Q13829', 'P06400', nan, 'Q9H0H3', 'P35222', 'P14866', 'Q9NXV2', 'Q9UH77', 'Q9Y3Z3', 'Q8N1I0', 'P62877', 'Q53GT1', 'Q9H3F6', 'Q13501', 'Q8IXQ5', 'Q14145', 'O75340', 'Q8N5Z5', 'Q92990', 'Q16236', 'Q14681', 'P78318', nan, 'Q6IQ16', 'Q9H8T0', 'Q9UF56', 'Q6TFL4', 'Q8NFY9', 'Q96RE7', nan, 'O60662', 'Q9UJP4', 'Q13618', 'P0…	49	33	20.8326	0
O14684	PTGES MGST1L1 MPGES1 PGES PIG12	['P35354', 'Q93008', 'Q9Y3E0', 'P04637', 'Q9ULV4', 'P07900', 'P08238', 'P23219', 'Q96EB6']	9	28	12.8791	0
O14686	KMT2D ALR MLL2 MLL4	['P26367', 'P57053', 'Q9H6P5', 'Q09028', 'Q01196', 'P15121', 'P62875', 'Q13951', 'P62979', 'Q9UBN7', 'Q9NRR5', 'P52434', 'P62487', 'Q7Z624', 'Q93034', 'P49450', 'Q9Y535', 'Q15047', 'P36402', 'P62805', 'P62805', 'Q03164', 'O00512', 'P35222', 'Q8NHM5', 'Q6ZW49', 'Q96DB2', nan, 'P17947', nan, 'Q86XD8', 'O94762', 'O15047', 'O60814', 'P04150', 'P84243', 'Q9Y5Q3', nan, 'Q96T58', 'Q8IUH3', 'P62987', 'Q8…	305	37	17.6302	1
O14713	ITGB1BP1 ICAP1	['P33151', 'P61586', 'Q9HAU4', 'P26012', 'P05556', 'Q92844', 'P22392', 'P09622', 'Q15036', 'O00264', 'Q9BSQ5', 'P60953', 'P15531', 'Q13464', 'P10114', 'Q07954', 'Q12802', 'O00522', 'Q9HCE7', 'P31943', 'Q15669', nan, 'Q14114', nan, 'Q6PIW4']	25	42	34.514	0
O14717	TRDMT1 DNMT2	['P51809', 'Q96T68', 'P62805', 'O43463', 'P68431', 'Q8TEA1', 'Q9UIL8', 'Q7Z403', 'A6NJ08', 'P62805', 'Q99549', 'Q8N8U2', 'Q15836', 'Q92769', 'P62805', 'A6NE82', 'Q5TEC6', 'P62805', 'P62805', 'Q08J23', 'Q9Y6K1', nan, 'Q9BRL7', 'O75396', 'Q96DB2', 'P68431', 'P34932', 'P68431', 'Q9UBB5', 'Q8NE18', 'Q8NHZ7', 'Q7Z5J4', 'P50135', 'O15047', 'P25208', 'Q8IWS0', 'Q16695', 'Q9NPF5', 'P49450', 'P46087', 'Q9…	104	13	2.85814	0
O14727	APAF1 KIAA0413	['Q13608', 'P0DMV8', 'P48723', 'P49840', 'Q07020', 'Q7L2H7', 'P62857', 'Q9NQS1', 'P46782', 'P31944', 'P62910', 'Q9UNX3', nan, 'Q9Y3U8', 'P51617', 'Q9H4B0', 'P31946', 'Q9Y399', 'Q92851', 'Q6ZN54', 'P46781', 'P61254', 'O95140', 'P50914', nan, 'P08238', 'Q6PIW4', 'P61218', 'P11441', 'Q8IZQ1', 'Q8NBP7', 'P53671', 'O43353', 'P62841', 'Q9NPF4', 'P62273', nan, 'Q5HY92', 'Q92901', nan, 'Q92843', 'Q969Q0'…	335	37	8.56279	0
O14730	RIOK3 SUDD	['Q9Y2X3', 'Q8IY81', 'Q92851', 'Q5JTH9', nan, 'Q9NY61', 'Q9H0D6', 'Q9BRS2', 'Q13404', 'P22314', 'P0CG48', 'P56182', 'Q8IZH2', 'Q8WWY3', 'O00469', 'Q9BVS4', 'P61088', 'Q2NL82', 'Q9BVI4', 'Q13895', 'P63244', 'O75691', 'P61160', 'Q92544', 'O43542', 'Q14653', 'Q96GA3', 'Q9HA38', nan, 'Q13601', 'Q14684', 'Q9UHD2', 'O00567', 'Q9ULX3', 'Q9NRX1', 'Q9NSI2', 'P78316', 'Q9UET6', 'Q8TCJ0', 'Q9UI43', 'O14744']	41	43	22.6023	0
O14732	IMPA2 IMP.18P	['P30876', 'P15259', 'Q9BRC7', 'P61604', 'P49441', 'P07195', 'Q9P212', 'Q8IX04', 'O14802', 'P19174', 'P22234', 'P19387', 'O60664', 'Q9Y2V2', nan, 'Q9NX62', 'O95336', nan, 'Q13310', 'Q9BY32', 'P33316', 'Q15147', 'P29218', 'Q86YW0', 'P36969', 'Q01970', 'P18669', 'Q8N0Y7', 'P30520', 'P31943', 'Q96AT9', 'O95861', 'Q96N76', 'Q9NV31', 'Q07864', 'Q6ZMR3', 'Q9H9Y6', 'Q16658', 'Q9Y312', 'Q9UNA3', 'P61218'…	79	39	25.586	0
O14733	MAP2K7 JNKK2 MEK7 MKK7 PRKMK7 SKK4	['Q92974', 'P49841', 'P98077', 'Q9ULQ0', 'P37231', nan, 'P16581', 'Q9UKV8', 'P31751', nan, 'P06241', 'P53004', 'Q15465', 'Q16539', 'P25942', 'P45984', 'P48058', nan, 'P04049', 'P49792', 'B1ANS9', 'O94925', 'Q5S007', 'O60271', 'Q9Y2U5', 'Q8WU20', 'Q9Y5G8', 'P31943', 'P35613', 'Q5VSL9', 'P17535', 'Q9H6X2', 'P17275', 'Q15858', 'Q9BZS1', 'Q7Z434', 'Q15257', 'Q13114', 'Q9NYL2', nan, 'P43268', 'Q13033'…	133	37	9.63256	0
O14734	ACOT8 ACTEIII PTE1	['O60683', 'Q8N8N7', 'O75381', 'Q8NBE8', 'Q92968', 'P35790', 'P43155', 'P04040', 'Q9H0E9', 'Q9H4M7', 'Q9Y3I1', 'Q2KJY2', 'O14782', 'Q6ZMV9', 'P30419', 'P42765', 'Q5FVE4', 'O14578', 'P24752', nan, 'P09110', 'Q9NS87', nan, 'Q15843', 'A0AV96', 'Q96DG6', 'P29590', 'A1L0T0', 'Q9ULI4', 'O60488', 'P22309', 'Q9ULC5', 'Q12926', nan, 'P21675', 'O00628', nan, 'Q96GR2', nan, 'O95573', 'P55084', nan, 'P01023'…	56	43	14.7023	0
O14735	CDIPT PIS PIS1	['Q9HCC8', 'Q8WTR4', 'P16435', 'Q6UX01', 'Q15051', 'Q5S007', 'Q01970', 'Q7L5L3', 'Q96T76', 'O95197', 'Q9HCK5', 'O43566', 'Q9BQ67', 'Q6SZW1', 'Q13415', 'Q86YW0', 'Q9NQ66', 'P51178', 'Q9Y5B0', 'Q86WB7', 'Q8N3E9', 'P35232', 'Q9H1C4', 'P16885', 'Q15147', 'Q8IWL3', 'Q9NR20', 'Q8NE63', 'O95793', 'P29474', 'O75530', 'Q86UT6', 'Q13011', 'Q13418', 'P62834', 'P78317', nan, 'P61026', 'Q00722', 'Q9NZC7', 'Q9…	58	43	45.8093	0
O14737	PDCD5 TFAR19	['P23258', 'Q9BUK6', 'Q8N3J5', 'Q96G74', 'P83105', 'P05026', 'P20941', nan, 'Q8IY57', 'Q00987', 'P40337', nan, 'Q9NS91', 'Q96FW1', 'Q9BZS1', 'Q8TCT1', 'O00743', 'P16949', 'P11172', 'P04637', 'Q92993', 'Q96AZ1', 'P17987']	23	43	61.5977	0
O14744	PRMT5 HRMT1L5 IBP72 JBP1 SKB1	['O15379', 'Q9P2H3', 'P15173', 'Q5XPI4', 'Q96KC8', 'O95147', 'Q9NRL2', 'P05198', 'Q9NWS0', 'Q13485', 'Q8WWQ0', 'O60674', 'Q9NVM4', 'P45973', 'Q92793', 'O94761', 'P30304', nan, 'Q9UBW8', 'Q9H361', 'P54253', 'P30876', 'Q16778', 'Q5VWX1', 'O00423', 'O15519', 'Q9Y333', nan, 'P07384', 'Q9GZM7', 'Q9H4M7', 'Q92794', 'P85037', 'P98179', 'P49674', 'Q14872', 'Q15291', nan, 'P54274', 'Q01094', 'P61964', 'Q9…	505	43	33.8581	0
O14745	NHERF1 NHERF SLC9A3R1	['Q05513', 'O75970', 'Q9H221', 'Q9Y6Q1', 'P19022', 'P22612', 'P46721', 'P48764', 'Q9BZW2', 'Q8IVM8', 'Q96L92', 'Q01814', 'Q9UHI5', 'P82251', nan, 'P47985', 'P31323', 'Q92624', 'P47900', 'P63211', nan, 'P31946', 'P40879', 'Q6UVK1', 'P48200', 'Q9UBN4', 'Q6ZVD8', nan, 'P16234', 'P41231', 'Q92581', 'Q9Y2E8', 'Q9H172', 'Q9UPR0', 'Q9NWQ8', 'O15018', 'P51159', nan, 'Q6U841', 'P0C091', 'O60760', 'P04040'…	249	42	103.726	1
O14746	TERT EST2 TCS1 TRT	['Q8N1I0', nan, 'Q9UMN6', 'P29122', 'Q92698', 'P51531', 'P19338', 'P14678', 'P35225', 'Q14703', 'Q13156', 'O60921', 'Q9Y230', 'P49888', 'Q8NG08', 'B2RXH8', nan, 'Q9BUR4', 'Q2I0M5', 'P51587', 'P42771', nan, 'Q13151', 'P11215', 'Q16549', 'Q99729', 'P78345', 'O95900', 'Q8WXF0', 'P12956', 'P83369', 'P0DP23', 'P46734', 'P0DMR1', 'P37173', 'P49643', 'Q53H47', 'Q5FWF4', 'P07910', 'Q9HCU8', 'Q9UM11', 'Q9…	258	0	0.0418605	1
O14756	HSD17B6 RODH SDR9C6	['P33121', 'Q9BY14', 'Q01814', 'P16662', 'Q9Y2Z9', 'P35503', 'Q6P1N9', 'P06133', 'Q9NRG1', 'P36537', nan, 'O60493', 'Q9HAW8', 'Q9HAW9', 'Q9BY64', 'O75310', 'P35504', 'P22310', 'P54707', 'O60656', 'P21579', 'P20020', 'Q9HAW7', 'Q96C90', 'Q16720', 'P54855', 'Q6UWM9', 'P19224', 'O75795', 'Q9Y263', 'Q5T749', 'P23634', 'Q92503', 'P22309', 'P0DTE5']	35	24	36.3512	0
O14757	CHEK1 CHK1	['P11802', nan, 'O75419', 'Q14566', 'O15350', nan, nan, 'O60673', 'Q9UPV0', nan, 'Q8NCF5', 'P26599', 'Q9BZR8', 'P49959', 'Q8IWQ3', 'A0JP26', 'Q96EB6', 'Q01130', 'P24941', 'P68032', 'Q9BXW9', 'P33993', 'P46063', 'Q9HB96', nan, 'Q02246', 'P49736', 'P43246', 'P23025', 'P06493', 'Q8NG66', 'Q71DI3', 'Q92878', 'Q15257', 'P28340', 'Q9BV38', 'Q14191', 'Q96DG6', 'P53778', 'Q8TDC3', 'O94921', 'Q96E14', 'Q1…	294	21	7.5814	0
O14763	TNFRSF10B DR5 KILLER TRAILR2 TRICK2 ZTNFR9 UNQ160/PRO186	[nan, nan, 'P63208', 'Q13421', 'Q9Y4E6', 'O00220', 'Q96D42', 'Q96D59', 'Q12933', 'Q8WYQ5', nan, 'Q07065', 'P22681', 'A8MVW5', 'O15155', 'Q16739', 'O14727', 'P78317', 'Q8NC42', 'Q92851', 'Q8N697', 'Q86VI4', 'P00533', 'Q14790', nan, nan, 'O00300', 'Q8N9V3', 'Q13616', 'Q9Y3E5', 'P02751', 'Q13158', 'Q96P48', 'P02768', 'Q9Y5Y0', 'Q13618', 'Q9NU53', 'Q12905', nan, 'O75330', 'O15126', 'P48023', 'O15519'…	104	40	14.1233	0
O14764	GABRD	['P51801', 'Q9BXS9', 'O75311', 'Q12931', 'Q96S66', 'O14493', 'O76090', 'O00299', 'P18507', 'Q9ULG6', 'Q8NFU0', 'Q9NQ90', 'P14867', 'Q9Y696', 'P56750', 'P13569', 'P23415', 'Q7Z3C6', 'Q16445', 'Q15825', 'Q8N1M1', 'Q9H813', 'Q9NZA1', 'Q9UPV9', 'Q9BSA4', 'Q9C0H2', 'P32297', 'P51800', 'Q96NY7', 'Q9UMX0', 'Q9UN88', 'P08238', 'Q9H313', 'P07900', nan, 'P47870', 'P23416', 'P18505', 'P48169', 'O00591', 'Q8…	62	1	1.00698	0
O14770	MEIS2 MRG1	[nan, 'P31314', 'P26367', 'Q9NRE2', 'O14627', nan, 'P48431', 'P20719', 'P11831', 'P14653', 'P62877', 'P62979', 'Q8TAU0', 'O75531', 'Q9BYU1', 'P56177', 'P78337', nan, 'O60663', 'Q16568', 'O60479', 'O43364', 'P31274', 'Q93062', 'Q14129', 'O75431', 'P04083', 'P31943', 'P08047', 'O75506', 'Q14669', 'P28347', 'O94993', 'Q8IWV8', 'P09017', 'P09629', 'Q9H4S2', 'P41225', 'P28356', 'O43474', 'Q04724', 'Q1…	103	34	14.2767	0
O14771	ZNF213 ZKSCAN21	['O15550', 'Q8NF99', 'P17040', 'Q96JS3', 'Q969J2', 'Q9UNY5', 'O15054', nan, 'Q8NBB4', 'Q96G04']	10	27	4.47674	0
O14772	FPGT GFPP			40	12.3465	0
O14773	TPP1 CLN2 GIG1 UNQ267/PRO304	['Q92828', 'Q9NUX5', 'Q8IWL3', 'O94761', 'Q8WWV3', 'O76064', 'Q9BSI4', 'Q9BR76', 'O75503', 'P01023', 'Q96BM9', 'O14746', 'P61221', nan, 'Q9NVJ2', nan, 'Q9BY14', 'Q14BN4', nan, 'Q9HAY2', 'Q3V6T2', 'P42858', 'P38606', 'P31146', 'Q9NWX5', 'Q8NAP3', 'P31943', 'P00533', 'Q15116', 'Q6QEF8', 'Q9UKA2', 'Q9ULV4', 'Q9H668', 'P16278', 'Q8NBF2', nan, 'P45974', 'Q93009', 'Q9NYB0', 'P31689', 'Q8NCI6', 'Q15388'…	48	43	60.8093	0
O14775	GNB5	['P49368', 'P34947', 'Q92597', 'Q9UNX3', nan, 'O60266', 'Q8TD08', 'P36405', 'Q9Y3U8', 'P21554', 'Q9H4B0', 'Q96L33', 'O75914', 'Q9NQ66', 'P62857', 'P49190', 'Q02643', 'P16520', 'P18825', 'P17987', 'P62910', 'P01185', 'Q96RI0', 'P31152', 'Q9UGV2', 'Q99558', 'Q9BV57', 'Q13009', 'P48547', 'Q07020', 'P50148', 'P53677', 'P63000', 'P63252', 'Q9UHM6', 'Q9UBI6', 'P43220', 'Q6MZT1', 'P01213', 'P56696', 'P4…	448	41	21.5791	0
O14776	TCERG1 CA150 TAF2S	['Q99459', 'Q9BRD0', 'Q15365', nan, 'Q6UW02', 'Q96DI7', 'Q9Y6W5', 'Q9NR63', 'Q9P2A4', 'Q8TF74', 'Q9Y3B4', 'O75934', 'O14744', 'P11021', 'P14678', 'Q969L4', nan, 'O95232', 'Q2V2M9', 'Q15459', 'Q8N9N2', 'Q9Y2U8', 'Q9HBI6', 'Q9UMN6', 'P62805', 'Q9Y4X5', 'Q9BZJ0', 'Q05519', 'O00308', 'Q15361', 'O75554', 'Q9P2P5', 'Q9UI08', 'P31943', 'Q8NAP3', 'O95817', 'P61978', 'Q16531', 'P07602', 'Q9HCS2', 'P10242'…	198	41	11.593	0
O14777	NDC80 HEC HEC1 KNTC2	['Q9P225', 'P49454', 'P68363', 'P39019', 'O43684', 'O60566', 'Q96BD8', 'Q99666', 'Q4VCS5', 'P05787', 'Q15691', 'O43290', 'Q2TAC6', 'Q9H211', 'Q96EA4', 'P07437', 'P68431', 'Q99417', 'Q8WUA2', 'P13647', 'O75146', 'A6NHL2', 'O14965', 'P68431', nan, 'P62805', 'Q14807', 'Q13075', 'P0DPH8', 'Q9Y6D9', 'Q7Z3J3', 'Q9BVA1', 'Q8WWY3', 'Q9HBM1', 'O43809', 'Q8N3C7', 'Q9H4B4', 'Q96SB8', 'Q14008', 'Q96KX2', 'Q8…	270	26	6.51163	0
O14782	KIF3C	['Q86Y91', 'Q9P1Y5', nan, 'Q9UDT6', 'Q68DA7', 'O75935', 'O43303', 'P68366', 'O95239', 'Q9ULC3', 'Q15691', 'Q8IZT6', 'Q16891', 'Q2TAC6', 'Q07866', 'P0DPH8', 'Q8N3C7', 'Q9P2E2', 'Q14008', 'Q12840', 'Q15051', 'Q96C45', nan, 'Q9NZ56', 'P16520', 'Q8N7M0', 'Q9ULI4', 'Q9H0H5', 'Q08380', 'A0AVF1', 'P41208', 'Q9P2H3', 'A4D2P6', 'Q6PEY2', 'Q8TEW0', 'Q9BYG5', 'P61163', 'Q9Y623', nan, 'Q86WT1', 'P68363', 'P1…	227	14	5.51163	0
O14786	NRP1 NRP VEGF165R	['P16234', 'Q14289', 'P11166', 'P06241', 'Q14563', 'P19784', 'Q04912', 'P35580', 'P98160', 'Q9BX97', 'Q9Y6N7', 'Q13214', 'P51843', 'P21333', 'Q99755', 'P36897', 'Q14204', 'P49767', 'Q92730', 'P08648', 'P98172', 'Q05397', 'Q9UKV8', 'P56945', 'P56817', 'P07332', 'P37173', 'Q9UBB6', 'P63000', 'P49765', 'P60484', 'Q86T26', 'P01133', nan, 'P15144', 'Q14194', 'Q9H0W5', 'O15169', 'P68104', 'Q15109', 'O1…	156	37	43.2953	0
O14787	TNPO2	['P32322', 'P62826', 'P42285', 'Q9HBF4', 'Q96EP5', 'Q12849', 'P49790', 'Q86VU5', 'Q9BZS1', 'Q13283', 'Q9Y2K5', 'A3KMH1', 'Q9GZX7', 'Q9H967', 'Q9NQW6', 'P08173', 'Q9Y6K9', 'Q6UXF1', 'O60701', 'P62913', 'P06454', 'Q58WW2', 'Q96DH6', 'O15269', 'Q02241', 'P07358', nan, 'Q08945', 'P10071', 'Q9NZQ7', nan, 'O14980', 'O75530', nan, 'P04908', 'Q6PJT7', 'P31942', 'P52597', 'P39687', 'O15111', 'Q96PU8', 'A8…	168	37	25.9419	0
O14788	TNFSF11 OPGL RANKL TRANCE	['P08700', 'Q6UX06', 'P12643', 'P19438', 'P13232', 'O94916', 'P16885', 'Q92765', nan, 'Q13488', 'Q9Y275', 'P10620', 'P78556', 'P98066', 'Q9NP84', nan, 'P01375', 'Q8N474', 'Q96RJ3', 'P35222', 'P01583', 'P51617', 'Q99558', 'P03886', 'P20333', 'P29279', 'Q13490', 'O75376', 'P12931', 'P25942', nan, 'P01579', 'P01584', 'P07333', 'Q9BXB1', 'P36941', 'Q6ZMJ4', nan, 'O43557', 'Q96AX1', 'P35247', 'Q5XPI4'…	71	5	1.65814	0
O14791	APOL1 APOL	['Q9BQE4', 'P12644', 'Q13790', 'P02749', 'Q8IXL6', 'P98155', 'Q9BPW4', 'Q9UJX2', 'Q9BV40', 'O00499', 'P56589', 'P02649', 'P35542', 'P10909', 'P02655', 'Q13093', 'P06727', 'Q00341', 'Q6Q788', 'P55056', 'P07108', 'P0DJI9', 'Q92766', 'Q9BUR5', 'P68871', 'P55058', 'P21757', 'Q9UHG3', 'P02654', 'A2A2Y4', 'P00739', nan, 'P02656', 'O95445', 'Q0VD83', 'P11150', 'P11597', 'P01130', 'Q9NP85', 'P00738', 'P2…	50	40	38.3767	0
O14792	HS3ST1 3OST 3OST1	['O60462', 'P01008', 'Q9BXB1']	3	7	3.56977	0
O14793	MSTN GDF8	['P84022', 'P09466', 'Q13705', 'Q13464', 'O75460', 'P07585', 'P54764', 'P09958', 'O43524', 'P51617', nan, 'P04629', 'Q5JY77', nan, 'P98160', 'P06241', 'P12931', 'Q5S007', 'O95633', 'P49840', 'P37023', 'P07947', 'P02751', 'P36894', nan, 'P06213', 'Q08881', 'P11279', 'P41743', 'P53671', 'P31749', 'P29320', 'P18075', 'Q9Y616', nan, 'Q76MJ5', 'O15273', 'O00238', 'Q8TEU8', 'P15172', 'O43294', 'P36896'…	86	1	0.35814	0
O14795	UNC13B UNC13	['O14994', nan, 'O94761', 'Q14184', 'Q13136', 'Q99624', 'P17600', 'Q9UQ26', 'Q16623', 'Q96LJ8', nan, 'Q13277', 'O95153', 'Q674X7', 'Q9Y6V0', 'Q16572', 'P0DP24', 'Q9P2U7', 'Q8WVM8', 'Q69YN4', 'Q4G0X9', 'P61764', 'Q9UPA5', 'Q86UR5', 'P63027', 'O75145', 'P20337', 'Q8IUD2', 'Q15833', 'O14810', 'Q8N4C7', 'Q14183', 'P60953', 'O15034', nan, 'Q9H267', 'Q9UNE2', 'Q00975', 'O00194', 'Q13011', 'P0DP25', nan…	77	35	13.3698	0
O14796	SH2D1B EAT2	['Q7L9B9', 'Q9UMS4', 'Q86TU7', 'P42566', 'Q99961', 'Q7KZ85', 'Q8TAK6', 'P38606', 'Q15811', 'Q9BZW8', 'Q13387', 'O60880', 'O75674', 'P16284', 'P19174', 'Q13291', 'Q9NZ52', 'P61106', 'Q9UKV5', 'P04626', 'Q9NQ25', 'Q9UIB8', 'P42685', 'P06239', 'Q05397', 'Q99952', 'Q8N5C6', 'Q9HBG7', 'Q9UMZ2', 'O60784', 'Q14765', 'O43294', 'Q9H4E5', nan, 'Q99962', 'Q9NZM3', 'P21860', 'Q9UN19', 'Q9NQ75', 'P13688', 'P1…	57	6	12.6512	0
O14798	TNFRSF10C DCR1 LIT TRAILR3 TRID UNQ321/PRO366	['P28702', 'Q99973', nan, 'Q15628', 'Q3MJ13', 'Q9GZS3', 'P19793', 'Q13546', 'O14763', 'P78362', 'Q96SB4', 'Q16881', 'Q9Y4E6', 'P62834', 'O14727', 'Q92851', 'Q14790', 'O00300', 'Q8N9V3', 'Q13158', 'O14746', 'Q7Z4W1', 'P50591', 'O95715', 'Q9UBN6', 'Q5QP82', 'O60883']	27	16	35.6442	0
O14802	POLR3A	['Q04323', 'P46781', 'P61254', nan, 'Q9GZU7', 'Q9NYV4', 'P20226', nan, 'O60341', 'Q8WVY7', 'Q9NVU0', 'Q9BXF3', 'P68431', 'Q9Y399', nan, 'O60942', 'Q96CW6', 'Q99877', 'Q9H9Y6', 'P62841', 'O75764', 'P50991', 'Q9BYC9', 'P08238', nan, 'P61218', 'P39748', 'P25208', 'Q9GZR1', 'Q7Z5J4', 'P08621', 'Q9HAW0', 'Q2NL82', 'Q16533', 'Q9Y222', 'Q9GZM3', 'O14529', 'Q8IWS0', 'P18615', 'P49406', 'Q16695', 'O60244'…	579	35	6.21628	1
O14804	TAAR5 PNR	['P32121', 'Q15233', nan, 'Q05586', 'Q5JWF2', 'P38405']	6	0	0	0
O14807	MRAS RRAS3	['P21359', 'Q05513', 'O15085', 'P13533', nan, nan, 'Q96BY6', 'Q68DA7', 'Q9Y6B7', 'O00238', 'P36896', 'P24386', 'P54753', 'O14920', 'Q13905', 'Q9Y3P9', 'Q9NQU5', 'Q9UM54', 'Q92535', 'Q5JS13', 'Q13576', 'O43157', 'Q15080', 'Q9NR80', 'Q6ZVD8', 'Q9NZM3', 'Q8NF50', 'O94973', 'Q13009', 'Q96HP0', 'P57078', 'Q9NZ56', 'Q9UPR0', 'Q8IV61', 'Q8TDF6', 'Q7Z6J4', 'Q6P5Z2', 'P62070', 'P22102', 'P61026', 'P51805'…	272	35	22.6651	0
O14810	CPLX1	['O43765', 'Q9UNK0', 'O60499', 'Q6PUV4', 'P20336', 'Q9UJY4', nan, 'Q8WVH0', 'P11142', 'O95793', 'O75335', 'O14653', 'O15498', 'O75379', 'O15155', 'Q04760', 'O95219', 'O14795', 'Q9P2W9', 'Q9BV40', 'P21333', 'Q13190', nan, 'O95249', 'P32856', 'Q8NE86', 'P62937', 'Q15819', 'Q15051', 'O43752', 'Q15654', 'Q9Y2K9', 'O75396', 'P23763', 'Q9UEU0', 'Q92783', 'Q5T5C0', 'O95721', 'Q9UGV2', 'Q9NYM9', 'P51809'…	107	7	2.53721	0
O14813	PHOX2A ARIX PMX2A	['P41567', nan, 'O60504', 'P13639', 'P26038', 'Q86UR1', 'Q9BX68', 'P52209', 'P35080', 'Q8NFW5', 'A6NHT5', nan, 'P61296', 'P22392', 'P48742', 'P15090', 'Q15699', 'Q92793', nan, 'Q5XKR4', 'P15531', 'P08047', nan, 'O60739', 'P39880', 'O94875', 'Q8NHR9', 'Q01469', 'P09972', 'P02689', 'Q96A47', 'Q6XZF7', 'O95433', 'P15311', nan, 'Q8TEJ3', 'A6NJT0', 'O14529', 'P14618', 'Q9NP08', 'P35240', 'P61371', 'A2…	57	1	0.744186	1
O14815	CAPN9 NCL4	['P31939', 'P27361', 'Q6ZSI9', 'Q96CF2', 'P07384', 'Q13438', 'Q96C36', 'P34949', 'Q9H1K6', 'Q9HBI6', 'O94903', nan, 'P28676', 'P42892', 'Q99470', 'P09848', 'P04632', 'Q9HCS2', 'Q9Y490', 'Q9Y3A3', 'Q15327', 'A6NHC0', 'Q9BPX6', 'P28482', 'Q9NRL3', 'Q6MZZ7', nan, 'Q08477', 'Q13033', 'P78417', 'P32322', 'P32929', 'O75340', 'P78329', 'P00966', 'Q9BY43', 'B1ANS9', 'Q9UGK3', 'Q99447', 'Q6P1N9', 'P52564'…	79	7	3.43488	0
O14817	TSPAN4 NAG2 TM4SF7	['Q12884', 'P15391', 'Q08050', 'P08962', 'P42658', 'Q92570', 'P48509', 'P60033', 'Q99626', 'O75443', 'Q9BYE3', 'P05556', nan, 'P14866', 'Q8N608', 'Q5T5A8', 'P47902', 'P26006', 'O14633', 'Q8WV24', 'O14627', 'Q8TER0', 'Q9UGT4', 'Q03395', 'P19075', 'P27487', 'P31943', 'Q9UDY2', 'A1L157', 'P60331', 'Q9Y653', 'Q5TA78', 'P23229', 'P46937', 'Q9GZV5', 'Q9BYQ6', 'Q5TA82', 'Q5T7P2', 'Q16625', 'O14672', 'Q8…	47	42	41.5698	0
O14818	PSMA7 HSPC	['P06400', 'Q7Z6Z7', 'P49761', 'Q8TF46', 'Q9Y5U4', 'Q8TEX9', 'Q96FJ0', 'P28074', 'Q1L5Z9', 'Q7L5N1', 'O95456', 'Q9H4M7', 'P0CG48', 'P38398', nan, 'P47813', 'Q9BQ13', 'P62987', nan, 'Q9NYU1', 'Q6PI47', 'O75449', nan, 'Q14669', 'Q19T08', 'Q9UNM6', 'Q96SI1', 'O00410', 'Q15008', 'Q9UMX0', 'O94992', 'Q17RG1', 'Q9Y239', 'Q9NRX2', 'O14641', 'P13639', 'Q58WW2', 'P04035', 'P04844', 'Q9UKV5', 'Q92530', 'P0…	268	43	193.363	0
O14827	RASGRF2 GRF2	['Q13698', nan, 'Q13936', 'Q8TAI7', 'Q01668', 'Q8N4G2', 'P15153', 'Q13557', 'P60953', 'O60346', 'P62745', 'Q9H0F7', 'Q6P3S6', 'Q9NYN1', 'Q00975', 'O60840', 'P58107', 'P01116', 'Q9NY47', 'P10301', 'P20936', 'Q12879', 'Q8WUD1', 'P61106', 'Q9Y689', 'P61587', 'Q92737', 'O00555', 'P17081', 'P56559', nan, 'P33402', 'Q9BXT2', 'P0DP25', 'Q08289', 'Q06432', 'Q9NZQ0', 'P55040', 'Q8IVU1', 'P30154', 'P84085'…	192	19	4.1	0
O14828	SCAMP3 C1orf3 PROPIN1	['Q8TBG9', 'O15126', 'P51572', 'P23434', 'P27694', 'P46937', 'Q69YN4', 'Q9NVX0', 'P20648', 'Q9GZT3', 'P00533', 'Q8TAP9', nan, 'Q92734', 'P78317', 'O60519', 'P04062', 'P29317', 'Q9H4M7', 'Q8IWL3', 'Q8N682', 'Q9H1C4', 'P62249', 'O14964', 'Q9NZ01', 'O00308', 'Q9BV68', 'Q92544', 'O00410', 'Q6UX01', 'Q9H0M0', 'P46934', 'Q13286', 'O94985', 'P08247', 'P36543', 'Q99816', 'Q9Y5M8', 'Q58WW2', 'O75964', 'Q0…	58	43	25.2302	0
O14829	PPEF1 PPEF PPP7C	['Q9NR99', 'Q96KR7', 'O75344', nan, 'O95302', 'O75094', 'Q7Z572', 'Q14392', 'O94813', 'Q9P260', 'Q16537', 'Q7Z5L7', 'Q9UGY1', 'Q96CD2', 'P63316', 'Q92797', nan, 'Q8TD86', 'Q6P2D8', 'Q9C0D0', 'O43852', nan, 'Q13641', 'P0C6S8', 'Q6PJP8', 'Q01449', 'Q86YC3', 'Q66LE6', 'Q6UXK2', 'Q53EV4', 'Q9ULH4', nan, 'Q99983', 'Q9BYS8', 'Q14160', 'P08238', 'Q9Y2L9', 'Q8WUT4', 'O43768', 'Q96RG2', 'Q9NZJ6', 'A6PVS8'…	480	3	0.902326	0
O14830	PPEF2	['Q7Z2Q7', 'A6NIK2', 'Q96RU7', 'Q12931', 'O14498', 'Q8N5P1', 'P55854', 'Q96AG4', 'Q8IWK6', 'P0DP24', 'Q13526', 'Q6UXM1', 'Q9UPN7', 'Q9NYL4', 'Q6NSJ5', 'Q8N2I9', 'O60938', 'Q96QC0', 'Q8NCF5', 'P62942', 'Q6P9F7', 'Q9P244', 'Q9NPB3', 'Q9ULI0', 'Q96PB8', 'Q6UY18', 'Q86YT6', 'Q9Y6E0', 'Q13451', 'Q6ZNQ3', 'P41236', 'P68106', 'O14950', 'Q5H9R7', 'Q96FE5', 'Q9ULJ8', 'Q13242', 'Q9NV88', 'P05937', 'Q9UPX8'…	441	0	0.00930233	0
O14832	PHYH PAHX	['Q9UJ68', 'Q9UNS2', 'O60683', 'Q6P4A8', 'P17174', 'Q4AC99', 'P49190', 'P43364', 'Q9P0Z9', 'Q8N6F7', 'P01236', 'Q6YP21', 'P24298', 'O14514', 'Q8NHS2', 'Q9H3S7', 'P48509', 'Q8WUM4', 'P14920', 'Q92908', 'Q8TD30', 'Q92561', 'Q96QU6', 'Q5I0X4', 'Q8NI35', 'O75381', 'P04233', nan, 'Q8TCX5', 'P47929', 'P47929', 'P14543', 'O00628', 'P00451', 'P28328', 'Q99489', nan, 'Q8NHP8', 'P17735', 'Q92968', 'Q8IUC4'…	53	43	44.7186	0
O14836	TNFRSF13B TACI	['Q12933', 'O00463', 'Q02223', 'Q96SL8', 'P32970', 'Q99836', nan, 'O43765', 'Q9Y275', 'P49069', 'P25942', 'Q9NR96', 'Q9H4L4', 'Q96RJ3', 'O00206', 'P01375', 'O75888', 'P18827', 'Q9Y4K3', 'Q13114', 'Q9BQ39', 'Q9NYK1', 'P31431', 'P34741', 'O15015', 'P19438', 'P51617', nan]	28	12	5.64651	0
O14842	FFAR1 GPR40	['Q5JWF2', 'P38405', 'P50148', 'Q8NER1', 'P32121', 'Q8TDV5', 'P16220']	7	0	0.186047	0
O14843	FFAR3 GPR41	['Q16873', 'Q9NRX5', 'P50148']	3	1	0.386047	0
O14862	AIM2	['P49662', 'P42166', 'P19532', 'Q92754', 'P29590', 'Q14790', 'Q14257', 'P18887', 'Q15691', 'Q14457', 'P38398', nan, 'Q9UQR1', 'Q9H2Z4', 'Q13557', 'Q9UPW6', 'Q9NWH9', 'O14929', 'Q9H257', 'O94776', 'Q15424', 'P56270', 'Q06587', 'Q9Y2G2', 'Q16666', 'Q6FI13', 'P49916', 'O75531', nan, 'Q6NSZ9', 'Q16658', 'Q7Z6I8', 'P11279', 'Q9NUX5', 'Q01664', 'P54198', nan, 'Q5T5X7', 'Q86WI3', 'O00148', 'Q92766', 'Q1…	140	12	7.43023	0
O14863	SLC30A4 ZNT4	['Q5KU26', 'Q9Y6M5', nan, 'Q29RF7', 'Q99726', 'Q9BRI3', 'Q9NTI5', 'P55010', 'O75175', 'Q9BVC4', nan, 'P49756', 'Q6XR72', 'Q8NBI5', 'Q9C0K1', nan, 'Q9UJJ9', 'O60271', 'Q12996', 'Q9UFG5', 'P14866', 'P02786']	22	24	4.87674	0
O14867	BACH1	['Q9NR55', 'P38398', nan, 'Q99728', nan, 'Q9UF56', 'P61962', 'Q8NHW3', 'Q13547', 'Q5TAQ9', 'Q9Y5Q3', 'P42771', 'Q5TD97', 'Q92750', 'Q9UBC3', 'P17544', 'Q8WV16', nan, 'O14980', 'O75530', 'Q16520', 'Q9UKT4', 'Q5QP82', 'Q8TDY4', nan, 'Q15910', 'Q13616', 'P16220', 'P54845', 'O15525', 'P52739', 'P84022', 'Q16236', 'P18846', 'Q96RN5', 'P15336', 'Q9NXK8', 'P63167', 'P63208', 'P04637', 'Q15797', 'O75678'…	84	43	23.7535	0
O14874	BCKDK	[nan, 'Q14164', 'Q5GLZ8', 'Q9Y616', 'P53597', nan, 'Q9H3Y6', 'Q8NFD2', 'Q96I99', 'P31749', 'Q5JZY3', 'Q8NCM2', 'Q08881', 'Q96KB5', 'Q12866', 'Q13882', 'P02768', 'P52333', nan, 'Q9Y232', 'P06239', 'P82909', 'Q8IVU1', nan, 'Q02779', 'Q9UII4', 'Q9H0R3', 'Q9UBD0', 'P50395', 'P29376', nan, nan, 'P54764', 'P00519', nan, 'P42685', 'Q13705', 'O75460', 'Q9NYL2', 'P29322', 'P21953', 'P08581', 'Q12798', 'Q1…	227	43	24.3907	0
O14879	IFIT3 CIG-49 IFI60 IFIT4 ISG60	['Q8TEB1', 'Q8N3I7', 'Q33E94', 'Q12931', 'O14905', 'Q6ZV29', 'P28340', 'Q9Y2H9', 'Q8WWB5', 'Q99973', 'O60673', 'Q96KV7', 'P10644', 'Q9Y366', 'Q9UG01', 'O15205', 'Q8IY17', 'Q92905', 'P61964', 'O14904', 'P62861', 'P01568', 'Q9UJX6', 'Q7L5D6', 'Q6DKI2', 'P08238', nan, 'Q8NFH4', 'Q9H497', 'Q9BRP4', nan, 'Q9Y4L1', 'A2RRH5', 'Q86VZ2', 'Q15628', 'P48380', 'Q9Y2Z0', 'Q9H1A4', 'P05412', 'Q9UPT6', 'P32881'…	181	40	26.6512	0
O14880	MGST3	['O95881', 'Q7RTV2', 'P36269', 'P20815', 'P00390', 'P09488', 'P59796', 'P33260', 'P22352', 'Q99735', 'Q03013', 'O95235', 'Q16678', 'P19440', 'Q9Y312', nan, 'Q16696', 'P18283', 'Q9NX40', 'Q9H4Y5', 'P21283', 'P46439', 'P05177', 'P40394', 'P07099', 'Q9UJ14', 'O75530', 'P20813', 'Q96SL4', 'Q9BVS5', 'O75844', 'P07327', 'P04798', 'P21266', 'O43181', nan, 'Q9Y305', 'P09211', 'Q96AJ1', 'P30838', 'Q9Y3E0'…	88	43	161.649	0
O14893	GEMIN2 SIP1	['P26196', 'P09382', 'Q58WW2', 'Q07955', 'O95059', nan, 'Q9Y333', 'Q86SP6', 'Q13838', 'Q08170', 'Q9GZR7', 'O00148', 'Q9H840', 'Q5QP82', 'Q9Y6V7', 'Q16637', 'Q8TEQ6', 'Q16637', 'Q9Y6K9', nan, 'Q8WXD5', 'P61011', 'Q17RG1', 'Q6XZF7', 'O60504', 'Q9BQ39', 'Q8N9V3', 'P08621', 'P63162', 'Q9NR30', 'P53621', 'Q93008', 'Q8N490', 'O14727', 'Q587J7', 'Q5T1V6', 'P62312', 'P62314', nan, nan, 'O15116', 'P62304'…	113	41	8.35814	0
O14894	TM4SF5	['Q16820', 'P17301', 'P52569', 'P16070', nan, 'Q86WK6', 'P08648', 'P07947', 'P0C672', nan, 'P12931', 'Q01650', 'Q8WY07', 'P48509', 'O60637']	15	9	10.8349	0
O14896	IRF6	['Q04206', 'Q13568', nan, 'P09429', 'Q8TAQ2', 'Q969G3', 'Q02556', nan, 'P36952', 'Q96GM5', 'Q92922', 'P35269', 'P09544', 'P12830', 'P52655', 'Q92831', nan, 'Q00403', 'P57078', 'Q6ZN30', 'Q14653', 'Q92664', 'Q92985', 'Q92793', 'P05412', 'O60603', 'P29083', 'P15336', 'Q15796', 'P47974', 'P28360', 'O14497', 'Q15306', 'P10914', 'P37231', 'P14316', 'P51532', 'Q93074', 'P04150']	39	30	19.7488	1
O14901	KLF11 FKLF TIEG2	['O95834', 'P49116', 'O15550', 'Q96ST3', 'Q13952', 'Q9BZS1', 'P42858', 'P83916', 'P29375', 'P28482', 'Q13547', 'P46937', 'Q9UGL1', 'O43474', 'Q9NYS7', 'P84022', 'Q9Y6I7', 'Q13185', 'P45973', 'P49458', 'P04406', 'O43524', 'O75151', 'Q09472', 'P63104', 'Q15329', 'P41229', 'O15054', 'P27361', 'Q92769']	30	39	16.6814	0
O14904	WNT9A WNT14	['O15146', 'P42684', 'Q86VR8', 'Q01974', 'Q13635', 'P51654', 'O14879', 'A0A096LNW5', 'Q93097', 'P14616', 'P36897', 'Q13188', 'P31751', 'P49841', nan, 'P37173', 'Q99835', 'P98155', 'P48436', 'O75197', 'P55317', 'Q9ULV1', 'Q9Y5Q5', 'P29323', 'Q9Y5W5', 'Q9NZR2', 'Q92997', 'Q5T9L3', 'P36896', 'Q9HCU4', 'P43652', 'Q9H1J7', 'P82279', 'Q5IJ48', 'O00144', 'P54753', 'P08134', 'P78333', 'O60353', 'Q04726',…	124	10	1.9186	0
O14905	WNT9B WNT14B WNT15 UNQ6973/PRO21956	['P62745', 'Q13308', 'Q9GZT5', 'P01130', 'P56703', 'O75116', 'Q14332', 'Q16671', 'Q9NYQ6', 'O75096', 'Q9ULW2', 'P00533', nan, 'Q9Y6C5', 'Q13485', 'Q15375', 'Q16620', 'Q9UM47', 'Q16584', 'Q9Y243', 'Q9NPG1', 'Q9Y625', 'O95460', nan, 'Q8NEV9', 'P54762', 'P12644', 'O60674', nan, 'P49841', nan, 'P37173', 'P31751', 'P36897', 'O43678', 'Q13188', 'P14616', 'A0A096LNW5', 'Q01974', 'Q13635', 'O14879', 'P51…	128	2	0.469767	0
O14907	TAX1BP3 TIP1	['P10599', 'Q86Y01', 'Q13554', 'O14910', 'P63027', 'Q00013', 'Q5VV41', 'Q96JB5', nan, 'Q9BQS6', 'Q3KP66', 'Q9HAP6', 'Q13368', 'Q12988', 'Q5EB52', 'O60760', 'Q9NZW5', nan, nan, 'Q16082', 'Q9Y6N9', 'Q02246', 'Q13610', nan, 'Q5T2T1', 'Q96JB8', 'Q96D59', 'Q14155', 'P62837', 'Q9NUP9', 'P02489', 'P61586', 'O95793', 'P48050', 'Q9UJY1', 'Q9UI32', 'Q9BST9', 'Q8N3R9', 'P04792', 'Q13557', 'Q9UBY9', 'O94925'…	50	43	76.0698	0
O14908	GIPC1 C19orf3 GIPC RGS19IP1	['Q9P2P5', 'P31943', 'O00560', 'Q9HB19', 'Q04912', 'P08588', 'P49841', 'P37173', 'Q9P0V3', 'Q9UKY7', 'C9JJ37', 'Q96CV9', 'P02771', 'Q9UKG1', 'P17643', 'P25092', 'Q86WI1', 'P35462', 'Q9NZR2', 'P32121', 'O75663', 'P51841', 'P01138', 'P34741', 'O00144', 'O75051', 'P51805', 'Q9P1Y5', 'P17252', 'Q9H4M7', 'P17342', 'P08581', 'Q9H9D4', 'P13533', nan, 'O60486', 'P35968', 'Q9ULL4', nan, nan, 'P34903', 'O6…	117	38	29.6442	0
O14910	LIN7A MALS1 VELI1	['A6NNE9', 'Q15700', 'P48065', nan, 'Q05586', 'Q5T2T1', 'Q9P1W3', 'Q5TCQ9', 'O75335', 'O75970', 'Q14500', 'Q8NI35', 'Q9P2W3', 'Q02410', 'Q12864', 'Q8N3R9', 'P62273', 'Q96JB8', nan, 'O14907', 'Q9BXL6', 'Q08J23', 'O96018', 'Q00013', 'O95461', 'P82279', nan, 'Q9P202', 'Q9BYD1', 'P35222', 'Q96M69', 'Q9P2E2', 'Q9H8M7', 'P21860', 'Q13224', 'Q8N5D0', nan, nan, 'Q9BWT7', 'O15018', nan, 'P32320', 'Q9BXL7'…	83	22	4.43488	0
O14917	PCDH17 PCDH68 PCH68	['Q9P2E7', 'Q9NZU0', 'Q9NW82', 'Q12864', 'Q68DX3', 'P35222', 'Q9NPI5', 'Q9NZU1', nan, 'Q86WG3', 'P34925', 'Q9NWZ5', 'P19022', 'Q9NPG4', 'P55283', 'Q9P2U7', 'Q9Y3Q8', 'Q9HA47', 'O96014', 'P14923', 'Q8IY57', 'Q9NWW6', 'Q8TDW7', 'Q9BZX2', 'Q14517', 'Q8WUW1', 'Q5XPI4', 'P21754', 'P12314']	29	11	3.47674	0
O14920	IKBKB IKKB	['P04637', 'Q96QK1', 'O60238', 'P35813', 'Q8WY54', 'Q05513', 'P25963', 'P36888', 'P04141', 'Q3KQV9', 'Q92844', 'O15360', 'P21796', 'Q15750', 'P08571', nan, 'P11464', 'Q9NYJ8', nan, 'P19525', 'Q9UMW8', 'Q8N819', 'Q9UJP4', 'Q07866', nan, nan, 'Q18PE1', 'P04792', 'P61960', 'P40337', 'P50222', 'P0DMV8', 'Q16543', 'Q8N2W9', 'P51617', 'Q8N122', 'O60760', 'Q9BVC4', 'P32927', 'P62070', 'O14818', 'Q96PU5'…	364	37	8.4186	1
O14924	RGS12	['O14641', 'O14640', 'P30679', 'P18545', 'Q15058', 'O43566', 'O14775', nan, 'P04899', 'Q00975', 'P62879', 'P41180', 'P25025', nan, 'O95837', 'P19087', 'P01111', 'P11274', 'P04629', 'P09471', 'P36507', 'O75628', 'P29992', 'Q15075', 'Q8IVT5', 'P81274', 'P51451', 'P19086', 'O43663', nan, 'P01112', 'Q92997', 'Q9UM11', 'P62873', 'O95235', 'Q13956', 'Q12834', 'P05106', 'Q16763', 'P04049', 'P38405', 'O1…	61	28	5.31395	0
O14925	TIMM23 TIM23	['P31930', 'Q8TB72', 'Q9NQ55', 'O75208', 'Q9UJM8', 'Q99595', 'Q04206', 'Q99643', 'Q9BXM7', 'Q96DA6', 'Q9C002', 'O14521', 'P22695', 'Q9Y312', 'Q9UKB3', 'Q58WW2', 'P49116', 'Q05D32', 'Q8TAA5', nan, 'O75530', 'O14595', 'Q9Y5T4', 'O94826', 'Q9BVV7', 'O43181', 'P05496', 'Q9Y5J6', 'O75385', 'Q9GZU7', 'P00403', nan, 'O43615', 'Q8WVY7', 'O95169', 'Q9Y3D7', 'O96008', 'P12236', 'Q9NNZ3', nan, 'P60602', 'O9…	85	43	50.4767	0
O14926	FSCN2	['O95466', 'Q9BW83', 'P13796', 'Q9P1U1', nan, 'Q9C0K3', 'Q14651', 'Q9C0D6', 'Q96SB3', 'Q69YN4', 'O96019', 'O00213', 'P61158', 'P55854', 'Q86T65', nan, 'Q69YQ0', 'P61956', 'Q9Y4D1', 'P13797', 'Q15286', 'P68032', 'P09327', 'O15195', 'Q6EEV6', 'P07951', 'Q9Y6U3', 'P31483', 'O75366', 'P09493', 'Q9UM54', 'P06396', 'Q27J81']	33	1	0.413953	0
O14929	HAT1 KAT1	['P68363', nan, 'Q9NP78', 'Q9NZC7', 'O43929', 'P04908', 'Q96H20', 'P62805', 'Q8IUE6', 'Q71UI9', 'P49116', 'Q96KK5', 'Q5QP82', 'Q9NRK6', 'P58876', 'Q71DI3', 'Q8N257', 'Q9BY44', 'Q9NVP2', 'P62807', 'Q5S007', 'Q9P0M6', 'P0C0S5', 'Q13263', nan, 'P49959', 'Q9BR61', 'P0C5Z0', 'P68431', nan, 'Q9H8W3', 'Q9H0Y0', 'O43913', 'Q99879', 'P49736', 'P0C0S8', 'P0C0S8', 'Q8N5A5', 'Q9BZS1', nan, 'P16104', 'Q6PJI9'…	178	43	34.2674	0
O14931	NCR3 1C7 LY117	['P40763', 'P54849', 'Q15762', 'P20138', 'Q96DU3', 'P29965', 'P33681', 'Q8IZD2', 'P13987', 'P12314', 'Q68D85', 'P20963', 'Q9NQ25', 'P30273', 'P17931', 'P26718', nan]	17	3	1.97674	0
O14933	UBE2L6 UBCH8	['Q9P2G1', 'O00237', 'A6NFH5', 'P23528', 'Q8IX03', 'Q96BH1', nan, 'P51161', 'Q96DC9', 'Q13114', nan, 'P62937', 'Q96LR5', 'P30086', 'Q9H4M7', 'O15550', 'Q12933', 'Q9ULJ6', 'O75928', 'Q9Y225', 'Q8N6N7', 'Q1L5Z9', 'P15927', 'Q00688', 'P55809', 'Q7Z6Z7', 'P23763', 'Q9UNA4', 'Q14669', 'Q9UBZ9', 'P50120', 'O43791', 'O15540', 'Q9ULK6', 'P29597', 'Q96T58', 'P12104', 'P62987', nan, 'O43164', 'P02689', 'Q9…	331	43	104.607	0
O14936	CASK LIN2			38	15.6674	0
O14939	PLD2	['O15228', 'Q9NRZ7', 'P63267', 'Q92482', 'O14495', 'Q7L5N7', 'Q9ULN7', 'O15120', 'P61204', 'Q8NE28', 'Q15833', 'P47712', 'O43688', 'Q6NUI2', 'P11234', 'Q8IU60', nan, 'Q99943', 'P42345', nan, 'P19087', 'P63000', 'P04406', nan, 'Q9NRZ5', 'P39877', 'O95721', 'P12931', 'P40337', nan, 'P09471', 'P35372', 'Q68DD2', 'P68133', 'Q13363', 'Q6ZNC8', 'P52429', 'Q8N122', nan, 'Q07343', 'Q15121', 'P42768', 'P6…	169	36	12.386	0
O14944	EREG	['O95208', 'O43609', 'P09496', 'Q9Y316', 'P35070', 'P04626', 'P01135', 'P42679', 'Q06124', 'P53621', 'O75330', 'O14964', 'P22681', 'O95782', 'P19174', 'Q9H1E5', 'Q13480', 'P53680', 'P0CG48', 'Q99961', nan, 'Q9Y6I3', 'Q96B97', 'O94973', 'P21860', 'Q13882', 'P61586', 'P62979', 'Q8WWG1', 'Q9NYA1', 'Q8N6T3', 'P31749', 'Q14155', 'Q05397', 'P62987', 'P62993', 'P01133', 'Q6UW88', 'P0CG47', 'P00533', 'Q9…	69	10	3.77209	0
O14948	TFEC BHLHE34 TCFEC TFECL	['P11279', 'Q9Y618', 'P13473', 'Q9NP71', nan, 'Q9UQV4', 'Q5MNZ9', 'P34810', 'Q9Y4P8', nan, 'P04198', 'O75030', 'Q86TJ2', nan, 'Q9HAP2', nan, 'Q15545', 'Q9H1M4', 'O15156', 'O75376', 'P19532', 'Q6N021', 'P36956', 'P63208', 'Q9UJQ1', 'Q12772']	26	20	5.30465	0
O14949	UQCRQ	['Q5T653', 'O43181', 'P36957', 'O14957', 'Q9H4I3', 'Q5JTJ3', 'Q96EY1', 'P62140', 'P49821', 'P53597', 'Q04837', nan, 'Q96IZ7', 'Q9NWV4', 'Q16891', 'Q9H1C7', 'P25398', 'Q9UDW1', 'Q9Y4W6', 'O75530', 'P07919', 'Q9UHA4', 'Q9BYC8', 'Q96KA5', nan, nan, 'P19404', 'P31689', 'P00395', 'O95169', 'P04114', nan, 'P56181', 'O75380', 'P36542', 'P03923', 'Q9H7Z7', 'P03891', 'O43676', 'P00156', 'O14548', 'Q9UI09'…	202	43	199.381	1
O14950	MYL12B MRLC2 MYLC2B	['O43795', 'Q96T49', nan, 'Q8NCM2', 'Q9ULV0', 'P13805', 'O00555', 'Q96I34', 'P53396', 'Q00403', 'O15164', 'Q6AHZ1', nan, 'P42338', 'Q5TAH2', 'P19105', 'P22001', 'Q96Q89', 'P48736', 'Q5THJ4', 'Q15058', 'P16298', 'Q6S545', 'Q02790', 'P0CG48', 'O60840', 'P11142', 'Q9Y4A5', 'P14649', 'Q8NEH6', nan, 'Q9UGI8', 'Q71U36', 'Q13885', 'Q8NHX9', 'P22392', 'Q63HQ2', 'P24844', 'Q16774', 'P34931', 'P08590', 'Q9…	460	43	390.074	0
O14958	CASQ2	['Q9ULJ8', nan, 'Q9H329', 'Q9Y3I1', 'Q8WXH2', 'O75147', 'Q96JP5', 'Q8N4C6', 'O00541', 'Q9BR39', nan, 'Q9HDC5', 'Q14137', 'Q9NVR0', 'Q9NQV6', 'Q9H0W5', 'Q92736', 'P21817', 'Q9GZL7', nan, 'Q9UER7', 'Q9BYC9', 'Q9Y576', 'Q9HCM4', 'Q96SB3', 'Q9ULJ3', 'Q9H9J2', 'Q9NZM5', 'Q12797', 'Q8N8A6', 'Q96JJ6', 'Q562F6', 'Q96HI0', 'Q8IWU5', 'Q9Y5Q9', 'Q8WUA4', nan, 'P27448', 'Q86YT6', 'P62841', 'Q8N3E9', nan, 'Q8…	44	25	26.0512	1
O14960	LECT2	['Q9NNX6', 'P08581', 'Q9H2X3', nan, 'P26718', 'Q9BXN2']	6	2	6.16047	0
O14964	HGS HRS	['O60749', 'O95405', 'P35606', 'Q86Y82', 'P04629', nan, 'Q96EY5', 'Q96GC9', 'Q969W9', 'O75382', 'P35240', 'Q7Z3B4', 'Q13233', 'Q8IUR7', 'Q8NDC0', 'Q9Y5I4', 'P35520', 'O60296', 'O43609', 'O95486', 'Q96M63', 'P78337', 'Q9UHD9', 'O94855', 'O94973', 'Q92932', 'P56817', 'O75674', 'Q9BTY7', 'P0CG47', 'O60493', 'Q9UBC2', 'Q15404', 'P05783', 'Q96S82', 'Q9Y3C5', 'O95721', 'Q86T82', 'O14578', 'O15145', 'Q9…	319	43	42.093	0
O14965	AURKA AIK AIRK1 ARK1 AURA AYK1 BTAK IAK1 STK15 STK6	['P24522', 'P15311', 'Q8NHZ8', 'Q6PIY7', 'P24864', 'Q9H4B4', 'P41743', 'P0DPH8', 'Q99661', 'Q969H0', 'Q13127', 'Q14008', 'P25208', 'Q13618', 'Q04206', 'P08238', 'P62714', 'Q9Y5X1', 'O75182', 'Q9NQU5', 'Q6ZNB6', 'Q15691', 'Q9H792', 'Q96EP1', 'Q8NBP0', 'O43852', nan, 'Q96QE3', 'Q9Y297', 'O14920', 'Q9Y6X2', 'O14776', 'Q2VIQ3', 'P68431', 'Q16594', 'Q2TAC6', 'Q14103', 'Q8IZT6', 'Q9P2L0', 'P62805', 'Q9…	491	23	6.22558	0
O14966	RAB29 RAB7L1	['Q9H6J7', 'O14976', 'Q5S007', 'Q9UL15', 'Q15771', 'Q9ULR3', 'P61006', 'P51148', 'Q9NZ45', 'Q9UK45', 'Q8NFG4', 'P26374', 'P24386', nan, 'Q9NRC1', 'Q8N5K1', 'P63010', 'Q9HCJ1', 'Q96LT7', 'P60953', nan, 'Q9UL25', 'Q08379', nan, 'P34932', 'P11142', 'Q96QK1', 'P57729', 'Q92696', 'O95751']	30	41	24.6349	0
O14967	CLGN	['P0DMV9', 'Q8N427', 'Q13608', 'Q6UXN7', 'Q9UHM6', 'O75298', 'P0DMV8', 'O14578', 'Q96L12', 'O14983', 'P39656', 'Q8N807', 'P46782', 'Q6PK18', 'P60468', 'Q14554', 'P35232', 'O75185', 'O00629', 'P61619', 'P51157', 'Q8NB90', 'Q9H3N1', 'P11150', 'O43852', 'P63279', 'Q9NR96', 'Q07820', 'P07237', 'Q6PIW4', nan, 'Q8NBP7', 'Q2KHT4', 'Q6UX01', 'P33527', 'Q15084', 'Q5HY92', 'P98194', 'P55072', 'P48448', 'P1…	122	8	7.38605	0
O14972	VPS26C DCRA DSCR3 DSCRA	['Q96DA2', 'Q9NX08', 'Q96JK9', 'Q9H0A8', 'Q00266', 'Q7Z4G1', nan, nan, 'Q9NUI1', 'Q9UIA9', 'O75436', nan, 'Q9H4M7', 'Q96AP4', 'Q567U6', 'Q96QK1', 'Q8TCE6', 'O60826', 'P23025', 'P35232', 'Q9UBI1', 'Q8N668', 'Q15036', 'Q9Y6G5']	24	43	24.5116	0
O14974	PPP1R12A MBS MYPT1	['Q9NWT6', 'Q16537', nan, 'Q6JQN1', 'O75344', 'O15355', 'Q9UKK9', 'Q9Y5P8', 'P51955', 'P15311', 'P17980', 'Q13561', 'Q13618', 'Q9C0B5', 'Q9NYV4', 'B2RTY4', 'Q9Y297', 'Q66LE6', 'P53675', 'O43242', 'P35568', 'P08134', nan, nan, 'Q9H7J1', 'Q8IYI6', 'P63098', 'O76041', 'Q13237', nan, 'P67775', nan, 'Q96SB3', 'Q69YN4', 'Q96PY6', nan, 'Q15746', 'P62140', 'Q6ZSY5', 'Q9NR48', 'O75116', 'P30153', 'P36873'…	243	42	47.6047	0
O14975	SLC27A2 ACSVL1 FACVL1 FATP2 VLACS	['Q8WWV3', 'Q8IVT5', nan, 'Q9UI95', 'P27797', 'Q99943', 'Q05D32', 'Q53F19', 'O95573', 'Q96PD7', 'P48449', 'Q02241', 'P31040', 'O60488', 'Q8WU67', nan, 'O15120', 'P38571', 'P36776', 'Q96PD6', 'P07098', 'Q5VYY2', 'Q5FVE4', 'Q5VXI9', 'Q9H4M7', 'Q92902', 'Q5W064', 'Q14CN4', 'Q8NC44', 'P33121', 'P33897', 'P17405', nan, 'P28328', 'Q96GR2', nan, 'Q9NST1', 'Q3SYC2', 'Q15058', 'P62805', 'P56937', 'Q9ULC5'…	61	19	14.9721	0
O14976	GAK DNAJC26	['Q96T49', 'Q96DX5', 'Q9H1P3', 'P53778', 'Q12802', 'P56537', 'O00203', 'P62888', 'P31947', 'A6NGH8', 'P31749', 'P02585', 'Q96BM1', 'P0DP25', nan, 'Q15653', 'Q9Y2W7', 'Q9P2D0', 'Q9Y566', 'O95782', 'Q08881', 'Q9HBG6', nan, 'O14593', 'Q9BQI6', 'Q9NZN5', 'O00443', 'Q13882', 'Q8NFD5', 'Q8WXK4', 'Q9BYB4', 'Q6IQ55', 'Q13164', 'Q7Z6G8', 'Q8N8A2', 'O95834', 'Q32P44', 'Q15437', 'O75762', 'Q8N2N9', 'P49207'…	631	43	22.0047	0
O14977	AZIN1 OAZI OAZIN	['P54368', 'Q8WXB1', nan, 'Q5VZV1', 'P42771', 'O95551', 'P15863', 'Q06330', 'P31943', 'Q9H867', 'P33176', 'Q96AZ1', 'P55771', 'P11926', 'Q9UBG7', 'Q9NSK0', 'Q86XA0', 'Q8IXL7', 'Q9H0B6', 'Q07866', 'O60282', 'O95190', 'O00327', nan]	24	43	60.3256	0
O14978	ZNF263 FPM315 ZKSCAN12	['Q8IWZ3', 'Q96AA8', 'Q9UMX1', nan, 'P49910', 'Q8N0Y2', 'P17028', 'P49760', 'Q9NWQ4', 'Q9UJP4', 'Q15776', 'Q9NWS9', nan, 'Q2M1P5', 'O14974', 'Q9UNY5', 'O15054', 'Q8N1G0', 'Q8WV44', 'O60437', 'Q96RR1', 'P62979', 'Q93008', 'O75179', 'O15550', 'P57086', 'P49761', 'O15355', 'Q8NB46', 'P17040', 'Q66LE6', 'Q6Q0C0', 'Q9Y4B5', 'Q8NF99', 'Q9Y4C2', 'Q9UBW7', 'P78317']	37	40	20.9605	0
O14979	HNRNPDL HNRPDL JKTBP	['Q9Y3B4', nan, nan, 'Q9NVP1', 'Q9Y2U8', 'Q99633', 'Q13243', 'O14964', 'Q9BW85', 'P62805', 'O75534', 'O15541', 'O15131', 'Q92843', 'Q6EEV6', 'O75616', nan, 'P61956', nan, 'Q6P2Q9', 'Q8WYQ9', 'Q92879', 'Q5JQF8', 'Q9H040', 'P61011', 'P38935', 'Q15637', 'P22626', 'Q15393', nan, 'P45877', nan, 'P35637', 'Q9P013', 'P0DN37', 'Q8N8A6', 'P09012', nan, 'Q09161', 'Q86Z02', 'Q8TE96', 'P49760', nan, 'Q9Y222'…	473	43	189.93	0
O14980	XPO1 CRM1	['Q6S8J3', 'Q9UKK6', 'Q00987', 'O95600', 'P55854', 'Q15303', 'P11279', 'Q00613', 'Q9BXL8', 'Q99666', 'Q13568', 'Q02241', 'P06748', 'O60884', 'Q15910', 'P13473', 'P17661', 'P63261', 'O43684', 'O43240', 'Q9NP71', 'P28482', 'P0CG39', nan, 'Q9NTX7', 'O75530', 'Q9Y2T1', 'Q9Y3I1', 'P02749', 'Q9H0D6', 'Q8WYQ5', 'Q9UQV4', 'P06493', 'Q9HAV4', 'P37198', 'Q9UBK2', 'Q15646', 'P62826', 'P33993', 'Q9NZR4', 'Q1…	497	43	58.893	0
O14981	BTAF1 TAF172	['Q9UQ16', 'Q05193', 'Q15361', 'P09884', 'P50570', nan, 'Q86WJ1', 'Q92616', 'P06899', 'P53602', 'Q7Z2G1', 'Q9NP66', 'Q9Y5B9', 'O75486', 'O94842', 'Q9UNH5', 'Q6UY01', nan, 'P48382', 'Q6SJ96', 'Q70SY1', 'P51531', 'P62807', 'Q6ZV50', 'P23527', 'P49459', 'Q68CJ9', 'O14647', 'Q9Y5B0', 'P36776', 'Q4G148', 'Q8IWA4', 'O14647', 'P62807', 'Q92830', nan, 'P21926', 'Q86U86', 'Q9UPT9', 'Q9Y4A5', 'Q96PU4', 'Q9…	186	37	18	0
O14983	ATP2A1	['P16615', 'Q13613', 'Q9C099', 'Q9UI33', 'Q96SB3', 'P27824', 'Q86TC9', 'P48788', 'O00471', 'Q9NQY0', nan, 'Q92871', 'P13533', 'P35749', 'P04637', 'Q6PIZ9', 'P05026', 'Q9HD20', 'P35568', 'Q9Y4H2', 'P54709', 'Q01814', 'P21817', 'P98194', 'Q13614', 'P12532', 'O00631', 'P23327', 'P51157', 'P13647', 'P31946', 'P56539', 'O75110', 'P35232', 'P04278', 'P35580', nan, 'P54253', 'P13535', 'P08729', 'P27348'…	151	6	66.9512	1
O14986	PIP5K1B STM7	['O14641', 'O95235', 'O14640', 'O00443', nan, 'Q13526', 'Q08AM6', 'Q9Y490', 'P33402', 'Q9H0L4', 'P60059', 'Q14164', 'Q00722', 'O00329', 'P16885', 'Q6UW68', 'Q9H9Y2', 'P51178', 'O43513', 'P48736', 'Q5MNZ9', 'Q02153', 'P42338', 'Q9BRC7', 'Q9NRR6', 'Q92930', 'Q9P212', 'O43237', 'P12814', 'P19174', 'P15153', 'P60953', 'Q9Y4P8', 'Q8NEB9', 'O00750', 'Q9UJK0', 'O94919', 'Q4KWH8', 'Q8TDM6', 'Q86YW0', 'Q8…	98	30	12.5302	0
O14994	SYN3	['Q9UQ16', 'Q05193', 'Q14721', 'P60880', 'P55072', 'P50570', 'P0DP23', 'O94985', 'O43295', 'Q12959', 'O15075', 'Q99963', 'P07737', 'Q8N568', 'Q92777', nan, 'P21579', 'Q9NW13', 'Q96B97', 'Q15642', 'O75334', 'P37840', 'Q8N9I0', 'Q03135', 'P04156', 'P0CG38', 'Q7Z6B7', 'Q15700', 'O75052', 'O75335', 'Q99961', 'Q5T0N5', 'Q15388', 'Q16623', 'O95153', 'O00429', 'Q96SB3', 'P20592', 'P61764', 'Q13148', 'P4…	88	3	1.17907	0
O15013	ARHGEF10 KIAA0294	['Q3KR16', 'Q12774', 'Q7Z4I7', 'O15085', 'Q7Z628', nan, 'Q5JTY5', 'A5YM69', 'Q8WZA2', 'Q6ZR37', 'Q13643', 'Q96DX4', 'Q9BYW2', 'Q9HAT1', 'Q12802', nan, 'P31943', 'P08047', 'P49257', 'Q8N1W1', nan, 'O95398', 'Q96PE2', 'Q9UHV5', 'O94827', 'Q3V6T2', 'Q15811', 'Q9Y3E5', 'Q8IW93', 'Q9NR81', nan, 'P0CW19', 'Q69YN4', nan, nan, 'Q96EP0', 'P0CW20', 'Q9NZN5', 'Q9NZM3', 'O15066', 'Q14997', 'Q99619']	42	24	3.73023	0
O15014	ZNF609 KIAA0295	['P0DMV0', 'P10589', nan, 'Q69YN4', 'Q5PSV4', 'P0DMV1', 'Q969N2', 'Q96HW7', 'A6NED2', 'Q9NVM9', 'P0DMU8', 'Q6KC79', nan, 'Q96SY0', 'P48431', 'P62805', 'Q8WXX7', 'A0JLT2', 'Q8NHU0', 'Q96JB3', 'Q6ZSB9', 'Q92540', 'Q8WWQ0', 'Q9NP73', 'P0DMV2', 'Q5JSJ4', 'Q9NVR2', 'Q8NFG4', 'Q9H808', 'Q04724', 'P49116', 'Q04726', 'Q9H7L9', 'Q75QN2', nan, 'P51843', 'Q9NP66', 'Q15723', 'P14866', 'Q8N1W2', 'Q5DJT8', 'Q9…	68	35	9.8	0
O15015	ZNF646 KIAA0296	['P78317', 'A8MZ59', 'Q6K0P9', 'Q69YN4', 'O95478', 'O15550', 'Q7Z589', 'P63279', 'Q96LT7', 'O15054', 'Q99750', 'Q13976', 'O14836', 'O14862', 'P49796']	15	35	6.11163	0
O15018	PDZD2 AIPC KIAA0300 PDZK3	['Q9UBT7', 'Q38SD2', 'O43663', 'Q12756', 'Q9Y210', 'Q7Z3V4', 'O43707', 'Q96NU0', 'Q9GZR7', 'P35609', 'Q02410', 'P81274', 'P63104', 'Q9ULK0', 'Q9P2P5', 'Q9NXR1', 'Q9NRC6', 'Q9Y5S2', 'Q8N3D4', 'P25054', 'Q8N9N2', 'Q9P121', 'Q6AWC2', 'Q8NDI1', 'Q00537', 'P78356', 'P14866', 'Q02108', 'Q92558', 'O95835', 'P09497', 'Q96M69', 'Q99569', 'Q9H444', 'Q8WYK1', 'Q15811', 'Q01082', 'P20337', 'Q5T9C9', 'Q96AX9'…	358	15	4.17209	0
O15020	SPTBN2 KIAA0302 SCA5	['Q99523', 'P33947', 'P61204', 'O94856', 'P63267', 'O00339', 'Q92614', 'Q8TDG2', 'Q01082', 'Q9H444', 'P01111', 'B2RU33', 'O15511', nan, nan, 'Q8TDY3', 'Q96AX9', 'Q8IWT1', 'Q6ZS81', 'Q9Y3B3', 'Q96L12', 'Q562R1', 'O43663', 'Q9UBT7', 'P42768', 'Q9BPX5', 'Q92538', nan, nan, 'P61158', 'Q9Y219', 'P40123', 'P18085', 'Q9NRC6', 'P83436', 'P82279', 'Q8N1I0', 'P25054', nan, 'O15155', 'Q9Y566', 'Q58WW2', nan…	265	15	7.67209	1
O15021	MAST4 KIAA0303	['Q9Y2H1', 'Q9H4B4', 'Q496M5', 'Q6WCQ1', 'P56211', 'O43768', 'Q6P0Q8', 'P53350', nan, 'Q9NYY3', nan, 'O00444', 'Q9Y2H9', 'P60484', 'O60307']	15	36	10.1884	0
O15027	SEC16A KIAA0310 SEC16 SEC16L	['P09497', 'P29353', 'Q5TC82', 'Q9NX05', nan, 'Q96JE7', 'Q6P2H3', 'Q15759', 'Q9NQW1', 'Q96DB2', 'Q9HCU5', 'Q8IYT8', 'Q9UM54', 'Q9HAT1', 'O95487', 'O75396', 'O60763', 'Q9C0B5', 'Q9UHI6', 'Q9BQA1', 'P01135', 'Q9UBR2', 'Q9NZB2', 'O95835', 'P01009', 'P53675', 'Q8TD08', 'Q9NP73', nan, 'Q6ZNJ1', 'O15063', 'P42694', 'O95758', 'Q8N8N0', 'O75521', 'Q96QS3', 'Q9H0V9', 'P55735', 'Q5T0W9', 'P05783', 'Q15051'…	202	37	14.9395	0
O15031	PLXNB2 KIAA0315	['P61225', 'Q13308', 'Q14246', 'Q9NP85', 'P62993', 'O60486', 'P08581', 'O15085', 'Q9NYN1', 'P17342', 'P62070', 'Q9H3T2', 'P22681', 'P52198', 'Q15382', 'Q9H4M7', 'P39905', nan, 'O95025', 'Q02388', 'P78317', 'P21926', nan, 'P51805', 'P48960', 'Q16787', 'Q9H3T3', 'Q9BPW5', 'Q16620', 'O14786', 'P19174', 'O75410', 'Q96A58', 'Q69YN4', 'Q9H2E6', 'Q8NFY4', 'O95460', 'Q6T310', 'Q96RW7', 'P12107', nan, 'Q9…	159	38	43.4884	0
O15033	AREL1 KIAA0317	['Q96B67', 'Q15562', 'Q9C0C9', 'Q70CQ2', 'O94850', 'P31947', 'O43541', 'O75179', 'P62987', 'Q6PJT7', 'Q9H9G7', nan, 'Q96LR5', 'Q9NR09', 'P61981', 'Q13485', nan, 'P56192', nan, 'O95071', nan, 'P51965', 'P63279', 'Q86XD8', 'Q9H3S7', 'Q68DX3', 'P49841', 'P26641', 'Q96RU2', 'O15198', 'O43236', 'Q9NRM7', 'P62979', 'O00566', 'P08865', 'Q93008', 'Q9NRR5', 'Q9UKV8', 'Q8NCT1', 'Q8TCX5', 'O14933', 'Q712K3'…	144	40	11.2674	0
O15040	TECPR2 KIAA0297 KIAA0329	['P60520', 'Q9H0R8', 'O95166', 'P86790', 'Q9BXW4', 'Q8TBB1', 'Q96DT6', 'P86791', 'Q9P253', 'Q69YN4', 'O60282', 'Q8WYN0', 'P49754', 'Q12840', 'Q96DM3', 'P35244', 'Q9Y4P1', 'Q676U5', 'Q9H1Y0', 'Q969F9', 'Q9NT62', 'Q9GZQ8', 'Q8NAA4', 'P33176', 'Q86TL0', 'P14866', 'O94855', 'Q9H269']	28	34	6.15116	0
O15041	SEMA3E KIAA0331 SEMAH			7	1.24186	0
O15042	U2SURP KIAA0332 SR140	['Q9H4M7', 'Q96EA4', nan, 'O95400', 'Q8WU68', 'O75147', 'Q8WYA6', 'Q9NX70', nan, 'Q8IWX8', 'O75533', 'P52298', 'O60343', 'Q8NDG6', 'Q13595', 'P35637', 'P68431', 'Q01081', 'Q13242', 'P52756', 'A1XBS5', 'Q15637', 'Q9NRC8', 'Q14562', 'P62318', 'P14625', 'P62308', 'O95714', 'Q9NZC7', 'P62304', nan, 'P98175', nan, 'P08865', 'O75937', 'Q6K0P9', 'Q15428', 'P62314', 'Q15393', 'Q9NPI1', 'Q9BRA0', 'Q9H0L4'…	132	43	25.4326	0
O15047	SETD1A KIAA0339 KMT2F SET1 SET1A	['P62805', 'P62805', 'Q03164', 'P62487', 'Q93034', 'Q7Z624', 'Q96ST3', 'P49450', 'Q9Y535', 'Q86XD8', 'P50135', 'O60814', 'P35222', 'Q8NHM5', 'Q9BYW2', 'Q6ZW49', 'Q96DB2', nan, 'Q09028', 'P26358', 'Q01196', 'Q13643', 'P21741', nan, 'P36897', 'P62995', 'P57053', 'Q92541', 'Q9UBN7', 'Q9NRR5', 'Q9UMS4', 'P78330', 'Q13951', 'P62979', 'P22415', 'Q99879', nan, nan, 'Q8IX07', 'Q93088', 'P68431', 'P68431'…	311	34	6.41395	0
O15049	N4BP3 KIAA0341	['Q2M1P5', 'O14595', 'O95235', 'Q9NQW6', 'P31943', 'Q9H8V3', 'Q9H4P4', 'Q15058', nan, 'Q92796', 'P46934']	11	5	1.85349	0
O15054	KDM6B JMJD3 KIAA0346	['O00743', 'Q969J2', 'Q8N7F7', 'O43361', 'Q96QV6', 'Q9BSK1', 'O75367', 'Q9C0C7', 'Q9Y219', nan, 'O15535', 'P98169', 'Q8NDP4', 'Q96JC1', 'Q9Y2Y9', 'Q2VY69', 'P26640', 'O75362', 'Q8WYA0', 'Q6P9A1', 'P61244', 'Q12873', 'O43463', 'P42768', 'Q6ZMY6', 'P54727', 'Q9NQZ8', 'P07099', 'Q92610', 'Q5CZA5', 'Q9BY41', 'Q9BVI0', 'Q8TAU3', 'O95936', 'Q96LX8', 'P11831', 'P21397', 'Q38SD2', 'Q96T68', 'Q76KX8', nan…	1375	38	10.3698	0
O15055	PER2 KIAA0347	['Q6ZNL6', 'Q9H5I1', 'Q9Y297', 'P53778', 'P27540', 'P28482', 'Q8NEV1', 'Q00535', 'Q15596', nan, 'O15534', 'Q00987', 'Q6ZVD7', 'Q15759', 'Q13164', 'Q9HBZ2', 'Q13526', 'Q15910', 'Q16534', 'P11441', 'Q9BQ89', 'Q969G5', 'P67870', 'P31152', 'Q13247', 'Q16539', 'Q99743', nan, 'Q9P2F5', 'B1ANS9', 'P49840', 'Q96ST3', nan, 'Q13263', 'P20393', 'P11473', 'Q9NXA8', 'P52294', 'Q96EB6', 'Q8WYA1', 'Q16649', 'Q8…	111	36	8.35814	0
O15056	SYNJ2 KIAA0348	['O00429', 'Q9BRC7', 'P54253', 'Q13627', 'Q9NW13', 'Q9NR20', 'Q99963', 'Q4KWH8', nan, 'Q99755', 'P60763', 'P50570', 'Q9BTU6', 'O43747', 'Q9UQ16', 'Q05193', nan, 'O00329', 'O00499', 'O75530', 'P48454', 'P51178', 'P16885', 'Q86YT6', 'Q6ZVM7', 'A4FU49', 'P49418', 'Q69YN4', 'Q9NQY0', 'Q9Y6B7', 'Q8N5C6', 'P62993', 'Q8N4L2', nan, 'O60784', 'Q86T03', 'Q9Y2I7', 'Q9UMZ2', 'Q8TCG2', 'Q9UGN5', 'P98171', 'O4…	133	34	7.47209	0
O15060	ZBTB39 KIAA0352	['P55854', 'O15550', 'Q15208', 'Q9Y2H1', 'P61956', 'O00444', 'P62805', 'O15054', 'Q01167', 'Q9H6Q4', 'P85037', 'O14862']	12	21	3.17442	0
O15061	SYNM DMN KIAA0353 SYN	['O75147', 'P62993', 'P22681', 'P20807', 'Q99961', 'P30153', 'Q7L5N1', 'O00499', 'Q9BRK4', 'Q13619', nan, nan, 'Q96BD8', nan, 'Q15149', 'P46939', 'Q9NRI5', 'Q9UDY4', 'Q9NQY0', 'Q69YN4', 'Q8NDV7', 'P17661', nan, 'Q9BY11', 'Q99962', nan, 'Q14315', 'Q8N3K9', nan, 'P18206', 'P19784', 'Q9Y4J8', nan, 'P49418', 'Q15257', 'Q15058', 'Q00005', 'Q9H7C4', 'P27986', 'O15063', 'P48681', 'Q15942', 'Q8WUE5', 'Q9…	44	33	48.5465	0
O15062	ZBTB5 KIAA0354	['O15156', 'O15550', 'O95714', 'Q9UH65', 'Q9BVG8', nan, 'P55735', 'P48431', nan, 'Q12873', 'P31943', 'Q2TBA0', 'O95365', 'Q9NRN9', 'Q92540', 'O15054']	16	34	7.25814	0
O15066	KIF3B KIAA0359	['Q13188', 'Q14204', 'Q9BYG5', 'Q6PEY2', 'Q8TEW0', 'A4D2P6', 'Q86WT1', nan, 'Q9Y623', 'P61163', 'A0AVF1', 'Q9H0H5', 'Q96PU5', 'Q9ULI4', 'Q8N7M0', 'Q9P2H3', 'P41208', 'Q9BQS8', 'Q9Y446', 'Q15555', 'Q96FT9', 'Q8NI77', 'P62491', nan, nan, 'A6NHL2', 'P10071', 'Q9UIL4', 'Q9BTE1', 'P68363', 'Q9H7X7', 'Q02241', 'P62873', 'Q7Z736', 'P68366', 'O43303', 'O75935', 'O95239', nan, 'Q86Y91', 'Q9UFD9', 'Q68DA7'…	249	37	17.2256	0
O15067	PFAS KIAA0361	['Q9BUL8', 'O75914', 'Q8N567', 'O00487', 'Q86UX7', 'Q9P286', 'P12277', 'Q13177', 'Q15058', 'P20042', 'Q7KZ85', 'Q15006', 'P51398', 'P46736', 'P98170', 'Q9NZ08', 'Q96CN7', 'Q07075', 'Q6P179', 'P30041', 'Q9UBX2', 'Q5R3I4', 'Q9Y6E2', 'Q9BQL6', 'Q6PHR2', 'Q9BUJ0', 'P62633', 'P26038', 'O60826', 'Q9UPQ9', 'P18206', 'Q96AB3', 'O43765', 'O96013', 'Q8N4V1', 'P0C7T5', 'Q9NQU5', 'Q06203', 'Q13263', 'P38646'…	111	38	7.42326	0
O15068	MCF2L KIAA0362 OST	['Q8IVU1', 'P61586', 'P26038', 'Q9C026', 'Q58EX2', nan, 'P62873', 'Q9UL18', 'O75179', 'Q9Y6N7', nan, 'Q8WZ75', 'P60953', 'P62745', 'Q4ZHG4', 'Q9NZN1', 'O14578', 'P63000', 'Q07960', 'Q96MS0', 'Q8IWZ3', 'Q92859', 'Q9HCK4', 'P14866', 'P15311', 'Q9HCE1', 'P43146', 'Q8TDY8', 'P08134', 'Q2VWP7', 'Q6ZRF8', 'Q69YN4', 'Q6ZTA4']	33	34	12.314	0
O15072	ADAMTS3 KIAA0366	['Q6UXH8', 'P08123', 'P02751', 'P35625', 'Q69YN4', 'Q9ULZ9', 'P62841', 'P08253']	8	3	0.981395	0
O15075	DCLK1 DCAMKL1 DCDC3A KIAA0369	['A6NHL2', 'P28482', 'P68363', 'P22676', 'P0DP24', 'P55008', nan, 'P17661', 'Q75N90', 'P50238', 'Q9NPB3', 'O96000', 'Q13371', nan, 'Q9BQI0', 'P78504', nan, 'Q9NZU7', 'P23219', 'P05937', 'A0PJX0', 'Q9NP86', 'Q5THR3', 'Q9BQE3', 'Q9ULJ8', 'P21815', 'Q5T5Y3', 'P12814', 'Q8IY85', 'P27361', 'O76038', 'Q13535', 'P37235', 'O15264', 'O14994', 'P0DP23', nan, 'Q03252', 'Q8N7B9', 'P0CE72', 'Q6PEY2', 'P02760'…	206	22	7.67674	0
O15078	CEP290 BBS14 KIAA0373 NPHP6	['Q9BRK4', 'Q15154', 'O95684', 'P30086', 'Q8NBF2', nan, 'Q9P0N5', 'O95714', 'Q9P2K1', 'Q9Y4F5', 'Q13099', 'Q2MV58', 'Q9NXG0', 'O75530', 'Q6UX40', 'Q9UPM9', 'Q8NFJ9', 'Q12798', 'P0DP25', 'Q96RK4', 'Q8TAP6', 'Q8NA72', 'Q86TG7', 'Q9NPJ1', 'Q3B820', 'Q96JN8', 'Q8N3C7', 'Q96EV8', 'Q49A88', 'Q86T90', 'P05160', 'O75161', 'P03372', 'Q92930', nan, 'Q8IW35', 'Q13561', 'Q66GS9', 'P0DP24', 'P06748', 'Q9P2W3'…	96	35	6.49767	0
O15079	SNPH KIAA0374	['Q69YN4', 'Q9NX95', 'Q9UNE7', 'O60282', 'Q13509', 'P63167', 'P17612', 'O00139', 'Q9UI12', 'Q9NRI5', 'Q93009', 'O75147', 'Q16623', 'P33176', 'Q05193', 'Q7Z460', 'Q12840', 'Q9UPZ9', 'Q8IXI2', 'P23025', 'O95140']	21	10	2.92326	0
O15083	ERC2 KIAA0378	['Q9BSW7', 'Q96T66', 'Q13936', 'Q5VT97', nan, 'Q13136', 'Q13613', 'Q9BSJ2', 'Q9UQ26', nan, nan, 'O43581', 'O00555', 'O95153', 'Q9Y6V0', 'Q9BQG1', 'Q13698', 'Q674X7', 'Q8N5I3', 'Q02410', 'Q96C24', 'Q96SB3', 'P33241', 'Q9UPA5', 'Q86UR5', 'Q16854', 'Q9Y2X7', 'Q86XP0', 'Q9UFD9', 'Q17RG1', 'Q01668', 'Q96CW5', 'Q719H9', 'Q8IUD2', 'Q8NB59', 'O75145', 'P20337', 'Q9BZQ4', 'Q15878', 'Q13003', 'Q68DU8', 'P0…	123	1	0.727907	0
O15084	ANKRD28 KIAA0379	['Q9Y2R9', 'P45983', 'Q9NVZ3', 'Q9UNM6', 'P38646', 'O00560', 'Q9NRI5', 'Q58EX7', 'Q00688', 'Q9H4M7', 'Q9H5N1', 'Q13636', nan, 'Q13111', 'O14976', 'Q8N8A2', 'Q8TER5', nan, 'O75170', 'Q9H0T7', 'Q99460', nan, 'Q93034', 'P20339', 'Q13459', 'Q8WXR4', nan, 'P62333', 'Q99963', 'Q13547', 'Q96PX9', 'Q9NX57', 'Q9UPN9', 'O94761', 'Q5H9R7', nan, 'Q969Q5', 'P68106', 'Q9NRC8', 'O95696', 'Q9UPQ0', 'P36873', 'P6…	130	36	10.3372	0
O15085	ARHGEF11 KIAA0380	['P60763', 'Q92963', 'Q9Y689', 'P10586', 'Q92737', 'P61587', 'O94844', 'Q8WZ64', 'P61106', 'Q12967', 'Q8WUD1', 'P49407', 'O14807', 'P10301', 'O95049', 'Q8TBB1', 'P01116', 'Q9H0F7', 'P40617', 'Q14344', 'Q9NYN1', 'P62070', 'P62745', 'P21709', 'P61225', 'Q9BST9', 'Q969Q4', 'P84095', 'P15153', 'Q9NYQ6', 'Q9H0H5', 'P60953', 'Q9HBW0', 'Q9NR81', 'Q969R2', 'Q8N4G2', 'O94827', 'Q9NRI5', 'Q8TAI7', 'Q9ULL4'…	210	34	12.1233	0
O15091	PRORP KIAA0391 MRPP3	['P14061', 'Q9BSV6', 'Q9UL18', 'Q5T160', 'Q7L0Y3', 'Q9NVI7', 'Q8IWL3', 'P49591', 'Q08211', 'Q9HA77', 'P78345', 'O95707', 'Q8TBZ6', 'Q9HCK5', 'P49411', 'Q9H9G7', 'O95059', 'A4GXA9', 'Q9BUL9', 'Q9H078', 'Q8TB96', 'Q9NPI1', 'P54136', 'Q5BKU9', 'Q9Y4W2', 'P78346', 'Q99575', 'Q9UPY3', 'Q5D0E6', 'O75460', 'Q9NP81', 'P14866', 'O75208', 'Q9H4M7', 'Q12849', 'Q01860', 'Q92989', 'Q9Y5B0', 'Q15633', 'P15918'…	62	42	19.5581	0
O15105	SMAD7 MADH7 MADH8	['Q8N5C8', 'Q3KNW1', 'O43318', 'P36873', 'Q9ULT8', 'P17844', 'Q96RT1', 'Q96EB6', 'P25490', 'P62942', 'O15455', 'O15169', 'Q6IQ23', 'O43638', 'P51784', 'Q6ZNA4', 'Q12931', 'Q9NQB0', 'O14980', 'Q9Y2T1', 'Q9Y5K5', 'P12643', 'O60678', 'Q9UQL6', 'O14807', 'P15172', 'O14744', 'P43699', 'P37173', 'Q16665', 'Q14680', 'Q86UL8', 'Q13547', 'Q8TEW0', 'Q93074', 'Q13145', 'Q9NQC7', 'Q13315', 'O60861', 'Q8IUH4'…	202	35	12.0535	0
O15111	CHUK IKKA TCF16	['Q13325', 'P19438', 'Q92793', 'P61088', 'Q9UNI6', 'P01584', 'Q9UM47', 'Q6ZSG2', nan, 'Q6S5L8', 'Q8TE67', 'Q9Y3D8', 'Q9BXL7', 'Q04864', 'Q02790', 'P98170', 'Q8TEL6', 'P01116', 'Q96CV9', 'Q08211', nan, 'P78527', 'Q5VZ46', 'P41279', 'P68871', 'Q92838', 'P01374', 'Q9Y6K9', 'Q13164', 'P11684', 'Q15119', nan, nan, 'P10909', 'P0DP25', 'Q86UT6', 'Q15653', 'O95819', 'P84022', 'P19838', 'Q06124', 'Q00653'…	329	36	11	0
O15116	LSM1 CASM	['P54105', 'Q8WUM4', 'Q3MHD2', 'Q9BX40', 'O95989', 'P14678', 'Q9UBK9', 'Q8NHQ9', 'Q9NZJ9', 'Q92624', 'Q32P28', 'P36639', nan, 'Q9NVP1', 'Q8TDD1', nan, 'Q9H1J1', 'O43172', nan, 'Q13310', 'P17342', 'P51685', 'Q9BZB8', 'Q8N3Z6', 'P00367', 'Q9NWZ8', 'Q8IZD4', 'P62318', 'O14893', 'O15217', 'Q5T1V6', 'Q96F86', 'O00213', 'Q9BQ39', 'Q504Q3', 'P62906', 'Q13838', 'Q9GZR7', 'O00148', 'Q8IZH2', nan, 'Q9UBE0'…	201	43	27.514	0
O15117	FYB1 FYB SLAP130			38	59.7651	0
O15118	NPC1	['P08962', 'P33527', 'Q8NFF2', 'Q6UX01', 'Q14849', 'P11168', 'Q9H0M0', 'Q9NRZ5', 'Q8NBW4', 'Q7L8L6', 'Q9HD45', 'Q9HB90', nan, 'P55259', 'O15321', 'Q86WV6', 'Q14627', 'Q92544', 'Q9Y548', 'P04198', 'Q99805', 'Q9H0X9', 'Q9NYL9', 'P07858', 'Q03135', 'Q08722', 'Q6J4K2', 'Q9UBX1', 'Q92604', 'Q12772', 'Q9NUQ2', 'Q15262', 'Q9BZD2', 'Q86W33', 'Q8IWL3', 'Q9UGT4', 'Q8TER0', 'P61916', 'O75581', 'O00178', 'Q9…	78	42	22.5326	1
O15119	TBX3	['Q99081', 'B7ZW38', nan, 'P31275', 'Q08999', 'P35453', 'P46937', nan, 'P12644', 'P61812', 'Q13547', 'Q92925', 'Q03989', nan, 'O14980', 'Q9UI36', 'Q9Y618', 'Q08117', 'Q86YT6', 'P52952', 'P17844', 'P29590', 'Q02078', nan, 'Q3C1V8', 'Q14498', 'Q1XH10', 'P55317', 'Q04726', 'Q14814', 'Q702N8', 'Q8IZ40', nan, 'Q92826', 'P09629', 'Q99593', nan, 'P09919', 'Q12830', 'P56915', 'P03372', 'O43791', 'O60315'…	133	27	22.886	1
O15120	AGPAT2	['Q9NRD0', 'O95674', 'Q9ULD6', 'Q16760', 'Q53EU6', 'Q86UL3', 'Q96G97', 'Q9Y2P5', 'P40123', 'Q7Z3U7', 'Q8NEB5', 'Q9H4L7', 'P62805', 'Q9Y679', 'Q13574', 'Q5KSL6', 'P49619', 'O14495', 'Q9NUQ8', 'Q6NUI2', 'Q86SQ9', 'O43688', 'P16402', 'P50991', 'Q9Y2P4', 'Q8N335', 'O60244', 'Q8N5D0', 'P52429', 'Q8IV08', 'Q92539', 'O75912', 'Q13393', 'Q92903', 'P21695', 'Q8TB72', 'Q01518', 'Q6PCB7', 'Q5K4L6', 'Q8TEX9'…	64	43	34.0116	1
O15121	DEGS1 DES1 MLD MIG15	['Q03431', 'P01178', 'Q6PUV4', 'Q9H813', 'Q9NXE4', 'P43657', 'O60906', 'Q8WVX3', 'P11182', nan, 'Q92890', 'Q16539', 'P30419', nan, 'P78317', 'Q9NY59', 'Q6UWV6', 'Q68D85', 'Q8IZV5', 'P01185', 'Q6AZY7', 'P12271', 'P00533', 'Q8IXJ6', 'Q9NTN9', 'O60841', 'O60760', nan, 'P17405']	29	43	68.1605	0
O15123	ANGPT2	['P09619', 'P09067', 'P35590', 'P30556', 'P05107', 'Q96GD0', 'P35968', nan, 'Q15051', 'P25116', 'P08648', nan, 'P04629', 'Q9NVF7', 'P16112', 'P05556', 'Q02763', 'Q5T447', 'Q99944', 'P10145', 'P29597', 'P06756', 'P35916', 'P80098', 'P07948', 'A6NDG6', 'P17948', 'Q9UHF1', 'P01375', 'P04275', 'P04004']	31	15	4.21163	0
O15126	SCAMP1 SCAMP	['O15127', 'O00410', 'P60880', 'O94985', 'Q9UMZ2', 'P01116', 'O43312', 'O00161', 'O95274', 'P42566', 'P78317', 'P80370', 'O60519', 'Q8TBG9', 'P23434', nan, nan, 'O00165', nan, 'Q8N5D0', 'Q969J3', nan, 'Q9NQC3', 'Q8TAC9', 'O14763', 'Q6UWR7', 'Q5VWN6', 'O43761', 'O14828', 'O14980', 'P40426', 'P08247', 'P21589', 'Q8NF64', 'Q58WW2', 'P01111', 'P26842', 'Q15811']	38	43	21.8744	0
O15127	SCAMP2	['O00161', 'Q8TAC9', 'P25025', 'P01112', 'P35232', 'P31645', 'Q8IVJ1', nan, 'Q00765', 'P62330', 'Q6UX01', 'P21333', 'Q96G97', 'Q92633', nan, 'O00410', 'Q969J3', 'Q8N5D0', nan, 'P62079', 'P20648', 'O75964', 'Q01959', 'Q69YN4', 'O15126', 'P51572', 'Q58WW2', 'P23434', 'P08247', 'Q8TBG9', 'O60519', 'Q9H4M7', 'O14980', 'P04843', 'P78317', 'Q13393']	36	43	57.0512	0
O15130	NPFF	['Q9Y5X5', 'P41146', 'Q8IUH5', 'Q9GZQ6', 'P01303', 'Q5XPI4']	6	1	23.1395	0
O15131	KPNA5	['Q13547', 'Q9H4L4', 'Q14152', 'P18754', 'P01579', nan, 'Q16665', 'P22674', 'P07910', 'Q92499', 'Q9Y5B9', 'Q92688', 'Q13151', 'P52292', 'Q8WXF0', 'Q9BUQ8', 'Q96B26', 'P0CG38', 'B7ZW38', nan, 'P42696', 'P41002', 'Q13206', 'P50613', 'P98179', 'P52948', 'P26196', 'O60264', 'P46937', 'Q5T200', 'Q96CS2', 'Q96IK5', 'P11177', nan, 'P63165', 'P0C6A0', 'O43148', 'O95602', 'Q9P258', nan, 'Q99447', 'P09651'…	347	37	9.95116	0
O15143	ARPC1B ARC41	[nan, 'P22694', 'P63165', 'Q96GD4', nan, 'Q6S545', 'Q9H568', 'O14818', nan, 'Q9UPY8', nan, 'P23258', 'Q9UQB8', 'Q9P215', 'P0CG38', 'P60953', 'P52907', 'Q9NQX4', 'P60983', 'P47755', 'P61758', 'P61163', 'Q8TC94', 'Q86YR6', 'P39687', 'P42025', 'Q9Y6W5', 'Q9HD67', 'Q92688', 'P21333', 'Q96S44', 'O43399', 'P31943', 'Q9UQ16', 'P63261', 'P49588', 'Q9UPT5', 'O96019', 'Q5JTZ9', 'Q6S8J3', nan, 'P49116', 'Q8…	160	43	237.909	0
O15144	ARPC2 ARC34 PRO2446	['P54253', 'P27694', 'Q6S8J3', 'P13639', 'P16333', nan, nan, 'P55854', 'O76038', 'Q9BUY7', 'B0I1T2', 'Q8WXR4', 'Q9NRD5', 'Q8IUG5', nan, 'Q7Z736', 'P08151', 'Q96JH8', nan, 'Q9ULV0', 'Q9UPY6', 'Q92614', 'Q9UKX3', 'P12883', 'Q92828', 'Q9H0F6', 'O95235', 'Q9H8V3', 'Q9Y2K3', nan, 'Q96H55', 'P54578', 'P61956', 'P63165', 'Q8TDG2', 'Q9BYD9', 'Q5VUJ9', 'Q15811', 'Q13459', 'O94832', 'Q9Y3C4', 'P28838', 'P1…	250	43	358.83	0
O15145	ARPC3 ARC21	['P13533', 'Q96JY6', 'Q6S545', 'P59998', 'Q13200', 'Q8IZT6', nan, 'Q8N3F8', 'Q9Y614', 'O43365', 'Q9Y615', 'O14818', 'Q12965', 'A6NGG8', 'Q9BPX5', 'Q9UBC5', 'Q9H568', 'O75530', 'Q9H4M7', nan, 'O95835', 'Q9BX67', 'P62701', 'Q92558', 'P42768', 'P62993', 'P35749', 'P17612', 'P0CG39', 'Q9UKX2', 'Q5VZK9', 'Q9NYA1', 'P63267', nan, 'O75146', nan, 'O43516', 'O75147', 'Q0VDG4', 'O00232', 'Q7RTP6', 'Q2TBC4'…	222	43	337.135	0
O15146	MUSK	['O75581', 'Q15822', 'Q06124', 'P13987', 'Q93098', 'O15297', 'Q8NI37', 'O14640', 'Q68CZ2', 'Q15119', 'P04626', 'Q12866', 'P46939', 'P34925', 'Q86WI1', 'P42681', 'Q9H1J7', nan, 'Q5VZ46', 'Q9UIW2', 'Q63HQ2', 'Q6S5L8', 'P08581', 'P36406', 'P04628', 'Q9UKF2', 'P09544', 'Q9Y4D7', 'Q16654', nan, 'P30530', 'O75628', 'O14874', 'P07900', 'Q8NF91', 'Q16832', 'O00744', 'O94875', 'Q9GZU5', 'A8MPX8', 'Q9ULV1'…	207	0	0.593023	1
O15151	MDM4 MDMX	['Q8N5D0', 'P38936', 'Q93009', 'Q96FA3', 'P11802', 'Q16667', 'P0CG47', 'O15350', 'P61927', 'P49959', 'O14530', 'P62942', 'P10415', 'P62195', 'P36873', 'P00519', 'P06493', 'P43355', nan, 'P35240', 'P04271', 'Q13131', 'Q7Z6V5', 'P84022', 'Q8N752', 'Q9BYV6', 'Q9UER7', 'Q92878', 'P35222', 'P04843', 'Q14457', 'P29034', 'Q8NHY2', 'P31947', 'P60866', 'P31946', 'P14866', 'Q13200', 'O95971', 'P84103', 'Q0…	105	41	11.6116	0
O15155	BET1	['P61764', 'Q9H492', 'P56962', 'Q68DA7', 'P53992', 'O14579', 'P48444', 'P43034', 'Q9Y6B6', 'P61923', 'Q92546', 'Q92538', 'O95292', 'Q96MW5', 'O15400', 'Q16623', 'Q9H0R8', nan, 'Q08379', 'Q15363', 'Q9NR31', 'Q9H2G9', 'Q9P2W9', 'O15498', 'O75995', 'P51809', 'Q9NYM9', 'Q9H267', 'P78317', 'O75425', 'Q92734', 'P61266', 'Q12846', 'O95183', 'Q9Y6D6', 'Q9UBF2', 'O43592', 'Q9BRL7', 'Q9UP83', 'Q12981', 'Q1…	162	42	23.3023	0
O15156	ZBTB7B ZBTB15 ZFP67 ZNF857B	['Q9UN86', 'Q9H0J9', 'P82663', 'P17544', 'Q9UQR1', 'Q9BUJ2', 'Q5EBL2', nan, 'P41091', 'Q8WX93', 'Q9Y618', 'O60884', 'O95983', 'P12314', 'P06746', 'Q6IQ16', 'Q13283', 'O75190', 'A6NFN3', 'Q13501', 'P38405', 'P49959', 'Q9ULI0', 'P25490', 'P0CB47', 'P17844', 'Q99996', 'Q13610', 'P36873', 'Q96E39', 'Q03828', nan, 'P20062', 'Q96PU4', 'Q99081', 'P61964', nan, 'Q96GD4', 'Q8WWZ4', 'O60264', 'P27694', 'Q8…	455	37	18.8326	0
O15160	POLR1C POLR1E			43	19.3302	1
O15162	PLSCR1	['Q9NZF1', 'O95747', 'O00167', 'Q86VR2', 'P12931', 'O60832', 'Q9H1Y0', 'P57052', 'Q00765', 'Q86SX6', 'P56817', 'Q9UEW8', 'P78337', 'P06241', 'Q9UJQ4', 'Q14764', 'Q9Y272', 'Q5BJH2', 'Q16512', 'P78381', 'Q92731', nan, 'Q9NR96', 'P49796', 'Q15077', 'P29353', 'Q6DKI2', nan, 'Q9BUZ4', 'Q13563', 'Q6IAN0', 'Q99504', nan, 'Q9UJ83', 'Q9UHH9', 'Q8TCV5', 'Q5T5A8', 'Q6L8G9', 'Q16513', 'Q04759', 'Q9BYQ4', nan…	105	42	47.107	0
O15164	TRIM24 RNF82 TIF1 TIF1A	['O00203', 'Q96DG6', 'O95684', 'P0DP25', 'O43252', 'P10244', 'P51858', 'Q6AW86', 'Q16587', 'P05089', 'P27797', 'Q71DI3', 'Q5JTW2', 'Q8N302', 'Q15544', 'P02751', 'P10243', 'P99999', 'P18206', nan, 'P46940', 'Q9HC52', 'P08514', 'Q6ZMT4', 'P49736', 'P24468', 'P27448', 'Q96T23', 'Q71DI3', 'P68431', 'P68431', nan, 'Q9NVK5', 'Q13114', 'P68431', 'P14625', 'P62805', 'Q9NPI1', 'P30086', 'Q9UHV2', 'Q9H4M7'…	268	35	11.0721	0
O15165	LDLRAD4 C18orf1	[nan, 'Q8IWV7', 'O00308', 'Q6ZTN6', 'Q9BYM8', 'Q8IZ07', 'Q9P2P5', 'Q92754', 'Q9HCE7', 'P46937', 'Q8N1G2', 'Q15796', 'Q96QZ7', 'Q06416', 'Q96EP0', 'Q9NWM3', 'Q8NFG4', 'Q96PU5', 'Q96RL1', 'Q01860', 'P19174', 'Q69YN4', 'Q5TCQ9', nan, 'Q9H0M0', 'Q9P253', 'Q6ZWJ1', 'P27037', 'Q86VP1', 'Q8N966', 'P49674', 'Q13705', 'Q92620', nan, 'Q6AWC2', 'Q2PZI1', 'P15172', 'Q9Y6I3', 'P84022', 'Q76N89', 'P46934', 'Q9…	43	36	7.64884	0
O15169	AXIN1 AXIN	['Q06187', 'Q13956', 'Q969G9', 'P56470', 'O14965', 'Q9NTX7', 'O14905', 'O14980', 'Q9Y2T1', 'Q6ZNA4', nan, 'P62873', 'Q96IU2', 'Q9Y4D1', 'Q13616', 'Q13526', 'P17483', 'O43246', 'Q5S007', 'P38405', 'P40261', 'O75925', 'Q6IMN6', 'P42858', 'P56704', nan, 'O75096', 'O94907', 'P78317', 'O14904', 'O60716', 'Q86X55', 'Q8N8Y2', 'Q14344', 'P46937', 'Q9UKB1', 'Q92837', 'O00429', 'Q15831', 'Q9H6S0', 'P35221'…	284	38	8.23488	0
O15173	PGRMC2 DG6 PMBP	['P07099', 'Q96L15', 'Q86WK9', nan, 'O00264', 'Q9NWU2', 'P22102', 'P78317', 'Q9NP90', 'Q69YN4', 'P56962', 'P49326', nan, 'Q9BUN8', 'Q12874', 'O15400', 'P01583', 'Q6UX01', 'P33527', 'P27487', 'Q9BY14', 'Q6P1K2', 'Q8IWL3', 'O43681', 'Q16891', 'Q8N608', 'P21127', 'P46976', 'P13798', 'Q9NPA8', 'Q9NRG9', 'Q9UN86', 'Q9NRC1', 'P51151', 'P43146', 'Q86UD5', 'O43169', 'Q7L5A8', 'Q96AH8', 'P51149', 'O14662'…	64	37	64.4209	0
O15178	TBXT T	['Q9Y5B9', 'Q96BD5', 'O15379', 'O15054', 'P17542', 'Q96NX9', 'P31277', 'P31260', 'P31269', 'P17483', 'Q08945', 'Q92769', 'Q9BWX5', 'Q99717', 'P51532', 'P0CG37', 'Q96EK2', 'Q6STE5', 'P43694', 'O43248', 'P09630', 'P15976', 'P51531', 'P55318', 'Q8TDI0', 'P28356', 'Q9Y4A5', 'P17482', 'P84022', 'O95096', 'Q04727', 'P52951', 'P15018', 'Q9UKL0', nan, 'Q99459', 'P23771', 'P15923', 'Q9H9S0', 'P35452', 'Q1…	98	1	0.255814	0
O15182	CETN3 CEN3			42	23.5512	0
O15194	CTDSPL C3orf8 NIF1 NIFL SCP3 YA22	['Q8TCF1', 'Q15366', 'Q9Y334', 'Q9GZM3', 'P53999', nan, nan, 'P14866', 'O43396', 'Q8WVY7', nan, 'Q9GZU7', 'Q9HAW0', 'Q15772', 'P61218', 'O95863', nan, 'P0CW20', 'Q9H9Y6', 'Q86VW2', nan, 'P54578', 'P57723', 'Q8TER5', 'Q9BWH6', 'O00267', nan, 'Q8NDA2', 'Q92890', 'Q15365', 'Q969M1', 'P54727', 'Q7Z4I7', 'O95793', 'Q15797', 'Q13308', 'Q15796', 'Q9H1A7', 'P60602', nan, 'Q3SXY8', 'Q9NUL3', 'Q04771', 'P1…	95	37	21.2326	0
O15195	VILL	['P68032', nan, 'O14926', 'P83916', 'P35080', 'Q9C0K3', 'O43150', 'Q9H3E2', nan, 'P0CG39', 'O75530', 'Q6S8J3', 'Q16658', 'O96019', 'P63261', 'P09327', 'P0CG38', 'P23434', 'Q9Y608', 'O94805', nan, 'Q96SN8', 'O15156', 'O95425', 'P68133', 'Q32MZ4', 'P63267', 'Q8NHR9', nan, 'P61160', 'P07737', 'Q9P1U1', 'Q9Y5L4', 'P50053', nan, 'O43707', 'P61158']	37	33	12.6767	0
O15197	EPHB6					0
O15198	SMAD9 MADH6 MADH9 SMAD8	['P12755', 'O15105', 'Q9NPI5', 'Q9UBE8', 'P55735', 'O95071', 'Q15386', 'O95405', 'P13385', 'O14793', 'Q9HAU4', 'O43524', 'Q7Z3T8', 'O00629', 'P35222', 'Q8WYP3', 'Q01082', 'P52747', 'Q8IYU2', 'P19447', 'P07900', 'O15397', 'P23771', 'P36897', 'Q8NER5', 'O95817', 'Q9P2P5', 'Q92908', 'O95476', 'Q92997', 'Q09472', 'Q8N9N2', 'Q6AWC2', 'P0CG36', 'Q96QZ7', 'Q12946', 'Q92610', 'Q9Y219', 'Q7Z3V4', 'Q8TAU0'…	145	26	6.57442	0
O15204	ADAMDEC1	['Q14116', 'O95970', 'Q9UBS5']	3	13	34.6256	0
O15205	UBD FAT10	['Q9Y608', 'Q8IWS0', 'Q96K21', 'Q93009', 'Q07020', 'P48547', 'Q9UBC2', 'Q92802', 'P57078', 'P35998', 'P0DMV8', 'P48723', 'Q7L8S5', 'Q16514', 'Q6FI13', 'Q9UBE0', 'Q9Y2X8', 'Q9Y3U8', 'Q8WTS6', 'Q8IYR2', 'A1X283', 'Q15542', nan, 'Q9GZZ9', 'P46782', 'Q9ULE0', 'P48169', 'P62910', 'P16520', nan, 'Q5VVX9', 'P62857', 'Q8WVY7', 'O95155', 'O43526', 'P68431', 'Q9Y399', 'Q9Y606', 'Q5T447', 'O14920', 'Q9BXF3'…	911	5	1.58605	0
O15209	ZBTB22 BING1 ZBTB22A ZNF297	['O15550', 'Q13547', 'P55198', 'Q96EZ8', 'P56817', 'Q96EY1', 'O15054', 'O95365', 'Q9Y2X0', 'P15976', 'Q9P0L0']	11	28	4.6907	0
O15211	RGL2 RAB2L	['Q0VAM2', 'P62834', 'P11802', 'Q53QZ3', 'P01116', 'Q5K651', 'P01111', 'P61224', 'Q9UQF2', 'O75628', 'P63000', 'P24385', 'Q15139', 'P01112', 'P11233']	15	0	0.495349	0
O15212	PFDN6 HKE2 PFD6	['P63267', 'P0CG39', 'Q63HM1', 'O60925', 'Q9NVU0', 'P07437', 'Q6S8J3', 'Q9BVA1', 'P07900', 'Q9Y570', 'P50990', 'Q12931', 'Q9UPN7', 'Q9NUG6', 'Q13164', nan, nan, 'P08238', 'P50991', 'Q9NQP4', 'P62714', 'P63261', 'O95602', 'P48643', 'Q9GZS3', 'Q9UJT1', nan, nan, 'P68032', nan, 'Q9UK22', 'Q9H4B7', 'P36873', 'P49368', 'P32929', 'P17987', 'P68133', 'P78318', 'P0CG38', 'Q9NRH3', nan, 'Q13885', 'Q9Y5Y2'…	99	36	9.61395	0
O15213	WDR46 BING4 C6orf11 FP221	['P62942', 'Q06265', 'Q15061', 'Q5RKV6', 'Q9Y3A2', 'Q9UNQ2', 'Q9BSC4', 'Q13601', 'Q9NQS7', 'Q14684', 'Q01105', 'Q9NYH9', 'Q8NDF8', 'Q1ED39', 'P67870', 'O75691', nan, 'Q9HAN9', 'Q14690', 'Q8N7N1', 'Q15024', 'Q8TE96', 'Q9NYL4', 'Q0IIM8', 'O75344', 'P62847', 'Q13263', 'O95302', 'Q9HBH9', 'P78316', 'Q9H9Y2', 'P46782', 'Q8IYB7', 'Q8WVM0', 'Q15058', 'Q9Y2P8', 'Q92620', 'P61513', 'P62910', 'Q9H583', 'Q1…	220	17	3.0907	0
O15217	GSTA4	['Q16772', 'Q96HN2', 'Q9ULA0', 'Q99735', 'P52758', 'P16930', nan, 'P00325', 'P28161', 'Q00266', 'P0DMV8', 'P48723', 'P45984', 'P23526', 'P37837', 'Q96KP4', 'O60760', 'P33261', 'Q9UJ14', 'P46439', 'P07327', nan, nan, 'O15116', nan, 'P36269', 'P22352', 'Q96LR7', 'Q6ZMR3', 'P31153', 'P49419', 'P09493', 'P09417', 'P54652', 'P30041', 'P00734', nan, 'Q9BYZ2', 'P09211', 'Q8IWW8', 'P0DP24', 'P63244', 'P1…	121	39	43.0628	0
O15226	NKRF ITBA4 NRF	['Q9H0D6', 'O95376', 'Q96C10', 'Q02241', 'Q92540', 'Q12986', 'Q5S007', 'P09651', 'Q14145', 'P41218', nan, 'Q08380', 'O15054', 'Q9UL40', 'P46013', 'P13797', 'Q07955', 'Q8IZQ8', 'O75444', 'Q13148', nan, 'P51610', 'O00308', 'P62805', 'Q9C009', 'P02768', 'Q7L2E3', 'Q00653', 'Q15058', 'O75569', 'P19838', 'Q04864', 'Q14872', 'Q8TAD8', 'O94992', 'Q14684', 'O95793', 'Q12873', 'Q9HBD1', 'O75530', 'Q8TEB1'…	74	33	5.73953	0
O15228	GNPAT DAPAT DHAPAT	['P28328', nan, 'Q32NB8', 'Q13574', 'Q86XP1', 'Q58WW2', 'O14939', 'Q8IWL3', 'Q6P5W5', 'Q5KSL6', 'P49619', 'Q6UWR7', 'P52824', 'P52429', 'O75912', 'Q8N2A8', 'P23743', 'P78317', nan, 'Q8N5D0', nan, 'O14561', 'Q16760', 'O00116', 'O95274', 'P35613', 'Q13393', 'Q9NZC7', 'Q9Y6T7', 'O75381', 'O60683', 'Q8NBR6', 'Q92968', 'Q96G97']	34	43	28.5512	0
O15229	KMO	['O43174', 'P22680', 'P00167', 'Q9H2F3', 'Q3MIX3', 'Q4G0S4', 'P52209', 'Q8WUS8', 'Q8NBZ7', 'Q96SQ9', 'P78329', 'P10632', 'Q86W10', nan, 'Q16850', 'P33261', 'Q8N118', 'P14060', 'P10515', 'P05181', 'P24903', 'Q9UBM7', nan, nan, 'Q16647', 'Q14739', 'P11712', 'Q08477', 'O75881', 'Q02318', 'Q5TCH4', 'O15528', 'Q6NT55', nan, 'Q9NZL9', 'Q9UNU6', 'Q9Y3I1', 'P05177', 'Q96IV6', 'Q16696', 'Q86TW2', 'Q6ZWL3'…	91	13	5.86744	0
O15230	LAMA5 KIAA0533 KIAA1907	['Q16401', 'Q9UHF7', 'P12931', 'Q5SZK8', 'O96013', 'P08648', nan, 'Q15465', 'P02458', 'Q8WZ79', 'Q15052', 'O95425', 'P02452', 'P68133', 'Q9H1U4', 'Q13177', 'Q14114', 'O75914', 'P05556', 'Q13107', 'P20930', 'Q13797', 'Q92754', 'O75147', 'P24043', 'O00468', 'Q86YD3', 'P98095', 'Q07954', 'O00339', 'P56199', 'Q9P273', 'Q5VX71', 'Q92619', 'P11047', nan, 'O75197', 'P98155', 'Q13753', 'Q14247', 'Q9UQP3'…	138	29	6.96744	0
O15231	ZNF185	['Q53QZ3', 'Q8TAA9', 'Q0VAM2', 'Q9ULK5', 'Q07654', 'Q5MIZ7', 'Q9Y2I1', 'Q9UHP7', 'P50479', 'Q9NR12', 'Q9UI08', 'Q9BT23', nan, 'O60906', 'Q08495', 'Q10571', 'O75052', 'Q7Z699', 'O94929', 'P35580', 'Q13009', 'Q6XZF7', 'Q9NR80', 'Q96AC1', 'Q7Z698', 'Q9HBI1', 'Q9ULC3', 'Q9BTE6', 'O75112', 'Q6IN85', 'P05362', 'Q96Q40', 'Q8NBF6', 'Q5TCQ9', 'Q16739', 'Q86UX7', 'Q9NVD7', 'Q70Z35', 'O43903', 'O14640', 'O1…	66	34	34.886	0
O15232	MATN3	['P35638', 'P55145', 'Q15084', 'Q5TEC6', nan, 'P30101', 'O96014', 'P10646', 'P23284', 'Q9Y4L1', 'Q92765', 'P05556', nan, 'P21941', 'Q9NPB6', 'P16112', 'O15018', 'Q9BYG5', 'P02787', nan, 'Q13217', 'P30039', 'A8MQ27', 'P49747', 'Q86YT6', 'Q9Y2T3', 'Q9BYG4', 'Q6UXH1', 'P05546', 'Q9Y6E7', 'P11021', 'Q06330', 'O00339', 'P07237', 'P49768', 'Q96AX9', nan, 'O76050', 'P14625', 'P62937', 'O95460', 'Q5VZ46'…	44	6	1.86977	0
O15234	CASC3 MLN51	['O43390', 'P49792', 'P62306', 'P11940', 'Q9UBU9', 'Q9H875', 'P78406', 'Q9UPY3', 'Q96BP3', 'Q9Y2K5', 'Q13247', 'Q13427', 'Q9UQ35', 'Q6ZUT1', 'Q9UEU0', 'Q9Y3C6', 'Q05519', 'O95391', 'Q92900', 'O75525', nan, 'Q9NQ29', 'P49760', 'A0AV96', 'P55735', 'Q8IU81', 'Q96A72', 'Q15029', 'Q9HCG8', 'Q8IYB3', 'Q9BXT6', 'Q01130', 'Q8TBY0', nan, 'O60306', 'Q06787', 'Q10570', 'P26368', nan, 'Q3MHD2', 'Q9UKF6', 'P0…	181	43	36.9651	0
O15239	NDUFA1	[nan, 'O43674', 'O00217', nan, 'Q6YFQ2', 'P08574', 'P14927', 'Q9HAU4', 'Q5JTJ3', 'P49821', 'Q9NPL8', 'P03901', 'Q8IUX4', 'O43678', nan, 'O96000', 'Q9Y6M9', 'O14957', 'Q7L592', 'Q96CU9', 'Q969Q1', 'Q96AK3', 'P47985', 'Q9NRW3', 'O43181', 'O95182', 'Q86Y39', 'P03897', 'Q6P2C0', nan, 'O95299', 'Q16854', 'P19404', 'Q96KJ9', 'Q5TEU4', 'O95298', 'P07919', 'Q9GZX7', 'O75439', 'Q08257', 'P31930', 'P13073'…	98	43	135.121	0
O15240	VGF	['P16220', 'P51693', 'P00533', nan, 'Q5S007', 'Q38SD2', 'P05067', nan, 'Q06481', 'P11142', 'P05060']	11	1	1.28837	0
O15243	LEPROT LEPR OBR			42	38.2977	0
O15244	SLC22A2 OCT2	['Q8NDX2', 'Q9Y6X1', 'Q9H6X4', 'Q13113', 'Q9HBY0', 'Q4G0S4', 'Q9P2U8', 'Q9UNK0', 'Q9Y3D6', 'P04839', 'Q6ZMG9', 'Q02318', 'Q9UGJ0', 'Q9BVK8', 'Q86VI4', 'Q13467', 'O15528', 'O00624', 'Q86VL8', 'P51798', 'Q6NT55', 'Q96G23', 'Q9BQB6', 'O60583', 'O96005', 'Q9NRD8', 'Q8N6L1', 'Q9HB55', 'Q07973', 'Q15084', 'P26641', 'P13584', 'Q6P2Q9', 'Q9BWQ8', 'O60563', 'P98187', nan, 'P51797', 'Q9P2U7', 'O43663', nan…	90	1	3.62791	0
O15245	SLC22A1 OCT1	[nan, 'Q8N6L1', 'Q9NRB3', 'O96005', 'Q9H3K2', 'O95292', 'Q9BZL3', 'P10451', 'P14618', 'Q13113', 'Q16539', 'Q9Y6X1', 'Q96G23', 'Q02978', 'Q86VI4', 'Q9UGJ0', 'Q9BVK8', 'Q9Y3D6', 'P07384', 'Q9H1C7', nan, 'Q9UGI9', 'P21926', 'Q7Z7N9', 'P54619', 'Q15012', 'P08962', 'P54710', 'O75264', nan, 'Q96FL8', 'P13500']	32	1	7.05581	0
O15247	CLIC2	['O14764', 'Q8NDA2', 'P47869', 'Q96NY7', 'P14550', 'O60218', 'P51800', 'Q96NN9', 'P15121', 'Q9BW30', 'O15162', 'Q8NFU1', 'O95833', 'P51788', 'Q99928', nan, 'P20916', 'P20273', 'P28476', 'Q14982', 'Q9NRY7', 'P51857', 'Q4KMQ1', nan, 'P78334', 'P50570', 'Q5XXA6', 'P21817', 'Q05193', 'Q9UQ16', 'P17516', 'P23415', 'P59282', 'P52895', 'P34903', 'Q16851', 'P0DI81', 'O00429', 'P48167', nan, 'Q8NC06', 'Q1…	110	36	15.2419	0
O15254	ACOX3 BRCOX PRCOX	['Q8TBE9', 'Q9ULC5', nan, nan, 'P51648', 'Q15067', 'O60488', 'P02689', 'P40939', nan, 'P07741', 'P51911', nan, 'P82980', 'Q9BRQ8', 'P28328', 'Q96GR2', 'P52209', 'Q969M7', 'Q9Y232', 'P30837', 'P51161', 'O75381', 'Q92828', 'Q16134', 'A6NFH5', nan, 'Q5FVE4', 'P29762', 'Q08426', 'P12104', 'Q9ULV4', 'Q86YB7', 'P50120', 'O15540', 'P56192', 'Q9NTX5', 'Q86TG1', 'P29373', 'Q6P1J6', 'P49189', 'Q9UI15', 'O7…	87	39	9.54419	0
O15258	RER1	['P62820', 'Q86Y82', 'Q9C0B0', 'P45880', 'Q9BRL7', nan, 'O95758', 'P25705', 'O95415', 'Q9Y679', 'P02708', 'Q67FW5', 'Q8IWL3', 'O75298', 'O60499', 'P48047', 'Q9UGM1', 'Q9NQC3', 'P46934', 'Q8TD20', 'Q8NF37', 'P57088', 'Q6UX01', 'O43752', 'Q92542', 'Q9Y673', 'O95721', 'O95197', 'O14579', 'Q53EU6', 'Q86UL3', 'O75947', 'O75964', 'Q01453', 'Q9H4A6', 'Q9H313', 'P11441', 'P27824', 'P56385', 'Q9NZC2', 'P5…	61	43	128.116	0
O15259	NPHP1 NPH1	['Q9Y283', 'Q13444', 'Q9ULH1', 'Q86YF9', 'A7KAX9', 'Q6ZW76', 'Q9H6L2', nan, 'Q15831', 'Q9HBL0', 'Q8TD19', 'Q14315', 'O43184', 'O15078', 'Q8IYY4', 'O75161', 'Q9H013', 'Q8N1F7', 'Q96RK4', 'Q9Y230', 'Q15019', 'Q7Z494', 'Q9Y3I1', nan, 'Q14289', 'P07437', 'P21333', 'Q07617', 'Q6VY07', 'Q68DC2', nan, 'Q13099', 'Q2MV58', 'Q9P2K1', 'O75369', 'Q86VP3', 'P56945', 'Q8N3R9', 'Q8N157', 'Q9P0W8', 'P98161', 'Q7…	46	18	5.7	0
O15260	SURF4 SURF-4	['Q8IVM8', 'Q8NBW4', 'P18085', 'Q9Y678', 'P48047', 'Q8TE85', 'O95486', 'Q6UX01', 'P49711', 'Q969X5', 'O94855', 'P35670', 'Q14684', 'Q9Y3Q3', 'P53618', 'P07602', 'Q92542', 'O14578', 'Q5S007', 'O95071', 'Q86WV6', 'P56180', 'P84085', nan, nan, nan, 'Q96T76', 'P0C7T5', 'P41587', 'Q9Y3B3', nan, 'P35606', 'Q5SSJ5', 'P62820', 'Q9H0U4', 'Q8N6T3', nan, 'A2RRP1', 'Q9UBF2', 'O00422', 'Q9BY14', 'Q13243', 'Q9…	111	43	43.5512	0
O15263	DEFB4A DEFB102 DEFB2 DEFB4; DEFB4B	['P49792', 'O00206', nan, 'P69905', 'O15263', 'P51684', 'Q6UW49', 'P22001', 'Q14624', 'O15263', 'O00206', 'P49792', nan, 'P51684']	14	3	0.360465	0
O15264	MAPK13 PRKM13 SAPK4	['Q32MK0', 'P31749', 'P31947', 'Q96QS6', 'P53778', 'O94921', 'P23469', 'P17081', nan, 'Q99956', 'Q8IWQ3', 'Q92831', 'P61586', 'Q96RP9', 'O14976', 'O75167', 'O43293', 'O75460', 'P08582', 'Q8NCB2', 'Q15562', 'Q00005', 'O60729', 'Q15262', 'Q16850', 'P63272', 'P33991', 'P62745', 'P11801', 'P14625', 'Q9H0S4', 'P08575', 'Q99683', 'Q9UEE5', 'P60953', 'Q8WYL5', 'P04899', 'P15153', 'Q9NR55', 'Q16829', 'P4…	413	37	26.9372	0
O15265	ATXN7 SCA7			36	7.37674	0
O15266	SHOX PHOG	['P48436', 'P12956', 'P63279', 'Q9HBU1', 'Q9UBR4', 'Q12830', 'P20264', 'Q02078', 'Q9UMQ3', 'Q06413', 'Q14814', 'P35712', 'Q02080', 'P52952', 'Q02080', 'P35716', 'Q8TAK6', 'P11831', 'Q8TAU0', 'A0JLT2', nan, 'Q04727', 'O00391', 'O43679', 'Q9Y5R4', 'Q14774', 'Q9BQA5', 'P35711', 'Q12837', 'P19338', 'Q7RTU3', 'Q969G2', 'Q01851', 'P43246', 'P78318']	35	0	0.418605	0
O15269	SPTLC1 LCB1	['Q9UHL9', 'Q9NTJ5', 'Q8TB96', 'Q6NXE6', 'Q9P0S3', 'Q92643', 'O14787', 'Q8N5D0', 'Q9UJZ1', 'Q9UJ68', 'O15270', 'P35232', 'Q13363', 'Q2TAP0', nan, 'Q96RS6', 'Q969W0', 'Q9UGJ1', 'Q69YN4', 'Q6UX01', 'Q9Y6M5', 'Q8NFU1', 'Q9Y679', 'Q8TEW8', 'Q8N142', 'Q8NFU0', 'Q9NZC7', nan, nan, 'O76090', 'O95477', 'Q8N138', 'P49116', 'Q58WW2', 'O75083', 'P52333', 'Q13263', 'Q9UNF0', 'Q5S007', 'Q92542', 'Q96KV7', 'Q6…	68	42	23.214	1
O15270	SPTLC2 KIAA0526 LCB2	['P63098', 'P31153', 'Q6UX01', 'Q96QU8', 'Q8IWL3', 'P02763', 'Q8N142', nan, nan, 'Q2TAP0', 'Q969W0', 'Q92538', 'P63104', 'Q69YN4', 'Q86UE6', 'Q8N5D0', 'Q00266', 'Q9UJ68', 'Q13363', 'Q9NTJ5', 'O95714', 'O60518', 'P31946', 'Q9P0S3', 'O14787', 'O75208', 'O00410', 'P30520', 'P56545', 'Q04917', 'P41182', 'P58658', 'Q9NVI7', 'O43291', 'Q03395', 'Q92830', 'Q53FV1', 'Q9NUV7', 'Q7Z5G4', 'Q00325', 'P00533'…	67	41	16.3814	1
O15273	TCAP	['Q9NP98', 'P13533', 'Q9NPC6', 'P21291', 'Q9HCK4', nan, 'P11142', 'P61371', 'Q8WX93', 'P68032', nan, 'O75147', 'P46108', 'P07951', 'P02585', 'P08670', nan, 'P19237', 'P55085', 'Q14896', 'P28289', 'O76041', nan, 'Q14324', 'Q15149', 'P10916', 'P11055', nan, nan, 'P09493', 'P17661', 'O14793', 'P63316', 'Q86TC9', 'P45378', 'P13535', nan, 'P50461', 'Q9NYL9', 'Q9NZR1', 'Q9BYV6', 'Q969G2', 'P54296', 'P0…	74	8	173.726	0
O15287	FANCG XRCC9	['Q96JG6', 'Q13535', 'P46736', 'P51587', 'P07992', 'Q9NW38', 'Q9NPI8', 'P38398', 'P12931', 'P06493', 'P06028', 'Q9NZ94', 'P27694', 'Q13352', 'Q9HB96', nan, 'O43542', 'P13646', 'P35244', 'Q9NS87', 'A4GXA9', 'P35222', 'Q9Y2M0', nan, 'Q8IY81', nan, 'Q13131', 'P0CG47', 'Q16658', 'P08727', 'Q9NS73', 'P05181', nan, 'Q7Z5Q5', 'Q9P104', 'Q8N6K7', nan, 'Q14469', 'Q9NVI1', 'P30048', 'Q8WXE1', 'P19012', 'Q6…	80	32	4.60233	0
O15294	OGT	['Q8IV35', 'O43525', 'P48382', nan, 'Q9Y230', 'O43681', 'P62136', 'P38646', 'O14782', 'P04150', 'Q9BUL5', 'P98177', 'Q8NAP3', 'Q7Z6Z7', 'Q96LB3', 'P61981', nan, nan, 'Q9H1M0', 'O75844', 'O15550', 'Q9H4M7', 'O94993', 'P14625', nan, 'Q9H173', 'P22415', 'O43896', 'Q12800', 'Q5TZF3', 'Q9UJU6', 'Q8IWZ6', nan, 'Q9NZL4', 'Q96L93', 'Q5JTZ9', 'A6NHR9', 'Q9NZI6', 'P49116', 'Q9UM13', 'P31947', 'O14908', 'O0…	410	42	36.8628	0
O15296	ALOX15B	[nan, 'P14555', 'Q9BX93', 'Q96SL4', 'Q9BWF2', 'Q96NT0', nan, 'P05019', 'P39877', 'P15018', 'P07203', 'P53816', 'Q99075', 'Q9NZ20', 'O75616', 'Q3MJ16', 'Q16619', 'Q9NZK7', 'O75715', 'Q8TED1', nan, 'Q9BZM1', 'P22352', 'O60733', 'P0C869', 'Q68DD2', 'Q9UP65', 'Q9UNK4', 'P16050', 'P19793', 'Q86XP0', 'P59796', 'P10276', 'P37231', 'P01160', 'O15496', 'P18283', 'Q6P1J6', 'Q9BZM2', 'P47712', 'P04054', 'P3…	43	8	8.30698	0
O15297	PPM1D WIP1	['P06241', nan, 'Q6JQN1', 'P35998', 'P49840', 'P37023', 'P57078', 'P49792', 'Q99558', 'P12931', 'P31152', 'Q9NYL9', 'P51813', 'P42680', 'P57054', 'P16520', 'Q96S53', 'Q8TD08', 'P23458', 'O60760', 'Q13131', 'P51617', 'Q13200', 'Q86V86', nan, 'O14920', 'P31946', 'Q76MJ5', 'P11309', nan, 'O60341', 'Q96RU8', 'Q92519', 'Q6XUX3', 'P36894', 'Q2NL82', 'P41743', 'O43353', 'P53671', 'P06213', 'Q709F0', 'P3…	259	28	4.76279	0
O15303	GRM6 GPRC1F MGLUR6	['Q14833', 'O75899', 'P0C7U0', 'Q9Y566', 'Q14571', 'Q14416', 'O60391', 'O00560', 'Q86YM7', 'Q15046', 'O60840', 'Q9Y6N9', 'O76038', 'Q9NSB8', nan, 'P03372', 'Q63HQ2', 'Q7Z6J2', 'P61764', 'P09471', 'Q06787', 'P06241', 'Q8TCU5', 'Q9Y3R0', 'Q14573', 'Q9NQ66', 'Q92731', 'P21917', 'Q99527', 'O94810', 'P14616', 'Q9UBS5', nan, 'Q9GZU5', nan, 'Q05586']	36	0	0.0813953	0
O15304	SIVA1 SIVA	['P98170', 'Q9BZS1', 'P42771', 'O43808', 'O95977', 'Q9Y210', 'P16949', 'P04637', 'Q00987', 'P12004', 'P10415', 'P29597', 'Q9NXR8', 'P02689', nan, 'O43318', 'Q07817', 'Q2NKX9', 'O15553', 'P21731', 'P26842', 'Q9Y5U5', 'Q9NR77', 'Q9HBW0', 'Q7L0Q8', 'Q9H169', nan, 'Q12933', 'P15090', 'Q9NS91', 'Q01469', 'P01730', 'P51668', 'Q15599', 'O15273']	35	43	54.3744	0
O15305	PMM2	['Q15833', 'Q8NA19', 'Q8TB72', 'P55036', 'P61764', 'Q9UG56', 'P16615', 'Q9NRD0', 'Q9H4M7', 'Q92871', 'P12236', 'P04843', 'Q5VVJ2', 'Q8WZ04', 'Q86VU5', 'O00487', 'Q96HD9', 'Q9UI15', 'O14983', 'Q9Y6D5', 'Q9Y6D6', 'O75185', 'Q9Y230', 'P46736', 'Q14671', 'Q9HBY8', 'P41252', 'Q93084', 'Q9NVD3', 'P05141', 'P98194', nan, 'O00186', 'P21964', 'Q13263', 'Q7Z3U7']	36	42	17.2047	1
O15315	RAD51B RAD51L1 REC2	['P31947', 'Q9NW08', 'Q86WR6', 'P54277', 'Q9BX63', 'O95985', 'Q9P2W1', 'Q96E14', 'Q14191', 'P07814', 'P54132', nan, 'Q8N307', 'P56559', 'O43502', 'Q96C10', 'Q5T890', 'P55854', 'Q12931', 'Q7Z5Q5', 'P49959', 'Q9H967', 'O43918', 'Q8NCF5', 'O60673', nan, 'P28340', 'Q8NFZ0', 'Q92878', 'Q03468', 'P00519', 'P33993', 'P08727', 'P46063', 'Q9BXW9', 'Q9UGI9', 'P27348', 'Q8IY18', 'Q8IYD8', 'Q99728', 'P62258'…	181	30	4.72326	0
O15318	POLR3G			12	2.90233	0
O15327	INPP4B	['Q9NRR6', 'Q7Z6J4', 'O00459', 'Q96M96', 'Q13615', 'O15056', 'O00443', nan, 'Q13613', 'Q01968', 'O75747', 'P27986', 'Q9Y216', 'P98174', 'Q5JSP0', 'Q15052', 'P52739', 'Q96EF0', 'Q6XZF7', 'Q9ULZ3', 'O60504', nan, 'Q92569', 'Q13496', 'P32019', 'Q9NYA4', 'P19878', 'Q8TEJ3', 'Q9Y217', 'Q9BX66', 'O94875', 'Q14155', 'Q86UR1', 'Q13614', 'O00750', 'Q8NCE2']	36	35	8.25814	0
O15342	ATP6V0E1 ATP6H ATP6V0E	['P42858', 'Q8N8Y2', 'P38606', 'P00846', 'P30049', nan, 'O75964', 'Q9NQL2', 'P05496', 'P56378', 'O75947', 'P48047', 'Q8NBW4', nan, 'Q9BVC4', 'Q9UHA4', nan, 'Q9HBG4', 'Q0VGL1', 'Q9Y2Q5', 'P56134', 'P25705', 'P21281', 'Q8NHE4', 'P06576', 'Q5H8A4', 'Q06055', 'Q15382', 'O75348', 'Q7L523', 'Q96A05', 'Q3ZAQ7', 'Q93050', 'Q99766', 'Q15181', 'P48201', 'Q9BQS2', 'P61421', 'P15313', 'Q9H008', 'Q15904', 'P4…	74	43	303.884	0
O15344	MID1 FXY RNF59 TRIM18 XPRF	['Q9HAC8', 'P51668', 'Q9NPA3', 'Q9NR20', 'P61077', 'O95210', 'P50221', 'Q96IK5', 'P07355', 'Q5S007', 'P62942', nan, 'P78318', 'P68363', nan, 'P61086', 'Q9P0W2', 'P63244', 'P06748', 'P20618', 'O43242', 'P62241', 'P25786', 'P30153', 'P67775', 'O95361', 'Q69YN4', 'Q7Z2Z2', 'Q96T60', 'P35998', 'Q6JQN1', 'Q9Y2X8', 'O00487', 'Q8WV60', 'Q02556', 'Q13200', 'P10275', 'Q9H201', 'P68036', 'Q9UJV3', 'P60900'…	72	28	6.5093	0
O15347	HMGB3 HMG2A HMG4	['P43246', 'P29374', 'Q9UIF8', 'Q13283', 'P68431', 'Q8NCF5', 'P55854', 'Q9NPD3', 'Q9H1E3', 'Q08945', 'Q71UI9', 'Q8IUE6', 'P35249', 'P07305', 'Q92988', 'Q9UQ16', 'Q05193', 'Q15109', 'Q7L7L0', 'P50570', 'Q92925', 'Q9Y5B9', 'P84243', 'O60264', 'P27694', 'P68431', 'O00429', nan, 'Q9NRL2', 'P63165', 'P17096', 'P68431', 'Q6PKC3', 'Q9Y5Q9', 'P83105', 'Q92922', 'P17480', 'Q09161', 'Q16777', 'Q93077', 'Q1…	130	40	28.1512	0
O15350	TP73 P73	['P38646', nan, 'P08047', 'P60484', 'O95995', 'P46934', 'Q8WXH2', nan, 'Q12888', 'P62805', 'Q9H0E9', 'Q99814', 'Q7Z460', 'P18847', 'Q9H9G7', 'P06756', 'Q86UW6', 'Q96J94', 'Q659A1', 'P38398', 'P60953', 'Q96MI9', 'P11142', 'Q9Y4A5', 'O75928', 'Q8IYR0', 'O15550', 'Q13625', 'Q92793', nan, 'Q9Y6V7', 'Q9NRR6', 'Q7Z6Z7', 'Q9NPL8', 'P06400', 'P22694', 'P24844', 'Q9HCK5', 'Q9HDC5', 'P19105', 'Q92831', 'Q1…	272	2	0.751163	0
O15353	FOXN1 RONU WHN	['Q08117', 'P25490', 'Q8IYD8', 'Q04726', 'Q9BXA7', 'Q9H3D4', 'Q04724', 'O43541', 'P31947', 'Q6PJQ5', 'Q12830', 'P15927', 'P36402', nan, 'P20265', 'Q9UKI9', 'Q9H808', 'P27540', 'Q9NQB0', 'Q6ZVX7', 'P78424', 'Q9HCS4', 'Q8WUI4', 'P04637', 'Q6ZMT4', 'Q04727', 'Q969G3', nan, 'Q9UJU2', 'Q8TAQ2', 'Q14190', nan]	32	3	1.18837	1
O15354	GPR37	['P07602', 'Q9UBU9', 'Q8NI35', 'Q69YN4', 'O75970', 'P17987', 'O60260', 'P43220', 'P0DMV8', 'Q01959', 'P60604', 'Q969H0', 'P07550', 'Q5XPI4', 'Q96N66', 'P29274', 'P31689', 'P62253', 'Q96M98', 'Q9UNE7', 'Q01658', 'Q8IWB7', 'P25685', 'O95760', 'Q9NRD5', 'Q86TM6', 'P05305', 'Q9Y3R0', 'P0DMV9', 'P09471', 'O95260', 'P34932', 'Q8IW50', 'P60520', 'O00560', 'P23468', 'P34931', 'P78371', 'P11142', 'P04899'…	44	7	3.66279	0
O15355	PPM1G PPM1C	[nan, 'P14616', 'Q9Y5S2', 'Q6NYC1', 'O15397', 'Q04912', 'P07332', 'P49841', 'P36897', 'Q8NER5', 'Q08J23', 'P42679', 'P40939', 'Q05823', 'Q9UMY4', 'P12956', 'Q9NPJ6', nan, 'P78362', 'Q9UHD2', 'Q5SWA1', 'Q9UQ13', 'Q8NB16', 'P43686', nan, 'P50053', 'Q9UM73', 'Q38SD2', 'Q16584', 'P51451', 'Q9UIA9', 'O96017', 'Q16620', nan, 'Q8IVT5', 'Q9H3F6', 'P16591', 'P41240', 'P42658', 'Q96IZ0', 'P54886', 'P36507'…	307	43	51.8884	0
O15357	INPPL1 SHIP2	['P68363', 'P39019', 'P05787', 'P14784', 'Q9UBC5', 'Q7Z628', 'O00329', 'O60496', 'Q15303', 'O60504', 'Q15773', nan, 'P19013', 'P78346', 'Q99447', 'P52655', 'Q6ZVM7', 'P60568', 'P17844', 'P12035', 'Q9BZS1', 'P05019', 'O60711', 'P08729', 'Q9UQB8', 'P84095', 'P08779', 'Q13085', 'P00533', 'P32927', 'Q86Y46', 'Q01433', 'P22681', 'P17066', 'P26196', 'O00429', nan, 'P05113', 'Q92835', 'P05141', 'Q9NVD3'…	223	37	33.7372	1
O15360	FANCA FAA FACA FANCH	['Q0VG06', 'P06748', 'Q02224', 'P42224', 'O75771', 'P08238', 'O60921', 'Q96AY2', 'Q5XPI4', 'Q13813', 'Q9Y5B0', 'Q9Y4K3', 'P56645', 'Q13363', 'P62805', 'P62987', nan, 'P12004', 'O14503', 'Q00597', 'O60260', 'Q92889', 'Q9H9A7', 'Q8IY92', nan, 'Q06330', 'Q6PJG6', 'Q96NY9', nan, 'P54132', 'Q8N2Z9', 'O95072', 'Q96FC9', 'Q8TEV9', 'Q9BXW9', 'Q8N6T7', 'Q14469', nan, 'Q7Z5Q5', 'P35638', 'Q13131', 'P33993'…	103	24	4.56744	0
O15370	SOX12 SOX22	['Q03052', 'Q9Y261', 'P48742', nan, 'P20264', 'P55318', nan, 'P63279', 'Q06416', nan, 'P20265', 'P28069', 'P35716', 'Q9UPM6', 'Q01851', 'Q9UKI9', 'P43246', 'Q07955', 'P78424', 'P09086', 'Q01860', 'Q99549', 'P55317']	23	20	3.44419	0
O15371	EIF3D EIF3S7	['P62979', 'Q16629', 'P54727', 'Q9UPY8', nan, 'Q8NBU5', 'O95793', 'P62280', 'B5ME19', 'Q9H4M7', 'P62851', nan, 'P0CG48', 'P63167', 'P30153', 'Q7L5N1', 'P55010', 'O15235', 'O43933', 'P62854', 'P08865', 'O14647', 'Q6K0P9', 'Q5VVJ2', 'Q7L4P6', 'Q96CW1', 'Q6GQQ9', 'Q9NRC8', nan, 'Q15149', 'Q8TD26', 'O95478', 'Q3L8U1', 'Q9H347', 'Q9H2T7', 'Q15843', nan, 'O60783', 'Q9NRR5', nan, 'P62266', 'Q8N7F7', 'P0…	240	43	165.923	0
O15372	EIF3H EIF3S3	['Q9P2P5', 'P16662', 'Q8NBH2', 'O94992', 'O15131', 'Q9UMX0', 'O00308', 'Q14152', nan, nan, 'Q07973', 'Q7Z478', 'Q96Q15', 'P05108', 'P62273', 'Q5T7N2', 'Q16790', 'Q13098', nan, 'P19784', 'P62861', 'Q14980', 'A9QM74', 'Q9HAW7', 'P48634', 'P61247', 'P62241', 'O75822', 'Q08211', 'Q8TBB1', 'O60656', nan, 'P52292', 'Q86U44', 'O43639', 'Q9P2A4', 'O60739', 'O60583', 'P78344', nan, 'P61221', 'P55884', 'Q9…	277	43	240.774	0
O15374	SLC16A4 MCT4 MCT5	['Q16790', 'P53985', nan, 'Q13596', 'Q16665', 'P35613', 'Q8N5D0', 'O60749', 'Q9UBK2', 'P00918', 'O43583', 'P16070', 'Q9BRK0', 'Q58WW2']	14	25	9.18605	0
O15379	HDAC3	['P17947', 'Q9UHL9', 'Q6ZMW3', 'Q15022', 'P30405', 'Q9BYW2', 'Q8NHM5', 'Q06416', 'Q96RQ9', 'Q6W2J9', 'Q9BQA1', 'Q9UQ07', 'P33778', 'O15391', 'P68431', 'P63267', 'Q9UKV0', 'Q8NHY2', 'P20749', 'P34932', 'Q9HCS7', 'Q8IYU4', 'P43356', 'Q96EV8', 'Q01664', 'Q9BTM1', 'P07900', 'O43809', 'Q9NRG4', 'P15408', 'Q8N108', 'O60814', 'O15047', nan, 'Q09019', 'Q15759', 'Q8TF05', 'Q96ST3', 'Q99880', 'P48643', 'Q9…	683	43	30.5093	0
O15381	NVL NVL2	['Q9NX24', 'Q6EEV6', 'Q96GF1', 'Q96C11', 'Q9UQN3', 'Q9P2E8', 'Q9H9S3', 'A6NNE9', 'Q9UNZ2', 'A0JNW5', 'Q14CS0', 'P61956', 'Q86Y37', 'P55036', 'P27824', 'Q68DA7', 'P35998', 'P49840', 'Q7L8S5', 'Q9BYG3', 'O60683', 'Q96Q80', 'Q96ME7', 'Q8TCQ1', 'O75396', 'O95155', 'Q8WVY7', nan, 'Q04323', 'Q9BXY0', 'Q96EP1', 'P61619', 'Q9H9Y6', 'O14746', 'P54578', 'P11441', nan, 'O14562', 'P07910', 'P22674', 'Q9H8Y5'…	296	40	10.4814	0
O15382	BCAT2 BCATM BCT2 ECA40	[nan, 'Q86SE5', 'P21673', 'Q96F10', 'P51991', 'Q9GZT3', 'P22694', 'P51817', 'Q5W5X9', 'Q15910', 'Q32P51', 'Q3KQV9', 'P07195', 'Q96RW7', 'Q8TAA5', 'Q96G46', 'Q53FZ2', nan, 'P56192', 'Q8NC06', 'Q9H4Y5', 'Q15056', 'P26640', 'Q9H3K6', 'P22612', nan, 'Q8TBF4', 'P52895', nan, 'Q16851', 'Q9BZZ2', 'Q5T8D3', 'Q9BYZ2', 'C9JRZ8', 'Q9NNX9', 'Q13595', 'Q13308', nan, 'Q9Y234', 'P17612', 'Q96JD6', 'Q08AH3', 'Q9…	157	42	19.3977	0
O15389	SIGLEC5 CD33L2 OBBP2			7	5.82558	0
O15391	YY2 ZNF631	['Q8NDX5', 'Q99496', 'Q06587', 'Q8IXK0', 'Q5VV67', 'O15379', 'Q9H9B1', 'O15054', 'P49407', 'P0CG40', 'Q9UQL6', 'P10071', 'Q5VVH2', 'Q8TAK5', 'Q15910', 'Q14590', 'Q15329', 'O95931', 'Q9UBK2', 'Q12955', 'P04637', 'Q8WUI4', nan, 'Q16576', 'Q01860', 'P35227', 'Q9NZV7', 'P51532', 'Q92769', 'P01100', 'Q9NVW2', 'Q01484', 'Q8IY57', 'Q86SE9', 'Q86SX6', 'Q9H981', 'Q8N122', 'Q969R5', 'O95503', 'P26583', 'Q9…	131	1	1.23256	0
O15392	BIRC5 API4 IAP4			18	4.70233	0
O15393	TMPRSS2 PRSS10	['Q92823', 'Q2VIQ3', 'P10275', 'P14866', 'O94856', nan, 'P11473', nan, 'P12931', 'P10809', 'O75376', 'Q16878', 'Q96CW1', 'Q09472', 'O95239', 'Q86VH2', 'Q9UQ52', 'P11308', 'O75037', 'Q9BYF1', 'Q15910', 'Q8IWV2', nan, 'P27797', 'Q9P232', nan, 'Q2M1P5', 'Q14258', 'P18146', 'Q02246', 'O00533', 'O60637', 'Q12860', 'O94779', 'P09874', 'O43278', 'Q92793', 'Q7Z4S6', 'P32004', 'P78527', 'P37288', 'P04198'…	43	24	33.1535	0
O15394	NCAM2 NCAM21	['P17540', 'Q96KK5', nan, 'P23469', 'P56159', 'Q8IVU1', nan, nan, 'Q8WTR8', 'P0C0S8', 'P0C0S8', 'P16104', 'Q13813', 'Q9HAR2', 'Q7RTP6', 'Q9UIW2', 'Q13509', 'P61981', 'P0C0S8', 'P23468', 'P10586', 'O15146', 'Q01974', 'Q06481', nan, 'P04156', 'P35222', 'Q9Y639', 'Q9H0N5', 'Q9UKV0', 'P14866', 'Q9BTM1', 'Q01082', 'P06732', 'P43146', 'Q01973', 'P0C0S8', 'P09936', 'P04629', 'Q9HCM2', 'P12532', 'P62979'…	104	5	3.05814	0
O15397	IPO8 RANBP8	['Q71UM5', 'O15264', 'P15880', 'O94761', 'P26196', 'Q9H361', 'P54253', 'P63241', 'Q8NDV7', 'P27361', 'O15205', 'P42696', 'O60783', 'P00533', 'Q13206', 'Q15843', nan, 'Q5QJE6', 'P78317', 'B7ZW38', nan, 'Q8N3C0', 'P98179', nan, 'O00442', 'P42357', 'Q13151', 'Q8WXF0', 'P61353', 'P61247', 'P47897', 'Q969L4', 'Q9NQX4', 'P19338', 'Q96B26', 'P40429', 'O75771', 'Q9NVV4', 'Q8N8B7', 'Q8IYD1', 'Q9BUQ8', nan…	476	37	26.4767	0
O15399	GRIN2D GluN2D NMDAR2D	['Q14289', 'Q15256', nan, 'Q96HC4', 'Q05586', nan, 'Q15700', 'Q8NI35', 'Q9UBN1', 'Q96PV0', 'Q8TBE1', 'Q13224', 'P48058', 'O15018', 'Q13363', nan, 'P54829', nan, 'Q8TCU5', 'Q9ULH4', 'Q8TD86', 'Q9UF02', 'P47712', 'Q8N2Q7', 'P21918', 'P0DP23', 'Q16478', nan, 'O60359', 'Q13554', 'Q12959', 'Q6ZSJ9', 'Q8WXS5', 'Q13972', 'Q13002', 'A6NL88', 'Q8TCG5', 'Q9P244', 'Q9BV23', 'Q92796', 'O43166', 'Q14957', 'P3…	91	0	0.246512	0
O15400	STX7	['Q9BRL7', 'Q12981', 'Q9NZN3', 'Q96EL3', 'Q12772', 'P12235', 'Q9H4D0', 'Q9Y2V7', 'P01112', nan, 'O14653', 'Q13190', 'Q6UX01', 'O94985', 'P62837', 'O95182', 'Q9UKY7', 'Q5HY92', 'Q15836', 'Q9H832', 'Q9Y487', 'O00762', 'Q86VX9', 'P55072', 'P56962', 'Q9NP90', 'Q9BVI4', 'P20592', nan, 'Q9Y277', 'Q9UPY6', 'Q16623', 'O60503', 'Q96JC1', 'P61421', 'Q9P2W9', 'P50454', 'Q86VY9', nan, 'P36956', 'Q08379', 'Q9…	224	42	38.2	0
O15405	TOX3 CAGF9 TNRC9	['Q9UIF9', 'P0C0S5', 'P63173', 'Q8WVC0', 'Q92793', 'Q9UNY4', 'O14802', 'Q07687', 'Q9C056', 'Q9GZS1', 'Q9UIG0', 'Q9H1M0', 'Q9Y230', nan, 'O14981', 'P53990', 'Q9Y262', 'P35250', 'P40937', 'P07237', 'P63279', 'O60479', 'Q8TAQ2', 'P14866', 'Q99966', nan, 'Q14493', 'P23921', 'P56177', nan, 'Q5VVJ2', 'P12956', 'P26358', 'P35251', nan, 'Q09472', 'Q9Y265', 'P56179', 'Q9H9F9', 'P55854', 'Q08945', 'Q71UI9'…	75	14	3.45349	0
O15409	FOXP2 CAGH44 TNRC10	['Q13469', 'Q9H3S7', 'Q16620', 'P20265', 'O15198', 'P26358', 'Q00526', 'P48436', 'Q9NUX5', 'Q9UHC6', 'O94916', 'Q04724', 'Q12830', 'Q9Y6V7', 'Q9NRI5', 'P49674', nan, 'O60687', 'Q02446', 'Q9Y6X2', 'P10275', 'Q14814', 'Q13363', 'Q16777', 'P49792', 'Q9NTG7', 'Q02078', 'Q69YN4', 'Q16650', 'Q04726', 'Q9BTC0', 'P42858', 'Q9BZS1', 'Q08117', 'P25490', 'O75925', 'P05937', 'Q9Y6N7', nan, 'P01589', 'Q9UKV0'…	75	21	4.37674	1
O15427	SLC16A3 MCT3 MCT4	['Q9Y312', 'P84074', 'O95907', 'P54253', 'Q58WW2', 'O43167', 'Q69YN4', 'O60669', 'Q96CF2', 'Q6PCB8', 'Q9C0B5', 'P05556', 'P16070', 'P05106', 'P01112', 'P05107', 'P84022', 'Q86WQ0', 'Q15058', nan, 'P31943', 'P35613', 'O14578', 'Q8N5D0', 'P53985', 'Q99814', 'Q99598', nan]	28	38	20.4023	0
O15431	SLC31A1 COPT1 CTR1	['Q04656', 'O15432', 'O15400', 'Q9Y5S8', 'Q96PH1', 'Q9NRD8', 'P02768', 'P04839', 'P21860', 'Q9NRD9', 'O00244', 'Q8WU20', 'O00214', 'Q9HBY0', 'Q9NPH5', 'P14866', 'P35670', nan, 'O14618', 'P32970']	20	41	17.3256	0
O15432	SLC31A2 COPT2 CTR2	['Q9NRD8', 'Q96PH1', 'P04839', 'Q9Y5S8', 'Q04656', 'O60896', 'O60894', 'P35670', 'P43220', 'O15431', 'Q12983', 'Q9NRD9', 'O60895', 'Q9NPH5', 'Q9HBY0', 'Q9Y673']	16	41	39.6581	0
O15438	ABCC3 CMOAT2 MLP2 MRP3	['Q16720', 'Q92793', 'Q9P2I0', nan, 'Q14669', 'P31943', 'O15321', 'P13639', 'O14493', 'Q9GZM5', 'Q9NP58', 'Q15742', 'Q9HD45', 'Q9Y277', 'Q09472', 'P01112', 'Q14654', 'P55072', 'Q8N1F7', 'Q8NB90', 'Q9Y624', 'Q9UNX9', 'P45880', 'Q9BWQ6', 'Q15842', 'P20020', 'Q9Y6X3', 'Q99712', 'Q9Y548', 'P23634', 'Q8NFH5', 'O75027', 'Q86YT6', 'P50213', 'Q9UNQ0', 'Q96RS0', 'P27824', 'Q92604', 'Q03701', 'P21796', 'Q9…	51	15	4.1093	0
O15439	ABCC4 MOATB MRP4			26	7.7	0
O15440	ABCC5 MRP5	['Q9HD45', 'P11166', 'Q9NP58', 'Q9GZM5', 'O15321', 'Q14669', 'P01116', nan, 'Q9P2I0', 'Q92793', 'Q16720', 'P33897', 'Q9UNX9', 'Q9UBJ2', 'Q8NB90', 'P01111', 'Q14654', 'Q09472', 'P50336', 'Q96RS0', 'O75027', 'O95500', 'P23634', 'Q9NY72', 'Q9Y548', 'Q9Y6X3', 'P20020', nan, 'Q15842', 'Q9BWQ6', 'Q7L8L6', 'Q6PD62', nan, nan, 'P06213', 'Q01814', 'Q03701', 'Q92604']	38	41	18.9907	0
O15444	CCL25 SCYA25 TECK	['P48061', 'Q14242', 'Q6UXB2', 'Q92583', 'O00590', 'O14625', nan, 'P51686', 'P02776', 'Q9NPB9', 'P10720', 'P32248']	12	3	27.8209	0
O15446	POLR1G ASE1 CAST CD3EAP PAF49	['Q8NI51', 'Q9UHW5', 'P53803', 'Q09472', 'P19338', 'P62875', 'P62805', 'Q15572', 'P18074', 'Q9H5J8', 'P51946', 'Q12765', 'Q15361', 'P07766', 'Q6NZI2', 'P55317', 'Q9HBD1', 'O60934', 'Q9Y5B9', 'P32780', 'Q9UNA4', 'P19388', 'P49711', nan, 'Q15573', 'P0DPB6', 'O60264', 'P51948', 'P52434', 'Q3B726', 'Q13888', nan, 'Q92830', 'Q9UIG0', 'Q9H4M7', 'Q9GZS1', 'P50613', 'Q9P1U0', nan, 'P23025', 'P17480', 'Q1…	63	23	3.33023	0
O15455	TLR3	['Q9UDW3', 'P01375', 'P48454', 'Q9Y388', nan, 'Q8WVD3', 'Q9NWF9', 'P62316', 'P36873', 'Q8N5C8', 'Q13489', 'P62304', nan, 'Q8N3C0', 'P0C7P0', 'P15880', 'P49756', 'O60927', 'Q15361', 'A1A4Y4', 'Q9Y286', 'Q149M9', 'Q96CW9', 'Q96DI7', 'O15111', 'Q7Z4L9', 'Q9ULR0', 'Q6SZW1', 'P37840', 'Q9Y3D2', 'Q86UA1', 'O95777', 'O43395', 'Q13435', 'Q13618', 'Q08752', 'Q14653', 'Q7Z2Z2', 'P12931', 'O95711', 'Q9Y4Z0'…	254	32	8.34884	0
O15457	MSH4	['P54886', 'P20585', 'O15527', 'Q9BQ83', 'Q14565', 'P40337', 'Q09161', nan, 'A1X283', 'O43196', 'Q9UHC1', nan, nan, 'O60341', 'P42356', 'P39748', 'O94762', 'Q96NY9', 'P42345', 'Q495C1', 'Q9BQ83', 'P40692', 'O75747', nan, 'P55072', 'Q96Q15', 'P11021', 'Q9H4L7', 'P54278', 'Q06609', 'P42336', 'Q9H668', 'P52701', 'P43351', 'Q8IYF3', 'Q17RS7', 'Q9UQ84', 'Q13227', 'Q9H967', 'P49959', 'P42338', 'P11802'…	89	1	0.325581	0
O15460	P4HA2 UNQ290/PRO330	[nan, 'P07686', 'O95639', 'P63104', 'Q86XW9', 'P08236', 'Q9UIQ6', nan, 'P61981', 'Q8TBZ2', 'P07237', 'O00754', 'Q96KG9', 'Q5VUY2', 'Q01860', 'Q9H1E5', 'Q5VUY0', 'P10599', 'Q96JJ7', 'P23434', 'P54253', 'O95235', 'P31946', 'P06865', 'Q9H3N1', 'Q8TDX7', 'P31947', 'Q6PKC3', 'Q13087', 'P04180', 'Q9UKU6', 'Q6UN15', 'P27348', 'P62258', 'O14628', 'O75530', 'Q9NXH9', nan, 'Q9BS26', 'P78317', 'P22760', 'P5…	81	35	24.2116	0
O15466	ST8SIA5 SIAT8E	['Q92624', 'Q9NZV5', 'Q00973']	3	3	0.618605	0
O15467	CCL16 ILINCK NCC4 SCYA16	[nan, 'Q9H3N8', 'P51685', 'P32302', nan, 'P51681', 'P68400', 'P32246']	8	1	1.49302	0
O15479	MAGEB2	['Q96MF7', 'Q13263', 'Q9NXX6', 'Q8NDV3', 'Q9BQ95', 'P18146', 'P35232', 'Q96S94', 'Q99856', 'Q92752', 'Q9NTJ3', 'Q96SB8', 'P51858', 'Q96KN7', 'O00308', 'Q13547', 'Q14683', 'O95347', 'O14964', 'Q8WV22', 'Q8IWL3', 'Q9UQE7', 'P35637', 'Q8IY18', 'Q9NPI1', 'O15379', 'Q8N140', 'P54253']	28	1	1.28837	0
O15481	MAGEB4	['Q9HD90', 'P62258', 'Q8IY18', 'Q13557', 'Q5XPI4', 'Q8N140', 'Q14254', 'Q9BYN7', 'Q13503', 'Q8NG27', 'O76015', 'Q14683', 'O95347', 'O14964', 'Q8WV22', 'Q9NW75', 'Q9UQE7', 'Q8TDN6', 'Q8IY81', 'Q92752', 'Q07021', 'Q9NTJ3', 'Q96SB8', 'Q96LZ2', 'Q96MF7', 'Q9NXX6', 'Q8NDV3', 'Q13464', 'P43357', 'P43355', 'Q96RJ6']	31	2	1.18837	0
O15484	CAPN5 NCL3			27	15.2977	1
O15488	GYG2	['P40939', 'P37287', 'Q9NRP0', 'Q08426', nan, 'O15173', 'Q9H553', 'Q8WVF1', 'Q9Y4Y9', 'Q9H3H5', 'Q9Y6K9', 'Q9BTZ2', nan, nan, 'P54840', 'P13807', 'Q9H977', 'Q02252', 'Q6PKH6', 'Q9UQK1', 'P20839', 'O95278', 'Q2TAA5', 'O00264', 'P12268', 'P46976', 'O95210', 'P42126', 'C9J202', 'Q06203', 'P36959', 'O15116', 'P78406', 'P62312', 'Q9BT22']	35	15	6.79767	0
O15492	RGS16 RGSR	['A8MTJ3', 'P63096', 'Q9HAV0', 'P50570', 'Q9UQ16', 'Q05193', 'P07948', 'P00533', 'Q14344', 'P38405', 'O14530', 'Q9NZC3', 'P62873', 'Q13956', 'P54753', 'P11488', 'Q9NVN3', 'P08754', 'Q03113', 'Q9NPQ8', 'P27986', 'P16520', 'P12931', 'P50148', 'Q5JWF2', 'P54762', nan, 'P04899', 'P62879', 'P18545', 'O14775', 'O14640', 'O14641', 'P30679', 'P01112', 'Q92997', 'Q8NER5', 'Q8WWH4', 'P29992', 'P41240', 'P1…	46	33	11.6512	0
O15496	PLA2G10	[nan, 'P23142', 'Q96HA8', 'Q70CQ3', nan, 'Q8N9F7', 'P35354', 'Q5NUL3', 'P35052', 'Q8IY17', 'Q9UG56', 'Q7Z7A3', 'Q6XUX3', 'P48651', 'Q6PIW4', 'Q9NZK7', 'Q14159', 'Q9BZM1', 'Q9H7H0', 'Q9UBM1', 'P43034', 'Q19AV6', 'Q8WUD6', 'P98187', 'A5PLL7', 'P55268', 'Q5TCH4', 'Q13393', 'O95864', 'Q6ZV29', 'P05556', 'P68402', 'Q9UNK4', 'P16070', 'P55789', 'Q9UHF1', 'Q08477', 'Q9Y6K0', 'P09917', 'P20813', 'Q7L5N7'…	95	3	0.895349	0
O15498	YKT6	['Q92696', 'P84243', 'Q6NXT2', 'P61923', 'P0DI81', 'Q9BSW7', 'P68431', nan, nan, nan, 'Q92930', 'P61088', 'Q9UL33', 'O60313', 'Q86XP0', 'P48444', 'O14579', nan, 'Q9NRF8', 'Q8NB59', 'Q8IUH4', 'Q9Y316', 'Q08257', 'Q01650', 'P61764', 'O43933', 'P61077', 'Q9NR09', 'Q02388', 'Q9BQS2', 'P63146', 'Q96LR5', 'P30086', 'Q9NYM9', 'Q8NB12', 'P49257', 'P68431', 'P68431', 'Q8NBU5', 'Q9H0W9', 'Q16706', 'Q14677'…	357	43	28.407	0
O15499	GSC2 GSCL	['P43246', nan, 'Q969G2', 'Q15270', 'Q9BQA5', 'O43679', 'Q15058', nan, 'A0JLT2', 'Q9UD57', 'P11831', 'P08758', 'Q712K3', 'Q02080', 'P78317', 'Q8N1M1', 'Q14814', 'Q06413', 'Q9BVW5', 'Q02080', 'Q02078', 'P33402', 'Q9UBR4', 'Q12830', 'P63279', 'Q96BW5', 'P12956']	27	0	0.0697674	0
O15503	INSIG1	['Q9UBD5', 'Q14191', 'P62805', 'P68431', 'O75908', 'P68431', 'Q6ZVD8', 'P04035', 'Q9UKV5', 'P17980', 'Q5QP82', 'Q71DI3', 'P54132', 'P25208', 'O43633', 'Q16695', 'Q9NVP2', 'Q5S007', 'O95251', 'P49450', 'Q00403', 'Q9H7Z6', 'P20585', 'P68431', 'Q12770', 'Q6P4I2', 'P55290', 'P62805', 'Q13131', 'P62805', 'Q92993', 'Q99525', 'P62805', 'P68431', 'Q6PJI9', 'P68431', 'Q71DI3', 'P68431', 'P17096', nan, 'P6…	95	42	51.5279	0
O15504	NUP42 CG1 NUPL2	['O14618', 'P52298', 'Q96IZ7', nan, 'Q9BRG2', 'Q96EE3', 'Q99567', 'P25398', nan, 'Q9UMR2', 'Q9NRG9', 'P63279', 'O75694', 'Q00613', 'Q8NHS2', 'Q9HCE1', 'Q8N4J0', 'P06748', nan, 'Q8WUM0', 'Q9UKK6', 'Q9BZI7', 'Q8N1F7', 'P20591', 'P61326', 'Q8NFH5', 'Q9Y5S9', 'P57740', 'Q8NFH4', 'Q15287', 'Q9Y5P6', 'Q8IYB3', 'Q9UBD0', 'Q8NFH3', 'O14578', 'P49792', 'P78406', 'Q96A72', 'P55735', 'O15234', 'Q03933', 'P4…	84	42	15.6349	0
O15511	ARPC5 ARC16	['Q92688', 'Q9HD67', 'P21333', 'Q8IY33', 'O60437', 'Q9NRC6', 'O75369', 'Q86XJ1', 'Q9UHB6', 'Q92901', 'H3BUK9', 'Q6EEV6', 'P15924', nan, 'A0A0A6YYL3', 'Q9BT23', 'Q9ULV4', 'P40123', 'Q12765', 'Q96FV2', nan, 'P04150', 'Q92747', 'P11055', 'P61160', 'O43847', 'Q9H089', nan, 'O60921', 'A8MU46', 'P52907', 'Q9NQX4', 'Q9BTE6', 'Q9P1U1', 'P31146', 'P47755', 'P13796', 'Q13402', 'Q8NDI1', 'P48431', 'Q8NHY3',…	237	43	166.667	0
O15514	POLR2D	['Q8IWS0', 'Q9Y252', 'P18615', 'P07992', nan, 'Q6ZYL4', 'Q8NI22', 'Q7L0R7', 'C9JE40', 'P09651', 'Q13247', 'Q15366', 'Q9GZS3', 'P23193', 'Q96HR3', 'P62487', 'O43390', 'Q9HAN9', 'Q93009', 'P62306', 'O95602', 'Q5SXM2', 'P0CG47', 'Q99880', 'Q13889', 'Q16533', 'Q9NVH2', 'Q6ZW31', 'P0C0S5', 'Q6P2C8', 'Q9Y3C5', 'P13631', 'O75936', 'Q9GZM3', 'Q01130', 'Q00403', 'Q15696', 'Q14527', nan, 'Q9UKV8', 'Q16514'…	445	41	18.2488	0
O15516	CLOCK BHLHE8 KIAA0334	[nan, 'O15534', 'O75398', 'O60341', 'P20226', 'P42226', 'Q8IZ40', 'O43815', 'O95718', 'P32243', 'O75469', 'P10275', 'Q8IXF0', 'Q16537', nan, 'Q92922', 'Q15406', nan, 'Q9H1Y0', 'Q14738', 'P48443', 'Q8WYA1', 'Q5FBB7', 'P51692', 'P51610', 'Q6STE5', 'P08235', 'Q9GZV5', 'P10589', 'Q8IUM7', 'Q15393', 'P68400', 'P62140', 'Q16526', 'P51449', 'Q10586', 'Q99742', 'Q8N3U4', 'Q14765', 'P62805', 'P51532', 'Q0…	189	32	7.10698	0
O15519	CFLAR CASH CASP8AP1 CLARP MRIT	['Q13546', 'P98170', 'Q96CA5', 'P45985', 'Q9Y572', 'Q9UMX3', 'P19438', 'Q96FJ0', 'P11142', 'Q12933', 'Q9NR09', 'Q99683', 'P19838', 'Q7Z434', 'Q13114', 'Q9UER7', 'P29466', 'Q9Y239', 'Q9Y6K9', 'Q13075', 'P31749', nan, 'Q96EP0', 'P12956', 'Q9NT62', 'Q15306', 'Q13490', 'Q8IUC6', 'Q16620', 'O14727', 'Q14790', 'O14763', 'P04629', 'Q13158', nan, 'P07900', 'Q9Y692', 'Q07817', 'Q6SZW1', 'O14744', 'Q00G26'…	82	43	74.9395	0
O15520	FGF10	['Q9NZU1', 'P10767', 'P35222', 'Q9NP95', 'P26441', 'P12034', 'Q02763', 'P31371', 'P42336', 'P21802', 'O43559', 'P12643', 'P35968', 'Q8NEB9', 'P11487', 'Q9NZU0', 'P10721', 'P62979', 'P62993', 'P57082', 'P22607', 'O43155', nan, 'Q9Y3I1', 'P55075', 'P22681', 'P49771', 'P0CG48', 'P39905', 'Q13480', 'Q99593', nan, 'P21781', 'Q8N441', 'P12644', 'P23560', 'P29353', 'Q15198', 'Q9UQC2', 'Q9BYJ0', 'P09038'…	95	19	4.70465	1
O15522	NKX2-8 NKX-2.8 NKX2G NKX2H	['P40425', 'P43694', 'P40426', 'Q06413', 'Q14814', 'Q02080', 'O95935', 'Q04726', 'Q02078', 'P31268', 'Q08117', 'Q9Y2K5', 'Q9H808', 'P31249', 'P40424', 'Q02080', 'P17483', 'O00482', 'O00422', 'Q9UMR3', 'P78415', 'Q9GZZ0', 'Q9BZI1', 'Q15032', nan, 'O75333', 'P11831', nan, 'Q9BYU1', 'Q9UBL0', 'Q9Y458', 'Q04727', 'P78414', 'Q96SF7', 'Q04724', 'Q13285', 'O43435', 'P09017', 'Q99593', 'P31267']	40	1	0.102326	0
O15523	DDX3Y DBY			29	15.8698	0
O15524	SOCS1 SSI1 TIP3	['P48551', 'P06241', 'Q86VP6', 'P01241', 'Q9H467', 'Q9BXN2', 'P30530', 'Q05397', 'P05015', 'P46108', 'O14544', 'Q86YG4', 'P0DMV8', 'P35613', 'P01571', nan, 'Q13263', 'P52630', 'Q92569', 'P06239', 'Q15029', 'Q93034', 'P42338', 'Q9NYF8', 'P40337', 'Q8N668', nan, 'Q14653', 'P42680', 'P48736', 'P05019', 'Q9NWQ8', 'Q06124', nan, 'P15260', 'Q6ZNE5', 'Q02643', 'Q9BZS1', 'P09603', 'Q6UW60', 'O00459', 'P2…	183	19	3.84884	0
O15525	MAFG	['Q16649', 'Q16236', 'Q9HB75', 'Q86YT6', 'P18850', 'O14867', 'Q9UBC3', 'Q05D60', 'Q16665', 'P62136', 'P18847', 'Q14494', 'Q9Y4A8', 'Q9UF56', 'Q9NR55', 'P27361', 'P09874', 'Q16621', 'Q96AX9', 'Q9ULX9', 'Q96FI4', 'P35232', 'O75444', 'P19447', 'P01100', 'Q99549', 'P53539', 'P62805', 'Q9UBL3', nan, 'O60675', 'P12956', 'P26358', nan, 'Q9BYV9', 'P35452', 'P35638', 'Q16656', 'P61956']	39	35	10.4302	0
O15527	OGG1 MMH MUTM OGH1	['P43246', 'Q9Y619', 'O43196', 'Q9UBM7', 'O15239', 'Q03468', 'Q6ZNE5', 'Q96FI4', 'Q14739', 'Q99798', 'P62306', 'P23396', 'Q8NFU7', 'P35414', 'O75628', 'P63000', 'P04406', 'Q92974', 'P20585', 'O96000', 'O15457', 'P19447', 'Q01826', nan, 'O76062', 'P01111', 'Q02446', 'Q99638', 'P20226', 'Q9UIF7', 'Q14191', 'Q01831', 'Q9H0D6', 'P14866', 'Q02447', 'P17643', 'P12956', 'P27695', 'Q6SJ96', 'P10646', 'O7…	58	41	13.2814	0
O15528	CYP27B1 CYP1ALPHA CYP27B	['Q5TCH4', nan, 'O15372', 'Q16696', 'Q9Y5S8', 'Q9NRD9', 'P24903', 'P56937', 'Q96BT7', nan, 'Q9UKR5', nan, 'P10827', 'Q96D70', 'Q99966', 'P04839', 'Q7L5A8', 'P11473', 'Q99720', 'P55055', 'O75751', 'P33260', 'Q9UMS4', 'P20853', 'Q9Y2Z9', 'P02774', 'Q9NRD8', 'Q9HB55', nan, 'P48449', 'P10632', 'Q9NVM6', nan, 'Q9Y694', 'P11712', 'Q03181', 'Q9Y226', 'P20813', 'O15244', 'P20815', 'Q9H015', 'Q9UJX6', 'Q0…	59	2	0.509302	0
O15529	GPR42 GPR42P	['Q3MIR4']	1	0	0.0348837	0
O15530	PDPK1 PDK1	['O95248', 'P07948', 'Q9Y4K3', nan, 'P63104', 'P51812', 'Q05655', 'Q8IY63', 'Q69YN4', 'P19174', 'P61981', 'Q9Y243', 'P51817', 'P22694', 'P41240', 'Q13153', 'P48023', 'P22612', 'P29622', 'P27348', 'P61964', 'P17612', 'Q86UX6', 'P11142', 'P62745', 'Q15121', 'P35968', 'Q9H4M7', 'Q6P5Z2', 'O75116', 'Q05513', 'P62258', 'P60174', 'P16070', nan, 'Q96GD0', 'Q9P1Y5', 'O00141', 'Q15599', 'Q99683', 'Q16513'…	114	42	15.3884	0
O15533	TAPBP NGS17 TAPA	['P32297', 'P01906', nan, 'Q03518', 'P27797', 'O75396', 'Q15822', 'P03891', 'P30101', 'P53618', 'Q9NZ08', 'P01903', 'P04439', 'P05112', 'Q9UKR8', 'P13747', 'Q15825', nan, 'Q8N2K1', 'P62805', 'Q9Y678', 'P43681', 'P01889', 'Q13087', 'Q9BVS4', 'P30511', 'P28335', 'P01732', nan, 'Q9UQ10', 'P01909', 'Q6UX01', 'P07237', 'P20036', nan, nan, 'Q12846', 'P27824', 'Q9BX59', 'P10321']	40	39	12.7767	0
O15534	PER1 KIAA0482 PER RIGUI	['P04150', 'Q9Y6Q9', 'Q07869', 'Q6NZI2', 'O15516', 'O15131', 'Q9NXC2', 'O14757', 'P49715', 'Q15744', 'P49841', 'Q8TC76', 'Q13185', 'P37231', 'Q9H3M7', 'Q8WWM7', nan, 'P19784', 'Q10586', 'Q9UKT7', 'Q9UNS1', 'Q14995', 'Q15466', 'Q15788', 'O75604', 'Q9C0J9', 'O14744', 'Q13243', 'Q96CW1', 'Q16659', 'P23246', 'Q9UQ13', 'P68400', 'P61964', 'Q16526', 'P49674', 'P42331', 'O94887', 'P53567', 'Q9UKB1', 'P3…	107	37	29.6907	0
O15535	ZSCAN9 ZNF193 PIG12	['P78362', 'Q3MJ62', 'P17028', 'Q9NWS9', 'Q07654', 'O15054', 'O15550', 'Q8IUH5', 'Q9H213', 'P10073']	10	40	11.4698	0
O15537	RS1 XLRS1	['P05023', 'Q13733', 'P20648', 'P13637', 'P14415', 'P0DP23', 'P50993', 'P49662', 'P54707', 'Q6SZW1']	10	0	0.0697674	0
O15540	FABP7 BLBP FABPB MRG	['Q9UJ68', 'A8MUM7', nan, 'Q6JQN1', 'Q9UHV8', 'Q6PID6', 'Q9H2H8', 'A4D1Z8', 'Q9UI15', 'Q6P4A8', 'Q96EQ0', 'P68036', 'Q63HR2', 'Q05315', 'P80404', 'Q6DKI2', 'P09382', 'Q9NUZ1', 'P52758', 'P37231', 'O43765', 'P49773', 'Q9Y315', 'Q709F0', 'Q9Y3C8', 'P15121', 'Q96NN9', 'P78396', 'Q9BRQ8', 'O00182', 'Q96AB3', 'P40926', 'Q9UNQ0', 'Q99798', 'Q969M7', 'P37802', 'P47929', 'P47929', 'O14933', 'P20248', 'P3…	66	4	3.65814	0
O15541	RNF113A RNF113 ZNF183	['Q8NEV1', 'Q8WUA2', nan, 'O43290', 'Q9NVR5', 'Q13573', 'Q8IYT3', 'P62308', 'A2PYH4', 'P63162', 'P61073', 'P51991', 'P10243', 'Q32P51', 'Q7L2E3', 'P55769', 'P13639', 'Q15056', 'Q8NAV1', 'P10244', 'Q9Y388', 'Q9Y5S9', 'Q8IYB3', 'Q8WWB5', 'P09651', 'Q96A72', 'Q96RP9', 'Q92620', 'Q15427', 'Q9H5Z1', 'P55081', 'O60231', 'P62316', 'Q9NW64', 'Q86UV5', 'Q8NDG6', 'Q15554', 'P62310', 'Q13123', 'P98179', 'Q6…	183	41	17.1628	0
O15547	P2RX6 P2RXL1 P2X6	[nan, 'O95425', 'Q99571', 'Q96AP7', 'Q9UL15', 'Q96CW1', 'P33151', 'Q96SB4', 'P01375', 'P56373', 'Q99572', 'P51575', 'Q93086', 'Q9UBL9', 'Q9UDY4']	15	1	0.472093	0
O15550	KDM6A UTX	['O15062', 'Q9Y6I7', 'Q06732', 'Q9UL58', 'Q9Y2P0', 'Q9BZE0', 'Q96JS3', 'Q8TB40', 'P55347', 'P28698', nan, 'Q9UBG7', 'O15294', 'Q32P44', 'P49588', 'Q9UPS6', nan, 'Q01167', 'Q9HAZ2', 'Q9NQZ2', 'P13639', 'Q96KK5', 'Q9NZL3', 'O94892', 'P17028', 'P20366', 'Q6AW86', 'Q8N859', 'Q9UIF9', 'P05496', 'Q7Z7L9', 'E7ETH6', 'Q15697', 'P59817', 'Q9H091', 'O94888', 'P45974', 'Q96IR2', 'Q9NVR5', 'Q9GZU2', nan, nan…	1375	41	15.9767	1
O15551	CLDN3 C7orf1 CPETR2	['O75508', 'Q9UDY2', 'Q8NBJ4', 'Q8N6F1', 'P78369', 'Q8N7P3', 'P57739', 'P56880', 'O95484', 'Q9Y5I7', 'P56749', 'P29475', 'P56748', 'Q16625', nan, 'P56747', 'O95832', 'P56746', 'Q96A59', 'O60760', 'P56856', 'O14493', 'P56750', nan, 'P01116', 'O95500', 'P25774', 'Q07157', 'O95471', 'O60603', 'P01112', 'Q96B33', 'O15438']	33	18	11.0651	0
O15552	FFAR2 FFA2 GPCR43 GPR43	['P50148', 'Q15485', 'P02741', 'P32121', 'P10523', 'O00602', 'P01730']	7	9	6.1093	0
O15553	MEFV MEF TRIM20	['Q15418', 'O75385', nan, 'Q13501', 'O14530', 'P49662', 'Q9UNN5', 'P59045', nan, 'P27348', 'O95166', nan, 'A1A4Y4', 'Q04206', 'Q8N884', 'Q9H939', 'Q9BXW4', 'Q6JQN1', 'Q9GZQ8', nan, 'P51878', 'Q96PP8', 'Q9H0R8', 'Q8N0Z3', 'P25963', nan, 'P29466', 'Q14457', 'O15304', 'P00519', 'P46940', nan, 'O75936', 'P17931', 'Q9H492', 'Q8TB72', 'P01584', 'O00214', 'P62258', 'P60520', nan, 'Q9HC29', 'O14862', 'P5…	56	5	1.18372	1
O15554	KCNN4 IK1 IKCA1 KCA4 SK4			27	11.5884	0
O42043	ERVK-18					0
O43143	DHX15 DBP1 DDX15	['P55854', 'P16383', 'P55769', 'P62753', 'Q9UJY5', 'A6PVI3', 'O95235', 'Q9NWT1', 'Q9Y388', 'A2PYH4', 'Q02241', 'Q13526', 'P51991', 'Q12905', nan, nan, 'Q32P51', 'P06748', 'P63244', 'Q9P032', 'P39019', 'O95376', 'Q9BUJ2', 'P42166', 'O60678', 'Q9UDW3', 'Q9NTX7', 'Q8WWH5', 'P04004', 'Q8IWX8', 'O95400', 'Q9Y6I4', 'Q9H0D6', 'Q8NDT2', 'O75530', 'Q9Y2K7', 'Q7Z4G4', 'P43246', nan, 'Q8NA23', 'A6NHQ2', 'Q1…	576	43	49.3977	0
O43147	SGSM2 KIAA0397 RUTBC1	[nan, 'A4D1S5', 'A1XBS5', 'Q9NZQ0', 'Q13636', 'P63272', 'P12830', 'P20336', nan, 'Q92930', 'Q96S21', 'Q9H082', 'Q9NP72', 'Q12798', 'P62745', 'Q8WUD1', 'P61106', 'P20337', 'P14866', 'Q15907', 'Q7Z6P3', 'Q8WXH6', 'P61006', 'P61018', nan, 'Q9H0T7', 'Q14964', 'Q12829', 'P59190', 'P51151', 'Q5W5X9', 'Q8IZ41', 'P51149', 'O00499', 'Q86YS6', 'P57735', 'Q7Z3E2', 'Q8NDH6', 'P51153', 'P10114', 'P49418', 'P6…	63	37	22.4442	0
O43148	RNMT KIAA0398	['A6PVI3', 'O94761', 'O60563', 'O60942', 'P17813', nan, 'Q7Z6M4', 'O15514', 'Q92905', 'Q53F19', 'Q6NUJ1', 'Q9H9Y6', 'P30876', 'P19447', 'P05412', 'Q92879', 'P52434', 'P19387', 'P27361', 'P61218', 'P28329', 'P51948', 'Q96HN2', 'Q02241', 'Q92759', 'O60885', 'P07988', 'O60573', 'P00533', 'Q13888', 'Q96GG9', 'Q9NYV4', 'Q7L576', 'Q92979', 'O43865', 'Q9HB20', 'O94888', 'Q8WXG9', 'Q9NW08', 'Q9H4M7', 'Q9…	101	42	16.2163	0
O43149	ZZEF1 KIAA0399	['P49790', 'Q13114', 'P52294', 'O14976', 'P0C0S5', 'P13994', nan, 'O95985', 'Q13619', nan, 'Q8TDM6', 'Q8NBL1', 'Q8TBB1', 'Q9UK59', 'Q14974', 'Q5VZM2', 'P61970', 'Q96PZ2', 'Q5BJD5', 'Q96FX2', 'Q12933', 'Q9H4M7', 'O60684', 'Q9H6Z4', 'Q4G1C9', 'O14578', 'Q2KHN1', 'P15408', 'P62701', 'Q15003', 'O00463', 'O00629', 'P09619', 'P51959', 'Q9Y4K3', 'P20700', 'P40306', 'O43663', 'Q86VV4', 'Q9HAV4', 'P62826'…	82	35	9.74186	0
O43150	ASAP2 DDEF2 KIAA0400	['P18085', 'Q96B97', 'P49023', 'P25054', 'P62979', 'Q8N8L6', 'Q9NQT5', nan, 'P20338', nan, 'Q96A58', 'P20592', nan, 'P07951', 'Q9NXR7', 'P61006', 'Q15052', 'Q6ZS81', 'Q10567', 'P61204', 'Q15907', 'P40616', 'P14866', 'P20591', 'Q15811', nan, nan, 'P01111', 'P61224', 'O94992', 'O43639', 'P10301', 'Q13480', 'P48444', 'Q92930', 'Q8N4G2', 'Q9H492', 'P84085', 'Q9UJU6', 'Q10570', 'P62330', 'Q86UX7', 'O0…	103	30	12.5558	0
O43151	TET3 KIAA0401	['P61964', 'P18887', 'Q9Y520', 'P22626', 'Q6N021', 'P25205', 'Q69YN4', 'P19387', 'P09874', 'P30876', 'P51610', 'Q99814', 'Q9H9S0', 'Q16531', 'Q13547', 'P15923', nan, 'O95817', 'P62805', 'O75446', 'Q9H7L9', nan, 'P48634', 'P14866', 'P31948', nan, 'Q9P0U4', 'Q15773', nan, 'P51991', 'Q13616', 'Q5D1E8', 'O95163', 'Q5PSV4', 'Q32P51', 'Q9Y4B6', 'O15294', 'Q15910', 'Q9BZ95', 'O95235', nan, 'Q4LE39', 'Q7…	48	25	3.73721	0
O43155	FLRT2 KIAA0405 UNQ232/PRO265	['O94910', 'Q9GZV9', 'O95490', 'Q9NZU1', 'Q6ZMI3', 'Q9NP95', 'P10767', 'Q5T601', 'O60258', 'P08620', 'O95185', 'P31371', 'P21802', 'O15520', 'P12034', 'Q9HAR2', 'P11487', 'P07996', 'Q6UWY5', 'Q9HCT0', 'P09038', 'P02751', 'Q6ZN44', 'P05230', nan, 'Q6UXZ4', 'Q8IZJ1', 'Q9UEF7', 'P55075']	29	23	5.16279	0
O43156	TTI1 KIAA0406 SMG10	[nan, 'Q96Q15', 'Q8WXU2', 'P42356', nan, 'Q5S007', 'Q9NVR5', nan, 'P14625', 'Q71U36', 'P85299', 'Q9Y265', 'P42338', 'Q9UIM3', 'Q9BPZ7', 'P00533', 'Q8WVB6', 'P42336', 'P62979', 'Q9BVC4', 'Q9Y678', 'P34932', 'Q496Y0', 'Q9Y603', 'O00750', 'Q8NEE8', 'P09913', 'Q9Y4A5', 'Q8NEB9', 'Q96T51', 'O94763', 'Q1L5Z9', 'Q9BZZ5', 'Q9UK97', 'P19388', 'P09914', 'Q9H4M7', 'Q6ZXV5', 'Q15785', 'Q9NZQ7', 'P50406', 'O6…	95	42	10.7953	0
O43157	PLXNB1 KIAA0407 PLXN5 SEP	['Q8IYK8', 'Q13275', 'P27918', 'P62834', 'Q06945', 'Q15904', 'Q9NPR2', 'Q9C0C4', 'Q13591', 'Q8N3F8', 'Q96EQ0', 'Q9H628', 'O95661', 'P31749', 'O14908', 'Q9BZZ2', 'Q14315', 'P20594', 'Q9NZN5', nan, nan, 'O00212', 'Q7Z444', 'Q99578', nan, 'Q8TF65', 'P01111', 'Q99985', 'P61224', 'P04626', 'P11234', 'Q9BU64', 'Q9BU20', 'Q9H3S1', 'O75326', 'P16066', 'O95057', nan, 'Q01973', 'Q9Y334', nan, 'P55042', 'Q1…	148	33	9.58837	0
O43159	RRP8 KIAA0409 NML hucep-1	['O43663', 'P62424', 'Q13418', nan, 'Q9H6R4', 'P50914', 'O60287', 'Q9BXY0', 'Q8IY81', 'Q9NRC8', 'Q5JTH9', 'P62888', 'Q15397', nan, 'Q9BSG1', 'O15213', 'P42696', 'Q8TBE0', 'O95793', 'O43463', 'Q9NQZ8', 'Q16666', 'Q9UIF9', 'Q71UI9', 'P33778', 'O00629', 'Q8WYQ5', 'P56182', 'Q9H4M7', 'O75530', 'Q8TDN6', 'Q6PK04', 'Q99877', 'Q7L2E3', 'Q16778', 'O60264', 'Q13823', 'Q96A08', 'Q9BTM1', 'Q96K58', 'O00505'…	147	40	8.08372	0
O43164	PJA2 KIAA0438 RNF131	['P63279', 'Q4G0A6', 'Q04323', 'Q676U5', 'Q00535', 'O95835', 'Q6Q0C0', 'P51965', 'Q2MKA7', 'Q9HCS4', 'Q9NX05', 'P49427', 'Q8NBP7', 'P68036', 'Q9BZH6', 'P61218', nan, 'Q92824', 'Q9H4P4', 'P62487', 'Q9GZM3', 'Q8NAA4', 'Q9Y2X8', 'Q9UNF1', 'P36402', 'Q9Y4C4', 'Q6UW60', 'Q969T4', 'Q5VVX9', 'Q8TEP8', 'Q96CW1', 'Q9H1A7', 'Q8IWV7', 'Q8IVT5', 'O60563', 'Q9BXY4', 'P13861', 'Q9UMS4', nan, 'P52434', 'P19387'…	109	43	68.4721	0
O43166	SIPA1L1 E6TP1 KIAA0440	['Q15788', nan, 'Q04917', 'Q659A1', 'Q12879', 'Q9ULB1', 'Q9Y6Q9', 'O60229', 'Q9UPQ3', 'Q12815', 'Q9UKB1', 'P61981', 'Q13541', nan, 'P46013', 'O75962', nan, 'Q9BRK4', 'Q13627', 'Q9BRX9', 'Q6UX04', 'Q9H4M7', 'P0CG48', 'P27348', 'Q5VVW2', 'Q86YT6', 'Q14957', 'O00327', 'Q92796', 'Q9BZS1', 'O94986', 'O15399', 'Q13283', 'Q99743', 'O60292', 'Q58WW2', 'P26045', 'O75044', 'Q9HBZ2', 'P27540', 'O75530', 'Q1…	71	38	13.7698	0
O43167	ZBTB24 KIAA0441 ZNF450	['Q9UGY1', 'Q96HE9', 'Q9UID6', 'Q9BYV6', 'Q8TB24', 'P50914', 'Q96CM4', 'Q96RG2', 'Q9Y3Q8', 'Q08117', 'Q5JR59', 'P56470', 'Q3KQV3', 'P98175', 'Q10571', 'Q8WV44', 'Q9BYV2', 'P62917', 'Q9UBC3', 'Q14457', 'Q9UIH9', 'O15550', 'Q9Y2H1', 'Q96ME7', 'Q15397', 'Q15208', 'P10074', 'P62241', 'Q99750', 'Q16236', 'O15427', 'O00429', 'O15054', 'Q969Q1', 'Q07812', 'Q9NQZ8', 'Q9NQ55', 'Q9BWF3', 'Q6AW86']	39	31	4.39302	1
O43169	CYB5B CYB5M OMB5	['Q6Q759', 'O00429', 'P0DPB6', 'Q9H082', nan, 'P78371', 'P63165', 'Q9UBK8', 'P29475', 'Q9UMX9', 'Q9P0W8', 'Q9UBY8', 'P78317', 'P31689', nan, 'P07384', 'Q96A33', 'O00264', 'O75175', 'Q8WW22', nan, 'P80098', 'Q9UMQ6', nan, 'Q15006', 'Q5VZY2', 'Q8NEY4', 'Q9H3Z4', 'Q9H4W6', 'Q969Z3', 'P60983', 'Q9ULV4', 'Q8TB36', 'P31943', 'P50570', 'P05108', 'Q7L1T6', 'Q9UQ16', 'Q05193', 'Q9C002', 'P58546', 'P55854'…	136	43	80.6651	0
O43172	PRPF4 PRP4	['Q96FE5', 'Q13123', 'O75473', 'Q9H4M7', 'Q6UX04', 'P59045', 'Q9NZU0', 'Q99467', 'Q6EMK4', 'O94898', 'Q6WRI0', nan, 'P22792', 'P62310', nan, 'O75643', 'Q96II8', 'Q8TCT0', 'P25098', 'Q9UQ13', 'Q9Y6H1', 'Q86UN3', 'P62304', nan, 'P62318', 'Q86VH4', 'P62312', 'Q15393', 'Q9BRA0', 'Q8N7C0', 'Q8N3C0', 'P40197', 'Q15428', 'Q9NZU1', 'Q13045', 'Q96LT9', 'O15116', 'Q38SD2', 'Q3SXY7', 'Q6K0P9', 'O95373', 'P0…	360	43	15.2465	1
O43173	ST8SIA3 SIAT8C	['Q9BYJ9', 'P17152', 'P62987', 'Q86WK6', 'A4D1S0']	5	2	0.962791	0
O43174	CYP26A1 CYP26 P450RAI1	['O14776', 'P22310', 'Q14534', 'P35504', 'Q15800', 'O76062', 'Q5VWI1', 'Q9NRW1', 'P48443', 'Q9HAW8', 'P00167', nan, 'O15229', 'Q330K2', 'Q07973', 'P16662', 'P0DTE5', nan, 'P48449', 'Q9H0N0', nan, nan, 'Q96SQ9', 'P10632', 'O95755', 'Q9UBM7', 'P11712', 'Q14739', 'O75795', 'P20813', 'Q03181', 'P20815', 'P10826', 'P54855', 'Q6UWM9', 'Q9HAW7', 'Q9UJX6', 'P11509', 'O60656', 'O75310', 'Q7L5A8', 'Q9HAW9'…	77	1	0.27907	0
O43175	PHGDH PGDH3			38	24.7023	1
O43181	NDUFS4	['P14927', 'P41219', 'O14925', 'O95298', 'Q5SRE5', 'P25705', 'Q8N183', 'P03886', nan, 'Q7Z4Y8', 'Q9NVI7', 'P28288', 'P20674', 'Q6YFQ2', 'P09622', 'O43678', 'P10606', 'Q96I24', 'Q9BUP3', 'P21912', 'P05141', 'O14561', 'Q96AE4', 'P24539', 'P31040', 'Q9BUR5', nan, 'O75251', 'Q9BRQ6', 'O95139', 'P15880', 'Q5JTJ3', 'Q8NCL4', 'P27105', 'P07919', 'Q9BVS5', nan, 'Q9H4M7', 'P03891', 'Q9BU61', 'P56181', 'P0…	173	43	80.8953	0
O43182	ARHGAP6 RHOGAP6	['Q8TBB1', 'P61587', 'O94844', 'P60763', 'P84095', 'P60953', 'P15153', 'P62745', 'P61225', 'P51178', 'Q9BYZ6', 'Q9BS16', 'P10114', 'Q92730', 'P61586', 'P17081', 'P62834', 'P08134', 'Q96QZ7', 'O94955', 'O95347', 'Q9H4L7', 'Q9Y3L5', nan, 'P51957', 'Q9H4E5', 'P53350', nan, 'Q9HBH0', 'Q3SXY8', 'Q9NYY3', 'O00444', 'P52198', 'Q17R89', 'Q7Z5H3', 'Q86XI2', 'Q96L33', nan, 'Q7L0Q8', 'P63000', 'O00212', 'Q9…	48	22	7.33721	0
O43184	ADAM12 MLTN UNQ346/PRO545	['P67809', 'Q7Z6R9', 'P50281', 'P27986', 'Q07157', 'O43506', 'O75078', 'Q9Y3Q7', 'Q9Y2Z4', 'O95980', 'O15259', 'P17936', 'P31431', 'Q9UKQ2', 'Q9NZM1', 'Q9BQ66', 'P12931', 'Q02156', 'Q9UPY3', 'Q8N3R9', 'Q8N157', 'O95633', 'Q9UNF0', 'P24593', 'O75077', 'P37173', nan, 'O43609', 'Q9UDY2', 'P12830', 'P49640', 'Q9H013', 'P35609', 'Q5TCZ1', 'O95153', 'Q9UKF5', 'P19883', 'Q9UKS6', 'P78536', 'P32242', nan…	71	13	8.81395	0
O43186	CRX CORD2	['Q8TC57', 'P36575', 'Q99743', 'P54845', 'Q9NWB1', 'Q53HV7', 'Q96SL8', 'O43316', 'P35219', 'P62195', 'Q96IS3', 'Q96T49', 'Q92530', 'P08047', nan, 'Q14669', 'Q01974', 'P24863', 'P17096', 'Q92830', nan, 'Q92793', 'Q12830', 'P41225', 'Q13315', 'O95416', 'O94829', 'Q13562', 'O43741', 'O60260', 'P32243', 'Q02447', 'Q14814', 'P35711', 'P41743', 'O75444', 'Q02446', 'O75603', 'Q9BTC0', 'P50402', 'Q09472'…	47	0	0.0604651	0
O43187	IRAK2	['A2A288', 'P61088', 'P01584', 'P19438', 'Q5VZ46', 'Q96CA5', 'Q9HC29', 'Q9Y616', 'P58166', 'Q15119', 'Q58WW2', 'Q9HAT8', 'P27539', 'Q9Y6K9', nan, 'Q8NI37', 'O15297', 'O60568', 'Q9NP58', 'P49593', 'Q13404', 'Q8N2H9', 'Q9Y4K3', nan, 'Q86XR7', 'A8MPX8', 'Q9Y3Z3', 'P34820', 'P05111', 'Q5D1E8', 'P07900', 'O14874', 'P21580', 'P43026', 'P55042', 'P49768', 'Q86VW0', 'P22004', 'Q16654', 'O14793', 'P36406'…	167	18	3.56512	0
O43189	PHF1 PCL1	[nan, 'Q9ULK2', 'Q9NVM9', 'P13010', 'P0C5Y9', 'Q14526', 'Q92800', 'P68431', 'O75362', 'P68431', 'O60506', 'Q16576', 'Q96A08', 'Q16778', 'Q92794', 'Q9NV88', 'P62877', 'P04637', 'Q86VZ6', nan, 'Q92782', 'Q9HC98', 'P68431', 'P68431', 'P21397', nan, 'P51816', 'P22087', 'P23527', 'Q9BPX1', 'Q14683', 'O14744', 'A6NHQ4', 'O75446', 'P62805', 'Q9H4L7', 'P12956', 'Q08211', 'Q5TEC6', 'Q09028', 'Q93079', 'Q9…	108	22	4.40698	0
O43193	MLNR GPR38 MTLR MTLR1	['Q9UBU3', 'P50148', 'P12872', 'Q92847']	4	0	0.118605	0
O43194	GPR39	['Q13519', 'P00533', 'P49407', 'Q9UBU3', 'P38405', 'P30989', 'P08908', 'Q5JWF2', 'Q8N2G4']	9	9	1.94419	0
O43196	MSH5	['P42336', 'Q9H668', 'Q9UQ84', 'Q17RS7', 'Q8IYF3', 'P43351', 'Q13227', 'P52701', 'Q9H0E7', 'Q70CQ3', 'O15360', nan, 'Q96Q15', 'Q9H4L7', 'Q06609', 'Q9BYV2', 'P54278', nan, nan, 'Q9UHC1', 'P14866', 'P42356', 'O60341', 'Q96NY9', 'O94762', 'P08238', 'P39748', 'Q495C1', 'O75747', 'P40692', 'Q9BQ83', 'P42345', 'P54886', 'Q9BQ83', 'O15527', 'A1X283', nan, 'O00750', 'Q9Y4A5', 'Q8NEB9', 'P15927', 'Q9UPT9'…	95	1	0.476744	0
O43236	SEPTIN4 C17orf47 PNUTL2 SEP4 SEPT4 hucep-7	['P63167', 'Q96FJ2', 'Q8TDC3', 'Q96N96', 'Q9UH03', 'O95876', 'P0CG39', 'Q6S8J3', 'P55854', 'P63027', 'P63261', nan, 'Q9P0V9', 'O75167', 'Q70Z35', nan, 'O75925', 'Q9NQW6', 'Q9H967', 'Q8IWQ3', 'P68032', 'Q9H3Q1', 'P46940', 'Q13489', 'Q9P286', 'Q16143', 'Q13627', 'P0CG38', nan, 'P0CG48', 'O75928', 'Q92599', 'Q9NVA2', 'O14579', 'Q8WYJ6', 'Q8TCU6', 'O15033', 'P60880', 'Q5TC63', 'Q8NEM7', nan, nan, 'P9…	101	37	23.5349	0
O43237	DYNC1LI2 DNCLI2 LIC2	['P50607', 'Q9NRW1', 'Q8N3C7', 'O75154', 'O00399', 'Q13561', 'P20339', 'Q14008', 'Q96KX2', 'Q96FJ2', 'Q7Z6P3', 'Q86YS3', 'Q9P225', 'P51157', 'O75122', 'P61201', 'Q9NZ32', nan, 'Q99627', 'Q8WUY3', 'Q8WXH6', 'P46782', 'Q9BSW2', 'Q8N5D0', 'P0CG47', 'P63172', 'Q96M86', 'Q7L2K0', 'Q9UFH2', nan, 'Q9UNS2', 'Q8IWG1', 'P61006', 'Q96DT5', 'O00295', 'Q9UPT6', 'Q9Y6G9', 'Q9UDT6', nan, 'O14576', 'P43034', 'Q9…	143	43	50.3744	0
O43240	KLK10 NES1 PRSSL1	['Q9H9P8', 'Q96IK5', 'A6NIJ9', 'O14980', 'Q8WXH0', 'P01023', 'Q96L08', 'Q96F86', 'Q16878', 'Q96Q40', 'Q12873', 'P10809', 'Q9HAW8', 'P01009', 'P17040']	15	12	8.67674	0
O43242	PSMD3	['Q8WXH4', 'O75832', 'P55072', 'Q9P2R3', 'Q12829', 'P50993', 'O95817', 'A8MYV0', 'Q6P2M8', 'P49327', 'Q5T7N3', 'Q9BXY5', 'Q8WWH4', 'P05388', 'Q9ULX5', 'Q8IU85', 'Q9ULH0', 'P28070', 'Q14997', 'Q9C0D5', 'O00567', 'Q9P1U1', 'Q9H4L7', 'Q05823', 'Q9BY14', 'Q8NDA2', nan, 'Q08J23', 'Q9H1R3', 'Q96JP0', 'Q5VVJ2', 'O43663', 'Q86WC6', 'P12236', 'Q562R1', 'P43686', 'P30279', 'Q9H347', 'P54727', 'P28072', 'P6…	529	43	45.5442	0
O43248	HOXC11 HOX3H	['O15156', 'Q15022', 'O60479', 'Q15642', 'O95947', 'Q06330', 'P56179', 'O60806', 'Q9BYU1', 'P56177', 'Q96PM5', 'O95936', nan, 'P84022', 'Q9UBG7', 'O15119', 'Q9Y5K6', 'O60315', 'P31749', 'P57082', nan, 'Q9UJW3', 'Q8IWI9', 'Q07687', 'Q92800', 'Q9NQL9', 'O15550', 'Q99593', 'P40425', 'P12931', 'O00470', 'P40426', 'Q9UL17', 'P62805', 'Q16650', 'Q9Y243', 'P42858', 'P40424', 'Q15910', 'Q92988', 'Q13207'…	44	0	0.197674	0
O43251	RBFOX2 FOX2 HRNBP2 RBM9 RTA	['P52597', 'Q99963', 'Q96PU8', 'P36954', 'O14744', 'P53803', 'Q6ZRY4', 'Q6AI12', 'P31943', nan, 'P13984', 'P61978', 'P19388', 'Q9BZC1', 'Q9BQC3', 'Q9UKJ3', 'Q9BTD8', 'Q14671', 'O43791', 'Q9BQY4', 'P03372', 'P30876', 'P54253', 'O15514', 'Q9BX46', 'Q8TB72', 'P10644', 'Q07666', 'Q9Y5V3', 'Q8N9W6', 'Q9NPI1', 'Q9H0Z9', 'Q9H4M7', 'Q9NW64', 'P17844', 'P52435', 'P35269', 'Q9H300', 'Q7Z569', 'Q96HR8', 'Q9…	130	36	29.5093	0
O43252	PAPSS1 ATPSK1 PAPSS	['Q5XG87', 'P62834', 'P23526', 'Q5S007', 'Q7Z5R6', 'Q9H6R7', 'P12931', 'Q02750', nan, 'Q8TBC4', 'Q8WXI2', 'Q9NVI1', 'O00203', 'P51114', 'Q24JP5', 'P17655', 'P04275', 'Q9NRY5', 'O75792', nan, 'P02679', 'O15164', 'P02545', 'P36507', 'P28482', 'Q9UNZ2', 'P18206', 'P26038', 'P05106', 'Q6WCQ1', 'Q9UPV9', 'P27448', 'Q9HCM3', 'P16333', nan, 'Q96PU8', 'P07954', 'P41240', 'Q8NFF5', 'Q8IYX3', 'Q969H4', 'Q9…	74	42	40.6581	0
O43255	SIAH2	['P08138', 'O14974', 'Q9Y618', 'P61086', 'P10828', 'Q9Y6H5', 'O00233', 'Q9GZT9', 'Q9UN86', 'Q16236', 'O14556', 'Q15555', 'O14933', 'Q9Y5A7', 'P36873', 'Q15942', 'O75925', 'Q15819', 'Q9Y4J8', 'Q13283', 'Q96KQ4', 'Q96KS0', nan, 'O15379', 'P15104', 'Q5H9I0', 'Q9UPY8', 'P42330', nan, 'Q14188', 'O75356', 'P61077', 'Q8TC59', 'P00533', 'O95631', 'Q8N271', 'P37840', 'Q6SZW1', 'O43597', 'Q14186', nan, 'O6…	158	38	22.007	0
O43257	ZNHIT1 CGBP1 ZNFN4A1	['P62805', 'P0DP91', 'O43670', 'P68431', 'P68431', 'Q3L8U1', 'Q15906', 'Q9BQA5', 'Q8TD26', 'Q9C086', 'Q562R1', 'P62805', 'P62807', 'O14647', nan, 'P0C1Z6', 'P0CG38', 'Q6S545', 'Q86WR6', 'P68431', nan, nan, 'Q71UI9', 'Q9Y614', 'P33778', 'Q9Y5K5', 'Q9Y615', 'Q8IUE6', 'Q9H568', 'P62805', 'P62805', 'Q9Y4A5', 'P04637', 'P68431', 'P0CG39', 'Q6FI13', 'P04908', 'Q9Y4B4', 'P0C1H6', 'P62979', 'Q6P4R8', 'P6…	215	43	33.9977	0
O43264	ZW10	['Q8IY18', 'Q8NEB9', 'P04798', 'Q13257', 'P11142', 'Q9H4M7', 'Q9P2W9', 'O75116', 'Q15363', 'P52948', nan, 'Q6ZMV9', 'Q9H3R5', 'O43731', 'P00533', 'Q86Y91', nan, 'Q9Y4K3', 'P48444', 'O14579', 'P43034', 'P46013', nan, 'Q9HCD5', 'Q69YN4', 'Q96R06', 'P34931', 'Q9NP72', 'Q5BJD5', 'Q9P2Y5', 'P61923', 'Q96BK5', 'Q96GD4', 'O14576', 'P33176', 'Q96DN5', 'Q6UX01', 'O43542', 'Q9H4L4', 'Q7RTS3', 'O75832', 'P5…	142	41	8.9	0
O43272	PRODH PIG6 POX2 PRODH2	['Q9BSE5', 'P68400', 'Q96C36', 'Q8NEV1', 'Q9UMQ6', 'P19784', 'P17066', 'P54652', 'P05089', 'P78540', 'Q6PIS1']	11	7	1.49302	0
O43278	SPINT1 HAI1 UNQ223/PRO256	['Q9P0G3', 'P49768', 'P09758', 'Q9Y5Q5', 'Q92888', 'P02647', nan, 'O43291', 'Q15006', 'O15075', 'Q7LC44', 'Q9Y5Y6', 'Q92794', 'P15927', 'Q9NZ94', 'O00584', nan, 'Q6JQN1', 'Q9GZP0', nan, 'O75509', 'P60900', 'Q9Y2Q3', 'P25789', 'O15393', 'Q9Y617', 'P20618', 'O75223', 'P25787', nan, 'P25786', 'P15622', nan, 'P28325', 'Q6IQ23', 'Q92542', 'P01034', 'Q16651', 'P09237', 'Q8IU80', 'P49810', 'O60613']	42	34	51.0674	0
O43280	TREH TREA	['Q969E8', 'Q04917', 'A8MUP2', 'P61981', 'Q8IUH4', 'Q9NRF8', 'P63165', 'P62258', 'Q96LA8', 'P27348', 'O75880', 'Q8IUH5', 'Q9UJ70', 'Q9NPH2', 'Q8NCF5', 'Q99798', 'O75191', 'P55854', 'P31947', 'Q96H20', 'Q5VVQ6', nan, 'Q9H4L7', 'Q6EEV6', 'O43765', 'Q9NZJ6', 'Q96C86', 'Q96I15', 'P63104', 'P61956', 'Q8N6R0', nan, 'O43819', 'P17174', 'P0DPD8', 'Q6PID6', 'Q9Y697', nan, 'Q8NHS2', 'P31946', 'Q96EQ0']	41	4	3.81628	0
O43281	EFS CASS3	['O75694', 'O60504', 'P07947', 'Q05209', 'P51451', 'P10646', 'Q8N5H7', 'P16333', 'Q9BXA7', 'O43639', 'Q9NZ94', 'O75865', 'Q99698', 'Q05397', 'O94875', 'P46108', 'P55060', nan, 'P06241', 'Q14289', 'Q99743', 'Q92882', 'P12931']	23	30	11.7674	0
O43283	MAP3K13 LZK	['Q9Y572', 'P84074', 'Q15303', 'O14733', 'P21860', 'Q13485', 'Q16620', 'P45985', 'P04626', 'O75688', 'Q06187', 'P60953', 'P00533', 'Q8N1G4', 'Q14258', 'Q7Z6J0', 'P51114', 'P30048', 'P62745', 'O14920', 'Q8N819', 'P29401', 'Q13200', 'P35813', 'Q9UQF2', 'P46060', nan, 'P04629', 'Q12852', 'P08134', 'P51116', 'P52566', 'Q9Y3Z3', 'P42680', 'P78406', 'Q5TCX8', 'Q9BVP2', 'P61586', 'Q06787', 'P49715', 'Q9…	41	42	24.6953	0
O43286	B4GALT5	['O60513', 'P01375', 'Q8NHX9', 'O60583', 'Q9UBX8', 'Q14627', 'P48723', 'Q96IR7', 'P31943', 'O60563', 'Q8N1B3', 'O60909', 'Q9UBM8', nan, 'O60512', 'P15291', 'P20036', 'O75909', 'Q6UXL0', 'Q9NU53']	20	37	23.686	0
O43290	SART1	['Q15029', 'Q9HCG8', 'Q15404', 'Q5SXM2', 'Q9BQI3', 'Q8TE96', 'Q96NI6', 'Q9Y222', 'Q7Z7A1', 'Q13148', nan, 'Q9NR99', 'Q9UQ35', 'Q13247', 'Q7Z2Z2', 'O14578', 'Q86SQ6', 'P62306', 'O43390', 'Q86UE6', 'Q9H9A6', 'P09661', 'Q14392', 'Q14684', 'O94813', 'P09234', 'O75325', 'O75094', 'Q9Y2W1', 'Q7L985', 'Q7Z5L7', 'A6NMS7', 'Q15019', 'Q8IYG6', 'Q5BKY1', 'Q86VH5', 'Q8IWT6', 'P35232', 'Q9Y4Z0', nan, 'P09012'…	439	41	15.7349	0
O43291	SPINT2 HAI2 KOP	['O15075', nan, 'Q15006', nan, 'Q6NUM9', 'Q16820', 'Q7LC44', 'O43278', 'Q66K14', 'Q5K4L6', 'Q9Y5Y6', 'Q96EK4', 'Q8TC07', 'P23258', 'Q86Y07', 'Q9Y2H6', 'P86791', 'Q15058', 'P07498', 'Q16850', nan, 'Q9H7X3', 'Q5T3J3', 'Q9NUE0', 'Q93084', 'Q14689', 'Q86U38', 'Q6NZ67', 'Q6MZP7', 'P02647', 'Q9Y6I9', 'Q9NSG2', 'Q9UI95', 'P02788', 'Q13433', 'Q9UHF1', nan, 'Q7Z4F1', 'Q53EQ6', 'Q9Y394', 'Q9NV66', 'Q9Y5Q5'…	106	42	173.04	0
O43292	GPAA1 GAA1	['Q9H4M7', 'P27105', 'P11150', 'P35610', nan, 'Q9UL26', 'O95274', 'P78317', 'Q969Q5', 'Q9H490', nan, 'P16444', 'Q07326', nan, 'P20339', 'Q92643', 'Q9H0T7', 'Q17RR3', 'P16233', 'Q99538', nan, 'P05187', 'P41181', 'P51148', 'Q96S52', 'P61020', 'Q9NX57', 'Q8WWY8', 'Q969N2', 'Q15057', 'P54315', 'Q13636', 'Q8TEQ8', 'Q401N2', 'Q53H76']	35	43	37.6744	0
O43293	DAPK3 ZIPK	['Q8N7B9', 'P0CE72', 'P21333', 'P51668', 'P0DP23', 'P53355', nan, 'Q8NDX1', 'Q9NQX4', 'Q9BXU9', 'Q92698', 'P17252', 'P61077', 'O14950', 'Q5THR3', 'Q9NP86', 'P05937', 'A0PJX0', 'O15264', 'Q13535', 'O76038', nan, 'P27361', 'Q8IY85', 'Q5T5Y3', 'Q8NCF5', 'P24941', 'Q9UM19', 'O96000', 'Q9NPB3', 'Q9NZU7', 'Q86YT6', 'Q9BQI0', 'P22676', nan, 'O75530', 'O75385', 'P28482', 'O14974', 'Q00987', 'P55008', 'P0…	145	43	31.3884	0
O43294	TGFB1I1 ARA55	[nan, 'P62330', 'P18206', 'Q05397', 'P26038', 'P61586', 'P06239', 'Q15654', 'P41235', 'Q70Z35', nan, 'P84022', 'Q86UX7', 'Q9UI47', 'P16298', 'Q9NVD7', 'O43900', 'P00519', 'P52943', 'A1L390', 'P0DP25', nan, 'P13994', 'P46939', 'P14317', 'Q14161', 'Q16527', 'Q9ULV0', 'P12883', 'P09467', 'Q9BQL6', 'Q14671', 'Q96DR7', nan, 'P18564', 'P04150', 'P20936', 'Q8TDM6', 'Q8WZ75', 'P01116', 'P62745', 'Q14185'…	248	34	22.4512	0
O43295	SRGAP3 ARHGAP14 KIAA0411 KIAA1156 MEGAP SRGAP2	['Q9UKW4', 'Q9UJU6', 'P15882', nan, 'O00401', nan, 'O43900', 'O60890', 'O43516', nan, 'Q8WY07', 'Q9H3E2', 'A6NKD9', 'Q5TG30', 'Q8N264', 'Q9Y5K6', 'P46939', 'Q8NFD5', nan, 'Q9UNA1', 'Q9NW38', 'O75044', 'P12883', 'Q96SU4', 'Q12907', 'Q92777', nan, 'Q14185', 'Q13625', 'P60953', 'P15153', 'Q9UBR4', 'P48742', 'Q9NRI5', 'Q9BRR9', 'Q9Y2K3', 'Q9ULQ0', 'O60826', 'Q96AX9', nan, 'Q14CB8', 'A6NGB9', 'Q9UKE5'…	206	9	2.62326	0
O43296	ZNF264 KIAA0412	['P60331', 'O15397', 'Q8WV44', 'P07199', 'O15550', 'Q92673', 'Q69YN4', 'Q5CZA5', 'P45973', 'Q9HD26', 'Q14592', nan, 'Q9Y473', 'O15054', 'Q96RT1', 'Q13263']	16	33	6.41395	0
O43298	ZBTB43 KIAA0414 ZBTB22B ZNF297B	['O15054', 'P49407', nan, 'P10071', nan, 'Q01860', 'O95365', 'A6H8Y1', 'Q8TBB1', 'P25800', 'Q9UHA4', 'Q13421', 'P08151', 'O43242', 'P49006', 'O43829', 'O95863', 'Q5HYK9', 'P60842', 'O15550', 'Q9UIH9', 'Q9Y2X9', 'Q5T7P8', 'P36575', 'Q06416', 'P10070']	26	40	7.85349	0
O43299	AP5Z1 KIAA0415 SPG48			35	6.75349	0
O43300	LRRTM2 KIAA0416 LRRN2	['P62140', 'Q15428', 'P62318', 'P67775', 'Q12874', 'Q13237', 'Q9H9S4', 'P14678', 'Q9BRD0', 'O95777', 'Q9BT09', 'Q86UA1', 'Q13435', 'O43395', 'Q7Z2Z2', 'P41223', 'Q9Y4Z0', 'O95711', 'P0C7P0', 'Q8N3C0', 'P62304', nan, 'O60927', 'P49756', 'P15880', 'Q96CW9', 'P51654', 'Q149M9', 'Q15361', 'Q9NQX3', 'Q9ULR0', 'Q9Y3D2', 'Q96DI7', 'Q7Z4L9', 'P01375', 'P48454', 'Q9UDW3', 'Q9Y388', 'Q9Y6E0', 'P36873', 'P6…	179	1	0.946512	0
O43303	CCP110 CEP110 CP110 KIAA0419	['O95071', 'Q16531', 'Q2KJY2', 'O60232', 'Q8N137', 'O14782', 'Q7Z7A1', nan, 'O94992', 'Q9BVV6', 'O15350', 'Q96L34', 'Q5JR59', 'Q9UBE8', 'O95861', 'P0DP23', 'P49841', 'Q96SN8', 'P24941', 'P25189', 'Q9UBB9', 'Q92630', nan, 'Q8TEY7', 'Q12792', 'Q86VP6', 'P61006', 'P06493', 'Q5PRF9', nan, nan, 'O15066', nan, 'Q8ND90', 'O60308', 'Q9HC77', 'O00161', 'Q8NI77', 'O94986', 'O95347', 'P20248', nan, 'Q9H3D4'…	94	36	9.53256	0
O43306	ADCY6 KIAA0422	['Q96M20', 'P63211', 'Q6S5H5', 'P31323', 'A6NI47', 'Q9Y233', 'Q9Y3L5', 'P11488', nan, nan, 'A0A0A6YYL3', 'P08588', 'H3BUK9', 'Q13563', 'P30613', 'Q9BQD3', 'P08754', 'P59768', 'Q13237', 'O00746', nan, 'Q92667', 'P22612', 'Q9BYD9', 'Q9P2W3', 'Q96SB3', 'Q9Y2Z0', 'O60658', 'Q16629', 'P27815', 'P43116', 'P21359', 'P51160', 'Q03113', 'Q8IV38', 'P56539', 'P16520', 'P68133', 'P50148', 'P14618', 'Q9H981',…	182	33	14.1465	0
O43307	ARHGEF9 ARHDH9 KIAA0424	['Q8WUD1', 'Q9NQX3', 'O14807', 'P10301', 'P41182', 'Q5TD97', 'P01116', 'Q86WJ1', nan, 'P60763', 'Q92963', 'P61587', 'Q92737', 'O94844', 'Q9HAV0', 'Q9Y689', 'Q8NBH2', 'A4D2P6', 'O15231', 'P61106', 'Q8N4G2', 'O94827', 'Q8TAI7', 'Q9UNT1', 'Q16445', 'P62070', 'Q9NYN1', 'Q9H0F7', 'P40617', 'P62879', 'Q969Q4', 'P62745', 'P61225', 'P84095', 'Q13642', 'Q9UGI8', 'Q2TBC4', 'P60953', 'P15153', 'Q96HU8', 'P5…	186	35	11.1651	1
O43309	ZSCAN12 KIAA0426 ZNF305 ZNF96	['P27482', 'Q96IT1', 'Q96JS3', 'P17028', 'Q9NWS9', 'Q6ZVX7', nan, 'Q15828', 'O15054', 'P63165', 'Q6E0U4', nan, 'Q9Y5A6', 'Q9P0L1', 'Q8IW75', 'O15550', 'P57086', 'A8K2U0', nan, 'O75436', 'P98155', 'P14384', 'P02545', 'Q96QA5', 'P42357', 'P78317', 'P07205', 'P23490', 'Q9H320', 'Q8NF99']	30	24	3.71628	0
O43310	CTIF KIAA0427	['Q9H8T0', 'O43865', 'Q99733', 'Q9C0C9', 'Q8TE49', 'Q96CW1', 'O95985', 'Q8N612', 'P68104', 'Q9H074', 'Q9NUU7', 'Q9H9G7', 'Q9UJC3', 'Q96Q15', 'O14578', 'Q9UHL0', 'Q14995', 'Q659C4', 'P35658', 'Q12899', 'Q8ND04', 'Q92540', 'Q96JH7', 'Q14493', 'P21580', 'P63010', 'O95817', 'P37198', 'P60842', 'Q6GQQ9', 'Q05DH4', 'Q92900', 'Q7Z3B4', 'O60333', 'Q9UGP8', 'Q9UMR2', 'Q86VS8', 'Q96SN8', 'Q5W0V3', 'A9UHW6'…	55	26	5.37907	0
O43312	MTSS1 KIAA0429 MIM	['O14753', 'Q9UQB8', nan, 'P14317', 'Q9Y297', 'P31749', 'P63208', 'P62877', 'P51149', 'O15126', 'P41743', 'P08151', 'Q9Y4D1', 'Q13616', 'Q9NPB6', 'P20339', 'P61073', 'Q96SB3', 'P23468', 'Q8TEW0', 'P12931', 'P52594', 'P01133', 'P46108', 'P10242', 'P06241', 'Q14247', 'P68133', 'P10070', 'Q9UMX1', 'P48730', 'Q06124']	32	41	22.1907	0
O43313	ATMIN KIAA0431 ZNF822	['Q13315', 'O15054', 'Q7Z569', 'Q6MZZ7', 'O96017', 'Q96FJ2', 'Q96S55', 'P14866', 'Q69YQ0', 'Q14191', 'P63167', 'O95071', 'Q96EX3', 'O15550']	14	37	16.6674	0
O43314	PPIP5K2 HISPPD1 KIAA0433 VIP2			42	20.4791	0
O43315	AQP9 SSC1	['P21796', 'O14745', 'Q969F0', 'P55064', 'Q96PS8', 'Q16659', 'Q8TD08', 'A8K855', nan, 'Q16539', 'P31152', nan, 'Q15759', 'P58872', 'Q92482', nan, 'P29972', 'P41181', 'P61812', 'O15264', 'P27361', 'O14520', nan, 'O94778', 'P55087', 'Q8NBQ7', 'P13569', 'Q13164', 'P53778', 'P28482']	30	17	35.4372	0
O43316	PAX4	['P15428', 'Q99728', 'Q9HD40', 'Q9UI36', 'Q96I59', 'Q86YT6', 'Q08117', 'Q99502', 'Q04726', 'Q1XH10', 'P32243', 'Q04724', nan, 'P26367', 'Q9H3S7', 'Q06278', 'O60763', 'O00167', 'Q96IK5', 'Q96NX9', 'P82932', 'P47989', 'O14965', 'Q9H808', 'O43186', 'Q9Y2K5', 'Q9UK22', nan, 'Q99504', 'Q9Y4C0', 'P28360', 'P61106', 'Q69YI7', 'Q04727', 'Q9UBL0', 'P61371', nan, 'Q15032', 'P62191', 'Q96AX9']	40	0	0.0953488	1
O43318	MAP3K7 TAK1	['P51617', 'O43379', 'Q13131', 'Q16543', 'P56705', 'Q8WWZ3', 'P49840', 'P0DMV8', 'Q9NS73', 'Q9Y4E8', 'Q96F46', 'Q9NZM3', 'P58753', 'Q18PE1', 'Q10589', 'P04792', 'O14920', 'Q8N819', 'Q9UMW8', 'P19525', 'Q9Y6Q6', 'O14964', 'Q9NYJ8', nan, 'P08571', 'P51957', 'O75528', 'Q9BUZ4', 'Q99717', 'Q9Y2K2', 'Q15750', 'Q96BM9', 'P51610', 'Q3KQV9', 'Q9C035', 'Q9UL54', 'P25963', nan, 'P35813', 'Q8WY54', 'Q9BT67'…	315	42	15.7791	0
O43320	FGF16	['P10767', 'Q9NP95', 'O43559', 'P12034', 'P26441', 'O15520', 'Q02763', 'P21802', 'P31371', 'P42336', 'P10721', 'P62979', 'P62993', 'P22607', 'P35968', 'P31946', 'Q8NEB9', 'P11487', 'P55075', 'P22681', 'P49771', 'P0CG48', 'Q13480', 'P62258', nan, 'Q02878', 'P21781', nan, 'P29353', 'Q15198', 'Q8N441', 'P23560', 'Q99626', 'Q9UQC2', 'P09038', 'P63104', 'Q86Z14', 'P36888', 'P19174', 'P22455', 'Q99570'…	75	0	0.0372093	0
O43323	DHH			1	0.653488	0
O43324	EEF1E1 AIMP3 P18	['Q8NCF5', 'Q13155', 'P62750', 'P62847', nan, 'Q5S007', 'O95602', 'P04049', 'A6NH57', 'Q8IVW1', 'P14868', 'Q15646', 'O15382', 'P32969', 'Q8NA23', 'Q96L21', 'Q9NW08', 'P41091', 'Q96I59', 'P60866', 'P46776', 'O60884', 'P63244', 'Q8IVW1', 'A2PYH4', 'Q92598', 'P55854', 'Q13217', 'Q12986', 'P62861', 'Q8TDP1', 'P15170', 'P25705', 'Q8IYD1', 'Q9BUQ8', 'Q6FI81', 'P61353', 'P24534', 'P47897', 'P40617', 'P1…	212	43	26.3326	0
O43353	RIPK2 CARDIAK RICK RIP2 UNQ277/PRO314/PRO34092	['P0DP25', 'Q15119', 'Q9Y6K9', 'Q8NI37', 'O15297', 'Q15058', 'P0CG48', 'P11142', 'P34931', 'Q16828', 'Q9UNI6', 'P61088', 'P19438', 'Q5VZ46', 'Q9HC29', 'P98170', 'P11234', 'P21580', 'P07900', 'O14874', 'Q13542', 'P55042', 'Q16654', 'P36406', 'P49593', 'Q13404', 'Q9Y6R4', 'Q8IXI2', 'Q8N2H9', 'Q9Y4K3', nan, 'P11021', 'A8MPX8', 'P08138', 'Q5S007', 'P57771', nan, 'O43318', 'P17066', 'Q9H257', 'O95786'…	118	30	5.7186	0
O43364	HOXA2 HOX1K	['Q02080', 'O00470', 'Q5VWG9', 'P40426', 'Q14814', 'Q06413', 'P40425', 'Q02078', 'P62140', 'Q9BWX5', 'Q05925', 'P17483', 'Q02080', 'P40424', 'P31260', 'P52952', 'P25788', 'P19622', 'Q9UMR3', 'P43699', 'Q09013', 'O00482', 'O14770', 'A0JLT2', 'Q9BSL1', 'P28358', 'Q15022', 'Q96KN3', 'Q8TAU0', 'Q9BYU1', 'Q96PM5', 'P14653', 'P11831', 'P20719', 'Q9NXR1', 'P55347', 'P35548', 'Q00056', 'O95096', 'P09017'…	43	2	1.09535	0
O43365	HOXA3 HOX1E	['Q13285', 'P55347', 'Q15437', 'Q9NUX5', 'P78412', 'P35548', 'Q8IUH5', 'Q8IUE1', 'Q15583', nan, 'Q9BYU1', 'Q96PM5', 'P11831', nan, 'A0JLT2', 'P56693', 'Q9BSI4', 'Q96KN3', 'Q96CF2', nan, 'P19622', 'P54274', 'O00482', 'P23409', 'Q02080', 'P40424', 'P08236', 'Q02078', 'Q9UL17', 'Q05925', 'Q02080', 'Q5VWG9', 'P23560', 'P40426', 'Q14814', 'Q06413', 'P43694', 'P40425', 'O15145']	39	21	3.16977	0
O43374	RASA4 CAPRI GAPL KIAA0538	[nan, 'Q92574', 'Q9HB90', 'Q99523', 'Q92736', 'P21817', 'Q9NR22', nan, 'P62330', 'Q15382', 'P62745', 'P61586', 'Q9NQL2', 'Q9UPU3', 'P08134', 'P49815', 'Q15286', 'Q96PQ0', 'P01116', 'P01112', 'P51693', 'P01111', 'Q06481', 'Q92673', 'Q8WY21', 'P05067', 'Q9HAZ1', 'Q9BW83']	28	38	16.1093	0
O43379	WDR62 C19orf14	['Q9H0I2', 'O60336', 'Q6Q0C0', 'Q9NXG0', 'Q9H4M7', 'O00463', 'Q8IZT6', 'Q14432', 'Q12933', 'P27348', 'Q13099', 'O14965', 'Q2KHM9', 'P04637', 'P31946', 'Q9Y4F5', 'Q13077', 'O95714', 'P23258', 'Q7Z6J0', 'Q8IYT4', 'Q13627', nan, 'O75602', 'Q6ZMN7', 'Q16584', 'Q9H4P4', 'P61981', 'Q6UVJ0', 'Q9Y4K3', 'O14733', 'P63104', 'Q6QNY1', 'Q02241', 'Q9H079', 'Q96GD4', 'P53350', 'Q9NUY8', 'P49116', 'P05412', 'Q9…	63	5	3.02093	0
O43390	HNRNPR HNRPR	['P13984', 'P61978', 'Q13547', 'Q8IV63', 'P11940', 'P04150', 'Q9Y3C6', 'Q9BWT3', 'O94992', 'P31943', 'Q9H000', 'P39210', 'P0DP23', 'Q13185', 'P07910', 'Q92786', nan, 'P19388', 'Q9Y5B9', 'Q9Y3Y2', 'P62805', 'Q8N1G2', 'Q12959', 'Q86U44', 'P62805', 'P31942', 'Q6P1L8', 'Q13151', 'P52597', 'Q08211', 'Q9UQL6', 'Q9ULB1', 'P62805', 'P27695', 'Q9BUQ8', 'Q9Y2K1', 'P36954', 'P53803', 'P49459', nan, 'Q9HCE5'…	356	43	36.9488	0
O43395	PRPF3 HPRP3 PRP3	[nan, 'Q8IZU0', 'Q5JU00', 'P07359', 'Q05C16', 'Q12873', 'Q99547', 'P51884', 'Q8WVK2', 'Q9HBX8', nan, 'Q9C099', 'Q53GS9', 'O94906', 'Q8N967', 'Q12874', 'P14770', 'Q2TAY7', 'O60603', 'Q96T37', 'Q6AI08', 'Q9Y333', nan, 'A6NDA9', 'O43660', 'P49756', 'Q8TA86', 'Q6P2Q9', 'Q69YN4', 'Q01860', 'Q9UMS4', 'Q8TAD8', 'Q8NEP3', 'P08579', 'A6NJW4', 'Q8TBK6', 'Q9NRI5', 'Q9BTA9', 'Q9H069', 'A6NM36', 'Q9H3W5', 'Q9…	380	43	21.586	1
O43396	TXNL1 TRP32 TXL TXNL	['Q5T124', 'O14683', 'Q06323', 'Q9NPH2', 'O15194', 'Q9UHJ6', 'P62195', 'Q3ZCQ8', 'Q8NCF5', nan, 'Q9ULI0', 'P18206', nan, 'P25788', 'Q13501', nan, 'A5LHX3', nan, 'Q8N6M9', 'P54725', 'P49116', 'P55854', 'Q9Y3I1', 'O75530', 'Q92530', 'Q9Y5K5', 'Q8NEV1', 'P31947', 'O00303', 'P42166', 'P45974', 'Q8IYT4', nan, nan, 'O43592', 'Q9Y5B0', 'Q9P0J7', 'O75449', 'Q08211', 'Q9BRA2', 'Q9UK45', 'P28065', 'P19784'…	168	43	59.2209	0
O43399	TPD52L2	['Q06546', 'Q99707', 'Q9Y399', 'P27348', 'Q14919', 'P15927', 'O15144', 'P51114', 'Q14258', 'Q9NUQ8', 'O43852', 'Q99683', nan, 'P30084', 'P26639', 'P68402', 'Q9C0B5', 'O43865', 'O15294', 'Q9NWX6', 'P01111', 'P61158', 'P55036', 'P07237', 'P49588', 'Q9Y3C4', 'Q02241', 'Q5JTZ9', nan, 'P27797', 'P15311', 'P35052', 'Q92905', 'Q9UHD9', 'Q9UBE0', 'Q15173', 'P54105', 'Q9NPF4', 'Q14738', 'Q96S44', 'O15355'…	80	43	55.8558	0
O43402	EMC8 C16orf2 C16orf4 COX4AL COX4NB FAM158B NOC4	['P02538', 'Q8N4V1', 'Q8IWL3', nan, 'Q8IYM0', 'Q9UMX0', 'Q15006', 'Q9NRC1', 'P17813', 'P54219', 'Q16795', 'Q5J8M3', 'P78317', 'Q9P0I2', 'Q9NPA0', 'P27824', 'Q6UX01', 'Q9UHD9', 'Q5UCC4', 'Q9BV81', 'Q96T55', 'Q9Y3B6', 'Q8N766', 'Q96CF2', 'P01148']	25	42	11.0698	0
O43405	COCH COCH5B2 UNQ257/PRO294	['Q6AZY7', 'Q01831', 'P52943', 'P08185', 'P22304', 'Q13635', 'P55899', 'O00206', 'O95069', 'O14649', 'Q8NCS7', 'P02462', 'Q9Y618', 'Q53GD3', 'Q8IWA5', 'Q9HAT2', 'Q86YD3', 'P02458', 'P02452', 'Q5SZK8']	20	17	9.99302	0
O43422	THAP12 DAP4 P52RIPK PRKRIR THAP0	['P78317', 'P09651', 'P55072', 'Q96RG2', 'O95786', 'Q9HD64', 'Q8N4V1', 'Q13188', 'Q13043', 'Q8WVE6', 'P04637', 'Q9HD64', 'Q13217', 'Q6ZN55', 'P19525', 'Q96GD4', 'O76076', 'Q16644', 'Q13158', 'Q969G2', 'Q13228', 'Q02241', 'Q8N8K9', 'P49137', 'O75410']	25	39	23.486	0
O43424	GRID2 GLURD2	['Q05639', 'Q14573', 'O95264', 'Q13255', nan, 'P04406', 'P23435', 'P17600', 'Q9BVA1', nan, 'Q9H237', 'Q13003', 'P62955', 'Q96PB7', 'O95897', 'P46098', 'Q9ULK0', 'Q92843', 'Q99487', 'B4DS77', 'Q6PI25', 'Q13093', 'Q8N0W4', 'Q9NRD5', 'Q9H936', 'Q8TD22', nan, 'P12236', 'Q9Y698', 'Q12929', 'P23396', nan, 'O15399', nan, 'Q9HD26', 'O60391', 'P42261', 'Q16099', 'Q14457', 'Q9Y566', 'Q2TAL6', 'B2RUY7', 'Q1…	121	2	1.73488	1
O43426	SYNJ1 KIAA0910			35	7.83023	1
O43427	FIBP	['Q96AX9', 'P49841', 'P07951', 'Q9BTL4', 'P60660', 'P09493', 'P38936', nan, 'Q96P53', 'P05230', 'P12829', 'Q15059', 'P0C7M8', 'Q9BTV7', 'P05976', 'Q12767', 'Q86YT6', 'Q5VY09', 'P80370', 'Q96AP4', 'Q00535', 'P14649', 'P49918', 'Q86YS7', 'Q9BRK4', nan, 'Q8TAD8', 'O60885', 'P08590', 'P12004', 'Q9Y6B7', 'P46527', 'Q8IYS0', nan, nan, 'Q8TDN4']	36	43	48.7953	0
O43432	EIF4G3			36	26.8442	0
O43435	TBX1	['Q15465', nan, 'Q8NEW0', 'Q8TAD4', nan, 'Q04724', 'O15522', 'P09629', 'Q15554', 'Q12830', 'Q99801', 'Q13485', 'Q99719', 'Q04726', 'Q15797', 'Q08117', 'P52952', 'Q92925', 'Q5TAB7', 'P78367', 'Q96GM5', 'P28358', 'A6NCS4', 'Q9Y265', nan, 'O75531', 'Q8TAU0', 'Q04727', 'O95096', 'Q6NXT4', 'Q9NZN8', 'Q8WTS6', 'P57055', 'Q99717', 'Q9UBL3', 'Q9NRR4', 'Q6STE5', 'Q9H808', 'Q9H2Z4', 'P43699', 'P54274']	41	6	1.71628	1
O43439	CBFA2T2 EHT MTGR1	['P51003', 'Q9GZV8', 'Q9NQX0', 'Q13591', 'P14866', nan, 'Q9H3T2', 'Q96RS6', 'P12980', 'Q8N680', 'P21266', 'Q9Y2D9', 'P17542', 'Q99496', 'Q6ZS30', 'P51805', 'Q96ST3', nan, 'Q9BWT3', 'Q9P2R3', 'P15923', 'Q8N163', 'Q9P0J1', 'P40763', 'Q9UM47', 'O43157', 'Q9H2E6', 'Q9P283', 'Q99750', 'O15379', 'Q9UPN9', 'O75051', 'Q3V6T2', 'P04350', 'Q06330', 'Q9HCM2', 'Q01196', 'P17987', 'Q99684', 'O43679', 'P78527'…	54	36	7.77209	0
O43447	PPIH CYP20 CYPH	['O75344', 'O95302', 'Q6JQN1', 'Q7Z2Z2', 'P49792', nan, 'Q9NX07', 'P41223', 'F5H284', 'Q96CM3', 'Q9UNX3', 'O75127', 'Q9Y4Z0', 'Q14103', 'O95777', 'P61254', 'Q4G0J3', 'P08238', 'O95433', 'Q9NTK5', 'O43395', 'Q13435', 'Q9Y536', 'A0A075B759', 'P14678', 'Q9BRD0', 'Q13395', 'Q9NWM8', 'A0A0B4J2A2', 'P62318', 'Q15428', 'Q9P015', 'Q96PZ0', 'Q12874', 'P62942', 'O75190', 'Q9NYL4', 'Q13451', 'P62316', 'P513…	261	43	32.0884	0
O43448	KCNAB3 KCNA3B	['Q9H4L7', 'P49366', 'Q16322', 'Q96RD7', 'O43525', 'Q8TDN1', 'P45983', 'P49770', 'Q9ULD8', 'Q92953', 'O95259', 'Q9UQ05', 'P17658', 'Q14721', 'P22460', 'Q8TAE7', 'Q9BQ31', 'Q9UBN7', 'Q9NSA2', 'P22459', 'Q8TDN2', 'P16389', nan, 'Q96NU0', 'Q9BZ76', 'Q9NS40', 'Q05513', 'Q9UK17', 'Q9UIX4', 'Q12809', 'P78357', 'P22001', 'Q03721', 'Q96KK3', 'P51787', 'P48547', 'O60547', 'Q14003', 'Q9NR82', 'Q9UHC6', 'Q8…	59	3	1.35581	0
O43451	MGAM MGA MGAML	['Q9H2A2', 'Q9Y2E5', 'Q9H0I9', 'P49189', 'Q6P4A8', 'Q86YB8', 'P37837', 'P00352', 'Q9NXG6', 'O95498', 'Q6ZS81', 'O95302', 'P21399', 'P10809', 'P10768', 'Q8NCC3', 'Q8N5D0', 'Q99798', nan, 'Q9UJJ9', 'Q969X5', 'P30837', 'P12532', 'P05091', 'Q58WW2', 'P00441', 'Q96JJ7', 'P0DTE8', 'Q8IZQ1', 'P15586', 'P48200', 'P13473', 'Q8NHP8', 'Q9Y282', 'P06732', 'P80404', 'P28838', 'Q96HE7', 'Q9Y2Z2', 'Q02083', 'Q9…	113	10	6.11628	0
O43462	MBTPS2 S2P	['Q96BY9', 'Q12772', 'Q9UBU6', 'Q86TM6', 'Q8NAC3', 'Q69YN4', 'Q9H4M7']	7	34	8.09767	1
O43463	SUV39H1 KMT1A SUV39H	['Q9HCK5', 'O60568', 'Q13950', 'Q8IXJ6', 'Q6ZMT4', 'Q9UER7', 'Q71DI3', 'O60477', 'P16104', 'Q5VTR2', 'P84022', 'Q9NYS7', 'Q13619', 'O94888', 'Q9H0I2', 'Q9UIF9', 'Q9UKL0', 'P24588', 'Q9Y6I7', 'P08047', nan, 'Q9UMX0', 'Q5VTD9', 'Q71DI3', 'P62805', 'P56524', 'P19388', 'P10827', 'Q13185', 'Q8N1V2', 'Q07352', 'O00257', 'P0DP91', 'Q969R5', 'P62805', 'Q15291', 'P0CG48', 'Q92793', 'P45973', 'Q6TGC4', 'P1…	353	27	4.22558	0
O43464	HTRA2 OMI PRSS25	['Q15121', 'O60238', 'P61289', 'P43686', nan, 'Q13077', nan, 'Q9Y4K3', 'Q9BXM7', 'Q6P996', 'P25787', 'Q9UND3', 'O00165', 'P06733', 'P49841', 'O94788', 'Q8WUM4', 'Q6ZMR3', 'P55072', 'Q13490', 'Q9Y237', 'Q2QL34', 'Q0VDF9', 'Q9P0J0', nan, 'P08476', 'Q99714', 'P25054', 'P54652', 'Q96EP0', nan, 'Q9Y512', 'O95835', 'O14920', 'Q00535', 'P04181', 'P07437', 'O00463', 'P31483', 'P62333', nan, 'P08670', 'Q1…	137	35	4.63488	0
O43474	KLF4 EZF GKLF	['P29323', 'Q13547', 'Q93097', 'P21333', 'P49711', 'Q9C0D7', 'Q9UMN6', 'P30825', 'P61964', nan, 'P29622', 'P46937', 'Q96KQ4', 'Q13501', 'Q08117', 'P40424', 'Q9BZS1', 'Q9Y3I1', 'O14980', 'P28482', 'P55771', 'O95983', 'Q13616', 'Q9H3D4', 'Q8WUU4', 'Q15796', 'Q15797', 'P63208', 'P49815', 'P13807', nan, 'Q13363', 'Q9Y297', 'P42226', 'P11047', 'Q04206', 'O95863', 'P35869', 'O43791', 'P40763', 'O94993'…	126	35	37.9233	0
O43482	OIP5 MIS18B	['Q6IPU0', 'Q16777', 'Q15910', 'Q13618', 'P29084', 'P06748', 'Q14676', 'O75150', 'P23527', 'Q93077', 'O60814', 'Q92674', nan, 'Q9BUW7', 'P16104', 'Q8NCD3', 'Q8N2Z9', 'Q9BU64', 'Q13616', 'P0C5Y9', 'Q9UPQ7', 'Q8N0S6', 'P20671', nan, 'P58876', 'Q99878', 'P12757', 'P56539', 'P53350', 'P19012', 'Q9NYP9', 'P06493', 'Q96H22', 'Q16576', 'Q9NWM3', 'Q99877', 'Q09028', 'Q7L2Z9', 'Q8WYH8', 'Q16778', 'Q16623'…	76	13	2.82326	0
O43488	AKR7A2 AFAR AFAR1 AKR7	['Q8NEM0', 'Q9H4M7', 'P0C7P0', 'O95154', 'Q969Q1', 'Q9UNI6', 'P52701', 'Q13490', 'P07602', 'P57076', 'Q8IWL3', 'O75449', 'O95259', 'Q9Y2K1', 'O00483', 'Q9Y6K9', 'P10244', 'Q8NCM2', 'Q13158', 'Q8WYQ3', 'P10599', 'Q15628', 'Q5S007', 'O75489', 'Q8WVC0', 'P62191', 'Q8WWM9']	27	43	40.1442	0
O43490	PROM1 PROML1 MSTP061	['Q15075', 'Q15262', 'Q92185', 'Q9BUF7', 'O95715', 'Q96A57', 'P13164', 'P11279', nan, 'P27986', 'O00178', 'Q6S8J3', 'Q9Y597', nan, 'O75251', 'Q8IW03', 'Q8NI32', 'O75503', 'O95490', 'P51572', 'P14923', 'P01116', 'Q99816', 'P13500', 'Q9NYP7', 'Q04941', 'Q86UE4', 'P36896', 'Q8N6L1', nan, 'P63261', 'P13688', 'Q9BQI0', 'Q5T1H1', nan, 'Q9Y6X1', 'Q9UBN7', 'Q02487', 'Q3SXY8', 'O43255', 'P60484', 'Q86TX2'…	72	26	10.8791	0
O43491	EPB41L2	['P30542', 'Q9UQ52', 'Q14980', 'A0A096LNW5', 'P61221', 'P05026', 'Q5IJ48', 'P54709', 'P62805', nan, 'Q13702', 'P68400', 'Q15700', nan, 'Q9H7B4', 'Q15762', 'Q9P0R6', 'Q96PV0', 'Q92879', 'Q92636', 'P80723', 'Q96SB3', 'P12931', 'P48058', 'O15020', 'P49760', 'P63172', 'O00222', 'P35580', 'Q9NS91', 'Q9NZ94', 'P04278', nan, 'Q04721', nan, 'Q9H9Q2', 'P78357', 'Q9NYL9', 'Q9NPA8', 'Q7Z6J6', 'Q96EA4', 'Q92…	173	40	45.2023	0
O43493	TGOLN2 TGN46 TGN51			43	78.4721	0
O43497	CACNA1G KIAA1123	['P60660', 'P63098', 'P21817', 'Q8NFA0', 'O60939', 'P27482', 'Q8IZF0', 'P62760', 'Q86XQ3', 'O95180', nan, 'P57796', nan, 'P51170', 'Q86XM0', 'Q99653', nan, 'Q6PIL6', 'P54652', 'Q9NZN3', 'Q9NZT1', 'P12829', 'P51168', 'Q6ZRH7', 'Q9UK17', 'A8MZ26', 'Q96BS2', 'O95994', 'P61601', 'Q08499', 'A6NJZ7', 'Q9Y698', 'P35243', 'Q8IZS8', 'P84074', 'Q9UBN1', 'Q9UI33', 'Q12791', 'Q04771', 'Q15878', 'Q9UFD9', nan…	168	4	1.00233	1
O43502	RAD51C RAD51L2	['Q86XK3', 'Q99708', 'Q00266', 'O14646', 'P51530', 'Q14527', 'Q9NS91', 'O60216', 'O75173', 'Q92993', 'Q9H9A7', 'P46100', 'Q96B01', nan, 'Q9UGJ0', 'P63279', 'P53384', nan, nan, 'Q9UHC1', 'P40692', 'Q9H9Y6', 'P07900', 'Q96S55', 'Q9H4I0', 'O94762', 'P39748', 'Q86YC2', 'P08238', 'O60934', 'O43542', 'P51532', 'O75417', 'O43543', 'Q9Y253', 'Q149N8', 'Q9Y620', 'Q6EEV6', 'P31153', nan, 'Q8TDG4', nan, nan…	138	42	16.8163	1
O43504	LAMTOR5 HBXIP XIP			43	139.495	0
O43505	B4GAT1 B3GNT1 B3GNT6	['Q6UWL2', 'Q9H6Y7', 'O95461', 'P55317', 'Q96S86', 'P16435', 'Q9GZU3', 'O14981', 'Q96G97', 'Q5SGD2', 'Q99538', 'O43529', 'Q96K12', 'Q9UBV7', 'Q8TET4', 'Q14697', 'P36873', 'Q9NRD1', 'Q9UNE7', 'Q86U38', 'Q92643', 'P61073', 'Q8N3Y3', 'Q8TB96', 'Q9Y2B1', 'P17706', 'O00468']	27	40	19.2767	0
O43506	ADAM20	['Q99965', 'Q8TC27', 'Q5T2T1', 'Q9BZ11', 'Q9P0K1', 'Q17RY6', 'O95970', 'Q9UKJ8', 'P78325', 'Q69YN4', 'Q9H013', 'P21754', 'P60852', 'O75077', 'Q12889', 'Q05996', 'Q8N3R9', 'Q9UKQ2', 'P15291', 'Q9UKF2', 'Q9Y3Q7', 'Q12836', 'O43184']	23	1	0.223256	0
O43508	TNFSF12 APO3L DR3LG UNQ181/PRO207	['Q96RJ3', 'Q13114', 'P07948', 'Q9NP84', 'Q13158', 'Q9Y6Q6', nan, 'Q93038', 'P01375', 'P01374', 'Q9UPY3', 'P29965', 'Q13490', 'Q15628', 'P25942', 'P04637', 'Q06643', 'P01732', 'Q8N302', 'P09038', 'P20333', 'Q99558', 'P34896', 'Q96FW1', 'O14788', 'Q14790', 'O43557', 'P35225', 'P36941', 'Q92851', 'Q12933', 'Q86VB7', 'P35638', nan, 'Q13546', 'Q13489', 'Q9Y275']	37	35	9.53023	0
O43511	SLC26A4 PDS			5	10.6512	0
O43513	MED7 ARC34 CRSP9	['Q9NX70', 'P49336', 'O95718', nan, 'P78356', 'Q9BX63', 'Q9UHI6', 'O94888', 'Q8TAQ2', 'Q86TM3', 'O00629', 'Q9NW08', 'Q15596', 'Q587J7', 'Q9BTT4', 'Q8TDQ0', 'P20226', 'Q9Y4U1', nan, 'P17544', 'Q9H204', 'Q9BWU1', nan, 'P63279', nan, 'Q9HAW0', 'A0JLT2', 'Q17RG1', 'Q9NR30', 'Q92759', 'Q3B8N2', 'P61218', 'P29084', 'O75602', 'Q6DKI2', 'O95619', nan, nan, 'Q04206', 'Q9NQI0', 'P48426', 'P19447', 'Q9NZI6'…	219	42	13.6	0
O43516	WIPF1 WASPIP WIP	[nan, 'O15144', 'Q9UQB8', 'Q7Z699', 'P42566', 'P23246', 'O60500', 'P60953', 'P0CG38', nan, 'Q562R1', 'O43586', 'Q8IZP0', 'Q7Z6B7', 'Q9H568', 'P59998', 'Q5T0N5', 'Q6S545', 'P13533', nan, 'Q2MJR0', 'Q14155', 'P35749', 'P62993', 'P30273', nan, 'P42768', 'Q9Y698', 'Q8IUG5', nan, nan, 'Q9UPY6', 'O00291', 'Q9Y2K3', nan, 'Q13535', 'Q9NSC5', 'Q8WXF1', 'B0I1T2', 'Q14019', 'Q68DA7', 'O00213', 'Q15233', 'P6…	206	41	38.6744	0
O43520	ATP8B1 ATPIC FIC1 PFIC			31	17.3721	0
O43521	BCL2L11 BIM	['P48023', 'Q969H4', 'Q16548', nan, 'Q9UKB1', 'Q9UMX3', 'Q16445', 'P24522', 'P41240', 'P05412', nan, 'Q8IVT5', 'Q14807', 'Q8N302', 'P10644', 'P51797', 'Q13616', 'P02751', 'P42898', nan, 'O95352', 'Q96QB1', 'Q86XL3', 'Q13794', 'P07237', 'Q6RW13', 'Q96FJ2', 'P61224', 'P27361', 'P63244', 'Q9Y490', 'A6NNY8', 'Q14457', 'Q86XN8', 'Q9NP97', 'Q9UHE5', 'Q07820', 'Q92934', 'P62834', 'P25101', 'Q5XG87', 'Q0…	128	38	11.7791	0
O43524	FOXO3 FKHRL1 FOXO3A	['Q00987', 'Q15418', 'Q00613', 'P04179', 'Q9NQB0', 'P06493', 'Q9H808', 'Q9UBK2', 'O00327', 'P23443', 'Q96B36', 'Q03060', 'Q5S007', 'P16220', 'O14530', 'Q99497', 'Q96EB6', 'Q9P2R6', 'Q13315', 'O15379', 'O00141', 'Q6ZVX7', 'Q01094', 'P27348', 'P41229', 'Q04917', 'O14901', 'Q9UQL6', 'Q9UBP5', 'P49407', 'P49715', 'Q16665', 'P0DP23', 'Q9HCS4', nan, 'O14746', 'P29353', 'P62714', 'P25208', 'Q14774', 'P1…	276	41	23.6814	0
O43525	KCNQ3	[nan, 'Q9NVX2', 'Q9HAE3', 'Q9UHA3', 'P60468', 'Q9NWU5', 'Q9GZV4', 'Q8WTT2', 'Q9BZE4', 'H3BMG3', 'P42766', 'Q96A32', 'Q12884', 'A8K855', 'Q15029', 'P0CG47', 'P53582', 'Q96S82', 'Q6PGP7', 'P42658', 'Q9UHD9', 'Q14684', 'P49458', 'O00488', 'P84098', 'P09001', 'Q86XD8', 'Q6N069', 'Q01082', 'P63220', 'Q9Y3A5', 'P10916', 'P62269', 'P62424', 'P82664', 'Q9BYD1', 'O94856', 'Q9Y221', 'P43004', 'P62701', 'Q9…	359	1	0.967442	1
O43526	KCNQ2	['Q8WTT2', 'Q9GZV4', 'Q9NWU5', 'P60468', 'Q9UHA3', 'Q9HAE3', 'Q9NVX2', nan, 'A8K855', 'Q96A32', 'P42766', 'H3BMG3', 'Q9BZE4', 'Q96S82', 'P53582', 'P0CG47', 'Q15029', 'P49458', 'Q14684', 'Q9UHD9', 'Q6PGP7', 'P84098', 'O00488', 'Q9Y3A5', 'P63220', 'Q8WYK1', 'Q01082', 'Q6N069', 'Q86XD8', 'P09001', 'O94856', 'Q9BYD1', 'P82664', 'P62424', 'P62269', 'P10916', 'P20472', 'P25398', 'Q6IS14', 'P83731', 'Q8…	373	3	1.76977	1
O43529	CHST10	['Q96MM7', 'P35813', 'Q86YD3', 'Q8IXQ4', 'Q9BX95', 'O43505', 'Q15165', 'Q6ZPD9', 'Q2PZI1', 'Q7Z388', 'Q6NUT2', 'Q15818', 'Q9H300', 'Q15262', 'Q9NV70']	15	27	7.57674	0
O43541	SMAD6 MADH6	['O00308', 'P50616', 'Q99717', 'Q76N89', 'Q9H6Y5', 'Q15750', 'Q9H0M0', 'O00254', 'O00238', 'P36896', 'Q15796', nan, 'Q99873', 'Q15797', 'Q99836', 'Q5TCQ9', 'Q14511', 'O95630', 'Q04771', 'Q9GZV5', 'Q15366', 'Q9Y4E8', 'Q13608', 'P51617', 'Q12778', 'Q8N2W9', 'Q01201', 'Q9HCE7', 'Q15034', 'P02452', 'Q13363', 'Q9ULE0', 'P08670', 'Q9Y6X2', 'Q5T447', 'P18075', 'P24522', 'Q13435', 'Q15833', 'P36894', 'P0…	135	10	2.27674	1
O43542	XRCC3	['Q9NZM1', 'Q96T76', nan, 'Q9HDC5', 'Q9HCK5', 'Q9UKV8', 'Q96RT1', 'P49959', 'Q96QC0', 'Q15293', 'Q8NCF5', 'O43918', 'Q9H9B4', 'Q9H0G5', 'Q96CT7', 'Q9BXW9', 'P46063', 'Q5T4S7', nan, 'Q9NS69', 'Q8NFZ0', 'Q92878', 'Q13451', 'Q03468', 'O15315', 'Q9BVQ7', 'O75937', 'O95985', 'O00303', 'Q14191', 'Q9P2W1', 'Q96E14', 'P42166', 'Q03405', 'Q8WUA2', 'Q8IWX8', 'Q9HCN4', 'Q9BX63', 'Q86WR6', 'Q9NW08', 'P54277'…	222	32	7.68372	0
O43543	XRCC2	['Q9BXW9', 'Q8TDG4', 'Q14191', 'P46100', 'Q9BX63', 'O75417', 'P14866', 'Q86YC2', 'Q96B01', 'P18887', 'O15315', 'Q92878', 'Q8N5N7', 'Q99728', nan, 'O75771', 'O43502', 'Q96E14', 'Q5TEU4', 'Q86XK3', 'P49959', nan, 'O60934', 'P51530', 'Q99708', 'O43542', 'Q9UK85', 'P56559', 'Q92993', 'Q9H9A7', 'Q9P287', 'P38398', 'Q14565', 'Q9UQ84', 'Q06609', 'Q96CW1', nan, 'P54132', 'P51587', 'Q6ZRQ5', 'Q13315']	41	1	0.655814	0
O43548	TGM5 TGMX	['Q96SY0', 'P47929', 'P47929', 'P22735', 'Q71RC2', 'P02794', 'Q14451', 'Q96ER9', 'P15924', nan, 'Q8NBF2']	11	2	0.890698	0
O43556	SGCE ESG UNQ433/PRO840	['Q6P5Q4', 'P49918', 'P05787', 'Q15124', 'P36873', nan, 'Q86TG7', 'A2CJ06', 'P55899', 'Q16586', 'P31943', 'Q13474', 'P08727', 'Q9NZQ9', 'P40222', 'Q13425', 'P56539', 'P28289', 'Q13884', 'Q96LD1', 'P46939', 'Q16585', 'Q13424', 'P29536', nan, 'Q9NUQ3', 'Q3MIR4', 'Q8N3L3', 'Q9NY99', 'Q03135', 'Q14714', 'P31939', 'Q92629', 'Q0VAK6', nan, 'Q9NYL9', 'Q13326', 'Q9NZR1']	38	36	28.9395	0
O43557	TNFSF14 HVEML LIGHT UNQ391/PRO726	[nan, 'P01375', 'Q9Y6Q6', 'Q9NP84', 'Q13114', nan, 'Q96RJ3', 'P20333', 'O00300', 'Q99558', 'Q06643', 'P25942', 'O43508', 'P29965', 'Q13490', 'P01374', 'P36941', 'Q86UP9', 'Q92956', 'O95407', 'O14788', 'Q9Y275', 'Q13489', 'Q12933', 'O95971']	25	11	7.13488	0
O43559	FRS3	[nan, 'Q8NHP7', 'P21781', 'Q9HBG6', 'P23560', 'Q8N441', 'Q8WXH5', 'Q15198', 'P49757', 'P41743', 'P29353', 'P36888', 'Q86Z14', 'P09038', 'Q9HBL0', 'Q9UQC2', 'Q16620', 'P46109', 'P04626', 'P22455', 'Q9UM73', 'Q9NP95', 'P10767', 'P31371', 'P21802', 'Q02763', 'O15520', 'P12034', 'Q15046', 'Q13873', 'Q9Y5K6', 'P11487', 'P35968', 'P22607', 'P62993', 'P28482', 'P10721', 'Q13905', nan, 'P22681', 'P55075'…	77	24	3.88372	0
O43561	LAT	['P63000', 'Q8N0X4', 'Q9UJU6', 'P29350', 'O43765', 'Q9UKW4', 'P46108', 'O43609', 'Q13098', 'B9A064', 'Q9UNS2', 'Q12913', nan, 'P06241', 'P12931', 'P12318', 'P07766', 'P06239', 'P05538', 'O75791', 'Q30154', 'Q9BZS1', 'P43403', 'Q9H9Q2', 'Q13177', 'P42681', 'Q13588', 'P42680', 'P01730', 'Q9BT78', 'P26717', 'Q9NWQ8', 'P48736', 'Q15464', 'P20963', 'P52735', 'P61201', 'O43914', 'Q13239', 'P27986', 'Q9…	100	35	25.586	0
O43566	RGS14	['Q9UM19', 'Q92730', 'P38405', 'Q9C040', 'P10114', 'P04049', 'P43353', 'O43837', 'Q9UPW8', 'Q13283', 'Q9UPQ0', 'P09603', 'Q14722', 'Q9C0K3', 'Q12955', 'P36873', nan, 'O15083', 'P32969', 'Q9Y4W6', 'Q9UDW1', 'Q9UBC5', 'Q9H1K4', 'P62834', 'Q92625', 'P22676', 'Q9UN86', 'Q13423', 'Q13956', 'P06748', nan, 'P11216', 'P63261', 'P62753', 'O43581', 'O14974', 'P62873', 'Q93097', 'P11498', 'Q8TDB8', 'P28062'…	341	24	11.4023	0
O43567	RNF13 RZF	['Q9UEU0', 'P0CG47', 'Q9Y2X8', 'Q86Y82', 'Q969T4', 'P51798', 'P51965', 'O95295', 'P62837', 'Q9Y3E1', 'Q9C0B0', 'P42229', 'O00182', 'P62979', 'Q13404', 'P59780', 'P20700', 'Q8IWV7', nan, 'P10589', 'O60637', 'P08962', 'P24468', 'Q9NP58', 'O75460', 'P13473', 'Q9Y240', 'P51668', 'P48681', 'P29597', 'Q9H6Y7', 'P62987', 'Q92572', 'O00214', 'P61077', 'O00264', 'P22314', 'Q8IWV8', 'P0CG48', 'P61088']	40	43	52.0233	0
O43570	CA12	['Q9ULX7', 'Q3MIR4', 'Q5XPI4', 'P09601', 'Q9Y6R1', 'P78317', 'Q9NR56', nan, 'P38606', 'Q68DX3', 'Q16790', 'P22748', 'O15372']	13	26	26.8256	0
O43572	AKAP10	['Q9H4P4', 'O00463', 'Q6Q0C0', 'Q9UPQ7', 'P31321', 'P61018', 'Q01105', 'Q2KHN1', 'Q9H2G4', 'Q6ZMN7', 'P13861', 'Q9Y4K3', 'P20338', 'Q4G112', 'P22612', 'O00165', 'Q08499', 'P17612', 'Q13077', 'Q9UJ04', 'P31323', 'Q9BUZ4', 'Q9H0U9', 'Q86VY4', 'P62491', 'Q13114', 'Q8NI37', 'Q5T2W1', 'O94885', 'P22694', 'P10644', 'Q8N831', 'Q12933', 'Q9H4M7', 'Q8TBB1', 'P0DME0']	36	41	13.7302	0
O43581	SYT7 PCANAP7	['O75396', 'Q8IUD2', 'O95721', 'Q8WXE9', 'O94973', 'O75923', 'P32856', 'Q9Y6Q2', 'P35606', 'P51809', nan, 'O60506', 'O15400', 'Q16623', 'Q96SB3', 'Q15836', 'P01112', nan, 'Q9BRL7', 'O14810', 'Q8N4C7', 'Q8TF01', 'Q9BV40', 'O95782', nan, 'O75379', 'Q13277', 'Q96IW7', 'P63027', nan, 'P20336', 'P08962', 'Q86YT6', 'Q7L8C5', 'O15083', 'O43566', 'Q5T7P8', 'Q9Y4C0', 'Q9P2S2', 'Q9ULJ8', 'O15498', 'Q9HC62'…	56	20	8.80698	0
O43583	DENR DRP1 H14	['Q14152', 'P50570', 'Q9UMX0', 'O94842', 'P36578', 'P62861', 'P46199', 'Q9BYD3', 'Q9NP66', 'P78344', 'P78345', 'P61247', 'Q9NVI7', nan, 'Q07817', 'O75821', 'P47813', 'Q9Y2R9', 'O95298', nan, 'Q15843', 'O60783', nan, nan, 'O95478', 'P57772', 'Q14185', 'P49748', 'O94900', 'Q7L5N1', 'Q9H4M7', 'P0CG48', 'Q92905', 'Q9UBW8', 'O94761', 'P15880', 'P17813', 'Q15078', 'Q71UM5', 'O15205', 'P62266', 'P05198'…	189	43	36.486	0
O43586	PSTPIP1 CD2BP1	['Q9UKX3', 'Q9H3S7', 'Q05209', 'Q96KG9', 'P31930', 'Q13459', 'Q15811', 'P49589', 'Q12965', 'P07437', 'P63267', 'Q9Y2D4', 'Q9ULZ3', 'Q8TAG9', 'A6NGB9', 'P0CG47', 'Q14764', 'Q9ULQ0', nan, 'O76064', 'P53350', nan, 'Q9P2M1', 'O95466', 'P42566', nan, 'P42768', 'Q8IZE3', 'Q86Y97', 'O00219', 'O43236', 'P78362', 'P83436', 'Q8TF74', 'Q9UP83', 'P49023', 'Q9H4L7', 'P0C7W6', 'Q86VI3', 'Q9H8S9', 'P07332', 'Q0…	161	15	9.81395	0
O43592	XPOT	['Q9Y312', 'Q6PJT7', 'O14715', 'P62826', 'Q8IZE3', 'Q8IWJ2', 'P37198', 'P49427', 'Q86UY6', 'Q9HAV4', 'Q05639', 'Q5BJD5', 'Q8IUR7', 'P49116', 'P35232', 'P23434', 'Q7Z3J3', nan, 'Q9Y5B0', 'A6NKT7', 'Q69YN4', 'Q8TCJ0', 'P51151', 'Q96KG9', 'P49790', 'Q9UBN7', 'Q9BZH6', 'Q99666', 'Q9UQL6', 'Q9BW83', 'Q9NWS0', 'P54577', 'Q96IP4', 'P00533', 'P56180', nan, 'P18887', nan, 'Q9NZC7', 'Q9NRC8', 'Q9BV68', 'P1…	75	43	19.3814	0
O43593	HR	['Q52LG2', 'P11473', 'Q92547', 'P10827', 'B9A064', 'Q92769', 'Q13547', 'P01008', 'Q86VI3', 'Q8N5D0', 'P78364', 'Q9BZK7', 'Q9UQL6', 'Q99932', 'Q3LI76', 'P04637', 'P01040', 'P30153', 'P10828', 'P17252', 'P10745', 'O75592', 'P63151', 'O15050', 'Q8NDX5', 'Q7Z589', 'O15379', 'Q8IXK0', 'P62714', 'Q58WW2', 'Q3V5L5', 'Q9Y4X0']	32	11	3.40465	1
O43597	SPRY2	['Q8WU20', 'P0CG47', 'Q9UBC2', 'Q99075', 'O60493', 'P37023', 'Q02930', 'Q92783', 'Q9H2F3', 'P04049', 'Q9BQ66', 'Q8TAA9', 'P40337', 'O43609', 'P16234', 'P98077', 'Q9UI47', 'Q06124', 'Q8IUH5', 'Q14651', 'Q969T4', 'P17948', 'O43741', 'Q9BYR0', 'Q9GZT9', 'P21802', 'Q02763', 'Q86VI4', 'Q9ULK5', 'O75886', 'Q9NVA4', 'P01135', 'Q9Y3I1', 'O60336', 'P60412', 'P10721', 'P22607', nan, 'P32242', 'Q9BRG1', 'P1…	143	38	23.5907	0
O43598	DNPH1 C6orf108 RCL	['Q8IWV7', 'Q9C098', 'Q06830', nan, 'P54274', 'O00488', 'P60981', 'P22314', 'Q9NP77', 'Q9NUX5']	10	43	45.793	0
O43602	DCX DBCN LISX			1	0.413953	1
O43603	GALR2 GALNR2	['P38405', 'Q9BT56', 'Q96L33', 'P50148', 'P47211', 'Q5JWF2', 'P08908', 'P80188', 'P01303', 'O60755', 'Q9UBC7', 'P25929', 'Q8TED4', 'P22466', 'P32121', 'P10523']	16	0	0.102326	0
O43609	SPRY1	['Q9Y223', 'Q06124', 'Q5T754', 'Q9BYQ3', 'O43184', 'Q5TA81', 'P57678', 'P62942', 'P98077', nan, 'P26368', 'Q9Y2K5', 'Q92783', 'Q9BQ66', 'P04049', 'Q8WU20', 'Q99075', 'Q9UBC2', 'P0CG47', 'Q5T751', 'P50222', 'Q02930', 'Q6ZMB5', 'P02768', 'Q92824', 'P02786', 'P35070', nan, 'Q99962', 'Q92529', 'P32242', 'P15514', 'P29353', 'Q5TCM9', 'P10721', 'P60412', nan, 'Q03405', 'P01135', 'Q9NVA4', 'Q9BYE3', 'O7…	97	41	39.7512	0
O43610	SPRY3	['O43597', 'Q13588', 'Q8IUH5', 'Q9Y519', 'Q07890', 'O75791', 'Q8TC17', 'Q92736', 'P21817', 'O43609', 'P98077', 'Q15012', 'P29353', nan, 'Q92529', nan, 'Q6ZMB5', 'Q86VI4', nan, 'Q6S5L8', 'Q9NVA4', nan, 'P22681', nan, 'P62993', 'O00425']	26	0	0.590698	0
O43612	HCRT OX PPORX PPOX	['P01266', 'P06850', 'P01909', 'Q6Q8B3', 'P32121', 'P13521', nan, 'P20382', 'P08949', 'Q8TD46', 'O43614', nan, 'Q96P65', nan, 'P21554', 'Q9UBU3', 'P11836', 'P34998', 'Q8NI08', 'P01303', 'Q8N573', 'P41159', 'O43613', 'Q92847', 'P01189']	25	0	0.0511628	0
O43613	HCRTR1	['P32238', 'Q92847', 'P41145', 'Q06124', nan, 'Q99720', 'P06850', 'P32121', 'P48357', 'O43614', 'P34998', 'P27361', 'P10915', 'P49407', 'Q9UBU3', 'O43612', 'P35414', 'Q96P65', 'P21554']	19	0	0.144186	0
O43614	HCRTR2	['O43612', 'P10915', 'P21554', 'O43613', 'Q8N573', 'P62937']	6	0	0.0581395	0
O43615	TIMM44 MIMT44 TIM44	['P29558', nan, 'O95562', 'Q9BXB5', 'P34932', 'P40879', 'O94875', 'Q12887', nan, 'Q96IY4', 'Q9Y4L1', nan, 'Q9P227', 'Q9Y3D7', 'P30405', 'Q8WYQ3', 'Q5SXM8', 'Q96HN2', 'O75208', 'Q8NF91', 'Q9Y3A5', 'Q15311', 'P50443', 'P15088', 'P05067', 'O00483', 'P29353', 'P49427', 'P20591', 'P0DMV9', 'Q8TEJ3', 'P58743', 'Q9NS91', 'Q6UXN7', 'O43301', 'Q15029', 'Q8IWZ8', 'P10809', 'P0DMV8', 'P48723', 'O75489', nan…	226	42	8.92791	0
O43617	TRAPPC3 BET3 CDABP0066			43	56.5256	0
O43623	SNAI2 SLUG SLUGH			33	17.4674	0
O43633	CHMP2A BC2 CHMP2	['P40818', nan, 'Q9BY43', 'Q9Y5L0', nan, 'Q15645', 'Q92783', 'Q9ULI0', 'Q9NVD7', 'P40933', 'Q86YT6', 'Q15436', 'P60568', 'O15503', 'O15381', 'Q9NZZ3', 'P62491', 'P12643', 'Q6MZZ7', 'Q9BVQ7', 'P07202', 'Q8NBF2', 'O75530', 'Q8WUX9', 'Q96FZ7', 'Q96H20', 'Q9BRG1', 'A6NCM1', 'P62753', 'P51149', 'Q99816', 'P46459', 'Q15437', 'P51991', 'O75843', 'P27487', 'Q9HBJ7', nan, 'Q14671', nan, 'P62136', 'Q08211'…	139	43	132.886	0
O43639	NCK2 GRB4	[nan, 'P55196', 'P18031', nan, 'Q9H3Y6', 'O43516', nan, 'P29320', 'P10721', 'O15372', 'Q6ZUJ8', 'O95819', nan, 'P23471', 'Q7Z2Y5', 'P55160', 'Q06187', 'P14317', 'P46939', 'P07947', 'Q13882', 'Q9H165', 'P04626', 'Q9UNA1', 'Q9ULH1', 'Q14161', 'O60496', 'P43405', 'Q15303', 'Q9NQC3', nan, 'Q9Y2A7', 'Q9UKW4', nan, 'Q05397', nan, 'P01308', 'O43281', 'Q96MT3', 'P15882', 'Q569H4', 'O15169', 'Q15654', 'Q8…	261	41	23.9372	0
O43653	PSCA UNQ206/PRO232	['Q9BTZ2', 'Q8TDY2', 'Q15822', 'P32297', 'Q9Y4L1', 'Q15825', 'P01732', 'P43681', 'Q9BY14', 'P14866']	10	12	58.5256	0
O43660	PLRG1	['Q9UPY3', 'Q7RTV0', 'P55072', 'P25686', 'Q86X40', 'Q6NUI6', 'Q13427', 'P55795', 'Q96BP3', 'Q9Y3C6', 'Q7Z478', 'A6PVS8', 'Q96DX4', 'Q9HBD1', 'P61978', 'P11940', 'Q16531', 'P51911', 'Q9UBM4', 'P31943', 'Q8WUA8', 'Q86UN2', 'Q5T6F0', 'Q8N4W6', 'O75363', 'Q9Y5J3', 'Q8IYX4', 'O00308', 'O15131', 'O95391', 'Q15361', 'Q14147', 'Q6P3W2', 'P0C7T5', 'Q50LG9', nan, 'Q14331', 'P07910', 'P23515', nan, 'Q15399'…	530	43	38.5907	0
O43663	PRC1	['Q86VI3', 'Q8WWK9', 'Q9H9S0', 'P07307', 'Q7Z478', 'P55795', 'Q13490', 'P55072', 'Q14137', 'Q9Y265', 'P60660', 'P62829', 'P22061', 'Q15751', 'P47871', 'P49327', nan, 'P83876', 'P26641', 'O60306', 'Q9UHB6', 'Q13753', 'Q07002', 'Q9NV31', nan, 'P49841', 'O75369', 'P16435', 'Q9Y2R4', 'Q7L5Y9', 'Q8WWM7', 'P57053', 'P62995', 'Q5KU26', 'P05388', 'Q99623', 'Q15365', 'Q5PRF9', 'P78362', nan, 'P39023', 'Q0…	1014	30	10.3628	0
O43665	RGS10	['Q9NVN3', 'P08754', 'P11488', 'P07686', 'Q96SB3', 'Q03113', 'P16520', 'Q9NPQ8', 'P50148', 'Q5JWF2', 'P07333', 'P63096', 'A8MTJ3', 'P0DP23', 'P07550', 'Q9HAV0', 'Q14344', 'P38405', 'P0DP24', 'P62873', 'P06865', 'P22676', 'Q13956', 'P32121', 'Q92997', 'P81274', 'P19086', 'P29992', 'Q8IVT5', nan, 'P49798', 'P09471', 'O95837', 'P19087', 'P09668', nan, 'P62879', 'P04899', 'P18545', 'O14775', 'O14641'…	45	42	59.2116	0
O43670	ZNF207 BUGZ	[nan, 'Q9NPI1', 'P38398', 'O43237', 'O94761', 'P53567', 'P12270', 'Q14974', 'Q12888', 'Q96DZ5', 'P49715', 'O75554', 'O96015', 'Q5VT06', 'O96006', nan, 'Q6PJT7', 'Q7Z460', 'P52272', 'Q49AH0', 'O43684', 'Q9BUJ2', 'O60566', 'Q9UHX1', 'Q16534', 'O75390', 'Q9Y6D9', 'Q92598', 'Q16649', 'Q8NBS9', 'O43683', 'O14777', 'Q9BUE0', 'O00327', 'P46060', 'Q9NR46', 'O00444', 'P63167', 'Q15637', 'P30622', 'Q6N021'…	88	43	80.414	0
O43674	NDUFB5	['Q6YFQ2', nan, 'O00217', 'Q9BYN8', 'Q5JTJ3', 'P03901', 'P49821', 'Q8NCL4', 'Q13421', 'O96000', 'O14957', 'Q7L592', 'Q96CU9', 'P39210', 'Q99497', 'O43678', 'O43181', 'P09622', 'O95182', 'Q8N766', 'Q6P2C0', nan, 'O95299', 'P19404', 'Q86Y39', 'P07919', 'Q9GZX7', 'Q9UHA4', 'O75439', 'Q9BSJ5', 'Q5TEU4', 'Q9UDW1', 'P14866', 'P56556', 'P40926', 'Q9P032', 'Q9BU61', 'O43676', nan, 'P00156', 'Q9H845', 'Q9…	133	43	70.4535	0
O43676	NDUFB3	['P00395', 'O95169', 'O14949', 'O75380', 'P36542', 'P03923', 'P78317', 'P56181', 'P03891', 'Q9UJZ1', 'Q9HBL8', 'P16444', 'Q9BUP3', 'Q9H845', 'Q9BU61', 'Q9P032', 'P00156', nan, 'Q9UI09', 'P00403', 'O95167', 'P17568', 'P03915', 'Q9P0J0', 'A0A096LP55', 'O75489', nan, 'O14561', 'O43677', 'O75306', 'O75438', 'Q9UL46', 'O43181', nan, 'O95182', 'O43678', 'O14957', 'Q7L592', 'O96000', 'Q96CU9', 'Q5JTJ3',…	127	43	79.407	0
O43678	NDUFA2	[nan, 'O95298', 'O15239', 'Q02221', 'P45880', 'P24310', 'P13073', 'P12074', 'Q12849', 'P25705', nan, 'Q10713', 'P14927', 'P54709', nan, 'Q9Y6M9', 'Q9NRW3', 'P47985', 'O75521', 'Q86WU2', 'P55851', 'Q9Y375', 'Q9BQ95', 'Q9NZ45', 'E9PQ53', 'Q15392', 'Q8IWL3', nan, 'P20674', 'Q8IUX1', 'P27707', 'P05026', nan, 'P15954', 'P31941', nan, 'O95847', 'Q9Y4P3', 'Q5PRF9', 'P03886', 'P48382', 'Q16795', 'Q7Z4Y8'…	192	43	75.586	0
O43679	LDB2 CLIM1	['Q9UHF7', 'A6NJT0', 'Q9NQ69', 'Q96ST3', 'Q96NU1', 'O60663', 'P36402', 'Q9HCE7', 'P43694', 'Q13363', 'Q96QS3', 'Q9HAU4', 'P15976', 'O75182', 'Q8TAP4', 'Q96A47', 'P32243', 'Q9HCS4', 'Q9H2G2', 'Q92570', 'Q9Y692', 'O75398', 'Q92908', 'P25791', 'P51532', 'P15923', 'O00308', 'Q9P2P5', 'Q96NA2', 'O95817', 'Q9BWX5', 'O43439', 'Q9BRQ0', 'Q99598', 'Q76N89', 'Q9NVW2', 'P01100', nan, 'P23771', 'Q9H0M0', 'Q0…	145	35	25.5884	0
O43680	TCF21 BHLHA23 POD1	['P43694', 'P10275', 'Q92908', 'P15923', 'Q92769', 'P05412', 'O60682', 'O95644', 'P17509', nan, 'P15172', 'Q13547', 'P35869', nan, 'Q99081']	15	21	7.53953	0
O43681	GET3 ARSA ASNA1 TRC40	['Q6PD62', 'P46736', nan, 'Q8IUR5', 'Q6DKK2', 'P60468', 'Q86Y82', 'Q9Y6X1', nan, 'Q6PID6', 'O00487', 'P00167', 'P09471', 'P48723', 'Q96S82', 'P0DMV8', 'Q9Y5L2', 'P0CG47', 'O43301', 'P39060', 'P49721', 'Q13608', 'Q8WUJ1', 'P41252', 'Q6ZXV5', 'Q9UHD9', 'P51648', 'P0DMV9', nan, 'P49720', 'Q9Y256', 'P35228', 'Q7Z494', nan, 'P19087', 'Q8WWG9', 'P05067', 'Q86XD8', 'Q5T4D3', 'Q6PIW4', 'O15173', 'P11441'…	235	43	44.7814	0
O43683	BUB1 BUB1L	['Q8IWB7', 'Q9BW27', 'P62805', 'Q00526', 'Q15172', 'Q9H3D4', 'P62805', 'P25054', 'Q92674', 'Q9BUF5', 'Q9Y4P3', 'P62805', 'Q9Y2I8', 'O95239', 'Q9UJX2', 'Q99459', 'Q5TEC6', 'Q9HC35', 'Q07002', 'Q96DN5', 'P36897', 'Q05BV3', 'Q9UM11', 'Q2KJY2', 'P25791', 'P62805', 'Q96QV6', 'P43034', 'Q9UJX5', 'O00311', 'Q96R06', 'Q00534', 'Q9H1A4', 'Q8TF76', 'Q9BSJ2', 'Q9Y6B7', 'P0C0S8', 'Q9UPU7', 'P68431', 'Q6FHJ7'…	241	16	4.93721	0
O43684	BUB3	['P20248', 'Q09161', 'P30260', 'P68431', 'Q6PJI9', 'P68431', nan, 'Q71DI3', 'P68431', 'Q9HB75', 'Q15058', 'P17987', 'Q9BV38', 'O00487', 'P84022', 'Q16186', 'Q15542', 'Q8N0X2', 'P49368', 'Q9C0J8', 'O75122', 'P35232', 'P67809', 'P06493', 'Q15019', 'P46736', 'Q86Y33', 'Q9HAV4', 'Q14684', 'Q99973', 'P51955', 'O43683', 'P68431', 'Q03188', 'P23921', 'Q96MT7', 'P49450', 'O14777', 'P24941', 'P54886', 'P1…	238	43	67.7488	0
O43687	AKAP7 AKAP15 AKAP18			40	11.6326	0
O43688	PLPP2 LPP2 PPAP2C	['Q17RR3', 'P16233', 'Q99943', 'O14494', 'P19835', 'O60906', 'Q5T0F9', 'Q96PD7', 'Q6P1N0', 'Q6UWP7', 'Q8IWX5', 'Q8WUD6', 'P21695', 'Q7Z6M1', 'O15120', 'Q96AD5', 'Q13393', 'Q92903', 'Q9Y6K0', 'Q9Y5X9', 'P07098', 'Q96PD6', 'O14495', 'O95674', 'Q8IV08', 'Q9NRZ7', 'Q9NXE4', 'P11150', 'O14939', 'O75907', 'P17405', 'Q96BZ4', 'Q9C0D9', 'Q6ZNC8', 'P54315', 'P51693', 'Q9NST1', 'Q86VF5', 'Q9NUQ2', 'Q3SYC2'…	48	28	21.4884	0
O43699	SIGLEC6 CD33L CD33L1 OBBP1	['Q9BXR5', 'P41159', 'Q08380', 'O00206', 'Q9NR96', 'Q11203', 'Q14192', nan, 'O15455', 'Q9NR97', 'P09466', 'P26951', 'P01112']	13	8	4.87209	0
O43704	SULT1B1 ST1B2 SULT1B2	[nan, 'Q06520', 'Q9BR01', 'O00338', 'P61758', 'P49888', nan, 'P0DMM9', nan, 'O95352', 'O00204', 'Q9NUX5']	12	22	12.5186	0
O43707	ACTN4	[nan, 'Q2V2M9', 'P48431', 'P50750', 'P07737', 'Q8WXH0', 'Q8IY33', 'P40123', 'A8MYV0', 'Q9H422', 'Q9H2X6', 'P51911', 'P61158', 'Q9Y4K3', 'O95466', nan, 'Q9UH99', nan, 'P41240', nan, 'P35609', 'O60506', 'Q9BPX5', 'P42768', 'Q9UBT7', 'Q9UM73', 'Q38SD2', 'Q86WC6', 'O43663', 'Q562R1', 'Q96L12', nan, 'Q8TBX8', 'Q16512', 'Q6ZS81', 'Q8NFJ8', 'P36406', 'Q96AX9', 'Q8TDY3', 'Q9NPC6', 'P04406', 'Q06787', 'Q9…	516	42	54.0116	0
O43708	GSTZ1 MAAI			43	21.0023	0
O43709	BUD23 MERM1 WBSCR22 HUSSY-03 PP3381			43	61.4442	0
O43711	TLX3 HOX11L2	['Q9NQ69', 'O75182', 'P40426', 'Q7Z444', nan, 'P25791', 'Q92769', 'Q13761', 'P62805', 'Q68G74', 'Q99502', 'Q9UPM6', 'Q15131', 'Q8TE12', 'P36873', 'Q8NFW5', 'Q02548', 'Q13547', 'Q14390', 'Q9H2C1', 'Q5XKR4', 'O75593', 'Q02962', 'P14921', nan, 'Q96ST3', 'O60663', 'Q96QS3', 'Q96A47', 'Q9H444', nan, 'P47914', 'Q9BU02', 'A6NNA5', 'P61371', 'P50458', 'P56177', 'Q9BPY8', 'Q04724', 'P35548', 'Q01974', 'P4…	42	0	0	0
O43715	TRIAP1 15E1.1 HSPC132	['P34931', 'Q8TB72', 'Q06055', 'P13073', 'O75208', 'Q96EP5', 'P55058', 'Q9HBL7', 'Q9H9B4', 'Q15365', 'P54652', 'Q9Y3B1', 'Q96I36', 'Q96N28', 'P0DMV9', 'Q8N4Q1', 'P05496', 'Q9BV79', 'P34932', 'Q14671', 'Q9Y255', 'P04637', 'Q8NB90', 'P11142', 'Q9UMX0', 'P0DMV8', 'O95817', 'O14727', 'O75880', 'P48201']	30	43	25.3581	0
O43716	GATC 15E1.2	['Q8TCS8', 'Q8IWL3', 'Q7Z5Q5', 'P49591', 'O75879', 'Q9H0R6', 'P09917', 'O75417', 'Q9BVS5', nan, 'Q9Y6G3', 'Q05519', 'P54098', 'Q8TDG4', 'Q8N465', 'P35968', 'Q6UXN7', 'Q6ZWL3', 'Q96HY7', 'Q9Y606', 'Q8IY21']	21	42	10.4605	0
O43719	HTATSF1	['Q14204', 'Q8IYB3', 'Q969S8', 'Q9BXT6', 'Q01130', 'Q15696', 'O43303', 'Q06787', 'P26368', 'P56524', 'P09234', 'P09661', 'Q149M9', 'Q99755', 'P26599', 'Q92769', 'P13984', 'Q13547', 'P62306', 'Q5S007', 'Q7RTV0', 'P00558', nan, 'O95391', 'Q13263', 'Q14147', 'O75554', 'O94992', 'O00267', 'Q9Y5B6', 'Q15029', 'Q9UQL6', 'P62805', 'Q9BZJ0', 'P50750', 'P16104', 'O75934', 'Q9H5Z1', 'P14678', 'Q96HR8', 'Q1…	128	43	45.4256	0
O43731	KDELR3 ERD23	['Q9P2W9', 'O15498', 'Q08379', 'Q15363', 'P43657', 'Q49AH0', 'Q96JB2', 'P61204', 'Q9Y279', 'O75396', 'O60763', 'P33947', nan, 'O60636', 'O43264', 'P53621', 'Q96N66', 'P48444', 'O14579', 'Q01082', 'Q6UXH1', 'Q9UBH6', 'P55145', 'Q9H254', 'Q9BQQ3', 'P09497', 'P61923', 'Q9NP61', nan, 'P08247', 'Q96MW5', 'Q9BVK6', nan, 'P16157', 'Q01484', 'Q92538', 'Q8N6H7', 'Q6P1A2', 'Q9NRC6', 'Q14669', 'Q8WVE6', 'Q9…	74	32	12.0953	0
O43734	TRAF3IP2 C6orf2 C6orf4 C6orf5 C6orf6	['O43318', 'Q07955', nan, 'O15111', 'Q96F46', 'Q9UHD2', 'P07900', nan, 'P13232', 'Q15274', 'Q9Y6K9', 'P43405', 'Q13114', 'Q969Q1', 'Q99714', 'Q9Y4K3', 'Q15717', 'Q13084', 'Q9NRM6', 'Q9BYV6', 'Q9Y283', 'Q14164', 'Q96RJ3', 'Q14653', 'P25942', 'P51532', 'Q9BUZ4', 'Q8NAC3', 'Q8N4V1', 'O14920', 'P34932', 'P29965', 'P0CG48', 'Q12933', 'Q13404', 'O00463']	36	39	16.5395	0
O43739	CYTH3 ARNO3 GRP1 PSCD3	['Q9HAV4', 'P62820', 'Q15058', 'Q8IVW1', 'P48736', 'P55040', 'P57735', 'P42338', 'P84085', 'Q9Y678', 'P62330', 'Q969H4', 'Q9UGP8', 'O00443', 'P17081', 'Q3KP66', 'P56559', 'Q8IVW1', nan, 'Q9ULH1', 'Q86YS6', 'P31749', 'O00329', 'Q14088', 'A4D1S5', 'P10301', 'P10620', 'O14807', 'Q8N6T3', 'Q8WWN9', 'Q9UBF2', 'Q9Y2L6', 'A4D2P6', 'Q9Y689', 'O43482', 'Q9P2Q2', 'Q9H082', 'Q7Z6J2', 'Q96HB5', 'P84095', 'O0…	82	35	12.6977	0
O43741	PRKAB2	['Q96SD1', 'Q9H4L7', 'Q13422', 'O00231', 'Q9UDY6', 'Q9BXA7', 'P15735', 'Q6ZN16', 'O14627', 'Q9UKT9', 'P14920', 'Q96RG2', 'O95685', 'Q9NVI1', 'Q9Y253', 'O76041', 'Q8WXI9', 'Q96PN8', 'Q6SA08', 'Q9UFD9', 'Q96PF2', 'P13861', 'P58004', 'Q9Y2Z0', 'Q8N9N5', 'P58005', 'P17612', 'P62140', 'Q9BYQ4', 'P04637', 'P61289', 'Q08379', 'Q9Y5X4', 'Q15393', 'Q7L4P6', 'Q9BSB4', 'Q9BYV6', 'P57058', 'P13807', 'Q13131'…	136	36	13.4442	0
O43745	CHP2 HCA520	['A4D2P6', 'P11055', 'Q6PEY2', nan, 'Q9Y5Y9', 'Q9BXA6', 'P61163', 'Q8TC94', 'O95259', 'Q9Y623', 'P42025', 'Q8TC29', 'Q13554', 'P17066', 'Q9H568', 'Q8NEB9', nan, 'P16389', 'Q9NSA2', 'Q14318', 'P45378', 'O60861', 'Q15831', 'P54646', 'P52179', nan, 'P68032', 'Q03721', 'A0JP26', 'Q8TCG5', 'P19634', nan, 'Q9Y680', nan, 'Q8NA47', 'P68363', 'O00329', 'Q9ULS6', 'Q9UBC5', 'A6NHL2', 'P0CG39', 'P35498', 'Q9…	375	13	22.0791	0
O43747	AP1G1 ADTG CLAPG1	['Q9NRC6', nan, 'Q96D21', 'O75151', 'P18085', 'Q9Y2Q0', 'Q14964', 'O75369', 'Q9Y6R0', 'Q9H9Y4', 'P05538', 'P55327', 'Q9NVJ2', 'Q9NYX4', 'Q9H4L7', 'O60312', 'Q15642', nan, 'O60641', 'Q9C0B0', 'Q9Y6I3', 'Q15059', 'P11233', 'P01112', 'Q8N8L6', 'P52198', 'P59780', 'Q5SYC1', 'Q9BZZ5', 'P42566', 'Q9Y5K8', 'O75165', 'Q96D09', 'Q96CW1', nan, 'P51809', 'Q8IXI2', 'Q96A58', 'P53680', 'Q96C86', 'P20592', 'Q9…	323	43	24.8698	0
O43749	OR1F1 OLFMF OR1F10 OR1F4 OR1F5 OR1F6 OR1F7 OR1F8 OR1F9			0	0.0395349	0
O43752	STX6	['P01111', 'P20340', 'Q8WVM8', 'P51151', 'Q5QGZ9', 'P63027', 'Q15437', 'P02786', 'Q96AH8', 'P20339', 'Q15833', 'P17081', nan, 'Q8NFH5', 'O94812', 'Q8NHP6', 'Q99747', 'Q49AM1', 'Q969M3', 'Q96IW7', nan, 'Q13277', 'Q9H0N0', 'Q9NRW1', nan, nan, 'Q9UID3', 'P46459', 'P51149', 'Q8WUA4', 'O14662', 'O15155', 'O75379', nan, 'Q9H269', 'O95219', nan, 'Q9BV40', 'O95249', 'Q6PUV4', 'P40616', 'Q4ADV7', 'Q8N4C7'…	174	32	9.42093	0
O43759	SYNGR1	['Q969F0', 'Q86UR5', 'Q07817', nan, 'P29274', 'Q8TBG9', nan, 'P08247', 'P10415']	9	41	24.1256	0
O43760	SYNGR2 UNQ352/PRO615	['P25101', 'P51149', 'Q8TBG9', 'Q9GZP9', 'P08247', 'Q6AZY7', 'O00161', 'P28335', 'Q9BY14', 'Q9Y2T5', 'Q8N205']	11	43	147.112	0
O43761	SYNGR3	[nan, nan, 'Q9UN42', 'P43220', 'P63027', 'Q9NUM3', 'Q504T8', 'P23975', 'Q01959', 'P54219', 'O15126', 'P08247', 'Q8TBG9']	13	7	3.46744	0
O43763	TLX2 HOX11L1 NCX	['Q9H2C1', 'Q13547', 'Q02962', 'Q04917', nan, 'Q9UPM6', 'Q15131', 'Q8NFW5', 'Q8TE12', 'Q02548', 'Q92769', nan, 'Q68G74', 'Q99502', 'O75182', 'P48742', 'P47914', 'P61371', 'A6NNA5', 'P56177', 'Q96ST3', 'Q96QS3', 'O60663', 'Q96A47', 'Q9H444']	25	0	0.130233	0
O43765	SGTA SGT SGT1	['P04843', 'P60059', nan, 'P01037', 'A6NFH5', 'Q9UM13', 'Q5JTZ9', 'P02786', 'Q15654', 'P51161', 'Q13505', 'Q8IWZ6', nan, 'Q6UXF7', 'P32929', 'Q5TZF3', 'Q13232', 'P01282', 'P31431', 'Q969H8', 'P14625', 'P10124', 'Q9NVM1', 'Q8IY18', 'Q96A33', 'Q96LB3', 'P04150', 'P38646', 'P11940', 'O15540', 'P50120', 'P07711', nan, 'O43681', 'Q9Y230', 'P47755', 'Q8IV35', 'P12104', 'P08118', 'P46020', 'Q9BYW2', 'P0…	337	43	28.0326	0
O43766	LIAS LAS HUSSY-01			41	6.32093	1
O43768	ENSA	['Q6P0Q8', 'Q9NYA4', 'Q8WXI2', 'P67775', 'O00743', 'Q6ZMN7', 'Q96GX5', 'Q86TI2', 'P30153', 'Q9UPQ7', 'P60510', 'O14829', 'P62714', 'Q9H4P4', 'Q66LE6', 'O14830', 'Q6Q0C0', 'Q13107', 'P63151', 'O94903', nan, 'P37840', 'Q8N4C8', 'Q8NBX0', nan, 'P62136', 'P31943', 'Q92696', 'P26196', 'P45973', 'O60307', 'O75817', 'O15021', nan, 'Q00005', 'Q9Y2H9', 'P53396', nan, 'P30154', 'Q9Y2T4', 'Q9NUX5', 'Q96I99'…	43	43	125.46	0
O43772	SLC25A20 CAC CACT	['Q6NUK1', 'P23786', 'P51608', 'P24539', 'Q92908', 'Q9UHF7', 'Q9Y6E7', 'P05141', 'O75439', 'P23771', 'O95299', 'Q86X76', 'P26232', 'Q9P035', 'Q6UXV4', 'Q9BWX5', 'P09622', 'O96000', 'P23769', 'B0YJ81', nan, 'P27707', 'P20674', 'Q16082', 'Q02221', 'O95563', 'P12074', 'Q10713', 'P14927', 'Q9NX55', 'Q9Y6M9', 'Q9NZ01', 'P43694', 'Q00325', 'Q9H2R5', nan, 'P17568', 'P12236', nan, 'Q5VWC8', 'O60341', 'P1…	69	43	29.2395	1
O43776	NARS1 NARS NRS	['Q9H4M7', 'P47224', 'Q86YJ6', 'Q16666', 'Q13322', 'Q6PKC3', 'Q13087', 'Q9NRC8', 'Q15637', 'Q15046', 'Q9UJA2', nan, 'P08243', 'O15116', 'O43676', 'Q5VVJ2', nan, 'Q969R2', 'Q69YN4', 'P55036', 'Q5XPI4', 'Q9H4B6', 'P54577', 'P63165', 'P13010', 'Q96Q40', 'Q9H0R6', 'P61956', 'O00469', 'P54253', 'P56192', 'Q5T5P2', 'P56524', 'P22059', 'Q14669', 'Q92769', 'Q6EEV6', nan, nan, 'P0C7T5', 'Q8NBH2', 'Q86VI3'…	118	43	69.7977	0
O43781	DYRK3	['P07910', 'Q16531', 'Q8TCJ0', 'Q04917', 'Q8WXF0', 'Q13151', 'P27348', 'Q6ZVX7', 'P98179', 'B7ZW38', 'Q9UIV1', 'P42696', 'P51817', 'O60861', 'P12814', 'P49756', 'Q2TAY7', 'P46937', 'Q9UKB1', 'Q6R2W3', 'Q96EB6', 'P67870', 'Q12968', 'P09651', 'B1ANS9', 'Q03933', 'Q9NQB0', 'Q52LW3', 'Q00613', 'P51991', 'Q32P51', 'P55854', nan, 'Q6EEV6', 'P51957', 'Q15256', 'Q13243', 'B2RXH8', 'Q16629', 'P22626', 'Q9…	106	23	6.35349	0
O43790	KRT86 KRTHB6	['P42566', 'Q01546', 'Q8NBF2', 'A1XBS5', 'P62993', nan, 'P19012', 'O75147', 'Q9HCM1', 'P00533']	10	3	2.23953	0
O43791	SPOP	['Q9H347', 'Q9GZM8', 'P62979', 'P54727', 'P62877', 'Q12873', 'O94913', 'Q9BQF6', 'Q53GT1', 'O96020', 'Q86YP4', 'Q9H3F6', 'O75367', 'Q9NRR5', 'Q9Y4K3', 'Q8N7F7', 'Q9UBN7', 'P52757', 'Q9H9S0', 'Q9H2X6', 'Q9NXR1', 'Q9UM11', 'Q8TER5', 'Q13098', 'P28702', 'Q9UH77', 'P62837', 'P49327', 'Q9ULU4', 'P10914', 'O43143', 'Q15059', 'Q6PEW1', 'Q8NDA2', 'Q5T7W0', 'Q06330', 'Q13017', 'P63279', 'P17861', 'Q9BYW2'…	262	43	57.314	0
O43795	MYO1B	['Q14019', nan, 'Q12873', 'O60333', nan, 'O95466', 'Q96SI9', 'P61158', 'Q562R1', 'P42336', 'O15144', 'P42768', 'Q96BS2', 'Q9BPX5', 'Q12756', 'Q9H251', nan, 'P48431', 'Q9NZT1', 'P15923', 'Q96FV2', 'P60660', 'P27482', 'P62760', 'Q8NFA0', 'Q5T7N2', 'Q5MJ10', nan, 'P07900', 'Q8NHP6', 'Q92614', 'P43146', 'Q8TDG2', 'Q9H444', 'P10916', 'Q99759', 'P63267', 'Q6ZS81', 'A8K855', 'Q96A32', 'Q9Y6J8', 'B2RU33'…	300	36	23.214	0
O43805	SSNA1 NA14	['P12429', 'O95336', 'Q13363', 'Q9P0N9', 'P62195', 'P30626', 'P0CAP2', nan, 'Q8N4Q1', 'Q9BY32', 'Q86W33', 'Q9NXG0', 'Q08426', nan, 'Q86VQ0', 'Q9HD26', 'O15212', 'Q8TBB1']	18	43	48.8163	0
O43808	SLC25A17 PMP34	['Q58WW2', 'Q5TDP6', 'Q9Y512', 'O14975', 'Q7Z412', 'Q1KMD3', 'O15304', nan, 'Q8N5D0', nan, 'P40855', nan, 'O75381', 'P43005', 'Q13608', 'Q92817', 'P56589', 'Q9BYC5', 'O95292', 'P15104', 'Q16586', 'Q96DI7', nan, 'P14927', 'Q9P2P5', 'Q149M9']	26	39	10.3	0
O43809	NUDT21 CFIM25 CPSF25 CPSF5	['O94913', nan, 'O60563', 'Q15287', 'Q9NP77', 'O94761', 'Q8N5P1', 'Q9Y5S9', 'Q5TC82', 'P61326', 'Q8N684', 'Q08170', 'Q96BU1', 'Q12986', 'Q8WXF1', 'Q07955', 'Q15056', 'Q92879', 'Q9BZI7', 'P49116', 'P27361', 'Q92989', 'Q9GZV5', 'P06748', 'O15379', 'Q69YN4', nan, 'O95639', 'Q9H6S0', 'Q7Z6Z7', nan, 'P08621', 'O14802', 'Q8WXK4', 'Q6B0I6', 'Q9NRI5', 'P42166', 'Q07666', 'P33240', 'Q8N1G4', 'P08670', 'P4…	154	43	43.9209	0
O43813	LANCL1 GPR69A	['Q9NZR2', 'Q13402', 'Q8IWL3', 'A8MTJ3', 'P63096', 'P08754', 'Q5HY92', 'Q9Y315', 'O94992', 'Q9HD43', 'P11488', 'Q13547', 'P19086', 'Q66K14', 'O00213', 'Q9UHR4', 'Q7Z3B1', 'Q6ZU65', 'O94761', 'P17813', 'Q8TBG9', 'Q9NX40', 'Q03113', 'Q6P1J9', 'Q14344', nan, 'P50454', 'Q9H4M7', 'Q12929', 'Q13491', 'P60201', 'Q6N021', 'Q9NP59', 'P04899', 'P78317', 'P42858', 'P35520', 'Q86YT6', 'Q9Y2H1', 'P09471', 'O1…	59	43	33.6605	0
O43815	STRN	['P17275', 'Q15172', 'Q9H4L7', 'P25054', 'P80511', 'P49023', 'Q9BV99', 'P30101', 'P63211', 'Q8IUZ0', nan, 'P40227', 'Q08209', 'Q9NV31', 'Q99527', 'P06702', 'P08754', 'P59768', 'Q86X45', 'Q9H2K2', 'Q8WXA3', 'A6PVS8', 'O15516', 'O00743', 'P67775', 'P09486', 'Q2PPJ7', 'Q9BWJ5', 'Q9Y6Q1', 'P08235', 'Q86WH2', 'Q6GYQ0', 'Q8NEP3', 'Q99832', 'Q69YN4', 'Q9P2W3', 'Q96PV0', 'Q9C099', 'Q9H0R8', 'P05412', nan…	234	35	9.29767	0
O43818	RRP9 RNU3IP2 U355K	['Q14147', 'Q9Y5J1', 'Q9UMX0', 'O76021', nan, 'Q9NPE3', 'Q16531', 'P62861', 'Q9UNX4', nan, 'Q9BYD3', 'P36578', nan, nan, 'Q08211', 'P78345', 'P61247', 'Q96DI7', 'P48681', 'Q96B26', 'P78527', 'Q9Y2R9', 'P60983', nan, 'Q9NRC8', nan, 'Q9H0S4', 'O95478', 'Q9UHK0', 'Q15843', 'Q9Y3D8', 'Q5QJE6', 'Q14692', 'Q9H6R4', 'Q9NR50', 'P62312', 'P0CG48', 'O75817', 'Q16666', 'Q86W42', 'Q9NY61', 'Q8NDG6', 'O00442'…	240	41	11.3837	0
O43819	SCO2	['O95714', 'Q86VQ3', 'P00403', 'P51649', 'Q9P0S2', 'Q53S58', 'Q6A555', 'Q49B96', 'Q99757', 'P05165', 'Q9Y6H1', 'Q9ULD4', 'Q96DN0', 'Q13418', 'O43615', 'Q9UHD4', 'Q9BS26', nan, 'O75880', 'Q9P2K2', 'P0C7P0', 'Q9H4M7', 'P22307', 'P27105', 'P47224', 'Q6PKC3', 'Q13087', 'O43280', 'Q5JTJ3', 'Q9H3N1', 'Q9C002', 'P52758', 'Q9Y277', 'Q9UHD8', 'Q9UI95', 'Q8WWC4', 'O00483', 'Q96RQ3', 'O15400', nan, 'Q96JJ7'…	91	7	1.86977	1
O43820	HYAL3 LUCA3	['P45452', 'Q8N9W6', 'P50281', 'P14780', nan, 'Q92954', 'Q9BY14', 'O75553']	8	11	3.86279	0
O43822	CFAP410 C21orf2 LRRC76	['O00244', 'Q9H871', 'Q96PY6', 'Q9P0W8', 'Q96IK5', 'Q6VN20', 'Q8WW24', 'Q8NCJ5', 'Q96Q42', 'Q8N5Z5', 'Q7L5Y9', 'Q96G75', 'Q96S59', 'P61604', 'Q4G0F5', 'P04004', 'Q86WV1', 'Q9NXV2']	18	37	7.71163	0
O43823	AKAP8 AKAP95	['P62508', 'Q5S007', 'Q9P2S5', 'Q9H0W5', 'Q13111', 'P09651', 'P35408', 'Q13263', nan, 'O95696', 'Q15058', 'Q9BZS1', 'P19838', 'Q9H5Z1', 'Q00653', 'P67809', 'Q12800', 'P49736', 'P17844', 'P46940', nan, 'Q9ULD4', nan, 'Q12802', 'Q9NZI6', 'Q9Y618', 'Q9UFC0', 'Q15418', 'O95235', 'Q9Y240', 'P55318', 'P31943', 'Q9UMN6', 'Q9Y230', 'P42574', 'P24534', 'P61964', 'P0DTE7', 'Q9H4M7', 'Q15291', 'Q92914', 'Q9…	98	40	6.23023	0
O43825	B3GALT2	['O94822', 'O75197', 'Q13286', 'O94829', 'Q9UJJ9', 'Q6ZMB0', 'Q3T906', 'Q4ZIN3', 'Q5NDL2', 'Q96PE1', 'Q8IWK6']	11	8	3.17209	0
O43826	SLC37A4 G6PT G6PT1 PRO0685 TRG19					0
O43827	ANGPTL7 CDT6 UNQ313/PRO356	['P35968', 'Q96GD0', 'Q99832', 'P16112', 'P17987', 'Q02763', 'Q01664', 'P30419', 'P35916', 'P62879', 'Q6PKC3', 'Q15198', 'P17948', 'A6NDG6', 'Q9Y3I1']	15	5	1.35349	0
O43829	ZBTB14 ZFP161 ZNF478	['Q8NEM1', 'Q92993', 'P10070', 'Q15013', 'Q6P3V2', 'Q5TC82', 'Q00536', 'Q05481', 'A6NM28', 'Q8WUH1', 'Q5TBB1', nan, 'Q02386', nan, 'A6NN14', 'Q15928', 'Q99676', 'Q8NHY5', 'Q9Y2X9', 'Q68DY1', 'Q9UIH9', nan, 'Q96N22', 'P35789', 'Q96K83', 'P15927', 'O15550', 'Q9HBT7', 'Q96SQ5', 'Q9BYV6', 'Q9NPC7', 'O95863', 'Q8TF20', 'Q5HYK9', 'O14628', 'O43345', 'P08151', 'A8MUV8', 'P10073', 'Q8IYX0', 'Q9UIF8', 'A8…	118	41	13.3814	0
O43837	IDH3B	[nan, 'P00505', 'P25705', 'Q9NZ52', 'Q96CN7', 'Q7Z4Y8', 'P42574', 'P09622', 'P43155', 'O43847', 'P21912', 'P05141', 'O14561', 'Q8IX04', 'P31040', 'Q9NWS0', 'Q9BUR5', 'P07195', 'O75251', 'P11177', 'O95139', 'P17858', 'O43181', 'Q5I0G3', 'P07919', 'Q9ULJ8', 'P29803', 'Q9BVS5', 'Q9H4M7', 'Q9NR23', 'P21953', 'P36776', 'P21695', 'Q01813', 'Q9H173', 'Q02338', nan, 'O43566', nan, nan, 'P42285', 'Q86YT6'…	152	43	59.407	0
O43847	NRDC NRD1	['Q01469', 'Q9H777', 'P31946', 'P04792', 'Q9Y297', 'P63151', nan, 'Q9ULD0', 'Q9NPH0', 'P31930', 'O76031', 'P48200', 'P07237', 'P09001', 'Q15631', 'O00483', 'Q9Y312', 'P16234', 'Q8N465', 'Q969S9', 'Q9BVP2', 'O75489', 'P21399', 'P10809', 'Q9NR19', 'Q96T60', 'O15511', 'Q9UQ10', 'Q9P0P8', 'P57054', 'Q9HCC0', 'Q96KP4', 'Q9NUB1', 'Q7Z333', 'Q9NZ94', 'Q9BTZ2', 'Q9BPX5', 'P49902', 'P62979', 'O95336', 'P0…	157	43	42.893	0
O43852	CALU	['P49588', 'Q969G5', 'P0DP24', 'P06748', 'Q02241', 'Q5JTZ9', 'Q96FW1', 'Q9UGP8', 'P27797', 'Q58WW2', nan, 'P29401', 'P0DP25', 'O14967', 'O14965', 'Q8IXL6', 'P13073', 'O95696', 'P46060', 'Q9NSE4', 'P26038', 'P02743', 'P13569', 'P80303', 'P04049', 'Q14197', 'P05155', 'Q96EK5', 'Q9H492', 'Q9H009', 'P63241', 'Q9UPN9', 'Q96CF2', 'Q96GD4', 'O75503', 'P07996', 'P00533', 'P14625', 'Q9UGI8', 'Q96AJ1', 'Q9…	120	43	90.8791	0
O43854	EDIL3 DEL1	['Q00532', 'P20701', 'O94910', 'O00165', 'P06756', 'P02787', 'Q9UHK0', 'Q9H0W5', 'P11215', 'P05106', 'P18084', nan, 'Q15058']	13	30	18.014	0
O43861	ATP9B ATPIIB NEO1L HUSSY-20	['Q9Y2Q0', 'P98194', 'Q7Z478', 'P05538', 'P50993', 'Q9BW60', 'Q7Z3U7', 'Q01814', 'O60312', 'Q14165', 'Q9HD20', 'Q9H2U2', 'Q9H7F0', 'O15116', 'Q4VNC0', 'Q9H2U1', 'Q69YN4', 'Q9P241', 'P16615', 'P13637', 'Q9P2J5', 'Q9Y3R5', 'O94823', 'Q9Y4Y9', 'Q8N2U9', 'O14983', nan, 'O75185', 'Q9Y2G3', 'Q15034', 'O95562', nan, 'P54707', 'P14866', 'P11387', nan, 'Q9NTI2', 'Q8WV19', nan, nan, 'P20020', 'Q8TF62', 'Q8…	73	42	11.9465	0
O43865	AHCYL1 DCAL IRBIT XPVKONA	['Q9Y623', 'P39687', 'Q9HD36', 'P78362', 'Q8IXZ2', 'Q96SB4', 'Q9UBT2', 'Q04726', 'P07737', 'Q96P47', 'Q9UMY4', 'O43310', 'Q9BZF9', 'Q9BTT0', 'Q8TBB1', 'Q9H336', 'Q8N8X9', 'Q96IQ9', 'Q03403', 'P23497', 'Q9H4L7', 'P15121', 'P62987', 'P48431', 'P12277', 'P08319', 'Q14166', 'Q96S79', 'O60218', 'P14550', 'O14964', 'P54107', 'Q8N142', 'Q14444', 'P11021', 'P48060', 'P21281', 'P11055', 'P17516', 'P38646'…	300	41	63.4465	0
O43866	CD5L API6 UNQ203/PRO229	['P06127', 'P49327']	2	4	20.2465	0
O43868	SLC28A2 CNT2	['Q9HAS3', 'Q9H3P7', 'P30101', 'O00337', 'Q53FP2', 'Q6PL24', 'Q8NCS4', 'Q14181']	8	8	6.03023	0
O43889	CREB3 LZIP	['Q16649', 'Q9Y2U9', 'P16220', 'Q8IUR6', nan, 'Q00653', 'Q16236', 'Q9GZN2', 'P84022', 'Q9BZS1', 'Q6ZMT4', nan, 'Q9Y2K7', 'Q86UT6', 'Q8WYK2', 'Q9Y5Z7', 'P56470', 'Q8TEY5', 'O15294', 'Q13976', 'O14981', 'Q68CJ9', 'Q9NQX4', 'Q70SY1', 'Q15466', 'Q9NVV9', 'P18847', 'Q9Y6X3', 'Q13438', 'P02652', 'Q9Y4A8', 'Q9NQQ7', 'Q12899', 'Q9NR55', 'O15379', 'Q92989', 'Q8TBG9', 'Q16621', 'P50539', 'Q92905', 'P53567'…	78	43	23.7093	0
O43895	XPNPEP2	['P60174', 'Q8NDH3', nan, 'Q9Y5Y2', 'P68106', 'P30048', 'Q8TB37', 'O75928', 'Q9ULJ6', 'O75716', 'P22314', 'O15550', 'P51854', 'P04040', 'Q9BYV1', 'P49756', 'P07954', 'Q9H3K6', 'Q00688', 'Q9H0R6', 'Q8IUZ5', 'P21549', 'Q5T0F9', 'O15054', 'Q6P1N0', 'Q86WA6', 'Q9C0B1', 'P41226', nan, 'A0AVT1', 'P56545', 'Q53S33', 'Q13162', 'Q6NT32', 'Q8N0X4', 'P49773', 'Q9ULX5', 'Q02252', 'P49247', 'P53602', 'Q8TBG4'…	105	14	14.8605	0
O43896	KIF1C KIAA0706	['O95793', 'P68371', 'Q12756', 'O43663', 'Q8N4N8', 'Q9NS87', 'P63104', 'Q674X7', 'Q9UJC3', 'Q9UJT0', 'O60333', 'Q3ZCM7', 'P62760', 'Q8IUQ4', nan, 'Q9NVJ2', nan, 'Q86VH2', 'Q9UKX2', 'P07437', 'Q12965', 'Q9C086', 'P35579', 'P20337', 'Q9UKX3', 'Q92614', 'Q14807', 'Q15029', 'Q8NI27', 'P45880', 'P62258', 'Q7Z4S6', 'Q13885', nan, 'Q71U36', 'P08590', nan, 'P61088', 'Q96EK5', 'Q9Y2K3', 'Q9UPQ3', nan, 'P5…	195	37	37.7256	0
O43897	TLL1 TLL	['Q8IZC6', 'Q9NQ76', 'Q3B7I2', 'P02462', 'P08572', nan, 'P51532', 'P29400', 'P51531', 'Q9P218', 'P02745', 'Q6P1J9', 'Q9H2X0', 'Q14993', 'P13497', 'P09871', 'Q96HF1', 'Q2UY09', 'Q17RW2', 'Q13751', nan, 'Q16787', 'O00187', 'P53420', 'O15230', 'P05997', 'P12644', 'Q6ZMI3', 'Q9Y2B0', 'P11226', 'Q9NYV6', 'Q15742', 'Q9NRN5', 'Q13506', 'Q96P44', 'P32929', 'P02452', 'P14866', 'P12643', nan]	40	2	1.2814	1
O43900	PRICKLE3 LMO6	['Q9UNA1', 'O14640', 'O14641', 'O75044', 'P0DMP2', 'Q9NXL2', nan, 'P46939', 'Q96N96', 'Q5TG30', 'Q9NYQ7', 'Q8NCB2', 'Q86UX7', nan, 'Q9NVD7', 'Q0JRZ9', 'P15882', 'Q9UKW4', 'Q70Z35', 'Q9BRR9', nan, 'Q14332', 'O75817', 'P62258', 'O75928', 'Q14185', 'Q9UBR4', 'P48742', 'Q9NYQ6', 'Q7Z6B7', 'Q9BQI5', 'O43639', 'Q9BQL6', 'P35913', 'O43791', 'Q96DR7', 'Q8TCU6', 'Q12907', 'Q96SU4', 'P50552', 'Q8NF91', 'Q9…	185	24	3.76047	0
O43903	GAS2	['O15511', 'Q9Y334', 'B2RU33', 'Q96AX9', 'Q8TDY3', 'A8K855', 'Q96L12', 'P63267', 'P36957', 'Q6UY14', 'Q8TDG2', 'P40123', 'P27482', nan, 'Q9NZT1', 'Q8N1I0', 'Q9UBT7', 'Q562R1', 'Q9BPX5', 'P42768', nan, nan, 'P61158', 'P0CE71', 'Q9Y6E2', 'Q13813', 'Q9Y566', 'P0DP25', 'Q9BZZ2', 'Q8IVL0', 'Q86YR6', 'Q8N6G6', 'Q6S545', 'Q9UIW2', 'Q9BUY7', 'P57078', 'Q9H981', 'Q9BSW2', 'P58872', 'Q13576', 'A0A0A6YYL3',…	157	2	1.61628	0
O43909	EXTL3 EXTL1L EXTR1 KIAA0519	['Q16394', 'Q6AZY7', 'Q69YN4', 'Q9H8X2', 'P05451', 'Q9UBQ6', 'Q9H4A5', 'Q92935', 'Q96F46', 'P98170', 'Q9H4A6', 'Q5D1E8', 'Q92633', 'Q06141', 'P54253', 'Q93063', 'Q96G27']	17	35	11.3581	0
O43913	ORC5 ORC5L	['Q8IZD2', 'P27694', 'Q9UBU7', 'O60264', 'Q92830', 'Q13416', 'P78317', 'P15927', 'Q9H4M7', 'P33991', 'P42771', 'O75604', 'Q13156', 'P23743', 'Q99741', 'P62136', 'Q9BWE0', 'Q9UFC0', 'Q4G0Z9', 'Q5QP82', 'Q5W0B1', 'Q13616', 'Q13619', 'P35244', 'O43929', 'Q9Y5V0', 'P49736', 'P06493', 'P33993', 'P83916', 'Q6PJI9', nan, 'Q14566', 'O75419', 'O95644', 'Q92831', 'P24941', nan, 'Q9GZX7', 'P14635', 'Q16576'…	76	41	12.493	0
O43914	TYROBP DAP12 KARAP	['P24071', 'A8K4G0', 'Q9UGN4', 'P12931', 'O15357', 'Q08ET2', 'O75791', 'P40259', 'P42338', 'Q9HCN6', 'P06239', 'P43626', 'Q12918', 'P02649', 'Q9UKW4', 'Q5T2D2', 'Q9BXN2', 'P24941', 'Q9BY67', 'O43561', 'P26718', 'P06241', 'P26715', 'P20138', 'Q9NY25', 'P27986', 'P43628', 'P60568', 'P52735', 'O60760', 'P16885', 'O00459', 'P11215', 'Q8TD46', 'Q6Q8B3', 'Q86YW5', 'P01889', nan, 'Q9HCM2', 'P43403', 'O7…	100	43	349.402	0
O43915	VEGFD FIGF	['P49767', 'Q9Y4X3', 'O60462', 'Q7Z7L7', 'P02751', 'P46108', 'P24278', 'Q6UXH8', 'O14786', 'P08648', 'P05556', 'Q9NR09', 'O14908', 'P35968', 'Q9P0J7', 'P61073', 'P49763', 'P56199', 'P36888', 'P13612', 'P17301', 'Q13797', 'P35916', 'P17948', 'P49765', 'Q15836', 'Q13443', 'Q5T4S7', 'O95396', nan, 'P08123', 'P00533', 'P04629', 'P02452']	34	17	4.16512	0
O43916	CHST1			9	3.02093	0
O43918	AIRE APECED	['O60806', 'O60563', 'Q92541', 'Q7L9B9', 'Q9NRG0', 'Q9UBN7', 'P52434', 'P04908', 'Q5VVJ2', 'P62877', 'Q9P1U0', nan, 'Q09028', nan, 'Q15059', 'O60516', 'Q06330', 'Q9P1U1', 'P62875', 'P61160', 'Q9H9F9', nan, 'Q9UEE9', nan, 'Q6PI98', 'P35222', 'P63279', 'Q96DB2', nan, 'O00629', 'Q9NZ32', 'P62805', 'Q9P2K3', 'P62805', 'P62487', 'Q96ST3', nan, 'P49450', 'O94805', 'Q9Y535', 'Q6NXT2', 'Q12830', 'Q16778'…	328	0	0.0209302	0
O43920	NDUFS5	['P30531', nan, 'Q9NZ45', 'P35232', 'P45880', 'Q9HBG4', 'O15239', 'P62191', 'Q10713', 'O75489', 'A0A096LP55', 'P09471', 'O43677', 'Q9Y345', 'Q9UN76', 'Q93050', 'Q9HBL8', 'P56556', 'O00217', 'P19087', 'O00483', 'P08247', 'Q9NZJ7', 'P51970', 'P56385', 'P31930', 'Q16854', nan, 'O43674', 'P08574', 'Q9Y6C9', 'O95167', 'O75438', 'Q13488', 'Q9Y639', 'P03923', 'Q16891', 'P19404', 'Q13200', 'Q96CU9', nan,…	160	43	267.2	0
O43921	EFNA2 EPLG6 LERK6	['P29317', 'Q8NHQ1', 'Q9Y2I2', 'P21709', 'P28799', 'P16070', 'P29322', 'Q16584', 'O14672', 'Q16620', 'Q15375', 'P54762', nan, 'O75445', 'P98172', 'P29323', 'Q15768', 'P52803', nan, 'P54753', 'Q9UKY1', 'P52797', 'P54760', 'P29320', nan, 'Q92560', 'P20827', 'P52798', 'O14493', 'Q5JZY3', 'P37023', nan, 'P06239', 'Q9NYQ7', 'P04629', 'P54764']	36	3	0.74186	0
O43924	PDE6D PDED	['Q9NVJ2', 'P61224', 'P37837', 'Q8WTQ7', 'Q15633', 'O43306', nan, 'P51841', 'Q96S79', 'Q15669', 'Q13432', 'Q96L33', 'Q5H913', 'P01111', 'Q8WUD1', 'Q96HU8', 'Q5SZD1', 'P57735', 'P55040', 'O94955', 'Q96PN6', 'Q8WVJ9', 'Q96A58', 'Q9NVH1', 'Q99578', 'P25092', nan, 'Q9Y227', 'Q8N4G2', 'Q16774', 'Q8IVW1', 'Q15672', nan, 'Q9Y3L5', 'Q9BXI3', 'P61019', 'O14807', 'P17081', 'P62491', 'Q9BYZ6', 'Q9BU20', 'Q8…	185	42	23.2	0
O43927	CXCL13 BCA1 BLC SCYB13	['P59768', 'Q99731', 'P32248', 'P10720', 'P25025', 'P49682', 'Q9NPB9', nan, 'Q9Y275', 'P51681', 'Q8NHW4', 'P38936', 'P32302', 'P42830', 'Q07817', 'P32246', 'P62873', 'P17735', 'P13500', 'P02778', 'Q9NRJ3', 'P25024', 'P04899', 'P41159', 'P61073']	25	16	42.4163	0
O43929	ORC4 ORC4L	['P62805', 'P33992', 'Q9UBD5', 'Q7L590', 'P35244', 'Q13416', 'P62805', 'P25205', 'Q9NPA8', 'Q9NXL9', 'O60318', 'P62805', 'P15927', 'P62805', 'O14929', 'Q6P597', 'Q9H211', 'P33991', 'Q9H4M7', 'Q12952', 'P24864', 'Q9BWE0', 'P13500', 'Q16576', 'P49116', 'P27694', 'Q9UBU7', 'Q9UFC0', 'O94761', 'Q4G0Z9', 'P46527', 'Q5QP82', 'P24385', 'P13010', 'P62805', 'Q99626', 'Q7LG56', 'Q9UBG7', 'O00311', 'Q8TAD8'…	83	42	14.7791	1
O43930	PRKY					0
O43933	PEX1	['P56962', nan, 'P25787', 'Q9H8S5', 'P32189', 'O15400', 'O95630', 'P30153', 'Q14410', 'O00231', nan, 'P78396', 'O43242', 'Q13190', 'Q6UX01', 'Q15836', nan, 'Q13618', 'Q04206', 'P17980', 'Q6PL18', nan, 'P24864', 'Q13200', 'Q86YJ5', 'O95714', 'O00232', 'Q4G0J3', nan, 'O00487', 'P68543', 'P32856', 'Q9BZV1', 'Q13608', 'O95721', 'O15205', 'Q92905', 'Q15843', 'Q6ZS86', nan, 'Q6FIF0', 'P51668', 'P62861'…	239	37	7.72558	0
O60216	RAD21 HR21 KIAA0078 NXP1 SCC1	['O95503', 'Q8IZU3', 'Q01860', 'P52701', 'Q9BWF3', 'Q9NRI5', 'Q96CF2', 'P0C5Y9', 'P78368', 'P12004', 'P63165', nan, 'Q9HCP0', 'Q96PZ0', nan, 'P67775', 'Q6ZU65', 'Q96MG7', 'Q9UH99', 'Q12873', 'P61244', 'P53350', 'O95072', 'Q8IWV7', 'Q96GD4', 'Q8TF76', 'P45973', 'Q9BXU0', 'P20700', 'P03372', 'P50539', 'Q9NP77', 'O75362', 'P42695', 'Q96A08', 'Q12874', 'O60264', 'Q16778', 'Q13535', 'Q16576', 'Q8IWV8'…	245	43	74.7186	1
O60218	AKR1B10 AKR1B11	['Q96NY7', 'P08319', 'P30520', 'P61970', 'Q02252', 'Q96KN2', 'P60981', 'O95045', 'P51857', 'Q9P0K9', 'P07195', 'P63165', 'Q969P5', 'Q8IX04', 'Q13085', nan, nan, 'P40394', 'Q6P9B6', 'Q9NZA1', 'O15382', 'Q96DB5', 'O00628', 'Q15257', 'P78417', 'P11766', 'P35080', 'P25103', 'Q3MIX3', 'Q9NYB0', 'P07864', 'Q9Y696', 'P00558', 'Q15645', 'P30085', 'P30837', 'P21452', 'Q8NCF5', 'Q9UQB3', nan, 'Q8NI37', 'P0…	113	14	46.2349	0
O60220	TIMM8A DDP DDP1 TIM8A	['P35232', 'O94919', 'P48426', 'Q9H9B4', 'Q9NYU1', 'Q9UJS0', 'Q969M1', 'Q96I36', nan, 'Q96AJ9', 'Q9Y5J7', 'P0C024', 'Q9HBL7', 'Q16186', 'O00429', nan, 'Q9BZE3', 'Q16543', 'P62805', 'P32320', 'O14925', 'P58557', 'Q9NPL8', 'Q96QS3', 'Q9Y5L4', 'P00374', 'Q969G5', 'P13073', 'Q8TB72', 'Q15560', 'O14933', 'P23193', 'O43542', 'P62072', 'Q9UEU0', 'O75886', 'Q9NYU2', 'Q92783', 'Q92896', 'O96008', 'O75880'…	58	40	7.32093	0
O60229	KALRN DUET DUO HAPIP TRAD	['Q8WXI2', 'Q9UPY3', 'Q9BX66', 'A0A096LNW5', 'Q8TDY8', 'P98172', 'P52732', 'P08134', 'Q99459', 'Q9ULH0', 'Q2VWP7', 'Q9NVP4', 'Q5IJ48', 'P82279', nan, 'Q9P1Y5', nan, 'Q9GZM8', 'Q16659', 'Q05586', 'Q9Y2H0', 'P54257', nan, 'P19022', 'Q6ZRF8', 'Q8NE79', 'P29992', 'Q9H3F6', 'Q96PV0', 'Q5T5P2', 'P05412', 'O00213', 'Q02410', 'Q6ZTA4', 'Q69YN4', 'Q9Y219', 'Q9UBN7', 'P46109', 'Q86VW0', 'O15020', 'Q13224',…	141	21	5.0186	0
O60231	DHX16 DBP2 DDX16 KIAA0577 PRP2	['P06730', 'O95926', nan, 'Q8NC51', 'Q9NZN4', 'Q9Y4Y9', 'Q9H583', 'Q8WVM0', 'A6NMX2', 'Q9H2I8', 'Q12788', 'Q9UQ35', nan, 'Q14240', 'Q96DF8', 'Q14690', 'O14578', 'Q6NS38', 'P62306', 'Q5SXM2', 'Q15029', 'Q9HCG8', 'Q5VYS8', 'Q13601', 'Q8NDF8', nan, 'Q53F19', 'Q8WWY3', 'Q9Y3A4', 'Q9H6R0', nan, 'Q9NR30', 'Q01085', 'O60508', 'P62314', 'P62269', 'P62424', 'Q587J7', 'Q9H5Q4', 'Q15269', 'Q9BYD1', nan, 'Q5…	384	28	3.78837	0
O60232	ZNRD2 SSSCA1	['Q9Y230', 'Q04726', 'O75312', 'Q93045', 'Q8NG08', 'Q96JN8', 'Q92526', 'Q9NPJ1', 'Q6YHU6', 'P15374', nan, 'Q8TEV9', 'Q15942', 'Q9BTV7', 'P40227', 'Q9NUL7', 'Q6FI81', 'Q9Y6A5', 'P61956', 'P49368', 'O75161', 'Q9BXU8', 'P02794', 'O95235', 'P17987', 'P63165', 'P51946', 'Q8N3J3', nan, 'Q99614', 'P37802', 'Q9NVR7', 'Q9Y228', 'O95347', 'Q92572', 'P22234', 'Q8N4E7', 'P78371', 'P21281', 'Q9BUF5', 'Q93008'…	105	43	34.5256	0
O60235	TMPRSS11D HAT	['Q9BYF1', 'P15144', nan, 'P55085', 'Q16878', 'P10809']	6	2	2.40698	0
O60237	PPP1R12B MYPT2	['Q15058', 'P19105', 'P23396', 'O15294', 'Q13619', 'P51148', 'P24844', 'P11142', 'Q9H6V9', 'Q92614', 'P35579', 'Q8N3D4', 'Q8NDI1', 'Q8TEW8', 'Q6ZMV7', 'P35609', 'O43707', 'P43686', 'P49593', 'P07099', nan, 'Q5S007', 'Q13976', 'O14974', nan, 'Q15276', 'Q8TEW0', 'Q9UKB1', 'Q9BZL4', 'Q96H55', 'Q96A00', 'P08571', 'Q9BPZ7', 'Q86Y37', 'Q9UL26', 'Q8WY54', 'Q13636', 'Q9H5N1', 'O43566', 'Q13111', 'O14976'…	98	37	64.1163	0
O60238	BNIP3L BNIP3A BNIP3H NIX	['P08138', 'Q9H492', 'Q08708', 'Q02241', 'Q15848', 'Q96H55', 'Q9H0R8', 'Q658P3', nan, 'O43464', 'Q15382', nan, 'O14920', 'Q9NQ11', 'Q9NRQ5', 'Q9Y4P8', 'Q14790', 'Q9P0W8', 'Q7Z6J0', 'Q92851', 'Q8TEP8', 'Q92934', 'Q9UBY8', 'Q14457', 'Q8IVP5', nan, 'Q5T700', 'Q9Y2R9', 'Q07817', 'Q9H2S6', 'P46782', 'Q96IX5', 'P10415', 'P51452', nan, 'O95166', 'A6NCE7', 'P60520', 'Q687X5', 'Q8TEJ3', 'P78559', nan, 'Q8…	53	43	78.6558	0
O60239	SH3BP5 SAB	['Q9ULI4', 'P53778', 'O95271', 'P25963', 'Q06187', 'Q9NS87', 'Q6ZMV9', 'Q15424', 'P04040', 'Q5T0N5', 'Q9NWH9', 'P62993', 'Q9ULW6', 'Q15907', nan, nan, 'Q8NF91', 'P46109', 'Q9NRI5', 'O00399', 'Q01082', nan, 'Q8IY31', 'Q9BX10', 'O14782', 'Q2KJY2', 'P45984', 'P12931', 'P61106', nan, 'O15066', 'Q14151', 'Q99459', 'P45983', 'Q9NV70', 'O00178', nan, 'Q9P2A4', nan, nan, 'P52803', 'Q07817', 'Q9BRR8', 'P6…	44	43	51.2326	0
O60240	PLIN1 PERI PLIN	['Q05469', 'P08670', 'Q96AD5', 'Q13501', 'Q9UHH9', 'Q92551', 'O95140', 'P48552', 'Q92667', nan, 'P04114', 'Q5M775', 'Q96G97', 'Q9Y2P4', 'Q9NST1', 'P61006', 'Q9H492', 'Q03135', 'Q00G26', 'O14520', 'Q8TB40', 'P11142', nan, 'O60343']	24	12	28.3209	0
O60241	ADGRB2 BAI2	['Q06546', 'Q9Y566', 'Q9NQW6', 'Q9UPX8', 'Q96L11', nan, 'P02747', 'O43663', 'Q9P2M1', 'Q06547', 'P19086', 'O14514', 'Q9Y3M8', 'P09681', 'Q99962', 'Q07960', 'P02745', 'P63096', 'Q96PV0']	19	7	2.86977	0
O60242	ADGRB3 BAI3 KIAA0550	['Q5VWW1', 'Q96PV0', 'P02745', 'Q99962', 'P32121', 'O14514', 'O75973', 'Q92556', 'Q86Z23', 'P02747', 'Q7Z5L3', nan, 'Q14185', nan]	14	5	2.2	0
O60243	HS6ST1 HS6ST	['Q9Y2A9', 'O94923', nan, 'P59665', 'Q01523', 'Q9UGM1', 'Q02297', 'Q69YN4', 'Q04741', 'Q7LGA3']	10	37	15.1093	0
O60244	MED14 ARC150 CRSP2 CXorf4 DRIP150 EXLM1 RGR1 TRAP170	['Q6SJ96', 'Q8N8B7', 'Q9Y5B0', 'P24863', 'P53803', 'P36954', 'Q96PU8', 'Q15788', 'Q16665', 'O75448', 'Q12888', 'P0CAP1', 'P10827', 'Q9H0E9', 'Q86YN6', 'P19388', 'Q93074', 'P04198', 'P04150', 'Q9Y6Q9', 'P13984', 'Q14994', 'O60885', 'O14802', 'Q9NRL2', 'Q8NDV7', 'P09874', 'Q12830', 'O15514', 'P0DPB6', 'P30876', 'Q92793', 'P03372', 'Q8TF46', 'Q96MN5', 'Q5T200', 'Q9P086', 'P34810', 'Q06587', 'Q9Y4A5'…	190	36	13.1419	0
O60248	SOX15 SOX12 SOX20 SOX26 SOX27	[nan, 'O96004', 'Q6P1X5', 'O15550', 'P56915', 'P20264', 'Q13285', 'P55318', 'Q9UPG8', 'Q9Y261', 'Q9H9S0', 'Q13643', 'Q06416', 'P63279', 'P78337', 'O00482', 'P15172', 'Q6DJT9', 'P28069', 'Q13263', 'P43246', 'Q02078', 'Q01860', 'P55317', 'Q99549', 'O75364', 'Q14814', 'Q06413']	28	9	3.5186	0
O60256	PRPSAP2	['P54253', 'P11177', 'O94761', 'P63165', 'P08579', 'P21953', 'P17252', 'Q9Y6Y0', 'Q9H4M7', nan, 'P47974', 'Q9HB19', 'O76021', 'Q9UGC7', 'P55854', 'Q99747', 'Q13164', 'O75390', 'Q9GZL7', 'Q8N1G4', nan, 'P53597', 'Q7Z4G4', 'Q5S007', 'Q6IQ23', 'Q13263', 'Q8NCF5', nan, 'P61956', 'P11182', 'O00330', 'A6NHQ4', 'Q9UJA5', 'O75832', 'Q5J8M3', 'Q6EEV6', 'P49427', 'O75208', 'Q04323', 'P60891', 'P36957', 'P1…	53	42	27.0674	0
O60258	FGF17 UNQ161/PRO187	['Q13480', 'P0CG48', 'P49771', 'P22681', 'P55075', 'P0DP25', nan, 'O43155', 'P22607', 'P62993', 'P62979', 'P10721', 'Q9NZU0', 'P11487', 'Q8NEB9', 'P35968', 'O43559', 'P21802', 'P42336', 'P31371', 'Q02763', 'O15520', 'P26441', 'P12034', 'Q9NP95', 'P10767', 'Q9NZU1', 'Q99570', 'P22455', 'P0DP24', 'P19174', 'P36888', 'Q86Z14', 'P09038', 'Q9UQC2', 'Q15198', 'P29353', 'P23560', 'Q8N441', 'P21781', nan…	78	0	0.281395	0
O60259	KLK8 NRPN PRSS19 TADG14 UNQ283/PRO322	['Q5VVH2', 'P29466', 'Q9NY64', nan, 'Q8IUH5', 'P84085', 'P05154', 'Q96BW9', 'P20648', 'P03886', 'P43007', 'P10809', nan, 'P16070', 'Q16878', nan, 'P50454', 'Q96DA2', 'Q14964']	19	5	5.14884	0
O60260	PRKN PARK2	['Q969T4', 'P45880', 'A6NMX2', 'A6QL63', 'Q99460', 'P62191', 'Q16186', 'P10415', 'P09936', 'P06730', 'Q9NX47', 'Q9UHD9', 'P0DMV9', 'O15354', 'Q5VT66', 'P07951', nan, nan, 'Q8IXI1', 'P04406', 'Q9BYM8', 'Q96S82', 'P0CG47', 'P10809', 'Q16401', 'P38936', 'Q9BT88', 'O95997', 'P48556', nan, 'Q15772', 'Q86XD8', 'Q9BYT3', 'P49720', 'P20591', 'P17600', 'P49427', 'P07900', 'O43464', 'Q9Y3D6', 'P14866', 'P0…	419	14	3.14186	0
O60264	SMARCA5 SNF2H WCRF135	[nan, 'Q969S8', 'Q9Y2Y1', 'Q9NXR1', 'Q9NR33', 'Q9H9S0', 'O00267', 'Q9Y265', 'P62807', 'Q8N0S6', 'P48431', 'Q9H4L7', 'Q9Y6K1', 'P62805', 'Q5T7W0', 'Q09472', 'Q7KZ85', 'Q99459', 'Q8N6T7', 'O43463', 'A8MT69', nan, 'Q9BY41', 'Q9BVI0', 'Q562R1', 'O43663', 'P21397', 'P62805', 'Q96QV6', 'O75367', 'P61158', 'O75376', 'O95402', 'O75531', 'P17676', nan, 'Q12873', 'P61244', 'P62807', nan, 'O14646', nan, 'O6…	598	43	22.1721	0
O60266	ADCY3 KIAA0511	['O94805', 'O60262', nan, 'Q8TDY3', 'O15156', 'O00408', 'B2RU33', 'P09471', 'O75355', 'P31321', 'Q9NZ32', 'Q07343', 'P63267', 'Q9HBU9', 'P50150', 'P14866', 'Q5TCS8', 'O76083', 'Q8TDG2', 'O95837', 'P61952', 'P19087', 'P16499', 'Q13946', 'P61160', 'P40123', 'Q9P1U1', 'P54750', 'P17612', 'P30793', 'Q08499', 'Q14432', nan, nan, 'Q9BY32', nan, 'Q562R1', 'P13861', 'Q9NP56', 'P61158', 'P19086', 'Q96A58'…	158	38	23.3442	0
O60269	GPRIN2 KIAA0514	['P62258', 'Q7L0Q8', 'Q96FJ2', 'A1A4G5', 'Q9BYV6', 'P59990', 'P09471', 'P51572', 'Q6ZVF9', 'Q969Q1', 'Q9BYR0', 'P60370']	12	8	2.30698	0
O60271	SPAG9 HSS KIAA0516 MAPK8IP4 SYD1 HLC6	['P55283', 'O60333', 'Q13325', 'P53350', 'P61244', 'Q9Y6G9', 'A6ND01', 'P19022', 'Q9UDT6', 'Q9H8V3', 'A2A3L6', 'P05412', 'Q9UPT6', 'Q96RK4', 'Q9H1H9', 'Q96AY4', 'O95801', 'Q96BM9', 'O43237', 'Q69YN4', 'O15054', 'Q9Y2Z0', 'P27361', 'Q5XPI4', 'P45985', 'Q9UMX5', 'Q7Z6Z7', 'O14733', 'P35221', 'Q5XKK7', 'Q9NRC8', 'P61026', 'P30622', 'Q99683', 'P00533', 'Q9P0W8', 'Q7Z6J0', 'Q38SD2', 'Q8WXU2', 'Q15018'…	165	38	27.4767	0
O60281	ZNF292 KIAA0530	['Q69YN4', 'Q9C098', 'P83916', 'O00213', 'O95619', 'O15550', 'O15054', 'O43463', 'P07237', 'P45973', 'Q13523', 'Q13185', 'Q15058']	13	39	12.0442	0
O60282	KIF5C KIAA0531 NKHC2	['P27348', 'Q9NP86', 'Q5THR3', 'Q9H0H5', 'Q8TD57', 'Q8IY85', 'Q9UNT1', 'Q14204', 'P0DP23', 'Q9H6T3', 'P11055', 'Q6PEY2', 'A4D2P6', 'Q9UHY8', 'Q9UI08', 'Q8TE73', 'Q9BXU9', nan, nan, 'O75334', 'Q9Y623', 'Q04917', 'O95166', 'O60522', 'A6NHL2', 'Q9UBK7', 'Q15596', 'Q9UBC5', nan, 'P22676', 'P68363', 'P55008', 'Q96JN8', 'Q9Y4D1', 'Q7Z736', 'Q03721', nan, 'Q13263', 'P62491', 'Q15555', 'Q96NW4', 'P30260'…	336	8	8.44419	0
O60284	ST18 KIAA0535 ZNF387	['O75182', 'P25208', 'P11387', 'Q969P6', 'Q96ST3', 'Q96AX9', 'Q86YT6', 'Q99941', 'Q9P243', 'P09874', 'P13010', 'Q9UGN5']	12	1	0.425581	0
O60285	NUAK1 ARK5 KIAA0537 OMPHK1	['P38936', 'P36873', 'Q9UKB1', 'O95429', 'O14974', 'Q9UL15', 'Q9UQ35', 'O60237', 'Q92574', 'P53350', 'Q9BZL4', 'Q13131', 'O95817', 'Q9Y297', 'Q7Z794', 'Q13616', 'O95835', 'Q15831', 'P63208', 'P62140', 'P04637', 'Q8TCJ0', 'Q69YN4', 'Q14974', 'Q12972', 'Q93008']	26	26	6.88837	0
O60291	MGRN1 KIAA0544 RNF156	['Q99816', 'Q6UX41', 'Q86UV6', nan, 'Q86W74', 'Q96LR4', 'Q9UKV5', 'P60604', 'O75882', 'Q01718', 'O00213', 'Q8IWA4', 'Q01726', 'P61077', 'Q9UQ74', nan, 'Q8TCY5', nan, 'P63279', 'P34932', 'P51965', 'P14866', 'P32245', 'Q7Z7M0', 'P42858', 'P32121', 'P49407', 'P46934', 'P62837', 'P68366', 'P0DP23', 'Q9Y2X8', nan, 'P51668']	34	40	20.1581	0
O60292	SIPA1L3 KIAA0545 SPAL3	['Q9NS91', 'Q8WYA1', 'Q8N5D0', 'Q9P2F8', 'Q8N3V7', 'P31946', 'P14866', 'Q86XD8', 'Q9H4P4', 'Q92614', 'O15516', 'P50750', 'Q9Y2F5', 'Q9HCM3', 'Q9NRM7', 'P62140', 'P63104', 'Q2PPJ7', 'O95466', 'Q66GS9', 'Q69YN4', 'Q6GYQ0', 'Q96C92', 'Q99743', 'Q6IQ23', 'Q15058', 'O94986', 'O43166', 'O00327', 'Q86YT6', 'P54764', 'Q5VVW2', 'Q15596', 'P27540', 'Q9HBZ2', 'Q58WW2', 'Q684P5', 'Q9Y6Q9', 'Q659A1', nan, 'Q0…	53	28	5.53023	0
O60293	ZFC3H1 CCDC131 KIAA0546 PSRC2	['Q15477', 'Q7L9B9', 'Q02241', 'Q86TI0', 'P05067', 'Q9BYJ9', 'Q8IYB8', 'P63165', 'O95373', 'Q9ULM6', 'Q9UBG7', 'Q9H9B1', 'Q9Y4B6', 'Q69YN4', 'Q9BXB1', 'Q9NRG4', 'Q9NQT4', 'Q9H9Y6', 'P55854', 'Q12952', 'Q96QE2', 'Q13901', 'Q9NQT5', 'Q8IY21', 'Q9H4I0', 'Q9UKX3', 'Q9NXE8', 'Q8TCS8', 'Q99547', 'Q15287', 'P61956', 'Q8TF46', 'A6PVI3', nan, 'Q9C0I9', 'A5YKK6', 'O95072', 'Q9NPD3', nan, 'O43463', 'Q6L8Q7'…	113	39	10.1558	0
O60294	LCMT2 KIAA0547 TYW4	['P63151', 'O00233', 'Q7Z6P3', 'P61026', 'Q9H2D1', 'O00189', 'P30153', 'P22314', 'Q9UI30', 'P51157', 'P29536', 'Q66LE6', 'Q9NZQ9', 'Q96S21', nan, 'Q8IV13', 'Q6NUP7', 'O43707', 'Q9BSL1', 'Q6P5Q4', 'Q8IZ41', 'Q08830', 'Q9Y2T4', 'P41250', 'Q5XPI4', 'Q9NZR1', 'P59190', 'O75436', 'Q6IPR3', 'Q92930', 'P0C0E4', 'Q12829', 'Q6NUM6', 'Q8TF05', 'P28289', 'Q13148', 'P30154', 'Q15173', 'P61006', 'Q9NV66', 'Q9…	55	34	5.68605	0
O60296	TRAK2 ALS2CR3 KIAA0549	['O75381', 'Q8IXI1', nan, nan, 'P63252', 'Q9BW19', 'Q12840', 'Q15051', 'Q86SX3', 'P49840', 'Q96S82', 'Q14573', 'O43741', 'P42858', 'O60282', 'Q2Q1W2', 'O43896', 'Q13131', 'Q9BVG8', 'Q07866', 'Q96AC6', 'P18507', 'Q9H0B6', nan, 'Q9BTE1', 'Q9UIL4', 'Q14571', 'O95140', 'P47870', 'P04114', nan, 'Q9NSK0', 'P18505', 'Q15772', 'Q96L93', 'O75431', 'O75037', 'O15294', 'Q9P2E2', 'Q6PIF6', 'O95295', 'Q8N3C7'…	76	42	18.414	0
O60303	KATNIP KIAA0556	['Q69YN4', 'O94955', 'Q96L33', 'Q15669', 'Q9BYZ6', 'P17081', nan, 'P08134', 'Q9HBH0', 'O00212', 'Q6P1M3', 'P52198', 'P14866', 'Q7L0Q8', 'Q14247', 'Q92730', 'O60343', 'P04181', 'Q9UPZ9', 'P60763', 'P63000', 'Q9H4E5', 'P61586', 'P62745', 'P84095', 'O94844', 'P61587', 'P60953', 'P15153', 'P20794']	30	35	7.8186	0
O60304	ZNF500 KIAA0557 ZKSCAN18	['O15054', 'Q9Y2H1', 'Q15208', 'O15550', 'Q8NF99']	5	17	2.69767	0
O60306	AQR KIAA0560	['Q96PB8', 'Q6ZMT4', 'Q13151', 'Q9NW64', 'Q7Z5L7', 'A6NMS7', 'P02750', 'P0DN37', 'Q6PJT7', 'Q9BRD0', 'Q15435', 'Q8WXF0', 'P62316', 'P17844', 'Q99459', 'Q99729', nan, 'Q8IUZ0', 'F5H284', 'Q8N6Y2', 'O43143', 'P52435', 'Q7L985', 'Q8IWT6', 'Q86VH5', 'O95926', 'Q96SB4', 'P30414', 'P21810', 'Q96DI7', 'Q6UY18', 'Q8IYG6', 'P78362', 'Q2I0M4', 'Q9BTN0', 'Q9Y3B4', 'P35858', 'B2RXH8', 'Q8WUQ7', 'Q5BKY1', 'P2…	404	31	4.61163	0
O60307	MAST3 KIAA0561	['Q6WCQ1', 'P30305', 'Q9H4B4', 'Q496M5', 'P61218', 'Q8WUK0', 'O43741', 'Q9NYY3', nan, 'O00444', 'P53350', 'O43768', 'Q6P0Q8', 'P56211', 'Q9C0A0', 'Q9BQE5', 'Q9Y2H9', 'P30307', 'O15021', 'P62258', 'P61981', 'P54646', 'P60484', 'Q04917']	24	37	7.97674	0
O60308	CEP104 KIAA0562	['P09001', 'Q9BW83', 'Q96PY6', 'Q5W5X9', 'Q69YN4', 'P39023', 'Q58WW2', 'O15078', 'O43303', 'Q9UPY8', 'Q92901', 'P10588', 'Q8N5D0', 'Q15637']	14	37	12.9209	0
O60312	ATP10A ATP10C ATPVA ATPVC KIAA0566	['O00471', 'P05026', 'P54709', 'O00631', 'P31946', 'P04278', 'O75110', nan, 'P27348', 'Q04917', 'Q9Y6D5', 'O43747', 'P53618', 'Q96FZ7', 'P51164', 'Q9NPH2', 'Q9NV96', 'Q92538', 'P63104', 'Q9NRD0', 'Q9H4L7', 'Q9C0B0', 'P11021', 'Q7Z3U7', 'P40616', 'P14866', 'Q3MIR4', 'P61981', 'P62258', 'Q9Y6D6', 'P14415', 'P09622', 'Q9UN42', 'Q14669', 'P26678', 'O43861', 'P31947', 'O75379', 'P54710']	39	12	2.57209	0
O60313	OPA1 KIAA0567	['Q96RN5', 'Q15796', 'Q9H078', 'Q6PJF5', 'P28799', 'O00746', 'Q96PV0', 'P56962', 'Q69YN4', 'Q96SB3', 'Q68DA7', 'Q9NQY0', 'P06576', 'O60939', 'Q6UX01', 'Q92843', 'Q96CC6', nan, 'P09496', 'O95140', 'P58872', 'Q16891', 'P53675', 'Q9NZM3', 'Q9BY11', 'Q9UKS6', 'Q99962', 'O75208', 'Q13618', 'Q9NTG7', 'Q8N4V1', 'Q71F56', 'O00217', 'O94973', 'P35232', 'P30926', 'Q8IVP5', nan, 'O60260', 'Q13627', 'P32297'…	155	42	14.3721	1
O60315	ZEB2 KIAA0569 SIP1 ZFHX1B ZFX1B HRIHFB2411	['O00267', nan, 'P15923', 'P23771', 'Q14149', 'P01100', 'Q92769', 'Q9UK97', 'Q99717', 'Q53H47', 'Q6EEV6', nan, 'P31270', 'P31276', 'Q09028', 'O15198', nan, 'Q9UL17', 'Q09472', nan, 'O95947', 'P48431', 'Q15796', 'Q14188', 'O95936', 'P26651', 'Q15797', 'O43463', 'P61956', 'O75531', 'Q8TAU0', nan, 'P57721', 'Q16576', 'O75376', 'O60806', 'Q16650', 'Q9GZV5', 'Q69YN4', 'Q8WVJ9', 'P35452', 'O43679', 'P5…	124	42	37.3302	1
O60318	MCM3AP GANP KIAA0572 MAP80	['O43745', 'Q9Y5N6', 'Q8NI27', 'P49790', 'O60684', 'A8K855', 'Q09161', 'Q96A32', 'P63316', 'Q9BQI0', 'Q9NYQ7', nan, nan, 'O43513', 'Q9NZU7', 'Q9H4D5', 'O43913', 'O75838', 'P62195', 'Q9HAE3', 'P37198', 'Q92621', 'Q7Z3B4', 'Q86V35', 'Q9UM19', 'Q9NPB3', 'P52294', 'Q5JVF3', 'Q9UKF6', 'Q8TEY7', 'Q7Z572', nan, 'Q9UI26', 'Q13247', 'P78406', 'P0CE71', 'Q96Q77', 'P49792', 'P35125', 'Q9Y4E8', 'O94966', nan…	200	37	16.9744	0
O60331	PIP5K1C KIAA0589	['Q9H0L4', 'P33402', 'Q9Y5X3', 'Q14164', 'P60059', 'Q9Y6Q5', 'Q00722', 'P31749', 'O00329', 'O95782', 'O00443', nan, 'P21673', 'Q13526', 'Q08AM6', 'Q9UPT5', 'Q9Y490', 'Q5MNZ9', 'P42338', 'Q02153', 'O14986', 'Q9H5P4', 'P12830', 'P62330', 'P46940', 'P16885', 'Q6UW68', 'Q9H9Y2', 'P51178', 'O43513', 'P48736', 'P15153', 'P60953', 'Q9Y4P8', 'Q8NEB9', 'O00750', 'P0CG48', 'Q9UJK0', 'Q9BRC7', 'Q9BXS5', 'Q9…	121	35	12.1326	1
O60333	KIF1B KIAA0591 KIAA1448	['Q5T2T1', 'P35749', nan, 'Q6ZMV9', 'Q69YN4', 'Q13895', 'Q05DH4', 'Q9H0R8', 'Q9UPT6', 'B0I1T2', 'Q2KJY2', 'Q99653', 'O43310', 'P52732', 'Q9NQT8', 'Q9H0B6', 'Q2VIQ3', 'Q9NSK0', nan, 'B2RTY4', 'Q96SB8', 'P05067', 'Q99661', 'Q9NPB6', 'P17980', 'Q9NY65', 'O60296', 'P35580', 'P60842', 'Q9UJT1', 'Q9BYV6', 'P63316', 'Q07960', 'Q9UPV9', 'Q9BQE3', 'Q9UPY8', 'Q86VS8', 'O43255', 'P13535', 'Q96AY4', 'Q8WXG6'…	232	37	16.207	1
O60336	MAPKBP1 JNKBP1 KIAA0596	['P60331', 'P36507', 'O76003', 'Q02750', 'P45984', 'Q9BQ66', 'P31943', 'Q9BUZ4', 'Q2KHN1', 'Q9UPQ7', 'Q13114', nan, 'O43379', 'O43597', 'O43318', 'Q5SW79', 'O43184', 'P45983', 'Q9NP73', 'Q8TBB1', 'P26371', 'Q9Y4F5', 'O00463', 'Q12933', 'Q6Q0C0', 'Q6L8G9', 'Q13077', 'O14733', 'Q9Y4K3', 'Q9H4P4', 'Q6ZMN7']	31	30	7.10698	0
O60337	MARCHF6 KIAA0597 MARCH6 RNF176 TEB4	['P60604', 'P54577', 'Q9UBV2', nan, 'P21439', 'Q14318', nan, 'Q6PIW4', 'P41220', 'P46459', 'Q9BUN8', 'Q58WW2', 'Q5T1M5', nan, 'A6NCM1', 'Q9GZP9', 'Q00688', 'Q5VVH2', 'Q9UKV5', 'Q14807', 'Q8NB90', 'P62877', 'P49915', 'Q8NBU5', 'Q02790', 'Q13438', 'Q86TM6', 'Q8WU17', 'Q5TEA6', 'Q15370', 'P0CG48', 'P61619', 'Q9NXF8', nan, nan, 'Q14534', 'Q9BVQ7', 'P23416', 'O43933', 'P61077', nan, 'Q9Y680', 'Q96EP1'…	90	43	29.7605	0
O60341	KDM1A AOF2 KDM1 KIAA0601 LSD1	['P78364', 'Q99880', 'P09960', 'Q96ST3', nan, 'Q15386', 'P07992', 'P38936', 'O14578', 'Q9BUG6', 'P49450', 'Q14527', 'O14646', 'Q8NAM6', 'Q3BBV0', 'P20585', 'Q15047', 'P0C0S8', 'P61201', 'Q7Z6R9', 'P68431', 'P62805', 'Q8NEZ4', nan, 'P46100', 'P62805', 'Q16512', 'Q9P2K3', 'Q92833', 'O96028', 'Q99525', 'Q99684', 'Q6ZMW3', 'Q8N344', 'Q92754', 'Q676U5', 'Q15022', 'P63279', 'Q96DB2', 'Q9NR96', 'Q8NHM5'…	598	42	33.5	1
O60343	TBC1D4 AS160 KIAA0603	['P63104', 'P67775', 'Q69YN4', 'P61981', 'Q5XPI4', nan, 'Q9UK61', 'Q9UKB1', 'O60240', 'Q9BXF6', 'O15042', 'O94761', 'Q92870', 'Q9ULJ6', 'P27348', 'Q9H4M7', 'O14595', 'Q9BYX2', 'P62258', 'Q02790', 'P78317', 'P60953', nan, 'P48552', 'P61026', 'Q6N021', 'Q8WUD1', 'Q8N5X7', 'Q8NCE0', 'Q9Y230', 'Q04917', 'Q9UKG1', 'P11233', 'P0DP23', 'P31751', 'P36897', 'Q92547', 'Q9P209', 'P37173', 'P61106', 'Q99549'…	88	39	18.5093	0
O60346	PHLPP1 KIAA0606 PHLPP PLEKHE1 SCOP	['P54646', 'P10644', 'Q01518', 'P61225', 'Q14344', 'Q9H568', 'P62070', 'P0CG38', 'P84095', 'O14807', 'P42025', 'A8MTJ3', 'P63096', 'Q13972', 'P61163', 'Q8TC94', 'P22223', 'Q92963', 'P60763', 'P23582', 'P63261', 'O96019', 'Q0VAM2', 'P63244', 'Q13976', 'Q6S8J3', 'P43405', 'O95267', 'P0CG39', 'Q13043', 'Q9H628', 'P62834', 'Q9ULK5', 'Q8IYK8', 'O94782', 'P23443', 'Q13451', 'Q7Z569', 'Q96HU8', 'Q8N5Z5'…	196	31	5.84651	0
O60353	FZD6	['Q9H237', 'P61952', 'P19087', 'O00744', 'P50150', 'P35222', 'Q13467', 'Q9Y3R0', 'P04628', 'P09544', 'P04629', 'O60262', 'Q01973', 'P09471', 'P0CG47', 'Q16620', 'O00755', 'P41221', 'P56703', nan, 'Q92997', 'P25054', 'Q9HCU4', 'P01112', 'P49841', 'Q13635', 'P63215', 'P63218', 'O14641', 'O14640', 'P34925', 'Q93098', 'Q9NYQ7', nan, 'O75581', 'O43900', nan, 'Q9Y6M4', 'O14775', 'O14610', nan, 'P0CG48'…	101	34	12.4326	0
O60356	NUPR1 COM1	['P55036', 'Q15233', 'Q9UBU8', 'E9PAV3', 'Q9P2W9', 'Q09472', 'Q68DK7', 'Q9Y448', 'P35637', 'P62945', 'P04637', nan, 'P15172', 'P67812', 'Q99496', 'Q99547', 'Q6ZW49', 'P62826', 'P17655', 'P15336', 'O60506', 'A6NF83', 'P06454', 'Q15691', 'Q92905', 'Q04724', 'P05412']	27	37	70.9395	0
O60359	CACNG3	['O95970', 'Q7Z3S7', 'Q9BXT2', 'B8ZZ34', 'O00305', 'Q9H7T0', 'P42262', 'Q9UF02', 'Q9P0K1', 'Q6ZRH7', 'P62955', nan, 'O00189', 'Q05586', 'Q08499', 'O95406', 'Q9Y566', 'Q00975', 'O60840', 'P42263', 'Q12929', 'Q9Y698', 'Q8IZS8', 'Q8TBE1', 'P42261', 'P54284', 'O60391', 'Q7LDG7', 'Q13936', 'O95267', 'Q8N2Q7', 'P53350', 'Q13698', 'Q9UBN1', 'Q96MF2', 'Q9BUY7', 'O14827', 'O00555', 'Q00987', nan, 'O43424'…	97	1	1.03256	0
O60381	HBP1	['O15226', 'Q9NWT1', 'Q16637', 'Q7L2E3', 'P62753', 'P55201', 'Q5PSV4', 'Q8IY81', 'Q9Y5K6', 'Q13619', 'Q9NQB0', 'P62826', 'Q9ULX3', 'Q13610', 'Q9NVU7', 'Q8N9B5', 'Q9H0E3', 'P29374', 'P46821', nan, 'Q92900', 'Q8TF30', 'Q9H160', 'Q9UL63', 'Q9UII4', 'Q9BQG0', 'Q9NQS7', 'P63173', 'Q9NP50', 'Q92793', 'Q96GD4', 'Q8WWQ0', 'P46779', 'Q6P158', 'P54253', 'P06400', 'Q08999', 'P46013', 'Q8IVV7', 'Q12899', 'P2…	119	43	31.4721	0
O60383	GDF9	['P06213', 'P53671', 'P41743', 'P36894', 'P59047', nan, 'P05111', 'Q6PCB0', 'Q9Y616', 'P00540', nan, 'P51617', 'P04629', 'Q2M3T9', 'P84022', nan, 'Q01973', 'Q5S007', 'P37023', 'Q96MN2', nan, 'Q9NQW6', 'O95972', 'P16591', 'P08922', nan, 'P53667', 'Q7RTR0', 'Q16620', 'Q04771', 'O43187', 'P27037', 'Q15796', 'Q9UM73', 'Q13873', 'P35749', 'Q13308', 'Q15797', 'Q05513', 'P08581', 'O00238', 'Q504Y2', 'P3…	52	2	0.934884	0
O60391	GRIN3B	['B4DS77', 'Q6PI25', 'P46098', 'Q96PB7', 'O95897', 'Q9Y698', 'Q12929', 'Q9NRD5', 'O14578', 'O95264', 'P62955', 'P20472', 'Q13003', 'Q9H237', 'Q8N2K0', 'Q12879', 'B2RUY7', 'Q2TAL6', 'P42263', 'B8ZZ34', 'Q9NSB8', 'O15399', 'Q9Y566', 'Q14457', 'Q16099', 'P42261', 'Q14416', 'Q14289', 'Q8N3R9', nan, 'Q05586', 'Q5T2T1', 'Q5TCQ9', 'Q14832', 'P41594', 'Q9UBN1', 'Q8TBE1', 'O00222', 'P06241', 'Q13224', 'P4…	66	0	0.162791	0
O60393	NOBOX	[nan, 'A0JLT2', 'P11831', 'P43246', 'Q969G2', 'Q9BQA5', 'O43679', 'P20264', 'Q12830', 'Q9UBR4', nan, 'P63279', 'P12956', 'P20265', 'Q02080', 'Q02080', 'Q14814', 'Q06413', 'Q02078']	19	0	0.0116279	1
O60423	ATP8B3 ATP1K FOS37502_2	['P05026', 'P54709', 'O00471', nan, 'O75110', 'P04278', 'P31946', 'O00631', 'P53618', 'Q04917', 'Q9Y6D5', 'P27348', 'Q9NV96', 'Q9NPH2', 'P51164', 'Q96FZ7', 'Q7Z3U7', 'Q9C0B0', 'Q9H4L7', 'Q9NRD0', 'Q92538', 'P63104', 'P14415', 'Q14669', 'Q9UN42', 'P09622', 'Q9Y6D6', 'P62258', 'P61981', 'Q3MIR4', 'P54710', 'O43861', 'O14967', 'P31947', 'P26678']	35	2	1.30698	0
O60427	FADS1 FADSD5			40	19.3698	0
O60437	PPL KIAA0568	['Q5TA76', 'Q07283', 'Q6S5H5', 'O14633', 'A6NI47', 'Q5T5A8', 'Q9NRR4', 'A0A0A6YYL3', 'P26232', 'Q9UBC9', 'Q14192', 'P28066', 'P22532', nan, 'P01040', 'Q9BZA7', 'P35326', 'Q5T1H1', 'Q15517', 'Q9BSW2', 'P57078', 'Q9H981', 'P19012', 'Q13576', 'P58872', 'Q5T753', 'Q5T447', 'Q5TCM9', 'P61619', 'P42025', 'Q5TA77', 'Q8TC94', 'P61163', 'Q8TEU8', 'Q9BXU9', 'Q5SZD1', 'A4D2P6', 'P0DP23', 'Q6ZMP0', 'P08567',…	254	27	24.686	0
O60443	GSDME DFNA5 ICERE1	['P00533', 'Q96CG3', 'Q15058', 'P01112', 'P01111', 'O60939', 'Q9NR09']	7	29	10.6628	0
O60447	EVI5 NB4S	['Q14161', 'Q96C24', 'P20340', 'Q9H4P4', 'Q9Y2X7', nan, 'P53350', 'Q9ULV0', 'Q96GD4', 'Q13277', 'Q9H082', 'Q9H0N0', 'Q9NRW1', 'O95470', 'P01911', 'P40617', 'Q9UKT4', 'Q15907', nan, 'P61026', 'Q86YS6', 'Q9ULW2', 'Q9ULC3', 'Q99986', 'P62820', 'Q8NEU8', 'O95755', 'P62491', 'Q9UKG1', 'Q53HL2', 'Q5JT25', 'Q9NQS7', 'Q5BJF6', 'Q8IV63', 'P61106']	35	32	6.33023	0
O60449	LY75 CD205 CLEC13B	['Q9NR96', 'A8MTL9', 'Q01082', 'P30740', 'Q969F0', 'P50453', 'O43707', 'P24394', 'P05112', 'Q6JQN1', nan, 'P04141', 'Q9UBI4', 'P78358', 'Q09666', 'P07996', 'Q92766', 'P29508']	18	26	8.33721	0
O60462	NRP2 VEGF165R2	['P54709', 'O75093', 'O75051', 'Q92796', 'Q9HCM2', 'Q9Y4D7', 'P17948', 'Q9HAT2', 'P35916', 'Q9P121', 'O00178', 'Q92187', 'Q9NS98', 'O14792', 'P49767', 'O75094', 'P37173', 'P09619', 'Q14563', 'P15882', 'O94813', 'Q14982', 'Q13214', 'Q16635', 'P60484', 'P49765', 'Q76B58', 'O14786', 'Q9H3S1', 'Q9H2E6', 'P14210', 'Q99985', nan, 'O43157', nan, 'Q9UIW2', 'Q92823', 'P23229', 'P49763', 'O15031', 'Q9ULL4'…	61	31	16.9093	0
O60469	DSCAM	['P10586', 'P23468', 'Q9P283', nan, 'Q92729', 'P20936', 'P45983', 'O43639', 'Q8IZJ1', 'Q9HAR2', 'O95185', 'Q13885', 'P04350', 'Q13509', 'Q9UIW2', 'O00634', 'Q05397', 'Q8IVU1', 'Q96EP5', 'Q15262', 'Q8WTR8', 'P00519', 'Q6ZN44', 'Q9BY15', nan, 'Q58EX2', 'Q9BTW9', 'P23469', nan, nan, nan, 'O95490', 'P68371', 'P51114', 'Q3ZCM7', 'O95292', 'Q9ULQ0', 'Q06787', nan, 'Q13177', 'Q9HCM2', 'Q7Z5N4', 'P07437'…	89	1	0.37907	0
O60476	MAN1A2 MAN1B	['P26572', 'P37231', 'Q8TBA6', 'Q13190', 'O95249', 'Q6ZN18', 'O75530', 'Q9H4M7', 'O15498', 'Q9NYM9', 'Q8WTW3', 'P13984', 'P78317', 'O60341', 'P31943', 'Q96JB2', 'Q6AZY7', 'Q15022', 'Q92833', 'Q15910', 'P40967', 'Q9UP83', 'Q69YN4', 'Q9BZW8', 'P83436', 'Q9NY35', 'Q96MW5', nan, nan, 'Q14746', 'P29016', 'Q9Y2V7', 'P39880']	33	38	15.7628	0
O60477	BRINP1 DBC1 DBCCR1 FAM5A IB3089A	['Q13547', 'Q96EB6', 'Q15257', 'Q8N5S9', 'Q14995', 'O15379', 'P04637', 'P09651', 'Q9BYG4', 'Q92484', 'Q96AQ6', 'O43463', nan, 'P20393', 'P52701', 'P07910', 'Q5BKZ1']	17	4	2.19767	0
O60478	GPR137B TM7SF1	['Q9C0D3', 'Q15021', 'Q15003', 'O95347', 'Q9BPX3', 'P14866', 'P05067', 'Q8N122', 'Q14183', 'Q13049']	10	36	17	0
O60479	DLX3	['Q04727', 'Q13950', 'Q9UBG7', 'P28360', 'Q9UJU2', 'P28356', 'P26583', 'P17482', 'O94900', 'Q96NM4', 'O15347', 'O14770', 'P28358', 'P31274', 'Q5T7W0', nan, nan, 'Q9BYU1', 'P35452', 'Q9H808', 'P31260', 'P31277', 'P31269', 'Q9NQB0', 'Q12837', 'O94842', 'Q99643', 'Q6ZVX7', 'P19622', 'O43248', 'Q9HCS4', 'O00470', 'P40426', 'Q05925', 'O15405', 'Q04724', 'Q00059', 'Q8WW32', 'O43541', 'Q9NYD6', 'Q9NS15'…	69	3	1.10465	1
O60481	ZIC3 ZNF203	['P11831', 'Q9H9S0', 'Q8N1V2', 'Q13950', 'Q01860', 'P04637', 'Q9P273', 'O00222', 'O15054', 'Q9NQB0', 'P10071', 'Q9ULK5', 'Q01196', 'Q15915', 'P35222', 'O15550', 'P78317', 'Q5HYC2', 'Q15672']	19	0	0.072093	1
O60486	PLXNC1 VESPR	['Q92737', 'P18564', 'P21333', 'Q5MJ70', 'Q01974', 'Q14563', 'O15146', 'Q96D21', 'Q92963', 'O75445', 'P10301', 'P11233', 'Q9NS98', 'P20916', 'P20273', 'P01116', 'P01112', 'P51841', 'Q96S79', 'Q9P283', 'P05107', 'Q8NDA2', 'P25092', 'O75051', 'Q9Y3L5', 'O14807', 'P51805', 'O95025', 'Q3SXY7', 'O94887', nan, 'P52198', 'P22681', 'Q9H3T2', 'P62070', 'Q9NYN1', 'P17342', 'Q15382', 'P61225', 'P26010', 'Q1…	117	33	8.91628	0
O60487	MPZL2 EVA EVA1 UNQ606/PRO1192	['Q9UQC9', 'P01112', 'P01116', 'Q9BXS5', 'Q16625', 'Q6UWV2', 'Q9HCK4', 'Q9Y6N7']	8	32	31.6233	0
O60488	ACSL4 ACS4 FACL4 LACS4	['Q8TB22', 'O15397', 'Q9P2P5', 'Q9H4L7', 'P82914', 'Q86SK9', 'Q06330', 'P54315', 'P01112', 'Q96ES7', 'Q9Y6H1', 'Q53EU6', 'Q86UL3', 'P57768', 'Q9UMR5', nan, 'O75298', 'O14578', 'Q9Y343', 'Q9ULC5', 'P33897', 'O14734', 'Q9HAT1', 'Q9Y5X9', 'P04114', 'Q5JTD0', nan, 'Q9UBJ2', 'Q15067', 'Q7L5A8', 'P20339', 'P01111', 'Q9H444', 'Q8WYQ3', 'Q9Y2P4', nan, 'Q9NUZ1', 'Q9Y5W8', 'P19087', 'Q8WUA7', 'Q86WV6', 'P3…	134	42	25.2465	0
O60493	SNX3	['Q9H3K6', 'P52895', 'P13797', 'Q7Z614', 'Q9NRF8', 'Q9NRV9', 'Q8N9S9', 'P62937', 'P22392', 'P04798', 'Q9UPT9', 'P01116', 'O43597', nan, nan, 'Q5VWJ9', 'Q9NPI6', 'O00625', 'P47813', 'P27487', 'Q53S33', nan, 'Q9BWG6', 'Q13596', 'O43678', 'Q9GZP9', nan, 'P50238', 'P51149', 'Q9Y5M8', 'P49116', 'P02786', 'P51151', 'Q13526', 'Q9UNH7', 'Q9NTZ6', 'A6NNY8', 'Q9Y5X3', 'Q9H3E2', 'Q9Y6I4', 'Q92609', 'P20073'…	140	43	162.981	0
O60494	CUBN IFCR	['P27352', 'P11717', 'P01130', 'Q07954', 'P10909', 'Q7Z2X4', 'Q7Z408', 'Q14684', nan, 'P55075', 'P22681', 'O75530', 'Q9NYU2', 'O75096', 'Q06416', 'O75197', 'P98155', 'P01133', 'P16035', 'Q9BXJ7', 'P02774', 'P02647', 'P02768', 'P43652', 'P22897', 'Q14114', 'Q9NZR2', 'P11684', 'P98082', 'Q01860', 'O76093', 'P04278', nan, 'P17931', 'O75581']	35	6	5.76512	1
O60496	DOK2	['P09619', 'O75628', 'P46108', 'Q8TB52', 'Q9NS86', nan, 'P16234', 'P06241', 'Q96E93', 'Q9GZZ7', 'O15357', 'P12931', 'Q92805', 'P56159', 'P06239', 'Q5T4W7', 'P01588', 'P35590', 'P42681', nan, 'Q13018', 'P40763', 'Q99748', 'Q15389', 'P36952', 'P35916', 'P07333', 'P42680', 'P17948', 'Q7Z3E2', 'O43639', 'O60542', 'P31785', 'P00519', 'Q99704', 'Q6J9G0', 'P22794', 'Q8TD46', 'Q9UKG1', 'O00451', 'P23458'…	76	24	68.7209	0
O60499	STX10 SYN10	['Q8N8F6', 'P56962', 'P49137', 'Q9NP90', 'P61764', 'A6NNS2', 'Q16623', 'O15400', 'P28845', 'Q8N1B4', 'Q96JC1', 'Q9H0T7', 'Q9BSR8', 'Q9P2W9', 'O15498', 'Q86VY9', nan, 'Q969Q5', 'P60174', 'P51809', 'Q9NYM9', nan, 'Q9H267', 'Q9UL26', 'Q7Z6M1', 'Q6UWP2', 'Q9H4L7', 'Q8N6T3', 'Q92777', nan, 'O00161', 'Q9H1K0', 'Q9H4D0', 'Q5VIR6', 'Q9BRL7', 'Q12981', 'O95183', 'P20645', 'Q12846', 'P61266', 'O75558', nan…	131	43	41.9093	0
O60500	NPHS1 NPHN	['O60716', 'Q8TD26', 'O95185', 'A6NGN9', 'P42336', 'Q3L8U1', nan, 'Q3SXY7', 'P32004', 'O14647', 'Q8IZU9', 'Q9UPX0', 'Q9P1W8', 'P13533', 'Q8IZJ1', 'Q05513', nan, 'Q9P2J2', 'P62993', 'P27105', 'Q9NP85', 'P42768', 'Q9Y210', 'P35968', 'Q6UWL6', 'A8MYU2', 'O43707', nan, 'Q8TAV4', 'Q00534', 'Q9UIW2', 'P35609', 'A2A2Y4', 'P61158', 'Q12791', 'P12814', 'Q8NI35', 'Q7Z3B1', 'P78324', 'P19174', 'O00241', 'Q9…	167	3	0.781395	1
O60502	OGA HEXC KIAA0679 MEA5 MGEA5	['P67870', 'Q99743', 'Q16539', 'O60271', 'Q5S007', 'Q8NFU7', 'Q96ST3', 'P07951', nan, 'Q13562', 'P36873', 'Q9UNF1', 'Q16566', 'Q9HC52', 'O00458', 'Q16543', 'P17900', 'Q13451', 'Q8NBP0', 'P07900', 'O14974', 'Q8IU68', nan, 'P0C862', 'O15294', 'Q9UHX1', 'P09493', 'Q13547', 'Q53H82', 'P31943', 'P08047', 'O15516', 'A7MCY6', 'Q6UX01', 'Q92769', 'P21333', 'Q15750', 'Q9GZP4', 'Q13574', nan, 'Q7Z5M5', 'Q6…	65	43	46.5558	0
O60503	ADCY9 KIAA0520	['Q9BSD7', 'Q86YR6', 'P01116', 'Q13370', 'P15531', 'P35913', 'P17931', 'P22694', 'O14638', 'P60953', 'P22392', 'P04899', 'Q5MY95', 'O00214', 'P21728', 'P62879', 'Q6S545', 'P18545', 'Q13232', nan, 'O14610', 'Q02153', 'O14775', nan, nan, 'P61586', 'Q08828', 'P51828', 'P24588', 'P26842', 'P63215', 'P02647', 'P63218', 'P33402', 'Q9Y615', 'P84103', 'Q9Y614', 'P30679', 'Q9HBL7', 'P01112', 'P54750', 'O4…	177	33	8.10698	0
O60504	SORBS3 SCAM1	['Q86U42', 'Q05682', 'P49023', 'Q96EP0', 'O43295', 'P58304', 'P18084', 'Q9NU19', 'O95817', 'P60660', 'P20592', 'Q12929', 'P17612', nan, 'P30793', 'P60006', 'Q9UBT7', 'Q86SZ2', 'Q13177', nan, 'Q96A32', 'Q15052', 'Q9NP79', 'P07951', 'Q99453', 'Q15311', nan, 'P20591', 'Q15287', 'P08247', 'Q6UY14', 'Q92558', 'O94875', 'P63267', 'P35222', 'Q17RY0', 'O75955', 'Q9BRA2', 'O75449', 'Q8TDM6', 'Q9BTD8', 'Q0…	156	41	43.2	0
O60506	SYNCRIP HNRPQ NSAP1	['Q8N9I0', 'P49459', 'P47974', nan, 'Q9HCE5', 'P40429', 'O00161', 'P21579', 'Q9ULB1', 'P62805', 'O95831', 'P27695', 'P62805', 'P52597', 'Q13151', 'Q08211', 'Q7KZF4', 'P62699', 'Q8N1G2', 'Q96PU8', 'Q12959', 'Q86U44', 'Q9Y5B9', 'Q15434', 'Q9Y3Y2', 'P62805', 'P83369', 'P0DP23', nan, 'Q13185', 'Q14671', 'Q96GA3', 'P07910', nan, 'P62136', 'Q92786', nan, 'O94992', 'Q9UL18', 'P31943', 'Q9H000', nan, 'P6…	379	43	53.8488	0
O60507	TPST1	['Q9BQA1', 'O60704', 'Q8NHY2', 'P15907', 'O43301', nan, 'Q9C0J8', 'Q9Y547', nan, 'Q9Y5K8', 'Q9UJX4', 'Q92541', 'P13861', 'Q5F1R6', nan, 'Q13296', 'Q9UM13', 'Q5JTZ9', nan, 'Q8IWZ6', 'Q5TZF3', 'P14625', 'O00423', 'Q96LB3', 'P38646', 'Q9Y230', 'O43681', nan, 'P01350', 'Q8IV35', 'Q9BRP4', 'P08670', nan, 'Q9Y4L1', 'Q8NFH4', 'Q9NU53', 'P08238', 'P02545', 'Q86VZ2', 'P13807', 'A2RRH5', 'Q6P1J9', nan, 'Q9…	128	37	15.293	0
O60508	CDC40 EHB3 PRP17 PRPF17	['Q9NR99', 'Q9UQ35', 'B2RU33', 'Q9BQ65', nan, 'Q7Z2Z2', 'P09651', 'Q13247', 'Q96DF8', 'O15455', 'Q86SQ6', 'O14578', 'Q5S007', 'Q9H875', 'O60938', 'Q86UE6', 'P49792', 'P62306', 'Q5SXM2', 'Q15404', 'Q96A72', 'Q9HCG8', 'Q15029', 'Q9Y2G8', 'Q8NHS0', 'Q8TE96', 'Q96NI6', nan, 'O75190', 'O15234', 'Q96RP9', nan, 'Q9NQ29', 'Q6NSJ5', nan, 'Q7Z7A1', 'Q9Y222', 'Q9UBB9', 'O75094', 'P68032', 'Q01130', 'Q6P9F7'…	521	42	16.1186	0
O60512	B4GALT3	['O60779', 'O60513', 'O60583', 'Q9UBX8', 'Q14139', 'P39687', 'Q9H6H4', 'P24539', 'Q96IR7', 'O60563', 'Q8N1B3', 'O60909', 'Q9H3K2', 'Q6ICH7', 'Q8TBA6', 'P05496', 'Q9H1B5', 'Q8IUH5', 'O43286', 'Q8IYP9', nan, 'P06576', 'P15291', 'Q9H5K3', 'Q9BXJ8', 'O75909', 'P20036', 'Q8WZA1', 'B7ZAQ6']	29	43	19.6256	0
O60513	B4GALT4 UNQ552/PRO1109	['Q96IV0', 'P23229', 'O60583', 'Q9UBX8', 'Q9NY35', 'O60563', 'Q969W1', 'Q96IR7', 'O60909', 'Q8N1B3', 'P20036', 'O75909', 'P15291', 'O60512', nan, 'Q02447', 'O43286']	17	40	16.6535	0
O60516	EIF4EBP3	['Q14240', 'P60842', 'Q06787', 'O43918', 'Q8N122', 'P06730', 'A6NMX2', 'O60573', 'Q15056', nan, 'Q04637', 'Q9H9P5', 'Q9BPZ7', 'P78344', 'Q5SW79', 'P51116', 'Q9C0B0', 'Q8N5X7', nan, 'P51114', 'Q9BVC4', 'P15927', 'Q9Y4F5', nan]	24	42	22.7558	0
O60519	CREBL2	['Q8IUR6', 'Q03060', 'P16220', 'Q16236', 'Q8TAC9', 'Q8WW33', 'O14828', 'P49715', 'Q9UJW3', 'P31943', 'O15127', 'Q969E2', 'Q14494', 'A6NNA5', 'O15126', 'Q6I9Y2', 'P17676', 'P35638']	18	39	33.1372	0
O60524	NEMF SDCCAG1	['Q9NRX2', 'P49207', 'P11441', 'Q9BYC9', 'Q02543', 'Q9P0J6', 'Q5W5X9', 'P46778', 'O75394', 'P63165', 'Q8N7F7', 'Q86XD8', 'P09001', 'O15205', 'Q9UPP1', 'A2PYH4', 'P35268', 'Q9NVX0', 'P84098', 'P62913', 'P46779', nan, 'P61956', 'Q8N136', 'Q9Y3B7', nan, 'P55854', 'P62495', 'Q96L21', 'Q9Y2K7', 'Q9H4M7', 'P14866', 'P0CG48', 'O43172', nan, 'Q9BYC8', 'Q16666', 'P83731', 'O75147', 'Q5T653', 'Q8WWH5', 'Q8…	133	43	23.7721	0
O60543	CIDEA	['Q13835', nan, 'P55316', 'Q66K66', 'Q96C03', 'Q9Y478', 'Q9UHD4', 'Q9UGJ0', nan, 'P0CG47', 'P0CG48', 'Q9Y446', 'P55055', 'P47989', 'Q06278', 'P17676', 'Q13131', 'Q9HCY8', 'P54646', 'Q9Y2H6', 'Q13410', 'Q00G26', 'Q8IW75', 'P54619']	24	4	6.03488	0
O60547	GMDS	['O95271', 'P09525', 'Q99542', 'Q92954', 'Q9NPA2', 'P02790', 'O95817', nan, 'Q9ULZ9', 'Q96BH3', 'P17655', 'P07741', 'P24347', 'P12429', 'O75900', 'Q96BD8', 'Q96A37', 'Q5VT79', 'P11117', 'Q8N119', nan, 'Q93075', 'P20073', 'P51511', 'A6NHC0', 'Q9H4M7', 'Q9H306', 'Q9H2K2', nan, 'Q5JS54', 'Q8N0Z6', 'P22894', 'P20807', 'P07384', 'O60826', 'P39900', 'O14815', 'Q9NRE1', 'Q9NZL9', 'P09238', 'P04004', nan…	83	42	25.3256	0
O60548	FOXD2 FKHL17 FREAC9	[nan, 'Q12830', 'P31749', 'Q12950', 'Q04724', nan, nan, 'P36402', 'Q8IYD8', 'Q08117', 'Q3SYB3', 'P09086', 'Q04726', 'Q9UJU2', nan, 'P14859', 'Q04727', 'Q6ZMT4', nan, 'Q99675', 'Q15022', 'Q6ZVX7', 'A8MTQ0', 'Q9NQB0', 'P28069', 'Q9H808', 'Q9UKI9', 'Q9HCS4', 'P78424']	29	1	0.348837	0
O60551	NMT2	['P42574', 'P36873', 'P10415', 'P35232', 'Q8N2W9', 'Q9Y3I0', 'Q9Y224', 'Q96EF6', 'P67870', 'P12931', 'Q9BR61', 'Q00688', 'Q69YN4', 'P20290', 'Q3SX64', 'Q96KN1', 'P62166', 'P01137', 'Q8ND25', 'P60891', 'Q9NPI1', 'P11908', 'P20073', 'P04637']	24	36	11.4767	0
O60563	CCNT1	['P33260', 'P51959', 'O95466', 'Q9UBN7', 'P51948', 'P52434', 'P52657', 'O95402', 'O96020', 'Q92541', 'O75751', 'P61244', 'P17676', 'P68371', 'Q9BRL6', 'Q9Y698', 'P29083', 'Q92610', 'O43172', 'P08865', 'P30279', 'P48431', 'Q9H4L7', 'P18074', 'Q00526', 'P50750', nan, 'Q09472', 'P62875', 'Q16589', 'Q7KZ85', 'Q15059', 'Q07002', 'Q96JC9', 'P32780', 'O75971', 'Q14247', 'Q8WWM7', 'Q6NYC1', nan, 'P42568'…	342	39	9.33953	0
O60565	GREM1 CKTSF1B1 DAND2 DRM PIG2			12	6.2814	0
O60566	BUB1B BUBR1 MAD3L SSK1	['Q99496', 'O43670', 'Q8NDX5', 'P68431', 'P68431', 'Q86U86', 'Q9NSI6', 'Q13627', 'P62805', 'Q92830', 'Q9BZD4', 'P38398', nan, 'P0CG48', 'Q9H4M7', 'Q99728', 'Q8NG31', 'O75928', 'Q9UQB9', 'Q8IYS8', 'Q9UPY8', 'P62805', 'Q06587', 'Q8WWQ0', 'Q96GD4', 'P68431', 'P50539', 'Q96DE5', 'P84243', 'O00423', 'Q9Y572', 'Q6NXT2', 'Q96QE2', 'O15379', 'Q9UPN9', 'Q9P2H3', 'Q8IXK0', 'P09874', 'P63165', 'Q9Y2I9', 'P4…	286	12	3.38837	1
O60568	PLOD3	['Q07092', 'Q13029', 'Q96RS6', 'Q9NR48', 'O75155', 'O43463', 'Q9H7B4', 'P04637', 'Q03692', 'Q8NB12', 'P30279', nan, 'Q14993', 'Q9NP97', 'Q96T68', 'Q2UY09', nan, 'Q02388', 'Q9H2U1', 'O43187', 'Q9H9B1', 'Q17RW2', 'Q96CF2', 'Q92800', 'Q86XF0', 'Q6Q6R5', 'P08123', nan, 'P05997', 'Q96GD4', 'P53420', 'P12107', 'Q8IZD2', 'P54253', 'Q12874', 'Q6P158', 'Q02878', 'O00469', 'P12111', 'P16435', 'Q8IZC6', 'P0…	140	41	18.4651	1
O60573	EIF4E2 EIF4EL3	[nan, 'Q14152', 'Q96CW9', 'P07910', 'Q16665', 'Q92499', 'Q13151', 'Q8WXF0', 'P78344', 'Q14157', 'Q96PU8', 'Q04917', 'Q8TCJ0', 'Q8N5X7', 'P19338', 'O95232', 'Q8N1B3', 'Q9BUQ8', 'P42696', 'Q13206', 'O95631', 'P26639', 'B7ZW38', nan, 'Q9BRX9', 'Q8N3C0', 'Q8ND56', 'P98179', 'Q9Y2I2', 'Q13242', 'O94761', 'Q9NRW4', 'P26196', 'Q9H361', 'Q07955', 'P15173', 'Q8NDV7', 'O43148', 'Q13541', 'Q9H6S0', 'Q9NQ29'…	235	43	59.1907	0
O60583	CCNT2	['Q96T76', 'P11802', 'Q6ZYL4', 'O95067', 'Q9UBX8', 'Q58F21', 'Q00403', 'Q8WVC0', 'Q03111', 'P63272', 'Q7L2J0', 'Q8N7H5', 'P20248', 'Q96CJ1', 'P24903', 'O94921', 'P56537', 'Q9BWU1', 'Q13573', 'O94888', 'O15372', 'Q92530', 'P14859', 'P49336', 'Q16696', 'O43286', 'Q92759', 'Q9P287', 'O60909', 'Q15544', 'P08047', 'O94992', 'Q15369', 'P13984', 'P19388', 'P46934', 'Q8ND76', 'O75934', 'Q9UHB7', 'P36954'…	216	37	12.7209	0
O60602	TLR5 TIL3			28	5.77674	0
O60603	TLR2 TIL4	['P30556', 'Q9BW85', 'P62249', 'Q92901', 'P82675', 'P08571', 'Q9UBM4', 'Q9Y275', 'Q08ET2', nan, 'Q6P2Q9', 'P11226', 'P51884', 'Q9P013', 'Q05513', 'Q15393', 'P08253', 'Q6UW60', 'P13688', 'P09012', 'P27986', 'P51617', 'Q7Z2W9', 'O14829', 'Q9BXN2', 'P09234', 'P06241', nan, 'Q8N6Y0', 'P02649', 'P0DMV8', 'Q9Y222', 'P58753', 'O95968', 'P62714', 'Q9BYC9', 'O95295', 'Q8N136', 'Q9BXN1', 'P05112', 'P04792'…	340	38	23.2558	0
O60609	GFRA3 UNQ339/PRO538/PRO3664	['Q13164', 'Q9UQC2', 'P22455', 'O60496', 'Q92529', 'P29353', 'P22607', 'O00329', 'Q9P104', 'P21802', 'Q06124', 'Q99748', 'P27986', 'Q99704', 'O00459', 'Q14451', 'O15156', 'P56159', 'P12931', 'Q5T4W7', 'Q8WU20', 'P42338', 'Q92569', 'P19174', 'P47736', nan, 'Q6PKX4', 'Q13322', 'P62993', 'Q13480', 'P39905', nan, 'Q8TEW6', 'P17252', 'P42336', 'O60542', 'Q9Y4H2', 'P07949', 'O00451', 'Q9GZZ7', 'Q9NR12']	41	6	1.56279	0
O60610	DIAPH1 DIAP1			43	36.7581	0
O60613	SELENOF SEP15	['Q8TC12', 'O95925', 'P25789', 'Q9UH03', 'Q86XA0', 'P60900', 'P59796', 'P10599', 'P18283', 'P49720', 'Q58WW2', 'P49721', 'P25788', nan, 'Q7L2K0', 'P48307', 'Q8N427', 'Q9NYU2', 'Q8N5D0', nan, 'A5LHX3', 'Q15029', 'Q6UDR6', 'P49223', 'O75715', 'Q96QV1', 'P83105', 'Q8IUA0', 'P28074', 'P40306', 'O14818', 'Q08380', 'P25786', 'P04350', 'P25787', 'O43278', 'P28066', 'P22352', 'Q99436', 'Q8TED1', 'Q9BQY6'…	54	43	135.149	0
O60635	TSPAN1	['P21741', 'P27487', 'O60779', 'P01033', 'Q9UGT4', 'Q8TER0', 'O14672', 'P08962', 'O15350', 'Q00059', 'Q12884', 'P01730', 'P10721', 'P13798', 'Q9UKR8', 'O75443']	16	25	75.2558	0
O60636	TSPAN2	['Q9P2B2', 'P27487', nan, 'Q9UGT4', 'Q8TER0', 'P62993', 'P63167', 'Q8WTV0', 'O95832', 'O43731', 'O14672', 'Q9NQ55', 'P08962', 'P42658', 'Q92569', 'Q5R372', 'Q12884', 'Q8N608', 'O75443', 'Q96FJ2', 'Q96PD2', 'Q9Y5W8']	22	32	15.7558	0
O60641	SNAP91 KIAA0656	['P23763', 'O43747', 'Q15836', nan, 'Q8TDR0', nan, 'Q9UI14', 'Q99504', 'Q9NVZ3', 'Q9UMZ2', 'Q8WU79', nan, 'P21579', 'Q9NRA2', 'Q9Y6I3', 'Q9C0B0', nan, 'Q9BRL7', 'Q8N9I0', 'Q9H3Z4', 'O95183', 'O95208', 'Q13627', 'Q96CW1', 'P51809', 'Q2M2I8', 'P42566', 'Q9UHK0', 'O75689', 'P62979', 'Q9HCG7', 'O15498', 'P29083', 'Q00975', 'O43172', 'P30153', 'Q92485', 'Q8IYW4', 'O00165', 'Q9UL62', 'Q9UF47', 'Q8TD10'…	98	5	5.09535	0
O60645	EXOC3 SEC6 SEC6L1	['P26038', 'P61586', 'Q8IV77', 'P63000', 'O14815', 'Q9NQC3', 'P52294', nan, 'O75298', 'Q9H967', 'P61006', 'P0DMV9', 'Q14028', 'P35580', 'P62330', 'P12830', 'Q96QF0', 'Q96AX9', 'Q86VI1', 'Q15181', 'O95721', 'Q9UGK3', 'Q9UEU0', 'Q13224', 'Q15771', 'Q9H0W5', 'Q15051', 'Q8IY31', 'Q6NUK1', 'O95197', 'P0DMV8', 'Q16280', 'P53582', 'Q9BZL4', 'P35613', 'Q92796', 'O00757', 'P20142', 'O60684', 'Q13228', 'Q8…	197	43	23.6721	0
O60656	UGT1A9 GNT1 UGT1	['P19224', 'P26439', 'Q16678', 'P52895', nan, nan, 'Q8WVB6', 'P21964', 'P29972', 'P11511', 'Q7RTS9', 'P14061', 'Q9UEF7', 'P08319', 'Q5TCH4', 'O15372', 'Q16696', 'Q92506', 'P41235', 'O43174', 'P53004', 'P28332', 'Q9BYN8', 'P00326', 'O00748', 'P56937', 'P18405', 'O14756', 'P35503', 'P33260', 'P05388', 'P37059', 'P38606', 'P47914', 'P05177', 'P62701', 'Q06278', 'P09001', 'Q9HAW9', 'O95071', 'Q9UNS2'…	96	2	13.0186	0
O60658	PDE8A	[nan, 'Q02928', 'P13584', nan, 'P10632', 'Q96MA6', 'O76082', 'Q9HCR9', 'Q8IV77', 'P78329', 'Q8NFM4', 'Q9HA82', 'Q96P26', 'Q92925', 'Q16280', 'P20853', 'Q8N5B7', 'Q9HCS2', 'O00408', 'Q9UHI5', 'Q9UM01', 'P04049', 'Q01432', 'Q13432', 'O43306', 'P11712', 'Q96PN6', 'Q9Y694', 'P82251', 'Q9BXI3', 'O75355', 'Q9Y233', 'Q7Z449', 'Q9HBI6', 'Q96GM5', 'P11509', 'P24903', nan, 'Q08462', 'Q8IU89', 'O60266', 'Q9…	100	33	11.886	0
O60662	KLHL41 KBTBD10 KRP1	['O95198', 'Q96M94', 'O75112', 'Q9UBV8', 'Q6PH85', 'Q63ZY3', 'P48788', nan, 'Q9P2G9', 'Q9NX08', 'Q9BXI2', 'Q9UJP4', 'Q13618', 'Q9Y2M5', 'Q14315', 'Q9UBI1', 'Q9H8T0', 'Q86VX2', 'Q92564', nan, 'Q15843', 'Q6TFL4', 'Q8NFY9', 'Q9GZQ3', 'Q9Y3A2', 'Q8IXQ5', 'Q8N668', 'Q14145', 'Q14681', 'P78318', 'Q8N5Z5', 'Q92990', 'O14682', 'O75340', 'Q14847', nan, nan, 'Q96GG9', 'Q6IQ16', 'Q13616', 'Q9UH77', 'Q8N1I0'…	76	7	46.7209	0
O60663	LMX1B	[nan, 'Q08211', nan, 'P23246', nan, 'Q8WUB8', 'O14662', 'A6NMT0', 'Q9Y6K1', 'Q9BXS1', nan, 'O00755', 'P61158', 'P11831', 'Q08499', nan, 'Q9C000', 'O14770', 'A0JLT2', 'Q09019', 'Q02962', 'A6NE01', 'P35247', 'P37235', 'Q969G2', 'P19622', 'Q13394', 'Q9BWG4', 'P43246', 'P01730', 'P16144', 'P42166', nan, 'Q05925', 'P84074', 'Q6ZNG2', 'O43679', 'P61601', 'Q16543', 'O43711', 'O00470', 'Q9BQA5', 'P40426'…	84	2	0.54186	1
O60664	PLIN3 M6PRBP1 TIP47	['P54646', 'Q9NP90', 'P31939', 'Q69YN4', 'P17931', 'P53701', 'P11142', 'P54727', 'Q13685', 'P54259', 'Q3ZAQ7', nan, 'Q7Z6M1', 'Q96AD5', nan, 'Q14126', 'Q9BTV4', 'Q99541', 'Q96DZ9', 'P20645', 'Q9BY14', 'O94955', 'Q8TDX5', nan, 'Q9NSE2', 'Q96HC4', 'P33316', 'Q05469', 'Q9H2U2', 'O60831', 'P54105', 'P37108', 'P21796', 'Q02750', 'P68104', nan, 'Q15836', 'P41587', 'Q8TB40', 'Q9Y6C9', 'Q9H4A6', 'Q00613'…	74	43	40.6116	0
O60667	FCMR FAIM3 TOSO			23	48.3419	0
O60669	SLC16A7 MCT2	['O15427', 'Q6PCB8', 'O95907', 'Q58WW2', 'P53350', 'P40855', 'Q86WV6', 'Q8N5D0', 'A4D2P6', 'P35613', 'P25090']	11	31	6.40465	0
O60671	RAD1 REC1	['Q92889', 'Q9UQ84', nan, 'Q9NZC9', 'Q13315', 'P54132', nan, 'P43351', 'Q9UIQ6', 'P06746', 'Q8NHY5', 'P52701', 'P07237', 'P40937', 'P39748', 'O43829', 'Q8WUA4', 'P18858', 'Q92905', 'O14746', 'Q13535', 'Q9BVW5', 'P07900', 'P46952', 'P35250', 'Q9UKB3', 'P27694', 'O94761', 'Q9BQI6', 'Q16836', 'P60866', 'P15927', 'Q9UKU6', 'Q99728', 'Q9BSD3', 'Q8IYD8', 'Q9BQA1', 'Q13569', 'Q9BX63', 'P38398', 'Q9NNZ3'…	96	38	5.31163	0
O60673	REV3L POLZ REV3	['P26651', 'O00444', 'Q15785', 'P09914', 'P62979', 'Q13257', 'Q5FWF5', 'Q8NEE8', 'P25205', 'Q9NYY3', 'Q8WXU2', 'O00213', 'O00311', 'Q69YN4', 'Q9Y2Z0', 'Q9BRX5', 'P24385', 'O96017', 'Q9NRG0', 'P53350', 'P54098', 'A2A3L6', 'O95801', 'O14879', 'Q07864', 'Q9HCU8', 'O94768', 'Q07617', 'P62837', 'O43765', 'Q92547', 'P49643', 'Q9Y253', 'Q8N9R8', 'Q8N8U2', 'Q9UIM3', 'Q9NR33', 'Q9H611', 'Q99549', 'P40938'…	178	34	9.7186	0
O60674	JAK2	['O75886', 'P54760', 'Q16619', 'P78539', 'P14866', 'P34932', 'P07900', 'O14874', 'Q16832', 'Q05209', 'P01111', 'P48357', 'P55209', 'P22004', 'P0DMV9', 'O75628', 'P36406', 'Q6IA86', 'P09544', 'P04628', 'O14793', 'Q16654', 'P26441', 'P42336', 'P42229', 'Q8IXI2', 'P16070', 'Q9UM73', 'P49593', 'P29460', 'P56703', nan, 'P41221', nan, 'O15524', nan, 'O00743', 'P63104', 'Q9BX79', 'P35368', 'Q92478', 'P9…	353	40	15.1163	0
O60675	MAFK	['P17544', 'Q8WYK2', 'O14867', 'Q86YT6', 'P18850', 'O15525', 'P84022', 'Q16236', 'Q14145', 'O95644', 'Q16621', 'Q92793', 'P09874', 'O15379', 'Q9Y4A8', 'Q92794', 'Q14494', 'O14686', 'Q9UJW3', 'Q13547', 'P31943', 'Q16665', 'P49715', nan, 'Q9Y5Q3', 'P19447', 'Q04206', 'P15976', 'Q9NZL9', 'Q9UGU0', 'Q8NEZ4', 'Q96FI4', 'Q9ULX9', 'Q96AX9', 'Q16656', 'P09601', 'P35452', nan, 'Q9BYV9', 'P04637', 'P12956'…	46	36	10.9395	0
O60678	PRMT3 HRMT1L3	['Q15436', 'P67809', 'P56937', 'Q96EP5', 'Q9GZL7', 'Q07021', 'Q8N4C7', 'P10412', 'P56537', 'P49116', 'O43541', 'Q96DH6', 'P28329', 'P08237', 'P61978', 'Q14671', 'Q96D70', 'P62805', 'P36578', 'P43155', 'Q6PJT7', nan, 'Q06210', nan, 'Q969E8', 'P62805', 'Q16560', 'Q71U36', 'Q9H0S4', 'P17858', 'Q9Y4A5', 'Q9Y2C4', 'Q9UI30', 'Q9H4M7', 'Q9BX46', 'Q9UFF9', 'Q9UKR5', 'Q8TB72', 'P62487', 'Q9Y5P6', 'O15105'…	179	38	7.40465	0
O60682	MSC ABF1 BHLHA22	['Q02363', 'O43680', 'P15923', 'P10275', 'Q99081', 'P46937', 'Q9UBP5', 'P41145', nan, 'Q9Y693', 'Q12800', 'Q8IXJ6']	12	23	4.98837	0
O60683	PEX10 RNF69	['Q6QHF9', 'Q5HY92', 'P14735', 'O75381', 'Q13608', 'Q9GZQ8', 'P62837', 'Q9NYQ3', 'Q6EEV6', 'P39210', 'Q9ULI0', 'P49753', 'Q92968', 'P43155', 'Q9BYE7', 'Q8N9L9', 'P40855', 'Q8NCF5', 'P51668', 'Q9Y2X8', 'Q15645', 'P55072', 'O75874', 'Q14032', 'P14920', nan, 'O00762', 'O00116', 'Q9NY72', 'P0CG47', 'Q9Y385', 'Q9H832', nan, 'Q9BY49', 'Q5VTR2', 'O95822', 'P62987', 'O75521', nan, 'O00628', 'O14933', 'Q5…	128	40	8.72558	1
O60684	KPNA6 IPOA7	['P50991', 'Q9NQI0', 'Q9GZR1', 'Q99614', 'O43149', nan, 'Q9NUL7', 'P17980', nan, 'P24864', 'Q86SP6', 'O15534', 'Q14103', 'P51157', 'P17706', 'P10275', 'Q9UHI6', 'Q16594', 'P08240', 'Q00526', 'O00232', 'Q92904', 'O95714', 'P15976', 'Q4G0J3', 'P49585', 'Q9Y2X3', 'Q09161', 'P43694', 'P68133', 'Q9NX07', 'Q8N8A6', 'P10515', 'Q9H4D5', 'P46087', 'Q9ULW0', 'P02545', 'P05455', 'P60842', 'P35998', 'P18848'…	372	42	14.9349	0
O60687	SRPX2 SRPUL	['P29122', 'Q03405', 'Q13231', 'O75173', 'P14210', 'P48061', 'P07858', 'P00749', 'O15409']	9	16	3.4186	0
O60701	UGDH	['Q14247', 'O76071', 'P52655', 'Q9HAW8', 'Q15084', 'Q13596', 'Q8IZ73', 'Q8NBZ7', 'Q9HAW7', 'Q9Y5P6', 'P31153', 'Q8WUS8', 'Q9UBE8', 'O95817', 'P23368', 'Q00266', 'P16662', 'Q14137', 'Q9H8Y8', 'Q9NYG5', 'Q9NTG7', 'Q9H2F3', 'Q9UJJ7', 'Q5S007', 'O60749', 'P29218', nan, 'Q15717', 'P36537', 'Q15738', 'Q96CM3', 'P14060', 'O60656', 'Q96IJ6', 'P04628', 'Q96G03', 'O95394', 'P29401', 'Q13404', nan, nan, 'Q6…	90	41	33.1116	0
O60704	TPST2	[nan, 'Q5F1R6', 'P13861', 'Q92541', 'Q9UJX4', nan, 'Q9Y5K8', 'Q9Y547', 'Q9C0J8', 'O43301', 'P15907', 'Q9BQA1', 'Q8IV35', 'Q9Y230', 'O43681', nan, 'P38646', 'Q96LB3', 'P14625', 'Q5TZF3', nan, 'Q8IWZ6', 'Q8WXA8', 'Q5JTZ9', 'Q9UM13', 'O95757', 'P54652', 'Q96M20', 'Q07864', 'Q13237', 'Q0VDF9', 'Q9Y2Z0', 'Q9H1A4', 'Q9UPT6', nan, 'Q6P1J9', 'A2RRH5', 'P13807', 'Q86VZ2', 'P02545', 'P08238', 'Q8NFH4', 'Q9…	122	43	49.1651	0
O60706	ABCC9 SUR2	[nan, 'Q9NUT2', 'P48730', 'Q9UNX9', 'Q8NB90', 'P48544', 'P26641', 'Q14654', 'P50993', 'Q8NDA2', 'Q09472', 'Q16623', 'P05023', 'P54710', 'Q9HD45', 'Q9NP58', 'Q13733', 'O00168', 'P48050', 'Q9GZM5', 'P26678', 'Q9UN42', 'Q14669', 'P14415', 'O15321', 'P61266', nan, 'O14678', 'Q9P2I0', 'Q16720', 'Q92793', 'P63252', 'P13637', 'O60928', 'Q7L8L6', 'Q6PD62', nan, 'P54707', 'O15118', 'Q9BZC7', 'P48549', 'Q0…	71	28	9.55349	1
O60711	LPXN LDLP	['Q8TCU6', nan, 'Q12907', 'P04150', 'Q9BQL6', 'P35913', 'Q96DR7', 'Q8TDM6', 'Q9BQI5', 'Q9UBR4', 'P15153', 'Q7Z6B7', 'Q9BRR9', 'Q69YQ0', nan, nan, nan, 'Q15654', 'Q70Z35', 'P15882', 'P18206', 'Q05397', 'Q9UI47', 'Q0JRZ9', 'O43900', 'P24903', nan, 'Q86UX7', 'P46939', 'P15086', 'Q96N96', 'Q8WY07', 'P0DMP2', 'P13994', 'Q9Y6K9', 'Q13277', 'O75044', 'Q16696', 'Q14161', 'Q9UNA1', 'O95613', 'P20853', 'P5…	199	41	28.1	0
O60716	CTNND1 KIAA0384	['Q9NYF0', 'P12830', 'Q9NQW6', 'Q12913', 'O00522', 'Q9UQB3', 'Q8IX03', 'P61586', 'P18206', 'P06239', 'Q9Y6N8', 'P41235', 'P55291', 'Q06124', 'O00192', nan, 'Q15058', 'P46940', 'Q9UI47', 'Q07157', 'Q92845', 'P27448', nan, 'Q9HC56', 'P18031', 'O75309', 'P31749', nan, 'Q14574', 'P55287', 'Q13882', 'Q96FW1', 'Q9BZE0', 'Q9NWZ5', 'Q9Y6H8', 'Q8IXH8', 'P48039', 'Q58WW2', 'Q86WG3', 'Q9Y5E8', 'P61970', 'P0…	234	39	79.8977	0
O60721	SLC24A1 KIAA0702 NCKX1	['Q9UHC9', 'Q12770', 'O15118', 'P29973', 'Q69YN4', 'Q08722', nan, 'Q14627']	8	22	3.57907	0
O60725	ICMT PCCMT	['P78317', 'P15153', 'Q96AJ1', 'Q9H4M7', 'Q9NX05', 'P49427', 'Q5BJD5', 'Q8N2K1', 'P61586', 'Q9NWW5', 'Q8IUR7', 'P42574']	12	37	17.4326	0
O60729	CDC14B	['Q70IA6', 'O14965', 'P28482', 'Q12834', 'Q9UQ80', 'Q6NUP7', 'Q96FV0', 'O00506', 'O95602', nan, 'P24941', 'P62750', 'Q96EB6', 'Q9UNE7', 'P43246', 'P06493', nan, 'P0C1S8', 'Q9Y2H9', 'Q96D46', 'Q8NI77', 'P61513', 'Q9Y6E0', 'Q9NQV7', 'Q96PU5', nan, 'P27348', 'Q9UQB9', 'P26196', 'P41208', 'P30304', 'O15264', 'Q96GD4', 'Q15831', 'Q9Y2I9', 'Q9H069', 'P27361', 'O60861', 'Q5T5C0', 'Q56UN5', 'Q9Y2U5', 'P4…	207	23	4.06047	0
O60733	PLA2G6 PLPLA9	['Q8NE62', 'Q9BYV1', 'P20813', 'Q6P1J6', 'Q96QK1', 'P47895', 'Q8IV08', 'O95864', 'Q13393', 'O75425', 'Q9UPX0', 'P27824', 'O75436', 'P48651', 'P98187', 'Q49A26', 'Q9UBM1', 'P43034', nan, nan, 'O95292', 'Q96I51', 'P35354', 'Q9UNT1', 'Q8IY17', 'Q02928', 'Q02252', 'Q99487', 'Q8NF37', 'P36871', 'Q8WUM4', 'Q86XT4', 'Q13093', 'P0DP23', 'O94788', 'P22079', 'P31937', 'Q9BVG9', 'O95817', 'Q643R3', 'P51957'…	117	40	19.9349	0
O60741	HCN1 BCNG1	['Q96PU5', 'Q9Y6J6', 'Q5XPI4', nan, 'Q8IYB4', 'Q9Y3Q4', 'Q58WW2', 'O95180', 'Q9UL51', 'Q9P1Z3', 'Q16623', 'Q8N5D0', 'Q9ULQ1']	13	1	0.151163	1
O60749	SNX2 TRG9	['Q8N5U0', 'P04798', 'Q9H4M7', 'P08581', 'Q9Y4E1', 'Q8TC07', 'Q969Q5', 'Q6IQ26', 'P00533', 'P54253', 'P84243', 'Q96GD4', 'Q9BXS5', 'Q8TEQ0', 'Q9H3K6', 'A4D161', 'P51148', 'Q13596', 'Q8N4Q1', 'Q14849', nan, 'Q16531', 'P15170', 'O43747', 'Q9UQ16', 'P23763', 'Q9Y5W7', 'P01133', 'P50570', 'Q9NX57', 'Q8N6T3', nan, 'Q8IYD1', 'P49407', 'Q5VZ89', 'O95183', nan, 'Q9Y230', nan, 'Q8NEY4', 'Q6ICG8', 'Q7Z460'…	178	43	77.6884	0
O60755	GALR3 GALNR3	[nan, 'Q5JWF2', 'P38405', 'P10523', 'O43603', 'P22466']	6	0	0.0116279	0
O60759	CYTIP PSCDBP	[nan, 'Q8WXR4', 'Q13115', 'P51451', 'Q9BYG4', nan, 'P48995', nan, 'Q8TE77', 'Q16829', 'Q8WYL5', 'Q5SZK8', 'Q9NYV6', 'Q9NPB6', 'Q4G0J3', 'Q13507', 'Q8NI35', nan, 'Q15018', 'Q5TCQ9', 'Q86XX4', 'Q9BV94', 'O43739', 'Q99418', 'O00339', 'O15524', 'Q9Y210', 'Q5VZ46', 'P68871', 'O95460', 'Q9HCX4', 'Q96Q42', 'Q16828', nan, nan, 'P0C091', 'Q9UBN4', 'Q6UVK1', nan, 'P42771', 'Q9BYG5', 'Q9UL62']	42	36	34.907	0
O60760	HPGDS GSTS PGDS PTGDS2	['P49407', 'P07858', 'P80192', 'Q14686', 'P0CG30', 'Q9H2F5', nan, 'Q15276', 'P11509', 'Q9UQL6', 'Q9H1K0', 'O14543', 'P52292', 'P42574', 'Q9NZN9', 'Q15788', 'P24534', 'P08183', 'P10620', 'P13349', 'Q9Y5Y4', 'P30990', 'Q8TED1', 'O95045', 'Q16665', 'P50570', 'Q13547', 'Q9Y6Q9', 'P60880', 'Q9Y478', 'Q9UPN9', 'Q7RTV2', 'Q14BN4', 'P61764', 'P05155', 'P20783', 'P07948', 'P09038', 'P20815', 'Q8IX04', 'Q9…	526	17	3.67442	0
O60762	DPM1	['Q13286', 'P19388', 'Q9H3S5', 'Q149M9', 'P57088', 'Q6UX01', 'Q9HBD1', 'Q86VI3', 'Q9P0L0', nan, 'O00308', nan, 'Q9P2X0', 'O00257', 'Q9H4L7', 'P62805', 'O95461', 'O94777', 'P50502', 'Q9HB55', 'Q96DI7', 'Q96F25', 'P02766', nan, 'Q9BRL6', 'Q9H4M7', 'O75425', 'Q5VVJ2', nan, 'Q3KP44', 'Q9NPI1', 'Q96AJ1', 'Q9UGI8', 'Q16799', 'P20815', 'Q7Z6Z7', 'Q69YN4', nan, 'Q6PJG2', 'Q6P2Q9', 'O95292', 'Q96GD4', nan…	82	43	42.9465	1
O60763	USO1 VDP	['P35222', 'Q9HAT1', 'O95487', 'O75396', 'Q9BWW7', 'P33947', 'Q96JB2', 'P61204', 'A6NIR3', 'Q8N9W4', nan, 'P01009', 'Q3YEC7', 'Q9UHI6', nan, 'Q9UBR2', 'Q702N8', 'O95249', 'P01135', 'A6NDN3', 'P15311', 'Q5T1M5', nan, 'Q01484', 'Q9Y5R8', 'Q8N6H7', 'Q8N3C7', 'A8MZA4', 'P62495', 'Q9Y296', 'Q9BQQ3', nan, 'P09497', 'O15027', 'O00488', 'Q9BYT3', 'Q9NQ03', 'Q01082', 'Q15772', 'Q13561', 'Q8WVM8', 'O95863'…	340	43	44.4651	0
O60779	SLC19A2 THT1 TRMA	['Q16581', 'Q14114', 'O75581', nan, 'Q8TD20', 'Q5T4F4', 'Q8IZF4', 'P26842', 'Q07954', 'P30556', 'Q9H5K3', 'Q9NZR2', 'Q92874', 'P47900', 'P25090', 'Q8IVM8', 'Q9UHP7', 'Q6UX01', 'P06576', 'O75197', 'P98155', 'O60635', 'P41587', 'P24539', 'Q9P296', 'O60512', nan, 'P30550', 'P01130', 'P80370', 'Q9UNP9', 'O75096']	32	33	10.4628	0
O60783	MRPS14	['Q2NL82', 'Q86TS9', 'P49589', 'P09001', 'Q86XD8', 'P08621', 'Q15477', 'P61218', 'Q9Y3A5', 'Q8IU60', 'P11441', 'Q9H0U6', 'Q9BYC9', nan, 'P48200', 'P63220', 'Q9Y262', 'P62841', 'Q9NZV8', 'Q9H9Y6', 'P52815', 'P56696', 'P84098', 'O15371', 'Q2VIR3', 'O75147', 'P83731', 'Q9Y399', 'Q8WV74', 'Q96IZ7', 'P62701', 'Q8IYU4', 'P25398', nan, 'P61619', 'Q6IS14', 'P02792', 'Q70CQ4', 'Q9BYC8', 'P62424', 'Q4G0J3'…	484	41	18.4093	0
O60784	TOM1	[nan, 'Q9BT40', 'Q13233', 'Q10567', 'Q99732', 'O60260', 'P31994', 'Q15742', 'Q9BY43', 'P0CG47', 'O60880', 'O43837', 'Q6IQ23', 'Q9UL15', 'Q96KC2', 'P50213', 'O75674', 'P63000', 'Q06787', 'P09497', 'Q9NPD3', 'Q13367', 'Q01968', 'Q96H55', 'Q9H0E2', 'P54578', 'Q9H201', 'Q8NHS4', 'Q99816', 'Q9NWM3', 'Q15735', 'Q8TCA0', 'Q8N4J0', nan, 'A2PYH4', 'O00203', 'P10412', 'P63010', 'Q9UM54', 'P05556', 'Q9BTW9'…	83	43	27.9488	0
O60806	TBX19 TPIT	['P78337', 'Q9P2K3', nan, 'O75603', 'P31270', 'P31276', 'P78412', 'Q9NYD6', 'O60315', 'O43918', nan, 'Q04724', 'Q12830', 'Q8IZ40', 'Q702N8', 'P12931', 'P23759', 'Q92826', 'Q3C1V8', nan, 'Q1XH10', 'P23769', nan, 'Q9UI36', 'Q08117', 'Q86YT6', 'Q99081', nan, 'P35453', 'P31275', 'Q92925', 'Q13547', 'P31274', 'P28358', 'Q96AX9', 'Q96GM5', 'Q9BY41', 'Q12873', 'P35452', 'P15923', 'Q9H9S0', 'Q99459', nan…	61	2	1.28605	0
O60812	HNRNPCL1 HNRPCL1			0	0.00465116	0
O60814	H2BC12 H2BFT HIRIP1 HIST1H2BK	['P84243', 'Q9UJW3', 'Q99741', 'Q71DI3', 'P0C0S8', 'O94992', 'Q8TBZ3', 'Q96CA5', 'Q13185', 'Q12888', 'Q86WJ1', 'Q92466', 'P19388', 'Q9Y5Q3', 'Q9BX26', 'P62805', 'O14981', 'Q9Y230', 'P98170', 'P51587', nan, 'P45983', 'P62987', 'Q96P53', 'O00257', 'O75529', nan, 'P23527', 'P36954', 'Q9NR09', 'O94993', 'P62805', 'P38398', 'Q9NWY4', 'Q9UGI8', 'P68431', 'Q96LA8', 'Q8NG31', 'Q9UPT9', 'P15927', 'Q15554'…	463	42	49.8884	0
O60825	PFKFB2	['P19474', nan, 'P31943', nan, nan, 'P51957', 'Q92997', 'Q9HBI1', 'P40938', 'Q9Y5Q8', 'Q5VZE5', 'Q04917', 'Q9P0R6', 'P62258', 'P17612', 'P52790', 'P27348', 'P26572', 'P17858', 'Q96TC7', 'Q7Z4I7', 'P82979', nan, 'Q01813', nan, 'P05129', 'Q16877', 'P17252', 'Q69YN4', 'P0CW19', 'O60906', 'Q9BRK0', 'P22694', nan, 'P61981', 'P16118', 'P63104', 'P22612', 'Q8N684', 'P26640', 'P35557', 'Q8IWT3', 'Q5RKV6'…	77	38	13.3488	0
O60826	CCDC22 CXorf37 JM1	['Q92564', 'Q6PJ21', 'Q9NYS7', 'P62987', 'Q9H765', nan, 'Q9Y4C4', 'Q8TCE6', 'Q9Y224', 'O60762', 'Q8WXI3', 'Q567U6', nan, 'Q6ZVZ8', 'Q15345', 'Q9Y576', 'Q9NXF7', 'Q9UK73', 'Q13588', nan, 'Q9Y3I0', 'Q13489', 'O00422', 'Q7Z4G1', 'Q96GM8', 'Q9UKX7', 'O43295', 'Q07960', 'Q96A44', 'Q9NSE2', 'Q9BW61', 'O14543', 'P61081', 'C9JR72', nan, 'Q9Y6K5', 'O14972', 'A8MVX0', 'Q9BTE7', 'Q8WWX0', 'Q96P16', 'Q9H0A8'…	174	42	11.1302	0
O60828	PQBP1 NPW38 JM26	['P28070', 'P51116', 'Q9UBS5', 'Q8N7A1', 'Q99459', 'P62805', 'Q99714', 'Q96EL3', 'P11021', 'Q14444', 'P55795', 'P83876', 'O95182', 'O60306', 'Q92879', 'O43660', 'Q9Y277', 'P53350', nan, 'O00213', 'Q9UMS4', 'P51553', 'Q9Y2W2', 'Q15428', 'P51114', 'Q7Z6M1', 'Q9NYY3', 'Q8WYA6', 'P62140', 'Q9P013', 'O00444', 'Q9Y2Q9', 'P20265', 'Q9P2E9', 'Q9BSM1', 'Q9Y2T7', 'Q9Y4Z0', 'Q9UK32', nan, 'O43819', 'Q8IWZ8'…	87	43	36.5233	0
O60829	PAGE4 GAGEC1 JM27	['P01100', 'P05412']	2	10	93.8674	0
O60830	TIMM17B TIM17B JM3	['Q96MM6', 'P10606', 'Q6UX01', 'P0DMV9', 'O75439', 'Q8WXX5', 'P06576', 'Q6NTF9', 'Q96H96', 'Q14671', 'Q9Y584', 'O43301', 'Q9NYQ3', 'Q0VDF9', 'P99999', 'P10809', 'P0DMV8', 'P48723', 'P38646', 'Q9HAV7', 'Q96CS3', 'P00480', 'P62072', 'Q96LL9', 'Q9Y5B0', 'O95476', 'Q9NS69', 'Q9Y5L4', 'O95563', 'Q9BYV6', 'Q13243', 'Q10713', 'Q9H6K4', 'O15194', 'P47985', 'Q86WU2', 'O14925', 'Q9NVM6', 'Q8IWL3', 'Q969M1'…	86	43	37.2953	0
O60831	PRAF2 JM4	['P27824', 'P51681', 'P09874', 'Q96PV0', nan, 'P62745', 'Q9H813', 'P80370', 'Q15041', 'O60664', 'P78317', 'Q8IWB7', 'Q96P53', 'Q6QNK2', 'Q9BY14', 'Q7Z4Y8', 'Q8IWL3', 'O14757', 'O95870', 'O75695', 'Q9UGN5', 'Q6UX01', nan, 'Q5VWQ8', 'O75964', 'Q14624', 'Q08AM6', 'Q9UJF2', 'P16444', 'O75915', 'P30049', 'P43005', 'O60826', 'Q9NQC3', 'Q8NBR6', 'P62079']	36	41	25.0744	0
O60832	DKC1 NOLA4	['B5ME19', 'O95793', 'Q6PI26', 'Q99873', 'O75643', 'O00566', 'P30153', 'Q13310', 'Q14978', 'Q5JVS0', 'O43663', 'P12236', nan, 'Q5T1V6', 'P08865', 'P62318', 'Q15050', nan, 'Q9Y295', 'Q3B726', 'Q7L7V1', 'O60524', 'P63104', 'P82912', 'Q9BQ39', nan, 'Q9UHR6', 'Q9Y5R5', 'Q13895', 'Q9BVI4', 'Q9BRJ6', 'P19387', 'Q9BRU9', 'Q01860', 'Q9NQ55', 'Q8IZH2', 'Q13823', 'Q5JQF8', 'P61956', 'P22695', nan, 'P57721'…	363	43	29.4279	1
O60840	CACNA1F CACNAF1	['O43745', 'Q06432', 'P46821', 'Q9BQI0', 'Q9NZU7', 'Q08289', 'O75838', 'A6NNM3', 'Q16555', 'Q8N2C7', 'O15083', 'P62942', 'Q86V35', 'Q9UM19', 'Q9NPB3', 'Q93084', 'P0CE71', 'Q96Q77', 'P54289', 'P06239', 'P19105', nan, 'P07947', 'P55008', 'P0DP24', 'Q92913', 'O00555', 'O14827', 'P35498', 'O95267', 'P02585', 'P0C7U0', 'Q9Y2W7', nan, 'P0DP25', 'P22676', nan, 'O15034', 'Q9H7T0', 'Q9BXT2', 'Q9BXU9', 'P0…	175	0	0.516279	0
O60841	EIF5B IF2 KIAA0741	['P11441', 'Q9BXB1', 'Q9BY44', 'P49207', 'P63244', 'Q9NRX2', 'P63220', 'Q9NR82', 'Q9NQI0', 'Q14003', nan, 'Q9P0J6', 'Q9BYC9', 'Q969H0', 'Q15477', 'P35268', nan, 'Q02241', 'P09001', 'P62263', 'Q86XD8', 'O60942', 'P62277', 'Q9UQ80', 'Q5TC82', 'P62244', 'Q96RP8', 'P52815', 'P62913', 'P56696', 'P84098', 'Q2VIR3', 'P51858', 'P54578', 'P49116', 'P55769', 'P54725', 'P62753', 'P62841', 'P06454', 'Q6PIU1'…	344	43	33.2372	0
O60844	ZG16	['Q9UHX1', 'Q9Y2W7', 'Q9UMX0', 'O43765']	4	7	25.4186	0
O60858	TRIM13 LEU5 RFP2 RNF77	['Q9HBF4', 'P31749', 'Q14457', 'Q17RG1', 'Q9Y6K9', 'Q14671', 'O94817', 'Q9Y4P8', 'P62937', 'Q8TB72', 'Q13936', 'Q13698', nan, 'P62837', 'P55072', 'Q9Y4K3', 'Q13501', 'Q16763', 'Q9NRC1', nan, 'P14151', 'Q9UBV2', 'P61073', 'P43630', 'Q9GZP9', 'Q00987', 'P0DP23', nan, 'Q13438', 'Q96D71', 'Q8NEB9', 'O95786', 'P09488', 'Q96IK5', 'Q6JQN1', 'P39656', 'Q9UBN4', 'P16615']	38	43	23.5535	0
O60861	GAS7 KIAA0394	[nan, 'Q9Y4D1', 'Q7Z736', 'Q96K76', 'P55008', 'P55160', nan, 'P22676', 'Q8TF01', 'Q9Y2K7', 'Q9UBC5', nan, 'Q16763', 'Q9BT67', 'Q9NZU7', 'Q15646', 'O60711', 'P62253', 'Q9BQI0', 'Q5VSL9', 'Q16667', 'Q9UM19', 'Q9Y2A7', 'Q6R2W3', 'Q9HC38', 'P37235', 'Q8N461', 'P41208', 'O00429', 'O60313', nan, 'Q14BN4', 'Q8IY85', 'O75477', 'Q99594', 'P61077', 'Q96BR5', 'P27348', 'Q86UV5', 'Q9NP86', 'Q8N4B4', 'Q5THR3'…	455	35	18.7884	0
O60869	EDF1	['P62857', 'P46782', 'Q8WTS6', 'P14735', 'Q15029', 'P17535', 'P23193', 'P63220', 'Q8IZX4', nan, 'Q9HAW0', 'Q5TC82', nan, 'P62841', 'P19447', 'O75764', 'P25398', 'P62701', 'P46781', 'P63279', 'P62269', 'Q06945', 'P20226', 'P62249', 'Q86T03', 'P17275', 'P19793', 'Q9H4L7', nan, 'P62241', nan, 'P01100', 'P62273', 'Q9Y2Y1', 'P62380', 'P37231', 'P25685', 'O00308', 'Q7Z478', 'Q9H9S0', 'P51553', 'Q69YN4'…	97	43	325.042	0
O60870	KIN BTCD KIN17	['P84098', 'Q8NAV1', 'Q9NR30', 'O94762', 'P62424', 'P46776', 'P50914', 'P17844', 'Q9BUU2', 'O00178', 'P35232', 'Q9NVM6', 'P62917', 'Q15029', 'Q6IQ23', 'Q07020', nan, 'Q02878', 'P27694', 'Q02543', 'P09874', 'Q9Y383', 'P12004', 'Q9NPI1', nan, 'Q9H4M7', 'P15927', 'O75643', 'P30050', 'Q9BRD0', 'P39023', nan, 'P41214', 'Q9H4L7', 'Q9P2P5', 'P11940', 'Q9BX10', 'P05388', 'P36578', 'Q14498']	40	26	3.33721	0
O60879	DIAPH2 DIA	['Q92963', 'P49450', 'P60763', 'Q8IXI1', 'O75628', 'P63000', 'P61586', 'Q9H4E5', 'Q92730', 'Q8N8S7', 'P35913', 'P18085', 'Q14964', 'Q96PY5', 'P55042', 'P62330', 'P61018', 'Q7L0Q8', 'Q9Y5S2', 'P10114', 'P06241', 'Q96D21', 'Q96KC2', 'Q8NDF8', 'A6NH57', 'P12931', 'P61106', 'P49703', 'P61160', 'O95602', 'O14578', nan, 'P84085', 'Q9Y689', 'O95057', 'P60673', 'P0CG47', nan, 'Q9H9Y4', 'Q27J81', 'O94844'…	172	34	6.78605	0
O60880	SH2D1A DSHP SAP	['Q96LC7', 'P55072', 'Q8TAK6', 'P38606', 'Q7KZ85', 'Q99961', 'Q86TU7', 'P42566', 'Q7L9B9', 'Q9UMS4', nan, 'O75674', 'Q16539', 'Q15052', 'Q15811', 'Q15759', 'Q9BZW8', 'P61106', 'P18847', 'Q9NZ52', 'P60953', 'Q13291', 'Q05397', 'P06239', 'Q99704', 'Q9UIB8', 'Q9NQ25', 'P04626', 'Q96AQ1', nan, 'Q9P0V8', 'O60784', 'Q9HBG7', 'Q9UMZ2', 'Q14155', 'P62993', 'Q8N5C6', 'P06241', 'P12931', 'Q9UBC2', 'Q9NQ75'…	64	9	10.6372	0
O60882	MMP20	['Q9BYF1', 'O60547', 'Q99727', 'P00734', nan, 'P16112', 'P35625', 'P16035', nan, 'P12821', 'Q99217', 'P01033', 'P01023']	13	0	0.0348837	0
O60883	GPR37L1 ETBRLP2	[nan, 'Q15465', 'P05305', 'P07492', 'P14416', 'Q9NRD5', 'P42785', 'Q13635', nan, 'O00560', 'O14798', 'P07602']	12	1	0.893023	0
O60884	DNAJA2 CPR3 HIRIP4	['Q9HCK5', nan, 'P84085', 'Q5TAH2', 'Q96C92', 'Q9NQW6', 'Q9H967', 'Q14689', 'Q86VI1', 'Q9UBB9', 'Q9NVN8', 'Q5TZF3', 'Q9UI12', 'Q7L2J0', 'P36915', 'P84022', 'Q15058', nan, 'P62308', 'Q96CM8', 'Q9NZC7', nan, 'Q13573', 'O95985', 'Q7Z4L5', 'P13994', 'P04908', 'Q96I99', 'Q4G176', 'P10244', 'P63162', nan, 'P10243', 'P56559', 'Q9Y689', 'Q6P3W2', 'P04150', 'Q9HAV7', 'P38646', 'P68104', 'Q96MM6', 'P62805'…	358	42	21.1907	0
O60885	BRD4 HUNK1	['P62805', 'Q6KC79', 'Q92993', 'P10070', 'O96028', 'P62805', 'Q86Y33', 'Q9NZ32', 'P10415', 'Q9NVX2', 'Q9C0J8', 'P49450', nan, 'O94805', nan, nan, 'Q9UI10', 'Q96ST3', 'P06732', 'Q86SQ9', 'O95619', 'P15408', nan, 'P35250', 'O75747', 'P61326', 'Q9H6I2', 'Q8NHY2', 'Q9BQA1', 'Q06416', nan, 'P42356', nan, 'Q6ZMW3', nan, 'P17947', 'Q8IWB7', 'Q06330', 'Q9BT92', 'Q9P1U1', 'Q9HBM6', 'P40938', nan, 'Q14683'…	568	40	17.0349	0
O60888	CUTA ACHAP C6orf82	['Q9Y478', 'Q9UGV2', 'Q9BWU1', 'A1KZ92', 'Q6ZUI0', 'P41222', 'Q5T0D9', 'Q8WUP2', 'O75147', 'P56817', 'Q9ULP0', 'Q9Y376', 'Q14103', 'Q9H9S4', 'P61601', nan, 'Q9UID3', 'P36955', 'P06493', 'P84074', 'P37235', 'Q9NY27', 'Q16831', 'Q13131', 'Q92597', 'P62166', 'Q9NRG0', 'Q8IVV7', 'Q9UN36', 'P54619']	30	43	137.309	0
O60890	OPHN1	['Q05397', 'Q9Y4G8', 'Q9UKW4', 'P61586', 'P38405', 'Q9UJU6', 'Q5VSL9', 'Q53QZ3', 'Q0VAM2', 'Q9UNA1', 'O75044', 'O00499', 'P0DMP2', 'Q8TE68', 'Q8N1W1', 'P49448', 'O43615', nan, 'O43639', 'P60763', 'Q12907', 'Q14BN4', 'P78371', 'Q9NSB8', 'Q9BRR9', 'Q8TE67', 'P49257', 'Q8TEU7', 'P60953', 'P15153', 'Q86YM7', 'Q7Z6B7', 'P0DJJ0', 'Q5T5U3', 'Q9H6S3', 'Q16643', 'Q8N431', 'Q9ULQ0', 'P20393', 'P63000', 'Q9…	74	20	3.85814	1
O60894	RAMP1	['P10092', 'Q13255', 'P32241', 'P25101', 'Q16602', 'P35318', 'Q6WKZ4', 'Q5JWF2', 'O60895', 'P13569', 'P41587', 'O75899', 'Q9C098', 'Q92478', 'P01258', 'Q9UHP7', nan, 'P14866', 'P59768', 'P19961', 'P62873', 'P09683', nan, 'O60896', 'O15432', 'P10997', 'Q9UBS5', 'P41180', 'Q9Y250', 'Q8NFN8']	30	33	33.3442	0
O60895	RAMP2	['P35626', 'P60484', 'P59768', 'O75899', 'Q9C098', 'Q9UBS5', 'P10997', 'P35318', 'Q16602', nan, 'Q5JWF2', 'Q7Z4H4', 'O60894', 'P47871', 'O60896', 'P34998', 'Q8NFN8', 'O15432', 'P49190', 'P01258', 'Q02643', 'P62873', 'Q13255', 'P01270', 'P32241', 'Q03431']	26	35	34.7465	0
O60896	RAMP3	['Q03431', 'P32241', 'Q13255', 'P41180', 'P26371', 'P62873', 'P46459', 'P49190', 'Q99527', 'O15432', 'Q8NFN8', 'O60894', 'P47872', 'Q7Z4H4', 'Q5JWF2', nan, 'Q9BYQ3', 'P03372', 'P35318', 'Q16602', 'P10997', 'Q9UBS5', 'O75899', 'Q6L8H2', 'P59768', 'O60895']	26	35	20.2721	0
O60902	SHOX2 OG12X SHOT	[nan, 'A6NMT0', 'Q8TAK6', 'Q8TAU0', 'P11831', 'P61371', 'Q8NFJ8', 'A0JLT2', 'Q06945', 'Q12837', 'Q969G2', 'Q7RTU3', 'P43246', 'Q01851', 'O00391', nan, 'O43679', 'Q9BQA5', 'Q14774', 'Q9HBU1', 'Q12830', 'P20264', 'Q9UBR4', 'Q8IUH5', 'P11802', 'P12956', 'P63279', 'P52952', 'P35716', 'Q02080', 'Q02078', 'Q9UGL1', 'Q9UMQ3', 'Q02080', 'P35712', 'Q06413', 'Q14814']	37	2	0.488372	0
O60906	SMPD2	['P01375', 'Q969Q5', 'O00206', nan, 'Q15654', 'Q13643', 'Q9UQ16', 'O15231', 'Q6QHC5', 'Q05193', 'Q16877', 'Q15628', nan, 'A6NIX2', 'Q8N5B7', 'P30291', 'Q9UGI8', 'Q13642', 'O15121', 'P50570', 'P61020', 'Q9NX57', 'Q9UL26', 'Q8N511', 'P10809', 'Q2TBC4', 'Q9HA82', 'O75943', 'Q9NR71', 'Q8WUP2', 'Q9NV96', 'Q7Z4I7', 'Q9HCG7', 'P26572', 'P01374', nan, 'P51148', 'P16219', 'Q9UGP4', 'Q8WWF5', nan, 'P10606'…	97	39	12.7581	0
O60907	TBL1X TBL1			36	15.5907	0
O60909	B4GALT2	['Q8N1B3', 'P09238', 'P15291', 'O75909', 'O43286', 'Q8IYP9', nan, 'O60512', 'O60513', 'Q9UBX8', 'O60583', 'P01375', 'Q96IR7', 'O60563', 'Q86T26']	15	37	16.0326	0
O60911	CTSV CATL2 CTSL2 CTSU UNQ268/PRO305			15	9.63023	0
O60921	HUS1	['Q9Y3R0', 'Q92993', 'Q9H9A7', 'Q96FI4', 'Q6P179', 'Q86UE8', 'O60760', 'A5PKW4', 'Q9UKI8', 'Q8NC51', 'P49789', 'P51530', 'P23921', 'P20585', 'Q9HAW4', 'Q99708', 'O60832', 'O15527', 'O15511', 'Q96NY9', 'O43829', 'P39748', 'P07237', 'P40937', 'P35250', 'P40692', 'P07900', 'O14746', 'Q9BVW5', nan, 'Q9UKU6', 'Q9UKX2', 'Q13569', 'Q9BSD3', 'Q7L590', 'P55786', 'Q99638', 'Q9UBT6', 'P40938', 'Q07075', 'Q0…	110	41	6.78372	0
O60925	PFDN1 PFD1	['P49368', 'Q05469', 'Q9BUK6', 'Q8WU79', 'P50990', 'P40227', 'P0DME0', 'O14746', 'O14974', 'Q9H4B7', 'Q9BVA1', 'Q9BQ52', 'P50991', nan, 'Q9NQP4', 'Q99832', 'Q5VUY2', 'Q9UMS4', 'P39748', 'Q9BUF5', 'O95619', 'P78371', 'Q9UHV9', 'Q5VUY0', 'P78318', 'Q15631', 'Q13164', 'Q6P093', 'P04350', nan, 'P61758', 'P68133', 'Q9NUG6', 'P17987', nan, 'Q9Y5A9', 'Q71U36', 'Q99471', 'Q9Y5Y2', 'A0AV96', 'O15212', 'Q1…	64	43	61.6047	0
O60927	PPP1R11 HCGV TCTE5	['Q9H3W5', 'A6NM11', 'O00743', 'Q8IW35', 'P67775', 'A6NJW4', 'Q96CX6', 'Q14160', 'Q8TCA0', 'Q6UXM1', 'Q9H069', 'A6NM36', 'Q96FV0', 'Q96KQ4', 'Q5VT99', 'Q9BTT6', 'Q8NEP3', 'P62714', 'Q9HCJ2', 'Q96AG4', 'Q9BXB1', 'Q8WUT4', 'O15335', 'Q9Y2L9', 'Q8IWK6', 'A6NDA9', 'P0DKB5', 'Q7L1W4', 'Q9H756', nan, 'Q6ZVD8', 'Q6UXK5', 'Q9C099', 'P13224', 'Q8N967', 'P14770', 'Q4LDG9', 'O60603', 'Q9UFC0', 'Q96MX6', 'P5…	213	22	5.06279	0
O60928	KCNJ13	['P51157', 'Q9Y6H8', 'O60706', 'P13569', nan, 'Q93034', 'P78504', 'P32245', 'Q01726', 'O95255', 'O15438', 'P21439', nan, 'Q2M3G0', 'P33527', 'P08183']	16	7	4.23721	0
O60930	RNASEH1 RNH1	[nan, 'P48556', 'Q969Q1', 'Q8WYQ3', 'Q15233', 'P27694', 'P26640', 'P54098', 'Q04837', 'P31350', 'Q9Y6H1', 'Q5ST30', 'Q9Y5Q9', 'Q7L2J0', 'Q6P0Q8', 'Q9H611', 'P31943', 'Q9NQ29', 'Q9BQP7']	19	39	7.7907	0
O60931	CTNS	['P17931', 'Q9Y3P4', 'Q7L523', 'Q8N8Y2', 'Q14749', 'Q6NTF9', 'O60716', 'Q8TEB9']	8	43	12.186	0
O60934	NBN NBS NBS1 P95	['Q9HC52', 'Q9UKI8', 'P52292', 'O15446', 'Q9BXW9', 'P0C0S8', 'Q9NWV8', 'P17844', 'P46063', 'P45983', 'P78396', 'Q93079', 'Q8N2W9', 'Q99879', 'Q6R327', 'P43246', 'P51587', 'P46736', 'P35251', 'Q9UNS1', 'P35249', 'P0C0S8', 'Q06609', 'P46100', 'P49459', 'Q9UBL3', 'P40938', 'Q7Z2Z1', 'P23527', 'Q96B01', 'Q14676', 'O14744', 'O76081', 'P19338', 'Q09472', 'P20248', 'O14862', 'O15315', 'O60921', 'Q9UER7'…	192	43	21.9	1
O60936	NOL3 ARC NOP	['Q9UEW8', 'P78324', 'O95456', 'Q96PG8', 'P54274', 'P62995', 'Q9UER7', 'Q7Z434', nan, 'Q9NVF9', 'P42575', 'Q13242', 'Q13595', 'P04637', 'O95302', 'P53384', 'Q9H223', 'Q14790', 'Q9NUX5', 'P31943', 'P0C1Z6', 'Q9NYB0', 'P35222', 'P30405', 'Q9NTI5', 'Q6XQN6', 'Q9UKS6', 'Q9BSI4']	28	36	14.8372	0
O60938	KERA SLRR2B	['Q9NZV6', 'O00634', 'Q8WTR8', 'P16298', 'Q15427', 'P62308', 'P13639', 'P10244', 'P41279', 'P10586', 'Q9Y376', 'Q9BYD3', 'Q9UK45', 'Q92729', 'Q96NC0', 'Q9BZJ0', nan, 'P62312', 'P62310', 'Q9Y4C0', 'Q9P289', 'Q9P2S2', 'Q6AI08', 'Q9Y333', 'Q8TAD8', 'Q9UQ35', 'Q9HCG8', 'Q15029', 'Q5SXM2', 'Q2TBE0', 'Q9Y3D3', 'O95926', 'P60510', nan, nan, 'Q9HCS7', 'O14830', 'P09001', 'P20774', 'O60306', 'P10242', 'Q9…	163	0	0.130233	0
O60939	SCN2B UNQ326/PRO386	['P23471', 'P56182', 'O75155', 'P50748', 'O60840', 'Q00975', 'Q9UQD0', 'O60443', 'Q9NRC6', 'Q9UI26', 'O43497', 'O75146', 'Q8TCG1', 'O95180', nan, 'Q9H0H0', 'Q7Z4Q2', 'Q16478', 'Q9NY46', 'Q9Y5Y9', 'Q9BPY3', 'Q8IZF0', 'Q13572', 'Q86X83', 'P0C0L4', 'Q92903', 'O94856', 'P10586', 'Q9H1U9', 'Q9NRY5', 'Q96JB2', 'Q9NY72', 'Q9Y5L0', 'P50570', 'O15020', 'O60763', 'P37088', 'Q9BTW9', 'Q15386', 'Q8WTW3', 'P2…	104	2	1.68372	0
O60941	DTNB	[nan, 'A6NHT5', 'Q12933', 'O43255', 'P10644', 'Q96KC8', 'Q96LR2', 'Q13474', 'P33176', 'Q9NY99', 'Q9NP66', 'Q9BXG8', 'Q13424', 'Q8N3L3', 'Q6ZMI0', nan, 'Q9Y6W5', 'Q8TBB1', nan, 'Q13326', 'P46939', 'Q9P0W2', 'O95477', 'Q9Y6D9', 'Q15049', 'Q9UJY5', 'P11230', 'Q8TD31', 'Q9Y4J8', 'P25100', 'Q8N5A5', 'Q07157', 'Q86YT6', 'A2CJ06', 'P40222', 'P37198', 'Q13884', 'Q96AP4', 'A2RU54', 'Q9UBT7', 'Q96ES7', 'Q9…	75	28	6.18372	0
O60942	RNGTT CAP1A	['Q86UX6', 'Q7Z3Z4', 'P50613', 'P62805', 'P35637', 'P62805', 'P11142', 'B5ME19', 'Q9H4M7', nan, 'Q6P1J9', 'O94888', 'Q8TC59', 'P21953', 'Q9BYW2', 'Q9ULD6', nan, 'P62805', 'Q13888', 'O00141', 'O60841', 'O95714', 'Q9P1Y6', 'P62805', 'Q14687', 'P62805', 'P46013', 'Q7L7V1', 'O14802', 'Q92759', 'P54132', 'O94762', nan, 'P61218', 'P51948', 'P78330', 'P34931', 'P52434', 'O43148', nan, 'Q5XPI4', 'P19387'…	134	40	7.84186	0
O75015	FCGR3B CD16B FCG3 FCGR3 IGFR3			18	130.728	0
O75019	LILRA1 LIR6	['P04439', 'P13747', 'P13498', nan, 'P20916', 'Q06124', nan, 'P14598', 'P10321', 'Q16620', 'P01889', 'P30273', 'Q13308', 'P30511']	14	3	1.41395	0
O75022	LILRB3 ILT5 LIR3	['P05787', 'P20916', 'Q10589', 'P02708', 'Q9BZR6', 'Q9NSI8', nan, 'Q6PI73', 'Q15466', 'Q8IZ02', 'P05783', 'P08727', 'P13498', 'Q9ULK0', 'P13747', 'Q8N149', 'P14324', 'P22749', 'P04439', 'Q13308', nan, 'P30511', 'Q9NQC3', 'P63173', 'P01889', 'P29350', 'Q16620', 'P10321', 'P30626', nan, 'P14598', 'P50579', 'Q06124', 'P19878']	34	9	2.61163	0
O75023	LILRB5 LIR8	['Q06124', 'P19878', 'P10321', nan, 'P14598', 'P50579', 'P01889', 'Q16620', 'Q13308', 'P30511', 'P13747', 'P04439', 'P13498', nan, 'P20916']	15	13	2.83953	0
O75027	ABCB7 ABC7	['Q69YN4', 'P21439', 'Q14318', 'Q14197', 'Q9NRI5', 'P61019', 'Q8IX04', 'O95139', 'O15438', 'Q03518', 'Q96J66', 'O95255', 'Q9H4M7', 'Q9BSM1', nan, 'Q9Y5K8', 'P36776', 'P78317', 'Q7Z7H8', 'Q9UHQ9', 'Q9Y5B0', 'P12277', 'Q9C0B0', nan, 'Q9NVI7', 'Q8IWL3', 'P08183', 'P33527', nan, 'P31153', 'Q2M3G0', nan, 'P24752', 'P51957', 'Q96CS3', 'Q5T3U5', 'O75208', 'P31930', 'Q96KJ9', 'P06732', 'O60706', 'Q9NZJ7'…	70	42	14.6535	1
O75030	MITF BHLHE32	['P63244', 'P13473', 'Q9Y618', 'O14948', 'O76090', 'P11279', 'P10721', 'Q9Y3I1', 'Q7L523', 'Q9NP71', 'Q9NZI8', 'Q9Y4X3', 'P27448', 'Q9UQV4', 'Q9UBK2', 'P24941', 'Q01844', 'O75925', nan, 'Q5MNZ9', 'Q13501', 'O95644', 'P63165', 'Q9P2D1', 'Q9UJU2', 'P34810', 'Q92793', 'O75928', 'Q9Y4P8', 'Q15046', 'P78332', 'P51531', 'P54296', nan, 'O95232', 'Q16665', 'Q99814', 'Q5VZM2', 'Q6PJQ5', 'P04198', 'P60484'…	85	33	13.5674	1
O75031	HSF2BP MEILB2	['Q6ZN30', 'Q9HAU5', 'Q03933', 'O00487', 'P51587', 'Q06609', 'P63279', 'Q01954']	8	2	1.38837	0
O75037	KIF21B KIAA0449	['Q69YN4', 'Q9BYD9', 'Q6ZMV9', nan, 'P12829', 'P52732', 'Q9NQT8', nan, 'Q99835', 'Q2KJY2', 'Q99661', 'O15393', 'Q2VIQ3', 'Q9H0B6', 'B2RTY4', 'Q9NSK0', 'O75182', nan, 'O60296', 'Q9NY65', 'Q9UJT1', 'P49792', 'P62166', 'Q96GD4', 'Q96AY4', 'Q9BQE3', 'Q9UPY8', 'Q9UQB9', 'O15066', 'P0DPH7', 'Q9HD67', 'P33176', 'O95235', 'P55854', 'Q96AC6', nan, nan, 'Q86YT6', nan, 'Q16620', 'P53350', 'P33240', 'P30622'…	158	13	4.22326	0
O75038	PLCH2 KIAA0450 PLCL4	['Q96DU7', nan, 'P62834', 'Q8IYK8', 'P31947', 'Q9H628', 'O00329', 'P16885', 'P51178', 'P48736', 'P55040', 'Q9BT78', 'Q96HU8', 'P42338', 'O95057', nan, 'O14986', 'P10114', 'P53667', 'Q9NRR6', 'Q8TAI7', 'Q9P212', 'P61981', 'P19174', 'Q9UNW1', 'P61225', 'P27348', 'P62258', 'Q9NYN1', 'P62070', 'P01116', 'Q04917', 'P10301', 'Q4KWH8', 'O14807', 'P47974', 'P25705', 'A4D2P6', 'O75791', 'Q92737', 'P60484'…	95	15	4.45349	0
O75044	SRGAP2 ARHGAP34 FNBP2 KIAA0456 SRGAP2A	['O14994', 'Q96DT6', nan, 'O00429', 'Q9BXB4', 'Q13535', 'Q14BN4', 'O15054', 'P13535', 'Q969G2', 'Q9Y6Y0', 'Q8TEU7', nan, 'P20813', 'A6NI28', 'O94826', 'Q9BVC4', 'O75746', 'P30825', 'Q8WXF0', 'Q9NVI7', 'Q9Y6W5', 'Q04917', 'P63096', 'Q9Y623', 'Q9P2A4', 'O14744', 'Q9NQX3', 'Q6TDP4', 'Q9NW13', 'P11509', 'P50570', 'A4D2P6', 'Q9UQ16', 'Q05193', 'P11055', 'Q9H2C1', 'Q9Y6N7', 'P60763', nan, 'Q0VAM2', 'Q9…	234	39	15.5047	0
O75051	PLXNA2 KIAA0463 OCT PLXN2 UNQ209/PRO235	['P20916', 'P20273', 'P01116', 'Q14157', 'P01112', 'P10301', 'P11233', 'Q9NS98', 'Q9BPU6', 'Q9Y3L5', 'O14807', 'P51841', 'Q96S79', 'Q8WUJ3', 'Q9P283', 'Q8NDA2', 'P25092', 'O14531', 'O00626', 'Q8N3X1', 'Q14194', 'Q92737', 'Q92963', 'O75369', 'P60763', 'P07332', 'O43439', 'Q96T91', 'O75445', 'P21333', 'Q5MJ70', 'Q01974', 'Q14563', 'O15146', 'Q96D21', 'Q8WUM4', 'Q96RW7', 'Q13153', 'Q6T310', 'Q8NFY4'…	166	23	4.99767	0
O75052	NOS1AP CAPON KIAA0464	['Q96CW1', 'Q5W5W9', nan, 'O15231', 'Q13643', 'O96008', nan, nan, 'Q15654', nan, 'Q8TAA9', 'Q8N488', 'Q13627', 'P21741', nan, 'Q02040', 'Q2TBC4', 'P10809', 'Q9BUZ4', 'P00491', 'A6NIX2', 'P16870', 'Q9ULK5', 'Q9NX24', 'Q13642', 'Q9UGI8', 'Q92932', 'Q96JC9', 'P04637', 'O95996', nan, 'Q14155', 'Q8WUP2', 'Q96MT3', 'Q07954', 'Q96IF1', 'Q8N9E0', 'Q9UGP4', 'Q8N9Q2', nan, nan, 'P06241', 'P23634', 'Q5T1N1'…	81	2	1.18837	0
O75054	IGSF3 EWI3 KIAA0466	['Q69YN4', 'P62841', 'Q96JN8', 'Q58DX5', 'O00182', nan, 'P78317', 'Q8NG11', 'O95858', nan, 'P21926', 'O00487', 'Q9BZS1', 'Q01850', 'P01116', 'P62899', 'P62079']	17	24	5.41395	0
O75056	SDC3 KIAA0468	['P06727', 'Q99748', 'Q16557', 'O95750', 'Q15238', 'P34741', 'P31431', 'Q76M96', nan, 'Q9NNX6', 'Q86YT6', 'P10145', 'P32245', 'P16144', 'P06241', 'Q96AX9', 'Q14247', 'P51955', 'O00253', 'Q00887', nan, 'P01189', 'P21246', 'Q5T4W7', 'P60369', 'P02649', nan, 'P11464', 'Q13009', 'Q14623', 'Q5T848', 'P12931', 'Q9GZV9', 'P02656', 'Q9UQ72', 'P22455', 'P18827', 'P51451', 'P11465', 'O14594', 'Q14624', 'P0…	68	35	24.5814	0
O75061	DNAJC6 KIAA0473	['P0DMV8', 'P49840', 'O14529', 'P31152', 'Q93009', 'Q9ULJ7', 'Q07020', 'Q8NDN9', 'P35580', 'O94973', 'Q9NXA8', 'Q92974', 'Q9HB29', 'P49815', 'Q7Z6J4', 'Q8TD08', 'O60760', 'Q9Y3U8', 'P62910', nan, 'P63010', 'O95714', 'O95140', 'Q9UHC1', 'P53675', 'Q8IZD0', 'Q9NZM3', 'P06213', 'Q5VV41', 'P11441', 'O43149', 'Q92805', 'Q02750', 'Q96RG2', 'P11488', 'P50579', 'Q9UI14', 'Q05BV3', 'Q9BZF2', 'Q9HC35', 'Q9…	223	6	5.71163	1
O75063	FAM20B KIAA0475	['P35052', 'Q9H814', 'Q9H4A6', 'P31431', 'P11441', 'P18827', 'Q9H8X2', 'P07585', 'O14656', 'Q99571', 'P32297', 'P78317', 'Q8NCL4', 'Q6ICH7', 'Q6UX01', 'P40855']	16	36	16.4442	0
O75069	TMCC2 KIAA0481 hucep-11	['Q15149', 'P22314', 'Q7KZI7', 'Q8WVV9', 'Q9Y2D2', 'P78382', nan, 'O14964', 'Q96AY3', 'P31146', 'Q96G79', 'Q8NA54', 'Q9BS91', 'Q9P2E5', 'Q8NFH5', 'P05067', nan, 'Q9P0T4', 'Q9C005', 'P27448', 'Q86YT6', 'P78381', 'O15482', 'P10809', 'P02649', 'P46783', 'Q8IZ52', 'Q9BX97', 'Q14689']	29	3	2.4093	0
O75072	FKTN FCMD	['P62633', 'Q9Y2B1', 'Q8WZA1', 'Q9H9S5', 'P20036', 'A4D126']	6	31	4.58372	1
O75074	LRP3	['Q9NY15', 'Q6UXH8', 'Q96GP6', 'O94907', 'Q9UKG1', 'Q9UBU2', 'Q5SW96', 'Q9UJY5', 'Q9NQ30', 'Q96KG7', 'Q9UBP9', 'Q9UJY4', 'Q14162', 'Q96CW1', 'Q14696', 'P98066', 'O75095', 'Q5VY43', 'Q9UBP4', 'A6BM72', 'Q8WWQ8', 'Q9UBT3', 'Q8NEU8', 'P51693']	24	35	11.1116	0
O75077	ADAM23 MDC3	['Q13443', 'Q8N135', nan, 'Q9UKQ2', 'O60359', 'P04156', 'Q8WXS5', 'O43506', 'O75078', 'Q9Y3Q7', 'O43184', 'Q8N145', 'Q9H2U9', 'Q99965', 'Q9Y698', 'Q8TC27', 'Q9BZ11', 'Q9P0K1', 'O95970', 'P63104', 'P78325', 'Q9UKJ8', 'Q13444', 'Q9H013', 'Q9UBN1', 'Q9UKF5', 'Q09470', 'Q15848', 'Q8N0V4']	29	15	7.15581	0
O75078	ADAM11 MDC	['Q9P0K1', 'O95970', 'Q15700', 'Q9Y698', 'Q8TC27', 'Q9H2U9', 'Q99965', 'Q9BZ11', 'Q5T2T1', 'Q9H013', 'Q8N0V4', 'P78325', 'Q16635', 'Q9UNF0', 'Q8N3R9', 'O75077', 'Q8N135', 'Q9NTU7', 'Q12959', 'O43184', 'Q8N145', 'Q9Y3Q7', nan, 'Q9UKQ2']	24	3	0.874419	0
O75081	CBFA2T3 MTG16 MTGR2 ZMYND4	['P13861', 'Q14687', 'Q15652', 'O43679', 'Q01196', 'Q9HCM2', 'Q9UBN7', 'O75051', 'Q9P2K3', 'Q16875', 'Q9UPN9', 'O15379', 'P08237', 'Q9H2E6', 'O43157', 'Q9Y618', 'Q9UIW2', nan, 'O75376', nan, 'Q7Z5L9', 'Q86YP4', 'Q9P1Z0', 'Q9ULL4', 'Q15303', 'Q9NRJ5', 'Q86T24', 'P17676', 'O43439', 'Q13951', nan, 'Q16665', 'Q99081', 'P12980', nan, 'Q9BY41', 'Q9NP66', 'Q9UFB7', 'Q9GZV8', 'Q92769', 'P51003', 'Q9BWG4'…	66	20	3.59302	0
O75083	WDR1	['P04818', 'Q9BYZ2', 'P63267', 'P61086', 'P34932', 'P0CG39', 'O60733', 'Q9Y614', 'P29401', 'O75530', 'Q9Y615', 'Q15493', 'Q13418', 'P07202', 'Q6IBS0', nan, 'Q96CM8', nan, 'Q15477', 'P29466', 'P23528', 'Q8TDG2', 'Q9BYT8', 'Q9NNW7', 'O15269', 'Q96DH6', 'O75600', 'Q9H444', 'P63261', 'Q13618', 'Q8WVM8', 'O96019', 'Q9UBG7', 'Q9NZR1', 'P10599', 'Q6P5Q4', 'Q6PIY7', 'P55854', 'O43447', 'Q6S8J3', 'P27797'…	242	43	141.895	0
O75084	FZD7	['P0CG47', 'P35398', 'Q01973', 'P13385', 'Q9Y3R0', 'P04629', 'O95206', 'P09544', 'P04628', 'Q9H461', 'O00744', 'P35222', 'Q9H237', 'P21580', 'Q9H3S7', 'Q13635', 'P49841', 'Q6UX06', 'P33151', 'Q12923', 'P48436', 'P25054', 'Q9HCU4', 'Q92997', 'Q9Y6I3', 'P13498', 'Q9P219', 'P56703', nan, 'Q9ULW2', 'Q9NPG1', 'O00755', 'Q16620', 'P78368', 'Q9NRR5', 'P41221', nan, 'Q9Y6M4', 'Q9UI26', 'Q86UR1', nan, 'Q9…	113	32	9.7907	0
O75093	SLIT1 KIAA0813 MEGF4 SLIL1	['Q9Y4Y9', 'Q9HCM2', 'Q9P0M9', 'P39060', 'Q7L0Q8', nan, 'P62306', nan, 'Q8TDN4', 'P52815', 'P51687', 'P53041', 'O75533', 'P35222', 'P62314', 'O60508', 'Q8IXL7', nan, 'P39023', 'O95490', 'Q08209', 'Q9UMR5', 'O00213', 'Q9UMS4', 'O75643', 'O43172', 'P00519', 'Q15262', 'Q8N8E2', 'Q9UBB9', 'P61586', 'Q8IVU1', 'Q12860', 'Q96RP9', 'P10243', 'P23469', 'P63162', 'Q9NRX2', 'P35052', 'P13994', 'O43290', 'Q5…	212	2	1.64186	0
O75094	SLIT3 KIAA0814 MEGF5 SLIL2 UNQ691/PRO1336	['Q7Z4L9', 'Q96DI7', 'Q9Y3D2', 'P20849', 'Q9ULR0', nan, 'Q15361', 'O94844', 'Q96CW9', 'P02462', 'Q149M9', 'Q9Y6N7', 'P49756', 'P15880', 'O60927', 'Q8N3C0', nan, 'P62304', 'P0C7P0', 'P07384', 'P36873', 'O00533', 'P62316', 'P39059', 'Q9Y388', 'P48454', 'Q9UDW3', 'Q96H22', 'Q9BRD0', 'P08134', 'P14678', 'O60469', nan, 'Q9H9S4', 'Q12874', 'P67775', 'Q15428', 'P62318', 'P62140', nan, 'Q9Y4Z0', 'Q9UNF1'…	218	33	19.8651	0
O75096	LRP4 KIAA0816 LRP10 MEGF7	['O14640', 'Q9Y6N6', 'O14641', 'Q8N7W2', 'P55268', nan, 'Q9Y2T1', 'Q8WXG9', 'Q9NQ30', 'O14905', 'Q9Y6F9', 'Q9UBP9', 'O75581', 'Q96KG7', 'P56704', 'O15169', 'Q8NI37', 'Q7Z2X4', 'O15230', 'Q6UXH8', 'Q9NY15', 'Q96IV0', 'Q96GP6', 'Q9BQB4', 'Q9NRI5', 'Q16787', 'Q6ZSS3', 'O60494', 'O14904', 'O94907', 'Q9UKG1', 'P42702', 'Q12959', 'Q9H1J7', 'Q9UBU2', 'Q5SW96', nan, 'P50552', 'P42684', 'O15146', 'Q93097'…	89	18	4.0907	1
O75106	AOC2	['Q06330', 'P30837', 'Q9UBG7', 'Q16853', 'P51648', 'P49189', 'P05091', 'O00244', 'P31943', 'P49419']	10	2	0.77907	0
O75110	ATP9A ATPIIA KIAA0611	['Q8TF62', nan, 'P20020', nan, 'Q8WV19', 'Q9NY72', 'Q9NTI2', 'O15438', 'Q6P158', 'Q9Y333', 'Q16720', 'Q9H6S0', 'P20648', 'Q147X3', 'P98196', 'Q8IVU3', 'Q8NDG6', 'Q9H4M7', 'Q7L5N1', 'Q15436', 'Q13733', 'Q5T4S7', nan, 'A1L3X0', 'P01730', 'Q4VNC1', 'Q15181', 'Q969P6', 'P05023', nan, 'Q9UII4', nan, 'Q93084', 'Q7L2E3', 'P23634', 'Q8NB49', 'Q15437', 'Q96AG4', 'Q5GLZ8', nan, 'Q9NQ11', 'O60423', 'Q9H2U2'…	85	35	17.8814	0
O75112	LDB3 KIAA0613 ZASP	['O60861', 'P12814', 'O94989', 'P35221', 'Q08495', 'Q969P5', 'Q969G2', 'Q6Q6R5', 'Q9NRW4', 'Q9Y397', 'Q8N966', 'P26010', 'Q9UMR3', 'P17252', 'Q9NXF8', 'Q8IZQ8', 'Q0VAK6', 'A8MU46', 'Q8N3L3', nan, 'P21333', 'P50479', 'P60763', 'P56945', 'P24539', 'Q9BT23', 'Q9NR12', 'Q8NBH2', 'O15231', 'Q02548', 'Q9Y490', 'P63261', 'Q9HBL0', nan, 'P48378', 'P05106', 'Q9UBC5', nan, 'Q8N3F8', 'O15273', 'Q8N5V2', 'O9…	199	22	44.5349	1
O75113	N4BP1 KIAA0615	['Q9BRZ2', nan, 'Q7L8L6', 'O15344', 'Q7Z3D4', 'Q6GQQ9', 'O15116', 'Q96B23', 'Q13616', 'Q9Y4F3', 'Q14258', 'Q99732', 'P63165', nan, 'Q15843', 'Q9H6S1', 'Q96PU5', 'P0CG48', 'Q9NX55', 'Q5XG99', 'P46934']	21	36	8.26279	0
O75116	ROCK2 KIAA0619	['Q16555', 'A7KAX9', 'P35080', 'Q15058', 'Q96Q83', nan, 'O15297', 'Q8NI37', 'Q9UQB3', 'O14640', 'Q15119', 'P0DP25', 'Q16520', 'Q08211', 'P10301', 'Q8TDM6', 'P51587', 'P01116', 'Q9C0D6', 'Q9NQ48', 'P78527', 'Q15116', 'P10586', 'P61587', 'Q27J81', 'Q5VZ46', 'P51148', 'O60674', 'Q9UBS4', 'O95255', 'Q9NYN1', 'P36406', 'P04628', 'Q9H9Z2', 'Q16654', 'Q15029', nan, 'P22004', 'Q16539', 'Q9P2M7', 'Q9Y6X8'…	290	36	17.0791	0
O75121	MFAP3L KIAA0626 HSD-39 HSD39	['Q9UKV8']	1	21	9.19535	0
O75122	CLASP2 KIAA0627	['O94964', 'Q9HC77', 'Q8WUY3', 'P68133', 'Q9HC84', 'Q9BZS1', 'O60282', 'O95758', 'Q02224', 'Q13409', 'O60749', 'P27448', 'O43896', 'P46060', 'P00519', 'Q8N0X2', 'Q8IWJ2', 'Q99996', 'P46940', 'P63172', nan, 'P68032', 'P11217', 'O94813', nan, 'Q9HD26', 'Q5FBB7', 'Q5S007', 'O14578', 'Q12840', nan, 'O15350', nan, 'Q15029', 'P55735', 'O95229', nan, 'Q13561', 'Q9UNH6', 'Q14008', 'Q96FJ2', 'P63261', 'Q6…	123	42	21.8488	0
O75127	PTCD1 KIAA0632	['O75530', 'Q9H2W6', 'Q6PII5', nan, 'Q9BT17', 'Q8WU68', 'Q8WUA2', 'Q9Y606', 'P05496', 'Q9Y399', 'Q5T653', 'Q96E29', 'Q01081', 'Q96EY1', 'P03915', 'Q13423', 'Q16775', 'Q9BYD1', 'P30405', 'P46776', 'Q9HC36', nan, 'Q8TBM8', 'P62269', 'O95571', 'O60884', 'Q9NRX2', 'Q9P0J6', 'Q8N490', 'Q68D91', 'Q9BYC9', 'Q08752', 'Q9H819', 'Q9HCE1', 'Q7Z6W7', 'Q17RG1', 'P09001', 'P59910', 'P62244', 'Q9NUL7', 'Q6AW86'…	196	16	2.54186	0
O75128	COBL KIAA0633	['Q9UJU6', 'Q8N3V7', 'P68032', 'Q9UKY7', 'P55345', 'P62140', 'P0DP23', 'Q9NQW6', 'P21333', 'P0DP25', 'P14866', 'O43663', 'Q9C0B5', 'P61160', 'Q6IQ23', 'Q13643', 'Q9Y5X1', 'Q9NR12', 'Q9UNF0', 'Q9ULK5', 'Q15058', 'P13196', 'P15309', 'O00401', 'Q9H444', 'P0DP24', 'Q9NYL9', 'P18827', 'Q69YN4', 'Q9UKS6', 'P01116', 'Q16643', 'Q9BY11', 'Q9H8V3', 'P46940', 'P83105']	36	28	12.3977	0
O75129	ASTN2 KIAA0634	['Q92526', 'Q9NXK8', 'P49768', 'Q86VN1', 'P14866']	5	29	6.52791	0
O75131	CPNE3 CPN3 KIAA0636	['Q8NEB9', nan, 'P54274', 'P02686', 'P31040', 'P61088', 'Q16820', 'Q92905', 'O94761', nan, 'P38646', 'P54849', 'P50552', 'Q96PX9', 'P31943', 'Q7LBC6', 'Q9NX63', 'P04626', 'Q9UEY8', 'P49116', 'Q8TD43', 'Q9NUX5', 'Q9H0W5', 'Q5S007', 'Q9NYB0', 'Q13263', 'Q15058', 'Q712K3', 'P62253', 'Q9C0C9', 'Q9H7B2', 'O95793', 'P48507', 'Q9BY41', nan, 'Q9H1R3', nan, 'Q9BXY5', 'Q5J8M3', nan, 'Q8IWL3', 'Q99417', 'Q9…	52	43	43.0326	0
O75132	ZBED4 KIAA0637	['P20226', 'P63279', 'P07900', nan, 'O95905', 'P46100', 'Q16186', 'Q69YN4', 'Q9H3F6', 'Q96EK2', 'P62380', 'O00716', 'P62805', 'Q8IWY9', 'Q9H446', 'Q15773', 'P83916', 'P18850', 'P62310', 'Q6NW29', 'Q5XPI4', 'Q13829', 'Q6SJ96', 'Q8WZ19', 'Q8IV36', 'P15172', 'Q9H1K0', 'Q9NVV9']	28	30	4.1	0
O75140	DEPDC5 KIAA0645			35	5.31163	1
O75143	ATG13 KIAA0652	['Q8TDY2', 'Q6R327', 'Q13137', 'Q7L523', 'Q12889', 'Q9UGJ0', 'Q14457', 'Q16539', 'Q9Y478', 'P60520', 'Q8N122', 'Q9H0Y0', 'P00740', 'Q6IAA8', 'Q9H0R8', 'Q86YT6', 'Q969V5', 'Q15782', 'Q8N165', 'Q5VZM2', 'O95166', 'Q9NRP7', 'Q9BSB4', 'Q676U5', 'P45973', 'Q13131', 'P49257', 'Q96LT7', 'Q8IYT8', 'Q9H1Y0', 'Q9BXW4', 'Q9HC23', 'P42345', nan, 'Q9P2M4', 'Q9BZP6', 'Q9HB90', 'Q13501', 'Q8TEV9', 'P36222', 'O7…	80	43	36.6047	0
O75144	ICOSLG B7H2 B7RP1 ICOSL KIAA0653	['P01730', 'Q69YN4', 'P42081', 'Q5TC82', 'Q15116', 'P02786', nan, 'P33681', 'Q5ZPR3', 'Q9Y6W8', 'Q9GZX6', 'P01732', nan, 'P10747', 'Q9H6R6', 'P32970']	16	21	3.48372	0
O75145	PPFIA3 KIAA0654	['O14994', 'O60333', nan, 'Q9NSV4', 'Q16623', 'Q9H1H9', 'Q674X7', 'Q8WZ74', 'Q9Y6V0', 'Q16572', 'O95153', 'Q9P2U7', 'Q5XPI4', 'P28827', 'Q9Y613', 'P61764', 'Q13227', 'P67775', nan, 'Q9UPX0', 'Q12756', 'Q9P2S2', 'P30153', nan, nan, 'Q9Y4C0', 'Q8TBB1', 'Q8TDM6', 'Q86VH2', nan, 'Q9NQT8', 'P20810', 'O75334', 'Q8TBN0', nan, 'Q2V2M9', 'P21579', nan, 'Q92777', 'Q15172', 'Q92729', 'Q9ULB1', 'P10586', 'Q1…	113	5	1.95116	0
O75146	HIP1R HIP12 KIAA0655	['P49407', nan, 'P61966', 'Q9HBI1', 'O95208', 'P09496', 'Q9Y2I7', 'Q9P1U1', 'Q9H4L7', 'Q9UK41', 'Q9Y6I3', 'O60641', 'Q96B97', 'Q8IYD1', 'Q8TC94', 'P08183', 'A6NI47', 'P61163', 'Q16890', 'Q86YR6', 'Q969S6', 'Q8TF74', 'Q9UMZ2', 'Q6S5H5', 'Q9HD36', 'P42025', nan, 'O60939', 'Q14247', 'H3BUK9', 'Q9HBI0', 'Q13231', 'P51148', 'Q9UHB6', 'Q9NQU5', 'Q12829', 'P36222', 'O96015', 'P40123', 'Q14137', 'Q9BUZ4'…	212	35	11.6512	0
O75147	OBSL1 KIAA0657	['Q15365', 'P28070', 'Q6ZRS2', 'Q01780', 'P39023', 'P35251', 'Q09028', 'Q8WXH0', 'P40227', 'Q99729', 'Q99459', 'O00567', 'P30050', 'P07737', 'O43143', nan, 'P12956', nan, 'Q7KZ85', 'Q9Y4X5', 'P12277', 'Q9BVJ6', 'Q9BW27', 'P07942', 'Q05682', 'Q9NZT1', 'Q14683', 'P11021', nan, 'Q92997', 'P62805', 'P55011', 'Q15459', 'O43818', 'Q7Z478', 'Q8IUQ4', 'Q9UPT8', 'P55072', 'P55795', 'P48448', 'P61160', 'Q0…	933	36	36.1674	0
O75150	RNF40 BRE1B KIAA0661	['Q8WVC0', 'Q8TEK3', 'Q9UNE7', 'Q8NBS9', nan, 'O75439', 'O43918', 'P62807', 'Q5S007', 'Q15819', 'Q70EK9', 'Q96KV7', 'Q6ZYL4', 'P67870', 'Q9NYS7', 'Q92796', 'P42858', 'Q5VTR2', 'O43513', 'P62253', 'Q712K3', 'O14933', 'Q8N7H5', 'Q99879', 'Q9C0C9', 'P52298', 'Q70CQ1', 'P61086', 'Q16763', 'Q6P597', 'Q86WR6', 'Q9Y6I4', 'O94888', 'A6NNY8', nan, 'Q9H5I1', nan, 'Q9Y6I7', 'Q9BU64', 'Q8N257', 'P28329', 'Q8…	229	43	27.6093	0
O75151	PHF2 CENP-35 KIAA0662	[nan, 'Q86UA1', 'Q96DB2', 'P63010', 'O60341', 'Q9BYW2', 'P42356', 'Q4G0J3', nan, 'P14866', 'P68431', nan, 'Q9UKV0', 'Q08431', 'P68431', 'Q9HCS7', 'Q8IY57', 'Q5T1M5', 'Q8N1F7', 'Q9H6R0', 'Q9H9Y6', 'Q13435', 'Q9NTK5', 'O15047', 'P25208', 'P40937', 'Q9NTJ3', 'P11387', 'Q7Z5J4', 'O14529', 'Q8N1G1', 'Q9HCG8', 'O14578', 'Q93009', 'Q16695', 'Q8IWS0', 'P53677', nan, 'P09661', 'P48047', 'Q16514', 'P49450'…	259	37	14.7581	0
O75152	ZC3H11A KIAA0663 ZC3HDC11A			43	19.6209	0
O75154	RAB11FIP3 ARFO1 KIAA0665	['Q9P2M4', 'Q86UW9', 'Q15057', nan, 'Q8IYI6', 'Q96A65', 'Q13563', 'P18085', 'Q15027', 'Q9Y6G9', 'Q8NER1', 'O60645', 'O00471', 'P42566', 'Q15785', 'Q05513', nan, 'Q9Y2D4', 'Q8TAG9', 'O60282', 'Q12840', 'Q8NER1', 'Q96QF0', 'P61006', 'P61018', 'Q8N3C7', 'Q9NXU5', 'P41743', 'Q86Y01', 'Q86YS3', 'Q15907', 'Q9BQA1', 'P42771', 'P52292', 'Q9NV70', nan, 'P98161', 'P31943', 'P33176', 'Q9BXF6', 'Q9Y2E6', 'Q1…	62	35	8.86977	0
O75155	CAND2 KIAA0667 TIP120B	['Q9Y295', 'P00533', 'Q9H4M7', 'Q9UBF6', 'Q13404', 'O75175', 'P62877', 'P21709', nan, 'Q86Y37', 'O00469', 'P20309', nan, 'Q9Y275', 'P51668', 'O60939', 'Q6UX01', 'Q16790', 'Q92616', 'P62380', 'O43791', 'Q9BY14', 'Q6SJ96', 'Q9C0B0', 'Q13418', 'P20226', 'Q13619', 'P50406', 'P0DMS9', 'P28335', 'Q9NRP0', 'Q9BZW8', 'P43115', 'Q13618', 'Q13616', 'Q6IQ16', 'P60900', 'Q9NYG5', 'P35613', 'Q13263', 'P35998'…	60	14	4.31628	0
O75159	SOCS5 CIS6 CISH5 CISH6 KIAA0671	['O14543', 'Q9H0A8', 'P29597', 'Q9NSE2', 'Q7Z4G1', 'Q5UE93', 'Q86VX2', nan, 'Q9UBI1', 'Q15369', 'Q8WYR1', 'Q9P000', 'O60674', 'Q96F24', 'P08922', 'O15524', 'Q99570', 'Q99502', 'Q9Y6G5', 'P54646', 'P19235', 'P42229', 'Q86X83', 'P42336', 'P00533', 'Q15843', 'Q9UM73', 'Q9UBF6', 'Q15370', 'P08581', 'Q8NEB9', 'O00750', 'P23458', 'O00459', 'O60760', 'Q8N122', 'P27986', 'P48736', nan, 'Q6ZNE5', 'Q93034'…	70	35	11.3209	0
O75161	NPHP4 KIAA0673	[nan, 'Q8NI35', 'Q9P2E2', 'Q9Y283', 'Q8N5L8', 'P32745', nan, 'Q08AE8', 'Q717R9', 'Q6IE81', 'O95466', 'O15066', 'Q9Y4D1', 'Q9NY27', 'O15078', 'Q9H8V3', 'O15259', 'Q86SQ7', nan, 'Q96I51', 'Q86SG6', 'Q9NQT8', 'Q7Z494', 'Q86T65', 'Q14289', 'Q96KN7', 'Q6UX40', 'Q99615', 'Q9NRM7', 'O75153', 'Q5VSY0', 'P56945', 'O95835', 'Q2MV58', 'Q8N157', 'Q8N3R9', 'Q9P0W8', 'Q86WV1', 'Q16531', 'Q9ULD6', 'Q96QE5', 'O6…	45	11	2.56512	0
O75164	KDM4A JHDM3A JMJD2 JMJD2A KIAA0677	['P16104', 'P83916', 'P28340', 'P68431', 'Q71DI3', 'P68431', 'Q92878', 'P52739', 'P49736', 'P06493', 'Q99879', 'P33993', 'P62316', 'Q8TEK3', 'O14530', 'P49959', 'Q96EB6', 'P68431', 'Q9H160', 'Q15819', 'Q92900', 'Q71DI3', 'Q8NFD5', 'Q13616', nan, 'P55854', 'P05089', 'P58876', 'Q96EY1', 'Q14919', 'P62805', 'Q13043', 'P68363', 'P10412', 'O94903', 'P62805', 'Q96IQ9', 'P23527', 'P52907', 'P86397', 'Q8…	174	41	15.6698	0
O75165	DNAJC13 KIAA0678 RME8	['P20073', nan, 'P32856', 'Q641Q2', 'P0DMV9', 'Q9Y4E1', 'Q15813', 'Q96G97', 'Q9Y5X2', 'O95219', 'Q9H4M7', 'O00602', 'Q86U38', 'P14866', 'Q9UNE7', 'P11142', 'Q13596', 'Q9UNK0', nan, 'O75147', 'P34932', 'P20774', 'Q8N4C7', 'O60493', 'P00533', 'Q8IU81', 'O00308', 'P0DMV8', 'P51809', 'P60880', nan, 'O43747', 'P30419', 'P38646', 'Q5VWT5', 'O95721', nan, 'Q9UL15', 'P78317', 'Q06416', 'P61266', 'Q12846'…	71	37	13.6512	0
O75167	PHACTR2 C6orf56 KIAA0680	['Q9UBV2', 'Q13164', 'P53778', 'Q9UH03', 'P48454', 'P28482', 'P16298', 'P36873', 'Q68CR1', 'Q9P0V9', 'P68032', 'Q9NSB8', 'Q92599', 'O15264', 'Q9NVA2', 'Q8TB72', 'P27361', 'O60927', 'Q8WYJ6', 'P0CG38', 'Q86YM7', 'Q4VC05', nan, nan, 'Q14154', 'Q14671', 'P62136', 'P53041', 'P62714', 'Q15759', 'Q14141', 'Q8IYM1', 'Q92839', 'Q99719', 'O14830', 'Q8TD08', 'P60510', 'Q15019', 'Q9NYL9', nan, nan, 'Q16539'…	63	38	12.7674	0
O75170	PPP6R2 KIAA0685 PP6R2 SAPS2	[nan, 'Q93009', 'Q5MNZ9', 'Q13111', 'P51648', 'Q8NB46', 'Q9H9T3', 'Q92974', nan, nan, 'O14829', 'P60510', 'Q9UBP6', 'Q6ZMT4', 'P16298', 'Q6IA86', 'Q16566', 'Q13610', 'Q9NVX2', 'P36873', 'O15084', 'Q00653', 'Q8N6F8', 'Q14694', 'Q9Y2L1', 'Q15257', nan, 'Q8IYB7', 'A1L0T0', 'Q8NHM5', 'P48454', 'Q9UGJ0', 'Q9Y2K7', 'O00744', 'Q9H0D6', 'O14965', 'O14830', nan, 'P53041', 'Q9H4B4', 'O95573', 'P62714', 'Q9…	90	43	21.2953	0
O75173	ADAMTS4 KIAA0688 UNQ769/PRO1563	['O60687', 'P62841', 'Q07954', 'P01009', 'P16112', nan, 'P00738', 'Q7L8W6', 'Q9ULZ9', 'O43502', 'P02751', 'P35625', 'P02795', 'P35555', 'P01011', 'Q8N5R6', 'P03886', 'P29972']	18	17	5.42791	0
O75175	CNOT3 KIAA0691 LENG2 NOT3	['P51787', 'Q9H074', 'Q9Y2K5', 'P00167', 'C9JE40', 'P48547', 'Q07020', 'P46783', 'Q6W5P4', 'Q00266', 'P62917', 'P0CG47', nan, 'Q8IWR0', 'Q9UMY1', 'Q9UBE8', 'P23396', 'P61927', 'Q96S82', 'P60842', 'P62847', 'Q8WWZ3', 'Q92831', nan, 'P63173', 'Q5RKV6', 'P62750', 'Q9UPQ9', 'O95628', 'Q68DC2', 'O14863', 'Q16514', 'Q9UKV8', 'Q96KK3', 'Q03721', 'Q96EH5', 'Q86VP6', 'Q86TB9', 'Q9UHD9', 'Q9Y2H1', 'Q9UJQ4'…	314	38	17.5395	0
O75177	SS18L1 CREST KIAA0693	[nan, 'P56715', 'O94805', 'P09234', 'Q13316', 'Q8NDC0', 'Q92922', 'Q96GM5', 'Q15532', 'Q92785', 'Q8TAQ2', nan, 'Q8NF64', 'Q14129', 'P51532', 'P26641', 'Q92769', 'Q04726', 'Q8HWS3', 'O14497', 'Q09472', 'P14678', 'Q92734', 'P33240', 'Q8WUZ0', 'O75531', 'Q6STE5', 'Q04727', 'Q8WVC0', 'Q8IX90', 'Q04724', 'Q6ZMT4', 'Q15427', nan, 'Q969G3', 'Q9BZ95', 'Q8NFD5', 'O96019', 'P08047', 'P31943', 'Q92925', 'Q1…	51	35	7.76279	0
O75179	ANKRD17 GTAR KIAA0697	['Q13616', 'Q6Y7W6', 'Q9ULI0', 'Q9UKV8', 'P62942', 'P25788', 'Q8IZU2', 'Q13283', 'P61020', 'Q8NDV7', 'P46937', 'Q96RW7', 'Q8WWQ0', 'P78312', nan, 'P07384', 'Q969Q5', 'Q5T6F2', 'Q9NRC8', nan, 'P68106', 'O75962', 'Q9UIV1', 'Q14157', 'Q6UY01', 'Q96I24', 'Q86UL8', 'O60229', 'Q9UL18', 'Q9NX57', 'Q96PX9', 'Q13618', 'Q6P2H3', 'A5YKK6', 'P17980', 'P29558', 'B2RTY4', 'O00232', 'Q92560', nan, 'Q15034', 'Q9…	228	40	17.1442	0
O75182	SIN3B KIAA0700	['Q92698', 'O43763', 'Q9UQL6', 'P62805', 'O14744', 'P19338', 'O00422', 'Q2NKX8', 'Q14995', 'P41182', 'Q04917', 'P62805', 'P10620', 'Q15466', 'Q96BD5', nan, 'Q5FWF4', 'P22674', 'Q16665', 'P06899', 'P15822', 'P49711', 'Q7L7L0', 'Q13547', nan, 'O60885', 'Q08999', 'O15379', 'O95243', 'Q99594', 'Q5XPI4', nan, 'Q9P2D1', 'O60264', 'P84243', 'Q96QE2', 'O75081', 'P68431', 'P50539', nan, 'P61964', 'P27348'…	429	39	25.5744	0
O75185	ATP2C2 KIAA0703 SPCA2	['P13535', 'P27348', 'O15305', 'P20020', 'Q9Y623', 'Q04917', 'P11055', 'P23634', 'Q8WX93', 'Q14571', 'O00499', 'P51164', 'Q5VU43', nan, 'Q9NV96', 'P49418', 'Q9NQY0', 'P48788', 'P27824', 'Q86TC9', 'Q9UI33', 'Q13613', 'P35749', 'P13533', 'Q92871', 'P54709', 'Q9HD20', 'P05026', 'Q13614', 'P21817', 'Q01814', 'O00631', 'P31946', 'P51157', 'P04278', 'P35232', 'P56539', 'O75110', 'P35580', nan, 'Q14232'…	83	16	6.07907	0
O75190	DNAJB6 HSJ2 MRJ MSJ1	['Q96KC8', 'P34931', 'Q9H5X1', 'Q64LD2', 'Q9UDY4', 'P61088', 'P03372', 'Q9Y333', 'Q6AI08', 'P56192', 'Q9H4M7', 'P11142', 'Q71U36', 'P14625', 'Q8N5I9', 'Q9NNZ3', 'Q9BRA0', 'P62312', 'P62937', 'Q9BZJ0', 'Q96MM6', 'P56524', 'P31943', 'Q9HAV7', nan, 'P38646', 'P63162', 'P10243', 'Q4G176', 'P10244', 'P49116', 'P13994', nan, 'Q96CM8', 'P62308', nan, 'Q13573', nan, 'P36915', 'Q15058', 'Q8IXJ6', 'Q5TZF3'…	219	43	93.3326	1
O75191	XYLB	['P23634', 'Q16720', 'P53990', 'Q9UEY8', 'P20020', 'Q96GX9', 'P37837', 'O43819', 'Q8TB72', 'Q96CS3', 'O75880', 'P52888', 'Q2QD12', 'P35611', 'Q00325', 'O95479', 'Q96AT9', 'Q9BVL4', 'Q01814', 'Q96FV2', 'P54886', 'O95336', 'O43280', 'P46926', 'Q14671', 'Q8TDQ7', nan, 'P35612', 'P14866']	29	6	2.17674	0
O75192	PEX11A PEX11	['Q07869', 'Q8N5D0', 'Q8N8U2', 'Q9Y232', nan, 'Q14671', 'O75381', 'O60683', 'P40855', 'Q9GZY8', 'Q92968', nan, nan, 'Q9H4L7', 'O75521', 'Q08426', 'Q9NS69', 'P40939', 'P42126', nan, 'Q58WW2', 'Q9Y3D6', 'P56589', 'Q8TB72', 'Q9H444', 'Q96HA9']	26	36	10.1047	0
O75197	LRP5 LR3 LRP7	['Q9UP38', 'Q6X4U4', 'Q5VX71', 'P05067', 'Q9BZV2', 'O75084', 'Q8NCW0', 'Q9UBP4', 'P48357', 'Q9BXB1', 'Q8IW75', 'P11047', 'P35222', 'A6BM72', 'Q13467', 'O75553', 'A2RUU4', 'Q5JWF2', 'O95271', 'P00750', 'Q8WWQ8', 'P14866', 'P21980', 'O00744', 'O00468', 'Q9BZ11', 'Q07954', 'Q2MKA7', 'Q9H461', 'P04628', 'Q9UBT3', 'P09544', 'P61201', 'Q7Z5L7', nan, 'O76076', 'Q8NEU8', 'P56705', 'Q8N752', 'Q14114', 'P9…	184	35	17.2302	1
O75204	TMEM127	['O00308', 'Q6UX01', 'Q9NQW6', 'Q8N8Y2']	4	41	32.0279	0
O75208	COQ9 C16orf49 HSPC326 PSEC0129	['Q6UW68', 'O95202', 'Q9BPW8', 'Q86VU5', nan, 'Q10713', 'P30049', 'Q07812', 'Q8NBN7', 'Q9ULC5', 'O75521', 'P47985', 'Q9P286', 'P12235', 'P00505', 'Q9BW92', 'Q7Z434', 'O14925', nan, 'Q02338', 'O75891', 'P40939', 'O43819', 'Q9NQH7', 'O60256', 'Q3SXM5', 'Q8N0X7', 'Q13451', 'O95563', 'Q9NS69', 'P25705', nan, 'Q8N183', 'P17174', 'P34897', 'Q16795', 'Q9Y241', 'Q3ZCQ8', 'Q9NQG6', 'Q9Y6N5', 'Q14558', 'Q6…	237	43	32.3465	0
O75223	GGCT C7orf24 CRF21	['Q9BQY6', 'P48307', 'Q96AX9', 'Q99542', 'Q9P2P5', 'Q6UDR6', nan, 'Q9ULZ9', 'Q9Y2W6', 'Q9P2S5', 'Q5S007', 'P49223', 'P10646', 'Q92997', 'O95925', 'P19838', 'O43291', 'P51512', 'P02760', nan, 'Q96QV1', 'Q8IUB5', 'P50281', 'Q9Y5R2', 'Q86YT6', 'Q9BY32', 'P51511', 'Q9H4M7', 'Q8IUA0', 'P42357', 'Q08188', 'O95925', 'Q9NPA2', 'O94941', 'P05165', 'O95155', 'O75083', 'O43278', 'Q96I15', 'O94761', 'Q9Y312'…	45	43	30.6186	0
O75251	NDUFS7	['Q9BUR5', 'Q9UH17', 'P56134', 'O75208', 'Q96SB3', 'P14416', 'P31930', 'O95571', nan, 'Q01860', 'Q96KJ9', 'P51553', 'Q5XPI4', 'P48200', 'P03897', 'O75390', 'Q16854', 'O75947', 'Q96AK3', 'Q8IUX4', 'Q8NHS2', nan, 'P15559', 'P08574', 'Q96CP7', nan, 'Q9NPL8', 'O43674', 'P31040', 'O75964', 'Q9C002', 'O95139', 'Q6DD88', 'Q9HC16', 'O95178', 'Q9BT30', 'P62913', 'P03905', 'P51970', 'P22695', 'O00483', 'O9…	216	38	21.8628	0
O75293	GADD45B MYD118	['Q9UFF9', 'Q9ULM6', 'P52564', 'P14635', 'Q13569', 'O75914', 'O14733', 'Q9H9A5', 'Q13485', 'P12004', 'O75175', 'Q9NZN8', 'Q9UIV1', 'Q99683', 'Q9Y6R4', 'Q8TAE8', 'Q9C0C2', 'Q96LI5', 'A5YKK6', 'Q92600', 'P06493', 'P25942', 'O95257', 'Q9UKZ1', 'P24522', 'P53539', nan]	27	42	48.9326	0
O75298	RTN2 NSPL1	[nan, 'Q92736', 'Q96HR9', 'Q92633', 'Q86VR2', 'Q9UGV2', 'Q8N427', 'Q9NP79', 'A0PJX2', 'Q13608', 'Q00765', 'O00584', 'Q5BJH2', 'Q92597', 'P60468', 'Q9C005', 'O95070', nan, 'P52429', 'Q9ULC5', 'Q9H0U4', 'O95271', 'O60488', 'P13598', 'Q9BSY9', 'Q3YEC7', 'Q7L3T8', 'Q96FK6', 'Q9H6H4', 'Q9P0S3', 'O95573', 'Q5TDP6', 'Q03169', 'Q8TEB9', 'Q96EZ8', 'P10599', 'Q9H8X2', 'Q86XW9', 'O75694', 'Q9P0L0', 'Q9Y3P4'…	126	28	10.2256	0
O75306	NDUFS2	['O95168', 'Q9UI95', 'P03905', 'P51970', 'O00483', 'P17980', 'Q9C002', 'P08574', 'Q9Y6C9', 'O43674', 'O75964', 'Q01085', 'Q8NHS2', nan, 'Q96KJ9', 'P48200', 'Q9NNW7', 'Q16854', 'O75390', 'P03897', 'Q9UH17', 'O75208', nan, 'P31930', 'Q8TB96', 'P00156', nan, 'Q9P032', 'P03923', 'P62333', 'P36542', 'P61254', nan, 'O75438', 'P00403', 'O95167', 'Q9UI09', 'P17568', 'P03915', 'P49821', 'Q9BYZ2', 'P36957'…	223	43	50.5651	0
O75309	CDH16 UNQ695/PRO1340	['P02511', 'Q9UBT7', 'Q9NW82', 'Q68DX3', 'P35222', 'Q99569', nan, 'Q9NPI5', 'Q86WG3', 'Q9NWZ5', 'Q9UQB3', 'O00192', 'Q9HA47', 'P26232', 'Q9NWW6', 'P14923', 'Q9BZX2', 'Q8TDW7', 'Q14517', 'O60716', 'P35221', 'Q9NYQ8']	22	5	7.50233	0
O75311	GLRA3	['Q8NFP9', 'Q9NQX3', 'P51800', 'Q96NY7', 'O14764', 'P48051', 'P21964', 'Q16445', 'Q15825', 'Q7Z6Z7', 'P23415', 'P32297', 'Q8WZ04', 'Q8N1M1', 'Q9NZA1', 'Q9H813', 'Q9C0H2', 'Q9BSA4', 'Q15822', 'Q86VU5', 'Q9NQ90', 'Q9Y696', 'P13569', 'P56750', 'P14867', 'Q9UL63', 'O14493', 'O76090', 'Q96S66', 'O00299', 'P51801', 'Q9BXS9', 'Q8NFU0', 'P18507', 'P28476', 'Q99928', 'P51788', 'O95833', 'Q8NFU1', 'P47869'…	62	1	0.346512	0
O75312	ZPR1 ZNF259	['O95081', 'P00441', 'Q6I9Y2', 'P46937', 'Q9UBT2', 'P08294', 'P46736', 'Q07157', 'P62495', 'O75794', 'Q05639', 'Q16637', 'P17980', 'P52597', 'Q15942', 'Q9Y570', 'Q15435', 'O95239', 'Q9Y3F4', 'Q15527', 'Q9NRR5', 'P68036', 'Q9NX55', nan, 'Q8IYD1', 'O00487', 'Q9H173', 'Q9NQG5', 'O75436', 'Q96AY3', 'O15294', 'P22234', 'Q13769', 'P13716', 'O95155', 'Q9NRX4', 'P62333', 'Q15819', 'P68104', nan, 'O60232'…	69	43	16.2721	0
O75317	USP12 UBH1 USP12L1	['Q12834', 'P62068', 'Q8NHY2', 'Q9UPM9', 'Q9BQA1', 'P10275', 'Q9ULI1', 'Q9UPE1', 'Q96QE3', nan, 'Q6ZMW3', 'P42262', 'Q9BYB4', 'Q09019', 'O95834', 'Q32P44', nan, 'Q6ZVD8', 'Q00987', 'Q9HBG6', 'P42261', 'Q96MT7', 'Q99973', 'Q96AX9', 'P26368', 'P48058', 'Q5VTH9', 'Q6RI45', 'P0CG47', 'Q9BZK7', 'Q8IZU2', 'P49760', 'Q9BV38', 'Q7Z434', 'Q6PJI9', 'Q16777', 'Q96B01', 'Q86Y33', 'Q86YT6', 'Q9C0J8', 'Q15542'…	77	37	18.7349	0
O75319	DUSP11 PIR1	['Q9BPZ7', 'O00267', 'Q8TE96', 'P09884', 'O95602', 'O60673', 'Q14152', 'Q9UPY3', 'P09651', 'Q9UBS0', 'Q3MHD2', 'Q9Y5B9', 'Q07864', 'P46199', 'Q96BR1', 'O76071', nan, 'O75153', 'Q9HBY8', 'Q96HE9', 'Q02880', 'O43143', 'P11388', 'A6NHQ2', 'Q6PD62', nan, 'P23443', 'Q9NRR4', nan, 'Q99613', 'P22087', 'Q9NY57', 'P28340', 'Q9H9J2', 'O00141', 'O60841', 'Q07666', nan, 'P78317', 'P21953', 'Q9H4M7', 'O94888'…	54	42	27.8209	0
[truncated: 19,218 more rows]
[truncated: 5,043 more columns]

## Sheet: legend
Dataset EV4:
Details on Swissport-proteins of the human proteome and their data regarding cellular/ functional information related to analyses shown in Fig 2.
