# Supplementary material for: The evolutionary dynamics between viral mimics and host proteins
Source: Mol Syst Biol. 2026 Mar 20;22(6):902–27. doi: 10.1038/s44320-026-00200-1 (PMC13230584; doi:10.1038/s44320-026-00200-1)
Supplement: Supplementary file 9 — Data Set EV5 [file 44320_2026_200_MOESM9_ESM.xlsx]

## Sheet: target_go_terms_mean_dnds
GO_term	GO_term_name	target_mean_dnds	non_target_mean_dnds	mean_gap	log10_pvalue	mannwhitneyu_pvalue	fdr_corrected_pvalue
GO:0016310	phosphorylation	0.0502553	0.0444022	0.00585316	5.34285	2.32747e-50	4.02017e-50
GO:0006468	protein phosphorylation	0.05161	0.0923452	-0.0407352	4.94382	0	0
GO:0051128	regulation of cellular component organization	0.104928	0.0454581	0.05947	4.80899	7.31025e-98	1.66674e-97
GO:0008283	cell population proliferation	0.0961696	0.0794675	0.0167022	4.76908	2.62977e-65	5.35346e-65
GO:0006950	response to stress	0.104003	0.10891	-0.0049062	4.72798	9.8886e-60	1.81823e-59
GO:0010506	regulation of autophagy	0.0445251	0.0803379	-0.0358128	4.25051	0	0
GO:0019538	protein metabolic process	0.057993	0.0630604	-0.0050675	4.23491	2.74022e-49	4.5939e-49
GO:0036211	protein modification process	0.060319	0.093421	-0.0331021	4.22633	0	0
GO:0031399	regulation of protein modification process	0.0615081	0.0525249	0.00898319	4.13054	0.260717	0.275201
GO:0001558	regulation of cell growth	0.071974	0.0981505	-0.0261766	3.83931	0.278517	0.288645
GO:0051246	regulation of protein metabolic process	0.056985	0.0949815	-0.0379965	3.81825	7.64671e-228	2.5639e-227
GO:0050673	epithelial cell proliferation	0.099283	0.0813789	0.0179041	3.50558	0.0248477	0.0277709
GO:0040008	regulation of growth	0.0742661	0.0651962	0.00906987	3.20334	4.24908e-145	1.1009e-144
GO:0051726	regulation of cell cycle	0.0543368	0.10035	-0.0460135	3.07874	0	0
GO:0042127	regulation of cell population proliferation	0.104149	0.0839397	0.0202097	2.93953	3.43716e-34	5.02354e-34
GO:0001775	cell activation	0.120675	0.0518914	0.0687834	2.86679	0	0
GO:0000082	G1/S transition of mitotic cell cycle	0.0796464	0.0873372	-0.00769083	2.78382	3.57157e-10	4.62681e-10
GO:0006796	phosphate-containing compound metabolic process	0.0625684	0.12971	-0.067142	2.73148	0	0
GO:0008219	cell death	0.0532907	0.120017	-0.0667266	2.6192	0	0
GO:0021782	glial cell development	0.055449	0.0399774	0.0154716	2.6187	4.89912e-49	7.97856e-49
GO:0023051	regulation of signaling	0.065482	0.089848	-0.024366	2.56337	1.48939e-60	2.82984e-60
GO:0043549	regulation of kinase activity	0.0578073	0.0467827	0.0110246	2.55872	3.49223e-10	4.62681e-10
GO:0010646	regulation of cell communication	0.065482	0.0865037	-0.0210218	2.54493	0.00538183	0.00639092
GO:0008285	negative regulation of cell population proliferation	0.0678988	0.0806005	-0.0127016	2.53688	0.000233411	0.000283072
GO:1901990	regulation of mitotic cell cycle phase transition	0.0634163	0.119625	-0.0562086	2.45484	0.484793	0.484793
GO:0044843	cell cycle G1/S phase transition	0.0796464	0.0844217	-0.00477528	2.40744	0.311373	0.316934
GO:0009966	regulation of signal transduction	0.0668628	0.0882477	-0.021385	2.37141	1.88093e-118	4.66143e-118
GO:0006914	autophagy	0.0445251	0.0798224	-0.0352973	2.30931	0	0
GO:0007166	cell surface receptor signaling pathway	0.0774539	0.158977	-0.0815229	2.27574	0	0
GO:0071900	regulation of protein serine/threonine kinase activity	0.0600302	0.0958078	-0.0357776	2.26105	2.86994e-184	9.08814e-184
GO:0042063	gliogenesis	0.0607375	0.12508	-0.0643427	2.21746	9.36993e-29	1.33521e-28
GO:0006915	apoptotic process	0.0538597	0.106611	-0.0527515	2.14452	0	0
GO:0051174	regulation of phosphorus metabolic process	0.068241	0.0369832	0.0312578	2.06406	5.5751e-157	1.5889e-156
GO:0023052	signaling	0.0651142	0.0796137	-0.0144995	2.03258	5.12444e-56	9.12791e-56
GO:0010001	glial cell differentiation	0.0585137	0.0656158	-0.00710206	2.01209	0.0757985	0.0815191
GO:0007154	cell communication	0.0651142	0.0972291	-0.0321149	1.99243	1.19119e-26	1.65604e-26
GO:0045321	leukocyte activation	0.135089	0.188761	-0.0536721	1.9586	3.18792e-05	3.95025e-05
GO:0012501	programmed cell death	0.0538597	0.113884	-0.0600248	1.9518	0	0
GO:0046649	lymphocyte activation	0.140638	0.0952394	0.0453988	1.94234	1.52754e-85	3.34884e-85
GO:0071346	cellular response to type II interferon	0.128293	0.089376	0.0389175	1.93677	6.98074e-36	1.07541e-35
GO:0042325	regulation of phosphorylation	0.0556672	0.147566	-0.0918988	1.86213	0	0
GO:0006979	response to oxidative stress	0.107017	0.112153	-0.00513681	1.80996	1.32435e-61	2.60303e-61
GO:0048646	anatomical structure formation involved in morphogenesis	0.105632	0.0578741	0.0477582	1.80561	0	0
GO:0045859	regulation of protein kinase activity	0.0624853	0.146147	-0.0836622	1.79418	1.25564e-181	3.76692e-181
GO:0048538	thymus development	0.0550842	0.118876	-0.0637921	1.78535	2.25701e-145	6.12616e-145
GO:0033554	cellular response to stress	0.104592	0.106311	-0.00171937	1.75639	0.0719625	0.078882
GO:0000302	response to reactive oxygen species	0.127054	0.0825281	0.0445264	1.62726	1.15821e-34	1.73732e-34
GO:0046902	regulation of mitochondrial membrane permeability	0.17112	0.0606138	0.110506	1.61895	1.79614e-77	3.79184e-77
GO:1901987	regulation of cell cycle phase transition	0.0634163	0.160844	-0.0974275	1.60405	3.64923e-241	1.30004e-240
GO:0044772	mitotic cell cycle phase transition	0.0634163	0.0818987	-0.0184824	1.59671	5.54754e-100	1.31754e-99
GO:0009611	response to wounding	0.104754	0.0957579	0.0089961	1.58703	0.0108636	0.0123846
GO:0042110	T cell activation	0.149255	0.117076	0.032179	1.50306	6.87977e-257	2.80105e-256
GO:0034341	response to type II interferon	0.128293	0.17059	-0.0422967	1.49829	1.74526e-38	2.76333e-38
GO:0051130	positive regulation of cellular component organization	0.111707	0.0952838	0.0164229	1.43319	7.58809e-11	1.02981e-10
GO:0050790	regulation of catalytic activity	0.101239	0.0431309	0.058108	1.40783	8.4501e-243	3.21104e-242
GO:0065008	regulation of biological quality	0.0991369	0.0963147	0.00282223	1.37264	0.00649908	0.00756015
GO:0048731	system development	0.0736044	0.0924873	-0.0188829	1.3712	2.51237e-07	3.18234e-07

## Sheet: mimicked_go_terms_mean_dnds
GO_term	GO_term_name	func_mimicked_mean_dnds	non_func_mimicked_mean_dnds	mean_gap	log10_pvalue	mannwhitneyu_pvalue	fdr_corrected_pvalue
GO:0006468	protein phosphorylation	0.0750342	0.0923887	-0.0173546	40.0519	0	0
GO:0016310	phosphorylation	0.0750342	0.0457753	0.0292588	38.2615	7.58878e-264	2.00766e-263
GO:0006796	phosphate-containing compound metabolic process	0.0755025	0.12971	-0.0542079	26.023	0	0
GO:0036211	protein modification process	0.0741251	0.0940102	-0.0198851	21.114	0	0
GO:0007165	signal transduction	0.0779582	0.104843	-0.026885	20.467	0	0
GO:0023052	signaling	0.0779582	0.0796137	-0.00165554	17.9546	1.71123e-50	2.26359e-50
GO:0007154	cell communication	0.0779582	0.0972291	-0.0192709	17.8384	2.06544e-34	2.60046e-34
GO:0035556	intracellular signal transduction	0.083067	0.0865107	-0.00344373	17.5219	7.52015e-80	1.11469e-79
GO:0007166	cell surface receptor signaling pathway	0.0713162	0.164425	-0.0931088	14.3738	0	0
GO:0019538	protein metabolic process	0.0783391	0.0630604	0.0152787	12.1866	2.84239e-11	3.17679e-11
GO:0018105	peptidyl-serine phosphorylation	0.0526711	0.0521145	0.000556591	12.1685	7.06438e-62	9.65004e-62
GO:0007186	G protein-coupled receptor signaling pathway	0.086516	0.112286	-0.0257703	11.5795	2.66557e-63	3.68943e-63
GO:0009966	regulation of signal transduction	0.0807186	0.0882477	-0.0075291	11.4998	5.08971e-124	8.64837e-124
GO:0000165	MAPK cascade	0.0697876	0.0742841	-0.00449645	11.3957	2.89018e-207	6.42603e-207
GO:0023051	regulation of signaling	0.0803294	0.0904062	-0.0100769	11.2139	5.44061e-29	6.61097e-29
GO:0010646	regulation of cell communication	0.0803294	0.0868333	-0.00650395	11.1716	0.268333	0.276264
GO:0141124	intracellular signaling cassette	0.0774262	0.0986729	-0.0212467	9.69765	3.70069e-306	1.12093e-305
GO:0007204	positive regulation of cytosolic calcium ion concentration	0.0827906	0.0790361	0.00375449	9.63535	2.18362e-57	2.94437e-57
GO:0006915	apoptotic process	0.0787583	0.107567	-0.0288083	9.62079	1.32837e-262	3.42752e-262
GO:0012501	programmed cell death	0.0787583	0.111782	-0.0330232	9.18423	4.16472e-210	9.35943e-210
GO:0008219	cell death	0.0787583	0.101705	-0.0229463	9.15753	1.37278e-228	3.22371e-228
GO:0051726	regulation of cell cycle	0.0596012	0.100716	-0.0411152	8.42247	0	0
GO:0006950	response to stress	0.0723195	0.108938	-0.0366186	8.29125	2.45873e-148	4.54756e-148
GO:0007188	adenylate cyclase-modulating G protein-coupled receptor signaling pathway	0.0688487	0.0806448	-0.0117961	8.09626	0.00626188	0.00668363
GO:1902531	regulation of intracellular signal transduction	0.0804662	0.0980645	-0.0175982	7.96033	2.7716e-175	5.62393e-175
GO:0065008	regulation of biological quality	0.0738456	0.0924535	-0.0186079	7.82696	9.80754e-104	1.58897e-103
GO:0097191	extrinsic apoptotic signaling pathway	0.090454	0.132703	-0.0422489	7.80316	1.64658e-142	2.94132e-142
GO:0097190	apoptotic signaling pathway	0.078735	0.108181	-0.0294458	7.51356	8.92486e-126	1.52893e-125
GO:0043067	regulation of programmed cell death	0.0797649	0.0863961	-0.00663121	7.35556	1.45585e-22	1.72882e-22
GO:0051247	positive regulation of protein metabolic process	0.0629427	0.0823347	-0.019392	7.23101	5.44783e-222	1.2376e-221
GO:0043066	negative regulation of apoptotic process	0.0769903	0.102993	-0.0260029	7.14351	1.65304e-168	3.22883e-168
GO:0031401	positive regulation of protein modification process	0.0666594	0.106266	-0.0396062	7.12595	2.69433e-168	5.21402e-168
GO:0043408	regulation of MAPK cascade	0.0728119	0.0762569	-0.003445	7.12595	8.75143e-99	1.38564e-98
GO:0042981	regulation of apoptotic process	0.0807097	0.0942	-0.0134904	6.93625	4.69621e-72	6.76903e-72
GO:0008283	cell population proliferation	0.0678083	0.0791067	-0.0112984	6.89107	6.4944e-52	8.64541e-52
GO:0043069	negative regulation of programmed cell death	0.0769903	0.106257	-0.0292664	6.84253	7.75237e-33	9.70206e-33
GO:0051049	regulation of transport	0.0701824	0.0666223	0.00356008	6.66189	1.14728e-57	1.55702e-57
GO:0050790	regulation of catalytic activity	0.0801619	0.0369303	0.0432317	6.62707	1.92318e-198	4.10148e-198
GO:0018193	peptidyl-amino acid modification	0.0547117	0.109949	-0.0552375	6.55591	1.50441e-130	2.59853e-130
GO:0051246	regulation of protein metabolic process	0.0739018	0.090479	-0.0165772	6.4864	3.13672e-78	4.61673e-78
GO:0001932	regulation of protein phosphorylation	0.0747027	0.0665361	0.00816656	6.42172	0.062171	0.0643254
GO:0023057	negative regulation of signaling	0.0783953	0.0356551	0.0427402	6.40198	4.09596e-110	6.74059e-110
GO:0031399	regulation of protein modification process	0.0676301	0.0525249	0.0151052	6.35498	0.0105826	0.0111705
GO:0001934	positive regulation of protein phosphorylation	0.0624399	0.0989079	-0.036468	6.34075	0	0
GO:0040011	locomotion	0.0593888	0.0561339	0.00325493	6.24065	0.0358438	0.0372705
GO:2001236	regulation of extrinsic apoptotic signaling pathway	0.0865035	0.14018	-0.0536763	6.18831	1.01918e-95	1.57784e-95
GO:0042327	positive regulation of phosphorylation	0.0624399	0.130491	-0.0680516	6.03135	0	0
GO:0090170	regulation of Golgi inheritance	0.0386608	0.0639369	-0.0252761	5.94708	0	0
GO:0051239	regulation of multicellular organismal process	0.0680691	0.0847049	-0.0166358	5.92255	3.3496650942067e-310	0
GO:0042325	regulation of phosphorylation	0.0747027	0.149923	-0.0752208	5.9222	1.98141e-241	4.81528e-241
GO:2001233	regulation of apoptotic signaling pathway	0.0761857	0.0787159	-0.00253028	5.91835	0.42969	0.435948
GO:0060341	regulation of cellular localization	0.0622965	0.315088	-0.252791	5.88336	0	0
GO:0022008	neurogenesis	0.0543809	0.0796589	-0.0252779	5.64613	0	0
GO:0007267	cell-cell signaling	0.0766223	0.111686	-0.0350637	5.61903	1.30433e-276	3.63474e-276
GO:0007200	phospholipase C-activating G protein-coupled receptor signaling pathway	0.101287	0.0766425	0.0246443	5.51266	9.33913e-132	1.62656e-131
GO:0010647	positive regulation of cell communication	0.0750082	0.0488816	0.0261266	5.50772	4.85022e-10	5.33524e-10
GO:0023056	positive regulation of signaling	0.0750082	0.0488737	0.0261345	5.502	1.50928e-10	1.67787e-10
GO:0014044	Schwann cell development	0.0361136	0.0652609	-0.0291473	5.48323	0	0
GO:0009967	positive regulation of signal transduction	0.0796855	0.0911622	-0.0114767	5.46767	9.63813e-198	2.03472e-197
GO:0097192	extrinsic apoptotic signaling pathway in absence of ligand	0.0810309	0.0938438	-0.0128128	5.39854	1.22116e-41	1.55623e-41
GO:0045937	positive regulation of phosphate metabolic process	0.0624399	0.0433838	0.0190561	5.36463	0.00137383	0.00148005
GO:0050673	epithelial cell proliferation	0.0681156	0.08142	-0.0133044	5.03809	9.02737e-200	1.96533e-199
GO:0009968	negative regulation of signal transduction	0.0801089	0.0928202	-0.0127114	5.02841	3.00947e-112	5.03183e-112
GO:0014037	Schwann cell differentiation	0.0361136	0.107052	-0.0709388	5.00421	0	0
GO:0032436	positive regulation of proteasomal ubiquitin-dependent protein catabolic process	0.0566186	0.0933606	-0.036742	4.92898	0	0
GO:0048870	cell motility	0.0563589	0.0561722	0.000186676	4.87553	1.52679e-70	2.18561e-70
GO:0042127	regulation of cell population proliferation	0.069984	0.0839766	-0.0139926	4.83718	9.72196e-42	1.24656e-41
GO:0010001	glial cell differentiation	0.039031	0.0656158	-0.0265848	4.82816	6.86425e-158	1.30421e-157
GO:0051174	regulation of phosphorus metabolic process	0.0747027	0.0369832	0.0377194	4.82409	5.95398e-63	8.18672e-63
GO:0007187	G protein-coupled receptor signaling pathway, coupled to cyclic nucleotide second messenger	0.0923517	0.0890055	0.00334618	4.6489	1.92715e-32	2.39746e-32
GO:0043085	positive regulation of catalytic activity	0.049789	0.148879	-0.0990905	4.56592	0	0
GO:0007422	peripheral nervous system development	0.0361791	0.0631997	-0.0270206	4.51946	0	0
GO:0007189	adenylate cyclase-activating G protein-coupled receptor signaling pathway	0.0629599	0.128444	-0.0654837	4.41403	8.20216e-256	2.09055e-255
GO:0016477	cell migration	0.0607891	0.0840144	-0.0232253	4.41228	0	0
GO:0060440	trachea formation	0.0386608	0.0523809	-0.0137201	4.40798	1.21637e-223	2.79365e-223
GO:0042063	gliogenesis	0.0394049	0.12508	-0.0856752	4.39348	2.083e-151	3.88702e-151
GO:2001234	negative regulation of apoptotic signaling pathway	0.078888	0.0743121	0.00457586	4.37469	0.496699	0.499087
GO:0021782	glial cell development	0.0368635	0.0399774	-0.00311394	4.36069	3.6623e-10	4.04984e-10
GO:2000145	regulation of cell motility	0.0564726	0.107019	-0.0505466	4.32915	0	0
GO:0044772	mitotic cell cycle phase transition	0.0687992	0.0818987	-0.0130995	4.29235	4.05726e-68	5.76849e-68
GO:0070371	ERK1 and ERK2 cascade	0.0870418	0.0857489	0.00129294	4.22813	3.03002e-24	3.61871e-24
GO:2001237	negative regulation of extrinsic apoptotic signaling pathway	0.0652233	0.068094	-0.00287069	4.19123	1.42018e-29	1.73578e-29
GO:0040012	regulation of locomotion	0.0564726	0.119089	-0.0626162	4.00901	0	0
GO:0007399	nervous system development	0.0602528	0.0751383	-0.0148855	3.99612	0	0
GO:2000060	positive regulation of ubiquitin-dependent protein catabolic process	0.0566186	0.0624565	-0.0058379	3.99	1.39719e-123	2.35495e-123
GO:0048731	system development	0.0613023	0.0924873	-0.031185	3.94457	0	0
GO:0038133	ERBB2-ERBB3 signaling pathway	0.0386608	0.0866373	-0.0479765	3.85499	0	0
GO:0007169	cell surface receptor protein tyrosine kinase signaling pathway	0.0581519	0.094004	-0.0358521	3.80309	0	0
GO:0048699	generation of neurons	0.054235	0.0575145	-0.00327951	3.76821	7.23139e-266	1.93764e-265
GO:0032880	regulation of protein localization	0.0677317	0.117065	-0.0493335	3.74617	0	0
GO:1901800	positive regulation of proteasomal protein catabolic process	0.0566186	0.0592662	-0.00264764	3.74041	5.84564e-68	8.25499e-68
GO:0018107	peptidyl-threonine phosphorylation	0.0391053	0.0685047	-0.0293994	3.67001	0	0
GO:1903828	negative regulation of protein localization	0.071542	0.0567565	0.0147855	3.63988	2.08011e-25	2.49853e-25
GO:0038129	ERBB3 signaling pathway	0.0386608	0.0737585	-0.0350977	3.63479	6.32849e-276	1.74034e-275
GO:0030182	neuron differentiation	0.0553154	0.0683885	-0.013073	3.61265	4.90867e-301	1.46559e-300
GO:0032502	developmental process	0.0750514	0.127126	-0.052075	3.47229	0	0
GO:0060439	trachea morphogenesis	0.0386608	0.0523809	-0.0137201	3.44015	1.21637e-223	2.79365e-223
GO:0048009	insulin-like growth factor receptor signaling pathway	0.0371544	0.080942	-0.0437876	3.41945	0	0
GO:0001836	release of cytochrome c from mitochondria	0.0833116	0.157619	-0.0743077	3.36794	1.52821e-190	3.19397e-190
GO:0030334	regulation of cell migration	0.0626227	0.084519	-0.0218963	3.36442	2.57376e-170	5.07469e-170
GO:0043086	negative regulation of catalytic activity	0.0909333	0.192426	-0.101493	3.34552	5.21562e-135	9.1602e-135
GO:0043434	response to peptide hormone	0.0658703	0.0702254	-0.00435509	3.26924	2.62246e-75	3.83282e-75
GO:0032434	regulation of proteasomal ubiquitin-dependent protein catabolic process	0.0566186	0.0691422	-0.0125236	3.26881	1.83053e-138	3.24221e-138
GO:0080135	regulation of cellular response to stress	0.0542508	0.0867847	-0.032534	3.2638	1.60561e-206	3.53234e-206
GO:1901701	cellular response to oxygen-containing compound	0.0617141	0.135421	-0.0737064	3.26353	0	0
GO:0046903	secretion	0.107378	0.0844983	0.0228799	3.14661	0.873331	0.873331
GO:0044770	cell cycle phase transition	0.0687992	0.24863	-0.17983	3.13438	0	0
GO:1903052	positive regulation of proteolysis involved in protein catabolic process	0.0566186	0.12195	-0.0653311	3.11834	0	0
GO:0043410	positive regulation of MAPK cascade	0.0803027	0.0981923	-0.0178896	3.09308	9.33084e-112	1.54773e-111
GO:0009725	response to hormone	0.0632043	0.103577	-0.0403728	3.0426	0	0
GO:1902533	positive regulation of intracellular signal transduction	0.0944982	0.0690313	0.0254669	3.0356	7.61618e-08	8.33393e-08
GO:0071375	cellular response to peptide hormone stimulus	0.0420091	0.0716646	-0.0296554	3.0328	1.06668e-99	1.7149e-99
GO:0033554	cellular response to stress	0.0498199	0.110274	-0.0604544	2.89759	0	0
GO:0007275	multicellular organism development	0.0631869	0.0570309	0.006156	2.87076	0.338345	0.344947
GO:0045859	regulation of protein kinase activity	0.0753598	0.146147	-0.0707877	2.84256	8.46127e-263	2.21051e-262
GO:0008637	apoptotic mitochondrial changes	0.0669778	0.0625651	0.00441265	2.79972	8.14007e-12	9.19608e-12
GO:0030162	regulation of proteolysis	0.0667067	0.178215	-0.111509	2.79732	0	0
GO:0009611	response to wounding	0.0865031	0.0910205	-0.00451744	2.79491	6.31978e-173	1.25794e-172
GO:0051050	positive regulation of transport	0.0717815	0.0647028	0.00707863	2.7724	6.0537e-20	7.06829e-20
GO:0097746	blood vessel diameter maintenance	0.092366	0.126008	-0.033642	2.7721	5.89139e-13	6.69185e-13
GO:0034097	response to cytokine	0.0479991	0.16536	-0.117361	2.7716	0	0
GO:0008284	positive regulation of cell population proliferation	0.0688337	0.105943	-0.0371089	2.72568	6.95428e-177	1.42495e-176
GO:1903358	regulation of Golgi organization	0.0386608	0.0539695	-0.0153087	2.70687	6.79867e-273	1.84535e-272
GO:2001240	negative regulation of extrinsic apoptotic signaling pathway in absence of ligand	0.0821	0.0911171	-0.0090171	2.68496	8.58027e-22	1.00746e-21
GO:1901652	response to peptide	0.0479991	0.174718	-0.126718	2.67373	0	0
GO:0070372	regulation of ERK1 and ERK2 cascade	0.0978067	0.125887	-0.0280799	2.67121	3.06916e-13	3.50521e-13
GO:0006954	inflammatory response	0.0804718	0.145406	-0.0649343	2.66775	0	0
GO:0048666	neuron development	0.0570936	0.0798468	-0.0227531	2.65621	1.80567e-236	4.28847e-236
GO:0042552	myelination	0.0391017	0.08034	-0.0412383	2.64412	0	0
GO:0008366	axon ensheathment	0.0391017	0.0660938	-0.026992	2.60266	8.51614e-168	1.63291e-167
GO:0045862	positive regulation of proteolysis	0.0356821	0.0573804	-0.0216983	2.56066	0	0
GO:0043549	regulation of kinase activity	0.0753598	0.0467827	0.0285771	2.526	0.483148	0.487816
GO:0051240	positive regulation of multicellular organismal process	0.0673409	0.0595757	0.00776518	2.52024	2.50975e-05	2.73197e-05
GO:0006816	calcium ion transport	0.0962328	0.0539632	0.0422696	2.4947	0	0
GO:2000641	regulation of early endosome to late endosome transport	0.0386608	0.0585544	-0.0198936	2.48452	0	0
GO:0050793	regulation of developmental process	0.0647603	0.0911084	-0.0263481	2.46376	0	0
GO:2000058	regulation of ubiquitin-dependent protein catabolic process	0.0566186	0.051343	0.00527557	2.38454	4.64737e-177	9.61683e-177
GO:0060438	trachea development	0.0386608	0.0314517	0.0072091	2.38351	1.96499e-42	2.55082e-42
GO:0060322	head development	0.0564604	0.113317	-0.0568571	2.37147	0	0
GO:0008104	protein localization	0.0765267	0.123523	-0.046996	2.33879	0	0
GO:0070727	cellular macromolecule localization	0.0765267	0.0411552	0.0353715	2.29796	8.79886e-94	1.34231e-93
GO:0008286	insulin receptor signaling pathway	0.0371215	0.0935493	-0.0564277	2.25683	0	0
GO:0048513	animal organ development	0.0652505	0.0798571	-0.0146066	2.24758	0	0
GO:0046777	protein autophosphorylation	0.0733897	0.0892511	-0.0158614	2.21748	2.87726e-98	4.52141e-98
GO:0032870	cellular response to hormone stimulus	0.0497754	0.0849707	-0.0351953	2.20403	0	0
GO:0097193	intrinsic apoptotic signaling pathway	0.0803967	0.122743	-0.0423461	2.16565	3.28581e-97	5.12488e-97
GO:0044057	regulation of system process	0.096793	0.138426	-0.0416328	2.16241	0	0
GO:2001239	regulation of extrinsic apoptotic signaling pathway in absence of ligand	0.0821	0.0369832	0.0451168	2.15557	3.84586e-55	5.15247e-55
GO:0008625	extrinsic apoptotic signaling pathway via death domain receptors	0.0783996	0.0763441	0.00205552	2.12314	1.52297e-74	2.21042e-74
GO:0070374	positive regulation of ERK1 and ERK2 cascade	0.0897948	0.107021	-0.0172261	2.07668	1.11088e-38	1.40712e-38
GO:0007417	central nervous system development	0.0551552	0.089498	-0.0343427	2.07393	0	0
GO:0048708	astrocyte differentiation	0.0416056	0.0779451	-0.0363396	2.06341	0	0
GO:0009893	positive regulation of metabolic process	0.0654655	0.126543	-0.0610775	2.05383	0	0
GO:0042310	vasoconstriction	0.0985667	0.150725	-0.0521584	2.03411	1.85778e-30	2.28398e-30
GO:0038128	ERBB2 signaling pathway	0.0386608	0.0695575	-0.0308967	2.03132	0	0
GO:0048538	thymus development	0.0387717	0.126648	-0.087876	2.0204	0	0
GO:1902532	negative regulation of intracellular signal transduction	0.0677999	0.0416576	0.0261424	2.0196	1.68979e-146	3.04453e-146
GO:0050900	leukocyte migration	0.0658161	0.108936	-0.0431203	2.0052	4.95213e-147	8.99996e-147
GO:1901990	regulation of mitotic cell cycle phase transition	0.062515	0.114945	-0.0524298	1.98537	2.22587e-22	2.62829e-22
GO:0007167	enzyme-linked receptor protein signaling pathway	0.0581006	0.0704467	-0.0123461	1.97739	5.33802e-287	1.54951e-286
GO:0001558	regulation of cell growth	0.0466298	0.100887	-0.0542574	1.9644	0	0
GO:0007346	regulation of mitotic cell cycle	0.0513785	0.0514341	-5.55777e-05	1.93583	5.55145e-67	7.78694e-67
GO:0061136	regulation of proteasomal protein catabolic process	0.0566186	0.0585473	-0.0019287	1.90993	8.82719e-174	1.77393e-173
GO:0051051	negative regulation of transport	0.104079	0.079361	0.0247178	1.90409	0.281218	0.288111
GO:0051403	stress-activated MAPK cascade	0.0412646	0.0787838	-0.0375191	1.89375	0	0
GO:2000147	positive regulation of cell motility	0.0516419	0.0731157	-0.0214738	1.8821	2.81754e-152	5.30509e-152
GO:0051641	cellular localization	0.0754222	0.0432456	0.0321766	1.87123	9.21729e-43	1.20401e-42
GO:0023061	signal release	0.0949005	0.0689397	0.0259609	1.85624	6.18088e-15	7.09782e-15
GO:0032496	response to lipopolysaccharide	0.0677719	0.140296	-0.0725237	1.84797	0	0
GO:0045595	regulation of cell differentiation	0.0664479	0.0530837	0.0133641	1.82754	0.0278987	0.0291542
GO:0046902	regulation of mitochondrial membrane permeability	0.0704991	0.0539493	0.0165498	1.81357	8.42992e-89	1.26752e-88
GO:0000278	mitotic cell cycle	0.0614842	0.126175	-0.0646913	1.8117	0	0
GO:0032868	response to insulin	0.0484163	0.0651565	-0.0167402	1.80237	1.46823e-278	4.14677e-278
GO:1900180	regulation of protein localization to nucleus	0.0611904	0.0861671	-0.0249766	1.78739	3.99133e-106	6.5171e-106
GO:0060425	lung morphogenesis	0.0403214	0.0681784	-0.027857	1.77465	7.6672e-94	1.17827e-93
GO:0040017	positive regulation of locomotion	0.0516419	0.08008	-0.0284381	1.75704	5.69708e-248	1.40081e-247
GO:0032869	cellular response to insulin stimulus	0.0371804	0.0858075	-0.0486271	1.75246	0	0
GO:0040008	regulation of growth	0.053539	0.0647081	-0.011169	1.74936	1.66901e-31	2.06404e-31
GO:0031098	stress-activated protein kinase signaling cascade	0.0412646	0.0696139	-0.0283492	1.73648	6.35693e-290	1.87126e-289
GO:0045732	positive regulation of protein catabolic process	0.0566186	0.0787255	-0.0221069	1.722	0	0
GO:0010256	endomembrane system organization	0.0384844	0.081695	-0.0432106	1.68096	0	0
GO:0002237	response to molecule of bacterial origin	0.0677719	0.343597	-0.275825	1.65223	0	0
GO:0048534	hematopoietic or lymphoid organ development	0.0409061	0.310747	-0.269841	1.63414	0	0
GO:0010604	positive regulation of macromolecule metabolic process	0.0648533	0.0918851	-0.0270318	1.63128	0	0
GO:0043065	positive regulation of apoptotic process	0.0948034	0.090628	0.00417537	1.62758	0.000162137	0.000175579
GO:1902042	negative regulation of extrinsic apoptotic signaling pathway via death domain receptors	0.0675557	0.179203	-0.111648	1.61274	3.84543e-46	5.05469e-46
GO:0009653	anatomical structure morphogenesis	0.0639352	0.0946013	-0.0306661	1.58891	7.20701e-284	2.06338e-283
GO:0050678	regulation of epithelial cell proliferation	0.0676599	0.0428513	0.0248086	1.57923	4.05753e-99	6.47346e-99
GO:0051128	regulation of cellular component organization	0.0580385	0.0454581	0.0125803	1.57766	0.0062679	0.00668363
GO:0006939	smooth muscle contraction	0.106923	0.0592469	0.0476763	1.56191	1.45252e-199	3.12966e-199
GO:0010506	regulation of autophagy	0.0547573	0.0788113	-0.0240541	1.54846	3.7493e-147	6.87371e-147
GO:0048468	cell development	0.0555676	0.100192	-0.0446242	1.53265	0	0
GO:0007631	feeding behavior	0.129196	0.0972335	0.0319627	1.515	2.75767e-11	3.09867e-11
GO:0051402	neuron apoptotic process	0.0896489	0.0880211	0.00162779	1.48382	0.0210863	0.0221459
GO:0043068	positive regulation of programmed cell death	0.0948034	0.146956	-0.0521531	1.48298	3.89488e-251	9.69083e-251
GO:0060284	regulation of cell development	0.069189	0.0887727	-0.0195837	1.44931	1.00288e-84	1.49715e-84
GO:0030878	thyroid gland development	0.0386608	0.125952	-0.0872909	1.43755	0	0
GO:0060020	Bergmann glial cell differentiation	0.0418519	0.100826	-0.0589741	1.42376	1.62623e-63	2.26588e-63
GO:0032940	secretion by cell	0.095795	0.101619	-0.00582454	1.4076	1.22763e-25	1.48309e-25
GO:0051048	negative regulation of secretion	0.213256	0.0894057	0.12385	1.39079	7.44129e-239	1.78762e-238
GO:0019229	regulation of vasoconstriction	0.0825063	0.192209	-0.109703	1.39053	7.70619e-252	1.94047e-251
GO:0030335	positive regulation of cell migration	0.0555877	0.0883322	-0.0327445	1.38216	0	0
GO:0043393	regulation of protein binding	0.0681594	0.0537181	0.0144413	1.35812	1.79519e-19	2.08442e-19
GO:0010821	regulation of mitochondrion organization	0.0763811	0.062145	0.014236	1.33658	0.00851784	0.00903669
GO:0097345	mitochondrial outer membrane permeabilization	0.0637851	0.04542	0.0183651	1.33038	7.3042e-89	1.10622e-88
GO:0090559	regulation of membrane permeability	0.0704991	0.0648624	0.00563676	1.32809	2.8254e-42	3.64511e-42
GO:0030595	leukocyte chemotaxis	0.0760008	0.147728	-0.0717272	1.3144	0	0
GO:0018108	peptidyl-tyrosine phosphorylation	0.0668091	0.0620463	0.00476282	1.30137	1.25627e-17	1.45061e-17
GO:0045860	positive regulation of protein kinase activity	0.037081	0.130758	-0.0936774	1.30137	0	0

## Sheet: legend
Dataset EV5:
Lists of all enriched GO terms and their relative conservations, as tested with Mann-Whitney with FDR-corrected P-values.
