# Supplementary material for: The evolutionary dynamics between viral mimics and host proteins
Source: Mol Syst Biol. 2026 Mar 20;22(6):902–27. doi: 10.1038/s44320-026-00200-1 (PMC13230584; doi:10.1038/s44320-026-00200-1)
Supplement: Supplementary file 10 — Source data Fig. 1 [file 44320_2026_200_MOESM10_ESM.zip]

Archive with 8 entries (5 files):
- Figure_1/
- Figure_1/1C/
- Figure_1/1C/1C_P22674.pdb
- Figure_1/1C/1C_Q77Q36.pdb
- Figure_1/1E/
- Figure_1/1E/1E_P22674_Q00526_mimicked-target.pdb
- Figure_1/1E/1E_Q77Q36_Q00526_mimic-target.pdb
- Main_text_and_Legends_mimicry_revision2_2026_02_07_TH_RF.docx
