# Supplementary material for: The evolutionary dynamics between viral mimics and host proteins
Source: Mol Syst Biol. 2026 Mar 20;22(6):902–27. doi: 10.1038/s44320-026-00200-1 (PMC13230584; doi:10.1038/s44320-026-00200-1)
Supplement: Supplementary file 10 — Source data Fig. 1 [file 44320_2026_200_MOESM10_ESM.zip › Figure_1/1C/1C_P22674.pdb]

REMARK   1 CREATED WITH OPENMM 8.2, 2024-11-24
ATOM      1  N   MET A   1     -31.688  48.520 -40.345  1.00  0.00           N  
ATOM      2  H   MET A   1     -31.617  47.686 -39.486  1.00  0.00           H  
ATOM      3  H2  MET A   1     -30.881  48.105 -41.130  1.00  0.00           H  
ATOM      4  H3  MET A   1     -30.924  49.306 -39.850  1.00  0.00           H  
ATOM      5  CA  MET A   1     -33.087  48.762 -40.769  1.00  0.00           C  
ATOM      6  HA  MET A   1     -33.765  48.629 -39.798  1.00  0.00           H  
ATOM      7  C   MET A   1     -33.380  47.679 -41.795  1.00  0.00           C  
ATOM      8  CB  MET A   1     -33.218  50.170 -41.382  1.00  0.00           C  
ATOM      9  HB2 MET A   1     -32.407  50.759 -42.055  1.00  0.00           H  
ATOM     10  HB3 MET A   1     -33.757  49.969 -42.426  1.00  0.00           H  
ATOM     11  O   MET A   1     -32.621  47.600 -42.741  1.00  0.00           O  
ATOM     12  CG  MET A   1     -33.090  51.300 -40.351  1.00  0.00           C  
ATOM     13  HG2 MET A   1     -34.007  51.329 -39.593  1.00  0.00           H  
ATOM     14  HG3 MET A   1     -31.970  51.508 -40.007  1.00  0.00           H  
ATOM     15  SD  MET A   1     -33.160  52.945 -41.105  1.00  0.00           S  
ATOM     16  CE  MET A   1     -33.206  54.007 -39.634  1.00  0.00           C  
ATOM     17  HE1 MET A   1     -33.156  55.081 -40.157  1.00  0.00           H  
ATOM     18  HE2 MET A   1     -32.198  53.926 -38.995  1.00  0.00           H  
ATOM     19  HE3 MET A   1     -34.205  53.890 -38.995  1.00  0.00           H  
ATOM     20  N   VAL A   2     -34.289  46.724 -41.624  1.00  0.00           N  
ATOM     21  H   VAL A   2     -33.781  45.647 -41.618  1.00  0.00           H  
ATOM     22  CA  VAL A   2     -35.709  46.838 -41.268  1.00  0.00           C  
ATOM     23  HA  VAL A   2     -35.874  47.773 -40.549  1.00  0.00           H  
ATOM     24  C   VAL A   2     -36.156  45.524 -40.581  1.00  0.00           C  
ATOM     25  CB  VAL A   2     -36.498  47.099 -42.587  1.00  0.00           C  
ATOM     26  HB  VAL A   2     -36.342  46.238 -43.401  1.00  0.00           H  
ATOM     27  O   VAL A   2     -35.715  44.442 -40.952  1.00  0.00           O  
ATOM     28  CG1 VAL A   2     -38.018  47.122 -42.428  1.00  0.00           C  
ATOM     29 HG11 VAL A   2     -38.548  46.654 -41.462  1.00  0.00           H  
ATOM     30 HG12 VAL A   2     -38.604  46.644 -43.363  1.00  0.00           H  
ATOM     31 HG13 VAL A   2     -38.681  48.119 -42.282  1.00  0.00           H  
ATOM     32  CG2 VAL A   2     -36.119  48.454 -43.213  1.00  0.00           C  
ATOM     33 HG21 VAL A   2     -36.784  49.449 -43.321  1.00  0.00           H  
ATOM     34 HG22 VAL A   2     -35.940  48.312 -44.391  1.00  0.00           H  
ATOM     35 HG23 VAL A   2     -35.231  49.068 -42.730  1.00  0.00           H  
ATOM     36  N   THR A   3     -36.961  45.666 -39.529  1.00  0.00           N  
ATOM     37  H   THR A   3     -36.437  46.480 -38.837  1.00  0.00           H  
ATOM     38  CA  THR A   3     -37.817  44.687 -38.810  1.00  0.00           C  
ATOM     39  HA  THR A   3     -37.118  43.748 -38.568  1.00  0.00           H  
ATOM     40  C   THR A   3     -38.895  44.064 -39.739  1.00  0.00           C  
ATOM     41  CB  THR A   3     -38.504  45.526 -37.701  1.00  0.00           C  
ATOM     42  HB  THR A   3     -39.628  45.395 -37.339  1.00  0.00           H  
ATOM     43  O   THR A   3     -38.878  44.385 -40.920  1.00  0.00           O  
ATOM     44  CG2 THR A   3     -37.687  45.586 -36.415  1.00  0.00           C  
ATOM     45 HG21 THR A   3     -36.629  46.139 -36.285  1.00  0.00           H  
ATOM     46 HG22 THR A   3     -37.335  44.531 -35.962  1.00  0.00           H  
ATOM     47 HG23 THR A   3     -38.256  45.983 -35.435  1.00  0.00           H  
ATOM     48  OG1 THR A   3     -38.723  46.874 -38.090  1.00  0.00           O  
ATOM     49  HG1 THR A   3     -38.355  47.642 -37.265  1.00  0.00           H  
ATOM     50  N   PRO A   4     -39.942  43.318 -39.305  1.00  0.00           N  
ATOM     51  CA  PRO A   4     -40.205  42.464 -38.128  1.00  0.00           C  
ATOM     52  HA  PRO A   4     -39.160  41.957 -37.847  1.00  0.00           H  
ATOM     53  C   PRO A   4     -40.863  41.083 -38.488  1.00  0.00           C  
ATOM     54  CB  PRO A   4     -41.225  43.282 -37.305  1.00  0.00           C  
ATOM     55  HB2 PRO A   4     -42.133  42.747 -36.732  1.00  0.00           H  
ATOM     56  HB3 PRO A   4     -40.664  43.609 -36.297  1.00  0.00           H  
ATOM     57  O   PRO A   4     -41.058  40.742 -39.648  1.00  0.00           O  
ATOM     58  CG  PRO A   4     -41.864  44.245 -38.317  1.00  0.00           C  
ATOM     59  HG2 PRO A   4     -42.894  44.444 -37.726  1.00  0.00           H  
ATOM     60  HG3 PRO A   4     -41.711  45.400 -38.610  1.00  0.00           H  
ATOM     61  CD  PRO A   4     -41.246  43.857 -39.656  1.00  0.00           C  
ATOM     62  HD2 PRO A   4     -42.377  43.729 -40.057  1.00  0.00           H  
ATOM     63  HD3 PRO A   4     -40.971  43.611 -40.802  1.00  0.00           H  
ATOM     64  N   CYS A   5     -41.218  40.319 -37.438  1.00  0.00           N  
ATOM     65  H   CYS A   5     -40.515  40.473 -36.492  1.00  0.00           H  
ATOM     66  CA  CYS A   5     -42.132  39.148 -37.308  1.00  0.00           C  
ATOM     67  HA  CYS A   5     -41.607  38.149 -37.698  1.00  0.00           H  
ATOM     68  C   CYS A   5     -43.497  39.271 -38.058  1.00  0.00           C  
ATOM     69  CB  CYS A   5     -42.374  39.110 -35.785  1.00  0.00           C  
ATOM     70  HB2 CYS A   5     -43.423  39.691 -35.815  1.00  0.00           H  
ATOM     71  HB3 CYS A   5     -42.544  39.223 -34.599  1.00  0.00           H  
ATOM     72  O   CYS A   5     -43.825  40.415 -38.383  1.00  0.00           O  
ATOM     73  SG  CYS A   5     -40.858  38.720 -34.870  1.00  0.00           S  
ATOM     74  HG  CYS A   5     -39.923  38.662 -34.150  1.00  0.00           H  
ATOM     75  N   PRO A   6     -44.353  38.214 -38.271  1.00  0.00           N  
ATOM     76  CA  PRO A   6     -45.124  37.531 -37.186  1.00  0.00           C  
ATOM     77  HA  PRO A   6     -44.305  37.145 -36.410  1.00  0.00           H  
ATOM     78  C   PRO A   6     -45.753  36.101 -37.411  1.00  0.00           C  
ATOM     79  CB  PRO A   6     -46.263  38.544 -36.995  1.00  0.00           C  
ATOM     80  HB2 PRO A   6     -46.649  38.110 -35.951  1.00  0.00           H  
ATOM     81  HB3 PRO A   6     -46.218  39.636 -36.499  1.00  0.00           H  
ATOM     82  O   PRO A   6     -45.754  35.550 -38.504  1.00  0.00           O  
ATOM     83  CG  PRO A   6     -46.608  38.966 -38.428  1.00  0.00           C  
ATOM     84  HG2 PRO A   6     -47.632  38.582 -38.912  1.00  0.00           H  
ATOM     85  HG3 PRO A   6     -46.753  40.145 -38.586  1.00  0.00           H  
ATOM     86  CD  PRO A   6     -45.408  38.485 -39.252  1.00  0.00           C  
ATOM     87  HD2 PRO A   6     -45.662  39.130 -40.234  1.00  0.00           H  
ATOM     88  HD3 PRO A   6     -44.975  37.657 -40.015  1.00  0.00           H  
ATOM     89  N   THR A   7     -46.323  35.551 -36.312  1.00  0.00           N  
ATOM     90  H   THR A   7     -45.568  35.368 -35.406  1.00  0.00           H  
ATOM     91  CA  THR A   7     -47.571  34.724 -36.132  1.00  0.00           C  
ATOM     92  HA  THR A   7     -47.340  34.321 -35.034  1.00  0.00           H  
ATOM     93  C   THR A   7     -47.805  33.333 -36.786  1.00  0.00           C  
ATOM     94  CB  THR A   7     -48.827  35.582 -36.380  1.00  0.00           C  
ATOM     95  HB  THR A   7     -49.848  35.010 -36.622  1.00  0.00           H  
ATOM     96  O   THR A   7     -48.129  33.257 -37.960  1.00  0.00           O  
ATOM     97  CG2 THR A   7     -49.045  36.615 -35.268  1.00  0.00           C  
ATOM     98 HG21 THR A   7     -50.232  36.724 -35.101  1.00  0.00           H  
ATOM     99 HG22 THR A   7     -48.696  36.422 -34.135  1.00  0.00           H  
ATOM    100 HG23 THR A   7     -48.831  37.797 -35.185  1.00  0.00           H  
ATOM    101  OG1 THR A   7     -48.733  36.253 -37.611  1.00  0.00           O  
ATOM    102  HG1 THR A   7     -49.264  37.315 -37.558  1.00  0.00           H  
ATOM    103  N   SER A   8     -47.715  32.261 -35.965  1.00  0.00           N  
ATOM    104  H   SER A   8     -46.577  31.982 -35.743  1.00  0.00           H  
ATOM    105  CA  SER A   8     -48.743  31.276 -35.472  1.00  0.00           C  
ATOM    106  HA  SER A   8     -48.037  30.318 -35.583  1.00  0.00           H  
ATOM    107  C   SER A   8     -49.895  30.699 -36.389  1.00  0.00           C  
ATOM    108  CB  SER A   8     -49.185  31.806 -34.095  1.00  0.00           C  
ATOM    109  HB2 SER A   8     -49.164  30.698 -33.636  1.00  0.00           H  
ATOM    110  HB3 SER A   8     -48.622  32.132 -33.082  1.00  0.00           H  
ATOM    111  O   SER A   8     -50.028  31.104 -37.533  1.00  0.00           O  
ATOM    112  OG  SER A   8     -49.924  33.005 -34.198  1.00  0.00           O  
ATOM    113  HG  SER A   8     -49.410  33.883 -33.592  1.00  0.00           H  
ATOM    114  N   PRO A   9     -50.714  29.690 -35.960  1.00  0.00           N  
ATOM    115  CA  PRO A   9     -50.599  28.241 -36.279  1.00  0.00           C  
ATOM    116  HA  PRO A   9     -49.858  28.081 -37.202  1.00  0.00           H  
ATOM    117  C   PRO A   9     -51.885  27.575 -36.877  1.00  0.00           C  
ATOM    118  CB  PRO A   9     -50.318  27.643 -34.890  1.00  0.00           C  
ATOM    119  HB2 PRO A   9     -50.470  26.459 -34.774  1.00  0.00           H  
ATOM    120  HB3 PRO A   9     -49.130  27.625 -34.732  1.00  0.00           H  
ATOM    121  O   PRO A   9     -52.943  28.194 -36.884  1.00  0.00           O  
ATOM    122  CG  PRO A   9     -51.108  28.535 -33.915  1.00  0.00           C  
ATOM    123  HG2 PRO A   9     -51.734  27.654 -33.386  1.00  0.00           H  
ATOM    124  HG3 PRO A   9     -50.905  29.090 -32.870  1.00  0.00           H  
ATOM    125  CD  PRO A   9     -51.533  29.741 -34.756  1.00  0.00           C  
ATOM    126  HD2 PRO A   9     -51.634  30.841 -34.283  1.00  0.00           H  
ATOM    127  HD3 PRO A   9     -52.714  29.745 -34.974  1.00  0.00           H  
ATOM    128  N   SER A  10     -51.857  26.296 -37.323  1.00  0.00           N  
ATOM    129  H   SER A  10     -50.914  25.791 -37.845  1.00  0.00           H  
ATOM    130  CA  SER A  10     -53.034  25.366 -37.329  1.00  0.00           C  
ATOM    131  HA  SER A  10     -53.328  25.314 -36.174  1.00  0.00           H  
ATOM    132  C   SER A  10     -52.786  23.938 -37.895  1.00  0.00           C  
ATOM    133  CB  SER A  10     -54.276  25.932 -38.051  1.00  0.00           C  
ATOM    134  HB2 SER A  10     -55.117  25.136 -38.363  1.00  0.00           H  
ATOM    135  HB3 SER A  10     -54.994  26.600 -37.357  1.00  0.00           H  
ATOM    136  O   SER A  10     -52.241  23.769 -38.975  1.00  0.00           O  
ATOM    137  OG  SER A  10     -53.949  26.668 -39.205  1.00  0.00           O  
ATOM    138  HG  SER A  10     -53.908  27.829 -38.985  1.00  0.00           H  
ATOM    139  N   SER A  11     -53.263  22.948 -37.121  1.00  0.00           N  
ATOM    140  H   SER A  11     -52.704  22.986 -36.069  1.00  0.00           H  
ATOM    141  CA  SER A  11     -53.890  21.624 -37.388  1.00  0.00           C  
ATOM    142  HA  SER A  11     -53.612  21.145 -36.335  1.00  0.00           H  
ATOM    143  C   SER A  11     -53.343  20.497 -38.318  1.00  0.00           C  
ATOM    144  CB  SER A  11     -55.380  21.826 -37.657  1.00  0.00           C  
ATOM    145  HB2 SER A  11     -56.235  22.506 -38.169  1.00  0.00           H  
ATOM    146  HB3 SER A  11     -55.503  21.157 -38.650  1.00  0.00           H  
ATOM    147  O   SER A  11     -52.759  20.766 -39.361  1.00  0.00           O  
ATOM    148  OG  SER A  11     -56.001  22.198 -36.439  1.00  0.00           O  
ATOM    149  HG  SER A  11     -55.569  23.208 -36.011  1.00  0.00           H  
ATOM    150  N   PRO A  12     -53.621  19.201 -37.980  1.00  0.00           N  
ATOM    151  CA  PRO A  12     -53.104  17.987 -38.650  1.00  0.00           C  
ATOM    152  HA  PRO A  12     -52.180  18.222 -39.367  1.00  0.00           H  
ATOM    153  C   PRO A  12     -54.166  17.162 -39.430  1.00  0.00           C  
ATOM    154  CB  PRO A  12     -52.615  17.158 -37.457  1.00  0.00           C  
ATOM    155  HB2 PRO A  12     -52.127  16.125 -37.824  1.00  0.00           H  
ATOM    156  HB3 PRO A  12     -51.599  17.576 -36.969  1.00  0.00           H  
ATOM    157  O   PRO A  12     -55.354  17.319 -39.166  1.00  0.00           O  
ATOM    158  CG  PRO A  12     -53.731  17.361 -36.427  1.00  0.00           C  
ATOM    159  HG2 PRO A  12     -54.718  17.064 -35.799  1.00  0.00           H  
ATOM    160  HG3 PRO A  12     -53.308  16.353 -35.920  1.00  0.00           H  
ATOM    161  CD  PRO A  12     -54.272  18.756 -36.738  1.00  0.00           C  
ATOM    162  HD2 PRO A  12     -55.460  18.842 -36.821  1.00  0.00           H  
ATOM    163  HD3 PRO A  12     -53.835  19.200 -35.718  1.00  0.00           H  
ATOM    164  N   ALA A  13     -53.754  16.218 -40.306  1.00  0.00           N  
ATOM    165  H   ALA A  13     -52.797  16.420 -40.982  1.00  0.00           H  
ATOM    166  CA  ALA A  13     -54.438  14.933 -40.618  1.00  0.00           C  
ATOM    167  HA  ALA A  13     -54.281  14.322 -39.606  1.00  0.00           H  
ATOM    168  C   ALA A  13     -53.774  14.126 -41.771  1.00  0.00           C  
ATOM    169  CB  ALA A  13     -55.919  15.144 -40.996  1.00  0.00           C  
ATOM    170  HB1 ALA A  13     -56.581  15.154 -39.998  1.00  0.00           H  
ATOM    171  HB2 ALA A  13     -56.607  14.347 -41.571  1.00  0.00           H  
ATOM    172  HB3 ALA A  13     -56.012  16.039 -41.784  1.00  0.00           H  
ATOM    173  O   ALA A  13     -53.188  14.706 -42.676  1.00  0.00           O  
ATOM    174  N   ALA A  14     -54.021  12.800 -41.762  1.00  0.00           N  
ATOM    175  H   ALA A  14     -54.086  12.319 -40.675  1.00  0.00           H  
ATOM    176  CA  ALA A  14     -53.847  11.759 -42.807  1.00  0.00           C  
ATOM    177  HA  ALA A  14     -54.621  10.967 -42.371  1.00  0.00           H  
ATOM    178  C   ALA A  14     -52.456  11.070 -42.897  1.00  0.00           C  
ATOM    179  CB  ALA A  14     -54.377  12.262 -44.157  1.00  0.00           C  
ATOM    180  HB1 ALA A  14     -53.858  11.711 -45.086  1.00  0.00           H  
ATOM    181  HB2 ALA A  14     -54.174  13.383 -44.540  1.00  0.00           H  
ATOM    182  HB3 ALA A  14     -55.545  12.132 -44.393  1.00  0.00           H  
ATOM    183  O   ALA A  14     -51.474  11.721 -43.210  1.00  0.00           O  
ATOM    184  N   ARG A  15     -52.213   9.787 -42.547  1.00  0.00           N  
ATOM    185  H   ARG A  15     -51.198   9.747 -41.925  1.00  0.00           H  
ATOM    186  CA  ARG A  15     -52.864   8.453 -42.719  1.00  0.00           C  
ATOM    187  HA  ARG A  15     -52.693   7.968 -41.641  1.00  0.00           H  
ATOM    188  C   ARG A  15     -52.249   7.651 -43.885  1.00  0.00           C  
ATOM    189  CB  ARG A  15     -54.408   8.480 -42.787  1.00  0.00           C  
ATOM    190  HB2 ARG A  15     -55.302   8.996 -42.183  1.00  0.00           H  
ATOM    191  HB3 ARG A  15     -54.459   8.960 -43.896  1.00  0.00           H  
ATOM    192  O   ARG A  15     -52.638   7.863 -45.021  1.00  0.00           O  
ATOM    193  CG  ARG A  15     -55.085   7.100 -42.666  1.00  0.00           C  
ATOM    194  HG2 ARG A  15     -54.891   6.706 -41.550  1.00  0.00           H  
ATOM    195  HG3 ARG A  15     -54.809   6.180 -43.379  1.00  0.00           H  
ATOM    196  CD  ARG A  15     -56.605   7.225 -42.876  1.00  0.00           C  
ATOM    197  HD2 ARG A  15     -56.705   7.512 -44.033  1.00  0.00           H  
ATOM    198  HD3 ARG A  15     -57.203   7.943 -42.134  1.00  0.00           H  
ATOM    199  NE  ARG A  15     -57.358   6.099 -42.278  1.00  0.00           N  
ATOM    200  HE  ARG A  15     -57.056   5.623 -41.229  1.00  0.00           H  
ATOM    201  NH1 ARG A  15     -59.142   6.063 -43.738  1.00  0.00           N  
ATOM    202 HH11 ARG A  15     -59.777   5.379 -44.481  1.00  0.00           H  
ATOM    203 HH12 ARG A  15     -59.541   7.171 -43.933  1.00  0.00           H  
ATOM    204  NH2 ARG A  15     -59.152   4.725 -41.957  1.00  0.00           N  
ATOM    205 HH21 ARG A  15     -60.191   4.961 -41.427  1.00  0.00           H  
ATOM    206 HH22 ARG A  15     -58.732   3.636 -41.727  1.00  0.00           H  
ATOM    207  CZ  ARG A  15     -58.540   5.636 -42.662  1.00  0.00           C  
ATOM    208  N   ALA A  16     -51.369   6.694 -43.556  1.00  0.00           N  
ATOM    209  H   ALA A  16     -50.653   6.948 -42.641  1.00  0.00           H  
ATOM    210  CA  ALA A  16     -51.026   5.420 -44.238  1.00  0.00           C  
ATOM    211  HA  ALA A  16     -52.032   4.819 -44.025  1.00  0.00           H  
ATOM    212  C   ALA A  16     -49.618   5.013 -43.743  1.00  0.00           C  
ATOM    213  CB  ALA A  16     -50.993   5.565 -45.770  1.00  0.00           C  
ATOM    214  HB1 ALA A  16     -50.370   6.519 -46.151  1.00  0.00           H  
ATOM    215  HB2 ALA A  16     -50.423   4.708 -46.388  1.00  0.00           H  
ATOM    216  HB3 ALA A  16     -52.049   5.497 -46.331  1.00  0.00           H  
ATOM    217  O   ALA A  16     -48.755   5.868 -43.666  1.00  0.00           O  
ATOM    218  N   GLY A  17     -49.242   3.798 -43.359  1.00  0.00           N  
ATOM    219  H   GLY A  17     -48.259   3.869 -42.690  1.00  0.00           H  
ATOM    220  CA  GLY A  17     -49.821   2.466 -43.401  1.00  0.00           C  
ATOM    221  HA2 GLY A  17     -50.909   2.961 -43.304  1.00  0.00           H  
ATOM    222  HA3 GLY A  17     -50.471   1.460 -43.537  1.00  0.00           H  
ATOM    223  C   GLY A  17     -48.642   1.474 -43.351  1.00  0.00           C  
ATOM    224  O   GLY A  17     -47.619   1.736 -43.971  1.00  0.00           O  
ATOM    225  N   ARG A  18     -48.837   0.340 -42.666  1.00  0.00           N  
ATOM    226  H   ARG A  18     -49.338   0.441 -41.589  1.00  0.00           H  
ATOM    227  CA  ARG A  18     -48.069  -0.930 -42.681  1.00  0.00           C  
ATOM    228  HA  ARG A  18     -49.046  -1.615 -42.755  1.00  0.00           H  
ATOM    229  C   ARG A  18     -47.306  -1.305 -41.409  1.00  0.00           C  
ATOM    230  CB  ARG A  18     -47.225  -1.193 -43.942  1.00  0.00           C  
ATOM    231  HB2 ARG A  18     -46.544  -2.172 -43.849  1.00  0.00           H  
ATOM    232  HB3 ARG A  18     -46.324  -0.408 -44.037  1.00  0.00           H  
ATOM    233  O   ARG A  18     -46.659  -0.502 -40.753  1.00  0.00           O  
ATOM    234  CG  ARG A  18     -48.120  -1.421 -45.165  1.00  0.00           C  
ATOM    235  HG2 ARG A  18     -48.765  -0.431 -45.380  1.00  0.00           H  
ATOM    236  HG3 ARG A  18     -48.954  -2.289 -45.201  1.00  0.00           H  
ATOM    237  CD  ARG A  18     -47.280  -1.796 -46.385  1.00  0.00           C  
ATOM    238  HD2 ARG A  18     -46.377  -2.551 -46.186  1.00  0.00           H  
ATOM    239  HD3 ARG A  18     -46.727  -0.842 -46.856  1.00  0.00           H  
ATOM    240  NE  ARG A  18     -48.145  -2.204 -47.510  1.00  0.00           N  
ATOM    241  HE  ARG A  18     -48.826  -1.365 -48.010  1.00  0.00           H  
ATOM    242  NH1 ARG A  18     -46.855  -3.939 -48.298  1.00  0.00           N  
ATOM    243 HH11 ARG A  18     -46.762  -4.938 -47.657  1.00  0.00           H  
ATOM    244 HH12 ARG A  18     -45.977  -3.764 -49.082  1.00  0.00           H  
ATOM    245  NH2 ARG A  18     -48.788  -3.461 -49.298  1.00  0.00           N  
ATOM    246 HH21 ARG A  18     -49.081  -2.644 -50.115  1.00  0.00           H  
ATOM    247 HH22 ARG A  18     -49.278  -4.490 -49.643  1.00  0.00           H  
ATOM    248  CZ  ARG A  18     -47.924  -3.196 -48.358  1.00  0.00           C  
ATOM    249  N   ARG A  19     -47.514  -2.586 -41.099  1.00  0.00           N  
ATOM    250  H   ARG A  19     -47.793  -3.287 -42.018  1.00  0.00           H  
ATOM    251  CA  ARG A  19     -47.143  -3.375 -39.932  1.00  0.00           C  
ATOM    252  HA  ARG A  19     -47.059  -2.531 -39.094  1.00  0.00           H  
ATOM    253  C   ARG A  19     -45.784  -4.063 -40.120  1.00  0.00           C  
ATOM    254  CB  ARG A  19     -48.195  -4.498 -39.773  1.00  0.00           C  
ATOM    255  HB2 ARG A  19     -48.112  -5.221 -40.718  1.00  0.00           H  
ATOM    256  HB3 ARG A  19     -48.012  -5.071 -38.745  1.00  0.00           H  
ATOM    257  O   ARG A  19     -45.357  -4.274 -41.251  1.00  0.00           O  
ATOM    258  CG  ARG A  19     -49.624  -4.107 -39.381  1.00  0.00           C  
ATOM    259  HG2 ARG A  19     -49.710  -3.477 -38.361  1.00  0.00           H  
ATOM    260  HG3 ARG A  19     -50.212  -3.392 -40.143  1.00  0.00           H  
ATOM    261  CD  ARG A  19     -50.478  -5.386 -39.361  1.00  0.00           C  
ATOM    262  HD2 ARG A  19     -50.017  -6.189 -38.601  1.00  0.00           H  
ATOM    263  HD3 ARG A  19     -50.593  -5.863 -40.458  1.00  0.00           H  
ATOM    264  NE  ARG A  19     -51.798  -5.179 -38.731  1.00  0.00           N  
ATOM    265  HE  ARG A  19     -51.900  -4.160 -38.128  1.00  0.00           H  
ATOM    266  NH1 ARG A  19     -52.622  -7.279 -39.160  1.00  0.00           N  
ATOM    267 HH11 ARG A  19     -52.346  -8.247 -38.525  1.00  0.00           H  
ATOM    268 HH12 ARG A  19     -53.072  -7.523 -40.234  1.00  0.00           H  
ATOM    269  NH2 ARG A  19     -53.838  -5.846 -37.956  1.00  0.00           N  
ATOM    270 HH21 ARG A  19     -54.786  -6.542 -37.758  1.00  0.00           H  
ATOM    271 HH22 ARG A  19     -54.131  -4.876 -37.324  1.00  0.00           H  
ATOM    272  CZ  ARG A  19     -52.745  -6.097 -38.622  1.00  0.00           C  
ATOM    273  N   ASP A  20     -45.296  -4.531 -38.975  1.00  0.00           N  
ATOM    274  H   ASP A  20     -44.931  -3.663 -38.244  1.00  0.00           H  
ATOM    275  CA  ASP A  20     -44.574  -5.783 -38.713  1.00  0.00           C  
ATOM    276  HA  ASP A  20     -45.021  -5.947 -37.618  1.00  0.00           H  
ATOM    277  C   ASP A  20     -43.042  -5.795 -38.591  1.00  0.00           C  
ATOM    278  CB  ASP A  20     -45.120  -7.006 -39.487  1.00  0.00           C  
ATOM    279  HB2 ASP A  20     -45.230  -7.059 -40.678  1.00  0.00           H  
ATOM    280  HB3 ASP A  20     -44.522  -8.024 -39.278  1.00  0.00           H  
ATOM    281  O   ASP A  20     -42.292  -5.381 -39.470  1.00  0.00           O  
ATOM    282  CG  ASP A  20     -46.501  -7.470 -39.003  1.00  0.00           C  
ATOM    283  OD1 ASP A  20     -46.815  -7.254 -37.811  1.00  0.00           O  
ATOM    284  OD2 ASP A  20     -47.290  -7.961 -39.841  1.00  0.00           O  
ATOM    285  N   ASN A  21     -42.672  -6.456 -37.486  1.00  0.00           N  
ATOM    286  H   ASN A  21     -43.103  -5.988 -36.478  1.00  0.00           H  
ATOM    287  CA  ASN A  21     -41.470  -7.217 -37.157  1.00  0.00           C  
ATOM    288  HA  ASN A  21     -41.832  -7.876 -36.234  1.00  0.00           H  
ATOM    289  C   ASN A  21     -40.207  -6.504 -36.654  1.00  0.00           C  
ATOM    290  CB  ASN A  21     -41.227  -8.327 -38.191  1.00  0.00           C  
ATOM    291  HB2 ASN A  21     -40.149  -8.843 -38.186  1.00  0.00           H  
ATOM    292  HB3 ASN A  21     -41.326  -8.005 -39.336  1.00  0.00           H  
ATOM    293  O   ASN A  21     -39.327  -6.094 -37.404  1.00  0.00           O  
ATOM    294  CG  ASN A  21     -42.082  -9.560 -37.948  1.00  0.00           C  
ATOM    295  ND2 ASN A  21     -42.074 -10.494 -38.867  1.00  0.00           N  
ATOM    296 HD21 ASN A  21     -42.132 -11.646 -38.571  1.00  0.00           H  
ATOM    297 HD22 ASN A  21     -42.005 -10.417 -40.052  1.00  0.00           H  
ATOM    298  OD1 ASN A  21     -42.747  -9.732 -36.941  1.00  0.00           O  
ATOM    299  N   ASP A  22     -40.112  -6.494 -35.318  1.00  0.00           N  
ATOM    300  H   ASP A  22     -40.706  -5.577 -34.844  1.00  0.00           H  
ATOM    301  CA  ASP A  22     -39.055  -7.131 -34.517  1.00  0.00           C  
ATOM    302  HA  ASP A  22     -38.787  -6.268 -33.739  1.00  0.00           H  
ATOM    303  C   ASP A  22     -37.771  -7.551 -35.248  1.00  0.00           C  
ATOM    304  CB  ASP A  22     -39.629  -8.407 -33.847  1.00  0.00           C  
ATOM    305  HB2 ASP A  22     -38.819  -9.025 -33.220  1.00  0.00           H  
ATOM    306  HB3 ASP A  22     -40.236  -9.255 -34.426  1.00  0.00           H  
ATOM    307  O   ASP A  22     -37.790  -8.468 -36.068  1.00  0.00           O  
ATOM    308  CG  ASP A  22     -40.418  -8.156 -32.561  1.00  0.00           C  
ATOM    309  OD1 ASP A  22     -40.066  -7.185 -31.855  1.00  0.00           O  
ATOM    310  OD2 ASP A  22     -41.319  -8.968 -32.265  1.00  0.00           O  
ATOM    311  N   GLN A  23     -36.634  -7.012 -34.790  1.00  0.00           N  
ATOM    312  H   GLN A  23     -36.525  -5.840 -34.969  1.00  0.00           H  
ATOM    313  CA  GLN A  23     -35.462  -7.812 -34.402  1.00  0.00           C  
ATOM    314  HA  GLN A  23     -35.924  -8.569 -33.606  1.00  0.00           H  
ATOM    315  C   GLN A  23     -34.405  -6.941 -33.699  1.00  0.00           C  
ATOM    316  CB  GLN A  23     -34.871  -8.603 -35.590  1.00  0.00           C  
ATOM    317  HB2 GLN A  23     -33.680  -8.600 -35.668  1.00  0.00           H  
ATOM    318  HB3 GLN A  23     -35.124  -8.142 -36.664  1.00  0.00           H  
ATOM    319  O   GLN A  23     -33.561  -6.295 -34.315  1.00  0.00           O  
ATOM    320  CG  GLN A  23     -35.302 -10.082 -35.515  1.00  0.00           C  
ATOM    321  HG2 GLN A  23     -34.458 -10.672 -34.892  1.00  0.00           H  
ATOM    322  HG3 GLN A  23     -36.215 -10.614 -34.951  1.00  0.00           H  
ATOM    323  CD  GLN A  23     -35.142 -10.808 -36.843  1.00  0.00           C  
ATOM    324  NE2 GLN A  23     -36.149 -11.516 -37.302  1.00  0.00           N  
ATOM    325 HE21 GLN A  23     -37.327 -11.460 -37.125  1.00  0.00           H  
ATOM    326 HE22 GLN A  23     -36.067 -12.355 -38.147  1.00  0.00           H  
ATOM    327  OE1 GLN A  23     -34.097 -10.787 -37.470  1.00  0.00           O  
ATOM    328  N   ASN A  24     -34.432  -6.968 -32.363  1.00  0.00           N  
ATOM    329  H   ASN A  24     -35.515  -6.817 -31.895  1.00  0.00           H  
ATOM    330  CA  ASN A  24     -33.311  -6.575 -31.511  1.00  0.00           C  
ATOM    331  HA  ASN A  24     -32.972  -5.468 -31.793  1.00  0.00           H  
ATOM    332  C   ASN A  24     -32.179  -7.608 -31.653  1.00  0.00           C  
ATOM    333  CB  ASN A  24     -33.793  -6.505 -30.045  1.00  0.00           C  
ATOM    334  HB2 ASN A  24     -34.169  -7.640 -29.907  1.00  0.00           H  
ATOM    335  HB3 ASN A  24     -33.181  -6.445 -29.012  1.00  0.00           H  
ATOM    336  O   ASN A  24     -32.255  -8.698 -31.084  1.00  0.00           O  
ATOM    337  CG  ASN A  24     -34.464  -5.194 -29.684  1.00  0.00           C  
ATOM    338  ND2 ASN A  24     -35.563  -5.226 -28.968  1.00  0.00           N  
ATOM    339 HD21 ASN A  24     -35.649  -4.372 -28.141  1.00  0.00           H  
ATOM    340 HD22 ASN A  24     -36.542  -5.898 -28.898  1.00  0.00           H  
ATOM    341  OD1 ASN A  24     -33.979  -4.125 -29.996  1.00  0.00           O  
ATOM    342  N   LEU A  25     -31.107  -7.271 -32.370  1.00  0.00           N  
ATOM    343  H   LEU A  25     -30.858  -6.134 -32.620  1.00  0.00           H  
ATOM    344  CA  LEU A  25     -29.894  -8.090 -32.445  1.00  0.00           C  
ATOM    345  HA  LEU A  25     -30.086  -9.260 -32.326  1.00  0.00           H  
ATOM    346  C   LEU A  25     -28.921  -7.691 -31.325  1.00  0.00           C  
ATOM    347  CB  LEU A  25     -29.284  -7.985 -33.857  1.00  0.00           C  
ATOM    348  HB2 LEU A  25     -28.511  -7.807 -34.761  1.00  0.00           H  
ATOM    349  HB3 LEU A  25     -28.309  -7.583 -33.282  1.00  0.00           H  
ATOM    350  O   LEU A  25     -28.075  -6.815 -31.488  1.00  0.00           O  
ATOM    351  CG  LEU A  25     -30.081  -8.745 -34.937  1.00  0.00           C  
ATOM    352  HG  LEU A  25     -31.236  -8.465 -34.995  1.00  0.00           H  
ATOM    353  CD1 LEU A  25     -29.619  -8.309 -36.325  1.00  0.00           C  
ATOM    354 HD11 LEU A  25     -29.459  -7.147 -36.597  1.00  0.00           H  
ATOM    355 HD12 LEU A  25     -28.706  -8.887 -36.846  1.00  0.00           H  
ATOM    356 HD13 LEU A  25     -30.411  -8.505 -37.215  1.00  0.00           H  
ATOM    357  CD2 LEU A  25     -29.884 -10.262 -34.830  1.00  0.00           C  
ATOM    358 HD21 LEU A  25     -29.923 -10.927 -35.829  1.00  0.00           H  
ATOM    359 HD22 LEU A  25     -30.755 -10.877 -34.282  1.00  0.00           H  
ATOM    360 HD23 LEU A  25     -28.850 -10.653 -34.365  1.00  0.00           H  
ATOM    361  N   ARG A  26     -29.036  -8.350 -30.163  1.00  0.00           N  
ATOM    362  H   ARG A  26     -30.011  -9.021 -30.070  1.00  0.00           H  
ATOM    363  CA  ARG A  26     -28.006  -8.338 -29.110  1.00  0.00           C  
ATOM    364  HA  ARG A  26     -27.467  -7.314 -29.397  1.00  0.00           H  
ATOM    365  C   ARG A  26     -27.162  -9.608 -29.243  1.00  0.00           C  
ATOM    366  CB  ARG A  26     -28.652  -8.172 -27.720  1.00  0.00           C  
ATOM    367  HB2 ARG A  26     -29.697  -7.675 -27.395  1.00  0.00           H  
ATOM    368  HB3 ARG A  26     -29.066  -9.303 -27.750  1.00  0.00           H  
ATOM    369  O   ARG A  26     -27.691 -10.712 -29.153  1.00  0.00           O  
ATOM    370  CG  ARG A  26     -27.720  -7.456 -26.729  1.00  0.00           C  
ATOM    371  HG2 ARG A  26     -26.690  -8.044 -26.591  1.00  0.00           H  
ATOM    372  HG3 ARG A  26     -27.544  -6.368 -27.189  1.00  0.00           H  
ATOM    373  CD  ARG A  26     -28.398  -7.277 -25.360  1.00  0.00           C  
ATOM    374  HD2 ARG A  26     -28.279  -8.290 -24.740  1.00  0.00           H  
ATOM    375  HD3 ARG A  26     -29.548  -6.951 -25.353  1.00  0.00           H  
ATOM    376  NE  ARG A  26     -27.851  -6.117 -24.625  1.00  0.00           N  
ATOM    377  HE  ARG A  26     -27.000  -5.513 -25.196  1.00  0.00           H  
ATOM    378  NH1 ARG A  26     -28.607  -6.656 -22.523  1.00  0.00           N  
ATOM    379 HH11 ARG A  26     -29.674  -7.172 -22.407  1.00  0.00           H  
ATOM    380 HH12 ARG A  26     -28.007  -7.042 -21.566  1.00  0.00           H  
ATOM    381  NH2 ARG A  26     -27.572  -4.708 -22.855  1.00  0.00           N  
ATOM    382 HH21 ARG A  26     -27.548  -4.477 -21.688  1.00  0.00           H  
ATOM    383 HH22 ARG A  26     -27.324  -3.743 -23.507  1.00  0.00           H  
ATOM    384  CZ  ARG A  26     -28.009  -5.836 -23.342  1.00  0.00           C  
ATOM    385  N   ALA A  27     -25.859  -9.447 -29.475  1.00  0.00           N  
ATOM    386  H   ALA A  27     -25.460  -8.336 -29.338  1.00  0.00           H  
ATOM    387  CA  ALA A  27     -24.922 -10.550 -29.687  1.00  0.00           C  
ATOM    388  HA  ALA A  27     -25.350 -10.795 -30.774  1.00  0.00           H  
ATOM    389  C   ALA A  27     -24.855 -11.518 -28.477  1.00  0.00           C  
ATOM    390  CB  ALA A  27     -23.545  -9.957 -30.007  1.00  0.00           C  
ATOM    391  HB1 ALA A  27     -22.673 -10.408 -29.318  1.00  0.00           H  
ATOM    392  HB2 ALA A  27     -23.181  -8.816 -29.917  1.00  0.00           H  
ATOM    393  HB3 ALA A  27     -23.088 -10.157 -31.098  1.00  0.00           H  
ATOM    394  O   ALA A  27     -24.849 -11.064 -27.326  1.00  0.00           O  
ATOM    395  N   PRO A  28     -24.775 -12.847 -28.696  1.00  0.00           N  
ATOM    396  CA  PRO A  28     -24.752 -13.829 -27.619  1.00  0.00           C  
ATOM    397  HA  PRO A  28     -25.697 -13.554 -26.939  1.00  0.00           H  
ATOM    398  C   PRO A  28     -23.336 -13.996 -27.047  1.00  0.00           C  
ATOM    399  CB  PRO A  28     -25.298 -15.115 -28.249  1.00  0.00           C  
ATOM    400  HB2 PRO A  28     -25.187 -15.949 -27.392  1.00  0.00           H  
ATOM    401  HB3 PRO A  28     -26.374 -15.544 -28.560  1.00  0.00           H  
ATOM    402  O   PRO A  28     -22.433 -14.508 -27.706  1.00  0.00           O  
ATOM    403  CG  PRO A  28     -24.857 -15.018 -29.711  1.00  0.00           C  
ATOM    404  HG2 PRO A  28     -23.899 -15.732 -29.810  1.00  0.00           H  
ATOM    405  HG3 PRO A  28     -25.498 -15.556 -30.572  1.00  0.00           H  
ATOM    406  CD  PRO A  28     -24.826 -13.515 -29.990  1.00  0.00           C  
ATOM    407  HD2 PRO A  28     -25.780 -13.294 -30.688  1.00  0.00           H  
ATOM    408  HD3 PRO A  28     -23.861 -13.358 -30.682  1.00  0.00           H  
ATOM    409  N   VAL A  29     -23.143 -13.637 -25.775  1.00  0.00           N  
ATOM    410  H   VAL A  29     -24.065 -13.128 -25.221  1.00  0.00           H  
ATOM    411  CA  VAL A  29     -21.923 -13.976 -25.023  1.00  0.00           C  
ATOM    412  HA  VAL A  29     -21.067 -13.733 -25.817  1.00  0.00           H  
ATOM    413  C   VAL A  29     -22.000 -15.447 -24.597  1.00  0.00           C  
ATOM    414  CB  VAL A  29     -21.705 -13.030 -23.823  1.00  0.00           C  
ATOM    415  HB  VAL A  29     -22.610 -13.065 -23.045  1.00  0.00           H  
ATOM    416  O   VAL A  29     -22.746 -15.810 -23.683  1.00  0.00           O  
ATOM    417  CG1 VAL A  29     -20.412 -13.368 -23.066  1.00  0.00           C  
ATOM    418 HG11 VAL A  29     -19.812 -12.590 -22.368  1.00  0.00           H  
ATOM    419 HG12 VAL A  29     -19.469 -13.726 -23.709  1.00  0.00           H  
ATOM    420 HG13 VAL A  29     -20.530 -14.135 -22.150  1.00  0.00           H  
ATOM    421  CG2 VAL A  29     -21.611 -11.568 -24.279  1.00  0.00           C  
ATOM    422 HG21 VAL A  29     -21.297 -10.705 -23.500  1.00  0.00           H  
ATOM    423 HG22 VAL A  29     -22.631 -10.981 -24.517  1.00  0.00           H  
ATOM    424 HG23 VAL A  29     -20.907 -11.253 -25.195  1.00  0.00           H  
ATOM    425  N   LYS A  30     -21.221 -16.316 -25.255  1.00  0.00           N  
ATOM    426  H   LYS A  30     -20.383 -15.858 -25.961  1.00  0.00           H  
ATOM    427  CA  LYS A  30     -21.017 -17.717 -24.848  1.00  0.00           C  
ATOM    428  HA  LYS A  30     -22.101 -18.212 -24.906  1.00  0.00           H  
ATOM    429  C   LYS A  30     -20.381 -17.767 -23.451  1.00  0.00           C  
ATOM    430  CB  LYS A  30     -20.132 -18.462 -25.874  1.00  0.00           C  
ATOM    431  HB2 LYS A  30     -19.721 -19.393 -25.245  1.00  0.00           H  
ATOM    432  HB3 LYS A  30     -19.190 -17.818 -26.230  1.00  0.00           H  
ATOM    433  O   LYS A  30     -19.195 -17.499 -23.285  1.00  0.00           O  
ATOM    434  CG  LYS A  30     -20.922 -19.120 -27.019  1.00  0.00           C  
ATOM    435  HG2 LYS A  30     -21.343 -18.229 -27.693  1.00  0.00           H  
ATOM    436  HG3 LYS A  30     -21.743 -19.932 -26.705  1.00  0.00           H  
ATOM    437  CD  LYS A  30     -19.976 -19.837 -28.001  1.00  0.00           C  
ATOM    438  HD2 LYS A  30     -19.107 -19.775 -27.173  1.00  0.00           H  
ATOM    439  HD3 LYS A  30     -19.005 -20.056 -28.677  1.00  0.00           H  
ATOM    440  CE  LYS A  30     -20.759 -20.614 -29.071  1.00  0.00           C  
ATOM    441  HE2 LYS A  30     -21.473 -21.578 -28.960  1.00  0.00           H  
ATOM    442  HE3 LYS A  30     -21.626 -19.859 -29.424  1.00  0.00           H  
ATOM    443  NZ  LYS A  30     -19.865 -21.216 -30.098  1.00  0.00           N  
ATOM    444  HZ1 LYS A  30     -19.301 -22.200 -29.710  1.00  0.00           H  
ATOM    445  HZ2 LYS A  30     -20.341 -21.720 -31.083  1.00  0.00           H  
ATOM    446  HZ3 LYS A  30     -19.271 -20.438 -30.797  1.00  0.00           H  
ATOM    447  N   LYS A  31     -21.157 -18.169 -22.438  1.00  0.00           N  
ATOM    448  H   LYS A  31     -22.297 -18.489 -22.549  1.00  0.00           H  
ATOM    449  CA  LYS A  31     -20.645 -18.505 -21.099  1.00  0.00           C  
ATOM    450  HA  LYS A  31     -19.941 -17.603 -20.762  1.00  0.00           H  
ATOM    451  C   LYS A  31     -19.893 -19.839 -21.155  1.00  0.00           C  
ATOM    452  CB  LYS A  31     -21.790 -18.547 -20.069  1.00  0.00           C  
ATOM    453  HB2 LYS A  31     -21.155 -19.061 -19.182  1.00  0.00           H  
ATOM    454  HB3 LYS A  31     -22.791 -19.221 -20.096  1.00  0.00           H  
ATOM    455  O   LYS A  31     -20.510 -20.901 -21.126  1.00  0.00           O  
ATOM    456  CG  LYS A  31     -22.343 -17.151 -19.743  1.00  0.00           C  
ATOM    457  HG2 LYS A  31     -22.756 -16.630 -20.732  1.00  0.00           H  
ATOM    458  HG3 LYS A  31     -21.498 -16.592 -19.109  1.00  0.00           H  
ATOM    459  CD  LYS A  31     -23.456 -17.218 -18.685  1.00  0.00           C  
ATOM    460  HD2 LYS A  31     -22.895 -17.482 -17.650  1.00  0.00           H  
ATOM    461  HD3 LYS A  31     -24.298 -18.040 -18.948  1.00  0.00           H  
ATOM    462  CE  LYS A  31     -23.953 -15.799 -18.377  1.00  0.00           C  
ATOM    463  HE2 LYS A  31     -23.063 -15.066 -18.053  1.00  0.00           H  
ATOM    464  HE3 LYS A  31     -24.462 -15.293 -19.339  1.00  0.00           H  
ATOM    465  NZ  LYS A  31     -25.081 -15.784 -17.408  1.00  0.00           N  
ATOM    466  HZ1 LYS A  31     -25.892 -16.668 -17.379  1.00  0.00           H  
ATOM    467  HZ2 LYS A  31     -24.887 -15.547 -16.246  1.00  0.00           H  
ATOM    468  HZ3 LYS A  31     -25.811 -14.884 -17.719  1.00  0.00           H  
ATOM    469  N   SER A  32     -18.564 -19.787 -21.208  1.00  0.00           N  
ATOM    470  H   SER A  32     -17.959 -18.764 -21.202  1.00  0.00           H  
ATOM    471  CA  SER A  32     -17.715 -20.961 -20.985  1.00  0.00           C  
ATOM    472  HA  SER A  32     -18.090 -21.763 -21.786  1.00  0.00           H  
ATOM    473  C   SER A  32     -17.724 -21.331 -19.497  1.00  0.00           C  
ATOM    474  CB  SER A  32     -16.295 -20.694 -21.492  1.00  0.00           C  
ATOM    475  HB2 SER A  32     -15.739 -19.839 -20.867  1.00  0.00           H  
ATOM    476  HB3 SER A  32     -16.190 -20.404 -22.648  1.00  0.00           H  
ATOM    477  O   SER A  32     -17.283 -20.559 -18.646  1.00  0.00           O  
ATOM    478  OG  SER A  32     -15.509 -21.860 -21.347  1.00  0.00           O  
ATOM    479  HG  SER A  32     -14.357 -21.592 -21.382  1.00  0.00           H  
ATOM    480  N   ARG A  33     -18.265 -22.508 -19.163  1.00  0.00           N  
ATOM    481  H   ARG A  33     -18.834 -23.199 -19.945  1.00  0.00           H  
ATOM    482  CA  ARG A  33     -18.154 -23.112 -17.827  1.00  0.00           C  
ATOM    483  HA  ARG A  33     -18.392 -22.344 -16.946  1.00  0.00           H  
ATOM    484  C   ARG A  33     -16.766 -23.745 -17.698  1.00  0.00           C  
ATOM    485  CB  ARG A  33     -19.243 -24.187 -17.623  1.00  0.00           C  
ATOM    486  HB2 ARG A  33     -19.575 -24.915 -18.525  1.00  0.00           H  
ATOM    487  HB3 ARG A  33     -18.730 -24.946 -16.841  1.00  0.00           H  
ATOM    488  O   ARG A  33     -16.547 -24.820 -18.244  1.00  0.00           O  
ATOM    489  CG  ARG A  33     -20.640 -23.650 -17.276  1.00  0.00           C  
ATOM    490  HG2 ARG A  33     -20.528 -22.974 -16.291  1.00  0.00           H  
ATOM    491  HG3 ARG A  33     -21.107 -22.893 -18.084  1.00  0.00           H  
ATOM    492  CD  ARG A  33     -21.585 -24.837 -17.020  1.00  0.00           C  
ATOM    493  HD2 ARG A  33     -21.159 -25.439 -16.082  1.00  0.00           H  
ATOM    494  HD3 ARG A  33     -21.916 -25.539 -17.930  1.00  0.00           H  
ATOM    495  NE  ARG A  33     -22.903 -24.416 -16.498  1.00  0.00           N  
ATOM    496  HE  ARG A  33     -23.248 -23.277 -16.548  1.00  0.00           H  
ATOM    497  NH1 ARG A  33     -23.467 -26.395 -15.462  1.00  0.00           N  
ATOM    498 HH11 ARG A  33     -22.921 -26.567 -14.415  1.00  0.00           H  
ATOM    499 HH12 ARG A  33     -23.842 -27.455 -15.855  1.00  0.00           H  
ATOM    500  NH2 ARG A  33     -24.888 -24.682 -15.400  1.00  0.00           N  
ATOM    501 HH21 ARG A  33     -25.008 -24.334 -14.269  1.00  0.00           H  
ATOM    502 HH22 ARG A  33     -25.874 -24.559 -16.053  1.00  0.00           H  
ATOM    503  CZ  ARG A  33     -23.740 -25.162 -15.791  1.00  0.00           C  
ATOM    504  N   ARG A  34     -15.848 -23.127 -16.947  1.00  0.00           N  
ATOM    505  H   ARG A  34     -16.043 -22.024 -16.546  1.00  0.00           H  
ATOM    506  CA  ARG A  34     -14.641 -23.817 -16.452  1.00  0.00           C  
ATOM    507  HA  ARG A  34     -14.580 -24.744 -17.198  1.00  0.00           H  
ATOM    508  C   ARG A  34     -14.894 -24.442 -15.066  1.00  0.00           C  
ATOM    509  CB  ARG A  34     -13.398 -22.912 -16.496  1.00  0.00           C  
ATOM    510  HB2 ARG A  34     -13.684 -21.858 -15.999  1.00  0.00           H  
ATOM    511  HB3 ARG A  34     -12.505 -23.114 -15.725  1.00  0.00           H  
ATOM    512  O   ARG A  34     -15.732 -23.928 -14.319  1.00  0.00           O  
ATOM    513  CG  ARG A  34     -12.900 -22.696 -17.938  1.00  0.00           C  
ATOM    514  HG2 ARG A  34     -13.594 -21.933 -18.546  1.00  0.00           H  
ATOM    515  HG3 ARG A  34     -12.816 -23.690 -18.602  1.00  0.00           H  
ATOM    516  CD  ARG A  34     -11.493 -22.082 -17.945  1.00  0.00           C  
ATOM    517  HD2 ARG A  34     -10.742 -22.711 -17.264  1.00  0.00           H  
ATOM    518  HD3 ARG A  34     -11.495 -20.964 -17.520  1.00  0.00           H  
ATOM    519  NE  ARG A  34     -10.992 -21.862 -19.319  1.00  0.00           N  
ATOM    520  HE  ARG A  34     -11.602 -21.125 -20.026  1.00  0.00           H  
ATOM    521  NH1 ARG A  34      -8.792 -22.495 -19.013  1.00  0.00           N  
ATOM    522 HH11 ARG A  34      -8.039 -21.729 -18.502  1.00  0.00           H  
ATOM    523 HH12 ARG A  34      -8.460 -23.626 -18.849  1.00  0.00           H  
ATOM    524  NH2 ARG A  34      -9.450 -21.747 -20.998  1.00  0.00           N  
ATOM    525 HH21 ARG A  34      -9.787 -22.152 -22.066  1.00  0.00           H  
ATOM    526 HH22 ARG A  34      -8.664 -20.874 -21.202  1.00  0.00           H  
ATOM    527  CZ  ARG A  34      -9.755 -22.038 -19.765  1.00  0.00           C  
ATOM    528  N   PRO A  35     -14.230 -25.562 -14.722  1.00  0.00           N  
ATOM    529  CA  PRO A  35     -14.527 -26.338 -13.519  1.00  0.00           C  
ATOM    530  HA  PRO A  35     -15.668 -26.640 -13.711  1.00  0.00           H  
ATOM    531  C   PRO A  35     -14.156 -25.571 -12.244  1.00  0.00           C  
ATOM    532  CB  PRO A  35     -13.732 -27.648 -13.636  1.00  0.00           C  
ATOM    533  HB2 PRO A  35     -14.348 -28.520 -13.078  1.00  0.00           H  
ATOM    534  HB3 PRO A  35     -12.691 -27.875 -13.084  1.00  0.00           H  
ATOM    535  O   PRO A  35     -13.117 -24.921 -12.172  1.00  0.00           O  
ATOM    536  CG  PRO A  35     -13.246 -27.680 -15.084  1.00  0.00           C  
ATOM    537  HG2 PRO A  35     -14.092 -28.472 -15.421  1.00  0.00           H  
ATOM    538  HG3 PRO A  35     -12.349 -28.273 -15.618  1.00  0.00           H  
ATOM    539  CD  PRO A  35     -13.153 -26.208 -15.456  1.00  0.00           C  
ATOM    540  HD2 PRO A  35     -12.278 -25.659 -14.836  1.00  0.00           H  
ATOM    541  HD3 PRO A  35     -12.626 -26.249 -16.537  1.00  0.00           H  
ATOM    542  N   ARG A  36     -15.004 -25.680 -11.214  1.00  0.00           N  
ATOM    543  H   ARG A  36     -15.901 -26.437 -11.397  1.00  0.00           H  
ATOM    544  CA  ARG A  36     -14.770 -25.125  -9.873  1.00  0.00           C  
ATOM    545  HA  ARG A  36     -14.575 -23.956 -10.011  1.00  0.00           H  
ATOM    546  C   ARG A  36     -13.572 -25.822  -9.210  1.00  0.00           C  
ATOM    547  CB  ARG A  36     -16.034 -25.319  -9.008  1.00  0.00           C  
ATOM    548  HB2 ARG A  36     -15.613 -25.045  -7.920  1.00  0.00           H  
ATOM    549  HB3 ARG A  36     -16.398 -26.457  -8.916  1.00  0.00           H  
ATOM    550  O   ARG A  36     -13.743 -26.903  -8.651  1.00  0.00           O  
ATOM    551  CG  ARG A  36     -17.223 -24.419  -9.376  1.00  0.00           C  
ATOM    552  HG2 ARG A  36     -16.981 -23.247  -9.306  1.00  0.00           H  
ATOM    553  HG3 ARG A  36     -17.633 -24.549 -10.494  1.00  0.00           H  
ATOM    554  CD  ARG A  36     -18.422 -24.762  -8.476  1.00  0.00           C  
ATOM    555  HD2 ARG A  36     -18.795 -25.879  -8.667  1.00  0.00           H  
ATOM    556  HD3 ARG A  36     -18.071 -24.459  -7.376  1.00  0.00           H  
ATOM    557  NE  ARG A  36     -19.533 -23.801  -8.630  1.00  0.00           N  
ATOM    558  HE  ARG A  36     -19.271 -22.729  -9.073  1.00  0.00           H  
ATOM    559  NH1 ARG A  36     -21.043 -24.839  -7.239  1.00  0.00           N  
ATOM    560 HH11 ARG A  36     -20.478 -25.035  -6.207  1.00  0.00           H  
ATOM    561 HH12 ARG A  36     -22.059 -25.457  -7.151  1.00  0.00           H  
ATOM    562  NH2 ARG A  36     -21.589 -22.907  -8.208  1.00  0.00           N  
ATOM    563 HH21 ARG A  36     -21.478 -21.799  -8.633  1.00  0.00           H  
ATOM    564 HH22 ARG A  36     -22.711 -22.901  -7.808  1.00  0.00           H  
ATOM    565  CZ  ARG A  36     -20.711 -23.854  -8.028  1.00  0.00           C  
ATOM    566  N   LEU A  37     -12.396 -25.194  -9.190  1.00  0.00           N  
ATOM    567  H   LEU A  37     -12.258 -24.107  -9.653  1.00  0.00           H  
ATOM    568  CA  LEU A  37     -11.310 -25.595  -8.287  1.00  0.00           C  
ATOM    569  HA  LEU A  37     -11.423 -26.771  -8.448  1.00  0.00           H  
ATOM    570  C   LEU A  37     -11.622 -25.083  -6.875  1.00  0.00           C  
ATOM    571  CB  LEU A  37      -9.944 -25.135  -8.825  1.00  0.00           C  
ATOM    572  HB2 LEU A  37      -9.143 -25.077  -7.936  1.00  0.00           H  
ATOM    573  HB3 LEU A  37     -10.024 -23.970  -9.093  1.00  0.00           H  
ATOM    574  O   LEU A  37     -11.574 -23.894  -6.569  1.00  0.00           O  
ATOM    575  CG  LEU A  37      -9.387 -26.067  -9.921  1.00  0.00           C  
ATOM    576  HG  LEU A  37     -10.137 -26.397 -10.787  1.00  0.00           H  
ATOM    577  CD1 LEU A  37      -8.241 -25.379 -10.656  1.00  0.00           C  
ATOM    578 HD11 LEU A  37      -7.954 -25.928 -11.684  1.00  0.00           H  
ATOM    579 HD12 LEU A  37      -8.407 -24.281 -11.115  1.00  0.00           H  
ATOM    580 HD13 LEU A  37      -7.152 -25.157 -10.199  1.00  0.00           H  
ATOM    581  CD2 LEU A  37      -8.854 -27.383  -9.342  1.00  0.00           C  
ATOM    582 HD21 LEU A  37      -9.375 -28.128  -8.553  1.00  0.00           H  
ATOM    583 HD22 LEU A  37      -7.829 -27.418  -8.708  1.00  0.00           H  
ATOM    584 HD23 LEU A  37      -8.666 -28.226 -10.180  1.00  0.00           H  
ATOM    585  N   ARG A  38     -12.032 -26.011  -6.013  1.00  0.00           N  
ATOM    586  H   ARG A  38     -11.862 -27.177  -6.178  1.00  0.00           H  
ATOM    587  CA  ARG A  38     -12.437 -25.776  -4.627  1.00  0.00           C  
ATOM    588  HA  ARG A  38     -13.033 -24.747  -4.728  1.00  0.00           H  
ATOM    589  C   ARG A  38     -11.180 -25.706  -3.747  1.00  0.00           C  
ATOM    590  CB  ARG A  38     -13.409 -26.923  -4.260  1.00  0.00           C  
ATOM    591  HB2 ARG A  38     -14.113 -27.165  -5.201  1.00  0.00           H  
ATOM    592  HB3 ARG A  38     -12.838 -27.929  -3.950  1.00  0.00           H  
ATOM    593  O   ARG A  38     -10.768 -26.730  -3.213  1.00  0.00           O  
ATOM    594  CG  ARG A  38     -14.325 -26.665  -3.057  1.00  0.00           C  
ATOM    595  HG2 ARG A  38     -14.705 -25.565  -3.378  1.00  0.00           H  
ATOM    596  HG3 ARG A  38     -14.175 -26.341  -1.912  1.00  0.00           H  
ATOM    597  CD  ARG A  38     -15.115 -27.947  -2.736  1.00  0.00           C  
ATOM    598  HD2 ARG A  38     -15.668 -28.516  -3.631  1.00  0.00           H  
ATOM    599  HD3 ARG A  38     -14.375 -28.723  -2.206  1.00  0.00           H  
ATOM    600  NE  ARG A  38     -16.210 -27.725  -1.764  1.00  0.00           N  
ATOM    601  HE  ARG A  38     -16.648 -26.637  -1.557  1.00  0.00           H  
ATOM    602  NH1 ARG A  38     -16.661 -29.937  -1.317  1.00  0.00           N  
ATOM    603 HH11 ARG A  38     -16.617 -30.786  -0.478  1.00  0.00           H  
ATOM    604 HH12 ARG A  38     -16.678 -30.666  -2.263  1.00  0.00           H  
ATOM    605  NH2 ARG A  38     -17.953 -28.360  -0.424  1.00  0.00           N  
ATOM    606 HH21 ARG A  38     -18.585 -29.067   0.299  1.00  0.00           H  
ATOM    607 HH22 ARG A  38     -18.658 -27.399  -0.407  1.00  0.00           H  
ATOM    608  CZ  ARG A  38     -16.935 -28.669  -1.180  1.00  0.00           C  
ATOM    609  N   ARG A  39     -10.575 -24.527  -3.551  1.00  0.00           N  
ATOM    610  H   ARG A  39     -10.903 -23.544  -4.133  1.00  0.00           H  
ATOM    611  CA  ARG A  39      -9.531 -24.360  -2.518  1.00  0.00           C  
ATOM    612  HA  ARG A  39      -8.824 -25.259  -2.863  1.00  0.00           H  
ATOM    613  C   ARG A  39     -10.195 -24.388  -1.136  1.00  0.00           C  
ATOM    614  CB  ARG A  39      -8.661 -23.110  -2.783  1.00  0.00           C  
ATOM    615  HB2 ARG A  39      -9.349 -22.151  -2.578  1.00  0.00           H  
ATOM    616  HB3 ARG A  39      -8.410 -22.984  -3.946  1.00  0.00           H  
ATOM    617  O   ARG A  39     -10.795 -23.411  -0.699  1.00  0.00           O  
ATOM    618  CG  ARG A  39      -7.344 -23.121  -1.976  1.00  0.00           C  
ATOM    619  HG2 ARG A  39      -7.582 -23.013  -0.813  1.00  0.00           H  
ATOM    620  HG3 ARG A  39      -6.753 -24.141  -2.196  1.00  0.00           H  
ATOM    621  CD  ARG A  39      -6.410 -21.970  -2.394  1.00  0.00           C  
ATOM    622  HD2 ARG A  39      -6.896 -20.938  -2.035  1.00  0.00           H  
ATOM    623  HD3 ARG A  39      -6.254 -21.968  -3.578  1.00  0.00           H  
ATOM    624  NE  ARG A  39      -5.123 -21.996  -1.666  1.00  0.00           N  
ATOM    625  HE  ARG A  39      -5.357 -22.215  -0.525  1.00  0.00           H  
ATOM    626  NH1 ARG A  39      -3.967 -20.455  -2.943  1.00  0.00           N  
ATOM    627 HH11 ARG A  39      -4.608 -19.467  -3.104  1.00  0.00           H  
ATOM    628 HH12 ARG A  39      -3.101 -20.505  -3.760  1.00  0.00           H  
ATOM    629  NH2 ARG A  39      -2.992 -21.423  -1.179  1.00  0.00           N  
ATOM    630 HH21 ARG A  39      -2.364 -22.238  -0.578  1.00  0.00           H  
ATOM    631 HH22 ARG A  39      -2.180 -20.549  -1.154  1.00  0.00           H  
ATOM    632  CZ  ARG A  39      -4.036 -21.293  -1.944  1.00  0.00           C  
ATOM    633  N   LYS A  40     -10.153 -25.546  -0.473  1.00  0.00           N  
ATOM    634  H   LYS A  40      -9.527 -26.478  -0.866  1.00  0.00           H  
ATOM    635  CA  LYS A  40     -10.385 -25.681   0.970  1.00  0.00           C  
ATOM    636  HA  LYS A  40     -11.001 -24.783   1.457  1.00  0.00           H  
ATOM    637  C   LYS A  40      -9.022 -25.570   1.658  1.00  0.00           C  
ATOM    638  CB  LYS A  40     -11.042 -27.034   1.312  1.00  0.00           C  
ATOM    639  HB2 LYS A  40     -10.601 -28.013   0.787  1.00  0.00           H  
ATOM    640  HB3 LYS A  40     -10.916 -27.007   2.498  1.00  0.00           H  
ATOM    641  O   LYS A  40      -8.340 -26.574   1.803  1.00  0.00           O  
ATOM    642  CG  LYS A  40     -12.553 -27.156   1.049  1.00  0.00           C  
ATOM    643  HG2 LYS A  40     -13.629 -27.221   0.519  1.00  0.00           H  
ATOM    644  HG3 LYS A  40     -12.672 -25.983   0.819  1.00  0.00           H  
ATOM    645  CD  LYS A  40     -13.018 -28.514   1.609  1.00  0.00           C  
ATOM    646  HD2 LYS A  40     -12.770 -29.461   0.900  1.00  0.00           H  
ATOM    647  HD3 LYS A  40     -12.449 -28.662   2.659  1.00  0.00           H  
ATOM    648  CE  LYS A  40     -14.536 -28.729   1.583  1.00  0.00           C  
ATOM    649  HE2 LYS A  40     -15.414 -28.523   0.805  1.00  0.00           H  
ATOM    650  HE3 LYS A  40     -14.830 -28.000   2.490  1.00  0.00           H  
ATOM    651  NZ  LYS A  40     -14.883 -29.993   2.291  1.00  0.00           N  
ATOM    652  HZ1 LYS A  40     -15.006 -31.012   1.672  1.00  0.00           H  
ATOM    653  HZ2 LYS A  40     -15.935 -29.927   2.871  1.00  0.00           H  
ATOM    654  HZ3 LYS A  40     -14.296 -30.429   3.248  1.00  0.00           H  
ATOM    655  N   GLN A  41      -8.626 -24.370   2.061  1.00  0.00           N  
ATOM    656  H   GLN A  41      -9.065 -23.354   1.627  1.00  0.00           H  
ATOM    657  CA  GLN A  41      -7.654 -24.204   3.143  1.00  0.00           C  
ATOM    658  HA  GLN A  41      -7.483 -25.329   3.464  1.00  0.00           H  
ATOM    659  C   GLN A  41      -8.376 -23.462   4.275  1.00  0.00           C  
ATOM    660  CB  GLN A  41      -6.371 -23.499   2.663  1.00  0.00           C  
ATOM    661  HB2 GLN A  41      -5.974 -22.739   3.501  1.00  0.00           H  
ATOM    662  HB3 GLN A  41      -6.576 -22.670   1.830  1.00  0.00           H  
ATOM    663  O   GLN A  41      -8.990 -22.426   4.002  1.00  0.00           O  
ATOM    664  CG  GLN A  41      -5.243 -24.528   2.457  1.00  0.00           C  
ATOM    665  HG2 GLN A  41      -5.203 -24.811   3.623  1.00  0.00           H  
ATOM    666  HG3 GLN A  41      -5.195 -25.625   1.950  1.00  0.00           H  
ATOM    667  CD  GLN A  41      -3.985 -23.961   1.800  1.00  0.00           C  
ATOM    668  NE2 GLN A  41      -2.886 -24.680   1.851  1.00  0.00           N  
ATOM    669 HE21 GLN A  41      -2.274 -25.127   0.935  1.00  0.00           H  
ATOM    670 HE22 GLN A  41      -2.226 -24.663   2.841  1.00  0.00           H  
ATOM    671  OE1 GLN A  41      -3.980 -22.919   1.155  1.00  0.00           O  
ATOM    672  N   PRO A  42      -8.405 -24.005   5.505  1.00  0.00           N  
ATOM    673  CA  PRO A  42      -8.887 -23.268   6.665  1.00  0.00           C  
ATOM    674  HA  PRO A  42     -10.062 -23.140   6.485  1.00  0.00           H  
ATOM    675  C   PRO A  42      -7.984 -22.049   6.884  1.00  0.00           C  
ATOM    676  CB  PRO A  42      -8.832 -24.244   7.852  1.00  0.00           C  
ATOM    677  HB2 PRO A  42      -9.800 -24.379   8.547  1.00  0.00           H  
ATOM    678  HB3 PRO A  42      -8.038 -23.978   8.710  1.00  0.00           H  
ATOM    679  O   PRO A  42      -6.764 -22.179   6.871  1.00  0.00           O  
ATOM    680  CG  PRO A  42      -8.609 -25.618   7.221  1.00  0.00           C  
ATOM    681  HG2 PRO A  42      -8.025 -26.310   8.008  1.00  0.00           H  
ATOM    682  HG3 PRO A  42      -9.574 -26.317   7.091  1.00  0.00           H  
ATOM    683  CD  PRO A  42      -7.892 -25.302   5.916  1.00  0.00           C  
ATOM    684  HD2 PRO A  42      -8.106 -26.377   5.441  1.00  0.00           H  
ATOM    685  HD3 PRO A  42      -6.706 -25.248   6.059  1.00  0.00           H  
ATOM    686  N   LEU A  43      -8.577 -20.868   7.059  1.00  0.00           N  
ATOM    687  H   LEU A  43      -9.762 -20.921   7.148  1.00  0.00           H  
ATOM    688  CA  LEU A  43      -7.857 -19.710   7.583  1.00  0.00           C  
ATOM    689  HA  LEU A  43      -6.882 -19.701   6.897  1.00  0.00           H  
ATOM    690  C   LEU A  43      -7.577 -19.988   9.064  1.00  0.00           C  
ATOM    691  CB  LEU A  43      -8.710 -18.437   7.393  1.00  0.00           C  
ATOM    692  HB2 LEU A  43      -9.711 -18.694   8.000  1.00  0.00           H  
ATOM    693  HB3 LEU A  43      -8.291 -17.615   8.156  1.00  0.00           H  
ATOM    694  O   LEU A  43      -8.516 -20.283   9.806  1.00  0.00           O  
ATOM    695  CG  LEU A  43      -8.824 -17.956   5.932  1.00  0.00           C  
ATOM    696  HG  LEU A  43      -9.081 -18.742   5.072  1.00  0.00           H  
ATOM    697  CD1 LEU A  43     -10.005 -16.994   5.770  1.00  0.00           C  
ATOM    698 HD11 LEU A  43      -9.723 -15.836   5.870  1.00  0.00           H  
ATOM    699 HD12 LEU A  43     -10.784 -16.971   6.683  1.00  0.00           H  
ATOM    700 HD13 LEU A  43     -10.729 -17.215   4.849  1.00  0.00           H  
ATOM    701  CD2 LEU A  43      -7.554 -17.238   5.474  1.00  0.00           C  
ATOM    702 HD21 LEU A  43      -7.462 -16.386   4.631  1.00  0.00           H  
ATOM    703 HD22 LEU A  43      -6.919 -18.007   4.803  1.00  0.00           H  
ATOM    704 HD23 LEU A  43      -6.773 -16.782   6.256  1.00  0.00           H  
ATOM    705  N   HIS A  44      -6.311 -19.927   9.480  1.00  0.00           N  
ATOM    706  H   HIS A  44      -5.441 -19.955   8.670  1.00  0.00           H  
ATOM    707  CA  HIS A  44      -5.972 -19.894  10.901  1.00  0.00           C  
ATOM    708  HA  HIS A  44      -6.432 -20.958  11.167  1.00  0.00           H  
ATOM    709  C   HIS A  44      -6.568 -18.624  11.536  1.00  0.00           C  
ATOM    710  CB  HIS A  44      -4.450 -19.969  11.114  1.00  0.00           C  
ATOM    711  HB2 HIS A  44      -3.734 -19.398  10.340  1.00  0.00           H  
ATOM    712  HB3 HIS A  44      -3.951 -19.401  12.043  1.00  0.00           H  
ATOM    713  O   HIS A  44      -6.560 -17.575  10.883  1.00  0.00           O  
ATOM    714  CG  HIS A  44      -3.966 -21.378  11.347  1.00  0.00           C  
ATOM    715  CD2 HIS A  44      -3.374 -22.212  10.438  1.00  0.00           C  
ATOM    716  HD2 HIS A  44      -2.760 -22.074   9.430  1.00  0.00           H  
ATOM    717  ND1 HIS A  44      -4.044 -22.068  12.537  1.00  0.00           N  
ATOM    718  HD1 HIS A  44      -3.883 -21.800  13.685  1.00  0.00           H  
ATOM    719  CE1 HIS A  44      -3.516 -23.288  12.347  1.00  0.00           C  
ATOM    720  HE1 HIS A  44      -3.294 -24.183  13.096  1.00  0.00           H  
ATOM    721  NE2 HIS A  44      -3.109 -23.427  11.076  1.00  0.00           N  
ATOM    722  N   PRO A  45      -7.099 -18.695  12.771  1.00  0.00           N  
ATOM    723  CA  PRO A  45      -7.553 -17.513  13.491  1.00  0.00           C  
ATOM    724  HA  PRO A  45      -8.550 -17.212  12.905  1.00  0.00           H  
ATOM    725  C   PRO A  45      -6.384 -16.539  13.662  1.00  0.00           C  
ATOM    726  CB  PRO A  45      -8.086 -18.008  14.845  1.00  0.00           C  
ATOM    727  HB2 PRO A  45      -9.096 -17.428  15.115  1.00  0.00           H  
ATOM    728  HB3 PRO A  45      -7.365 -17.885  15.791  1.00  0.00           H  
ATOM    729  O   PRO A  45      -5.348 -16.906  14.212  1.00  0.00           O  
ATOM    730  CG  PRO A  45      -8.273 -19.512  14.658  1.00  0.00           C  
ATOM    731  HG2 PRO A  45      -8.706 -19.568  15.778  1.00  0.00           H  
ATOM    732  HG3 PRO A  45      -9.073 -20.336  14.274  1.00  0.00           H  
ATOM    733  CD  PRO A  45      -7.236 -19.877  13.604  1.00  0.00           C  
ATOM    734  HD2 PRO A  45      -6.051 -19.806  13.813  1.00  0.00           H  
ATOM    735  HD3 PRO A  45      -7.202 -21.061  13.830  1.00  0.00           H  
ATOM    736  N   LEU A  46      -6.546 -15.305  13.185  1.00  0.00           N  
ATOM    737  H   LEU A  46      -7.562 -15.105  12.600  1.00  0.00           H  
ATOM    738  CA  LEU A  46      -5.701 -14.201  13.622  1.00  0.00           C  
ATOM    739  HA  LEU A  46      -4.595 -14.638  13.528  1.00  0.00           H  
ATOM    740  C   LEU A  46      -6.098 -13.905  15.072  1.00  0.00           C  
ATOM    741  CB  LEU A  46      -5.920 -12.982  12.701  1.00  0.00           C  
ATOM    742  HB2 LEU A  46      -7.067 -12.633  12.782  1.00  0.00           H  
ATOM    743  HB3 LEU A  46      -5.407 -12.035  13.235  1.00  0.00           H  
ATOM    744  O   LEU A  46      -7.248 -13.546  15.320  1.00  0.00           O  
ATOM    745  CG  LEU A  46      -5.279 -13.121  11.305  1.00  0.00           C  
ATOM    746  HG  LEU A  46      -5.482 -14.175  10.787  1.00  0.00           H  
ATOM    747  CD1 LEU A  46      -5.881 -12.101  10.336  1.00  0.00           C  
ATOM    748 HD11 LEU A  46      -5.727 -12.496   9.221  1.00  0.00           H  
ATOM    749 HD12 LEU A  46      -7.053 -11.982  10.533  1.00  0.00           H  
ATOM    750 HD13 LEU A  46      -5.537 -10.951  10.356  1.00  0.00           H  
ATOM    751  CD2 LEU A  46      -3.767 -12.894  11.355  1.00  0.00           C  
ATOM    752 HD21 LEU A  46      -3.185 -13.703  10.686  1.00  0.00           H  
ATOM    753 HD22 LEU A  46      -3.096 -12.985  12.349  1.00  0.00           H  
ATOM    754 HD23 LEU A  46      -3.120 -11.940  11.005  1.00  0.00           H  
ATOM    755  N   ASN A  47      -5.177 -14.090  16.021  1.00  0.00           N  
ATOM    756  H   ASN A  47      -4.085 -14.462  15.732  1.00  0.00           H  
ATOM    757  CA  ASN A  47      -5.366 -13.570  17.373  1.00  0.00           C  
ATOM    758  HA  ASN A  47      -6.340 -14.216  17.611  1.00  0.00           H  
ATOM    759  C   ASN A  47      -5.508 -12.041  17.273  1.00  0.00           C  
ATOM    760  CB  ASN A  47      -4.183 -13.960  18.288  1.00  0.00           C  
ATOM    761  HB2 ASN A  47      -3.086 -14.046  17.825  1.00  0.00           H  
ATOM    762  HB3 ASN A  47      -4.093 -13.182  19.190  1.00  0.00           H  
ATOM    763  O   ASN A  47      -4.628 -11.400  16.691  1.00  0.00           O  
ATOM    764  CG  ASN A  47      -4.415 -15.218  19.108  1.00  0.00           C  
ATOM    765  ND2 ASN A  47      -3.393 -15.716  19.763  1.00  0.00           N  
ATOM    766 HD21 ASN A  47      -3.281 -16.860  20.072  1.00  0.00           H  
ATOM    767 HD22 ASN A  47      -2.547 -15.100  20.330  1.00  0.00           H  
ATOM    768  OD1 ASN A  47      -5.504 -15.758  19.198  1.00  0.00           O  
ATOM    769  N   PRO A  48      -6.586 -11.440  17.802  1.00  0.00           N  
ATOM    770  CA  PRO A  48      -6.689  -9.994  17.878  1.00  0.00           C  
ATOM    771  HA  PRO A  48      -6.630  -9.601  16.751  1.00  0.00           H  
ATOM    772  C   PRO A  48      -5.664  -9.501  18.902  1.00  0.00           C  
ATOM    773  CB  PRO A  48      -8.143  -9.707  18.269  1.00  0.00           C  
ATOM    774  HB2 PRO A  48      -8.021  -8.573  18.651  1.00  0.00           H  
ATOM    775  HB3 PRO A  48      -9.103  -9.462  17.589  1.00  0.00           H  
ATOM    776  O   PRO A  48      -5.847  -9.674  20.105  1.00  0.00           O  
ATOM    777  CG  PRO A  48      -8.581 -10.964  19.022  1.00  0.00           C  
ATOM    778  HG2 PRO A  48      -9.608 -10.422  19.339  1.00  0.00           H  
ATOM    779  HG3 PRO A  48      -8.690 -11.494  20.097  1.00  0.00           H  
ATOM    780  CD  PRO A  48      -7.741 -12.083  18.411  1.00  0.00           C  
ATOM    781  HD2 PRO A  48      -7.166 -12.700  19.258  1.00  0.00           H  
ATOM    782  HD3 PRO A  48      -8.540 -12.832  17.937  1.00  0.00           H  
ATOM    783  N   CYS A  49      -4.569  -8.900  18.433  1.00  0.00           N  
ATOM    784  H   CYS A  49      -4.230  -9.009  17.299  1.00  0.00           H  
ATOM    785  CA  CYS A  49      -3.733  -8.087  19.308  1.00  0.00           C  
ATOM    786  HA  CYS A  49      -3.272  -8.969  19.967  1.00  0.00           H  
ATOM    787  C   CYS A  49      -4.588  -6.917  19.828  1.00  0.00           C  
ATOM    788  CB  CYS A  49      -2.486  -7.575  18.575  1.00  0.00           C  
ATOM    789  HB2 CYS A  49      -2.387  -7.159  17.462  1.00  0.00           H  
ATOM    790  HB3 CYS A  49      -1.661  -6.951  19.174  1.00  0.00           H  
ATOM    791  O   CYS A  49      -5.211  -6.223  19.014  1.00  0.00           O  
ATOM    792  SG  CYS A  49      -1.299  -8.932  18.362  1.00  0.00           S  
ATOM    793  HG  CYS A  49      -0.279  -9.501  18.537  1.00  0.00           H  
ATOM    794  N   PRO A  50      -4.645  -6.681  21.149  1.00  0.00           N  
ATOM    795  CA  PRO A  50      -5.268  -5.484  21.677  1.00  0.00           C  
ATOM    796  HA  PRO A  50      -6.404  -5.659  21.351  1.00  0.00           H  
ATOM    797  C   PRO A  50      -4.449  -4.272  21.228  1.00  0.00           C  
ATOM    798  CB  PRO A  50      -5.317  -5.650  23.198  1.00  0.00           C  
ATOM    799  HB2 PRO A  50      -6.288  -5.919  23.861  1.00  0.00           H  
ATOM    800  HB3 PRO A  50      -5.190  -4.574  23.713  1.00  0.00           H  
ATOM    801  O   PRO A  50      -3.222  -4.293  21.265  1.00  0.00           O  
ATOM    802  CG  PRO A  50      -4.358  -6.798  23.526  1.00  0.00           C  
ATOM    803  HG2 PRO A  50      -3.467  -6.356  24.195  1.00  0.00           H  
ATOM    804  HG3 PRO A  50      -4.726  -7.645  24.289  1.00  0.00           H  
ATOM    805  CD  PRO A  50      -3.949  -7.416  22.191  1.00  0.00           C  
ATOM    806  HD2 PRO A  50      -2.765  -7.316  22.050  1.00  0.00           H  
ATOM    807  HD3 PRO A  50      -4.177  -8.581  22.331  1.00  0.00           H  
ATOM    808  N   LEU A  51      -5.141  -3.221  20.791  1.00  0.00           N  
ATOM    809  H   LEU A  51      -6.318  -3.291  20.951  1.00  0.00           H  
ATOM    810  CA  LEU A  51      -4.570  -1.887  20.635  1.00  0.00           C  
ATOM    811  HA  LEU A  51      -3.559  -2.017  20.018  1.00  0.00           H  
ATOM    812  C   LEU A  51      -4.228  -1.344  22.034  1.00  0.00           C  
ATOM    813  CB  LEU A  51      -5.620  -0.985  19.949  1.00  0.00           C  
ATOM    814  HB2 LEU A  51      -5.248   0.139  20.120  1.00  0.00           H  
ATOM    815  HB3 LEU A  51      -6.598  -0.895  20.634  1.00  0.00           H  
ATOM    816  O   LEU A  51      -5.120  -1.250  22.877  1.00  0.00           O  
ATOM    817  CG  LEU A  51      -5.901  -1.305  18.468  1.00  0.00           C  
ATOM    818  HG  LEU A  51      -6.141  -2.436  18.154  1.00  0.00           H  
ATOM    819  CD1 LEU A  51      -7.203  -0.636  18.022  1.00  0.00           C  
ATOM    820 HD11 LEU A  51      -8.154  -0.714  18.753  1.00  0.00           H  
ATOM    821 HD12 LEU A  51      -7.717  -1.211  17.101  1.00  0.00           H  
ATOM    822 HD13 LEU A  51      -7.358   0.521  17.740  1.00  0.00           H  
ATOM    823  CD2 LEU A  51      -4.770  -0.789  17.577  1.00  0.00           C  
ATOM    824 HD21 LEU A  51      -4.571   0.370  17.752  1.00  0.00           H  
ATOM    825 HD22 LEU A  51      -3.648  -1.208  17.676  1.00  0.00           H  
ATOM    826 HD23 LEU A  51      -4.912  -1.195  16.457  1.00  0.00           H  
ATOM    827  N   PRO A  52      -2.973  -0.953  22.273  1.00  0.00           N  
ATOM    828  CA  PRO A  52      -2.707   0.379  22.819  1.00  0.00           C  
ATOM    829  HA  PRO A  52      -3.692   1.049  22.749  1.00  0.00           H  
ATOM    830  C   PRO A  52      -1.626   1.059  21.956  1.00  0.00           C  
ATOM    831  CB  PRO A  52      -2.302   0.157  24.279  1.00  0.00           C  
ATOM    832  HB2 PRO A  52      -3.160   0.515  25.030  1.00  0.00           H  
ATOM    833  HB3 PRO A  52      -1.325   0.708  24.689  1.00  0.00           H  
ATOM    834  O   PRO A  52      -0.769   0.406  21.382  1.00  0.00           O  
ATOM    835  CG  PRO A  52      -1.873  -1.309  24.367  1.00  0.00           C  
ATOM    836  HG2 PRO A  52      -0.841  -1.726  24.816  1.00  0.00           H  
ATOM    837  HG3 PRO A  52      -2.536  -1.774  25.259  1.00  0.00           H  
ATOM    838  CD  PRO A  52      -2.067  -1.867  22.960  1.00  0.00           C  
ATOM    839  HD2 PRO A  52      -2.240  -3.028  22.730  1.00  0.00           H  
ATOM    840  HD3 PRO A  52      -0.984  -1.816  22.442  1.00  0.00           H  
ATOM    841  N   GLY A  53      -1.700   2.350  21.649  1.00  0.00           N  
ATOM    842  H   GLY A  53      -1.458   2.532  20.500  1.00  0.00           H  
ATOM    843  CA  GLY A  53      -1.527   3.393  22.649  1.00  0.00           C  
ATOM    844  HA2 GLY A  53      -1.840   3.265  23.795  1.00  0.00           H  
ATOM    845  HA3 GLY A  53      -2.358   4.216  22.393  1.00  0.00           H  
ATOM    846  C   GLY A  53      -0.033   3.715  22.729  1.00  0.00           C  
ATOM    847  O   GLY A  53       0.682   3.044  23.452  1.00  0.00           O  
ATOM    848  N   ASP A  54       0.367   4.719  21.949  1.00  0.00           N  
ATOM    849  H   ASP A  54      -0.419   5.168  21.176  1.00  0.00           H  
ATOM    850  CA  ASP A  54       1.604   5.503  22.024  1.00  0.00           C  
ATOM    851  HA  ASP A  54       1.431   6.130  21.024  1.00  0.00           H  
ATOM    852  C   ASP A  54       2.992   4.868  21.775  1.00  0.00           C  
ATOM    853  CB  ASP A  54       1.590   6.409  23.272  1.00  0.00           C  
ATOM    854  HB2 ASP A  54       2.617   6.589  23.855  1.00  0.00           H  
ATOM    855  HB3 ASP A  54       0.904   6.072  24.190  1.00  0.00           H  
ATOM    856  O   ASP A  54       3.496   4.038  22.517  1.00  0.00           O  
ATOM    857  CG  ASP A  54       1.184   7.843  22.932  1.00  0.00           C  
ATOM    858  OD1 ASP A  54       1.676   8.337  21.887  1.00  0.00           O  
ATOM    859  OD2 ASP A  54       0.390   8.424  23.700  1.00  0.00           O  
ATOM    860  N   SER A  55       3.629   5.400  20.726  1.00  0.00           N  
ATOM    861  H   SER A  55       3.225   5.243  19.615  1.00  0.00           H  
ATOM    862  CA  SER A  55       5.000   5.924  20.699  1.00  0.00           C  
ATOM    863  HA  SER A  55       5.207   6.120  19.538  1.00  0.00           H  
ATOM    864  C   SER A  55       6.158   5.087  21.273  1.00  0.00           C  
ATOM    865  CB  SER A  55       4.978   7.327  21.327  1.00  0.00           C  
ATOM    866  HB2 SER A  55       4.717   7.514  22.482  1.00  0.00           H  
ATOM    867  HB3 SER A  55       6.095   7.771  21.309  1.00  0.00           H  
ATOM    868  O   SER A  55       6.479   5.171  22.449  1.00  0.00           O  
ATOM    869  OG  SER A  55       4.070   8.155  20.612  1.00  0.00           O  
ATOM    870  HG  SER A  55       4.438   9.282  20.628  1.00  0.00           H  
ATOM    871  N   GLY A  56       6.936   4.501  20.353  1.00  0.00           N  
ATOM    872  H   GLY A  56       6.505   3.704  19.581  1.00  0.00           H  
ATOM    873  CA  GLY A  56       8.400   4.478  20.447  1.00  0.00           C  
ATOM    874  HA2 GLY A  56       8.760   5.388  21.144  1.00  0.00           H  
ATOM    875  HA3 GLY A  56       8.658   4.949  19.374  1.00  0.00           H  
ATOM    876  C   GLY A  56       9.047   3.296  21.175  1.00  0.00           C  
ATOM    877  O   GLY A  56       8.727   3.010  22.313  1.00  0.00           O  
ATOM    878  N   ILE A  57      10.042   2.720  20.489  1.00  0.00           N  
ATOM    879  H   ILE A  57       9.805   2.505  19.337  1.00  0.00           H  
ATOM    880  CA  ILE A  57      11.281   2.124  21.022  1.00  0.00           C  
ATOM    881  HA  ILE A  57      11.652   1.639  19.998  1.00  0.00           H  
ATOM    882  C   ILE A  57      11.133   0.964  22.030  1.00  0.00           C  
ATOM    883  CB  ILE A  57      12.235   3.266  21.480  1.00  0.00           C  
ATOM    884  HB  ILE A  57      11.569   4.162  21.902  1.00  0.00           H  
ATOM    885  O   ILE A  57      10.605   1.118  23.117  1.00  0.00           O  
ATOM    886  CG1 ILE A  57      13.091   3.811  20.307  1.00  0.00           C  
ATOM    887 HG12 ILE A  57      13.822   3.098  19.684  1.00  0.00           H  
ATOM    888 HG13 ILE A  57      13.816   4.615  20.818  1.00  0.00           H  
ATOM    889  CG2 ILE A  57      13.222   2.889  22.596  1.00  0.00           C  
ATOM    890 HG21 ILE A  57      14.381   3.199  22.557  1.00  0.00           H  
ATOM    891 HG22 ILE A  57      12.931   3.466  23.609  1.00  0.00           H  
ATOM    892 HG23 ILE A  57      13.360   1.821  23.107  1.00  0.00           H  
ATOM    893  CD1 ILE A  57      12.320   4.591  19.237  1.00  0.00           C  
ATOM    894 HD11 ILE A  57      12.883   5.574  18.823  1.00  0.00           H  
ATOM    895 HD12 ILE A  57      11.286   5.172  19.384  1.00  0.00           H  
ATOM    896 HD13 ILE A  57      12.324   3.993  18.198  1.00  0.00           H  
ATOM    897  N   CYS A  58      11.708  -0.173  21.619  1.00  0.00           N  
ATOM    898  H   CYS A  58      11.523  -0.548  20.502  1.00  0.00           H  
ATOM    899  CA  CYS A  58      12.388  -1.205  22.409  1.00  0.00           C  
ATOM    900  HA  CYS A  58      12.378  -2.191  21.737  1.00  0.00           H  
ATOM    901  C   CYS A  58      11.804  -1.560  23.787  1.00  0.00           C  
ATOM    902  CB  CYS A  58      13.860  -0.781  22.558  1.00  0.00           C  
ATOM    903  HB2 CYS A  58      14.277  -0.169  23.497  1.00  0.00           H  
ATOM    904  HB3 CYS A  58      14.750  -1.579  22.488  1.00  0.00           H  
ATOM    905  O   CYS A  58      11.864  -0.756  24.705  1.00  0.00           O  
ATOM    906  SG  CYS A  58      14.620  -0.341  20.960  1.00  0.00           S  
ATOM    907  HG  CYS A  58      15.552   0.061  20.354  1.00  0.00           H  
ATOM    908  N   ASP A  59      11.396  -2.820  23.981  1.00  0.00           N  
ATOM    909  H   ASP A  59      10.245  -3.034  23.762  1.00  0.00           H  
ATOM    910  CA  ASP A  59      12.236  -3.783  24.708  1.00  0.00           C  
ATOM    911  HA  ASP A  59      12.755  -4.137  23.692  1.00  0.00           H  
ATOM    912  C   ASP A  59      11.493  -5.057  25.166  1.00  0.00           C  
ATOM    913  CB  ASP A  59      12.997  -3.137  25.900  1.00  0.00           C  
ATOM    914  HB2 ASP A  59      13.477  -3.343  27.003  1.00  0.00           H  
ATOM    915  HB3 ASP A  59      12.078  -2.484  26.356  1.00  0.00           H  
ATOM    916  O   ASP A  59      10.336  -5.036  25.571  1.00  0.00           O  
ATOM    917  CG  ASP A  59      14.418  -2.678  25.525  1.00  0.00           C  
ATOM    918  OD1 ASP A  59      15.009  -3.307  24.611  1.00  0.00           O  
ATOM    919  OD2 ASP A  59      14.929  -1.725  26.148  1.00  0.00           O  
ATOM    920  N   LEU A  60      12.268  -6.148  25.146  1.00  0.00           N  
ATOM    921  H   LEU A  60      13.073  -6.301  24.276  1.00  0.00           H  
ATOM    922  CA  LEU A  60      12.229  -7.306  26.049  1.00  0.00           C  
ATOM    923  HA  LEU A  60      13.243  -7.892  25.831  1.00  0.00           H  
ATOM    924  C   LEU A  60      11.193  -8.427  25.827  1.00  0.00           C  
ATOM    925  CB  LEU A  60      12.349  -6.832  27.508  1.00  0.00           C  
ATOM    926  HB2 LEU A  60      11.337  -6.233  27.727  1.00  0.00           H  
ATOM    927  HB3 LEU A  60      12.132  -7.716  28.284  1.00  0.00           H  
ATOM    928  O   LEU A  60      10.036  -8.400  26.240  1.00  0.00           O  
ATOM    929  CG  LEU A  60      13.708  -6.155  27.798  1.00  0.00           C  
ATOM    930  HG  LEU A  60      14.159  -5.577  26.861  1.00  0.00           H  
ATOM    931  CD1 LEU A  60      13.598  -5.247  29.024  1.00  0.00           C  
ATOM    932 HD11 LEU A  60      14.004  -5.580  30.109  1.00  0.00           H  
ATOM    933 HD12 LEU A  60      14.236  -4.230  29.103  1.00  0.00           H  
ATOM    934 HD13 LEU A  60      12.518  -4.948  29.450  1.00  0.00           H  
ATOM    935  CD2 LEU A  60      14.831  -7.160  28.020  1.00  0.00           C  
ATOM    936 HD21 LEU A  60      14.949  -7.703  29.086  1.00  0.00           H  
ATOM    937 HD22 LEU A  60      15.028  -8.181  27.420  1.00  0.00           H  
ATOM    938 HD23 LEU A  60      15.961  -6.767  27.890  1.00  0.00           H  
ATOM    939  N   PHE A  61      11.740  -9.516  25.275  1.00  0.00           N  
ATOM    940  H   PHE A  61      12.367  -9.288  24.288  1.00  0.00           H  
ATOM    941  CA  PHE A  61      11.488 -10.884  25.726  1.00  0.00           C  
ATOM    942  HA  PHE A  61      10.499 -11.217  25.144  1.00  0.00           H  
ATOM    943  C   PHE A  61      11.435 -10.967  27.262  1.00  0.00           C  
ATOM    944  CB  PHE A  61      12.692 -11.753  25.291  1.00  0.00           C  
ATOM    945  HB2 PHE A  61      12.962 -12.766  25.865  1.00  0.00           H  
ATOM    946  HB3 PHE A  61      13.805 -11.314  25.356  1.00  0.00           H  
ATOM    947  O   PHE A  61      12.367 -10.516  27.914  1.00  0.00           O  
ATOM    948  CG  PHE A  61      12.691 -12.279  23.870  1.00  0.00           C  
ATOM    949  CD1 PHE A  61      12.368 -13.629  23.639  1.00  0.00           C  
ATOM    950  HD1 PHE A  61      12.052 -14.539  24.339  1.00  0.00           H  
ATOM    951  CD2 PHE A  61      13.060 -11.457  22.788  1.00  0.00           C  
ATOM    952  HD2 PHE A  61      13.650 -10.433  22.650  1.00  0.00           H  
ATOM    953  CE1 PHE A  61      12.398 -14.154  22.336  1.00  0.00           C  
ATOM    954  HE1 PHE A  61      12.491 -15.331  22.191  1.00  0.00           H  
ATOM    955  CE2 PHE A  61      13.087 -11.981  21.482  1.00  0.00           C  
ATOM    956  HE2 PHE A  61      13.561 -11.425  20.543  1.00  0.00           H  
ATOM    957  CZ  PHE A  61      12.754 -13.329  21.256  1.00  0.00           C  
ATOM    958  HZ  PHE A  61      12.937 -13.809  20.184  1.00  0.00           H  
ATOM    959  N   GLU A  62      10.413 -11.625  27.811  1.00  0.00           N  
ATOM    960  H   GLU A  62       9.442 -10.939  27.877  1.00  0.00           H  
ATOM    961  CA  GLU A  62      10.542 -12.851  28.620  1.00  0.00           C  
ATOM    962  HA  GLU A  62      10.676 -13.565  27.676  1.00  0.00           H  
ATOM    963  C   GLU A  62       9.152 -13.355  29.067  1.00  0.00           C  
ATOM    964  CB  GLU A  62      11.513 -12.725  29.819  1.00  0.00           C  
ATOM    965  HB2 GLU A  62      10.512 -12.289  30.329  1.00  0.00           H  
ATOM    966  HB3 GLU A  62      11.955 -12.228  30.818  1.00  0.00           H  
ATOM    967  O   GLU A  62       8.274 -12.600  29.474  1.00  0.00           O  
ATOM    968  CG  GLU A  62      12.879 -13.345  29.447  1.00  0.00           C  
ATOM    969  HG2 GLU A  62      13.368 -12.760  28.526  1.00  0.00           H  
ATOM    970  HG3 GLU A  62      12.856 -14.532  29.262  1.00  0.00           H  
ATOM    971  CD  GLU A  62      13.978 -13.206  30.515  1.00  0.00           C  
ATOM    972  OE1 GLU A  62      15.046 -13.827  30.299  1.00  0.00           O  
ATOM    973  OE2 GLU A  62      13.749 -12.533  31.544  1.00  0.00           O  
ATOM    974  N   SER A  63       8.945 -14.666  28.913  1.00  0.00           N  
ATOM    975  H   SER A  63       9.928 -15.332  28.978  1.00  0.00           H  
ATOM    976  CA  SER A  63       7.804 -15.467  29.421  1.00  0.00           C  
ATOM    977  HA  SER A  63       6.744 -14.946  29.251  1.00  0.00           H  
ATOM    978  C   SER A  63       7.967 -15.678  30.962  1.00  0.00           C  
ATOM    979  CB  SER A  63       7.828 -16.760  28.583  1.00  0.00           C  
ATOM    980  HB2 SER A  63       8.778 -17.474  28.756  1.00  0.00           H  
ATOM    981  HB3 SER A  63       7.034 -17.630  28.363  1.00  0.00           H  
ATOM    982  O   SER A  63       8.984 -15.189  31.452  1.00  0.00           O  
ATOM    983  OG  SER A  63       7.895 -16.468  27.204  1.00  0.00           O  
ATOM    984  HG  SER A  63       8.997 -16.211  26.860  1.00  0.00           H  
ATOM    985  N   PRO A  64       7.134 -16.416  31.766  1.00  0.00           N  
ATOM    986  CA  PRO A  64       6.542 -17.727  31.426  1.00  0.00           C  
ATOM    987  HA  PRO A  64       5.859 -17.587  30.462  1.00  0.00           H  
ATOM    988  C   PRO A  64       5.280 -18.240  32.190  1.00  0.00           C  
ATOM    989  CB  PRO A  64       7.738 -18.632  31.767  1.00  0.00           C  
ATOM    990  HB2 PRO A  64       7.572 -19.814  31.666  1.00  0.00           H  
ATOM    991  HB3 PRO A  64       8.627 -18.702  30.965  1.00  0.00           H  
ATOM    992  O   PRO A  64       4.826 -17.690  33.189  1.00  0.00           O  
ATOM    993  CG  PRO A  64       8.279 -18.020  33.072  1.00  0.00           C  
ATOM    994  HG2 PRO A  64       9.477 -17.966  33.034  1.00  0.00           H  
ATOM    995  HG3 PRO A  64       8.233 -18.716  34.044  1.00  0.00           H  
ATOM    996  CD  PRO A  64       7.619 -16.639  33.135  1.00  0.00           C  
ATOM    997  HD2 PRO A  64       8.342 -15.877  33.714  1.00  0.00           H  
ATOM    998  HD3 PRO A  64       6.683 -16.318  33.811  1.00  0.00           H  
ATOM    999  N   SER A  65       4.803 -19.404  31.715  1.00  0.00           N  
ATOM   1000  H   SER A  65       4.437 -19.587  30.594  1.00  0.00           H  
ATOM   1001  CA  SER A  65       4.368 -20.588  32.496  1.00  0.00           C  
ATOM   1002  HA  SER A  65       4.954 -21.445  31.905  1.00  0.00           H  
ATOM   1003  C   SER A  65       2.889 -21.016  32.554  1.00  0.00           C  
ATOM   1004  CB  SER A  65       4.961 -20.649  33.911  1.00  0.00           C  
ATOM   1005  HB2 SER A  65       4.327 -19.735  34.348  1.00  0.00           H  
ATOM   1006  HB3 SER A  65       4.772 -21.498  34.737  1.00  0.00           H  
ATOM   1007  O   SER A  65       2.005 -20.270  32.957  1.00  0.00           O  
ATOM   1008  OG  SER A  65       6.364 -20.784  33.841  1.00  0.00           O  
ATOM   1009  HG  SER A  65       6.842 -20.608  34.911  1.00  0.00           H  
ATOM   1010  N   SER A  66       2.756 -22.343  32.349  1.00  0.00           N  
ATOM   1011  H   SER A  66       3.333 -22.911  31.474  1.00  0.00           H  
ATOM   1012  CA  SER A  66       1.742 -23.318  32.812  1.00  0.00           C  
ATOM   1013  HA  SER A  66       2.298 -24.372  32.762  1.00  0.00           H  
ATOM   1014  C   SER A  66       0.415 -23.403  32.039  1.00  0.00           C  
ATOM   1015  CB  SER A  66       1.514 -23.166  34.325  1.00  0.00           C  
ATOM   1016  HB2 SER A  66       1.379 -21.979  34.426  1.00  0.00           H  
ATOM   1017  HB3 SER A  66       0.552 -23.240  35.055  1.00  0.00           H  
ATOM   1018  O   SER A  66      -0.291 -22.415  31.922  1.00  0.00           O  
ATOM   1019  OG  SER A  66       1.998 -24.314  34.994  1.00  0.00           O  
ATOM   1020  HG  SER A  66       2.911 -24.032  35.692  1.00  0.00           H  
ATOM   1021  N   GLY A  67      -0.053 -24.546  31.522  1.00  0.00           N  
ATOM   1022  H   GLY A  67      -0.970 -24.309  30.809  1.00  0.00           H  
ATOM   1023  CA  GLY A  67       0.394 -25.944  31.550  1.00  0.00           C  
ATOM   1024  HA2 GLY A  67       1.296 -26.034  30.771  1.00  0.00           H  
ATOM   1025  HA3 GLY A  67       0.531 -26.369  32.656  1.00  0.00           H  
ATOM   1026  C   GLY A  67      -0.713 -26.862  30.977  1.00  0.00           C  
ATOM   1027  O   GLY A  67      -1.848 -26.419  30.826  1.00  0.00           O  
ATOM   1028  N   SER A  68      -0.364 -28.134  30.731  1.00  0.00           N  
ATOM   1029  H   SER A  68       0.765 -28.387  30.453  1.00  0.00           H  
ATOM   1030  CA  SER A  68      -1.223 -29.309  30.439  1.00  0.00           C  
ATOM   1031  HA  SER A  68      -0.537 -30.140  30.952  1.00  0.00           H  
ATOM   1032  C   SER A  68      -1.549 -29.664  28.967  1.00  0.00           C  
ATOM   1033  CB  SER A  68      -2.451 -29.364  31.353  1.00  0.00           C  
ATOM   1034  HB2 SER A  68      -2.221 -29.071  32.491  1.00  0.00           H  
ATOM   1035  HB3 SER A  68      -3.398 -28.681  31.083  1.00  0.00           H  
ATOM   1036  O   SER A  68      -2.428 -29.099  28.327  1.00  0.00           O  
ATOM   1037  OG  SER A  68      -3.093 -30.624  31.306  1.00  0.00           O  
ATOM   1038  HG  SER A  68      -3.017 -31.170  32.360  1.00  0.00           H  
ATOM   1039  N   ASP A  69      -0.783 -30.664  28.503  1.00  0.00           N  
ATOM   1040  H   ASP A  69       0.370 -30.392  28.357  1.00  0.00           H  
ATOM   1041  CA  ASP A  69      -1.177 -31.957  27.907  1.00  0.00           C  
ATOM   1042  HA  ASP A  69      -0.142 -32.485  27.637  1.00  0.00           H  
ATOM   1043  C   ASP A  69      -1.954 -32.070  26.584  1.00  0.00           C  
ATOM   1044  CB  ASP A  69      -1.813 -32.858  28.980  1.00  0.00           C  
ATOM   1045  HB2 ASP A  69      -2.076 -34.012  28.786  1.00  0.00           H  
ATOM   1046  HB3 ASP A  69      -2.929 -32.464  29.154  1.00  0.00           H  
ATOM   1047  O   ASP A  69      -3.068 -31.583  26.418  1.00  0.00           O  
ATOM   1048  CG  ASP A  69      -0.927 -32.973  30.220  1.00  0.00           C  
ATOM   1049  OD1 ASP A  69       0.301 -33.115  30.030  1.00  0.00           O  
ATOM   1050  OD2 ASP A  69      -1.462 -32.803  31.337  1.00  0.00           O  
ATOM   1051  N   GLY A  70      -1.413 -32.918  25.694  1.00  0.00           N  
ATOM   1052  H   GLY A  70      -0.270 -32.908  25.363  1.00  0.00           H  
ATOM   1053  CA  GLY A  70      -2.199 -33.649  24.694  1.00  0.00           C  
ATOM   1054  HA2 GLY A  70      -3.182 -33.714  24.007  1.00  0.00           H  
ATOM   1055  HA3 GLY A  70      -2.783 -34.280  25.535  1.00  0.00           H  
ATOM   1056  C   GLY A  70      -1.488 -33.875  23.361  1.00  0.00           C  
ATOM   1057  O   GLY A  70      -1.540 -33.033  22.474  1.00  0.00           O  
ATOM   1058  N   ALA A  71      -0.834 -35.027  23.228  1.00  0.00           N  
ATOM   1059  H   ALA A  71      -0.592 -35.402  24.331  1.00  0.00           H  
ATOM   1060  CA  ALA A  71      -0.102 -35.501  22.058  1.00  0.00           C  
ATOM   1061  HA  ALA A  71       0.732 -34.660  21.909  1.00  0.00           H  
ATOM   1062  C   ALA A  71      -0.961 -35.689  20.788  1.00  0.00           C  
ATOM   1063  CB  ALA A  71       0.501 -36.851  22.474  1.00  0.00           C  
ATOM   1064  HB1 ALA A  71       0.635 -37.271  23.592  1.00  0.00           H  
ATOM   1065  HB2 ALA A  71       1.654 -36.898  22.151  1.00  0.00           H  
ATOM   1066  HB3 ALA A  71       0.058 -37.876  22.042  1.00  0.00           H  
ATOM   1067  O   ALA A  71      -2.087 -36.159  20.882  1.00  0.00           O  
ATOM   1068  N   GLU A  72      -0.385 -35.400  19.612  1.00  0.00           N  
ATOM   1069  H   GLU A  72      -0.031 -34.276  19.442  1.00  0.00           H  
ATOM   1070  CA  GLU A  72      -0.228 -36.330  18.470  1.00  0.00           C  
ATOM   1071  HA  GLU A  72       0.587 -37.065  18.935  1.00  0.00           H  
ATOM   1072  C   GLU A  72       0.395 -35.600  17.256  1.00  0.00           C  
ATOM   1073  CB  GLU A  72      -1.525 -37.057  18.043  1.00  0.00           C  
ATOM   1074  HB2 GLU A  72      -2.332 -36.182  18.205  1.00  0.00           H  
ATOM   1075  HB3 GLU A  72      -1.816 -37.333  16.909  1.00  0.00           H  
ATOM   1076  O   GLU A  72      -0.155 -34.643  16.716  1.00  0.00           O  
ATOM   1077  CG  GLU A  72      -1.610 -38.457  18.689  1.00  0.00           C  
ATOM   1078  HG2 GLU A  72      -0.752 -39.199  18.309  1.00  0.00           H  
ATOM   1079  HG3 GLU A  72      -1.851 -38.627  19.844  1.00  0.00           H  
ATOM   1080  CD  GLU A  72      -2.785 -39.313  18.184  1.00  0.00           C  
ATOM   1081  OE1 GLU A  72      -2.675 -40.554  18.316  1.00  0.00           O  
ATOM   1082  OE2 GLU A  72      -3.761 -38.748  17.637  1.00  0.00           O  
ATOM   1083  N   SER A  73       1.570 -36.064  16.817  1.00  0.00           N  
ATOM   1084  H   SER A  73       2.310 -36.654  17.536  1.00  0.00           H  
ATOM   1085  CA  SER A  73       2.140 -35.759  15.493  1.00  0.00           C  
ATOM   1086  HA  SER A  73       1.920 -34.637  15.148  1.00  0.00           H  
ATOM   1087  C   SER A  73       1.598 -36.748  14.457  1.00  0.00           C  
ATOM   1088  CB  SER A  73       3.668 -35.888  15.524  1.00  0.00           C  
ATOM   1089  HB2 SER A  73       4.348 -36.775  15.963  1.00  0.00           H  
ATOM   1090  HB3 SER A  73       3.981 -35.892  14.368  1.00  0.00           H  
ATOM   1091  O   SER A  73       1.354 -37.906  14.795  1.00  0.00           O  
ATOM   1092  OG  SER A  73       4.250 -34.840  16.266  1.00  0.00           O  
ATOM   1093  HG  SER A  73       4.398 -35.132  17.400  1.00  0.00           H  
ATOM   1094  N   PRO A  74       1.572 -36.369  13.168  1.00  0.00           N  
ATOM   1095  CA  PRO A  74       2.324 -37.197  12.233  1.00  0.00           C  
ATOM   1096  HA  PRO A  74       2.906 -38.007  12.894  1.00  0.00           H  
ATOM   1097  C   PRO A  74       3.166 -36.417  11.217  1.00  0.00           C  
ATOM   1098  CB  PRO A  74       1.315 -38.121  11.554  1.00  0.00           C  
ATOM   1099  HB2 PRO A  74       2.114 -38.657  10.833  1.00  0.00           H  
ATOM   1100  HB3 PRO A  74       0.771 -39.186  11.701  1.00  0.00           H  
ATOM   1101  O   PRO A  74       2.874 -35.304  10.785  1.00  0.00           O  
ATOM   1102  CG  PRO A  74       0.011 -37.329  11.597  1.00  0.00           C  
ATOM   1103  HG2 PRO A  74      -0.853 -38.153  11.441  1.00  0.00           H  
ATOM   1104  HG3 PRO A  74      -0.578 -36.634  10.807  1.00  0.00           H  
ATOM   1105  CD  PRO A  74       0.273 -36.152  12.544  1.00  0.00           C  
ATOM   1106  HD2 PRO A  74       0.312 -35.063  12.051  1.00  0.00           H  
ATOM   1107  HD3 PRO A  74      -0.670 -36.107  13.275  1.00  0.00           H  
ATOM   1108  N   SER A  75       4.242 -37.106  10.858  1.00  0.00           N  
ATOM   1109  H   SER A  75       4.777 -37.752  11.701  1.00  0.00           H  
ATOM   1110  CA  SER A  75       5.304 -36.786   9.918  1.00  0.00           C  
ATOM   1111  HA  SER A  75       5.683 -35.714  10.281  1.00  0.00           H  
ATOM   1112  C   SER A  75       4.876 -36.893   8.444  1.00  0.00           C  
ATOM   1113  CB  SER A  75       6.408 -37.810  10.225  1.00  0.00           C  
ATOM   1114  HB2 SER A  75       6.854 -38.100  11.302  1.00  0.00           H  
ATOM   1115  HB3 SER A  75       6.001 -38.847   9.765  1.00  0.00           H  
ATOM   1116  O   SER A  75       3.982 -37.658   8.097  1.00  0.00           O  
ATOM   1117  OG  SER A  75       7.606 -37.560   9.527  1.00  0.00           O  
ATOM   1118  HG  SER A  75       8.329 -36.871  10.165  1.00  0.00           H  
ATOM   1119  N   ALA A  76       5.633 -36.186   7.599  1.00  0.00           N  
ATOM   1120  H   ALA A  76       5.930 -35.066   7.879  1.00  0.00           H  
ATOM   1121  CA  ALA A  76       5.981 -36.496   6.208  1.00  0.00           C  
ATOM   1122  HA  ALA A  76       6.694 -35.625   5.811  1.00  0.00           H  
ATOM   1123  C   ALA A  76       4.881 -36.602   5.128  1.00  0.00           C  
ATOM   1124  CB  ALA A  76       6.887 -37.737   6.202  1.00  0.00           C  
ATOM   1125  HB1 ALA A  76       7.277 -38.125   5.136  1.00  0.00           H  
ATOM   1126  HB2 ALA A  76       7.953 -37.505   6.697  1.00  0.00           H  
ATOM   1127  HB3 ALA A  76       6.406 -38.757   6.601  1.00  0.00           H  
ATOM   1128  O   ALA A  76       4.205 -37.612   4.981  1.00  0.00           O  
ATOM   1129  N   ALA A  77       4.911 -35.645   4.191  1.00  0.00           N  
ATOM   1130  H   ALA A  77       4.772 -34.509   4.519  1.00  0.00           H  
ATOM   1131  CA  ALA A  77       4.855 -35.948   2.758  1.00  0.00           C  
ATOM   1132  HA  ALA A  77       5.293 -37.022   2.476  1.00  0.00           H  
ATOM   1133  C   ALA A  77       5.529 -34.824   1.948  1.00  0.00           C  
ATOM   1134  CB  ALA A  77       3.413 -36.192   2.296  1.00  0.00           C  
ATOM   1135  HB1 ALA A  77       2.652 -35.345   2.671  1.00  0.00           H  
ATOM   1136  HB2 ALA A  77       3.294 -36.251   1.106  1.00  0.00           H  
ATOM   1137  HB3 ALA A  77       2.865 -37.209   2.612  1.00  0.00           H  
ATOM   1138  O   ALA A  77       4.967 -33.751   1.734  1.00  0.00           O  
ATOM   1139  N   ARG A  78       6.761 -35.086   1.491  1.00  0.00           N  
ATOM   1140  H   ARG A  78       7.398 -35.802   2.192  1.00  0.00           H  
ATOM   1141  CA  ARG A  78       7.428 -34.336   0.418  1.00  0.00           C  
ATOM   1142  HA  ARG A  78       7.479 -33.217   0.828  1.00  0.00           H  
ATOM   1143  C   ARG A  78       6.600 -34.495  -0.862  1.00  0.00           C  
ATOM   1144  CB  ARG A  78       8.844 -34.907   0.186  1.00  0.00           C  
ATOM   1145  HB2 ARG A  78       9.190 -34.440  -0.858  1.00  0.00           H  
ATOM   1146  HB3 ARG A  78       8.730 -36.080  -0.008  1.00  0.00           H  
ATOM   1147  O   ARG A  78       6.572 -35.579  -1.432  1.00  0.00           O  
ATOM   1148  CG  ARG A  78       9.908 -34.458   1.199  1.00  0.00           C  
ATOM   1149  HG2 ARG A  78      10.045 -33.278   1.067  1.00  0.00           H  
ATOM   1150  HG3 ARG A  78       9.683 -34.657   2.354  1.00  0.00           H  
ATOM   1151  CD  ARG A  78      11.227 -35.200   0.922  1.00  0.00           C  
ATOM   1152  HD2 ARG A  78      11.595 -34.935  -0.181  1.00  0.00           H  
ATOM   1153  HD3 ARG A  78      11.093 -36.342   1.240  1.00  0.00           H  
ATOM   1154  NE  ARG A  78      12.351 -34.675   1.723  1.00  0.00           N  
ATOM   1155  HE  ARG A  78      12.119 -33.693   2.353  1.00  0.00           H  
ATOM   1156  NH1 ARG A  78      13.953 -36.164   1.005  1.00  0.00           N  
ATOM   1157 HH11 ARG A  78      13.535 -36.911   0.175  1.00  0.00           H  
ATOM   1158 HH12 ARG A  78      15.014 -36.701   1.126  1.00  0.00           H  
ATOM   1159  NH2 ARG A  78      14.520 -34.538   2.418  1.00  0.00           N  
ATOM   1160 HH21 ARG A  78      15.649 -34.308   2.121  1.00  0.00           H  
ATOM   1161 HH22 ARG A  78      14.391 -34.097   3.515  1.00  0.00           H  
ATOM   1162  CZ  ARG A  78      13.596 -35.127   1.712  1.00  0.00           C  
ATOM   1163  N   GLY A  79       5.953 -33.426  -1.315  1.00  0.00           N  
ATOM   1164  H   GLY A  79       5.859 -32.343  -0.832  1.00  0.00           H  
ATOM   1165  CA  GLY A  79       5.311 -33.347  -2.627  1.00  0.00           C  
ATOM   1166  HA2 GLY A  79       5.026 -34.487  -2.875  1.00  0.00           H  
ATOM   1167  HA3 GLY A  79       4.177 -33.031  -2.881  1.00  0.00           H  
ATOM   1168  C   GLY A  79       5.882 -32.163  -3.394  1.00  0.00           C  
ATOM   1169  O   GLY A  79       5.556 -31.021  -3.085  1.00  0.00           O  
ATOM   1170  N   GLY A  80       6.773 -32.433  -4.351  1.00  0.00           N  
ATOM   1171  H   GLY A  80       7.420 -33.433  -4.379  1.00  0.00           H  
ATOM   1172  CA  GLY A  80       7.334 -31.417  -5.240  1.00  0.00           C  
ATOM   1173  HA2 GLY A  80       8.109 -31.627  -6.135  1.00  0.00           H  
ATOM   1174  HA3 GLY A  80       8.117 -30.859  -4.521  1.00  0.00           H  
ATOM   1175  C   GLY A  80       6.236 -30.775  -6.085  1.00  0.00           C  
ATOM   1176  O   GLY A  80       5.490 -31.471  -6.771  1.00  0.00           O  
ATOM   1177  N   SER A  81       6.129 -29.448  -6.022  1.00  0.00           N  
ATOM   1178  H   SER A  81       6.726 -28.856  -5.181  1.00  0.00           H  
ATOM   1179  CA  SER A  81       5.271 -28.692  -6.933  1.00  0.00           C  
ATOM   1180  HA  SER A  81       4.244 -29.252  -6.698  1.00  0.00           H  
ATOM   1181  C   SER A  81       5.987 -28.528  -8.283  1.00  0.00           C  
ATOM   1182  CB  SER A  81       4.887 -27.340  -6.332  1.00  0.00           C  
ATOM   1183  HB2 SER A  81       4.418 -27.297  -5.233  1.00  0.00           H  
ATOM   1184  HB3 SER A  81       5.827 -26.602  -6.341  1.00  0.00           H  
ATOM   1185  O   SER A  81       7.187 -28.244  -8.281  1.00  0.00           O  
ATOM   1186  OG  SER A  81       3.864 -26.739  -7.102  1.00  0.00           O  
ATOM   1187  HG  SER A  81       3.835 -25.569  -6.920  1.00  0.00           H  
ATOM   1188  N   PRO A  82       5.301 -28.690  -9.429  1.00  0.00           N  
ATOM   1189  CA  PRO A  82       5.928 -28.623 -10.745  1.00  0.00           C  
ATOM   1190  HA  PRO A  82       6.682 -29.551 -10.727  1.00  0.00           H  
ATOM   1191  C   PRO A  82       6.387 -27.197 -11.077  1.00  0.00           C  
ATOM   1192  CB  PRO A  82       4.878 -29.118 -11.753  1.00  0.00           C  
ATOM   1193  HB2 PRO A  82       5.242 -29.959 -12.522  1.00  0.00           H  
ATOM   1194  HB3 PRO A  82       4.374 -28.290 -12.455  1.00  0.00           H  
ATOM   1195  O   PRO A  82       5.686 -26.229 -10.775  1.00  0.00           O  
ATOM   1196  CG  PRO A  82       3.749 -29.690 -10.898  1.00  0.00           C  
ATOM   1197  HG2 PRO A  82       3.697 -30.877 -10.702  1.00  0.00           H  
ATOM   1198  HG3 PRO A  82       2.820 -29.682 -11.656  1.00  0.00           H  
ATOM   1199  CD  PRO A  82       3.880 -28.950  -9.576  1.00  0.00           C  
ATOM   1200  HD2 PRO A  82       3.176 -29.566  -8.825  1.00  0.00           H  
ATOM   1201  HD3 PRO A  82       3.171 -28.001  -9.739  1.00  0.00           H  
ATOM   1202  N   LEU A  83       7.543 -27.090 -11.736  1.00  0.00           N  
ATOM   1203  H   LEU A  83       8.147 -28.115 -11.716  1.00  0.00           H  
ATOM   1204  CA  LEU A  83       8.057 -25.876 -12.379  1.00  0.00           C  
ATOM   1205  HA  LEU A  83       8.341 -25.483 -11.289  1.00  0.00           H  
ATOM   1206  C   LEU A  83       7.002 -25.282 -13.341  1.00  0.00           C  
ATOM   1207  CB  LEU A  83       9.313 -26.270 -13.185  1.00  0.00           C  
ATOM   1208  HB2 LEU A  83       9.591 -25.472 -14.038  1.00  0.00           H  
ATOM   1209  HB3 LEU A  83       8.949 -27.143 -13.923  1.00  0.00           H  
ATOM   1210  O   LEU A  83       6.461 -26.033 -14.158  1.00  0.00           O  
ATOM   1211  CG  LEU A  83      10.556 -26.568 -12.323  1.00  0.00           C  
ATOM   1212  HG  LEU A  83      10.320 -27.111 -11.288  1.00  0.00           H  
ATOM   1213  CD1 LEU A  83      11.470 -27.577 -13.019  1.00  0.00           C  
ATOM   1214 HD11 LEU A  83      11.029 -28.408 -13.767  1.00  0.00           H  
ATOM   1215 HD12 LEU A  83      12.381 -27.276 -13.743  1.00  0.00           H  
ATOM   1216 HD13 LEU A  83      12.003 -28.322 -12.245  1.00  0.00           H  
ATOM   1217  CD2 LEU A  83      11.353 -25.289 -12.068  1.00  0.00           C  
ATOM   1218 HD21 LEU A  83      10.839 -24.208 -12.031  1.00  0.00           H  
ATOM   1219 HD22 LEU A  83      12.304 -24.908 -12.694  1.00  0.00           H  
ATOM   1220 HD23 LEU A  83      11.886 -25.273 -10.992  1.00  0.00           H  
ATOM   1221  N   PRO A  84       6.714 -23.967 -13.319  1.00  0.00           N  
ATOM   1222  CA  PRO A  84       5.900 -23.342 -14.354  1.00  0.00           C  
ATOM   1223  HA  PRO A  84       4.877 -23.951 -14.436  1.00  0.00           H  
ATOM   1224  C   PRO A  84       6.739 -23.159 -15.630  1.00  0.00           C  
ATOM   1225  CB  PRO A  84       5.411 -22.007 -13.777  1.00  0.00           C  
ATOM   1226  HB2 PRO A  84       4.245 -21.722 -13.793  1.00  0.00           H  
ATOM   1227  HB3 PRO A  84       5.768 -21.150 -14.531  1.00  0.00           H  
ATOM   1228  O   PRO A  84       7.827 -22.589 -15.584  1.00  0.00           O  
ATOM   1229  CG  PRO A  84       6.042 -21.902 -12.384  1.00  0.00           C  
ATOM   1230  HG2 PRO A  84       5.178 -22.225 -11.616  1.00  0.00           H  
ATOM   1231  HG3 PRO A  84       6.317 -20.761 -12.126  1.00  0.00           H  
ATOM   1232  CD  PRO A  84       7.138 -22.965 -12.358  1.00  0.00           C  
ATOM   1233  HD2 PRO A  84       7.988 -23.609 -11.829  1.00  0.00           H  
ATOM   1234  HD3 PRO A  84       7.898 -22.040 -12.220  1.00  0.00           H  
ATOM   1235  N   GLY A  85       6.230 -23.643 -16.768  1.00  0.00           N  
ATOM   1236  H   GLY A  85       5.355 -24.437 -16.887  1.00  0.00           H  
ATOM   1237  CA  GLY A  85       6.780 -23.372 -18.105  1.00  0.00           C  
ATOM   1238  HA2 GLY A  85       7.942 -23.606 -17.957  1.00  0.00           H  
ATOM   1239  HA3 GLY A  85       6.335 -24.159 -18.885  1.00  0.00           H  
ATOM   1240  C   GLY A  85       6.704 -21.883 -18.506  1.00  0.00           C  
ATOM   1241  O   GLY A  85       6.141 -21.074 -17.768  1.00  0.00           O  
ATOM   1242  N   PRO A  86       7.269 -21.495 -19.667  1.00  0.00           N  
ATOM   1243  CA  PRO A  86       7.586 -20.102 -19.988  1.00  0.00           C  
ATOM   1244  HA  PRO A  86       8.351 -19.826 -19.114  1.00  0.00           H  
ATOM   1245  C   PRO A  86       6.337 -19.211 -20.105  1.00  0.00           C  
ATOM   1246  CB  PRO A  86       8.406 -20.153 -21.284  1.00  0.00           C  
ATOM   1247  HB2 PRO A  86       8.205 -19.306 -22.098  1.00  0.00           H  
ATOM   1248  HB3 PRO A  86       9.591 -20.102 -21.135  1.00  0.00           H  
ATOM   1249  O   PRO A  86       5.419 -19.472 -20.883  1.00  0.00           O  
ATOM   1250  CG  PRO A  86       7.945 -21.450 -21.948  1.00  0.00           C  
ATOM   1251  HG2 PRO A  86       8.780 -21.915 -22.671  1.00  0.00           H  
ATOM   1252  HG3 PRO A  86       7.023 -21.469 -22.710  1.00  0.00           H  
ATOM   1253  CD  PRO A  86       7.654 -22.369 -20.762  1.00  0.00           C  
ATOM   1254  HD2 PRO A  86       8.706 -22.868 -20.471  1.00  0.00           H  
ATOM   1255  HD3 PRO A  86       7.086 -23.328 -21.203  1.00  0.00           H  
ATOM   1256  N   ALA A  87       6.334 -18.118 -19.341  1.00  0.00           N  
ATOM   1257  H   ALA A  87       7.359 -17.795 -18.832  1.00  0.00           H  
ATOM   1258  CA  ALA A  87       5.251 -17.146 -19.185  1.00  0.00           C  
ATOM   1259  HA  ALA A  87       4.202 -17.714 -19.140  1.00  0.00           H  
ATOM   1260  C   ALA A  87       5.177 -16.100 -20.325  1.00  0.00           C  
ATOM   1261  CB  ALA A  87       5.437 -16.503 -17.801  1.00  0.00           C  
ATOM   1262  HB1 ALA A  87       4.431 -16.025 -17.361  1.00  0.00           H  
ATOM   1263  HB2 ALA A  87       5.727 -17.198 -16.870  1.00  0.00           H  
ATOM   1264  HB3 ALA A  87       6.235 -15.613 -17.746  1.00  0.00           H  
ATOM   1265  O   ALA A  87       5.218 -14.902 -20.069  1.00  0.00           O  
ATOM   1266  N   GLN A  88       5.106 -16.527 -21.592  1.00  0.00           N  
ATOM   1267  H   GLN A  88       4.924 -17.622 -22.015  1.00  0.00           H  
ATOM   1268  CA  GLN A  88       5.363 -15.632 -22.741  1.00  0.00           C  
ATOM   1269  HA  GLN A  88       5.503 -14.474 -22.488  1.00  0.00           H  
ATOM   1270  C   GLN A  88       4.170 -15.153 -23.617  1.00  0.00           C  
ATOM   1271  CB  GLN A  88       6.540 -16.196 -23.556  1.00  0.00           C  
ATOM   1272  HB2 GLN A  88       7.117 -16.137 -24.609  1.00  0.00           H  
ATOM   1273  HB3 GLN A  88       5.684 -16.776 -24.170  1.00  0.00           H  
ATOM   1274  O   GLN A  88       4.357 -14.147 -24.295  1.00  0.00           O  
ATOM   1275  CG  GLN A  88       7.859 -16.066 -22.764  1.00  0.00           C  
ATOM   1276  HG2 GLN A  88       7.403 -15.095 -22.224  1.00  0.00           H  
ATOM   1277  HG3 GLN A  88       8.553 -16.153 -21.786  1.00  0.00           H  
ATOM   1278  CD  GLN A  88       9.085 -16.572 -23.519  1.00  0.00           C  
ATOM   1279  NE2 GLN A  88      10.267 -16.417 -22.965  1.00  0.00           N  
ATOM   1280 HE21 GLN A  88      11.174 -16.414 -23.741  1.00  0.00           H  
ATOM   1281 HE22 GLN A  88      10.875 -16.350 -21.941  1.00  0.00           H  
ATOM   1282  OE1 GLN A  88       9.010 -17.138 -24.594  1.00  0.00           O  
ATOM   1283  N   PRO A  89       2.938 -15.716 -23.612  1.00  0.00           N  
ATOM   1284  CA  PRO A  89       1.858 -15.180 -24.468  1.00  0.00           C  
ATOM   1285  HA  PRO A  89       2.113 -14.952 -25.613  1.00  0.00           H  
ATOM   1286  C   PRO A  89       1.136 -13.935 -23.923  1.00  0.00           C  
ATOM   1287  CB  PRO A  89       0.854 -16.323 -24.654  1.00  0.00           C  
ATOM   1288  HB2 PRO A  89       0.368 -16.555 -25.725  1.00  0.00           H  
ATOM   1289  HB3 PRO A  89      -0.172 -16.300 -24.031  1.00  0.00           H  
ATOM   1290  O   PRO A  89       0.547 -13.179 -24.690  1.00  0.00           O  
ATOM   1291  CG  PRO A  89       1.610 -17.573 -24.214  1.00  0.00           C  
ATOM   1292  HG2 PRO A  89       2.212 -17.993 -25.157  1.00  0.00           H  
ATOM   1293  HG3 PRO A  89       0.796 -18.451 -24.123  1.00  0.00           H  
ATOM   1294  CD  PRO A  89       2.587 -17.051 -23.166  1.00  0.00           C  
ATOM   1295  HD2 PRO A  89       2.584 -16.676 -22.021  1.00  0.00           H  
ATOM   1296  HD3 PRO A  89       2.452 -18.156 -22.704  1.00  0.00           H  
ATOM   1297  N   VAL A  90       1.128 -13.740 -22.601  1.00  0.00           N  
ATOM   1298  H   VAL A  90       1.984 -14.192 -21.917  1.00  0.00           H  
ATOM   1299  CA  VAL A  90       0.254 -12.748 -21.943  1.00  0.00           C  
ATOM   1300  HA  VAL A  90      -0.826 -12.877 -22.432  1.00  0.00           H  
ATOM   1301  C   VAL A  90       0.751 -11.317 -22.184  1.00  0.00           C  
ATOM   1302  CB  VAL A  90       0.080 -13.093 -20.449  1.00  0.00           C  
ATOM   1303  HB  VAL A  90       1.075 -13.079 -19.789  1.00  0.00           H  
ATOM   1304  O   VAL A  90      -0.035 -10.451 -22.549  1.00  0.00           O  
ATOM   1305  CG1 VAL A  90      -0.843 -12.117 -19.720  1.00  0.00           C  
ATOM   1306 HG11 VAL A  90      -1.993 -12.051 -20.038  1.00  0.00           H  
ATOM   1307 HG12 VAL A  90      -1.000 -12.246 -18.534  1.00  0.00           H  
ATOM   1308 HG13 VAL A  90      -0.343 -11.042 -19.578  1.00  0.00           H  
ATOM   1309  CG2 VAL A  90      -0.524 -14.501 -20.284  1.00  0.00           C  
ATOM   1310 HG21 VAL A  90      -1.001 -14.849 -19.232  1.00  0.00           H  
ATOM   1311 HG22 VAL A  90       0.271 -15.398 -20.241  1.00  0.00           H  
ATOM   1312 HG23 VAL A  90      -1.459 -14.864 -20.941  1.00  0.00           H  
ATOM   1313  N   ALA A  91       2.070 -11.100 -22.147  1.00  0.00           N  
ATOM   1314  H   ALA A  91       2.787 -11.945 -21.723  1.00  0.00           H  
ATOM   1315  CA  ALA A  91       2.664  -9.775 -22.337  1.00  0.00           C  
ATOM   1316  HA  ALA A  91       2.223  -9.120 -21.444  1.00  0.00           H  
ATOM   1317  C   ALA A  91       2.404  -9.165 -23.731  1.00  0.00           C  
ATOM   1318  CB  ALA A  91       4.168  -9.894 -22.057  1.00  0.00           C  
ATOM   1319  HB1 ALA A  91       4.671  -8.809 -21.980  1.00  0.00           H  
ATOM   1320  HB2 ALA A  91       4.510 -10.321 -20.992  1.00  0.00           H  
ATOM   1321  HB3 ALA A  91       4.913 -10.411 -22.836  1.00  0.00           H  
ATOM   1322  O   ALA A  91       2.268  -7.949 -23.852  1.00  0.00           O  
ATOM   1323  N   GLN A  92       2.315  -9.984 -24.789  1.00  0.00           N  
ATOM   1324  H   GLN A  92       2.925 -11.002 -24.827  1.00  0.00           H  
ATOM   1325  CA  GLN A  92       2.070  -9.480 -26.149  1.00  0.00           C  
ATOM   1326  HA  GLN A  92       2.690  -8.499 -26.419  1.00  0.00           H  
ATOM   1327  C   GLN A  92       0.638  -8.967 -26.330  1.00  0.00           C  
ATOM   1328  CB  GLN A  92       2.358 -10.571 -27.190  1.00  0.00           C  
ATOM   1329  HB2 GLN A  92       1.173 -10.573 -27.384  1.00  0.00           H  
ATOM   1330  HB3 GLN A  92       2.244 -11.325 -28.114  1.00  0.00           H  
ATOM   1331  O   GLN A  92       0.434  -7.923 -26.950  1.00  0.00           O  
ATOM   1332  CG  GLN A  92       3.859 -10.831 -27.376  1.00  0.00           C  
ATOM   1333  HG2 GLN A  92       4.333  -9.732 -27.509  1.00  0.00           H  
ATOM   1334  HG3 GLN A  92       4.676 -11.288 -26.621  1.00  0.00           H  
ATOM   1335  CD  GLN A  92       4.149 -11.841 -28.485  1.00  0.00           C  
ATOM   1336  NE2 GLN A  92       5.378 -11.928 -28.944  1.00  0.00           N  
ATOM   1337 HE21 GLN A  92       5.696 -11.466 -29.993  1.00  0.00           H  
ATOM   1338 HE22 GLN A  92       6.239 -12.629 -28.513  1.00  0.00           H  
ATOM   1339  OE1 GLN A  92       3.296 -12.572 -28.963  1.00  0.00           O  
ATOM   1340  N   LEU A  93      -0.352  -9.687 -25.791  1.00  0.00           N  
ATOM   1341  H   LEU A  93      -0.161 -10.748 -25.290  1.00  0.00           H  
ATOM   1342  CA  LEU A  93      -1.754  -9.282 -25.890  1.00  0.00           C  
ATOM   1343  HA  LEU A  93      -1.940  -9.119 -27.057  1.00  0.00           H  
ATOM   1344  C   LEU A  93      -2.034  -8.027 -25.053  1.00  0.00           C  
ATOM   1345  CB  LEU A  93      -2.644 -10.461 -25.463  1.00  0.00           C  
ATOM   1346  HB2 LEU A  93      -2.624 -10.710 -24.289  1.00  0.00           H  
ATOM   1347  HB3 LEU A  93      -2.317 -11.457 -26.049  1.00  0.00           H  
ATOM   1348  O   LEU A  93      -2.773  -7.145 -25.498  1.00  0.00           O  
ATOM   1349  CG  LEU A  93      -4.149 -10.202 -25.666  1.00  0.00           C  
ATOM   1350  HG  LEU A  93      -4.670  -9.289 -25.103  1.00  0.00           H  
ATOM   1351  CD1 LEU A  93      -4.514 -10.045 -27.146  1.00  0.00           C  
ATOM   1352 HD11 LEU A  93      -5.144  -9.061 -27.408  1.00  0.00           H  
ATOM   1353 HD12 LEU A  93      -5.262 -10.852 -27.634  1.00  0.00           H  
ATOM   1354 HD13 LEU A  93      -3.797 -10.244 -28.095  1.00  0.00           H  
ATOM   1355  CD2 LEU A  93      -4.948 -11.380 -25.106  1.00  0.00           C  
ATOM   1356 HD21 LEU A  93      -5.104 -11.352 -23.914  1.00  0.00           H  
ATOM   1357 HD22 LEU A  93      -6.115 -11.394 -25.391  1.00  0.00           H  
ATOM   1358 HD23 LEU A  93      -4.740 -12.549 -25.275  1.00  0.00           H  
ATOM   1359  N   ASP A  94      -1.411  -7.930 -23.878  1.00  0.00           N  
ATOM   1360  H   ASP A  94      -0.708  -8.765 -23.433  1.00  0.00           H  
ATOM   1361  CA  ASP A  94      -1.533  -6.766 -23.000  1.00  0.00           C  
ATOM   1362  HA  ASP A  94      -2.680  -6.591 -22.720  1.00  0.00           H  
ATOM   1363  C   ASP A  94      -0.965  -5.509 -23.674  1.00  0.00           C  
ATOM   1364  CB  ASP A  94      -0.833  -7.048 -21.660  1.00  0.00           C  
ATOM   1365  HB2 ASP A  94       0.321  -7.255 -21.449  1.00  0.00           H  
ATOM   1366  HB3 ASP A  94      -1.040  -6.172 -20.869  1.00  0.00           H  
ATOM   1367  O   ASP A  94      -1.629  -4.472 -23.717  1.00  0.00           O  
ATOM   1368  CG  ASP A  94      -1.514  -8.138 -20.817  1.00  0.00           C  
ATOM   1369  OD1 ASP A  94      -2.688  -8.479 -21.098  1.00  0.00           O  
ATOM   1370  OD2 ASP A  94      -0.839  -8.641 -19.891  1.00  0.00           O  
ATOM   1371  N   LEU A  95       0.214  -5.615 -24.302  1.00  0.00           N  
ATOM   1372  H   LEU A  95       0.909  -6.283 -23.613  1.00  0.00           H  
ATOM   1373  CA  LEU A  95       0.822  -4.494 -25.023  1.00  0.00           C  
ATOM   1374  HA  LEU A  95       0.786  -3.786 -24.066  1.00  0.00           H  
ATOM   1375  C   LEU A  95       0.007  -4.085 -26.258  1.00  0.00           C  
ATOM   1376  CB  LEU A  95       2.272  -4.854 -25.388  1.00  0.00           C  
ATOM   1377  HB2 LEU A  95       2.911  -5.253 -24.460  1.00  0.00           H  
ATOM   1378  HB3 LEU A  95       2.292  -5.713 -26.214  1.00  0.00           H  
ATOM   1379  O   LEU A  95      -0.163  -2.896 -26.516  1.00  0.00           O  
ATOM   1380  CG  LEU A  95       3.104  -3.654 -25.881  1.00  0.00           C  
ATOM   1381  HG  LEU A  95       2.597  -3.215 -26.865  1.00  0.00           H  
ATOM   1382  CD1 LEU A  95       3.304  -2.610 -24.779  1.00  0.00           C  
ATOM   1383 HD11 LEU A  95       2.389  -1.973 -24.356  1.00  0.00           H  
ATOM   1384 HD12 LEU A  95       3.994  -1.720 -25.170  1.00  0.00           H  
ATOM   1385 HD13 LEU A  95       3.810  -2.969 -23.756  1.00  0.00           H  
ATOM   1386  CD2 LEU A  95       4.482  -4.151 -26.321  1.00  0.00           C  
ATOM   1387 HD21 LEU A  95       5.339  -4.361 -25.502  1.00  0.00           H  
ATOM   1388 HD22 LEU A  95       5.135  -3.492 -27.077  1.00  0.00           H  
ATOM   1389 HD23 LEU A  95       4.682  -5.227 -26.822  1.00  0.00           H  
ATOM   1390  N   GLN A  96      -0.557  -5.046 -26.997  1.00  0.00           N  
ATOM   1391  H   GLN A  96       0.228  -5.930 -27.045  1.00  0.00           H  
ATOM   1392  CA  GLN A  96      -1.442  -4.732 -28.122  1.00  0.00           C  
ATOM   1393  HA  GLN A  96      -0.805  -4.110 -28.913  1.00  0.00           H  
ATOM   1394  C   GLN A  96      -2.700  -3.985 -27.658  1.00  0.00           C  
ATOM   1395  CB  GLN A  96      -1.800  -6.020 -28.880  1.00  0.00           C  
ATOM   1396  HB2 GLN A  96      -0.660  -6.372 -28.742  1.00  0.00           H  
ATOM   1397  HB3 GLN A  96      -1.894  -7.173 -29.216  1.00  0.00           H  
ATOM   1398  O   GLN A  96      -3.071  -2.968 -28.237  1.00  0.00           O  
ATOM   1399  CG  GLN A  96      -2.629  -5.734 -30.144  1.00  0.00           C  
ATOM   1400  HG2 GLN A  96      -3.349  -6.704 -30.104  1.00  0.00           H  
ATOM   1401  HG3 GLN A  96      -3.613  -5.304 -30.685  1.00  0.00           H  
ATOM   1402  CD  GLN A  96      -1.922  -4.785 -31.110  1.00  0.00           C  
ATOM   1403  NE2 GLN A  96      -2.614  -3.801 -31.639  1.00  0.00           N  
ATOM   1404 HE21 GLN A  96      -2.414  -3.594 -32.794  1.00  0.00           H  
ATOM   1405 HE22 GLN A  96      -3.237  -3.043 -30.991  1.00  0.00           H  
ATOM   1406  OE1 GLN A  96      -0.732  -4.906 -31.381  1.00  0.00           O  
ATOM   1407  N   THR A  97      -3.320  -4.441 -26.569  1.00  0.00           N  
ATOM   1408  H   THR A  97      -2.802  -5.264 -25.903  1.00  0.00           H  
ATOM   1409  CA  THR A  97      -4.489  -3.770 -25.980  1.00  0.00           C  
ATOM   1410  HA  THR A  97      -5.353  -3.953 -26.782  1.00  0.00           H  
ATOM   1411  C   THR A  97      -4.143  -2.349 -25.527  1.00  0.00           C  
ATOM   1412  CB  THR A  97      -5.024  -4.578 -24.789  1.00  0.00           C  
ATOM   1413  HB  THR A  97      -4.328  -4.615 -23.824  1.00  0.00           H  
ATOM   1414  O   THR A  97      -4.935  -1.420 -25.710  1.00  0.00           O  
ATOM   1415  CG2 THR A  97      -6.324  -3.997 -24.233  1.00  0.00           C  
ATOM   1416 HG21 THR A  97      -7.272  -4.711 -24.414  1.00  0.00           H  
ATOM   1417 HG22 THR A  97      -6.430  -3.907 -23.037  1.00  0.00           H  
ATOM   1418 HG23 THR A  97      -6.759  -2.907 -24.445  1.00  0.00           H  
ATOM   1419  OG1 THR A  97      -5.302  -5.903 -25.186  1.00  0.00           O  
ATOM   1420  HG1 THR A  97      -5.309  -6.627 -24.242  1.00  0.00           H  
ATOM   1421  N   PHE A  98      -2.946  -2.162 -24.965  1.00  0.00           N  
ATOM   1422  H   PHE A  98      -2.554  -3.138 -24.446  1.00  0.00           H  
ATOM   1423  CA  PHE A  98      -2.437  -0.852 -24.581  1.00  0.00           C  
ATOM   1424  HA  PHE A  98      -3.265  -0.647 -23.745  1.00  0.00           H  
ATOM   1425  C   PHE A  98      -2.255   0.083 -25.787  1.00  0.00           C  
ATOM   1426  CB  PHE A  98      -1.131  -1.023 -23.801  1.00  0.00           C  
ATOM   1427  HB2 PHE A  98      -1.331  -1.615 -22.773  1.00  0.00           H  
ATOM   1428  HB3 PHE A  98      -0.335  -1.651 -24.425  1.00  0.00           H  
ATOM   1429  O   PHE A  98      -2.645   1.245 -25.701  1.00  0.00           O  
ATOM   1430  CG  PHE A  98      -0.562   0.297 -23.339  1.00  0.00           C  
ATOM   1431  CD1 PHE A  98       0.391   0.971 -24.126  1.00  0.00           C  
ATOM   1432  HD1 PHE A  98       0.860   0.634 -25.160  1.00  0.00           H  
ATOM   1433  CD2 PHE A  98      -1.011   0.864 -22.135  1.00  0.00           C  
ATOM   1434  HD2 PHE A  98      -1.808   0.392 -21.390  1.00  0.00           H  
ATOM   1435  CE1 PHE A  98       0.871   2.228 -23.723  1.00  0.00           C  
ATOM   1436  HE1 PHE A  98       1.374   2.962 -24.517  1.00  0.00           H  
ATOM   1437  CE2 PHE A  98      -0.506   2.106 -21.722  1.00  0.00           C  
ATOM   1438  HE2 PHE A  98      -0.785   2.614 -20.695  1.00  0.00           H  
ATOM   1439  CZ  PHE A  98       0.411   2.800 -22.526  1.00  0.00           C  
ATOM   1440  HZ  PHE A  98       0.544   3.977 -22.422  1.00  0.00           H  
ATOM   1441  N   ARG A  99      -1.741  -0.407 -26.922  1.00  0.00           N  
ATOM   1442  H   ARG A  99      -0.839  -1.120 -26.675  1.00  0.00           H  
ATOM   1443  CA  ARG A  99      -1.636   0.390 -28.160  1.00  0.00           C  
ATOM   1444  HA  ARG A  99      -1.129   1.464 -28.033  1.00  0.00           H  
ATOM   1445  C   ARG A  99      -2.995   0.863 -28.661  1.00  0.00           C  
ATOM   1446  CB  ARG A  99      -0.964  -0.428 -29.267  1.00  0.00           C  
ATOM   1447  HB2 ARG A  99      -0.858   0.314 -30.203  1.00  0.00           H  
ATOM   1448  HB3 ARG A  99      -1.734  -1.274 -29.590  1.00  0.00           H  
ATOM   1449  O   ARG A  99      -3.141   2.026 -29.024  1.00  0.00           O  
ATOM   1450  CG  ARG A  99       0.525  -0.635 -29.008  1.00  0.00           C  
ATOM   1451  HG2 ARG A  99       1.044   0.390 -29.386  1.00  0.00           H  
ATOM   1452  HG3 ARG A  99       0.908  -0.650 -27.874  1.00  0.00           H  
ATOM   1453  CD  ARG A  99       1.071  -1.613 -30.045  1.00  0.00           C  
ATOM   1454  HD2 ARG A  99       0.047  -1.649 -30.669  1.00  0.00           H  
ATOM   1455  HD3 ARG A  99       1.480  -1.829 -31.168  1.00  0.00           H  
ATOM   1456  NE  ARG A  99       2.491  -1.825 -29.796  1.00  0.00           N  
ATOM   1457  HE  ARG A  99       3.245  -0.987 -30.200  1.00  0.00           H  
ATOM   1458  NH1 ARG A  99       2.801  -3.886 -30.729  1.00  0.00           N  
ATOM   1459 HH11 ARG A  99       2.227  -4.844 -30.318  1.00  0.00           H  
ATOM   1460 HH12 ARG A  99       3.220  -4.125 -31.820  1.00  0.00           H  
ATOM   1461  NH2 ARG A  99       4.455  -2.848 -29.588  1.00  0.00           N  
ATOM   1462 HH21 ARG A  99       5.404  -2.220 -29.963  1.00  0.00           H  
ATOM   1463 HH22 ARG A  99       5.026  -3.896 -29.680  1.00  0.00           H  
ATOM   1464  CZ  ARG A  99       3.242  -2.861 -30.050  1.00  0.00           C  
ATOM   1465  N   ASP A 100      -3.981  -0.029 -28.647  1.00  0.00           N  
ATOM   1466  H   ASP A 100      -3.964  -1.109 -28.173  1.00  0.00           H  
ATOM   1467  CA  ASP A 100      -5.299   0.250 -29.219  1.00  0.00           C  
ATOM   1468  HA  ASP A 100      -5.259   0.802 -30.278  1.00  0.00           H  
ATOM   1469  C   ASP A 100      -6.127   1.203 -28.338  1.00  0.00           C  
ATOM   1470  CB  ASP A 100      -6.041  -1.079 -29.448  1.00  0.00           C  
ATOM   1471  HB2 ASP A 100      -7.014  -0.899 -30.120  1.00  0.00           H  
ATOM   1472  HB3 ASP A 100      -6.201  -1.876 -28.579  1.00  0.00           H  
ATOM   1473  O   ASP A 100      -6.820   2.083 -28.851  1.00  0.00           O  
ATOM   1474  CG  ASP A 100      -5.394  -2.010 -30.486  1.00  0.00           C  
ATOM   1475  OD1 ASP A 100      -4.593  -1.543 -31.324  1.00  0.00           O  
ATOM   1476  OD2 ASP A 100      -5.712  -3.221 -30.457  1.00  0.00           O  
ATOM   1477  N   TYR A 101      -6.058   1.053 -27.007  1.00  0.00           N  
ATOM   1478  H   TYR A 101      -5.046   0.666 -26.539  1.00  0.00           H  
ATOM   1479  CA  TYR A 101      -6.970   1.744 -26.082  1.00  0.00           C  
ATOM   1480  HA  TYR A 101      -7.520   2.609 -26.689  1.00  0.00           H  
ATOM   1481  C   TYR A 101      -6.287   2.504 -24.941  1.00  0.00           C  
ATOM   1482  CB  TYR A 101      -7.976   0.733 -25.513  1.00  0.00           C  
ATOM   1483  HB2 TYR A 101      -7.426   0.044 -24.702  1.00  0.00           H  
ATOM   1484  HB3 TYR A 101      -8.930   0.918 -24.814  1.00  0.00           H  
ATOM   1485  O   TYR A 101      -6.949   3.311 -24.283  1.00  0.00           O  
ATOM   1486  CG  TYR A 101      -8.781   0.008 -26.572  1.00  0.00           C  
ATOM   1487  CD1 TYR A 101      -9.838   0.668 -27.229  1.00  0.00           C  
ATOM   1488  HD1 TYR A 101     -10.351   1.731 -27.076  1.00  0.00           H  
ATOM   1489  CD2 TYR A 101      -8.432  -1.305 -26.938  1.00  0.00           C  
ATOM   1490  HD2 TYR A 101      -7.804  -2.041 -26.255  1.00  0.00           H  
ATOM   1491  CE1 TYR A 101     -10.548   0.011 -28.253  1.00  0.00           C  
ATOM   1492  HE1 TYR A 101     -11.557   0.533 -28.605  1.00  0.00           H  
ATOM   1493  CE2 TYR A 101      -9.126  -1.958 -27.973  1.00  0.00           C  
ATOM   1494  HE2 TYR A 101      -8.983  -3.087 -28.323  1.00  0.00           H  
ATOM   1495  OH  TYR A 101     -10.844  -1.922 -29.644  1.00  0.00           O  
ATOM   1496  HH  TYR A 101     -11.330  -1.139 -30.382  1.00  0.00           H  
ATOM   1497  CZ  TYR A 101     -10.185  -1.298 -28.633  1.00  0.00           C  
ATOM   1498  N   GLY A 102      -4.993   2.298 -24.695  1.00  0.00           N  
ATOM   1499  H   GLY A 102      -4.479   2.768 -25.665  1.00  0.00           H  
ATOM   1500  CA  GLY A 102      -4.280   2.782 -23.507  1.00  0.00           C  
ATOM   1501  HA2 GLY A 102      -4.071   1.600 -23.459  1.00  0.00           H  
ATOM   1502  HA3 GLY A 102      -3.920   2.725 -22.364  1.00  0.00           H  
ATOM   1503  C   GLY A 102      -4.413   4.286 -23.286  1.00  0.00           C  
ATOM   1504  O   GLY A 102      -4.781   4.707 -22.188  1.00  0.00           O  
ATOM   1505  N   GLN A 103      -4.216   5.090 -24.335  1.00  0.00           N  
ATOM   1506  H   GLN A 103      -3.337   4.766 -25.069  1.00  0.00           H  
ATOM   1507  CA  GLN A 103      -4.332   6.549 -24.248  1.00  0.00           C  
ATOM   1508  HA  GLN A 103      -3.588   6.818 -23.363  1.00  0.00           H  
ATOM   1509  C   GLN A 103      -5.770   7.013 -23.980  1.00  0.00           C  
ATOM   1510  CB  GLN A 103      -3.781   7.184 -25.539  1.00  0.00           C  
ATOM   1511  HB2 GLN A 103      -4.349   6.892 -26.558  1.00  0.00           H  
ATOM   1512  HB3 GLN A 103      -2.678   6.801 -25.823  1.00  0.00           H  
ATOM   1513  O   GLN A 103      -5.999   7.910 -23.169  1.00  0.00           O  
ATOM   1514  CG  GLN A 103      -3.636   8.714 -25.438  1.00  0.00           C  
ATOM   1515  HG2 GLN A 103      -4.709   9.237 -25.394  1.00  0.00           H  
ATOM   1516  HG3 GLN A 103      -3.252   9.183 -26.471  1.00  0.00           H  
ATOM   1517  CD  GLN A 103      -2.652   9.150 -24.353  1.00  0.00           C  
ATOM   1518  NE2 GLN A 103      -2.680  10.391 -23.921  1.00  0.00           N  
ATOM   1519 HE21 GLN A 103      -3.395  11.313 -24.150  1.00  0.00           H  
ATOM   1520 HE22 GLN A 103      -1.658  10.826 -23.492  1.00  0.00           H  
ATOM   1521  OE1 GLN A 103      -1.846   8.382 -23.864  1.00  0.00           O  
ATOM   1522  N   SER A 104      -6.756   6.385 -24.630  1.00  0.00           N  
ATOM   1523  H   SER A 104      -6.612   5.985 -25.739  1.00  0.00           H  
ATOM   1524  CA  SER A 104      -8.173   6.718 -24.431  1.00  0.00           C  
ATOM   1525  HA  SER A 104      -8.382   7.848 -24.759  1.00  0.00           H  
ATOM   1526  C   SER A 104      -8.646   6.369 -23.015  1.00  0.00           C  
ATOM   1527  CB  SER A 104      -9.034   6.039 -25.503  1.00  0.00           C  
ATOM   1528  HB2 SER A 104     -10.165   6.430 -25.590  1.00  0.00           H  
ATOM   1529  HB3 SER A 104      -8.793   6.153 -26.673  1.00  0.00           H  
ATOM   1530  O   SER A 104      -9.325   7.169 -22.368  1.00  0.00           O  
ATOM   1531  OG  SER A 104      -9.132   4.637 -25.332  1.00  0.00           O  
ATOM   1532  HG  SER A 104      -9.995   4.379 -24.551  1.00  0.00           H  
ATOM   1533  N   CYS A 105      -8.210   5.219 -22.492  1.00  0.00           N  
ATOM   1534  H   CYS A 105      -7.282   4.650 -22.941  1.00  0.00           H  
ATOM   1535  CA  CYS A 105      -8.467   4.789 -21.124  1.00  0.00           C  
ATOM   1536  HA  CYS A 105      -9.624   4.527 -20.987  1.00  0.00           H  
ATOM   1537  C   CYS A 105      -7.801   5.726 -20.112  1.00  0.00           C  
ATOM   1538  CB  CYS A 105      -7.961   3.350 -20.956  1.00  0.00           C  
ATOM   1539  HB2 CYS A 105      -8.063   2.284 -20.415  1.00  0.00           H  
ATOM   1540  HB3 CYS A 105      -6.780   3.259 -20.773  1.00  0.00           H  
ATOM   1541  O   CYS A 105      -8.440   6.099 -19.128  1.00  0.00           O  
ATOM   1542  SG  CYS A 105      -9.040   2.204 -21.858  1.00  0.00           S  
ATOM   1543  HG  CYS A 105      -9.981   1.561 -22.176  1.00  0.00           H  
ATOM   1544  N   TYR A 106      -6.552   6.138 -20.359  1.00  0.00           N  
ATOM   1545  H   TYR A 106      -5.939   5.672 -21.243  1.00  0.00           H  
ATOM   1546  CA  TYR A 106      -5.856   7.110 -19.517  1.00  0.00           C  
ATOM   1547  HA  TYR A 106      -5.797   6.755 -18.385  1.00  0.00           H  
ATOM   1548  C   TYR A 106      -6.599   8.436 -19.459  1.00  0.00           C  
ATOM   1549  CB  TYR A 106      -4.425   7.317 -20.007  1.00  0.00           C  
ATOM   1550  HB2 TYR A 106      -3.949   6.275 -19.673  1.00  0.00           H  
ATOM   1551  HB3 TYR A 106      -4.077   7.532 -21.128  1.00  0.00           H  
ATOM   1552  O   TYR A 106      -6.956   8.870 -18.367  1.00  0.00           O  
ATOM   1553  CG  TYR A 106      -3.686   8.435 -19.295  1.00  0.00           C  
ATOM   1554  CD1 TYR A 106      -3.527   9.692 -19.913  1.00  0.00           C  
ATOM   1555  HD1 TYR A 106      -3.753  10.225 -20.950  1.00  0.00           H  
ATOM   1556  CD2 TYR A 106      -3.172   8.219 -18.003  1.00  0.00           C  
ATOM   1557  HD2 TYR A 106      -2.859   7.146 -17.617  1.00  0.00           H  
ATOM   1558  CE1 TYR A 106      -2.849  10.731 -19.242  1.00  0.00           C  
ATOM   1559  HE1 TYR A 106      -2.606  11.767 -19.772  1.00  0.00           H  
ATOM   1560  CE2 TYR A 106      -2.512   9.260 -17.322  1.00  0.00           C  
ATOM   1561  HE2 TYR A 106      -2.090   9.173 -16.222  1.00  0.00           H  
ATOM   1562  OH  TYR A 106      -1.689  11.511 -17.279  1.00  0.00           O  
ATOM   1563  HH  TYR A 106      -0.547  11.253 -17.200  1.00  0.00           H  
ATOM   1564  CZ  TYR A 106      -2.340  10.516 -17.942  1.00  0.00           C  
ATOM   1565  N   ALA A 107      -6.913   9.034 -20.611  1.00  0.00           N  
ATOM   1566  H   ALA A 107      -6.089   9.132 -21.457  1.00  0.00           H  
ATOM   1567  CA  ALA A 107      -7.629  10.304 -20.675  1.00  0.00           C  
ATOM   1568  HA  ALA A 107      -7.058  11.262 -20.250  1.00  0.00           H  
ATOM   1569  C   ALA A 107      -8.983  10.234 -19.945  1.00  0.00           C  
ATOM   1570  CB  ALA A 107      -7.798  10.685 -22.150  1.00  0.00           C  
ATOM   1571  HB1 ALA A 107      -8.307  10.137 -23.086  1.00  0.00           H  
ATOM   1572  HB2 ALA A 107      -8.530  11.639 -22.206  1.00  0.00           H  
ATOM   1573  HB3 ALA A 107      -6.847  11.203 -22.669  1.00  0.00           H  
ATOM   1574  O   ALA A 107      -9.317  11.125 -19.163  1.00  0.00           O  
ATOM   1575  N   PHE A 108      -9.732   9.143 -20.134  1.00  0.00           N  
ATOM   1576  H   PHE A 108      -9.400   8.290 -20.876  1.00  0.00           H  
ATOM   1577  CA  PHE A 108     -11.005   8.919 -19.450  1.00  0.00           C  
ATOM   1578  HA  PHE A 108     -11.762   9.786 -19.769  1.00  0.00           H  
ATOM   1579  C   PHE A 108     -10.847   8.813 -17.927  1.00  0.00           C  
ATOM   1580  CB  PHE A 108     -11.660   7.658 -20.023  1.00  0.00           C  
ATOM   1581  HB2 PHE A 108     -11.268   6.543 -20.190  1.00  0.00           H  
ATOM   1582  HB3 PHE A 108     -12.078   7.826 -21.138  1.00  0.00           H  
ATOM   1583  O   PHE A 108     -11.555   9.492 -17.183  1.00  0.00           O  
ATOM   1584  CG  PHE A 108     -12.971   7.298 -19.356  1.00  0.00           C  
ATOM   1585  CD1 PHE A 108     -13.012   6.304 -18.360  1.00  0.00           C  
ATOM   1586  HD1 PHE A 108     -12.208   5.618 -17.822  1.00  0.00           H  
ATOM   1587  CD2 PHE A 108     -14.153   7.963 -19.730  1.00  0.00           C  
ATOM   1588  HD2 PHE A 108     -14.313   8.831 -20.527  1.00  0.00           H  
ATOM   1589  CE1 PHE A 108     -14.237   5.947 -17.771  1.00  0.00           C  
ATOM   1590  HE1 PHE A 108     -14.368   5.152 -16.896  1.00  0.00           H  
ATOM   1591  CE2 PHE A 108     -15.379   7.604 -19.146  1.00  0.00           C  
ATOM   1592  HE2 PHE A 108     -16.318   8.270 -19.448  1.00  0.00           H  
ATOM   1593  CZ  PHE A 108     -15.424   6.578 -18.185  1.00  0.00           C  
ATOM   1594  HZ  PHE A 108     -16.386   5.875 -18.188  1.00  0.00           H  
ATOM   1595  N   ARG A 109      -9.909   7.988 -17.441  1.00  0.00           N  
ATOM   1596  H   ARG A 109      -9.197   7.610 -18.298  1.00  0.00           H  
ATOM   1597  CA  ARG A 109      -9.668   7.809 -15.999  1.00  0.00           C  
ATOM   1598  HA  ARG A 109     -10.811   7.917 -15.685  1.00  0.00           H  
ATOM   1599  C   ARG A 109      -9.121   9.079 -15.357  1.00  0.00           C  
ATOM   1600  CB  ARG A 109      -8.710   6.630 -15.769  1.00  0.00           C  
ATOM   1601  HB2 ARG A 109      -8.365   6.514 -14.633  1.00  0.00           H  
ATOM   1602  HB3 ARG A 109      -7.626   6.715 -16.263  1.00  0.00           H  
ATOM   1603  O   ARG A 109      -9.576   9.444 -14.278  1.00  0.00           O  
ATOM   1604  CG  ARG A 109      -9.328   5.258 -16.075  1.00  0.00           C  
ATOM   1605  HG2 ARG A 109      -8.565   4.398 -15.758  1.00  0.00           H  
ATOM   1606  HG3 ARG A 109      -9.618   4.920 -17.189  1.00  0.00           H  
ATOM   1607  CD  ARG A 109     -10.471   4.889 -15.125  1.00  0.00           C  
ATOM   1608  HD2 ARG A 109     -11.164   5.792 -15.523  1.00  0.00           H  
ATOM   1609  HD3 ARG A 109     -11.113   4.977 -14.120  1.00  0.00           H  
ATOM   1610  NE  ARG A 109     -10.768   3.448 -15.216  1.00  0.00           N  
ATOM   1611  HE  ARG A 109     -10.658   2.779 -16.197  1.00  0.00           H  
ATOM   1612  NH1 ARG A 109     -11.919   3.255 -13.236  1.00  0.00           N  
ATOM   1613 HH11 ARG A 109     -11.397   3.638 -12.245  1.00  0.00           H  
ATOM   1614 HH12 ARG A 109     -12.927   2.647 -13.035  1.00  0.00           H  
ATOM   1615  NH2 ARG A 109     -11.277   1.419 -14.328  1.00  0.00           N  
ATOM   1616 HH21 ARG A 109     -10.388   0.850 -13.777  1.00  0.00           H  
ATOM   1617 HH22 ARG A 109     -11.985   0.610 -14.843  1.00  0.00           H  
ATOM   1618  CZ  ARG A 109     -11.329   2.719 -14.268  1.00  0.00           C  
ATOM   1619  N   LYS A 110      -8.211   9.779 -16.036  1.00  0.00           N  
ATOM   1620  H   LYS A 110      -8.027   9.073 -16.955  1.00  0.00           H  
ATOM   1621  CA  LYS A 110      -7.652  11.065 -15.605  1.00  0.00           C  
ATOM   1622  HA  LYS A 110      -7.385  10.967 -14.454  1.00  0.00           H  
ATOM   1623  C   LYS A 110      -8.748  12.112 -15.413  1.00  0.00           C  
ATOM   1624  CB  LYS A 110      -6.622  11.527 -16.649  1.00  0.00           C  
ATOM   1625  HB2 LYS A 110      -5.658  11.258 -17.312  1.00  0.00           H  
ATOM   1626  HB3 LYS A 110      -7.387  11.336 -17.552  1.00  0.00           H  
ATOM   1627  O   LYS A 110      -8.830  12.737 -14.359  1.00  0.00           O  
ATOM   1628  CG  LYS A 110      -5.818  12.741 -16.174  1.00  0.00           C  
ATOM   1629  HG2 LYS A 110      -6.673  13.507 -15.836  1.00  0.00           H  
ATOM   1630  HG3 LYS A 110      -5.454  13.531 -17.004  1.00  0.00           H  
ATOM   1631  CD  LYS A 110      -4.702  12.302 -15.227  1.00  0.00           C  
ATOM   1632  HD2 LYS A 110      -5.252  11.457 -14.596  1.00  0.00           H  
ATOM   1633  HD3 LYS A 110      -3.845  11.653 -15.758  1.00  0.00           H  
ATOM   1634  CE  LYS A 110      -3.992  13.531 -14.670  1.00  0.00           C  
ATOM   1635  HE2 LYS A 110      -4.971  13.894 -14.069  1.00  0.00           H  
ATOM   1636  HE3 LYS A 110      -3.842  14.531 -15.335  1.00  0.00           H  
ATOM   1637  NZ  LYS A 110      -2.633  13.161 -14.247  1.00  0.00           N  
ATOM   1638  HZ1 LYS A 110      -2.824  13.850 -13.304  1.00  0.00           H  
ATOM   1639  HZ2 LYS A 110      -1.971  12.186 -14.078  1.00  0.00           H  
ATOM   1640  HZ3 LYS A 110      -2.226  13.395 -15.350  1.00  0.00           H  
ATOM   1641  N   ALA A 111      -9.652  12.246 -16.385  1.00  0.00           N  
ATOM   1642  H   ALA A 111      -9.392  11.916 -17.483  1.00  0.00           H  
ATOM   1643  CA  ALA A 111     -10.763  13.196 -16.314  1.00  0.00           C  
ATOM   1644  HA  ALA A 111     -10.341  14.305 -16.173  1.00  0.00           H  
ATOM   1645  C   ALA A 111     -11.717  12.931 -15.132  1.00  0.00           C  
ATOM   1646  CB  ALA A 111     -11.512  13.149 -17.650  1.00  0.00           C  
ATOM   1647  HB1 ALA A 111     -12.541  12.551 -17.759  1.00  0.00           H  
ATOM   1648  HB2 ALA A 111     -11.956  14.258 -17.806  1.00  0.00           H  
ATOM   1649  HB3 ALA A 111     -10.980  13.219 -18.724  1.00  0.00           H  
ATOM   1650  O   ALA A 111     -12.388  13.847 -14.659  1.00  0.00           O  
ATOM   1651  N   GLN A 112     -11.774  11.692 -14.634  1.00  0.00           N  
ATOM   1652  H   GLN A 112     -11.230  10.740 -15.074  1.00  0.00           H  
ATOM   1653  CA  GLN A 112     -12.637  11.305 -13.521  1.00  0.00           C  
ATOM   1654  HA  GLN A 112     -13.595  12.019 -13.505  1.00  0.00           H  
ATOM   1655  C   GLN A 112     -12.013  11.505 -12.135  1.00  0.00           C  
ATOM   1656  CB  GLN A 112     -13.080   9.850 -13.708  1.00  0.00           C  
ATOM   1657  HB2 GLN A 112     -13.542   9.513 -12.659  1.00  0.00           H  
ATOM   1658  HB3 GLN A 112     -12.391   8.935 -14.041  1.00  0.00           H  
ATOM   1659  O   GLN A 112     -12.747  11.456 -11.150  1.00  0.00           O  
ATOM   1660  CG  GLN A 112     -14.088   9.721 -14.854  1.00  0.00           C  
ATOM   1661  HG2 GLN A 112     -13.905  10.042 -15.990  1.00  0.00           H  
ATOM   1662  HG3 GLN A 112     -15.085  10.339 -14.602  1.00  0.00           H  
ATOM   1663  CD  GLN A 112     -14.662   8.317 -14.968  1.00  0.00           C  
ATOM   1664  NE2 GLN A 112     -15.761   8.172 -15.668  1.00  0.00           N  
ATOM   1665 HE21 GLN A 112     -16.299   8.274 -16.725  1.00  0.00           H  
ATOM   1666 HE22 GLN A 112     -16.725   8.451 -15.016  1.00  0.00           H  
ATOM   1667  OE1 GLN A 112     -14.178   7.337 -14.421  1.00  0.00           O  
ATOM   1668  N   GLU A 113     -10.704  11.739 -12.009  1.00  0.00           N  
ATOM   1669  H   GLU A 113     -10.315  12.540 -12.794  1.00  0.00           H  
ATOM   1670  CA  GLU A 113     -10.031  11.766 -10.698  1.00  0.00           C  
ATOM   1671  HA  GLU A 113     -10.008  10.815  -9.982  1.00  0.00           H  
ATOM   1672  C   GLU A 113     -10.670  12.757  -9.721  1.00  0.00           C  
ATOM   1673  CB  GLU A 113      -8.551  12.126 -10.866  1.00  0.00           C  
ATOM   1674  HB2 GLU A 113      -8.120  12.357  -9.768  1.00  0.00           H  
ATOM   1675  HB3 GLU A 113      -8.339  13.205 -11.351  1.00  0.00           H  
ATOM   1676  O   GLU A 113     -10.898  12.429  -8.557  1.00  0.00           O  
ATOM   1677  CG  GLU A 113      -7.762  11.007 -11.541  1.00  0.00           C  
ATOM   1678  HG2 GLU A 113      -7.764  10.022 -10.863  1.00  0.00           H  
ATOM   1679  HG3 GLU A 113      -8.344  10.621 -12.510  1.00  0.00           H  
ATOM   1680  CD  GLU A 113      -6.277  11.349 -11.542  1.00  0.00           C  
ATOM   1681  OE1 GLU A 113      -5.507  10.640 -10.861  1.00  0.00           O  
ATOM   1682  OE2 GLU A 113      -5.870  12.334 -12.186  1.00  0.00           O  
ATOM   1683  N   SER A 114     -11.035  13.945 -10.208  1.00  0.00           N  
ATOM   1684  H   SER A 114     -10.627  14.428 -11.214  1.00  0.00           H  
ATOM   1685  CA  SER A 114     -11.642  15.005  -9.398  1.00  0.00           C  
ATOM   1686  HA  SER A 114     -10.842  15.365  -8.591  1.00  0.00           H  
ATOM   1687  C   SER A 114     -13.012  14.623  -8.824  1.00  0.00           C  
ATOM   1688  CB  SER A 114     -11.757  16.276 -10.242  1.00  0.00           C  
ATOM   1689  HB2 SER A 114     -10.827  16.824 -10.759  1.00  0.00           H  
ATOM   1690  HB3 SER A 114     -12.162  17.199  -9.595  1.00  0.00           H  
ATOM   1691  O   SER A 114     -13.335  15.034  -7.710  1.00  0.00           O  
ATOM   1692  OG  SER A 114     -12.621  16.055 -11.340  1.00  0.00           O  
ATOM   1693  HG  SER A 114     -13.358  16.968 -11.492  1.00  0.00           H  
ATOM   1694  N   HIS A 115     -13.792  13.810  -9.545  1.00  0.00           N  
ATOM   1695  H   HIS A 115     -13.826  13.930 -10.727  1.00  0.00           H  
ATOM   1696  CA  HIS A 115     -15.115  13.337  -9.125  1.00  0.00           C  
ATOM   1697  HA  HIS A 115     -15.794  14.208  -8.670  1.00  0.00           H  
ATOM   1698  C   HIS A 115     -15.029  12.289  -8.005  1.00  0.00           C  
ATOM   1699  CB  HIS A 115     -15.836  12.770 -10.360  1.00  0.00           C  
ATOM   1700  HB2 HIS A 115     -15.547  11.925 -11.150  1.00  0.00           H  
ATOM   1701  HB3 HIS A 115     -16.206  13.629 -11.110  1.00  0.00           H  
ATOM   1702  O   HIS A 115     -15.936  12.165  -7.183  1.00  0.00           O  
ATOM   1703  CG  HIS A 115     -17.220  12.252 -10.065  1.00  0.00           C  
ATOM   1704  CD2 HIS A 115     -18.392  12.955 -10.143  1.00  0.00           C  
ATOM   1705  HD2 HIS A 115     -18.763  14.084 -10.159  1.00  0.00           H  
ATOM   1706  ND1 HIS A 115     -17.534  10.986  -9.623  1.00  0.00           N  
ATOM   1707  HD1 HIS A 115     -16.965  10.171  -8.982  1.00  0.00           H  
ATOM   1708  CE1 HIS A 115     -18.861  10.936  -9.423  1.00  0.00           C  
ATOM   1709  HE1 HIS A 115     -19.644  10.287  -8.816  1.00  0.00           H  
ATOM   1710  NE2 HIS A 115     -19.431  12.108  -9.740  1.00  0.00           N  
ATOM   1711  N   PHE A 116     -13.934  11.527  -7.960  1.00  0.00           N  
ATOM   1712  H   PHE A 116     -12.982  11.753  -8.621  1.00  0.00           H  
ATOM   1713  CA  PHE A 116     -13.722  10.457  -6.983  1.00  0.00           C  
ATOM   1714  HA  PHE A 116     -14.761  10.361  -6.411  1.00  0.00           H  
ATOM   1715  C   PHE A 116     -12.773  10.843  -5.843  1.00  0.00           C  
ATOM   1716  CB  PHE A 116     -13.268   9.196  -7.722  1.00  0.00           C  
ATOM   1717  HB2 PHE A 116     -12.272   9.547  -8.286  1.00  0.00           H  
ATOM   1718  HB3 PHE A 116     -12.683   8.364  -7.098  1.00  0.00           H  
ATOM   1719  O   PHE A 116     -12.501  10.010  -4.979  1.00  0.00           O  
ATOM   1720  CG  PHE A 116     -14.377   8.556  -8.531  1.00  0.00           C  
ATOM   1721  CD1 PHE A 116     -15.221   7.610  -7.929  1.00  0.00           C  
ATOM   1722  HD1 PHE A 116     -15.173   7.749  -6.757  1.00  0.00           H  
ATOM   1723  CD2 PHE A 116     -14.564   8.883  -9.884  1.00  0.00           C  
ATOM   1724  HD2 PHE A 116     -13.995   9.799 -10.363  1.00  0.00           H  
ATOM   1725  CE1 PHE A 116     -16.237   6.988  -8.675  1.00  0.00           C  
ATOM   1726  HE1 PHE A 116     -16.816   6.047  -8.255  1.00  0.00           H  
ATOM   1727  CE2 PHE A 116     -15.578   8.267 -10.634  1.00  0.00           C  
ATOM   1728  HE2 PHE A 116     -16.002   8.613 -11.690  1.00  0.00           H  
ATOM   1729  CZ  PHE A 116     -16.416   7.317 -10.029  1.00  0.00           C  
ATOM   1730  HZ  PHE A 116     -17.386   7.087 -10.678  1.00  0.00           H  
ATOM   1731  N   HIS A 117     -12.280  12.081  -5.818  1.00  0.00           N  
ATOM   1732  H   HIS A 117     -12.959  12.989  -6.175  1.00  0.00           H  
ATOM   1733  CA  HIS A 117     -11.337  12.542  -4.808  1.00  0.00           C  
ATOM   1734  HA  HIS A 117     -10.520  11.749  -5.174  1.00  0.00           H  
ATOM   1735  C   HIS A 117     -12.042  12.791  -3.456  1.00  0.00           C  
ATOM   1736  CB  HIS A 117     -10.625  13.791  -5.334  1.00  0.00           C  
ATOM   1737  HB2 HIS A 117     -10.066  13.827  -6.386  1.00  0.00           H  
ATOM   1738  HB3 HIS A 117     -11.319  14.761  -5.319  1.00  0.00           H  
ATOM   1739  O   HIS A 117     -12.929  13.651  -3.386  1.00  0.00           O  
ATOM   1740  CG  HIS A 117      -9.439  14.169  -4.493  1.00  0.00           C  
ATOM   1741  CD2 HIS A 117      -9.460  14.946  -3.372  1.00  0.00           C  
ATOM   1742  HD2 HIS A 117      -9.779  15.634  -2.463  1.00  0.00           H  
ATOM   1743  ND1 HIS A 117      -8.138  13.754  -4.669  1.00  0.00           N  
ATOM   1744  HD1 HIS A 117      -7.663  13.257  -5.633  1.00  0.00           H  
ATOM   1745  CE1 HIS A 117      -7.396  14.287  -3.684  1.00  0.00           C  
ATOM   1746  HE1 HIS A 117      -6.229  14.448  -3.618  1.00  0.00           H  
ATOM   1747  NE2 HIS A 117      -8.164  15.043  -2.882  1.00  0.00           N  
ATOM   1748  N   PRO A 118     -11.674  12.082  -2.370  1.00  0.00           N  
ATOM   1749  CA  PRO A 118     -12.304  12.235  -1.061  1.00  0.00           C  
ATOM   1750  HA  PRO A 118     -13.480  12.262  -1.256  1.00  0.00           H  
ATOM   1751  C   PRO A 118     -11.769  13.480  -0.337  1.00  0.00           C  
ATOM   1752  CB  PRO A 118     -11.999  10.928  -0.330  1.00  0.00           C  
ATOM   1753  HB2 PRO A 118     -12.136  11.160   0.828  1.00  0.00           H  
ATOM   1754  HB3 PRO A 118     -12.670   9.979  -0.548  1.00  0.00           H  
ATOM   1755  O   PRO A 118     -10.958  13.390   0.582  1.00  0.00           O  
ATOM   1756  CG  PRO A 118     -10.618  10.547  -0.862  1.00  0.00           C  
ATOM   1757  HG2 PRO A 118     -10.084   9.477  -0.810  1.00  0.00           H  
ATOM   1758  HG3 PRO A 118      -9.836  11.235  -0.275  1.00  0.00           H  
ATOM   1759  CD  PRO A 118     -10.657  11.035  -2.310  1.00  0.00           C  
ATOM   1760  HD2 PRO A 118     -10.878  10.598  -3.404  1.00  0.00           H  
ATOM   1761  HD3 PRO A 118      -9.506  10.710  -2.455  1.00  0.00           H  
ATOM   1762  N   ARG A 119     -12.220  14.664  -0.767  1.00  0.00           N  
ATOM   1763  H   ARG A 119     -13.147  14.868  -1.485  1.00  0.00           H  
ATOM   1764  CA  ARG A 119     -11.814  15.943  -0.166  1.00  0.00           C  
ATOM   1765  HA  ARG A 119     -10.623  15.923  -0.193  1.00  0.00           H  
ATOM   1766  C   ARG A 119     -12.164  15.957   1.321  1.00  0.00           C  
ATOM   1767  CB  ARG A 119     -12.488  17.131  -0.873  1.00  0.00           C  
ATOM   1768  HB2 ARG A 119     -12.247  18.138  -0.267  1.00  0.00           H  
ATOM   1769  HB3 ARG A 119     -13.680  17.156  -0.757  1.00  0.00           H  
ATOM   1770  O   ARG A 119     -13.337  15.846   1.667  1.00  0.00           O  
ATOM   1771  CG  ARG A 119     -12.061  17.260  -2.338  1.00  0.00           C  
ATOM   1772  HG2 ARG A 119     -11.686  16.774  -3.367  1.00  0.00           H  
ATOM   1773  HG3 ARG A 119     -10.959  17.567  -1.947  1.00  0.00           H  
ATOM   1774  CD  ARG A 119     -12.710  18.473  -3.000  1.00  0.00           C  
ATOM   1775  HD2 ARG A 119     -12.167  19.402  -2.477  1.00  0.00           H  
ATOM   1776  HD3 ARG A 119     -13.896  18.618  -2.925  1.00  0.00           H  
ATOM   1777  NE  ARG A 119     -12.412  18.497  -4.445  1.00  0.00           N  
ATOM   1778  HE  ARG A 119     -12.685  17.590  -5.170  1.00  0.00           H  
ATOM   1779  NH1 ARG A 119     -12.411  20.776  -4.738  1.00  0.00           N  
ATOM   1780 HH11 ARG A 119     -11.429  21.394  -4.474  1.00  0.00           H  
ATOM   1781 HH12 ARG A 119     -13.403  21.432  -4.756  1.00  0.00           H  
ATOM   1782  NH2 ARG A 119     -12.024  19.433  -6.479  1.00  0.00           N  
ATOM   1783 HH21 ARG A 119     -12.573  20.098  -7.298  1.00  0.00           H  
ATOM   1784 HH22 ARG A 119     -11.017  18.948  -6.883  1.00  0.00           H  
ATOM   1785  CZ  ARG A 119     -12.283  19.566  -5.209  1.00  0.00           C  
ATOM   1786  N   GLU A 120     -11.145  16.111   2.166  1.00  0.00           N  
ATOM   1787  H   GLU A 120      -9.977  16.139   1.937  1.00  0.00           H  
ATOM   1788  CA  GLU A 120     -11.286  16.298   3.615  1.00  0.00           C  
ATOM   1789  HA  GLU A 120     -10.236  16.263   4.179  1.00  0.00           H  
ATOM   1790  C   GLU A 120     -12.175  15.238   4.297  1.00  0.00           C  
ATOM   1791  CB  GLU A 120     -11.739  17.733   3.921  1.00  0.00           C  
ATOM   1792  HB2 GLU A 120     -12.875  17.803   3.524  1.00  0.00           H  
ATOM   1793  HB3 GLU A 120     -11.724  18.071   5.069  1.00  0.00           H  
ATOM   1794  O   GLU A 120     -13.039  15.561   5.114  1.00  0.00           O  
ATOM   1795  CG  GLU A 120     -10.784  18.813   3.397  1.00  0.00           C  
ATOM   1796  HG2 GLU A 120     -10.652  19.004   2.227  1.00  0.00           H  
ATOM   1797  HG3 GLU A 120      -9.720  18.841   3.938  1.00  0.00           H  
ATOM   1798  CD  GLU A 120     -11.264  20.233   3.737  1.00  0.00           C  
ATOM   1799  OE1 GLU A 120     -10.470  21.166   3.491  1.00  0.00           O  
ATOM   1800  OE2 GLU A 120     -12.423  20.386   4.192  1.00  0.00           O  
ATOM   1801  N   ALA A 121     -11.954  13.956   3.977  1.00  0.00           N  
ATOM   1802  H   ALA A 121     -10.896  13.808   3.461  1.00  0.00           H  
ATOM   1803  CA  ALA A 121     -12.750  12.824   4.472  1.00  0.00           C  
ATOM   1804  HA  ALA A 121     -13.872  13.079   4.184  1.00  0.00           H  
ATOM   1805  C   ALA A 121     -12.997  12.824   5.991  1.00  0.00           C  
ATOM   1806  CB  ALA A 121     -12.045  11.534   4.043  1.00  0.00           C  
ATOM   1807  HB1 ALA A 121     -12.741  10.585   3.888  1.00  0.00           H  
ATOM   1808  HB2 ALA A 121     -11.332  11.573   3.088  1.00  0.00           H  
ATOM   1809  HB3 ALA A 121     -11.321  11.169   4.918  1.00  0.00           H  
ATOM   1810  O   ALA A 121     -14.048  12.377   6.449  1.00  0.00           O  
ATOM   1811  N   LEU A 122     -12.046  13.345   6.770  1.00  0.00           N  
ATOM   1812  H   LEU A 122     -11.162  14.038   6.402  1.00  0.00           H  
ATOM   1813  CA  LEU A 122     -12.113  13.371   8.230  1.00  0.00           C  
ATOM   1814  HA  LEU A 122     -12.985  12.663   8.609  1.00  0.00           H  
ATOM   1815  C   LEU A 122     -12.619  14.694   8.825  1.00  0.00           C  
ATOM   1816  CB  LEU A 122     -10.744  12.964   8.797  1.00  0.00           C  
ATOM   1817  HB2 LEU A 122     -10.701  13.157   9.982  1.00  0.00           H  
ATOM   1818  HB3 LEU A 122     -10.027  13.875   8.487  1.00  0.00           H  
ATOM   1819  O   LEU A 122     -12.889  14.737  10.020  1.00  0.00           O  
ATOM   1820  CG  LEU A 122     -10.246  11.589   8.313  1.00  0.00           C  
ATOM   1821  HG  LEU A 122     -10.158  11.475   7.132  1.00  0.00           H  
ATOM   1822  CD1 LEU A 122      -8.924  11.263   8.996  1.00  0.00           C  
ATOM   1823 HD11 LEU A 122      -8.938  10.314   9.713  1.00  0.00           H  
ATOM   1824 HD12 LEU A 122      -8.486  12.110   9.720  1.00  0.00           H  
ATOM   1825 HD13 LEU A 122      -8.069  11.049   8.199  1.00  0.00           H  
ATOM   1826  CD2 LEU A 122     -11.229  10.464   8.626  1.00  0.00           C  
ATOM   1827 HD21 LEU A 122     -11.544  10.556   9.772  1.00  0.00           H  
ATOM   1828 HD22 LEU A 122     -10.753   9.438   8.242  1.00  0.00           H  
ATOM   1829 HD23 LEU A 122     -12.215  10.433   7.952  1.00  0.00           H  
ATOM   1830  N   ALA A 123     -12.814  15.758   8.036  1.00  0.00           N  
ATOM   1831  H   ALA A 123     -11.913  16.036   7.313  1.00  0.00           H  
ATOM   1832  CA  ALA A 123     -13.172  17.080   8.574  1.00  0.00           C  
ATOM   1833  HA  ALA A 123     -12.412  17.364   9.452  1.00  0.00           H  
ATOM   1834  C   ALA A 123     -14.526  17.110   9.306  1.00  0.00           C  
ATOM   1835  CB  ALA A 123     -13.153  18.105   7.436  1.00  0.00           C  
ATOM   1836  HB1 ALA A 123     -12.058  18.581   7.366  1.00  0.00           H  
ATOM   1837  HB2 ALA A 123     -13.851  17.963   6.477  1.00  0.00           H  
ATOM   1838  HB3 ALA A 123     -13.676  19.115   7.825  1.00  0.00           H  
ATOM   1839  O   ALA A 123     -14.759  17.967  10.153  1.00  0.00           O  
ATOM   1840  N   ARG A 124     -15.426  16.169   8.992  1.00  0.00           N  
ATOM   1841  H   ARG A 124     -15.510  15.493   8.019  1.00  0.00           H  
ATOM   1842  CA  ARG A 124     -16.756  16.041   9.616  1.00  0.00           C  
ATOM   1843  HA  ARG A 124     -17.013  16.825  10.480  1.00  0.00           H  
ATOM   1844  C   ARG A 124     -16.883  14.816  10.524  1.00  0.00           C  
ATOM   1845  CB  ARG A 124     -17.846  16.077   8.534  1.00  0.00           C  
ATOM   1846  HB2 ARG A 124     -17.964  15.287   7.638  1.00  0.00           H  
ATOM   1847  HB3 ARG A 124     -18.887  16.094   9.149  1.00  0.00           H  
ATOM   1848  O   ARG A 124     -17.998  14.461  10.903  1.00  0.00           O  
ATOM   1849  CG  ARG A 124     -17.812  17.379   7.723  1.00  0.00           C  
ATOM   1850  HG2 ARG A 124     -16.797  17.575   7.120  1.00  0.00           H  
ATOM   1851  HG3 ARG A 124     -18.081  18.310   8.437  1.00  0.00           H  
ATOM   1852  CD  ARG A 124     -18.969  17.401   6.725  1.00  0.00           C  
ATOM   1853  HD2 ARG A 124     -19.951  17.285   7.407  1.00  0.00           H  
ATOM   1854  HD3 ARG A 124     -18.870  16.691   5.763  1.00  0.00           H  
ATOM   1855  NE  ARG A 124     -18.925  18.622   5.901  1.00  0.00           N  
ATOM   1856  HE  ARG A 124     -18.009  19.373   6.005  1.00  0.00           H  
ATOM   1857  NH1 ARG A 124     -21.137  18.663   5.291  1.00  0.00           N  
ATOM   1858 HH11 ARG A 124     -21.728  18.024   4.479  1.00  0.00           H  
ATOM   1859 HH12 ARG A 124     -21.890  19.180   6.057  1.00  0.00           H  
ATOM   1860  NH2 ARG A 124     -19.756  20.266   4.571  1.00  0.00           N  
ATOM   1861 HH21 ARG A 124     -20.584  21.103   4.385  1.00  0.00           H  
ATOM   1862 HH22 ARG A 124     -18.829  20.660   3.931  1.00  0.00           H  
ATOM   1863  CZ  ARG A 124     -19.937  19.176   5.261  1.00  0.00           C  
ATOM   1864  N   GLN A 125     -15.774  14.149  10.845  1.00  0.00           N  
ATOM   1865  H   GLN A 125     -15.006  14.941  11.301  1.00  0.00           H  
ATOM   1866  CA  GLN A 125     -15.779  12.923  11.638  1.00  0.00           C  
ATOM   1867  HA  GLN A 125     -16.858  12.468  11.469  1.00  0.00           H  
ATOM   1868  C   GLN A 125     -15.507  13.220  13.119  1.00  0.00           C  
ATOM   1869  CB  GLN A 125     -14.759  11.921  11.080  1.00  0.00           C  
ATOM   1870  HB2 GLN A 125     -13.675  12.416  11.131  1.00  0.00           H  
ATOM   1871  HB3 GLN A 125     -14.833  11.088  11.926  1.00  0.00           H  
ATOM   1872  O   GLN A 125     -14.399  13.622  13.460  1.00  0.00           O  
ATOM   1873  CG  GLN A 125     -15.168  11.371   9.705  1.00  0.00           C  
ATOM   1874  HG2 GLN A 125     -14.394  10.543   9.349  1.00  0.00           H  
ATOM   1875  HG3 GLN A 125     -15.429  12.255   8.953  1.00  0.00           H  
ATOM   1876  CD  GLN A 125     -16.480  10.591   9.740  1.00  0.00           C  
ATOM   1877  NE2 GLN A 125     -17.217  10.564   8.660  1.00  0.00           N  
ATOM   1878 HE21 GLN A 125     -16.486  10.556   7.734  1.00  0.00           H  
ATOM   1879 HE22 GLN A 125     -17.959  11.479   8.470  1.00  0.00           H  
ATOM   1880  OE1 GLN A 125     -16.884  10.006  10.734  1.00  0.00           O  
ATOM   1881  N   PRO A 126     -16.477  12.993  14.025  1.00  0.00           N  
ATOM   1882  CA  PRO A 126     -16.286  13.274  15.448  1.00  0.00           C  
ATOM   1883  HA  PRO A 126     -15.653  14.266  15.648  1.00  0.00           H  
ATOM   1884  C   PRO A 126     -15.430  12.221  16.169  1.00  0.00           C  
ATOM   1885  CB  PRO A 126     -17.704  13.337  16.024  1.00  0.00           C  
ATOM   1886  HB2 PRO A 126     -17.983  13.279  17.189  1.00  0.00           H  
ATOM   1887  HB3 PRO A 126     -18.076  14.475  15.902  1.00  0.00           H  
ATOM   1888  O   PRO A 126     -14.862  12.519  17.213  1.00  0.00           O  
ATOM   1889  CG  PRO A 126     -18.503  12.395  15.123  1.00  0.00           C  
ATOM   1890  HG2 PRO A 126     -18.669  11.470  15.864  1.00  0.00           H  
ATOM   1891  HG3 PRO A 126     -19.687  12.513  14.955  1.00  0.00           H  
ATOM   1892  CD  PRO A 126     -17.851  12.585  13.757  1.00  0.00           C  
ATOM   1893  HD2 PRO A 126     -18.364  13.648  13.552  1.00  0.00           H  
ATOM   1894  HD3 PRO A 126     -18.222  11.766  12.981  1.00  0.00           H  
ATOM   1895  N   GLN A 127     -15.367  10.988  15.651  1.00  0.00           N  
ATOM   1896  H   GLN A 127     -15.858  10.606  14.637  1.00  0.00           H  
ATOM   1897  CA  GLN A 127     -14.725   9.848  16.326  1.00  0.00           C  
ATOM   1898  HA  GLN A 127     -13.951  10.241  17.147  1.00  0.00           H  
ATOM   1899  C   GLN A 127     -13.680   9.114  15.470  1.00  0.00           C  
ATOM   1900  CB  GLN A 127     -15.800   8.856  16.795  1.00  0.00           C  
ATOM   1901  HB2 GLN A 127     -16.270   8.316  15.846  1.00  0.00           H  
ATOM   1902  HB3 GLN A 127     -15.153   8.164  17.520  1.00  0.00           H  
ATOM   1903  O   GLN A 127     -13.016   8.209  15.969  1.00  0.00           O  
ATOM   1904  CG  GLN A 127     -16.789   9.428  17.820  1.00  0.00           C  
ATOM   1905  HG2 GLN A 127     -16.344   9.734  18.888  1.00  0.00           H  
ATOM   1906  HG3 GLN A 127     -17.490  10.355  17.565  1.00  0.00           H  
ATOM   1907  CD  GLN A 127     -17.765   8.363  18.316  1.00  0.00           C  
ATOM   1908  NE2 GLN A 127     -18.969   8.732  18.691  1.00  0.00           N  
ATOM   1909 HE21 GLN A 127     -19.025   9.322  19.729  1.00  0.00           H  
ATOM   1910 HE22 GLN A 127     -20.125   8.540  18.478  1.00  0.00           H  
ATOM   1911  OE1 GLN A 127     -17.484   7.176  18.354  1.00  0.00           O  
ATOM   1912  N   VAL A 128     -13.521   9.482  14.194  1.00  0.00           N  
ATOM   1913  H   VAL A 128     -13.332  10.656  14.119  1.00  0.00           H  
ATOM   1914  CA  VAL A 128     -12.528   8.876  13.292  1.00  0.00           C  
ATOM   1915  HA  VAL A 128     -12.159   7.861  13.794  1.00  0.00           H  
ATOM   1916  C   VAL A 128     -11.391   9.865  13.076  1.00  0.00           C  
ATOM   1917  CB  VAL A 128     -13.144   8.415  11.956  1.00  0.00           C  
ATOM   1918  HB  VAL A 128     -13.446   9.271  11.192  1.00  0.00           H  
ATOM   1919  O   VAL A 128     -11.571  10.912  12.461  1.00  0.00           O  
ATOM   1920  CG1 VAL A 128     -12.100   7.716  11.076  1.00  0.00           C  
ATOM   1921 HG11 VAL A 128     -11.961   6.623  11.529  1.00  0.00           H  
ATOM   1922 HG12 VAL A 128     -11.005   8.199  11.086  1.00  0.00           H  
ATOM   1923 HG13 VAL A 128     -12.177   7.614   9.894  1.00  0.00           H  
ATOM   1924  CG2 VAL A 128     -14.301   7.433  12.175  1.00  0.00           C  
ATOM   1925 HG21 VAL A 128     -14.275   6.756  13.161  1.00  0.00           H  
ATOM   1926 HG22 VAL A 128     -14.485   6.617  11.330  1.00  0.00           H  
ATOM   1927 HG23 VAL A 128     -15.296   8.072  12.332  1.00  0.00           H  
ATOM   1928  N   THR A 129     -10.209   9.516  13.575  1.00  0.00           N  
ATOM   1929  H   THR A 129     -10.449   9.043  14.640  1.00  0.00           H  
ATOM   1930  CA  THR A 129      -8.977  10.305  13.433  1.00  0.00           C  
ATOM   1931  HA  THR A 129      -9.287  11.436  13.209  1.00  0.00           H  
ATOM   1932  C   THR A 129      -8.094   9.765  12.307  1.00  0.00           C  
ATOM   1933  CB  THR A 129      -8.185  10.342  14.751  1.00  0.00           C  
ATOM   1934  HB  THR A 129      -7.307  11.152  14.752  1.00  0.00           H  
ATOM   1935  O   THR A 129      -8.217   8.599  11.914  1.00  0.00           O  
ATOM   1936  CG2 THR A 129      -9.027  10.817  15.934  1.00  0.00           C  
ATOM   1937 HG21 THR A 129     -10.174  10.730  16.281  1.00  0.00           H  
ATOM   1938 HG22 THR A 129      -8.645  10.567  17.049  1.00  0.00           H  
ATOM   1939 HG23 THR A 129      -8.999  12.013  16.076  1.00  0.00           H  
ATOM   1940  OG1 THR A 129      -7.680   9.059  15.054  1.00  0.00           O  
ATOM   1941  HG1 THR A 129      -7.176   9.060  16.128  1.00  0.00           H  
ATOM   1942  N   ALA A 130      -7.151  10.580  11.822  1.00  0.00           N  
ATOM   1943  H   ALA A 130      -7.249  11.712  12.175  1.00  0.00           H  
ATOM   1944  CA  ALA A 130      -6.152  10.151  10.837  1.00  0.00           C  
ATOM   1945  HA  ALA A 130      -6.482   9.766   9.766  1.00  0.00           H  
ATOM   1946  C   ALA A 130      -5.339   8.940  11.331  1.00  0.00           C  
ATOM   1947  CB  ALA A 130      -5.244  11.344  10.519  1.00  0.00           C  
ATOM   1948  HB1 ALA A 130      -5.472  12.234   9.751  1.00  0.00           H  
ATOM   1949  HB2 ALA A 130      -4.088  11.039  10.433  1.00  0.00           H  
ATOM   1950  HB3 ALA A 130      -5.014  12.162  11.376  1.00  0.00           H  
ATOM   1951  O   ALA A 130      -5.066   8.018  10.565  1.00  0.00           O  
ATOM   1952  N   GLU A 131      -5.037   8.896  12.630  1.00  0.00           N  
ATOM   1953  H   GLU A 131      -4.776   9.961  13.096  1.00  0.00           H  
ATOM   1954  CA  GLU A 131      -4.367   7.769  13.278  1.00  0.00           C  
ATOM   1955  HA  GLU A 131      -3.366   7.843  12.633  1.00  0.00           H  
ATOM   1956  C   GLU A 131      -5.228   6.497  13.250  1.00  0.00           C  
ATOM   1957  CB  GLU A 131      -4.047   8.168  14.721  1.00  0.00           C  
ATOM   1958  HB2 GLU A 131      -3.269   9.080  14.614  1.00  0.00           H  
ATOM   1959  HB3 GLU A 131      -4.844   8.659  15.465  1.00  0.00           H  
ATOM   1960  O   GLU A 131      -4.745   5.431  12.870  1.00  0.00           O  
ATOM   1961  CG  GLU A 131      -3.127   7.150  15.408  1.00  0.00           C  
ATOM   1962  HG2 GLU A 131      -1.935   7.343  15.440  1.00  0.00           H  
ATOM   1963  HG3 GLU A 131      -3.065   6.266  14.606  1.00  0.00           H  
ATOM   1964  CD  GLU A 131      -3.069   7.344  16.926  1.00  0.00           C  
ATOM   1965  OE1 GLU A 131      -2.643   6.368  17.590  1.00  0.00           O  
ATOM   1966  OE2 GLU A 131      -3.594   8.362  17.417  1.00  0.00           O  
ATOM   1967  N   SER A 132      -6.520   6.592  13.591  1.00  0.00           N  
ATOM   1968  H   SER A 132      -6.667   7.323  14.511  1.00  0.00           H  
ATOM   1969  CA  SER A 132      -7.427   5.437  13.543  1.00  0.00           C  
ATOM   1970  HA  SER A 132      -7.151   4.556  14.298  1.00  0.00           H  
ATOM   1971  C   SER A 132      -7.582   4.886  12.119  1.00  0.00           C  
ATOM   1972  CB  SER A 132      -8.786   5.788  14.159  1.00  0.00           C  
ATOM   1973  HB2 SER A 132      -9.494   4.853  14.415  1.00  0.00           H  
ATOM   1974  HB3 SER A 132      -8.743   6.112  15.317  1.00  0.00           H  
ATOM   1975  O   SER A 132      -7.573   3.668  11.927  1.00  0.00           O  
ATOM   1976  OG  SER A 132      -9.536   6.656  13.334  1.00  0.00           O  
ATOM   1977  HG  SER A 132      -9.189   7.751  13.538  1.00  0.00           H  
ATOM   1978  N   ARG A 133      -7.635   5.770  11.107  1.00  0.00           N  
ATOM   1979  H   ARG A 133      -7.521   6.904  11.399  1.00  0.00           H  
ATOM   1980  CA  ARG A 133      -7.623   5.402   9.682  1.00  0.00           C  
ATOM   1981  HA  ARG A 133      -8.501   4.669   9.356  1.00  0.00           H  
ATOM   1982  C   ARG A 133      -6.329   4.681   9.315  1.00  0.00           C  
ATOM   1983  CB  ARG A 133      -7.848   6.658   8.822  1.00  0.00           C  
ATOM   1984  HB2 ARG A 133      -7.002   7.474   9.038  1.00  0.00           H  
ATOM   1985  HB3 ARG A 133      -8.906   7.182   9.032  1.00  0.00           H  
ATOM   1986  O   ARG A 133      -6.393   3.613   8.712  1.00  0.00           O  
ATOM   1987  CG  ARG A 133      -7.887   6.337   7.318  1.00  0.00           C  
ATOM   1988  HG2 ARG A 133      -6.868   5.788   7.041  1.00  0.00           H  
ATOM   1989  HG3 ARG A 133      -8.814   5.700   6.926  1.00  0.00           H  
ATOM   1990  CD  ARG A 133      -7.866   7.627   6.495  1.00  0.00           C  
ATOM   1991  HD2 ARG A 133      -8.870   8.272   6.546  1.00  0.00           H  
ATOM   1992  HD3 ARG A 133      -7.053   8.351   6.980  1.00  0.00           H  
ATOM   1993  NE  ARG A 133      -7.734   7.353   5.054  1.00  0.00           N  
ATOM   1994  HE  ARG A 133      -8.521   7.993   4.440  1.00  0.00           H  
ATOM   1995  NH1 ARG A 133      -5.450   6.978   4.903  1.00  0.00           N  
ATOM   1996 HH11 ARG A 133      -4.476   6.867   4.231  1.00  0.00           H  
ATOM   1997 HH12 ARG A 133      -4.951   7.242   5.949  1.00  0.00           H  
ATOM   1998  NH2 ARG A 133      -6.701   6.838   3.099  1.00  0.00           N  
ATOM   1999 HH21 ARG A 133      -5.939   6.239   2.415  1.00  0.00           H  
ATOM   2000 HH22 ARG A 133      -7.109   7.554   2.251  1.00  0.00           H  
ATOM   2001  CZ  ARG A 133      -6.638   7.066   4.371  1.00  0.00           C  
ATOM   2002  N   CYS A 134      -5.179   5.226   9.710  1.00  0.00           N  
ATOM   2003  H   CYS A 134      -4.938   6.245  10.242  1.00  0.00           H  
ATOM   2004  CA  CYS A 134      -3.879   4.608   9.465  1.00  0.00           C  
ATOM   2005  HA  CYS A 134      -3.638   4.481   8.310  1.00  0.00           H  
ATOM   2006  C   CYS A 134      -3.786   3.211  10.090  1.00  0.00           C  
ATOM   2007  CB  CYS A 134      -2.778   5.550   9.966  1.00  0.00           C  
ATOM   2008  HB2 CYS A 134      -2.340   5.584  11.078  1.00  0.00           H  
ATOM   2009  HB3 CYS A 134      -2.350   6.547   9.475  1.00  0.00           H  
ATOM   2010  O   CYS A 134      -3.386   2.272   9.406  1.00  0.00           O  
ATOM   2011  SG  CYS A 134      -1.161   4.799   9.630  1.00  0.00           S  
ATOM   2012  HG  CYS A 134       0.012   4.694   9.737  1.00  0.00           H  
ATOM   2013  N   LYS A 135      -4.248   3.028  11.335  1.00  0.00           N  
ATOM   2014  H   LYS A 135      -4.110   3.899  12.112  1.00  0.00           H  
ATOM   2015  CA  LYS A 135      -4.303   1.714  12.002  1.00  0.00           C  
ATOM   2016  HA  LYS A 135      -3.255   1.148  11.999  1.00  0.00           H  
ATOM   2017  C   LYS A 135      -5.187   0.721  11.245  1.00  0.00           C  
ATOM   2018  CB  LYS A 135      -4.789   1.879  13.453  1.00  0.00           C  
ATOM   2019  HB2 LYS A 135      -4.850   0.838  14.061  1.00  0.00           H  
ATOM   2020  HB3 LYS A 135      -5.976   2.015  13.368  1.00  0.00           H  
ATOM   2021  O   LYS A 135      -4.766  -0.407  10.995  1.00  0.00           O  
ATOM   2022  CG  LYS A 135      -3.718   2.512  14.354  1.00  0.00           C  
ATOM   2023  HG2 LYS A 135      -2.731   1.828  14.403  1.00  0.00           H  
ATOM   2024  HG3 LYS A 135      -3.282   3.543  13.949  1.00  0.00           H  
ATOM   2025  CD  LYS A 135      -4.265   2.811  15.757  1.00  0.00           C  
ATOM   2026  HD2 LYS A 135      -5.196   3.558  15.734  1.00  0.00           H  
ATOM   2027  HD3 LYS A 135      -4.747   1.868  16.306  1.00  0.00           H  
ATOM   2028  CE  LYS A 135      -3.155   3.447  16.602  1.00  0.00           C  
ATOM   2029  HE2 LYS A 135      -2.469   2.459  16.681  1.00  0.00           H  
ATOM   2030  HE3 LYS A 135      -2.273   4.205  16.299  1.00  0.00           H  
ATOM   2031  NZ  LYS A 135      -3.626   3.954  17.913  1.00  0.00           N  
ATOM   2032  HZ1 LYS A 135      -4.095   5.031  18.142  1.00  0.00           H  
ATOM   2033  HZ2 LYS A 135      -2.893   3.560  18.771  1.00  0.00           H  
ATOM   2034  HZ3 LYS A 135      -4.613   3.395  18.315  1.00  0.00           H  
ATOM   2035  N   LEU A 136      -6.389   1.139  10.837  1.00  0.00           N  
ATOM   2036  H   LEU A 136      -6.676   2.277  10.939  1.00  0.00           H  
ATOM   2037  CA  LEU A 136      -7.310   0.286  10.079  1.00  0.00           C  
ATOM   2038  HA  LEU A 136      -7.273  -0.605  10.871  1.00  0.00           H  
ATOM   2039  C   LEU A 136      -6.715  -0.141   8.729  1.00  0.00           C  
ATOM   2040  CB  LEU A 136      -8.647   1.027   9.889  1.00  0.00           C  
ATOM   2041  HB2 LEU A 136      -9.068   1.181  10.996  1.00  0.00           H  
ATOM   2042  HB3 LEU A 136      -8.420   2.019   9.276  1.00  0.00           H  
ATOM   2043  O   LEU A 136      -6.775  -1.318   8.376  1.00  0.00           O  
ATOM   2044  CG  LEU A 136      -9.693   0.231   9.083  1.00  0.00           C  
ATOM   2045  HG  LEU A 136      -9.381  -0.040   7.967  1.00  0.00           H  
ATOM   2046  CD1 LEU A 136     -10.156  -1.028   9.817  1.00  0.00           C  
ATOM   2047 HD11 LEU A 136      -9.400  -1.671  10.503  1.00  0.00           H  
ATOM   2048 HD12 LEU A 136     -10.692  -0.634  10.812  1.00  0.00           H  
ATOM   2049 HD13 LEU A 136     -10.640  -1.923   9.189  1.00  0.00           H  
ATOM   2050  CD2 LEU A 136     -10.914   1.107   8.829  1.00  0.00           C  
ATOM   2051 HD21 LEU A 136     -11.049   1.864   9.743  1.00  0.00           H  
ATOM   2052 HD22 LEU A 136     -11.962   0.541   8.869  1.00  0.00           H  
ATOM   2053 HD23 LEU A 136     -10.975   1.857   7.911  1.00  0.00           H  
ATOM   2054  N   LEU A 137      -6.136   0.795   7.974  1.00  0.00           N  
ATOM   2055  H   LEU A 137      -5.830   1.749   8.593  1.00  0.00           H  
ATOM   2056  CA  LEU A 137      -5.561   0.502   6.660  1.00  0.00           C  
ATOM   2057  HA  LEU A 137      -6.256  -0.243   6.052  1.00  0.00           H  
ATOM   2058  C   LEU A 137      -4.256  -0.293   6.761  1.00  0.00           C  
ATOM   2059  CB  LEU A 137      -5.378   1.802   5.866  1.00  0.00           C  
ATOM   2060  HB2 LEU A 137      -4.791   2.524   6.603  1.00  0.00           H  
ATOM   2061  HB3 LEU A 137      -4.764   1.459   4.903  1.00  0.00           H  
ATOM   2062  O   LEU A 137      -4.079  -1.249   6.009  1.00  0.00           O  
ATOM   2063  CG  LEU A 137      -6.692   2.501   5.471  1.00  0.00           C  
ATOM   2064  HG  LEU A 137      -7.416   2.871   6.341  1.00  0.00           H  
ATOM   2065  CD1 LEU A 137      -6.379   3.682   4.566  1.00  0.00           C  
ATOM   2066 HD11 LEU A 137      -5.787   4.523   5.173  1.00  0.00           H  
ATOM   2067 HD12 LEU A 137      -5.721   3.306   3.652  1.00  0.00           H  
ATOM   2068 HD13 LEU A 137      -7.397   4.253   4.327  1.00  0.00           H  
ATOM   2069  CD2 LEU A 137      -7.667   1.583   4.733  1.00  0.00           C  
ATOM   2070 HD21 LEU A 137      -7.178   0.844   3.936  1.00  0.00           H  
ATOM   2071 HD22 LEU A 137      -8.559   2.119   4.143  1.00  0.00           H  
ATOM   2072 HD23 LEU A 137      -8.419   1.040   5.486  1.00  0.00           H  
ATOM   2073  N   SER A 138      -3.406   0.011   7.743  1.00  0.00           N  
ATOM   2074  H   SER A 138      -3.472   1.144   8.045  1.00  0.00           H  
ATOM   2075  CA  SER A 138      -2.210  -0.782   8.064  1.00  0.00           C  
ATOM   2076  HA  SER A 138      -1.327  -0.831   7.266  1.00  0.00           H  
ATOM   2077  C   SER A 138      -2.552  -2.230   8.414  1.00  0.00           C  
ATOM   2078  CB  SER A 138      -1.444  -0.166   9.236  1.00  0.00           C  
ATOM   2079  HB2 SER A 138      -1.864  -0.135  10.353  1.00  0.00           H  
ATOM   2080  HB3 SER A 138      -0.489  -0.863   9.459  1.00  0.00           H  
ATOM   2081  O   SER A 138      -1.780  -3.127   8.098  1.00  0.00           O  
ATOM   2082  OG  SER A 138      -0.945   1.104   8.880  1.00  0.00           O  
ATOM   2083  HG  SER A 138       0.071   1.322   9.454  1.00  0.00           H  
ATOM   2084  N   TRP A 139      -3.723  -2.484   9.006  1.00  0.00           N  
ATOM   2085  H   TRP A 139      -3.852  -1.743   9.918  1.00  0.00           H  
ATOM   2086  CA  TRP A 139      -4.246  -3.837   9.217  1.00  0.00           C  
ATOM   2087  HA  TRP A 139      -3.373  -4.555   9.598  1.00  0.00           H  
ATOM   2088  C   TRP A 139      -4.833  -4.463   7.939  1.00  0.00           C  
ATOM   2089  CB  TRP A 139      -5.274  -3.786  10.350  1.00  0.00           C  
ATOM   2090  HB2 TRP A 139      -4.738  -3.784  11.423  1.00  0.00           H  
ATOM   2091  HB3 TRP A 139      -6.081  -2.967  10.660  1.00  0.00           H  
ATOM   2092  O   TRP A 139      -4.624  -5.648   7.679  1.00  0.00           O  
ATOM   2093  CG  TRP A 139      -6.081  -5.032  10.513  1.00  0.00           C  
ATOM   2094  CD1 TRP A 139      -5.659  -6.178  11.091  1.00  0.00           C  
ATOM   2095  HD1 TRP A 139      -4.727  -6.446  11.781  1.00  0.00           H  
ATOM   2096  CD2 TRP A 139      -7.450  -5.281  10.077  1.00  0.00           C  
ATOM   2097  CE2 TRP A 139      -7.812  -6.597  10.478  1.00  0.00           C  
ATOM   2098  CE3 TRP A 139      -8.433  -4.516   9.416  1.00  0.00           C  
ATOM   2099  HE3 TRP A 139      -8.225  -3.359   9.524  1.00  0.00           H  
ATOM   2100  NE1 TRP A 139      -6.681  -7.106  11.076  1.00  0.00           N  
ATOM   2101  HE1 TRP A 139      -6.499  -8.074  11.740  1.00  0.00           H  
ATOM   2102  CH2 TRP A 139     -10.057  -6.329   9.610  1.00  0.00           C  
ATOM   2103  HH2 TRP A 139     -11.111  -6.556  10.100  1.00  0.00           H  
ATOM   2104  CZ2 TRP A 139      -9.099  -7.106  10.284  1.00  0.00           C  
ATOM   2105  HZ2 TRP A 139      -9.219  -7.851  11.200  1.00  0.00           H  
ATOM   2106  CZ3 TRP A 139      -9.721  -5.035   9.173  1.00  0.00           C  
ATOM   2107  HZ3 TRP A 139     -10.664  -4.384   8.873  1.00  0.00           H  
ATOM   2108  N   LEU A 140      -5.528  -3.691   7.096  1.00  0.00           N  
ATOM   2109  H   LEU A 140      -5.554  -2.547   7.372  1.00  0.00           H  
ATOM   2110  CA  LEU A 140      -6.095  -4.199   5.838  1.00  0.00           C  
ATOM   2111  HA  LEU A 140      -6.690  -5.130   6.268  1.00  0.00           H  
ATOM   2112  C   LEU A 140      -5.030  -4.562   4.787  1.00  0.00           C  
ATOM   2113  CB  LEU A 140      -7.107  -3.194   5.258  1.00  0.00           C  
ATOM   2114  HB2 LEU A 140      -6.327  -2.306   5.081  1.00  0.00           H  
ATOM   2115  HB3 LEU A 140      -7.490  -3.334   4.122  1.00  0.00           H  
ATOM   2116  O   LEU A 140      -5.263  -5.455   3.970  1.00  0.00           O  
ATOM   2117  CG  LEU A 140      -8.490  -3.200   5.937  1.00  0.00           C  
ATOM   2118  HG  LEU A 140      -8.287  -2.859   7.055  1.00  0.00           H  
ATOM   2119  CD1 LEU A 140      -9.373  -2.113   5.327  1.00  0.00           C  
ATOM   2120 HD11 LEU A 140      -8.955  -1.099   4.854  1.00  0.00           H  
ATOM   2121 HD12 LEU A 140     -10.149  -2.438   4.479  1.00  0.00           H  
ATOM   2122 HD13 LEU A 140     -10.094  -1.781   6.217  1.00  0.00           H  
ATOM   2123  CD2 LEU A 140      -9.225  -4.532   5.757  1.00  0.00           C  
ATOM   2124 HD21 LEU A 140      -9.368  -5.127   6.782  1.00  0.00           H  
ATOM   2125 HD22 LEU A 140     -10.359  -4.524   5.376  1.00  0.00           H  
ATOM   2126 HD23 LEU A 140      -8.752  -5.243   4.920  1.00  0.00           H  
ATOM   2127  N   ILE A 141      -3.859  -3.921   4.798  1.00  0.00           N  
ATOM   2128  H   ILE A 141      -3.521  -3.338   5.769  1.00  0.00           H  
ATOM   2129  CA  ILE A 141      -2.759  -4.209   3.864  1.00  0.00           C  
ATOM   2130  HA  ILE A 141      -3.382  -3.684   3.003  1.00  0.00           H  
ATOM   2131  C   ILE A 141      -2.252  -5.668   3.971  1.00  0.00           C  
ATOM   2132  CB  ILE A 141      -1.637  -3.153   3.995  1.00  0.00           C  
ATOM   2133  HB  ILE A 141      -1.308  -2.726   5.057  1.00  0.00           H  
ATOM   2134  O   ILE A 141      -2.238  -6.370   2.962  1.00  0.00           O  
ATOM   2135  CG1 ILE A 141      -2.115  -1.803   3.416  1.00  0.00           C  
ATOM   2136 HG12 ILE A 141      -3.268  -1.491   3.497  1.00  0.00           H  
ATOM   2137 HG13 ILE A 141      -1.957  -1.796   2.232  1.00  0.00           H  
ATOM   2138  CG2 ILE A 141      -0.369  -3.588   3.238  1.00  0.00           C  
ATOM   2139 HG21 ILE A 141       0.174  -2.814   2.510  1.00  0.00           H  
ATOM   2140 HG22 ILE A 141       0.480  -3.753   4.074  1.00  0.00           H  
ATOM   2141 HG23 ILE A 141      -0.194  -4.654   2.740  1.00  0.00           H  
ATOM   2142  CD1 ILE A 141      -1.264  -0.616   3.875  1.00  0.00           C  
ATOM   2143 HD11 ILE A 141      -1.600  -0.189   4.939  1.00  0.00           H  
ATOM   2144 HD12 ILE A 141      -0.099  -0.619   4.156  1.00  0.00           H  
ATOM   2145 HD13 ILE A 141      -1.474   0.262   3.097  1.00  0.00           H  
ATOM   2146  N   PRO A 142      -1.867  -6.214   5.133  1.00  0.00           N  
ATOM   2147  CA  PRO A 142      -1.509  -7.630   5.225  1.00  0.00           C  
ATOM   2148  HA  PRO A 142      -0.654  -7.882   4.436  1.00  0.00           H  
ATOM   2149  C   PRO A 142      -2.715  -8.554   4.987  1.00  0.00           C  
ATOM   2150  CB  PRO A 142      -0.884  -7.801   6.610  1.00  0.00           C  
ATOM   2151  HB2 PRO A 142      -1.038  -8.856   7.169  1.00  0.00           H  
ATOM   2152  HB3 PRO A 142       0.307  -7.931   6.521  1.00  0.00           H  
ATOM   2153  O   PRO A 142      -2.556  -9.610   4.374  1.00  0.00           O  
ATOM   2154  CG  PRO A 142      -1.463  -6.648   7.426  1.00  0.00           C  
ATOM   2155  HG2 PRO A 142      -0.582  -6.623   8.243  1.00  0.00           H  
ATOM   2156  HG3 PRO A 142      -2.319  -6.950   8.202  1.00  0.00           H  
ATOM   2157  CD  PRO A 142      -1.640  -5.541   6.393  1.00  0.00           C  
ATOM   2158  HD2 PRO A 142      -0.930  -5.005   7.209  1.00  0.00           H  
ATOM   2159  HD3 PRO A 142      -1.469  -4.511   5.830  1.00  0.00           H  
ATOM   2160  N   VAL A 143      -3.930  -8.146   5.382  1.00  0.00           N  
ATOM   2161  H   VAL A 143      -3.908  -7.259   6.162  1.00  0.00           H  
ATOM   2162  CA  VAL A 143      -5.159  -8.915   5.120  1.00  0.00           C  
ATOM   2163  HA  VAL A 143      -5.019 -10.000   5.591  1.00  0.00           H  
ATOM   2164  C   VAL A 143      -5.379  -9.108   3.618  1.00  0.00           C  
ATOM   2165  CB  VAL A 143      -6.377  -8.246   5.790  1.00  0.00           C  
ATOM   2166  HB  VAL A 143      -6.413  -7.108   5.467  1.00  0.00           H  
ATOM   2167  O   VAL A 143      -5.554 -10.243   3.176  1.00  0.00           O  
ATOM   2168  CG1 VAL A 143      -7.728  -8.805   5.325  1.00  0.00           C  
ATOM   2169 HG11 VAL A 143      -8.297  -9.309   6.232  1.00  0.00           H  
ATOM   2170 HG12 VAL A 143      -8.414  -7.933   4.883  1.00  0.00           H  
ATOM   2171 HG13 VAL A 143      -7.933  -9.561   4.425  1.00  0.00           H  
ATOM   2172  CG2 VAL A 143      -6.322  -8.413   7.313  1.00  0.00           C  
ATOM   2173 HG21 VAL A 143      -5.336  -8.201   7.965  1.00  0.00           H  
ATOM   2174 HG22 VAL A 143      -6.355  -9.531   7.740  1.00  0.00           H  
ATOM   2175 HG23 VAL A 143      -7.108  -7.733   7.896  1.00  0.00           H  
ATOM   2176  N   HIS A 144      -5.334  -8.048   2.802  1.00  0.00           N  
ATOM   2177  H   HIS A 144      -4.785  -7.076   3.176  1.00  0.00           H  
ATOM   2178  CA  HIS A 144      -5.587  -8.186   1.362  1.00  0.00           C  
ATOM   2179  HA  HIS A 144      -6.666  -8.675   1.436  1.00  0.00           H  
ATOM   2180  C   HIS A 144      -4.549  -9.099   0.690  1.00  0.00           C  
ATOM   2181  CB  HIS A 144      -5.708  -6.818   0.663  1.00  0.00           C  
ATOM   2182  HB2 HIS A 144      -6.625  -6.773  -0.103  1.00  0.00           H  
ATOM   2183  HB3 HIS A 144      -6.157  -5.977   1.389  1.00  0.00           H  
ATOM   2184  O   HIS A 144      -4.919  -9.932  -0.142  1.00  0.00           O  
ATOM   2185  CG  HIS A 144      -4.411  -6.289   0.106  1.00  0.00           C  
ATOM   2186  CD2 HIS A 144      -3.855  -6.570  -1.114  1.00  0.00           C  
ATOM   2187  HD2 HIS A 144      -4.013  -7.070  -2.175  1.00  0.00           H  
ATOM   2188  ND1 HIS A 144      -3.497  -5.545   0.791  1.00  0.00           N  
ATOM   2189  HD1 HIS A 144      -3.919  -4.806   1.601  1.00  0.00           H  
ATOM   2190  CE1 HIS A 144      -2.393  -5.414   0.039  1.00  0.00           C  
ATOM   2191  HE1 HIS A 144      -1.726  -4.459   0.244  1.00  0.00           H  
ATOM   2192  NE2 HIS A 144      -2.567  -6.025  -1.140  1.00  0.00           N  
ATOM   2193  N   ARG A 145      -3.276  -9.020   1.113  1.00  0.00           N  
ATOM   2194  H   ARG A 145      -2.950  -8.125   1.808  1.00  0.00           H  
ATOM   2195  CA  ARG A 145      -2.214  -9.930   0.660  1.00  0.00           C  
ATOM   2196  HA  ARG A 145      -2.173 -10.113  -0.518  1.00  0.00           H  
ATOM   2197  C   ARG A 145      -2.505 -11.379   1.030  1.00  0.00           C  
ATOM   2198  CB  ARG A 145      -0.858  -9.544   1.262  1.00  0.00           C  
ATOM   2199  HB2 ARG A 145      -0.153 -10.516   1.218  1.00  0.00           H  
ATOM   2200  HB3 ARG A 145      -0.910  -9.292   2.422  1.00  0.00           H  
ATOM   2201  O   ARG A 145      -2.373 -12.257   0.183  1.00  0.00           O  
ATOM   2202  CG  ARG A 145      -0.192  -8.345   0.589  1.00  0.00           C  
ATOM   2203  HG2 ARG A 145      -0.740  -7.370   1.000  1.00  0.00           H  
ATOM   2204  HG3 ARG A 145      -0.193  -8.475  -0.605  1.00  0.00           H  
ATOM   2205  CD  ARG A 145       1.267  -8.295   1.075  1.00  0.00           C  
ATOM   2206  HD2 ARG A 145       1.673  -8.150   2.199  1.00  0.00           H  
ATOM   2207  HD3 ARG A 145       1.601  -9.447   0.938  1.00  0.00           H  
ATOM   2208  NE  ARG A 145       2.086  -7.376   0.277  1.00  0.00           N  
ATOM   2209  HE  ARG A 145       2.658  -8.166  -0.413  1.00  0.00           H  
ATOM   2210  NH1 ARG A 145       1.289  -5.464   1.205  1.00  0.00           N  
ATOM   2211 HH11 ARG A 145       1.705  -5.428   2.317  1.00  0.00           H  
ATOM   2212 HH12 ARG A 145       0.215  -5.298   0.756  1.00  0.00           H  
ATOM   2213  NH2 ARG A 145       2.551  -5.377  -0.634  1.00  0.00           N  
ATOM   2214 HH21 ARG A 145       3.371  -5.981  -1.269  1.00  0.00           H  
ATOM   2215 HH22 ARG A 145       2.230  -4.921  -1.694  1.00  0.00           H  
ATOM   2216  CZ  ARG A 145       1.987  -6.075   0.298  1.00  0.00           C  
ATOM   2217  N   GLN A 146      -2.930 -11.637   2.267  1.00  0.00           N  
ATOM   2218  H   GLN A 146      -2.417 -11.052   3.158  1.00  0.00           H  
ATOM   2219  CA  GLN A 146      -3.244 -12.988   2.742  1.00  0.00           C  
ATOM   2220  HA  GLN A 146      -2.239 -13.571   2.449  1.00  0.00           H  
ATOM   2221  C   GLN A 146      -4.399 -13.623   1.954  1.00  0.00           C  
ATOM   2222  CB  GLN A 146      -3.578 -12.921   4.238  1.00  0.00           C  
ATOM   2223  HB2 GLN A 146      -2.593 -12.620   4.845  1.00  0.00           H  
ATOM   2224  HB3 GLN A 146      -4.583 -12.411   4.621  1.00  0.00           H  
ATOM   2225  O   GLN A 146      -4.374 -14.821   1.666  1.00  0.00           O  
ATOM   2226  CG  GLN A 146      -3.773 -14.319   4.848  1.00  0.00           C  
ATOM   2227  HG2 GLN A 146      -3.645 -14.847   3.777  1.00  0.00           H  
ATOM   2228  HG3 GLN A 146      -3.233 -15.335   5.202  1.00  0.00           H  
ATOM   2229  CD  GLN A 146      -4.184 -14.278   6.316  1.00  0.00           C  
ATOM   2230  NE2 GLN A 146      -4.348 -15.419   6.948  1.00  0.00           N  
ATOM   2231 HE21 GLN A 146      -4.884 -15.380   8.010  1.00  0.00           H  
ATOM   2232 HE22 GLN A 146      -3.790 -16.471   7.002  1.00  0.00           H  
ATOM   2233  OE1 GLN A 146      -4.393 -13.245   6.923  1.00  0.00           O  
ATOM   2234  N   PHE A 147      -5.402 -12.826   1.579  1.00  0.00           N  
ATOM   2235  H   PHE A 147      -5.501 -11.684   1.848  1.00  0.00           H  
ATOM   2236  CA  PHE A 147      -6.493 -13.276   0.713  1.00  0.00           C  
ATOM   2237  HA  PHE A 147      -6.838 -14.408   0.872  1.00  0.00           H  
ATOM   2238  C   PHE A 147      -6.097 -13.387  -0.769  1.00  0.00           C  
ATOM   2239  CB  PHE A 147      -7.716 -12.373   0.916  1.00  0.00           C  
ATOM   2240  HB2 PHE A 147      -7.806 -11.197   1.074  1.00  0.00           H  
ATOM   2241  HB3 PHE A 147      -8.372 -12.600  -0.065  1.00  0.00           H  
ATOM   2242  O   PHE A 147      -6.871 -13.940  -1.549  1.00  0.00           O  
ATOM   2243  CG  PHE A 147      -8.540 -12.727   2.133  1.00  0.00           C  
ATOM   2244  CD1 PHE A 147      -9.515 -13.738   2.060  1.00  0.00           C  
ATOM   2245  HD1 PHE A 147      -9.833 -14.311   1.066  1.00  0.00           H  
ATOM   2246  CD2 PHE A 147      -8.332 -12.056   3.344  1.00  0.00           C  
ATOM   2247  HD2 PHE A 147      -7.229 -11.767   3.662  1.00  0.00           H  
ATOM   2248  CE1 PHE A 147     -10.273 -14.071   3.199  1.00  0.00           C  
ATOM   2249  HE1 PHE A 147     -10.821 -15.077   2.885  1.00  0.00           H  
ATOM   2250  CE2 PHE A 147      -9.064 -12.403   4.484  1.00  0.00           C  
ATOM   2251  HE2 PHE A 147      -8.468 -12.173   5.480  1.00  0.00           H  
ATOM   2252  CZ  PHE A 147     -10.044 -13.406   4.418  1.00  0.00           C  
ATOM   2253  HZ  PHE A 147     -10.581 -13.721   5.425  1.00  0.00           H  
ATOM   2254  N   GLY A 148      -4.908 -12.912  -1.156  1.00  0.00           N  
ATOM   2255  H   GLY A 148      -4.026 -12.459  -0.532  1.00  0.00           H  
ATOM   2256  CA  GLY A 148      -4.446 -12.893  -2.543  1.00  0.00           C  
ATOM   2257  HA2 GLY A 148      -3.355 -12.642  -2.978  1.00  0.00           H  
ATOM   2258  HA3 GLY A 148      -4.309 -14.060  -2.809  1.00  0.00           H  
ATOM   2259  C   GLY A 148      -5.247 -11.935  -3.424  1.00  0.00           C  
ATOM   2260  O   GLY A 148      -5.473 -12.243  -4.591  1.00  0.00           O  
ATOM   2261  N   LEU A 149      -5.719 -10.822  -2.856  1.00  0.00           N  
ATOM   2262  H   LEU A 149      -4.736 -10.349  -2.377  1.00  0.00           H  
ATOM   2263  CA  LEU A 149      -6.515  -9.823  -3.567  1.00  0.00           C  
ATOM   2264  HA  LEU A 149      -7.047 -10.506  -4.389  1.00  0.00           H  
ATOM   2265  C   LEU A 149      -5.623  -8.906  -4.417  1.00  0.00           C  
ATOM   2266  CB  LEU A 149      -7.369  -9.013  -2.574  1.00  0.00           C  
ATOM   2267  HB2 LEU A 149      -8.085  -8.256  -3.157  1.00  0.00           H  
ATOM   2268  HB3 LEU A 149      -6.547  -8.351  -2.011  1.00  0.00           H  
ATOM   2269  O   LEU A 149      -4.448  -8.684  -4.110  1.00  0.00           O  
ATOM   2270  CG  LEU A 149      -8.219  -9.843  -1.600  1.00  0.00           C  
ATOM   2271  HG  LEU A 149      -7.367 -10.475  -1.071  1.00  0.00           H  
ATOM   2272  CD1 LEU A 149      -8.951  -8.926  -0.621  1.00  0.00           C  
ATOM   2273 HD11 LEU A 149      -8.633  -9.159   0.507  1.00  0.00           H  
ATOM   2274 HD12 LEU A 149     -10.098  -9.166  -0.392  1.00  0.00           H  
ATOM   2275 HD13 LEU A 149      -8.771  -7.756  -0.723  1.00  0.00           H  
ATOM   2276  CD2 LEU A 149      -9.264 -10.707  -2.307  1.00  0.00           C  
ATOM   2277 HD21 LEU A 149      -8.970 -11.751  -2.823  1.00  0.00           H  
ATOM   2278 HD22 LEU A 149      -9.791 -10.106  -3.182  1.00  0.00           H  
ATOM   2279 HD23 LEU A 149     -10.032 -11.239  -1.563  1.00  0.00           H  
ATOM   2280  N   SER A 150      -6.187  -8.353  -5.487  1.00  0.00           N  
ATOM   2281  H   SER A 150      -7.343  -8.407  -5.294  1.00  0.00           H  
ATOM   2282  CA  SER A 150      -5.509  -7.400  -6.368  1.00  0.00           C  
ATOM   2283  HA  SER A 150      -4.586  -8.081  -6.711  1.00  0.00           H  
ATOM   2284  C   SER A 150      -5.232  -6.065  -5.670  1.00  0.00           C  
ATOM   2285  CB  SER A 150      -6.337  -7.169  -7.637  1.00  0.00           C  
ATOM   2286  HB2 SER A 150      -6.312  -8.222  -8.225  1.00  0.00           H  
ATOM   2287  HB3 SER A 150      -6.049  -6.613  -8.662  1.00  0.00           H  
ATOM   2288  O   SER A 150      -5.963  -5.654  -4.765  1.00  0.00           O  
ATOM   2289  OG  SER A 150      -7.564  -6.550  -7.313  1.00  0.00           O  
ATOM   2290  HG  SER A 150      -7.597  -6.243  -6.188  1.00  0.00           H  
ATOM   2291  N   PHE A 151      -4.206  -5.341  -6.128  1.00  0.00           N  
ATOM   2292  H   PHE A 151      -3.589  -5.925  -6.963  1.00  0.00           H  
ATOM   2293  CA  PHE A 151      -3.954  -3.971  -5.661  1.00  0.00           C  
ATOM   2294  HA  PHE A 151      -3.913  -4.216  -4.496  1.00  0.00           H  
ATOM   2295  C   PHE A 151      -5.101  -3.025  -6.022  1.00  0.00           C  
ATOM   2296  CB  PHE A 151      -2.646  -3.463  -6.263  1.00  0.00           C  
ATOM   2297  HB2 PHE A 151      -1.804  -4.124  -5.748  1.00  0.00           H  
ATOM   2298  HB3 PHE A 151      -2.556  -3.707  -7.431  1.00  0.00           H  
ATOM   2299  O   PHE A 151      -5.478  -2.178  -5.216  1.00  0.00           O  
ATOM   2300  CG  PHE A 151      -2.218  -2.084  -5.807  1.00  0.00           C  
ATOM   2301  CD1 PHE A 151      -1.784  -1.141  -6.755  1.00  0.00           C  
ATOM   2302  HD1 PHE A 151      -1.016  -1.534  -7.572  1.00  0.00           H  
ATOM   2303  CD2 PHE A 151      -2.246  -1.735  -4.443  1.00  0.00           C  
ATOM   2304  HD2 PHE A 151      -2.475  -2.558  -3.625  1.00  0.00           H  
ATOM   2305  CE1 PHE A 151      -1.420   0.153  -6.351  1.00  0.00           C  
ATOM   2306  HE1 PHE A 151      -0.994   0.995  -7.054  1.00  0.00           H  
ATOM   2307  CE2 PHE A 151      -1.891  -0.435  -4.045  1.00  0.00           C  
ATOM   2308  HE2 PHE A 151      -1.728  -0.037  -2.948  1.00  0.00           H  
ATOM   2309  CZ  PHE A 151      -1.475   0.508  -4.994  1.00  0.00           C  
ATOM   2310  HZ  PHE A 151      -1.111   1.501  -4.471  1.00  0.00           H  
ATOM   2311  N   GLU A 152      -5.723  -3.241  -7.183  1.00  0.00           N  
ATOM   2312  H   GLU A 152      -5.001  -3.691  -8.015  1.00  0.00           H  
ATOM   2313  CA  GLU A 152      -6.946  -2.555  -7.597  1.00  0.00           C  
ATOM   2314  HA  GLU A 152      -6.838  -1.378  -7.689  1.00  0.00           H  
ATOM   2315  C   GLU A 152      -8.036  -2.642  -6.519  1.00  0.00           C  
ATOM   2316  CB  GLU A 152      -7.422  -3.183  -8.920  1.00  0.00           C  
ATOM   2317  HB2 GLU A 152      -6.705  -4.140  -8.915  1.00  0.00           H  
ATOM   2318  HB3 GLU A 152      -7.176  -3.211 -10.104  1.00  0.00           H  
ATOM   2319  O   GLU A 152      -8.611  -1.623  -6.131  1.00  0.00           O  
ATOM   2320  CG  GLU A 152      -8.675  -2.523  -9.519  1.00  0.00           C  
ATOM   2321  HG2 GLU A 152      -9.802  -2.206  -9.773  1.00  0.00           H  
ATOM   2322  HG3 GLU A 152      -9.129  -3.625  -9.698  1.00  0.00           H  
ATOM   2323  CD  GLU A 152      -8.455  -1.090 -10.017  1.00  0.00           C  
ATOM   2324  OE1 GLU A 152      -9.442  -0.455 -10.453  1.00  0.00           O  
ATOM   2325  OE2 GLU A 152      -7.311  -0.598  -9.933  1.00  0.00           O  
ATOM   2326  N   SER A 153      -8.279  -3.837  -5.963  1.00  0.00           N  
ATOM   2327  H   SER A 153      -7.210  -4.265  -5.717  1.00  0.00           H  
ATOM   2328  CA  SER A 153      -9.270  -4.013  -4.895  1.00  0.00           C  
ATOM   2329  HA  SER A 153     -10.209  -3.492  -5.408  1.00  0.00           H  
ATOM   2330  C   SER A 153      -8.926  -3.218  -3.631  1.00  0.00           C  
ATOM   2331  CB  SER A 153      -9.464  -5.496  -4.565  1.00  0.00           C  
ATOM   2332  HB2 SER A 153      -9.760  -6.634  -4.795  1.00  0.00           H  
ATOM   2333  HB3 SER A 153     -10.644  -5.346  -4.400  1.00  0.00           H  
ATOM   2334  O   SER A 153      -9.821  -2.641  -3.010  1.00  0.00           O  
ATOM   2335  OG  SER A 153      -8.409  -6.003  -3.776  1.00  0.00           O  
ATOM   2336  HG  SER A 153      -8.433  -5.528  -2.693  1.00  0.00           H  
ATOM   2337  N   LEU A 154      -7.642  -3.116  -3.267  1.00  0.00           N  
ATOM   2338  H   LEU A 154      -6.724  -3.745  -3.665  1.00  0.00           H  
ATOM   2339  CA  LEU A 154      -7.201  -2.317  -2.125  1.00  0.00           C  
ATOM   2340  HA  LEU A 154      -7.840  -2.783  -1.240  1.00  0.00           H  
ATOM   2341  C   LEU A 154      -7.404  -0.819  -2.390  1.00  0.00           C  
ATOM   2342  CB  LEU A 154      -5.736  -2.649  -1.796  1.00  0.00           C  
ATOM   2343  HB2 LEU A 154      -5.026  -2.339  -2.697  1.00  0.00           H  
ATOM   2344  HB3 LEU A 154      -5.685  -3.826  -1.610  1.00  0.00           H  
ATOM   2345  O   LEU A 154      -7.976  -0.128  -1.548  1.00  0.00           O  
ATOM   2346  CG  LEU A 154      -5.208  -1.882  -0.568  1.00  0.00           C  
ATOM   2347  HG  LEU A 154      -5.531  -0.746  -0.686  1.00  0.00           H  
ATOM   2348  CD1 LEU A 154      -5.845  -2.364   0.737  1.00  0.00           C  
ATOM   2349 HD11 LEU A 154      -5.811  -1.551   1.618  1.00  0.00           H  
ATOM   2350 HD12 LEU A 154      -7.002  -2.600   0.946  1.00  0.00           H  
ATOM   2351 HD13 LEU A 154      -5.478  -3.419   1.143  1.00  0.00           H  
ATOM   2352  CD2 LEU A 154      -3.697  -2.042  -0.479  1.00  0.00           C  
ATOM   2353 HD21 LEU A 154      -3.328  -3.126  -0.791  1.00  0.00           H  
ATOM   2354 HD22 LEU A 154      -3.337  -1.552   0.544  1.00  0.00           H  
ATOM   2355 HD23 LEU A 154      -3.258  -1.300  -1.298  1.00  0.00           H  
ATOM   2356  N   CYS A 155      -7.013  -0.317  -3.565  1.00  0.00           N  
ATOM   2357  H   CYS A 155      -5.890  -0.473  -3.909  1.00  0.00           H  
ATOM   2358  CA  CYS A 155      -7.240   1.081  -3.941  1.00  0.00           C  
ATOM   2359  HA  CYS A 155      -6.713   1.865  -3.218  1.00  0.00           H  
ATOM   2360  C   CYS A 155      -8.731   1.449  -3.893  1.00  0.00           C  
ATOM   2361  CB  CYS A 155      -6.697   1.339  -5.353  1.00  0.00           C  
ATOM   2362  HB2 CYS A 155      -6.758   0.503  -6.188  1.00  0.00           H  
ATOM   2363  HB3 CYS A 155      -6.681   2.522  -5.486  1.00  0.00           H  
ATOM   2364  O   CYS A 155      -9.099   2.478  -3.323  1.00  0.00           O  
ATOM   2365  SG  CYS A 155      -4.886   1.295  -5.404  1.00  0.00           S  
ATOM   2366  HG  CYS A 155      -3.807   1.410  -4.959  1.00  0.00           H  
ATOM   2367  N   LEU A 156      -9.598   0.595  -4.445  1.00  0.00           N  
ATOM   2368  H   LEU A 156      -9.207  -0.407  -4.909  1.00  0.00           H  
ATOM   2369  CA  LEU A 156     -11.049   0.794  -4.410  1.00  0.00           C  
ATOM   2370  HA  LEU A 156     -11.195   1.946  -4.656  1.00  0.00           H  
ATOM   2371  C   LEU A 156     -11.614   0.713  -2.988  1.00  0.00           C  
ATOM   2372  CB  LEU A 156     -11.730  -0.246  -5.313  1.00  0.00           C  
ATOM   2373  HB2 LEU A 156     -12.930  -0.155  -5.270  1.00  0.00           H  
ATOM   2374  HB3 LEU A 156     -11.450  -1.263  -4.754  1.00  0.00           H  
ATOM   2375  O   LEU A 156     -12.532   1.464  -2.658  1.00  0.00           O  
ATOM   2376  CG  LEU A 156     -11.519  -0.037  -6.821  1.00  0.00           C  
ATOM   2377  HG  LEU A 156     -10.373   0.087  -7.107  1.00  0.00           H  
ATOM   2378  CD1 LEU A 156     -12.174  -1.195  -7.571  1.00  0.00           C  
ATOM   2379 HD11 LEU A 156     -12.766  -0.950  -8.584  1.00  0.00           H  
ATOM   2380 HD12 LEU A 156     -12.803  -2.149  -7.223  1.00  0.00           H  
ATOM   2381 HD13 LEU A 156     -11.162  -1.609  -8.033  1.00  0.00           H  
ATOM   2382  CD2 LEU A 156     -12.134   1.272  -7.322  1.00  0.00           C  
ATOM   2383 HD21 LEU A 156     -11.520   1.802  -8.196  1.00  0.00           H  
ATOM   2384 HD22 LEU A 156     -12.551   2.060  -6.526  1.00  0.00           H  
ATOM   2385 HD23 LEU A 156     -13.172   1.161  -7.904  1.00  0.00           H  
ATOM   2386  N   THR A 157     -11.054  -0.148  -2.134  1.00  0.00           N  
ATOM   2387  H   THR A 157     -10.022  -0.646  -2.404  1.00  0.00           H  
ATOM   2388  CA  THR A 157     -11.422  -0.242  -0.712  1.00  0.00           C  
ATOM   2389  HA  THR A 157     -12.560  -0.581  -0.766  1.00  0.00           H  
ATOM   2390  C   THR A 157     -11.179   1.087  -0.006  1.00  0.00           C  
ATOM   2391  CB  THR A 157     -10.624  -1.342   0.003  1.00  0.00           C  
ATOM   2392  HB  THR A 157      -9.444  -1.206   0.057  1.00  0.00           H  
ATOM   2393  O   THR A 157     -12.088   1.613   0.635  1.00  0.00           O  
ATOM   2394  CG2 THR A 157     -10.945  -1.445   1.493  1.00  0.00           C  
ATOM   2395 HG21 THR A 157     -11.995  -1.119   1.938  1.00  0.00           H  
ATOM   2396 HG22 THR A 157     -10.307  -0.689   2.176  1.00  0.00           H  
ATOM   2397 HG23 THR A 157     -10.417  -2.430   1.911  1.00  0.00           H  
ATOM   2398  OG1 THR A 157     -10.911  -2.585  -0.576  1.00  0.00           O  
ATOM   2399  HG1 THR A 157      -9.919  -3.152  -0.852  1.00  0.00           H  
ATOM   2400  N   VAL A 158      -9.978   1.652  -0.162  1.00  0.00           N  
ATOM   2401  H   VAL A 158      -9.117   1.209  -0.829  1.00  0.00           H  
ATOM   2402  CA  VAL A 158      -9.594   2.931   0.452  1.00  0.00           C  
ATOM   2403  HA  VAL A 158      -9.863   2.764   1.599  1.00  0.00           H  
ATOM   2404  C   VAL A 158     -10.446   4.072  -0.099  1.00  0.00           C  
ATOM   2405  CB  VAL A 158      -8.092   3.204   0.248  1.00  0.00           C  
ATOM   2406  HB  VAL A 158      -7.827   3.281  -0.909  1.00  0.00           H  
ATOM   2407  O   VAL A 158     -11.001   4.846   0.676  1.00  0.00           O  
ATOM   2408  CG1 VAL A 158      -7.673   4.559   0.829  1.00  0.00           C  
ATOM   2409 HG11 VAL A 158      -8.258   4.858   1.819  1.00  0.00           H  
ATOM   2410 HG12 VAL A 158      -7.914   5.447   0.063  1.00  0.00           H  
ATOM   2411 HG13 VAL A 158      -6.504   4.780   0.820  1.00  0.00           H  
ATOM   2412  CG2 VAL A 158      -7.252   2.129   0.946  1.00  0.00           C  
ATOM   2413 HG21 VAL A 158      -6.282   1.779   0.355  1.00  0.00           H  
ATOM   2414 HG22 VAL A 158      -7.681   1.053   1.241  1.00  0.00           H  
ATOM   2415 HG23 VAL A 158      -6.934   2.434   2.050  1.00  0.00           H  
ATOM   2416  N   ASN A 159     -10.643   4.134  -1.421  1.00  0.00           N  
ATOM   2417  H   ASN A 159      -9.675   3.987  -2.091  1.00  0.00           H  
ATOM   2418  CA  ASN A 159     -11.483   5.162  -2.037  1.00  0.00           C  
ATOM   2419  HA  ASN A 159     -11.024   6.201  -1.678  1.00  0.00           H  
ATOM   2420  C   ASN A 159     -12.941   5.095  -1.551  1.00  0.00           C  
ATOM   2421  CB  ASN A 159     -11.409   5.029  -3.567  1.00  0.00           C  
ATOM   2422  HB2 ASN A 159     -10.295   5.355  -3.869  1.00  0.00           H  
ATOM   2423  HB3 ASN A 159     -11.623   4.193  -4.388  1.00  0.00           H  
ATOM   2424  O   ASN A 159     -13.535   6.125  -1.238  1.00  0.00           O  
ATOM   2425  CG  ASN A 159     -12.183   6.148  -4.239  1.00  0.00           C  
ATOM   2426  ND2 ASN A 159     -11.564   7.298  -4.387  1.00  0.00           N  
ATOM   2427 HD21 ASN A 159     -11.454   8.051  -3.479  1.00  0.00           H  
ATOM   2428 HD22 ASN A 159     -10.685   7.436  -5.176  1.00  0.00           H  
ATOM   2429  OD1 ASN A 159     -13.349   6.013  -4.588  1.00  0.00           O  
ATOM   2430  N   THR A 160     -13.510   3.889  -1.467  1.00  0.00           N  
ATOM   2431  H   THR A 160     -12.724   3.013  -1.526  1.00  0.00           H  
ATOM   2432  CA  THR A 160     -14.879   3.667  -0.975  1.00  0.00           C  
ATOM   2433  HA  THR A 160     -15.578   4.281  -1.719  1.00  0.00           H  
ATOM   2434  C   THR A 160     -15.011   4.102   0.481  1.00  0.00           C  
ATOM   2435  CB  THR A 160     -15.280   2.191  -1.123  1.00  0.00           C  
ATOM   2436  HB  THR A 160     -14.570   1.319  -0.738  1.00  0.00           H  
ATOM   2437  O   THR A 160     -15.962   4.806   0.819  1.00  0.00           O  
ATOM   2438  CG2 THR A 160     -16.694   1.886  -0.628  1.00  0.00           C  
ATOM   2439 HG21 THR A 160     -17.326   2.840  -0.300  1.00  0.00           H  
ATOM   2440 HG22 THR A 160     -17.334   1.395  -1.506  1.00  0.00           H  
ATOM   2441 HG23 THR A 160     -16.684   1.255   0.380  1.00  0.00           H  
ATOM   2442  OG1 THR A 160     -15.248   1.834  -2.484  1.00  0.00           O  
ATOM   2443  HG1 THR A 160     -14.707   2.640  -3.155  1.00  0.00           H  
ATOM   2444  N   LEU A 161     -14.041   3.735   1.323  1.00  0.00           N  
ATOM   2445  H   LEU A 161     -13.003   3.559   0.794  1.00  0.00           H  
ATOM   2446  CA  LEU A 161     -14.001   4.113   2.732  1.00  0.00           C  
ATOM   2447  HA  LEU A 161     -15.055   3.757   3.158  1.00  0.00           H  
ATOM   2448  C   LEU A 161     -13.930   5.632   2.898  1.00  0.00           C  
ATOM   2449  CB  LEU A 161     -12.823   3.379   3.394  1.00  0.00           C  
ATOM   2450  HB2 LEU A 161     -13.013   2.221   3.166  1.00  0.00           H  
ATOM   2451  HB3 LEU A 161     -11.776   3.647   2.887  1.00  0.00           H  
ATOM   2452  O   LEU A 161     -14.798   6.216   3.545  1.00  0.00           O  
ATOM   2453  CG  LEU A 161     -12.686   3.648   4.905  1.00  0.00           C  
ATOM   2454  HG  LEU A 161     -13.719   3.833   5.461  1.00  0.00           H  
ATOM   2455  CD1 LEU A 161     -12.055   2.437   5.579  1.00  0.00           C  
ATOM   2456 HD11 LEU A 161     -12.969   1.873   6.093  1.00  0.00           H  
ATOM   2457 HD12 LEU A 161     -11.535   1.623   4.870  1.00  0.00           H  
ATOM   2458 HD13 LEU A 161     -11.070   2.582   6.240  1.00  0.00           H  
ATOM   2459  CD2 LEU A 161     -11.788   4.840   5.236  1.00  0.00           C  
ATOM   2460 HD21 LEU A 161     -11.517   5.018   6.382  1.00  0.00           H  
ATOM   2461 HD22 LEU A 161     -12.287   5.826   4.807  1.00  0.00           H  
ATOM   2462 HD23 LEU A 161     -10.666   4.843   4.821  1.00  0.00           H  
ATOM   2463  N   ASP A 162     -12.943   6.282   2.281  1.00  0.00           N  
ATOM   2464  H   ASP A 162     -11.899   5.768   2.087  1.00  0.00           H  
ATOM   2465  CA  ASP A 162     -12.705   7.716   2.464  1.00  0.00           C  
ATOM   2466  HA  ASP A 162     -12.634   7.967   3.621  1.00  0.00           H  
ATOM   2467  C   ASP A 162     -13.859   8.558   1.907  1.00  0.00           C  
ATOM   2468  CB  ASP A 162     -11.374   8.116   1.810  1.00  0.00           C  
ATOM   2469  HB2 ASP A 162     -11.174   7.845   0.661  1.00  0.00           H  
ATOM   2470  HB3 ASP A 162     -11.118   9.263   2.021  1.00  0.00           H  
ATOM   2471  O   ASP A 162     -14.290   9.525   2.535  1.00  0.00           O  
ATOM   2472  CG  ASP A 162     -10.133   7.601   2.544  1.00  0.00           C  
ATOM   2473  OD1 ASP A 162     -10.195   7.365   3.770  1.00  0.00           O  
ATOM   2474  OD2 ASP A 162      -9.065   7.499   1.904  1.00  0.00           O  
ATOM   2475  N   ARG A 163     -14.440   8.168   0.764  1.00  0.00           N  
ATOM   2476  H   ARG A 163     -13.736   7.559   0.044  1.00  0.00           H  
ATOM   2477  CA  ARG A 163     -15.634   8.840   0.228  1.00  0.00           C  
ATOM   2478  HA  ARG A 163     -15.553  10.027   0.190  1.00  0.00           H  
ATOM   2479  C   ARG A 163     -16.868   8.592   1.078  1.00  0.00           C  
ATOM   2480  CB  ARG A 163     -15.915   8.384  -1.201  1.00  0.00           C  
ATOM   2481  HB2 ARG A 163     -17.007   8.037  -0.875  1.00  0.00           H  
ATOM   2482  HB3 ARG A 163     -15.887   7.347  -1.800  1.00  0.00           H  
ATOM   2483  O   ARG A 163     -17.718   9.466   1.164  1.00  0.00           O  
ATOM   2484  CG  ARG A 163     -14.869   8.910  -2.190  1.00  0.00           C  
ATOM   2485  HG2 ARG A 163     -15.254  10.027  -2.374  1.00  0.00           H  
ATOM   2486  HG3 ARG A 163     -13.710   8.842  -1.956  1.00  0.00           H  
ATOM   2487  CD  ARG A 163     -15.085   8.242  -3.540  1.00  0.00           C  
ATOM   2488  HD2 ARG A 163     -14.913   7.067  -3.652  1.00  0.00           H  
ATOM   2489  HD3 ARG A 163     -14.359   8.932  -4.190  1.00  0.00           H  
ATOM   2490  NE  ARG A 163     -16.375   8.605  -4.151  1.00  0.00           N  
ATOM   2491  HE  ARG A 163     -16.658   9.762  -4.204  1.00  0.00           H  
ATOM   2492  NH1 ARG A 163     -16.755   6.576  -5.130  1.00  0.00           N  
ATOM   2493 HH11 ARG A 163     -17.459   5.738  -4.656  1.00  0.00           H  
ATOM   2494 HH12 ARG A 163     -15.992   5.818  -5.652  1.00  0.00           H  
ATOM   2495  NH2 ARG A 163     -18.274   8.201  -5.312  1.00  0.00           N  
ATOM   2496 HH21 ARG A 163     -17.655   7.739  -6.171  1.00  0.00           H  
ATOM   2497 HH22 ARG A 163     -19.143   8.794  -4.757  1.00  0.00           H  
ATOM   2498  CZ  ARG A 163     -17.128   7.792  -4.860  1.00  0.00           C  
ATOM   2499  N   PHE A 164     -17.007   7.431   1.711  1.00  0.00           N  
ATOM   2500  H   PHE A 164     -16.073   6.731   1.538  1.00  0.00           H  
ATOM   2501  CA  PHE A 164     -18.122   7.224   2.628  1.00  0.00           C  
ATOM   2502  HA  PHE A 164     -19.120   7.444   2.019  1.00  0.00           H  
ATOM   2503  C   PHE A 164     -18.012   8.149   3.848  1.00  0.00           C  
ATOM   2504  CB  PHE A 164     -18.212   5.753   3.025  1.00  0.00           C  
ATOM   2505  HB2 PHE A 164     -17.408   5.381   2.229  1.00  0.00           H  
ATOM   2506  HB3 PHE A 164     -18.122   4.595   3.340  1.00  0.00           H  
ATOM   2507  O   PHE A 164     -19.015   8.754   4.242  1.00  0.00           O  
ATOM   2508  CG  PHE A 164     -19.380   5.491   3.946  1.00  0.00           C  
ATOM   2509  CD1 PHE A 164     -19.177   5.393   5.333  1.00  0.00           C  
ATOM   2510  HD1 PHE A 164     -18.346   6.152   5.702  1.00  0.00           H  
ATOM   2511  CD2 PHE A 164     -20.680   5.405   3.423  1.00  0.00           C  
ATOM   2512  HD2 PHE A 164     -20.916   5.915   2.382  1.00  0.00           H  
ATOM   2513  CE1 PHE A 164     -20.259   5.137   6.190  1.00  0.00           C  
ATOM   2514  HE1 PHE A 164     -20.358   4.703   7.290  1.00  0.00           H  
ATOM   2515  CE2 PHE A 164     -21.766   5.166   4.281  1.00  0.00           C  
ATOM   2516  HE2 PHE A 164     -22.893   5.508   4.226  1.00  0.00           H  
ATOM   2517  CZ  PHE A 164     -21.555   5.015   5.663  1.00  0.00           C  
ATOM   2518  HZ  PHE A 164     -22.436   4.887   6.450  1.00  0.00           H  
ATOM   2519  N   LEU A 165     -16.798   8.340   4.379  1.00  0.00           N  
ATOM   2520  H   LEU A 165     -15.832   7.942   3.835  1.00  0.00           H  
ATOM   2521  CA  LEU A 165     -16.532   9.245   5.502  1.00  0.00           C  
ATOM   2522  HA  LEU A 165     -17.474   8.803   6.079  1.00  0.00           H  
ATOM   2523  C   LEU A 165     -16.859  10.717   5.189  1.00  0.00           C  
ATOM   2524  CB  LEU A 165     -15.068   9.102   5.958  1.00  0.00           C  
ATOM   2525  HB2 LEU A 165     -14.765   9.956   6.731  1.00  0.00           H  
ATOM   2526  HB3 LEU A 165     -14.428   9.534   5.054  1.00  0.00           H  
ATOM   2527  O   LEU A 165     -17.236  11.452   6.098  1.00  0.00           O  
ATOM   2528  CG  LEU A 165     -14.678   7.746   6.574  1.00  0.00           C  
ATOM   2529  HG  LEU A 165     -14.898   6.749   5.968  1.00  0.00           H  
ATOM   2530  CD1 LEU A 165     -13.180   7.747   6.869  1.00  0.00           C  
ATOM   2531 HD11 LEU A 165     -12.403   6.842   6.779  1.00  0.00           H  
ATOM   2532 HD12 LEU A 165     -12.595   8.465   6.111  1.00  0.00           H  
ATOM   2533 HD13 LEU A 165     -12.748   8.101   7.922  1.00  0.00           H  
ATOM   2534  CD2 LEU A 165     -15.420   7.454   7.879  1.00  0.00           C  
ATOM   2535 HD21 LEU A 165     -16.455   8.031   8.010  1.00  0.00           H  
ATOM   2536 HD22 LEU A 165     -15.682   6.296   8.014  1.00  0.00           H  
ATOM   2537 HD23 LEU A 165     -14.993   7.688   8.975  1.00  0.00           H  
ATOM   2538  N   THR A 166     -16.834  11.163   3.928  1.00  0.00           N  
ATOM   2539  H   THR A 166     -16.349  10.568   3.031  1.00  0.00           H  
ATOM   2540  CA  THR A 166     -17.297  12.529   3.599  1.00  0.00           C  
ATOM   2541  HA  THR A 166     -16.965  13.360   4.388  1.00  0.00           H  
ATOM   2542  C   THR A 166     -18.819  12.693   3.728  1.00  0.00           C  
ATOM   2543  CB  THR A 166     -16.875  12.990   2.195  1.00  0.00           C  
ATOM   2544  HB  THR A 166     -17.390  14.040   1.933  1.00  0.00           H  
ATOM   2545  O   THR A 166     -19.310  13.813   3.877  1.00  0.00           O  
ATOM   2546  CG2 THR A 166     -15.380  12.901   1.901  1.00  0.00           C  
ATOM   2547 HG21 THR A 166     -14.986  13.928   2.374  1.00  0.00           H  
ATOM   2548 HG22 THR A 166     -15.170  13.189   0.756  1.00  0.00           H  
ATOM   2549 HG23 THR A 166     -14.631  12.007   2.140  1.00  0.00           H  
ATOM   2550  OG1 THR A 166     -17.537  12.257   1.201  1.00  0.00           O  
ATOM   2551  HG1 THR A 166     -17.361  12.728   0.125  1.00  0.00           H  
ATOM   2552  N   THR A 167     -19.585  11.595   3.684  1.00  0.00           N  
ATOM   2553  H   THR A 167     -19.007  10.575   3.598  1.00  0.00           H  
ATOM   2554  CA  THR A 167     -21.061  11.623   3.619  1.00  0.00           C  
ATOM   2555  HA  THR A 167     -21.512  12.709   3.406  1.00  0.00           H  
ATOM   2556  C   THR A 167     -21.759  11.325   4.941  1.00  0.00           C  
ATOM   2557  CB  THR A 167     -21.608  10.629   2.582  1.00  0.00           C  
ATOM   2558  HB  THR A 167     -22.734  10.942   2.337  1.00  0.00           H  
ATOM   2559  O   THR A 167     -22.906  11.736   5.132  1.00  0.00           O  
ATOM   2560  CG2 THR A 167     -21.005  10.804   1.192  1.00  0.00           C  
ATOM   2561 HG21 THR A 167     -21.750  10.647   0.263  1.00  0.00           H  
ATOM   2562 HG22 THR A 167     -20.045  10.173   0.882  1.00  0.00           H  
ATOM   2563 HG23 THR A 167     -20.833  11.959   0.908  1.00  0.00           H  
ATOM   2564  OG1 THR A 167     -21.436   9.289   3.006  1.00  0.00           O  
ATOM   2565  HG1 THR A 167     -21.067   9.230   4.118  1.00  0.00           H  
ATOM   2566  N   THR A 168     -21.120  10.550   5.820  1.00  0.00           N  
ATOM   2567  H   THR A 168     -20.011  10.823   6.145  1.00  0.00           H  
ATOM   2568  CA  THR A 168     -21.774   9.963   6.994  1.00  0.00           C  
ATOM   2569  HA  THR A 168     -22.630  10.769   7.182  1.00  0.00           H  
ATOM   2570  C   THR A 168     -20.800   9.943   8.175  1.00  0.00           C  
ATOM   2571  CB  THR A 168     -22.265   8.536   6.680  1.00  0.00           C  
ATOM   2572  HB  THR A 168     -21.393   7.772   6.419  1.00  0.00           H  
ATOM   2573  O   THR A 168     -19.719   9.371   8.034  1.00  0.00           O  
ATOM   2574  CG2 THR A 168     -23.103   7.949   7.816  1.00  0.00           C  
ATOM   2575 HG21 THR A 168     -23.556   8.625   8.699  1.00  0.00           H  
ATOM   2576 HG22 THR A 168     -24.182   7.496   7.537  1.00  0.00           H  
ATOM   2577 HG23 THR A 168     -22.675   7.007   8.419  1.00  0.00           H  
ATOM   2578  OG1 THR A 168     -23.095   8.532   5.529  1.00  0.00           O  
ATOM   2579  HG1 THR A 168     -23.898   9.400   5.596  1.00  0.00           H  
ATOM   2580  N   PRO A 169     -21.144  10.532   9.338  1.00  0.00           N  
ATOM   2581  CA  PRO A 169     -20.333  10.397  10.544  1.00  0.00           C  
ATOM   2582  HA  PRO A 169     -19.316  10.809  10.097  1.00  0.00           H  
ATOM   2583  C   PRO A 169     -20.356   8.944  11.031  1.00  0.00           C  
ATOM   2584  CB  PRO A 169     -20.934  11.367  11.563  1.00  0.00           C  
ATOM   2585  HB2 PRO A 169     -21.278  12.262  12.291  1.00  0.00           H  
ATOM   2586  HB3 PRO A 169     -19.851  11.465  12.040  1.00  0.00           H  
ATOM   2587  O   PRO A 169     -21.410   8.305  11.046  1.00  0.00           O  
ATOM   2588  CG  PRO A 169     -22.404  11.434  11.152  1.00  0.00           C  
ATOM   2589  HG2 PRO A 169     -23.164  12.341  11.361  1.00  0.00           H  
ATOM   2590  HG3 PRO A 169     -22.980  10.618  11.821  1.00  0.00           H  
ATOM   2591  CD  PRO A 169     -22.358  11.282   9.632  1.00  0.00           C  
ATOM   2592  HD2 PRO A 169     -23.497  11.055   9.352  1.00  0.00           H  
ATOM   2593  HD3 PRO A 169     -22.131  12.360   9.163  1.00  0.00           H  
ATOM   2594  N   VAL A 170     -19.198   8.420  11.424  1.00  0.00           N  
ATOM   2595  H   VAL A 170     -18.575   9.119  12.155  1.00  0.00           H  
ATOM   2596  CA  VAL A 170     -19.025   7.021  11.831  1.00  0.00           C  
ATOM   2597  HA  VAL A 170     -20.086   6.477  11.803  1.00  0.00           H  
ATOM   2598  C   VAL A 170     -18.559   6.967  13.280  1.00  0.00           C  
ATOM   2599  CB  VAL A 170     -18.062   6.295  10.871  1.00  0.00           C  
ATOM   2600  HB  VAL A 170     -17.039   6.896  10.902  1.00  0.00           H  
ATOM   2601  O   VAL A 170     -17.639   7.682  13.673  1.00  0.00           O  
ATOM   2602  CG1 VAL A 170     -17.827   4.828  11.255  1.00  0.00           C  
ATOM   2603 HG11 VAL A 170     -18.880   4.263  11.278  1.00  0.00           H  
ATOM   2604 HG12 VAL A 170     -17.193   4.763  12.261  1.00  0.00           H  
ATOM   2605 HG13 VAL A 170     -17.203   4.245  10.430  1.00  0.00           H  
ATOM   2606  CG2 VAL A 170     -18.637   6.297   9.451  1.00  0.00           C  
ATOM   2607 HG21 VAL A 170     -18.733   5.190   9.016  1.00  0.00           H  
ATOM   2608 HG22 VAL A 170     -19.826   6.447   9.396  1.00  0.00           H  
ATOM   2609 HG23 VAL A 170     -18.212   7.188   8.791  1.00  0.00           H  
ATOM   2610  N   ALA A 171     -19.210   6.124  14.082  1.00  0.00           N  
ATOM   2611  H   ALA A 171     -20.358   5.909  13.858  1.00  0.00           H  
ATOM   2612  CA  ALA A 171     -18.776   5.836  15.444  1.00  0.00           C  
ATOM   2613  HA  ALA A 171     -18.682   6.968  15.801  1.00  0.00           H  
ATOM   2614  C   ALA A 171     -17.513   4.957  15.432  1.00  0.00           C  
ATOM   2615  CB  ALA A 171     -19.939   5.196  16.205  1.00  0.00           C  
ATOM   2616  HB1 ALA A 171     -20.267   5.815  17.185  1.00  0.00           H  
ATOM   2617  HB2 ALA A 171     -19.890   4.126  16.724  1.00  0.00           H  
ATOM   2618  HB3 ALA A 171     -21.073   5.108  15.815  1.00  0.00           H  
ATOM   2619  O   ALA A 171     -17.352   4.110  14.547  1.00  0.00           O  
ATOM   2620  N   ALA A 172     -16.615   5.153  16.401  1.00  0.00           N  
ATOM   2621  H   ALA A 172     -16.976   5.550  17.456  1.00  0.00           H  
ATOM   2622  CA  ALA A 172     -15.315   4.477  16.432  1.00  0.00           C  
ATOM   2623  HA  ALA A 172     -14.637   4.723  15.485  1.00  0.00           H  
ATOM   2624  C   ALA A 172     -15.438   2.940  16.458  1.00  0.00           C  
ATOM   2625  CB  ALA A 172     -14.537   4.983  17.653  1.00  0.00           C  
ATOM   2626  HB1 ALA A 172     -14.948   5.185  18.763  1.00  0.00           H  
ATOM   2627  HB2 ALA A 172     -13.731   5.853  17.495  1.00  0.00           H  
ATOM   2628  HB3 ALA A 172     -13.760   4.136  18.005  1.00  0.00           H  
ATOM   2629  O   ALA A 172     -14.673   2.242  15.792  1.00  0.00           O  
ATOM   2630  N   ASP A 173     -16.440   2.414  17.163  1.00  0.00           N  
ATOM   2631  H   ASP A 173     -16.740   2.992  18.157  1.00  0.00           H  
ATOM   2632  CA  ASP A 173     -16.744   0.982  17.276  1.00  0.00           C  
ATOM   2633  HA  ASP A 173     -15.810   0.317  17.612  1.00  0.00           H  
ATOM   2634  C   ASP A 173     -17.233   0.354  15.958  1.00  0.00           C  
ATOM   2635  CB  ASP A 173     -17.777   0.787  18.402  1.00  0.00           C  
ATOM   2636  HB2 ASP A 173     -17.564   1.199  19.509  1.00  0.00           H  
ATOM   2637  HB3 ASP A 173     -17.951  -0.356  18.716  1.00  0.00           H  
ATOM   2638  O   ASP A 173     -17.036  -0.834  15.712  1.00  0.00           O  
ATOM   2639  CG  ASP A 173     -19.158   1.401  18.118  1.00  0.00           C  
ATOM   2640  OD1 ASP A 173     -19.243   2.336  17.286  1.00  0.00           O  
ATOM   2641  OD2 ASP A 173     -20.137   0.921  18.724  1.00  0.00           O  
ATOM   2642  N   CYS A 174     -17.816   1.154  15.066  1.00  0.00           N  
ATOM   2643  H   CYS A 174     -18.313   2.186  15.361  1.00  0.00           H  
ATOM   2644  CA  CYS A 174     -18.292   0.724  13.753  1.00  0.00           C  
ATOM   2645  HA  CYS A 174     -18.821  -0.343  13.738  1.00  0.00           H  
ATOM   2646  C   CYS A 174     -17.223   0.848  12.655  1.00  0.00           C  
ATOM   2647  CB  CYS A 174     -19.538   1.544  13.406  1.00  0.00           C  
ATOM   2648  HB2 CYS A 174     -19.289   2.690  13.179  1.00  0.00           H  
ATOM   2649  HB3 CYS A 174     -20.509   1.507  12.704  1.00  0.00           H  
ATOM   2650  O   CYS A 174     -17.429   0.372  11.534  1.00  0.00           O  
ATOM   2651  SG  CYS A 174     -20.881   1.167  14.571  1.00  0.00           S  
ATOM   2652  HG  CYS A 174     -21.766   1.092  15.351  1.00  0.00           H  
ATOM   2653  N   PHE A 175     -16.083   1.484  12.935  1.00  0.00           N  
ATOM   2654  H   PHE A 175     -15.756   1.763  14.034  1.00  0.00           H  
ATOM   2655  CA  PHE A 175     -15.115   1.837  11.897  1.00  0.00           C  
ATOM   2656  HA  PHE A 175     -15.805   2.332  11.070  1.00  0.00           H  
ATOM   2657  C   PHE A 175     -14.436   0.608  11.264  1.00  0.00           C  
ATOM   2658  CB  PHE A 175     -14.112   2.844  12.473  1.00  0.00           C  
ATOM   2659  HB2 PHE A 175     -14.544   3.826  12.985  1.00  0.00           H  
ATOM   2660  HB3 PHE A 175     -13.377   2.301  13.238  1.00  0.00           H  
ATOM   2661  O   PHE A 175     -14.276   0.550  10.043  1.00  0.00           O  
ATOM   2662  CG  PHE A 175     -13.179   3.447  11.443  1.00  0.00           C  
ATOM   2663  CD1 PHE A 175     -11.794   3.478  11.680  1.00  0.00           C  
ATOM   2664  HD1 PHE A 175     -11.417   3.158  12.762  1.00  0.00           H  
ATOM   2665  CD2 PHE A 175     -13.690   3.984  10.245  1.00  0.00           C  
ATOM   2666  HD2 PHE A 175     -14.802   4.342  10.075  1.00  0.00           H  
ATOM   2667  CE1 PHE A 175     -10.931   4.028  10.720  1.00  0.00           C  
ATOM   2668  HE1 PHE A 175      -9.973   4.240  11.378  1.00  0.00           H  
ATOM   2669  CE2 PHE A 175     -12.823   4.513   9.277  1.00  0.00           C  
ATOM   2670  HE2 PHE A 175     -13.341   5.033   8.350  1.00  0.00           H  
ATOM   2671  CZ  PHE A 175     -11.439   4.544   9.516  1.00  0.00           C  
ATOM   2672  HZ  PHE A 175     -10.816   5.246   8.799  1.00  0.00           H  
ATOM   2673  N   GLN A 176     -14.143  -0.438  12.050  1.00  0.00           N  
ATOM   2674  H   GLN A 176     -13.835  -0.245  13.182  1.00  0.00           H  
ATOM   2675  CA  GLN A 176     -13.626  -1.702  11.504  1.00  0.00           C  
ATOM   2676  HA  GLN A 176     -12.596  -1.341  11.049  1.00  0.00           H  
ATOM   2677  C   GLN A 176     -14.645  -2.385  10.575  1.00  0.00           C  
ATOM   2678  CB  GLN A 176     -13.209  -2.644  12.646  1.00  0.00           C  
ATOM   2679  HB2 GLN A 176     -12.493  -2.121  13.461  1.00  0.00           H  
ATOM   2680  HB3 GLN A 176     -14.093  -2.863  13.424  1.00  0.00           H  
ATOM   2681  O   GLN A 176     -14.274  -2.890   9.511  1.00  0.00           O  
ATOM   2682  CG  GLN A 176     -12.398  -3.840  12.112  1.00  0.00           C  
ATOM   2683  HG2 GLN A 176     -12.729  -4.352  11.091  1.00  0.00           H  
ATOM   2684  HG3 GLN A 176     -11.321  -3.381  11.875  1.00  0.00           H  
ATOM   2685  CD  GLN A 176     -12.136  -4.908  13.169  1.00  0.00           C  
ATOM   2686  NE2 GLN A 176     -10.953  -5.477  13.213  1.00  0.00           N  
ATOM   2687 HE21 GLN A 176     -10.627  -6.560  13.584  1.00  0.00           H  
ATOM   2688 HE22 GLN A 176     -10.032  -4.877  13.681  1.00  0.00           H  
ATOM   2689  OE1 GLN A 176     -13.016  -5.309  13.910  1.00  0.00           O  
ATOM   2690  N   LEU A 177     -15.936  -2.358  10.934  1.00  0.00           N  
ATOM   2691  H   LEU A 177     -16.238  -2.096  12.052  1.00  0.00           H  
ATOM   2692  CA  LEU A 177     -17.006  -2.897  10.094  1.00  0.00           C  
ATOM   2693  HA  LEU A 177     -16.539  -3.991  10.039  1.00  0.00           H  
ATOM   2694  C   LEU A 177     -17.088  -2.154   8.756  1.00  0.00           C  
ATOM   2695  CB  LEU A 177     -18.343  -2.825  10.852  1.00  0.00           C  
ATOM   2696  HB2 LEU A 177     -18.232  -3.386  11.894  1.00  0.00           H  
ATOM   2697  HB3 LEU A 177     -18.686  -1.712  11.118  1.00  0.00           H  
ATOM   2698  O   LEU A 177     -17.259  -2.796   7.717  1.00  0.00           O  
ATOM   2699  CG  LEU A 177     -19.542  -3.382  10.068  1.00  0.00           C  
ATOM   2700  HG  LEU A 177     -19.816  -2.589   9.233  1.00  0.00           H  
ATOM   2701  CD1 LEU A 177     -19.377  -4.858   9.710  1.00  0.00           C  
ATOM   2702 HD11 LEU A 177     -19.928  -5.000   8.663  1.00  0.00           H  
ATOM   2703 HD12 LEU A 177     -18.312  -5.289   9.373  1.00  0.00           H  
ATOM   2704 HD13 LEU A 177     -19.693  -5.658  10.531  1.00  0.00           H  
ATOM   2705  CD2 LEU A 177     -20.829  -3.203  10.870  1.00  0.00           C  
ATOM   2706 HD21 LEU A 177     -20.889  -2.457  11.816  1.00  0.00           H  
ATOM   2707 HD22 LEU A 177     -21.795  -2.705  10.362  1.00  0.00           H  
ATOM   2708 HD23 LEU A 177     -21.279  -4.167  11.405  1.00  0.00           H  
ATOM   2709  N   LEU A 178     -16.927  -0.827   8.758  1.00  0.00           N  
ATOM   2710  H   LEU A 178     -17.063  -0.168   9.725  1.00  0.00           H  
ATOM   2711  CA  LEU A 178     -16.862  -0.035   7.530  1.00  0.00           C  
ATOM   2712  HA  LEU A 178     -17.761  -0.432   6.868  1.00  0.00           H  
ATOM   2713  C   LEU A 178     -15.664  -0.429   6.657  1.00  0.00           C  
ATOM   2714  CB  LEU A 178     -16.835   1.462   7.879  1.00  0.00           C  
ATOM   2715  HB2 LEU A 178     -17.830   1.689   8.501  1.00  0.00           H  
ATOM   2716  HB3 LEU A 178     -15.855   1.741   8.496  1.00  0.00           H  
ATOM   2717  O   LEU A 178     -15.836  -0.590   5.448  1.00  0.00           O  
ATOM   2718  CG  LEU A 178     -16.681   2.369   6.643  1.00  0.00           C  
ATOM   2719  HG  LEU A 178     -15.647   2.064   6.144  1.00  0.00           H  
ATOM   2720  CD1 LEU A 178     -17.867   2.246   5.682  1.00  0.00           C  
ATOM   2721 HD11 LEU A 178     -18.804   2.977   5.789  1.00  0.00           H  
ATOM   2722 HD12 LEU A 178     -18.561   1.285   5.516  1.00  0.00           H  
ATOM   2723 HD13 LEU A 178     -17.418   2.244   4.575  1.00  0.00           H  
ATOM   2724  CD2 LEU A 178     -16.555   3.815   7.096  1.00  0.00           C  
ATOM   2725 HD21 LEU A 178     -15.881   4.412   6.317  1.00  0.00           H  
ATOM   2726 HD22 LEU A 178     -17.576   4.411   7.204  1.00  0.00           H  
ATOM   2727 HD23 LEU A 178     -16.033   3.879   8.161  1.00  0.00           H  
ATOM   2728  N   GLY A 179     -14.484  -0.637   7.247  1.00  0.00           N  
ATOM   2729  H   GLY A 179     -14.259  -0.330   8.360  1.00  0.00           H  
ATOM   2730  CA  GLY A 179     -13.296  -1.112   6.529  1.00  0.00           C  
ATOM   2731  HA2 GLY A 179     -12.681  -0.624   5.628  1.00  0.00           H  
ATOM   2732  HA3 GLY A 179     -12.399  -1.058   7.318  1.00  0.00           H  
ATOM   2733  C   GLY A 179     -13.532  -2.433   5.807  1.00  0.00           C  
ATOM   2734  O   GLY A 179     -13.334  -2.543   4.597  1.00  0.00           O  
ATOM   2735  N   VAL A 180     -14.051  -3.422   6.531  1.00  0.00           N  
ATOM   2736  H   VAL A 180     -13.662  -3.282   7.639  1.00  0.00           H  
ATOM   2737  CA  VAL A 180     -14.351  -4.747   5.977  1.00  0.00           C  
ATOM   2738  HA  VAL A 180     -13.422  -5.135   5.343  1.00  0.00           H  
ATOM   2739  C   VAL A 180     -15.492  -4.706   4.952  1.00  0.00           C  
ATOM   2740  CB  VAL A 180     -14.642  -5.712   7.137  1.00  0.00           C  
ATOM   2741  HB  VAL A 180     -15.605  -5.364   7.746  1.00  0.00           H  
ATOM   2742  O   VAL A 180     -15.460  -5.429   3.954  1.00  0.00           O  
ATOM   2743  CG1 VAL A 180     -15.112  -7.074   6.645  1.00  0.00           C  
ATOM   2744 HG11 VAL A 180     -15.871  -7.491   7.466  1.00  0.00           H  
ATOM   2745 HG12 VAL A 180     -14.294  -7.899   6.371  1.00  0.00           H  
ATOM   2746 HG13 VAL A 180     -15.803  -7.012   5.675  1.00  0.00           H  
ATOM   2747  CG2 VAL A 180     -13.363  -5.942   7.950  1.00  0.00           C  
ATOM   2748 HG21 VAL A 180     -12.389  -5.318   7.658  1.00  0.00           H  
ATOM   2749 HG22 VAL A 180     -13.691  -5.745   9.076  1.00  0.00           H  
ATOM   2750 HG23 VAL A 180     -12.737  -6.950   8.101  1.00  0.00           H  
ATOM   2751  N   THR A 181     -16.487  -3.842   5.152  1.00  0.00           N  
ATOM   2752  H   THR A 181     -16.316  -3.216   6.133  1.00  0.00           H  
ATOM   2753  CA  THR A 181     -17.585  -3.640   4.193  1.00  0.00           C  
ATOM   2754  HA  THR A 181     -18.100  -4.703   4.049  1.00  0.00           H  
ATOM   2755  C   THR A 181     -17.090  -2.979   2.905  1.00  0.00           C  
ATOM   2756  CB  THR A 181     -18.708  -2.808   4.823  1.00  0.00           C  
ATOM   2757  HB  THR A 181     -18.264  -1.707   4.885  1.00  0.00           H  
ATOM   2758  O   THR A 181     -17.466  -3.407   1.816  1.00  0.00           O  
ATOM   2759  CG2 THR A 181     -19.896  -2.617   3.887  1.00  0.00           C  
ATOM   2760 HG21 THR A 181     -20.307  -3.721   3.714  1.00  0.00           H  
ATOM   2761 HG22 THR A 181     -19.520  -2.133   2.871  1.00  0.00           H  
ATOM   2762 HG23 THR A 181     -20.647  -1.844   4.384  1.00  0.00           H  
ATOM   2763  OG1 THR A 181     -19.192  -3.476   5.966  1.00  0.00           O  
ATOM   2764  HG1 THR A 181     -18.910  -2.911   6.941  1.00  0.00           H  
ATOM   2765  N   SER A 182     -16.201  -1.991   3.009  1.00  0.00           N  
ATOM   2766  H   SER A 182     -15.642  -1.850   4.035  1.00  0.00           H  
ATOM   2767  CA  SER A 182     -15.574  -1.340   1.851  1.00  0.00           C  
ATOM   2768  HA  SER A 182     -16.506  -1.013   1.193  1.00  0.00           H  
ATOM   2769  C   SER A 182     -14.735  -2.339   1.051  1.00  0.00           C  
ATOM   2770  CB  SER A 182     -14.713  -0.153   2.298  1.00  0.00           C  
ATOM   2771  HB2 SER A 182     -14.283   0.346   1.311  1.00  0.00           H  
ATOM   2772  HB3 SER A 182     -13.785  -0.492   2.959  1.00  0.00           H  
ATOM   2773  O   SER A 182     -14.828  -2.369  -0.176  1.00  0.00           O  
ATOM   2774  OG  SER A 182     -15.500   0.760   3.041  1.00  0.00           O  
ATOM   2775  HG  SER A 182     -14.869   1.238   3.910  1.00  0.00           H  
ATOM   2776  N   LEU A 183     -14.011  -3.229   1.743  1.00  0.00           N  
ATOM   2777  H   LEU A 183     -13.711  -3.035   2.862  1.00  0.00           H  
ATOM   2778  CA  LEU A 183     -13.272  -4.324   1.113  1.00  0.00           C  
ATOM   2779  HA  LEU A 183     -12.802  -3.712   0.213  1.00  0.00           H  
ATOM   2780  C   LEU A 183     -14.202  -5.288   0.372  1.00  0.00           C  
ATOM   2781  CB  LEU A 183     -12.415  -5.042   2.173  1.00  0.00           C  
ATOM   2782  HB2 LEU A 183     -13.070  -5.625   2.977  1.00  0.00           H  
ATOM   2783  HB3 LEU A 183     -11.706  -4.268   2.734  1.00  0.00           H  
ATOM   2784  O   LEU A 183     -13.932  -5.660  -0.766  1.00  0.00           O  
ATOM   2785  CG  LEU A 183     -11.531  -6.168   1.600  1.00  0.00           C  
ATOM   2786  HG  LEU A 183     -12.148  -7.019   1.040  1.00  0.00           H  
ATOM   2787  CD1 LEU A 183     -10.490  -5.638   0.616  1.00  0.00           C  
ATOM   2788 HD11 LEU A 183     -10.026  -6.209  -0.319  1.00  0.00           H  
ATOM   2789 HD12 LEU A 183     -10.918  -4.768  -0.071  1.00  0.00           H  
ATOM   2790 HD13 LEU A 183      -9.475  -5.198   1.079  1.00  0.00           H  
ATOM   2791  CD2 LEU A 183     -10.798  -6.888   2.732  1.00  0.00           C  
ATOM   2792 HD21 LEU A 183      -9.720  -7.362   2.513  1.00  0.00           H  
ATOM   2793 HD22 LEU A 183     -10.640  -6.317   3.766  1.00  0.00           H  
ATOM   2794 HD23 LEU A 183     -11.212  -7.942   3.111  1.00  0.00           H  
ATOM   2795  N   LEU A 184     -15.332  -5.665   0.979  1.00  0.00           N  
ATOM   2796  H   LEU A 184     -15.486  -5.161   2.031  1.00  0.00           H  
ATOM   2797  CA  LEU A 184     -16.325  -6.517   0.322  1.00  0.00           C  
ATOM   2798  HA  LEU A 184     -15.660  -7.407  -0.098  1.00  0.00           H  
ATOM   2799  C   LEU A 184     -16.848  -5.897  -0.979  1.00  0.00           C  
ATOM   2800  CB  LEU A 184     -17.497  -6.777   1.280  1.00  0.00           C  
ATOM   2801  HB2 LEU A 184     -18.061  -5.737   1.456  1.00  0.00           H  
ATOM   2802  HB3 LEU A 184     -17.046  -7.267   2.268  1.00  0.00           H  
ATOM   2803  O   LEU A 184     -16.938  -6.599  -1.988  1.00  0.00           O  
ATOM   2804  CG  LEU A 184     -18.604  -7.658   0.676  1.00  0.00           C  
ATOM   2805  HG  LEU A 184     -19.129  -7.094  -0.231  1.00  0.00           H  
ATOM   2806  CD1 LEU A 184     -18.108  -9.048   0.254  1.00  0.00           C  
ATOM   2807 HD11 LEU A 184     -18.482 -10.118   0.653  1.00  0.00           H  
ATOM   2808 HD12 LEU A 184     -18.181  -9.441  -0.876  1.00  0.00           H  
ATOM   2809 HD13 LEU A 184     -16.944  -9.340   0.306  1.00  0.00           H  
ATOM   2810  CD2 LEU A 184     -19.690  -7.858   1.721  1.00  0.00           C  
ATOM   2811 HD21 LEU A 184     -19.644  -6.939   2.472  1.00  0.00           H  
ATOM   2812 HD22 LEU A 184     -19.723  -8.907   2.267  1.00  0.00           H  
ATOM   2813 HD23 LEU A 184     -20.786  -7.823   1.252  1.00  0.00           H  
ATOM   2814  N   ILE A 185     -17.211  -4.612  -0.941  1.00  0.00           N  
ATOM   2815  H   ILE A 185     -16.824  -3.949  -0.047  1.00  0.00           H  
ATOM   2816  CA  ILE A 185     -17.742  -3.882  -2.099  1.00  0.00           C  
ATOM   2817  HA  ILE A 185     -18.582  -4.464  -2.706  1.00  0.00           H  
ATOM   2818  C   ILE A 185     -16.696  -3.857  -3.216  1.00  0.00           C  
ATOM   2819  CB  ILE A 185     -18.206  -2.466  -1.681  1.00  0.00           C  
ATOM   2820  HB  ILE A 185     -17.318  -1.949  -1.088  1.00  0.00           H  
ATOM   2821  O   ILE A 185     -16.997  -4.286  -4.331  1.00  0.00           O  
ATOM   2822  CG1 ILE A 185     -19.461  -2.571  -0.783  1.00  0.00           C  
ATOM   2823 HG12 ILE A 185     -19.232  -3.709  -0.497  1.00  0.00           H  
ATOM   2824 HG13 ILE A 185     -20.622  -2.872  -0.908  1.00  0.00           H  
ATOM   2825  CG2 ILE A 185     -18.518  -1.594  -2.913  1.00  0.00           C  
ATOM   2826 HG21 ILE A 185     -18.427  -2.129  -3.979  1.00  0.00           H  
ATOM   2827 HG22 ILE A 185     -19.673  -1.323  -2.992  1.00  0.00           H  
ATOM   2828 HG23 ILE A 185     -17.765  -0.675  -3.049  1.00  0.00           H  
ATOM   2829  CD1 ILE A 185     -19.821  -1.263  -0.069  1.00  0.00           C  
ATOM   2830 HD11 ILE A 185     -20.442  -0.554  -0.793  1.00  0.00           H  
ATOM   2831 HD12 ILE A 185     -20.377  -1.294   0.993  1.00  0.00           H  
ATOM   2832 HD13 ILE A 185     -18.786  -0.836   0.337  1.00  0.00           H  
ATOM   2833  N   ALA A 186     -15.460  -3.463  -2.901  1.00  0.00           N  
ATOM   2834  H   ALA A 186     -15.428  -2.663  -2.032  1.00  0.00           H  
ATOM   2835  CA  ALA A 186     -14.362  -3.425  -3.859  1.00  0.00           C  
ATOM   2836  HA  ALA A 186     -14.772  -2.741  -4.744  1.00  0.00           H  
ATOM   2837  C   ALA A 186     -14.086  -4.806  -4.473  1.00  0.00           C  
ATOM   2838  CB  ALA A 186     -13.129  -2.880  -3.141  1.00  0.00           C  
ATOM   2839  HB1 ALA A 186     -12.819  -3.417  -2.129  1.00  0.00           H  
ATOM   2840  HB2 ALA A 186     -12.266  -3.242  -3.875  1.00  0.00           H  
ATOM   2841  HB3 ALA A 186     -13.402  -1.736  -2.969  1.00  0.00           H  
ATOM   2842  O   ALA A 186     -14.039  -4.951  -5.695  1.00  0.00           O  
ATOM   2843  N   CYS A 187     -13.991  -5.858  -3.652  1.00  0.00           N  
ATOM   2844  H   CYS A 187     -13.812  -5.633  -2.515  1.00  0.00           H  
ATOM   2845  CA  CYS A 187     -13.760  -7.207  -4.160  1.00  0.00           C  
ATOM   2846  HA  CYS A 187     -12.688  -7.085  -4.649  1.00  0.00           H  
ATOM   2847  C   CYS A 187     -14.890  -7.689  -5.075  1.00  0.00           C  
ATOM   2848  CB  CYS A 187     -13.582  -8.193  -3.006  1.00  0.00           C  
ATOM   2849  HB2 CYS A 187     -14.125  -8.060  -1.955  1.00  0.00           H  
ATOM   2850  HB3 CYS A 187     -13.948  -9.293  -3.264  1.00  0.00           H  
ATOM   2851  O   CYS A 187     -14.623  -8.349  -6.073  1.00  0.00           O  
ATOM   2852  SG  CYS A 187     -12.051  -7.879  -2.101  1.00  0.00           S  
ATOM   2853  HG  CYS A 187     -11.139  -7.159  -1.932  1.00  0.00           H  
ATOM   2854  N   LYS A 188     -16.156  -7.363  -4.783  1.00  0.00           N  
ATOM   2855  H   LYS A 188     -16.257  -6.754  -3.782  1.00  0.00           H  
ATOM   2856  CA  LYS A 188     -17.275  -7.721  -5.672  1.00  0.00           C  
ATOM   2857  HA  LYS A 188     -17.405  -8.817  -6.130  1.00  0.00           H  
ATOM   2858  C   LYS A 188     -17.188  -7.048  -7.047  1.00  0.00           C  
ATOM   2859  CB  LYS A 188     -18.612  -7.370  -5.008  1.00  0.00           C  
ATOM   2860  HB2 LYS A 188     -19.303  -7.510  -5.977  1.00  0.00           H  
ATOM   2861  HB3 LYS A 188     -18.794  -6.224  -4.712  1.00  0.00           H  
ATOM   2862  O   LYS A 188     -17.791  -7.568  -7.983  1.00  0.00           O  
ATOM   2863  CG  LYS A 188     -19.039  -8.375  -3.931  1.00  0.00           C  
ATOM   2864  HG2 LYS A 188     -19.284  -9.412  -4.471  1.00  0.00           H  
ATOM   2865  HG3 LYS A 188     -18.303  -8.322  -3.004  1.00  0.00           H  
ATOM   2866  CD  LYS A 188     -20.349  -7.884  -3.302  1.00  0.00           C  
ATOM   2867  HD2 LYS A 188     -20.544  -6.812  -2.805  1.00  0.00           H  
ATOM   2868  HD3 LYS A 188     -20.919  -7.765  -4.365  1.00  0.00           H  
ATOM   2869  CE  LYS A 188     -20.856  -8.834  -2.217  1.00  0.00           C  
ATOM   2870  HE2 LYS A 188     -21.182  -9.868  -2.749  1.00  0.00           H  
ATOM   2871  HE3 LYS A 188     -20.168  -9.231  -1.334  1.00  0.00           H  
ATOM   2872  NZ  LYS A 188     -22.068  -8.270  -1.577  1.00  0.00           N  
ATOM   2873  HZ1 LYS A 188     -22.841  -8.910  -2.272  1.00  0.00           H  
ATOM   2874  HZ2 LYS A 188     -22.842  -7.365  -1.793  1.00  0.00           H  
ATOM   2875  HZ3 LYS A 188     -22.427  -8.842  -0.584  1.00  0.00           H  
ATOM   2876  N   GLN A 189     -16.484  -5.920  -7.171  1.00  0.00           N  
ATOM   2877  H   GLN A 189     -16.299  -5.336  -6.162  1.00  0.00           H  
ATOM   2878  CA  GLN A 189     -16.313  -5.217  -8.445  1.00  0.00           C  
ATOM   2879  HA  GLN A 189     -17.209  -5.342  -9.227  1.00  0.00           H  
ATOM   2880  C   GLN A 189     -15.232  -5.840  -9.328  1.00  0.00           C  
ATOM   2881  CB  GLN A 189     -15.959  -3.745  -8.205  1.00  0.00           C  
ATOM   2882  HB2 GLN A 189     -14.988  -3.495  -7.569  1.00  0.00           H  
ATOM   2883  HB3 GLN A 189     -15.988  -3.336  -9.328  1.00  0.00           H  
ATOM   2884  O   GLN A 189     -15.445  -5.958 -10.532  1.00  0.00           O  
ATOM   2885  CG  GLN A 189     -17.094  -2.934  -7.577  1.00  0.00           C  
ATOM   2886  HG2 GLN A 189     -17.790  -3.698  -6.972  1.00  0.00           H  
ATOM   2887  HG3 GLN A 189     -18.037  -2.562  -8.236  1.00  0.00           H  
ATOM   2888  CD  GLN A 189     -16.600  -1.534  -7.260  1.00  0.00           C  
ATOM   2889  NE2 GLN A 189     -16.417  -0.690  -8.252  1.00  0.00           N  
ATOM   2890 HE21 GLN A 189     -15.422  -0.075  -8.036  1.00  0.00           H  
ATOM   2891 HE22 GLN A 189     -16.572  -0.860  -9.420  1.00  0.00           H  
ATOM   2892  OE1 GLN A 189     -16.342  -1.185  -6.124  1.00  0.00           O  
ATOM   2893  N   VAL A 190     -14.080  -6.193  -8.747  1.00  0.00           N  
ATOM   2894  H   VAL A 190     -14.052  -6.154  -7.570  1.00  0.00           H  
ATOM   2895  CA  VAL A 190     -12.867  -6.499  -9.531  1.00  0.00           C  
ATOM   2896  HA  VAL A 190     -13.133  -6.652 -10.688  1.00  0.00           H  
ATOM   2897  C   VAL A 190     -12.331  -7.915  -9.341  1.00  0.00           C  
ATOM   2898  CB  VAL A 190     -11.762  -5.451  -9.288  1.00  0.00           C  
ATOM   2899  HB  VAL A 190     -11.021  -5.784 -10.166  1.00  0.00           H  
ATOM   2900  O   VAL A 190     -11.636  -8.422 -10.217  1.00  0.00           O  
ATOM   2901  CG1 VAL A 190     -12.270  -4.048  -9.647  1.00  0.00           C  
ATOM   2902 HG11 VAL A 190     -11.655  -3.174  -9.138  1.00  0.00           H  
ATOM   2903 HG12 VAL A 190     -12.068  -3.889 -10.824  1.00  0.00           H  
ATOM   2904 HG13 VAL A 190     -13.402  -3.676  -9.731  1.00  0.00           H  
ATOM   2905  CG2 VAL A 190     -11.231  -5.439  -7.849  1.00  0.00           C  
ATOM   2906 HG21 VAL A 190     -10.061  -5.210  -7.906  1.00  0.00           H  
ATOM   2907 HG22 VAL A 190     -11.027  -6.569  -7.531  1.00  0.00           H  
ATOM   2908 HG23 VAL A 190     -11.906  -4.853  -7.070  1.00  0.00           H  
ATOM   2909  N   GLU A 191     -12.671  -8.593  -8.243  1.00  0.00           N  
ATOM   2910  H   GLU A 191     -13.191  -8.091  -7.318  1.00  0.00           H  
ATOM   2911  CA  GLU A 191     -12.166  -9.939  -7.979  1.00  0.00           C  
ATOM   2912  HA  GLU A 191     -11.120  -9.942  -8.553  1.00  0.00           H  
ATOM   2913  C   GLU A 191     -13.030 -11.004  -8.651  1.00  0.00           C  
ATOM   2914  CB  GLU A 191     -12.046 -10.231  -6.474  1.00  0.00           C  
ATOM   2915  HB2 GLU A 191     -11.545 -11.313  -6.356  1.00  0.00           H  
ATOM   2916  HB3 GLU A 191     -13.131 -10.217  -5.982  1.00  0.00           H  
ATOM   2917  O   GLU A 191     -14.257 -11.021  -8.542  1.00  0.00           O  
ATOM   2918  CG  GLU A 191     -11.077  -9.282  -5.759  1.00  0.00           C  
ATOM   2919  HG2 GLU A 191     -11.291  -8.138  -5.983  1.00  0.00           H  
ATOM   2920  HG3 GLU A 191     -11.026  -9.583  -4.612  1.00  0.00           H  
ATOM   2921  CD  GLU A 191      -9.637  -9.428  -6.258  1.00  0.00           C  
ATOM   2922  OE1 GLU A 191      -8.892  -8.431  -6.160  1.00  0.00           O  
ATOM   2923  OE2 GLU A 191      -9.284 -10.529  -6.734  1.00  0.00           O  
ATOM   2924  N   VAL A 192     -12.377 -11.990  -9.267  1.00  0.00           N  
ATOM   2925  H   VAL A 192     -11.189 -12.040  -9.292  1.00  0.00           H  
ATOM   2926  CA  VAL A 192     -13.063 -13.170  -9.820  1.00  0.00           C  
ATOM   2927  HA  VAL A 192     -13.970 -12.834 -10.520  1.00  0.00           H  
ATOM   2928  C   VAL A 192     -13.708 -13.998  -8.700  1.00  0.00           C  
ATOM   2929  CB  VAL A 192     -12.068 -14.030 -10.626  1.00  0.00           C  
ATOM   2930  HB  VAL A 192     -11.163 -14.529 -10.028  1.00  0.00           H  
ATOM   2931  O   VAL A 192     -14.771 -14.609  -8.872  1.00  0.00           O  
ATOM   2932  CG1 VAL A 192     -12.750 -15.241 -11.276  1.00  0.00           C  
ATOM   2933 HG11 VAL A 192     -12.040 -15.782 -12.077  1.00  0.00           H  
ATOM   2934 HG12 VAL A 192     -13.743 -15.071 -11.924  1.00  0.00           H  
ATOM   2935 HG13 VAL A 192     -12.999 -16.191 -10.601  1.00  0.00           H  
ATOM   2936  CG2 VAL A 192     -11.407 -13.224 -11.753  1.00  0.00           C  
ATOM   2937 HG21 VAL A 192     -11.900 -13.250 -12.849  1.00  0.00           H  
ATOM   2938 HG22 VAL A 192     -10.295 -13.612 -11.981  1.00  0.00           H  
ATOM   2939 HG23 VAL A 192     -11.189 -12.042 -11.817  1.00  0.00           H  
ATOM   2940  N   HIS A 193     -13.057 -14.039  -7.537  1.00  0.00           N  
ATOM   2941  H   HIS A 193     -11.901 -13.814  -7.358  1.00  0.00           H  
ATOM   2942  CA  HIS A 193     -13.464 -14.822  -6.374  1.00  0.00           C  
ATOM   2943  HA  HIS A 193     -14.525 -15.340  -6.204  1.00  0.00           H  
ATOM   2944  C   HIS A 193     -13.413 -13.968  -5.100  1.00  0.00           C  
ATOM   2945  CB  HIS A 193     -12.593 -16.085  -6.286  1.00  0.00           C  
ATOM   2946  HB2 HIS A 193     -11.422 -15.846  -6.256  1.00  0.00           H  
ATOM   2947  HB3 HIS A 193     -12.759 -16.826  -5.355  1.00  0.00           H  
ATOM   2948  O   HIS A 193     -12.508 -14.145  -4.285  1.00  0.00           O  
ATOM   2949  CG  HIS A 193     -12.787 -17.039  -7.438  1.00  0.00           C  
ATOM   2950  CD2 HIS A 193     -11.821 -17.797  -8.040  1.00  0.00           C  
ATOM   2951  HD2 HIS A 193     -10.712 -18.192  -7.867  1.00  0.00           H  
ATOM   2952  ND1 HIS A 193     -13.963 -17.261  -8.117  1.00  0.00           N  
ATOM   2953  HD1 HIS A 193     -15.152 -17.199  -8.024  1.00  0.00           H  
ATOM   2954  CE1 HIS A 193     -13.711 -18.147  -9.093  1.00  0.00           C  
ATOM   2955  HE1 HIS A 193     -14.476 -18.782  -9.743  1.00  0.00           H  
ATOM   2956  NE2 HIS A 193     -12.426 -18.521  -9.075  1.00  0.00           N  
ATOM   2957  N   PRO A 194     -14.388 -13.062  -4.897  1.00  0.00           N  
ATOM   2958  CA  PRO A 194     -14.417 -12.217  -3.712  1.00  0.00           C  
ATOM   2959  HA  PRO A 194     -13.369 -11.738  -3.992  1.00  0.00           H  
ATOM   2960  C   PRO A 194     -14.550 -13.054  -2.426  1.00  0.00           C  
ATOM   2961  CB  PRO A 194     -15.600 -11.265  -3.913  1.00  0.00           C  
ATOM   2962  HB2 PRO A 194     -16.129 -11.100  -2.858  1.00  0.00           H  
ATOM   2963  HB3 PRO A 194     -15.557 -10.363  -4.684  1.00  0.00           H  
ATOM   2964  O   PRO A 194     -15.199 -14.114  -2.435  1.00  0.00           O  
ATOM   2965  CG  PRO A 194     -16.535 -12.044  -4.836  1.00  0.00           C  
ATOM   2966  HG2 PRO A 194     -17.502 -11.378  -4.587  1.00  0.00           H  
ATOM   2967  HG3 PRO A 194     -17.299 -12.978  -4.873  1.00  0.00           H  
ATOM   2968  CD  PRO A 194     -15.560 -12.811  -5.727  1.00  0.00           C  
ATOM   2969  HD2 PRO A 194     -15.152 -12.073  -6.579  1.00  0.00           H  
ATOM   2970  HD3 PRO A 194     -16.086 -13.520  -6.547  1.00  0.00           H  
ATOM   2971  N   PRO A 195     -13.981 -12.587  -1.299  1.00  0.00           N  
ATOM   2972  CA  PRO A 195     -14.090 -13.276  -0.024  1.00  0.00           C  
ATOM   2973  HA  PRO A 195     -13.644 -14.268  -0.517  1.00  0.00           H  
ATOM   2974  C   PRO A 195     -15.553 -13.361   0.415  1.00  0.00           C  
ATOM   2975  CB  PRO A 195     -13.220 -12.485   0.957  1.00  0.00           C  
ATOM   2976  HB2 PRO A 195     -12.068 -12.373   1.280  1.00  0.00           H  
ATOM   2977  HB3 PRO A 195     -13.312 -13.453   1.652  1.00  0.00           H  
ATOM   2978  O   PRO A 195     -16.365 -12.454   0.218  1.00  0.00           O  
ATOM   2979  CG  PRO A 195     -13.237 -11.071   0.379  1.00  0.00           C  
ATOM   2980  HG2 PRO A 195     -14.226 -10.423   0.164  1.00  0.00           H  
ATOM   2981  HG3 PRO A 195     -12.680 -10.443   1.227  1.00  0.00           H  
ATOM   2982  CD  PRO A 195     -13.294 -11.314  -1.127  1.00  0.00           C  
ATOM   2983  HD2 PRO A 195     -12.545 -10.382  -1.195  1.00  0.00           H  
ATOM   2984  HD3 PRO A 195     -12.588 -11.876  -1.927  1.00  0.00           H  
ATOM   2985  N   ARG A 196     -15.919 -14.483   1.036  1.00  0.00           N  
ATOM   2986  H   ARG A 196     -14.999 -15.192   1.220  1.00  0.00           H  
ATOM   2987  CA  ARG A 196     -17.275 -14.658   1.562  1.00  0.00           C  
ATOM   2988  HA  ARG A 196     -17.952 -14.471   0.594  1.00  0.00           H  
ATOM   2989  C   ARG A 196     -17.468 -13.768   2.781  1.00  0.00           C  
ATOM   2990  CB  ARG A 196     -17.535 -16.126   1.912  1.00  0.00           C  
ATOM   2991  HB2 ARG A 196     -18.692 -16.278   2.182  1.00  0.00           H  
ATOM   2992  HB3 ARG A 196     -16.778 -16.576   2.707  1.00  0.00           H  
ATOM   2993  O   ARG A 196     -16.569 -13.652   3.607  1.00  0.00           O  
ATOM   2994  CG  ARG A 196     -17.429 -17.031   0.680  1.00  0.00           C  
ATOM   2995  HG2 ARG A 196     -16.382 -17.166   0.121  1.00  0.00           H  
ATOM   2996  HG3 ARG A 196     -18.227 -16.830  -0.190  1.00  0.00           H  
ATOM   2997  CD  ARG A 196     -17.687 -18.477   1.096  1.00  0.00           C  
ATOM   2998  HD2 ARG A 196     -16.868 -18.985   1.816  1.00  0.00           H  
ATOM   2999  HD3 ARG A 196     -18.762 -18.562   1.633  1.00  0.00           H  
ATOM   3000  NE  ARG A 196     -17.577 -19.377  -0.060  1.00  0.00           N  
ATOM   3001  HE  ARG A 196     -17.015 -19.054  -1.058  1.00  0.00           H  
ATOM   3002  NH1 ARG A 196     -18.416 -21.253   0.954  1.00  0.00           N  
ATOM   3003 HH11 ARG A 196     -18.229 -22.426   0.835  1.00  0.00           H  
ATOM   3004 HH12 ARG A 196     -19.513 -21.165   1.440  1.00  0.00           H  
ATOM   3005  NH2 ARG A 196     -17.799 -21.327  -1.198  1.00  0.00           N  
ATOM   3006 HH21 ARG A 196     -17.837 -22.500  -1.398  1.00  0.00           H  
ATOM   3007 HH22 ARG A 196     -17.591 -20.945  -2.308  1.00  0.00           H  
ATOM   3008  CZ  ARG A 196     -17.929 -20.646  -0.095  1.00  0.00           C  
ATOM   3009  N   VAL A 197     -18.699 -13.300   2.991  1.00  0.00           N  
ATOM   3010  H   VAL A 197     -19.454 -13.552   2.106  1.00  0.00           H  
ATOM   3011  CA  VAL A 197     -19.088 -12.537   4.194  1.00  0.00           C  
ATOM   3012  HA  VAL A 197     -18.385 -11.583   4.105  1.00  0.00           H  
ATOM   3013  C   VAL A 197     -18.634 -13.227   5.489  1.00  0.00           C  
ATOM   3014  CB  VAL A 197     -20.613 -12.306   4.212  1.00  0.00           C  
ATOM   3015  HB  VAL A 197     -21.321 -13.262   4.096  1.00  0.00           H  
ATOM   3016  O   VAL A 197     -18.107 -12.577   6.379  1.00  0.00           O  
ATOM   3017  CG1 VAL A 197     -21.063 -11.558   5.467  1.00  0.00           C  
ATOM   3018 HG11 VAL A 197     -22.240 -11.419   5.574  1.00  0.00           H  
ATOM   3019 HG12 VAL A 197     -20.698 -12.183   6.416  1.00  0.00           H  
ATOM   3020 HG13 VAL A 197     -20.389 -10.586   5.357  1.00  0.00           H  
ATOM   3021  CG2 VAL A 197     -21.064 -11.498   2.987  1.00  0.00           C  
ATOM   3022 HG21 VAL A 197     -21.490 -12.168   2.079  1.00  0.00           H  
ATOM   3023 HG22 VAL A 197     -20.220 -10.890   2.409  1.00  0.00           H  
ATOM   3024 HG23 VAL A 197     -22.120 -10.936   3.053  1.00  0.00           H  
ATOM   3025  N   LYS A 198     -18.744 -14.562   5.576  1.00  0.00           N  
ATOM   3026  H   LYS A 198     -19.529 -15.160   4.910  1.00  0.00           H  
ATOM   3027  CA  LYS A 198     -18.265 -15.328   6.741  1.00  0.00           C  
ATOM   3028  HA  LYS A 198     -18.959 -14.915   7.619  1.00  0.00           H  
ATOM   3029  C   LYS A 198     -16.751 -15.199   6.971  1.00  0.00           C  
ATOM   3030  CB  LYS A 198     -18.691 -16.804   6.613  1.00  0.00           C  
ATOM   3031  HB2 LYS A 198     -19.877 -16.998   6.599  1.00  0.00           H  
ATOM   3032  HB3 LYS A 198     -18.225 -17.315   5.639  1.00  0.00           H  
ATOM   3033  O   LYS A 198     -16.329 -15.156   8.117  1.00  0.00           O  
ATOM   3034  CG  LYS A 198     -18.321 -17.611   7.871  1.00  0.00           C  
ATOM   3035  HG2 LYS A 198     -17.140 -17.720   7.766  1.00  0.00           H  
ATOM   3036  HG3 LYS A 198     -18.829 -17.257   8.899  1.00  0.00           H  
ATOM   3037  CD  LYS A 198     -18.777 -19.077   7.829  1.00  0.00           C  
ATOM   3038  HD2 LYS A 198     -18.360 -19.772   6.947  1.00  0.00           H  
ATOM   3039  HD3 LYS A 198     -19.978 -19.088   7.780  1.00  0.00           H  
ATOM   3040  CE  LYS A 198     -18.320 -19.744   9.137  1.00  0.00           C  
ATOM   3041  HE2 LYS A 198     -17.125 -19.776   9.262  1.00  0.00           H  
ATOM   3042  HE3 LYS A 198     -18.881 -19.160  10.024  1.00  0.00           H  
ATOM   3043  NZ  LYS A 198     -18.735 -21.166   9.260  1.00  0.00           N  
ATOM   3044  HZ1 LYS A 198     -19.754 -21.557   8.762  1.00  0.00           H  
ATOM   3045  HZ2 LYS A 198     -18.756 -21.753  10.307  1.00  0.00           H  
ATOM   3046  HZ3 LYS A 198     -17.893 -21.797   8.685  1.00  0.00           H  
ATOM   3047  N   GLN A 199     -15.947 -15.179   5.905  1.00  0.00           N  
ATOM   3048  H   GLN A 199     -16.411 -15.796   5.004  1.00  0.00           H  
ATOM   3049  CA  GLN A 199     -14.489 -15.040   6.013  1.00  0.00           C  
ATOM   3050  HA  GLN A 199     -14.046 -15.798   6.822  1.00  0.00           H  
ATOM   3051  C   GLN A 199     -14.117 -13.632   6.469  1.00  0.00           C  
ATOM   3052  CB  GLN A 199     -13.812 -15.339   4.666  1.00  0.00           C  
ATOM   3053  HB2 GLN A 199     -13.872 -14.383   3.950  1.00  0.00           H  
ATOM   3054  HB3 GLN A 199     -12.619 -15.399   4.748  1.00  0.00           H  
ATOM   3055  O   GLN A 199     -13.275 -13.485   7.341  1.00  0.00           O  
ATOM   3056  CG  GLN A 199     -13.966 -16.800   4.230  1.00  0.00           C  
ATOM   3057  HG2 GLN A 199     -14.518 -17.187   5.221  1.00  0.00           H  
ATOM   3058  HG3 GLN A 199     -14.044 -17.988   4.020  1.00  0.00           H  
ATOM   3059  CD  GLN A 199     -13.483 -17.002   2.800  1.00  0.00           C  
ATOM   3060  NE2 GLN A 199     -12.304 -17.540   2.589  1.00  0.00           N  
ATOM   3061 HE21 GLN A 199     -11.752 -18.457   3.129  1.00  0.00           H  
ATOM   3062 HE22 GLN A 199     -11.900 -17.731   1.481  1.00  0.00           H  
ATOM   3063  OE1 GLN A 199     -14.189 -16.699   1.850  1.00  0.00           O  
ATOM   3064  N   LEU A 200     -14.796 -12.622   5.928  1.00  0.00           N  
ATOM   3065  H   LEU A 200     -15.608 -12.685   5.075  1.00  0.00           H  
ATOM   3066  CA  LEU A 200     -14.601 -11.230   6.309  1.00  0.00           C  
ATOM   3067  HA  LEU A 200     -13.417 -11.238   6.396  1.00  0.00           H  
ATOM   3068  C   LEU A 200     -14.980 -10.960   7.772  1.00  0.00           C  
ATOM   3069  CB  LEU A 200     -15.424 -10.368   5.346  1.00  0.00           C  
ATOM   3070  HB2 LEU A 200     -16.147 -10.381   6.301  1.00  0.00           H  
ATOM   3071  HB3 LEU A 200     -16.384  -9.781   4.932  1.00  0.00           H  
ATOM   3072  O   LEU A 200     -14.208 -10.352   8.499  1.00  0.00           O  
ATOM   3073  CG  LEU A 200     -14.849 -10.242   3.926  1.00  0.00           C  
ATOM   3074  HG  LEU A 200     -14.908 -11.257   3.301  1.00  0.00           H  
ATOM   3075  CD1 LEU A 200     -15.706  -9.237   3.171  1.00  0.00           C  
ATOM   3076 HD11 LEU A 200     -15.715  -8.094   3.506  1.00  0.00           H  
ATOM   3077 HD12 LEU A 200     -16.741  -9.773   2.900  1.00  0.00           H  
ATOM   3078 HD13 LEU A 200     -15.250  -9.242   2.065  1.00  0.00           H  
ATOM   3079  CD2 LEU A 200     -13.396  -9.767   3.877  1.00  0.00           C  
ATOM   3080 HD21 LEU A 200     -13.249  -8.634   3.535  1.00  0.00           H  
ATOM   3081 HD22 LEU A 200     -12.457 -10.406   3.499  1.00  0.00           H  
ATOM   3082 HD23 LEU A 200     -12.892  -9.555   4.939  1.00  0.00           H  
ATOM   3083  N   LEU A 201     -16.121 -11.474   8.240  1.00  0.00           N  
ATOM   3084  H   LEU A 201     -16.580 -12.477   7.813  1.00  0.00           H  
ATOM   3085  CA  LEU A 201     -16.534 -11.324   9.643  1.00  0.00           C  
ATOM   3086  HA  LEU A 201     -16.369 -10.184   9.940  1.00  0.00           H  
ATOM   3087  C   LEU A 201     -15.611 -12.050  10.628  1.00  0.00           C  
ATOM   3088  CB  LEU A 201     -17.963 -11.851   9.814  1.00  0.00           C  
ATOM   3089  HB2 LEU A 201     -18.224 -11.937  10.983  1.00  0.00           H  
ATOM   3090  HB3 LEU A 201     -17.924 -13.040   9.655  1.00  0.00           H  
ATOM   3091  O   LEU A 201     -15.487 -11.622  11.773  1.00  0.00           O  
ATOM   3092  CG  LEU A 201     -19.030 -10.978   9.143  1.00  0.00           C  
ATOM   3093  HG  LEU A 201     -18.784 -10.920   7.985  1.00  0.00           H  
ATOM   3094  CD1 LEU A 201     -20.373 -11.692   9.249  1.00  0.00           C  
ATOM   3095 HD11 LEU A 201     -21.059 -11.310  10.153  1.00  0.00           H  
ATOM   3096 HD12 LEU A 201     -20.494 -12.782   9.764  1.00  0.00           H  
ATOM   3097 HD13 LEU A 201     -21.019 -12.069   8.325  1.00  0.00           H  
ATOM   3098  CD2 LEU A 201     -19.151  -9.596   9.781  1.00  0.00           C  
ATOM   3099 HD21 LEU A 201     -18.430  -8.757   9.330  1.00  0.00           H  
ATOM   3100 HD22 LEU A 201     -18.768  -9.589  10.911  1.00  0.00           H  
ATOM   3101 HD23 LEU A 201     -20.189  -9.022   9.876  1.00  0.00           H  
ATOM   3102  N   ALA A 202     -14.954 -13.132  10.196  1.00  0.00           N  
ATOM   3103  H   ALA A 202     -15.163 -13.802   9.246  1.00  0.00           H  
ATOM   3104  CA  ALA A 202     -13.969 -13.821  11.025  1.00  0.00           C  
ATOM   3105  HA  ALA A 202     -14.521 -14.272  11.985  1.00  0.00           H  
ATOM   3106  C   ALA A 202     -12.751 -12.931  11.336  1.00  0.00           C  
ATOM   3107  CB  ALA A 202     -13.564 -15.132  10.341  1.00  0.00           C  
ATOM   3108  HB1 ALA A 202     -12.802 -15.690  11.085  1.00  0.00           H  
ATOM   3109  HB2 ALA A 202     -14.382 -16.008  10.338  1.00  0.00           H  
ATOM   3110  HB3 ALA A 202     -12.859 -15.179   9.377  1.00  0.00           H  
ATOM   3111  O   ALA A 202     -12.172 -13.070  12.406  1.00  0.00           O  
ATOM   3112  N   LEU A 203     -12.412 -11.979  10.455  1.00  0.00           N  
ATOM   3113  H   LEU A 203     -12.848 -12.188   9.379  1.00  0.00           H  
ATOM   3114  CA  LEU A 203     -11.343 -10.996  10.687  1.00  0.00           C  
ATOM   3115  HA  LEU A 203     -10.475 -11.654  11.175  1.00  0.00           H  
ATOM   3116  C   LEU A 203     -11.672 -10.033  11.833  1.00  0.00           C  
ATOM   3117  CB  LEU A 203     -11.106 -10.182   9.405  1.00  0.00           C  
ATOM   3118  HB2 LEU A 203     -12.007  -9.398   9.337  1.00  0.00           H  
ATOM   3119  HB3 LEU A 203     -10.151  -9.532   9.713  1.00  0.00           H  
ATOM   3120  O   LEU A 203     -10.778  -9.552  12.518  1.00  0.00           O  
ATOM   3121  CG  LEU A 203     -10.775 -10.988   8.146  1.00  0.00           C  
ATOM   3122  HG  LEU A 203     -11.337 -11.930   7.690  1.00  0.00           H  
ATOM   3123  CD1 LEU A 203     -10.768 -10.033   6.954  1.00  0.00           C  
ATOM   3124 HD11 LEU A 203     -10.601 -10.514   5.875  1.00  0.00           H  
ATOM   3125 HD12 LEU A 203      -9.971  -9.176   7.198  1.00  0.00           H  
ATOM   3126 HD13 LEU A 203     -11.628  -9.223   6.771  1.00  0.00           H  
ATOM   3127  CD2 LEU A 203      -9.417 -11.680   8.287  1.00  0.00           C  
ATOM   3128 HD21 LEU A 203      -8.484 -11.853   7.556  1.00  0.00           H  
ATOM   3129 HD22 LEU A 203      -8.672 -11.212   9.101  1.00  0.00           H  
ATOM   3130 HD23 LEU A 203      -9.514 -12.825   8.634  1.00  0.00           H  
ATOM   3131  N   CYS A 204     -12.961  -9.782  12.060  1.00  0.00           N  
ATOM   3132  H   CYS A 204     -13.784  -9.761  11.209  1.00  0.00           H  
ATOM   3133  CA  CYS A 204     -13.460  -8.959  13.158  1.00  0.00           C  
ATOM   3134  HA  CYS A 204     -12.683  -8.179  13.612  1.00  0.00           H  
ATOM   3135  C   CYS A 204     -13.690  -9.764  14.445  1.00  0.00           C  
ATOM   3136  CB  CYS A 204     -14.750  -8.261  12.712  1.00  0.00           C  
ATOM   3137  HB2 CYS A 204     -14.793  -7.286  13.389  1.00  0.00           H  
ATOM   3138  HB3 CYS A 204     -15.746  -8.909  12.624  1.00  0.00           H  
ATOM   3139  O   CYS A 204     -14.380  -9.285  15.337  1.00  0.00           O  
ATOM   3140  SG  CYS A 204     -14.454  -7.237  11.249  1.00  0.00           S  
ATOM   3141  HG  CYS A 204     -13.973  -6.167  11.215  1.00  0.00           H  
ATOM   3142  N   CYS A 205     -13.204 -11.009  14.531  1.00  0.00           N  
ATOM   3143  H   CYS A 205     -12.183 -11.458  14.125  1.00  0.00           H  
ATOM   3144  CA  CYS A 205     -13.347 -11.870  15.712  1.00  0.00           C  
ATOM   3145  HA  CYS A 205     -13.115 -13.033  15.564  1.00  0.00           H  
ATOM   3146  C   CYS A 205     -14.799 -12.009  16.220  1.00  0.00           C  
ATOM   3147  CB  CYS A 205     -12.359 -11.416  16.795  1.00  0.00           C  
ATOM   3148  HB2 CYS A 205     -11.922 -10.439  17.336  1.00  0.00           H  
ATOM   3149  HB3 CYS A 205     -12.732 -11.843  17.854  1.00  0.00           H  
ATOM   3150  O   CYS A 205     -15.041 -12.146  17.414  1.00  0.00           O  
ATOM   3151  SG  CYS A 205     -10.668 -11.519  16.145  1.00  0.00           S  
ATOM   3152  HG  CYS A 205      -9.622 -11.352  15.624  1.00  0.00           H  
ATOM   3153  N   GLY A 206     -15.783 -11.960  15.314  1.00  0.00           N  
ATOM   3154  H   GLY A 206     -15.737 -12.241  14.163  1.00  0.00           H  
ATOM   3155  CA  GLY A 206     -17.201 -12.054  15.678  1.00  0.00           C  
ATOM   3156  HA2 GLY A 206     -17.400 -12.812  16.590  1.00  0.00           H  
ATOM   3157  HA3 GLY A 206     -17.717 -12.749  14.846  1.00  0.00           H  
ATOM   3158  C   GLY A 206     -17.807 -10.788  16.296  1.00  0.00           C  
ATOM   3159  O   GLY A 206     -18.960 -10.841  16.712  1.00  0.00           O  
ATOM   3160  N   ALA A 207     -17.097  -9.653  16.298  1.00  0.00           N  
ATOM   3161  H   ALA A 207     -16.130  -9.960  16.922  1.00  0.00           H  
ATOM   3162  CA  ALA A 207     -17.609  -8.370  16.794  1.00  0.00           C  
ATOM   3163  HA  ALA A 207     -18.009  -8.586  17.900  1.00  0.00           H  
ATOM   3164  C   ALA A 207     -18.860  -7.878  16.042  1.00  0.00           C  
ATOM   3165  CB  ALA A 207     -16.483  -7.332  16.692  1.00  0.00           C  
ATOM   3166  HB1 ALA A 207     -15.351  -7.486  17.061  1.00  0.00           H  
ATOM   3167  HB2 ALA A 207     -16.425  -6.642  15.727  1.00  0.00           H  
ATOM   3168  HB3 ALA A 207     -16.727  -6.564  17.582  1.00  0.00           H  
ATOM   3169  O   ALA A 207     -19.644  -7.097  16.578  1.00  0.00           O  
ATOM   3170  N   PHE A 208     -19.072  -8.351  14.809  1.00  0.00           N  
ATOM   3171  H   PHE A 208     -18.292  -8.952  14.147  1.00  0.00           H  
ATOM   3172  CA  PHE A 208     -20.205  -7.963  13.975  1.00  0.00           C  
ATOM   3173  HA  PHE A 208     -20.908  -7.407  14.759  1.00  0.00           H  
ATOM   3174  C   PHE A 208     -20.956  -9.171  13.420  1.00  0.00           C  
ATOM   3175  CB  PHE A 208     -19.748  -7.029  12.848  1.00  0.00           C  
ATOM   3176  HB2 PHE A 208     -20.823  -6.610  12.553  1.00  0.00           H  
ATOM   3177  HB3 PHE A 208     -19.206  -7.697  12.032  1.00  0.00           H  
ATOM   3178  O   PHE A 208     -20.390 -10.202  13.050  1.00  0.00           O  
ATOM   3179  CG  PHE A 208     -18.884  -5.875  13.317  1.00  0.00           C  
ATOM   3180  CD1 PHE A 208     -19.441  -4.824  14.070  1.00  0.00           C  
ATOM   3181  HD1 PHE A 208     -20.484  -4.659  14.613  1.00  0.00           H  
ATOM   3182  CD2 PHE A 208     -17.504  -5.885  13.045  1.00  0.00           C  
ATOM   3183  HD2 PHE A 208     -17.153  -6.561  12.136  1.00  0.00           H  
ATOM   3184  CE1 PHE A 208     -18.616  -3.791  14.550  1.00  0.00           C  
ATOM   3185  HE1 PHE A 208     -19.081  -3.090  15.390  1.00  0.00           H  
ATOM   3186  CE2 PHE A 208     -16.678  -4.862  13.538  1.00  0.00           C  
ATOM   3187  HE2 PHE A 208     -15.503  -4.911  13.667  1.00  0.00           H  
ATOM   3188  CZ  PHE A 208     -17.235  -3.816  14.291  1.00  0.00           C  
ATOM   3189  HZ  PHE A 208     -16.565  -3.256  15.098  1.00  0.00           H  
ATOM   3190  N   SER A 209     -22.266  -9.007  13.297  1.00  0.00           N  
ATOM   3191  H   SER A 209     -22.666  -8.834  14.413  1.00  0.00           H  
ATOM   3192  CA  SER A 209     -23.168  -9.965  12.675  1.00  0.00           C  
ATOM   3193  HA  SER A 209     -22.855 -11.030  13.119  1.00  0.00           H  
ATOM   3194  C   SER A 209     -23.196  -9.825  11.150  1.00  0.00           C  
ATOM   3195  CB  SER A 209     -24.577  -9.816  13.259  1.00  0.00           C  
ATOM   3196  HB2 SER A 209     -25.272 -10.782  13.077  1.00  0.00           H  
ATOM   3197  HB3 SER A 209     -24.730  -9.962  14.446  1.00  0.00           H  
ATOM   3198  O   SER A 209     -22.921  -8.770  10.571  1.00  0.00           O  
ATOM   3199  OG  SER A 209     -25.141  -8.587  12.853  1.00  0.00           O  
ATOM   3200  HG  SER A 209     -25.432  -7.945  13.811  1.00  0.00           H  
ATOM   3201  N   ARG A 210     -23.649 -10.891  10.477  1.00  0.00           N  
ATOM   3202  H   ARG A 210     -23.462 -11.935  11.017  1.00  0.00           H  
ATOM   3203  CA  ARG A 210     -23.945 -10.864   9.035  1.00  0.00           C  
ATOM   3204  HA  ARG A 210     -23.006 -10.580   8.365  1.00  0.00           H  
ATOM   3205  C   ARG A 210     -24.934  -9.761   8.668  1.00  0.00           C  
ATOM   3206  CB  ARG A 210     -24.447 -12.246   8.592  1.00  0.00           C  
ATOM   3207  HB2 ARG A 210     -25.240 -12.506   9.467  1.00  0.00           H  
ATOM   3208  HB3 ARG A 210     -24.009 -13.366   8.580  1.00  0.00           H  
ATOM   3209  O   ARG A 210     -24.772  -9.143   7.621  1.00  0.00           O  
ATOM   3210  CG  ARG A 210     -24.697 -12.300   7.079  1.00  0.00           C  
ATOM   3211  HG2 ARG A 210     -25.570 -11.554   6.775  1.00  0.00           H  
ATOM   3212  HG3 ARG A 210     -23.647 -12.542   6.577  1.00  0.00           H  
ATOM   3213  CD  ARG A 210     -25.202 -13.676   6.637  1.00  0.00           C  
ATOM   3214  HD2 ARG A 210     -24.677 -14.722   6.898  1.00  0.00           H  
ATOM   3215  HD3 ARG A 210     -26.306 -14.004   6.969  1.00  0.00           H  
ATOM   3216  NE  ARG A 210     -25.335 -13.746   5.168  1.00  0.00           N  
ATOM   3217  HE  ARG A 210     -24.523 -14.359   4.549  1.00  0.00           H  
ATOM   3218  NH1 ARG A 210     -27.320 -12.589   4.960  1.00  0.00           N  
ATOM   3219 HH11 ARG A 210     -28.372 -13.095   5.202  1.00  0.00           H  
ATOM   3220 HH12 ARG A 210     -27.437 -11.405   4.898  1.00  0.00           H  
ATOM   3221  NH2 ARG A 210     -26.269 -13.309   3.136  1.00  0.00           N  
ATOM   3222 HH21 ARG A 210     -25.609 -13.968   2.395  1.00  0.00           H  
ATOM   3223 HH22 ARG A 210     -27.003 -12.727   2.400  1.00  0.00           H  
ATOM   3224  CZ  ARG A 210     -26.304 -13.216   4.436  1.00  0.00           C  
ATOM   3225  N   GLN A 211     -25.942  -9.531   9.508  1.00  0.00           N  
ATOM   3226  H   GLN A 211     -26.286 -10.306  10.345  1.00  0.00           H  
ATOM   3227  CA  GLN A 211     -26.961  -8.525   9.236  1.00  0.00           C  
ATOM   3228  HA  GLN A 211     -27.476  -8.889   8.223  1.00  0.00           H  
ATOM   3229  C   GLN A 211     -26.373  -7.113   9.272  1.00  0.00           C  
ATOM   3230  CB  GLN A 211     -28.123  -8.677  10.228  1.00  0.00           C  
ATOM   3231  HB2 GLN A 211     -28.688  -9.725  10.377  1.00  0.00           H  
ATOM   3232  HB3 GLN A 211     -27.832  -8.490  11.375  1.00  0.00           H  
ATOM   3233  O   GLN A 211     -26.667  -6.326   8.381  1.00  0.00           O  
ATOM   3234  CG  GLN A 211     -29.333  -7.825   9.809  1.00  0.00           C  
ATOM   3235  HG2 GLN A 211     -29.148  -6.910  10.560  1.00  0.00           H  
ATOM   3236  HG3 GLN A 211     -30.438  -8.061  10.245  1.00  0.00           H  
ATOM   3237  CD  GLN A 211     -29.910  -8.244   8.457  1.00  0.00           C  
ATOM   3238  NE2 GLN A 211     -30.377  -7.334   7.636  1.00  0.00           N  
ATOM   3239 HE21 GLN A 211     -30.797  -6.269   7.966  1.00  0.00           H  
ATOM   3240 HE22 GLN A 211     -31.001  -7.575   6.647  1.00  0.00           H  
ATOM   3241  OE1 GLN A 211     -29.916  -9.410   8.088  1.00  0.00           O  
ATOM   3242  N   GLN A 212     -25.503  -6.813  10.243  1.00  0.00           N  
ATOM   3243  H   GLN A 212     -25.279  -7.612  11.080  1.00  0.00           H  
ATOM   3244  CA  GLN A 212     -24.828  -5.513  10.330  1.00  0.00           C  
ATOM   3245  HA  GLN A 212     -25.654  -4.657  10.420  1.00  0.00           H  
ATOM   3246  C   GLN A 212     -23.982  -5.232   9.085  1.00  0.00           C  
ATOM   3247  CB  GLN A 212     -23.960  -5.461  11.594  1.00  0.00           C  
ATOM   3248  HB2 GLN A 212     -23.363  -4.439  11.781  1.00  0.00           H  
ATOM   3249  HB3 GLN A 212     -23.080  -6.258  11.479  1.00  0.00           H  
ATOM   3250  O   GLN A 212     -24.122  -4.167   8.492  1.00  0.00           O  
ATOM   3251  CG  GLN A 212     -24.792  -5.253  12.867  1.00  0.00           C  
ATOM   3252  HG2 GLN A 212     -25.903  -5.633  13.115  1.00  0.00           H  
ATOM   3253  HG3 GLN A 212     -25.178  -4.120  12.991  1.00  0.00           H  
ATOM   3254  CD  GLN A 212     -23.986  -5.608  14.108  1.00  0.00           C  
ATOM   3255  NE2 GLN A 212     -23.773  -4.712  15.042  1.00  0.00           N  
ATOM   3256 HE21 GLN A 212     -22.969  -3.850  15.192  1.00  0.00           H  
ATOM   3257 HE22 GLN A 212     -24.516  -4.670  15.972  1.00  0.00           H  
ATOM   3258  OE1 GLN A 212     -23.550  -6.739  14.241  1.00  0.00           O  
ATOM   3259  N   LEU A 213     -23.178  -6.202   8.637  1.00  0.00           N  
ATOM   3260  H   LEU A 213     -22.813  -7.129   9.273  1.00  0.00           H  
ATOM   3261  CA  LEU A 213     -22.363  -6.050   7.429  1.00  0.00           C  
ATOM   3262  HA  LEU A 213     -21.873  -4.970   7.503  1.00  0.00           H  
ATOM   3263  C   LEU A 213     -23.220  -5.866   6.167  1.00  0.00           C  
ATOM   3264  CB  LEU A 213     -21.386  -7.234   7.356  1.00  0.00           C  
ATOM   3265  HB2 LEU A 213     -20.774  -7.207   8.380  1.00  0.00           H  
ATOM   3266  HB3 LEU A 213     -21.926  -8.303   7.313  1.00  0.00           H  
ATOM   3267  O   LEU A 213     -22.949  -4.972   5.371  1.00  0.00           O  
ATOM   3268  CG  LEU A 213     -20.464  -7.216   6.121  1.00  0.00           C  
ATOM   3269  HG  LEU A 213     -20.163  -6.113   5.794  1.00  0.00           H  
ATOM   3270  CD1 LEU A 213     -19.187  -8.007   6.420  1.00  0.00           C  
ATOM   3271 HD11 LEU A 213     -19.333  -9.151   6.697  1.00  0.00           H  
ATOM   3272 HD12 LEU A 213     -18.382  -7.412   7.071  1.00  0.00           H  
ATOM   3273 HD13 LEU A 213     -18.604  -8.052   5.379  1.00  0.00           H  
ATOM   3274  CD2 LEU A 213     -21.162  -7.835   4.902  1.00  0.00           C  
ATOM   3275 HD21 LEU A 213     -22.256  -7.406   4.678  1.00  0.00           H  
ATOM   3276 HD22 LEU A 213     -20.678  -7.154   4.058  1.00  0.00           H  
ATOM   3277 HD23 LEU A 213     -21.580  -8.925   4.663  1.00  0.00           H  
ATOM   3278  N   CYS A 214     -24.276  -6.666   5.984  1.00  0.00           N  
ATOM   3279  H   CYS A 214     -24.630  -7.434   6.803  1.00  0.00           H  
ATOM   3280  CA  CYS A 214     -25.167  -6.515   4.829  1.00  0.00           C  
ATOM   3281  HA  CYS A 214     -24.796  -6.736   3.717  1.00  0.00           H  
ATOM   3282  C   CYS A 214     -25.933  -5.182   4.847  1.00  0.00           C  
ATOM   3283  CB  CYS A 214     -26.139  -7.703   4.770  1.00  0.00           C  
ATOM   3284  HB2 CYS A 214     -26.927  -7.821   5.662  1.00  0.00           H  
ATOM   3285  HB3 CYS A 214     -26.867  -8.046   3.880  1.00  0.00           H  
ATOM   3286  O   CYS A 214     -26.083  -4.553   3.803  1.00  0.00           O  
ATOM   3287  SG  CYS A 214     -25.265  -9.223   4.279  1.00  0.00           S  
ATOM   3288  HG  CYS A 214     -24.338  -9.927   4.098  1.00  0.00           H  
ATOM   3289  N   ASN A 215     -26.390  -4.729   6.017  1.00  0.00           N  
ATOM   3290  H   ASN A 215     -25.982  -5.052   7.073  1.00  0.00           H  
ATOM   3291  CA  ASN A 215     -27.050  -3.432   6.154  1.00  0.00           C  
ATOM   3292  HA  ASN A 215     -28.006  -3.344   5.446  1.00  0.00           H  
ATOM   3293  C   ASN A 215     -26.087  -2.288   5.821  1.00  0.00           C  
ATOM   3294  CB  ASN A 215     -27.597  -3.273   7.583  1.00  0.00           C  
ATOM   3295  HB2 ASN A 215     -27.530  -3.126   8.773  1.00  0.00           H  
ATOM   3296  HB3 ASN A 215     -27.293  -2.107   7.536  1.00  0.00           H  
ATOM   3297  O   ASN A 215     -26.453  -1.385   5.070  1.00  0.00           O  
ATOM   3298  CG  ASN A 215     -28.822  -4.113   7.887  1.00  0.00           C  
ATOM   3299  ND2 ASN A 215     -29.274  -4.090   9.120  1.00  0.00           N  
ATOM   3300 HD21 ASN A 215     -30.233  -4.642   9.572  1.00  0.00           H  
ATOM   3301 HD22 ASN A 215     -29.391  -3.229   9.947  1.00  0.00           H  
ATOM   3302  OD1 ASN A 215     -29.414  -4.776   7.052  1.00  0.00           O  
ATOM   3303  N   LEU A 216     -24.854  -2.337   6.342  1.00  0.00           N  
ATOM   3304  H   LEU A 216     -24.789  -2.739   7.452  1.00  0.00           H  
ATOM   3305  CA  LEU A 216     -23.855  -1.310   6.062  1.00  0.00           C  
ATOM   3306  HA  LEU A 216     -24.518  -0.377   6.376  1.00  0.00           H  
ATOM   3307  C   LEU A 216     -23.460  -1.299   4.583  1.00  0.00           C  
ATOM   3308  CB  LEU A 216     -22.639  -1.475   6.987  1.00  0.00           C  
ATOM   3309  HB2 LEU A 216     -23.052  -1.411   8.106  1.00  0.00           H  
ATOM   3310  HB3 LEU A 216     -22.116  -2.531   6.833  1.00  0.00           H  
ATOM   3311  O   LEU A 216     -23.337  -0.222   4.013  1.00  0.00           O  
ATOM   3312  CG  LEU A 216     -21.639  -0.303   6.882  1.00  0.00           C  
ATOM   3313  HG  LEU A 216     -21.152  -0.116   5.819  1.00  0.00           H  
ATOM   3314  CD1 LEU A 216     -22.257   1.048   7.253  1.00  0.00           C  
ATOM   3315 HD11 LEU A 216     -21.831   1.832   8.072  1.00  0.00           H  
ATOM   3316 HD12 LEU A 216     -23.274   1.078   7.894  1.00  0.00           H  
ATOM   3317 HD13 LEU A 216     -22.364   1.880   6.402  1.00  0.00           H  
ATOM   3318  CD2 LEU A 216     -20.464  -0.541   7.823  1.00  0.00           C  
ATOM   3319 HD21 LEU A 216     -20.851  -0.560   8.955  1.00  0.00           H  
ATOM   3320 HD22 LEU A 216     -19.870  -1.482   7.447  1.00  0.00           H  
ATOM   3321 HD23 LEU A 216     -19.770   0.422   7.936  1.00  0.00           H  
ATOM   3322  N   GLU A 217     -23.348  -2.464   3.936  1.00  0.00           N  
ATOM   3323  H   GLU A 217     -22.769  -3.295   4.541  1.00  0.00           H  
ATOM   3324  CA  GLU A 217     -23.130  -2.551   2.487  1.00  0.00           C  
ATOM   3325  HA  GLU A 217     -22.114  -1.981   2.272  1.00  0.00           H  
ATOM   3326  C   GLU A 217     -24.201  -1.763   1.719  1.00  0.00           C  
ATOM   3327  CB  GLU A 217     -23.067  -4.030   2.047  1.00  0.00           C  
ATOM   3328  HB2 GLU A 217     -24.023  -4.709   2.285  1.00  0.00           H  
ATOM   3329  HB3 GLU A 217     -22.094  -4.667   2.294  1.00  0.00           H  
ATOM   3330  O   GLU A 217     -23.868  -0.916   0.891  1.00  0.00           O  
ATOM   3331  CG  GLU A 217     -23.050  -4.183   0.520  1.00  0.00           C  
ATOM   3332  HG2 GLU A 217     -23.481  -4.272  -0.602  1.00  0.00           H  
ATOM   3333  HG3 GLU A 217     -23.010  -3.021   0.269  1.00  0.00           H  
ATOM   3334  CD  GLU A 217     -22.737  -5.610   0.052  1.00  0.00           C  
ATOM   3335  OE1 GLU A 217     -21.810  -5.771  -0.770  1.00  0.00           O  
ATOM   3336  OE2 GLU A 217     -23.420  -6.600   0.416  1.00  0.00           O  
ATOM   3337  N   CYS A 218     -25.485  -1.971   2.029  1.00  0.00           N  
ATOM   3338  H   CYS A 218     -25.973  -2.687   2.834  1.00  0.00           H  
ATOM   3339  CA  CYS A 218     -26.572  -1.221   1.398  1.00  0.00           C  
ATOM   3340  HA  CYS A 218     -26.821  -1.543   0.275  1.00  0.00           H  
ATOM   3341  C   CYS A 218     -26.470   0.291   1.653  1.00  0.00           C  
ATOM   3342  CB  CYS A 218     -27.918  -1.759   1.899  1.00  0.00           C  
ATOM   3343  HB2 CYS A 218     -28.542  -2.230   2.800  1.00  0.00           H  
ATOM   3344  HB3 CYS A 218     -28.865  -1.114   1.531  1.00  0.00           H  
ATOM   3345  O   CYS A 218     -26.685   1.081   0.733  1.00  0.00           O  
ATOM   3346  SG  CYS A 218     -28.179  -3.463   1.332  1.00  0.00           S  
ATOM   3347  HG  CYS A 218     -28.269  -4.466   0.712  1.00  0.00           H  
ATOM   3348  N   ILE A 219     -26.128   0.697   2.879  1.00  0.00           N  
ATOM   3349  H   ILE A 219     -25.903  -0.140   3.676  1.00  0.00           H  
ATOM   3350  CA  ILE A 219     -25.978   2.111   3.248  1.00  0.00           C  
ATOM   3351  HA  ILE A 219     -27.030   2.583   2.934  1.00  0.00           H  
ATOM   3352  C   ILE A 219     -24.829   2.755   2.466  1.00  0.00           C  
ATOM   3353  CB  ILE A 219     -25.795   2.259   4.777  1.00  0.00           C  
ATOM   3354  HB  ILE A 219     -24.953   1.575   5.252  1.00  0.00           H  
ATOM   3355  O   ILE A 219     -25.026   3.823   1.890  1.00  0.00           O  
ATOM   3356  CG1 ILE A 219     -27.089   1.854   5.518  1.00  0.00           C  
ATOM   3357 HG12 ILE A 219     -27.951   2.690   5.430  1.00  0.00           H  
ATOM   3358 HG13 ILE A 219     -27.814   1.000   5.083  1.00  0.00           H  
ATOM   3359  CG2 ILE A 219     -25.416   3.702   5.160  1.00  0.00           C  
ATOM   3360 HG21 ILE A 219     -25.913   4.185   6.144  1.00  0.00           H  
ATOM   3361 HG22 ILE A 219     -25.895   4.554   4.473  1.00  0.00           H  
ATOM   3362 HG23 ILE A 219     -24.301   3.867   5.541  1.00  0.00           H  
ATOM   3363  CD1 ILE A 219     -26.886   1.610   7.020  1.00  0.00           C  
ATOM   3364 HD11 ILE A 219     -27.119   2.466   7.836  1.00  0.00           H  
ATOM   3365 HD12 ILE A 219     -27.770   0.889   7.398  1.00  0.00           H  
ATOM   3366 HD13 ILE A 219     -25.928   1.210   7.612  1.00  0.00           H  
ATOM   3367  N   VAL A 220     -23.661   2.107   2.395  1.00  0.00           N  
ATOM   3368  H   VAL A 220     -23.380   1.736   3.483  1.00  0.00           H  
ATOM   3369  CA  VAL A 220     -22.495   2.608   1.649  1.00  0.00           C  
ATOM   3370  HA  VAL A 220     -22.324   3.741   1.958  1.00  0.00           H  
ATOM   3371  C   VAL A 220     -22.837   2.767   0.169  1.00  0.00           C  
ATOM   3372  CB  VAL A 220     -21.269   1.690   1.842  1.00  0.00           C  
ATOM   3373  HB  VAL A 220     -21.564   0.585   1.522  1.00  0.00           H  
ATOM   3374  O   VAL A 220     -22.625   3.836  -0.400  1.00  0.00           O  
ATOM   3375  CG1 VAL A 220     -20.090   2.107   0.952  1.00  0.00           C  
ATOM   3376 HG11 VAL A 220     -20.429   2.142  -0.194  1.00  0.00           H  
ATOM   3377 HG12 VAL A 220     -19.189   1.331   0.943  1.00  0.00           H  
ATOM   3378 HG13 VAL A 220     -19.595   3.165   1.209  1.00  0.00           H  
ATOM   3379  CG2 VAL A 220     -20.760   1.711   3.291  1.00  0.00           C  
ATOM   3380 HG21 VAL A 220     -21.136   2.578   4.013  1.00  0.00           H  
ATOM   3381 HG22 VAL A 220     -20.939   0.667   3.843  1.00  0.00           H  
ATOM   3382 HG23 VAL A 220     -19.573   1.647   3.403  1.00  0.00           H  
ATOM   3383  N   LEU A 221     -23.443   1.745  -0.445  1.00  0.00           N  
ATOM   3384  H   LEU A 221     -23.596   0.782   0.209  1.00  0.00           H  
ATOM   3385  CA  LEU A 221     -23.849   1.787  -1.853  1.00  0.00           C  
ATOM   3386  HA  LEU A 221     -22.971   2.152  -2.569  1.00  0.00           H  
ATOM   3387  C   LEU A 221     -24.840   2.922  -2.138  1.00  0.00           C  
ATOM   3388  CB  LEU A 221     -24.475   0.436  -2.235  1.00  0.00           C  
ATOM   3389  HB2 LEU A 221     -25.101   0.533  -3.250  1.00  0.00           H  
ATOM   3390  HB3 LEU A 221     -25.414   0.139  -1.552  1.00  0.00           H  
ATOM   3391  O   LEU A 221     -24.698   3.630  -3.136  1.00  0.00           O  
ATOM   3392  CG  LEU A 221     -23.483  -0.738  -2.292  1.00  0.00           C  
ATOM   3393  HG  LEU A 221     -22.860  -1.027  -1.325  1.00  0.00           H  
ATOM   3394  CD1 LEU A 221     -24.250  -2.046  -2.494  1.00  0.00           C  
ATOM   3395 HD11 LEU A 221     -25.218  -2.187  -3.198  1.00  0.00           H  
ATOM   3396 HD12 LEU A 221     -24.855  -2.481  -1.554  1.00  0.00           H  
ATOM   3397 HD13 LEU A 221     -23.775  -3.053  -2.946  1.00  0.00           H  
ATOM   3398  CD2 LEU A 221     -22.494  -0.585  -3.441  1.00  0.00           C  
ATOM   3399 HD21 LEU A 221     -21.621   0.172  -3.152  1.00  0.00           H  
ATOM   3400 HD22 LEU A 221     -22.032  -1.599  -3.873  1.00  0.00           H  
ATOM   3401 HD23 LEU A 221     -23.046  -0.251  -4.447  1.00  0.00           H  
ATOM   3402  N   HIS A 222     -25.818   3.118  -1.251  1.00  0.00           N  
ATOM   3403  H   HIS A 222     -25.712   2.696  -0.155  1.00  0.00           H  
ATOM   3404  CA  HIS A 222     -26.808   4.180  -1.386  1.00  0.00           C  
ATOM   3405  HA  HIS A 222     -27.382   4.130  -2.430  1.00  0.00           H  
ATOM   3406  C   HIS A 222     -26.186   5.573  -1.214  1.00  0.00           C  
ATOM   3407  CB  HIS A 222     -27.940   3.936  -0.383  1.00  0.00           C  
ATOM   3408  HB2 HIS A 222     -28.329   2.813  -0.604  1.00  0.00           H  
ATOM   3409  HB3 HIS A 222     -28.130   3.888   0.799  1.00  0.00           H  
ATOM   3410  O   HIS A 222     -26.425   6.452  -2.039  1.00  0.00           O  
ATOM   3411  CG  HIS A 222     -29.083   4.899  -0.559  1.00  0.00           C  
ATOM   3412  CD2 HIS A 222     -29.301   6.051   0.147  1.00  0.00           C  
ATOM   3413  HD2 HIS A 222     -29.022   6.656   1.130  1.00  0.00           H  
ATOM   3414  ND1 HIS A 222     -30.091   4.799  -1.490  1.00  0.00           N  
ATOM   3415  HD1 HIS A 222     -30.478   3.940  -2.216  1.00  0.00           H  
ATOM   3416  CE1 HIS A 222     -30.899   5.862  -1.345  1.00  0.00           C  
ATOM   3417  HE1 HIS A 222     -31.809   6.280  -1.985  1.00  0.00           H  
ATOM   3418  NE2 HIS A 222     -30.459   6.651  -0.354  1.00  0.00           N  
ATOM   3419  N   LYS A 223     -25.347   5.766  -0.187  1.00  0.00           N  
ATOM   3420  H   LYS A 223     -25.514   4.927   0.616  1.00  0.00           H  
ATOM   3421  CA  LYS A 223     -24.663   7.040   0.096  1.00  0.00           C  
ATOM   3422  HA  LYS A 223     -25.490   7.881  -0.088  1.00  0.00           H  
ATOM   3423  C   LYS A 223     -23.677   7.446  -0.994  1.00  0.00           C  
ATOM   3424  CB  LYS A 223     -23.937   6.947   1.449  1.00  0.00           C  
ATOM   3425  HB2 LYS A 223     -23.161   6.052   1.532  1.00  0.00           H  
ATOM   3426  HB3 LYS A 223     -23.257   7.923   1.377  1.00  0.00           H  
ATOM   3427  O   LYS A 223     -23.509   8.634  -1.238  1.00  0.00           O  
ATOM   3428  CG  LYS A 223     -24.882   6.994   2.658  1.00  0.00           C  
ATOM   3429  HG2 LYS A 223     -25.748   6.172   2.682  1.00  0.00           H  
ATOM   3430  HG3 LYS A 223     -24.121   6.949   3.570  1.00  0.00           H  
ATOM   3431  CD  LYS A 223     -25.517   8.377   2.833  1.00  0.00           C  
ATOM   3432  HD2 LYS A 223     -24.800   9.328   2.773  1.00  0.00           H  
ATOM   3433  HD3 LYS A 223     -26.374   8.603   2.029  1.00  0.00           H  
ATOM   3434  CE  LYS A 223     -26.300   8.422   4.144  1.00  0.00           C  
ATOM   3435  HE2 LYS A 223     -26.447   8.193   5.315  1.00  0.00           H  
ATOM   3436  HE3 LYS A 223     -26.926   7.430   3.855  1.00  0.00           H  
ATOM   3437  NZ  LYS A 223     -26.810   9.789   4.402  1.00  0.00           N  
ATOM   3438  HZ1 LYS A 223     -27.980   9.828   4.130  1.00  0.00           H  
ATOM   3439  HZ2 LYS A 223     -26.423  10.759   3.809  1.00  0.00           H  
ATOM   3440  HZ3 LYS A 223     -26.823  10.361   5.461  1.00  0.00           H  
ATOM   3441  N   LEU A 224     -23.066   6.476  -1.672  1.00  0.00           N  
ATOM   3442  H   LEU A 224     -22.751   5.682  -0.863  1.00  0.00           H  
ATOM   3443  CA  LEU A 224     -22.192   6.716  -2.821  1.00  0.00           C  
ATOM   3444  HA  LEU A 224     -21.990   7.881  -3.001  1.00  0.00           H  
ATOM   3445  C   LEU A 224     -22.936   6.681  -4.163  1.00  0.00           C  
ATOM   3446  CB  LEU A 224     -21.003   5.738  -2.780  1.00  0.00           C  
ATOM   3447  HB2 LEU A 224     -20.411   6.040  -3.769  1.00  0.00           H  
ATOM   3448  HB3 LEU A 224     -21.440   4.643  -2.941  1.00  0.00           H  
ATOM   3449  O   LEU A 224     -22.293   6.713  -5.210  1.00  0.00           O  
ATOM   3450  CG  LEU A 224     -20.114   5.855  -1.527  1.00  0.00           C  
ATOM   3451  HG  LEU A 224     -20.500   5.494  -0.462  1.00  0.00           H  
ATOM   3452  CD1 LEU A 224     -18.933   4.896  -1.665  1.00  0.00           C  
ATOM   3453 HD11 LEU A 224     -17.878   5.090  -1.136  1.00  0.00           H  
ATOM   3454 HD12 LEU A 224     -18.588   4.669  -2.785  1.00  0.00           H  
ATOM   3455 HD13 LEU A 224     -19.233   3.800  -1.303  1.00  0.00           H  
ATOM   3456  CD2 LEU A 224     -19.562   7.266  -1.324  1.00  0.00           C  
ATOM   3457 HD21 LEU A 224     -19.356   7.994  -2.248  1.00  0.00           H  
ATOM   3458 HD22 LEU A 224     -20.382   7.944  -0.769  1.00  0.00           H  
ATOM   3459 HD23 LEU A 224     -18.773   7.439  -0.452  1.00  0.00           H  
ATOM   3460  N   HIS A 225     -24.270   6.595  -4.171  1.00  0.00           N  
ATOM   3461  H   HIS A 225     -24.990   7.075  -3.362  1.00  0.00           H  
ATOM   3462  CA  HIS A 225     -25.091   6.550  -5.387  1.00  0.00           C  
ATOM   3463  HA  HIS A 225     -26.239   6.219  -5.347  1.00  0.00           H  
ATOM   3464  C   HIS A 225     -24.638   5.486  -6.405  1.00  0.00           C  
ATOM   3465  CB  HIS A 225     -25.192   7.957  -6.000  1.00  0.00           C  
ATOM   3466  HB2 HIS A 225     -25.897   8.120  -6.955  1.00  0.00           H  
ATOM   3467  HB3 HIS A 225     -24.169   8.465  -6.350  1.00  0.00           H  
ATOM   3468  O   HIS A 225     -24.700   5.709  -7.611  1.00  0.00           O  
ATOM   3469  CG  HIS A 225     -25.734   8.982  -5.043  1.00  0.00           C  
ATOM   3470  CD2 HIS A 225     -25.041  10.001  -4.446  1.00  0.00           C  
ATOM   3471  HD2 HIS A 225     -24.044  10.647  -4.491  1.00  0.00           H  
ATOM   3472  ND1 HIS A 225     -27.032   9.055  -4.595  1.00  0.00           N  
ATOM   3473  HD1 HIS A 225     -28.006   8.373  -4.655  1.00  0.00           H  
ATOM   3474  CE1 HIS A 225     -27.122  10.096  -3.753  1.00  0.00           C  
ATOM   3475  HE1 HIS A 225     -27.995  10.630  -3.150  1.00  0.00           H  
ATOM   3476  NE2 HIS A 225     -25.935  10.707  -3.634  1.00  0.00           N  
ATOM   3477  N   PHE A 226     -24.130   4.343  -5.929  1.00  0.00           N  
ATOM   3478  H   PHE A 226     -23.771   4.140  -4.822  1.00  0.00           H  
ATOM   3479  CA  PHE A 226     -23.534   3.285  -6.761  1.00  0.00           C  
ATOM   3480  HA  PHE A 226     -23.035   2.416  -6.116  1.00  0.00           H  
ATOM   3481  C   PHE A 226     -22.380   3.755  -7.677  1.00  0.00           C  
ATOM   3482  CB  PHE A 226     -24.640   2.521  -7.512  1.00  0.00           C  
ATOM   3483  HB2 PHE A 226     -24.388   1.699  -8.345  1.00  0.00           H  
ATOM   3484  HB3 PHE A 226     -25.374   3.133  -8.239  1.00  0.00           H  
ATOM   3485  O   PHE A 226     -21.986   3.053  -8.609  1.00  0.00           O  
ATOM   3486  CG  PHE A 226     -25.568   1.730  -6.611  1.00  0.00           C  
ATOM   3487  CD1 PHE A 226     -25.366   0.347  -6.451  1.00  0.00           C  
ATOM   3488  HD1 PHE A 226     -24.495  -0.279  -6.967  1.00  0.00           H  
ATOM   3489  CD2 PHE A 226     -26.629   2.362  -5.935  1.00  0.00           C  
ATOM   3490  HD2 PHE A 226     -27.172   3.400  -6.156  1.00  0.00           H  
ATOM   3491  CE1 PHE A 226     -26.222  -0.402  -5.626  1.00  0.00           C  
ATOM   3492  HE1 PHE A 226     -26.244  -1.590  -5.732  1.00  0.00           H  
ATOM   3493  CE2 PHE A 226     -27.476   1.617  -5.097  1.00  0.00           C  
ATOM   3494  HE2 PHE A 226     -28.383   2.114  -4.506  1.00  0.00           H  
ATOM   3495  CZ  PHE A 226     -27.275   0.234  -4.945  1.00  0.00           C  
ATOM   3496  HZ  PHE A 226     -28.005  -0.352  -4.207  1.00  0.00           H  
ATOM   3497  N   THR A 227     -21.777   4.914  -7.395  1.00  0.00           N  
ATOM   3498  H   THR A 227     -21.685   5.304  -6.285  1.00  0.00           H  
ATOM   3499  CA  THR A 227     -20.608   5.427  -8.121  1.00  0.00           C  
ATOM   3500  HA  THR A 227     -20.694   5.122  -9.272  1.00  0.00           H  
ATOM   3501  C   THR A 227     -19.331   4.822  -7.541  1.00  0.00           C  
ATOM   3502  CB  THR A 227     -20.563   6.966  -8.172  1.00  0.00           C  
ATOM   3503  HB  THR A 227     -19.529   7.169  -8.726  1.00  0.00           H  
ATOM   3504  O   THR A 227     -18.687   5.394  -6.666  1.00  0.00           O  
ATOM   3505  CG2 THR A 227     -21.786   7.564  -8.859  1.00  0.00           C  
ATOM   3506 HG21 THR A 227     -22.463   6.692  -9.331  1.00  0.00           H  
ATOM   3507 HG22 THR A 227     -22.807   8.214  -8.996  1.00  0.00           H  
ATOM   3508 HG23 THR A 227     -21.351   8.242  -9.767  1.00  0.00           H  
ATOM   3509  OG1 THR A 227     -20.476   7.559  -6.900  1.00  0.00           O  
ATOM   3510  HG1 THR A 227     -21.311   8.371  -6.714  1.00  0.00           H  
ATOM   3511  N   LEU A 228     -18.971   3.623  -8.000  1.00  0.00           N  
ATOM   3512  H   LEU A 228     -19.401   3.097  -8.977  1.00  0.00           H  
ATOM   3513  CA  LEU A 228     -17.873   2.833  -7.419  1.00  0.00           C  
ATOM   3514  HA  LEU A 228     -17.244   3.432  -6.604  1.00  0.00           H  
ATOM   3515  C   LEU A 228     -16.630   2.711  -8.321  1.00  0.00           C  
ATOM   3516  CB  LEU A 228     -18.404   1.440  -7.070  1.00  0.00           C  
ATOM   3517  HB2 LEU A 228     -18.598   0.881  -8.120  1.00  0.00           H  
ATOM   3518  HB3 LEU A 228     -17.598   1.015  -6.294  1.00  0.00           H  
ATOM   3519  O   LEU A 228     -15.602   2.202  -7.890  1.00  0.00           O  
ATOM   3520  CG  LEU A 228     -19.663   1.350  -6.200  1.00  0.00           C  
ATOM   3521  HG  LEU A 228     -20.583   1.758  -6.837  1.00  0.00           H  
ATOM   3522  CD1 LEU A 228     -20.058  -0.122  -6.100  1.00  0.00           C  
ATOM   3523 HD11 LEU A 228     -20.795  -0.333  -5.191  1.00  0.00           H  
ATOM   3524 HD12 LEU A 228     -19.369  -1.098  -6.028  1.00  0.00           H  
ATOM   3525 HD13 LEU A 228     -20.798  -0.435  -6.995  1.00  0.00           H  
ATOM   3526  CD2 LEU A 228     -19.442   1.929  -4.803  1.00  0.00           C  
ATOM   3527 HD21 LEU A 228     -18.438   2.537  -4.554  1.00  0.00           H  
ATOM   3528 HD22 LEU A 228     -20.315   2.698  -4.543  1.00  0.00           H  
ATOM   3529 HD23 LEU A 228     -19.289   1.249  -3.835  1.00  0.00           H  
ATOM   3530  N   GLY A 229     -16.720   3.134  -9.585  1.00  0.00           N  
ATOM   3531  H   GLY A 229     -17.394   3.959 -10.116  1.00  0.00           H  
ATOM   3532  CA  GLY A 229     -15.659   2.986 -10.591  1.00  0.00           C  
ATOM   3533  HA2 GLY A 229     -15.147   1.908 -10.669  1.00  0.00           H  
ATOM   3534  HA3 GLY A 229     -16.209   2.950 -11.654  1.00  0.00           H  
ATOM   3535  C   GLY A 229     -14.557   4.042 -10.497  1.00  0.00           C  
ATOM   3536  O   GLY A 229     -14.272   4.699 -11.494  1.00  0.00           O  
ATOM   3537  N   ALA A 230     -13.967   4.230  -9.317  1.00  0.00           N  
ATOM   3538  H   ALA A 230     -14.489   3.802  -8.349  1.00  0.00           H  
ATOM   3539  CA  ALA A 230     -12.947   5.251  -9.102  1.00  0.00           C  
ATOM   3540  HA  ALA A 230     -13.614   6.136  -9.529  1.00  0.00           H  
ATOM   3541  C   ALA A 230     -11.669   4.983  -9.923  1.00  0.00           C  
ATOM   3542  CB  ALA A 230     -12.636   5.331  -7.607  1.00  0.00           C  
ATOM   3543  HB1 ALA A 230     -11.453   5.395  -7.457  1.00  0.00           H  
ATOM   3544  HB2 ALA A 230     -13.169   6.157  -6.939  1.00  0.00           H  
ATOM   3545  HB3 ALA A 230     -12.865   4.393  -6.906  1.00  0.00           H  
ATOM   3546  O   ALA A 230     -11.299   3.822 -10.108  1.00  0.00           O  
ATOM   3547  N   PRO A 231     -10.976   6.025 -10.416  1.00  0.00           N  
ATOM   3548  CA  PRO A 231      -9.592   5.907 -10.867  1.00  0.00           C  
ATOM   3549  HA  PRO A 231      -9.585   5.059 -11.702  1.00  0.00           H  
ATOM   3550  C   PRO A 231      -8.682   5.494  -9.706  1.00  0.00           C  
ATOM   3551  CB  PRO A 231      -9.211   7.283 -11.424  1.00  0.00           C  
ATOM   3552  HB2 PRO A 231      -8.446   7.096 -12.316  1.00  0.00           H  
ATOM   3553  HB3 PRO A 231      -8.659   7.811 -10.511  1.00  0.00           H  
ATOM   3554  O   PRO A 231      -8.819   6.002  -8.592  1.00  0.00           O  
ATOM   3555  CG  PRO A 231     -10.561   7.916 -11.747  1.00  0.00           C  
ATOM   3556  HG2 PRO A 231     -10.669   9.094 -11.653  1.00  0.00           H  
ATOM   3557  HG3 PRO A 231     -10.905   7.493 -12.807  1.00  0.00           H  
ATOM   3558  CD  PRO A 231     -11.464   7.372 -10.649  1.00  0.00           C  
ATOM   3559  HD2 PRO A 231     -11.290   7.796  -9.549  1.00  0.00           H  
ATOM   3560  HD3 PRO A 231     -12.524   7.412 -11.194  1.00  0.00           H  
ATOM   3561  N   THR A 232      -7.749   4.584  -9.964  1.00  0.00           N  
ATOM   3562  H   THR A 232      -7.411   4.601 -11.101  1.00  0.00           H  
ATOM   3563  CA  THR A 232      -6.901   3.964  -8.941  1.00  0.00           C  
ATOM   3564  HA  THR A 232      -7.200   4.504  -7.921  1.00  0.00           H  
ATOM   3565  C   THR A 232      -5.424   4.137  -9.257  1.00  0.00           C  
ATOM   3566  CB  THR A 232      -7.195   2.463  -8.821  1.00  0.00           C  
ATOM   3567  HB  THR A 232      -6.486   1.873  -8.074  1.00  0.00           H  
ATOM   3568  O   THR A 232      -5.023   4.286 -10.412  1.00  0.00           O  
ATOM   3569  CG2 THR A 232      -8.633   2.176  -8.395  1.00  0.00           C  
ATOM   3570 HG21 THR A 232      -9.416   3.004  -8.746  1.00  0.00           H  
ATOM   3571 HG22 THR A 232      -8.792   2.248  -7.215  1.00  0.00           H  
ATOM   3572 HG23 THR A 232      -9.026   1.243  -9.017  1.00  0.00           H  
ATOM   3573  OG1 THR A 232      -6.938   1.887 -10.074  1.00  0.00           O  
ATOM   3574  HG1 THR A 232      -6.284   2.602 -10.737  1.00  0.00           H  
ATOM   3575  N   ILE A 233      -4.594   4.062  -8.215  1.00  0.00           N  
ATOM   3576  H   ILE A 233      -5.153   3.970  -7.172  1.00  0.00           H  
ATOM   3577  CA  ILE A 233      -3.134   4.064  -8.358  1.00  0.00           C  
ATOM   3578  HA  ILE A 233      -2.945   5.037  -9.012  1.00  0.00           H  
ATOM   3579  C   ILE A 233      -2.693   2.845  -9.180  1.00  0.00           C  
ATOM   3580  CB  ILE A 233      -2.450   4.064  -6.973  1.00  0.00           C  
ATOM   3581  HB  ILE A 233      -2.786   3.052  -6.452  1.00  0.00           H  
ATOM   3582  O   ILE A 233      -1.815   2.976 -10.026  1.00  0.00           O  
ATOM   3583  CG1 ILE A 233      -2.951   5.201  -6.052  1.00  0.00           C  
ATOM   3584 HG12 ILE A 233      -2.558   6.206  -6.560  1.00  0.00           H  
ATOM   3585 HG13 ILE A 233      -4.094   5.530  -5.937  1.00  0.00           H  
ATOM   3586  CG2 ILE A 233      -0.915   4.119  -7.116  1.00  0.00           C  
ATOM   3587 HG21 ILE A 233      -0.211   4.433  -6.196  1.00  0.00           H  
ATOM   3588 HG22 ILE A 233      -0.591   5.053  -7.775  1.00  0.00           H  
ATOM   3589 HG23 ILE A 233      -0.419   3.089  -7.436  1.00  0.00           H  
ATOM   3590  CD1 ILE A 233      -2.548   4.953  -4.593  1.00  0.00           C  
ATOM   3591 HD11 ILE A 233      -1.608   5.646  -4.394  1.00  0.00           H  
ATOM   3592 HD12 ILE A 233      -3.515   5.328  -4.009  1.00  0.00           H  
ATOM   3593 HD13 ILE A 233      -2.225   3.938  -4.062  1.00  0.00           H  
ATOM   3594  N   SER A 234      -3.340   1.684  -8.986  1.00  0.00           N  
ATOM   3595  H   SER A 234      -3.745   1.367  -7.917  1.00  0.00           H  
ATOM   3596  CA  SER A 234      -3.056   0.453  -9.741  1.00  0.00           C  
ATOM   3597  HA  SER A 234      -1.923   0.106  -9.642  1.00  0.00           H  
ATOM   3598  C   SER A 234      -3.157   0.673 -11.249  1.00  0.00           C  
ATOM   3599  CB  SER A 234      -4.016  -0.674  -9.335  1.00  0.00           C  
ATOM   3600  HB2 SER A 234      -5.044  -0.100  -9.547  1.00  0.00           H  
ATOM   3601  HB3 SER A 234      -4.573  -1.318  -8.498  1.00  0.00           H  
ATOM   3602  O   SER A 234      -2.198   0.397 -11.966  1.00  0.00           O  
ATOM   3603  OG  SER A 234      -3.504  -1.948  -9.690  1.00  0.00           O  
ATOM   3604  HG  SER A 234      -2.330  -2.004  -9.604  1.00  0.00           H  
ATOM   3605  N   PHE A 235      -4.270   1.248 -11.719  1.00  0.00           N  
ATOM   3606  H   PHE A 235      -4.395   2.216 -11.058  1.00  0.00           H  
ATOM   3607  CA  PHE A 235      -4.474   1.531 -13.139  1.00  0.00           C  
ATOM   3608  HA  PHE A 235      -4.650   0.509 -13.733  1.00  0.00           H  
ATOM   3609  C   PHE A 235      -3.390   2.458 -13.705  1.00  0.00           C  
ATOM   3610  CB  PHE A 235      -5.866   2.152 -13.328  1.00  0.00           C  
ATOM   3611  HB2 PHE A 235      -6.078   3.214 -12.834  1.00  0.00           H  
ATOM   3612  HB3 PHE A 235      -6.828   1.465 -13.148  1.00  0.00           H  
ATOM   3613  O   PHE A 235      -2.835   2.189 -14.769  1.00  0.00           O  
ATOM   3614  CG  PHE A 235      -6.105   2.646 -14.742  1.00  0.00           C  
ATOM   3615  CD1 PHE A 235      -5.803   3.979 -15.084  1.00  0.00           C  
ATOM   3616  HD1 PHE A 235      -5.742   4.886 -14.324  1.00  0.00           H  
ATOM   3617  CD2 PHE A 235      -6.528   1.748 -15.739  1.00  0.00           C  
ATOM   3618  HD2 PHE A 235      -6.818   0.592 -15.717  1.00  0.00           H  
ATOM   3619  CE1 PHE A 235      -5.897   4.403 -16.420  1.00  0.00           C  
ATOM   3620  HE1 PHE A 235      -5.305   5.409 -16.612  1.00  0.00           H  
ATOM   3621  CE2 PHE A 235      -6.647   2.179 -17.072  1.00  0.00           C  
ATOM   3622  HE2 PHE A 235      -7.288   1.434 -17.742  1.00  0.00           H  
ATOM   3623  CZ  PHE A 235      -6.321   3.504 -17.414  1.00  0.00           C  
ATOM   3624  HZ  PHE A 235      -6.118   3.765 -18.550  1.00  0.00           H  
ATOM   3625  N   PHE A 236      -3.075   3.555 -13.008  1.00  0.00           N  
ATOM   3626  H   PHE A 236      -3.592   3.840 -11.989  1.00  0.00           H  
ATOM   3627  CA  PHE A 236      -2.082   4.511 -13.498  1.00  0.00           C  
ATOM   3628  HA  PHE A 236      -2.311   4.723 -14.646  1.00  0.00           H  
ATOM   3629  C   PHE A 236      -0.658   3.946 -13.460  1.00  0.00           C  
ATOM   3630  CB  PHE A 236      -2.192   5.830 -12.730  1.00  0.00           C  
ATOM   3631  HB2 PHE A 236      -1.291   6.494 -13.128  1.00  0.00           H  
ATOM   3632  HB3 PHE A 236      -2.153   5.661 -11.560  1.00  0.00           H  
ATOM   3633  O   PHE A 236       0.102   4.184 -14.395  1.00  0.00           O  
ATOM   3634  CG  PHE A 236      -3.438   6.634 -13.046  1.00  0.00           C  
ATOM   3635  CD1 PHE A 236      -3.624   7.175 -14.333  1.00  0.00           C  
ATOM   3636  HD1 PHE A 236      -2.689   7.293 -15.049  1.00  0.00           H  
ATOM   3637  CD2 PHE A 236      -4.394   6.881 -12.046  1.00  0.00           C  
ATOM   3638  HD2 PHE A 236      -4.253   6.633 -10.899  1.00  0.00           H  
ATOM   3639  CE1 PHE A 236      -4.768   7.943 -14.620  1.00  0.00           C  
ATOM   3640  HE1 PHE A 236      -4.947   8.436 -15.681  1.00  0.00           H  
ATOM   3641  CE2 PHE A 236      -5.537   7.647 -12.331  1.00  0.00           C  
ATOM   3642  HE2 PHE A 236      -6.157   8.094 -11.432  1.00  0.00           H  
ATOM   3643  CZ  PHE A 236      -5.725   8.178 -13.617  1.00  0.00           C  
ATOM   3644  HZ  PHE A 236      -6.605   8.951 -13.754  1.00  0.00           H  
ATOM   3645  N   LEU A 237      -0.303   3.153 -12.442  1.00  0.00           N  
ATOM   3646  H   LEU A 237      -0.816   3.435 -11.427  1.00  0.00           H  
ATOM   3647  CA  LEU A 237       0.982   2.448 -12.398  1.00  0.00           C  
ATOM   3648  HA  LEU A 237       1.775   3.252 -12.778  1.00  0.00           H  
ATOM   3649  C   LEU A 237       1.130   1.493 -13.584  1.00  0.00           C  
ATOM   3650  CB  LEU A 237       1.132   1.668 -11.078  1.00  0.00           C  
ATOM   3651  HB2 LEU A 237       2.052   0.938 -11.313  1.00  0.00           H  
ATOM   3652  HB3 LEU A 237       0.262   0.877 -10.851  1.00  0.00           H  
ATOM   3653  O   LEU A 237       2.172   1.500 -14.237  1.00  0.00           O  
ATOM   3654  CG  LEU A 237       1.534   2.510  -9.857  1.00  0.00           C  
ATOM   3655  HG  LEU A 237       0.645   3.266  -9.654  1.00  0.00           H  
ATOM   3656  CD1 LEU A 237       1.551   1.619  -8.615  1.00  0.00           C  
ATOM   3657 HD11 LEU A 237       0.635   0.873  -8.425  1.00  0.00           H  
ATOM   3658 HD12 LEU A 237       2.261   0.649  -8.620  1.00  0.00           H  
ATOM   3659 HD13 LEU A 237       1.897   2.208  -7.636  1.00  0.00           H  
ATOM   3660  CD2 LEU A 237       2.931   3.110 -10.009  1.00  0.00           C  
ATOM   3661 HD21 LEU A 237       3.143   3.991  -9.247  1.00  0.00           H  
ATOM   3662 HD22 LEU A 237       3.592   2.126 -10.166  1.00  0.00           H  
ATOM   3663 HD23 LEU A 237       3.347   3.462 -11.072  1.00  0.00           H  
ATOM   3664  N   GLU A 238       0.100   0.702 -13.891  1.00  0.00           N  
ATOM   3665  H   GLU A 238      -0.648   0.398 -13.034  1.00  0.00           H  
ATOM   3666  CA  GLU A 238       0.088  -0.174 -15.070  1.00  0.00           C  
ATOM   3667  HA  GLU A 238       0.915  -1.007 -15.273  1.00  0.00           H  
ATOM   3668  C   GLU A 238       0.219   0.636 -16.362  1.00  0.00           C  
ATOM   3669  CB  GLU A 238      -1.200  -1.014 -15.084  1.00  0.00           C  
ATOM   3670  HB2 GLU A 238      -1.420  -1.524 -16.151  1.00  0.00           H  
ATOM   3671  HB3 GLU A 238      -2.256  -0.473 -14.937  1.00  0.00           H  
ATOM   3672  O   GLU A 238       1.076   0.337 -17.193  1.00  0.00           O  
ATOM   3673  CG  GLU A 238      -1.161  -2.145 -14.044  1.00  0.00           C  
ATOM   3674  HG2 GLU A 238      -0.727  -3.151 -14.534  1.00  0.00           H  
ATOM   3675  HG3 GLU A 238      -0.828  -1.999 -12.910  1.00  0.00           H  
ATOM   3676  CD  GLU A 238      -2.525  -2.813 -13.817  1.00  0.00           C  
ATOM   3677  OE1 GLU A 238      -2.703  -3.379 -12.710  1.00  0.00           O  
ATOM   3678  OE2 GLU A 238      -3.389  -2.743 -14.720  1.00  0.00           O  
ATOM   3679  N   HIS A 239      -0.560   1.712 -16.503  1.00  0.00           N  
ATOM   3680  H   HIS A 239      -0.917   2.074 -15.440  1.00  0.00           H  
ATOM   3681  CA  HIS A 239      -0.522   2.571 -17.682  1.00  0.00           C  
ATOM   3682  HA  HIS A 239      -1.032   1.758 -18.393  1.00  0.00           H  
ATOM   3683  C   HIS A 239       0.873   3.163 -17.930  1.00  0.00           C  
ATOM   3684  CB  HIS A 239      -1.584   3.672 -17.551  1.00  0.00           C  
ATOM   3685  HB2 HIS A 239      -2.239   4.564 -17.088  1.00  0.00           H  
ATOM   3686  HB3 HIS A 239      -2.384   2.920 -17.051  1.00  0.00           H  
ATOM   3687  O   HIS A 239       1.412   3.009 -19.025  1.00  0.00           O  
ATOM   3688  CG  HIS A 239      -1.575   4.608 -18.730  1.00  0.00           C  
ATOM   3689  CD2 HIS A 239      -0.818   5.742 -18.858  1.00  0.00           C  
ATOM   3690  HD2 HIS A 239      -0.059   6.444 -18.285  1.00  0.00           H  
ATOM   3691  ND1 HIS A 239      -2.210   4.410 -19.935  1.00  0.00           N  
ATOM   3692  HD1 HIS A 239      -3.059   3.584 -20.012  1.00  0.00           H  
ATOM   3693  CE1 HIS A 239      -1.810   5.376 -20.781  1.00  0.00           C  
ATOM   3694  HE1 HIS A 239      -1.621   5.508 -21.946  1.00  0.00           H  
ATOM   3695  NE2 HIS A 239      -0.984   6.224 -20.156  1.00  0.00           N  
ATOM   3696  N   PHE A 240       1.487   3.798 -16.926  1.00  0.00           N  
ATOM   3697  H   PHE A 240       1.164   3.825 -15.798  1.00  0.00           H  
ATOM   3698  CA  PHE A 240       2.823   4.385 -17.065  1.00  0.00           C  
ATOM   3699  HA  PHE A 240       2.798   5.077 -18.029  1.00  0.00           H  
ATOM   3700  C   PHE A 240       3.902   3.323 -17.310  1.00  0.00           C  
ATOM   3701  CB  PHE A 240       3.154   5.224 -15.822  1.00  0.00           C  
ATOM   3702  HB2 PHE A 240       4.081   5.953 -15.599  1.00  0.00           H  
ATOM   3703  HB3 PHE A 240       3.685   4.327 -15.243  1.00  0.00           H  
ATOM   3704  O   PHE A 240       4.836   3.562 -18.076  1.00  0.00           O  
ATOM   3705  CG  PHE A 240       2.240   6.410 -15.557  1.00  0.00           C  
ATOM   3706  CD1 PHE A 240       1.843   7.267 -16.604  1.00  0.00           C  
ATOM   3707  HD1 PHE A 240       2.545   7.602 -17.485  1.00  0.00           H  
ATOM   3708  CD2 PHE A 240       1.817   6.690 -14.244  1.00  0.00           C  
ATOM   3709  HD2 PHE A 240       2.246   6.053 -13.343  1.00  0.00           H  
ATOM   3710  CE1 PHE A 240       1.038   8.390 -16.344  1.00  0.00           C  
ATOM   3711  HE1 PHE A 240       0.815   9.175 -17.204  1.00  0.00           H  
ATOM   3712  CE2 PHE A 240       0.998   7.802 -13.987  1.00  0.00           C  
ATOM   3713  HE2 PHE A 240       0.592   8.227 -12.965  1.00  0.00           H  
ATOM   3714  CZ  PHE A 240       0.617   8.659 -15.032  1.00  0.00           C  
ATOM   3715  HZ  PHE A 240       0.146   9.710 -14.758  1.00  0.00           H  
ATOM   3716  N   THR A 241       3.752   2.130 -16.724  1.00  0.00           N  
ATOM   3717  H   THR A 241       3.292   2.143 -15.640  1.00  0.00           H  
ATOM   3718  CA  THR A 241       4.659   0.999 -16.972  1.00  0.00           C  
ATOM   3719  HA  THR A 241       5.727   1.477 -16.781  1.00  0.00           H  
ATOM   3720  C   THR A 241       4.593   0.537 -18.427  1.00  0.00           C  
ATOM   3721  CB  THR A 241       4.366  -0.180 -16.032  1.00  0.00           C  
ATOM   3722  HB  THR A 241       3.394  -0.859 -16.150  1.00  0.00           H  
ATOM   3723  O   THR A 241       5.631   0.363 -19.061  1.00  0.00           O  
ATOM   3724  CG2 THR A 241       5.381  -1.311 -16.193  1.00  0.00           C  
ATOM   3725 HG21 THR A 241       6.267  -1.438 -15.406  1.00  0.00           H  
ATOM   3726 HG22 THR A 241       4.844  -2.376 -16.338  1.00  0.00           H  
ATOM   3727 HG23 THR A 241       5.766  -1.276 -17.322  1.00  0.00           H  
ATOM   3728  OG1 THR A 241       4.465   0.265 -14.700  1.00  0.00           O  
ATOM   3729  HG1 THR A 241       5.369   1.004 -14.571  1.00  0.00           H  
ATOM   3730  N   HIS A 242       3.395   0.385 -18.993  1.00  0.00           N  
ATOM   3731  H   HIS A 242       2.460   0.540 -18.301  1.00  0.00           H  
ATOM   3732  CA  HIS A 242       3.244   0.012 -20.400  1.00  0.00           C  
ATOM   3733  HA  HIS A 242       3.856  -0.991 -20.596  1.00  0.00           H  
ATOM   3734  C   HIS A 242       3.683   1.127 -21.354  1.00  0.00           C  
ATOM   3735  CB  HIS A 242       1.797  -0.397 -20.668  1.00  0.00           C  
ATOM   3736  HB2 HIS A 242       1.659  -0.599 -21.835  1.00  0.00           H  
ATOM   3737  HB3 HIS A 242       0.922   0.269 -20.208  1.00  0.00           H  
ATOM   3738  O   HIS A 242       4.338   0.835 -22.352  1.00  0.00           O  
ATOM   3739  CG  HIS A 242       1.458  -1.753 -20.113  1.00  0.00           C  
ATOM   3740  CD2 HIS A 242       0.518  -2.041 -19.162  1.00  0.00           C  
ATOM   3741  HD2 HIS A 242      -0.494  -1.625 -18.696  1.00  0.00           H  
ATOM   3742  ND1 HIS A 242       2.026  -2.946 -20.499  1.00  0.00           N  
ATOM   3743  HD1 HIS A 242       3.021  -3.330 -21.026  1.00  0.00           H  
ATOM   3744  CE1 HIS A 242       1.444  -3.930 -19.792  1.00  0.00           C  
ATOM   3745  HE1 HIS A 242       1.933  -4.963 -19.465  1.00  0.00           H  
ATOM   3746  NE2 HIS A 242       0.521  -3.424 -18.962  1.00  0.00           N  
ATOM   3747  N   ALA A 243       3.398   2.391 -21.026  1.00  0.00           N  
ATOM   3748  H   ALA A 243       3.197   2.660 -19.897  1.00  0.00           H  
ATOM   3749  CA  ALA A 243       3.795   3.544 -21.832  1.00  0.00           C  
ATOM   3750  HA  ALA A 243       3.457   3.622 -22.972  1.00  0.00           H  
ATOM   3751  C   ALA A 243       5.313   3.587 -22.063  1.00  0.00           C  
ATOM   3752  CB  ALA A 243       3.314   4.827 -21.139  1.00  0.00           C  
ATOM   3753  HB1 ALA A 243       3.604   5.726 -21.882  1.00  0.00           H  
ATOM   3754  HB2 ALA A 243       2.182   5.181 -20.994  1.00  0.00           H  
ATOM   3755  HB3 ALA A 243       3.927   5.183 -20.182  1.00  0.00           H  
ATOM   3756  O   ALA A 243       5.761   3.764 -23.195  1.00  0.00           O  
ATOM   3757  N   ARG A 244       6.112   3.364 -21.010  1.00  0.00           N  
ATOM   3758  H   ARG A 244       5.618   3.637 -19.975  1.00  0.00           H  
ATOM   3759  CA  ARG A 244       7.580   3.381 -21.124  1.00  0.00           C  
ATOM   3760  HA  ARG A 244       7.712   4.380 -21.760  1.00  0.00           H  
ATOM   3761  C   ARG A 244       8.156   2.165 -21.853  1.00  0.00           C  
ATOM   3762  CB  ARG A 244       8.222   3.591 -19.748  1.00  0.00           C  
ATOM   3763  HB2 ARG A 244       7.739   4.649 -19.476  1.00  0.00           H  
ATOM   3764  HB3 ARG A 244       9.397   3.726 -19.881  1.00  0.00           H  
ATOM   3765  O   ARG A 244       9.183   2.295 -22.518  1.00  0.00           O  
ATOM   3766  CG  ARG A 244       8.058   2.403 -18.792  1.00  0.00           C  
ATOM   3767  HG2 ARG A 244       6.956   2.239 -18.392  1.00  0.00           H  
ATOM   3768  HG3 ARG A 244       8.693   1.516 -19.267  1.00  0.00           H  
ATOM   3769  CD  ARG A 244       8.838   2.688 -17.518  1.00  0.00           C  
ATOM   3770  HD2 ARG A 244       8.664   3.845 -17.796  1.00  0.00           H  
ATOM   3771  HD3 ARG A 244       9.801   3.168 -16.984  1.00  0.00           H  
ATOM   3772  NE  ARG A 244       8.874   1.537 -16.602  1.00  0.00           N  
ATOM   3773  HE  ARG A 244       7.952   0.796 -16.608  1.00  0.00           H  
ATOM   3774  NH1 ARG A 244      10.394   2.497 -15.175  1.00  0.00           N  
ATOM   3775 HH11 ARG A 244      11.516   2.298 -15.511  1.00  0.00           H  
ATOM   3776 HH12 ARG A 244       9.946   3.461 -14.658  1.00  0.00           H  
ATOM   3777  NH2 ARG A 244       9.543   0.553 -14.648  1.00  0.00           N  
ATOM   3778 HH21 ARG A 244      10.138  -0.437 -14.406  1.00  0.00           H  
ATOM   3779 HH22 ARG A 244       8.828   0.909 -13.778  1.00  0.00           H  
ATOM   3780  CZ  ARG A 244       9.601   1.522 -15.499  1.00  0.00           C  
ATOM   3781  N   VAL A 245       7.506   1.002 -21.754  1.00  0.00           N  
ATOM   3782  H   VAL A 245       6.679   0.829 -20.928  1.00  0.00           H  
ATOM   3783  CA  VAL A 245       7.896  -0.193 -22.525  1.00  0.00           C  
ATOM   3784  HA  VAL A 245       9.075  -0.341 -22.607  1.00  0.00           H  
ATOM   3785  C   VAL A 245       7.617   0.035 -24.008  1.00  0.00           C  
ATOM   3786  CB  VAL A 245       7.182  -1.459 -22.013  1.00  0.00           C  
ATOM   3787  HB  VAL A 245       5.999  -1.583 -22.065  1.00  0.00           H  
ATOM   3788  O   VAL A 245       8.490  -0.190 -24.839  1.00  0.00           O  
ATOM   3789  CG1 VAL A 245       7.441  -2.688 -22.895  1.00  0.00           C  
ATOM   3790 HG11 VAL A 245       8.473  -2.805 -23.501  1.00  0.00           H  
ATOM   3791 HG12 VAL A 245       6.717  -2.835 -23.840  1.00  0.00           H  
ATOM   3792 HG13 VAL A 245       7.247  -3.819 -22.537  1.00  0.00           H  
ATOM   3793  CG2 VAL A 245       7.677  -1.815 -20.609  1.00  0.00           C  
ATOM   3794 HG21 VAL A 245       8.296  -0.986 -20.024  1.00  0.00           H  
ATOM   3795 HG22 VAL A 245       6.788  -2.358 -20.024  1.00  0.00           H  
ATOM   3796 HG23 VAL A 245       8.568  -2.598 -20.684  1.00  0.00           H  
ATOM   3797  N   GLU A 246       6.433   0.552 -24.342  1.00  0.00           N  
ATOM   3798  H   GLU A 246       5.828   0.699 -23.347  1.00  0.00           H  
ATOM   3799  CA  GLU A 246       6.047   0.853 -25.723  1.00  0.00           C  
ATOM   3800  HA  GLU A 246       6.298  -0.102 -26.390  1.00  0.00           H  
ATOM   3801  C   GLU A 246       6.930   1.941 -26.351  1.00  0.00           C  
ATOM   3802  CB  GLU A 246       4.566   1.263 -25.731  1.00  0.00           C  
ATOM   3803  HB2 GLU A 246       3.375   1.112 -25.618  1.00  0.00           H  
ATOM   3804  HB3 GLU A 246       4.532   1.742 -24.638  1.00  0.00           H  
ATOM   3805  O   GLU A 246       7.306   1.842 -27.516  1.00  0.00           O  
ATOM   3806  CG  GLU A 246       3.998   1.525 -27.131  1.00  0.00           C  
ATOM   3807  HG2 GLU A 246       3.068   1.964 -27.757  1.00  0.00           H  
ATOM   3808  HG3 GLU A 246       4.512   2.611 -27.203  1.00  0.00           H  
ATOM   3809  CD  GLU A 246       4.067   0.319 -28.079  1.00  0.00           C  
ATOM   3810  OE1 GLU A 246       3.824   0.499 -29.289  1.00  0.00           O  
ATOM   3811  OE2 GLU A 246       4.258  -0.844 -27.651  1.00  0.00           O  
ATOM   3812  N   ALA A 247       7.328   2.947 -25.570  1.00  0.00           N  
ATOM   3813  H   ALA A 247       7.171   2.927 -24.403  1.00  0.00           H  
ATOM   3814  CA  ALA A 247       8.248   3.992 -26.010  1.00  0.00           C  
ATOM   3815  HA  ALA A 247       7.977   4.305 -27.131  1.00  0.00           H  
ATOM   3816  C   ALA A 247       9.715   3.522 -26.147  1.00  0.00           C  
ATOM   3817  CB  ALA A 247       8.106   5.178 -25.047  1.00  0.00           C  
ATOM   3818  HB1 ALA A 247       8.899   5.172 -24.169  1.00  0.00           H  
ATOM   3819  HB2 ALA A 247       7.008   5.548 -24.743  1.00  0.00           H  
ATOM   3820  HB3 ALA A 247       8.293   6.160 -25.712  1.00  0.00           H  
ATOM   3821  O   ALA A 247      10.578   4.327 -26.500  1.00  0.00           O  
ATOM   3822  N   GLY A 248      10.031   2.256 -25.836  1.00  0.00           N  
ATOM   3823  H   GLY A 248       9.518   1.477 -25.113  1.00  0.00           H  
ATOM   3824  CA  GLY A 248      11.402   1.730 -25.856  1.00  0.00           C  
ATOM   3825  HA2 GLY A 248      12.372   1.111 -26.202  1.00  0.00           H  
ATOM   3826  HA3 GLY A 248      10.926   1.133 -26.786  1.00  0.00           H  
ATOM   3827  C   GLY A 248      12.322   2.380 -24.813  1.00  0.00           C  
ATOM   3828  O   GLY A 248      13.541   2.447 -24.997  1.00  0.00           O  
ATOM   3829  N   GLN A 249      11.746   2.922 -23.736  1.00  0.00           N  
ATOM   3830  H   GLN A 249      10.631   3.289 -23.859  1.00  0.00           H  
ATOM   3831  CA  GLN A 249      12.484   3.592 -22.663  1.00  0.00           C  
ATOM   3832  HA  GLN A 249      13.464   3.990 -23.205  1.00  0.00           H  
ATOM   3833  C   GLN A 249      12.982   2.608 -21.602  1.00  0.00           C  
ATOM   3834  CB  GLN A 249      11.604   4.664 -22.012  1.00  0.00           C  
ATOM   3835  HB2 GLN A 249      12.318   5.159 -21.183  1.00  0.00           H  
ATOM   3836  HB3 GLN A 249      10.701   4.500 -21.257  1.00  0.00           H  
ATOM   3837  O   GLN A 249      14.017   2.872 -20.994  1.00  0.00           O  
ATOM   3838  CG  GLN A 249      11.273   5.827 -22.959  1.00  0.00           C  
ATOM   3839  HG2 GLN A 249      12.260   6.512 -23.008  1.00  0.00           H  
ATOM   3840  HG3 GLN A 249      11.088   5.915 -24.137  1.00  0.00           H  
ATOM   3841  CD  GLN A 249      10.272   6.797 -22.340  1.00  0.00           C  
ATOM   3842  NE2 GLN A 249      10.361   8.074 -22.640  1.00  0.00           N  
ATOM   3843 HE21 GLN A 249      11.216   8.700 -23.185  1.00  0.00           H  
ATOM   3844 HE22 GLN A 249       9.557   8.897 -22.332  1.00  0.00           H  
ATOM   3845  OE1 GLN A 249       9.388   6.434 -21.582  1.00  0.00           O  
ATOM   3846  N   ALA A 250      12.276   1.492 -21.407  1.00  0.00           N  
ATOM   3847  H   ALA A 250      11.202   1.211 -21.815  1.00  0.00           H  
ATOM   3848  CA  ALA A 250      12.645   0.426 -20.482  1.00  0.00           C  
ATOM   3849  HA  ALA A 250      13.836   0.488 -20.529  1.00  0.00           H  
ATOM   3850  C   ALA A 250      12.340  -0.948 -21.089  1.00  0.00           C  
ATOM   3851  CB  ALA A 250      11.891   0.623 -19.161  1.00  0.00           C  
ATOM   3852  HB1 ALA A 250      11.269   1.636 -19.173  1.00  0.00           H  
ATOM   3853  HB2 ALA A 250      11.487  -0.408 -18.736  1.00  0.00           H  
ATOM   3854  HB3 ALA A 250      12.709   0.926 -18.340  1.00  0.00           H  
ATOM   3855  O   ALA A 250      11.310  -1.136 -21.741  1.00  0.00           O  
ATOM   3856  N   GLU A 251      13.207  -1.922 -20.821  1.00  0.00           N  
ATOM   3857  H   GLU A 251      14.312  -1.662 -20.468  1.00  0.00           H  
ATOM   3858  CA  GLU A 251      12.935  -3.321 -21.150  1.00  0.00           C  
ATOM   3859  HA  GLU A 251      12.634  -3.335 -22.304  1.00  0.00           H  
ATOM   3860  C   GLU A 251      11.766  -3.843 -20.310  1.00  0.00           C  
ATOM   3861  CB  GLU A 251      14.186  -4.176 -20.900  1.00  0.00           C  
ATOM   3862  HB2 GLU A 251      14.251  -5.377 -20.921  1.00  0.00           H  
ATOM   3863  HB3 GLU A 251      14.515  -4.023 -19.758  1.00  0.00           H  
ATOM   3864  O   GLU A 251      11.609  -3.469 -19.148  1.00  0.00           O  
ATOM   3865  CG  GLU A 251      15.302  -3.914 -21.924  1.00  0.00           C  
ATOM   3866  HG2 GLU A 251      15.682  -2.787 -22.041  1.00  0.00           H  
ATOM   3867  HG3 GLU A 251      16.367  -4.441 -21.762  1.00  0.00           H  
ATOM   3868  CD  GLU A 251      14.861  -4.224 -23.362  1.00  0.00           C  
ATOM   3869  OE1 GLU A 251      15.248  -3.457 -24.270  1.00  0.00           O  
ATOM   3870  OE2 GLU A 251      14.120  -5.223 -23.534  1.00  0.00           O  
ATOM   3871  N   ALA A 252      10.965  -4.763 -20.855  1.00  0.00           N  
ATOM   3872  H   ALA A 252      11.181  -5.259 -21.913  1.00  0.00           H  
ATOM   3873  CA  ALA A 252       9.774  -5.269 -20.163  1.00  0.00           C  
ATOM   3874  HA  ALA A 252       8.890  -4.492 -20.014  1.00  0.00           H  
ATOM   3875  C   ALA A 252      10.086  -5.843 -18.764  1.00  0.00           C  
ATOM   3876  CB  ALA A 252       9.098  -6.313 -21.059  1.00  0.00           C  
ATOM   3877  HB1 ALA A 252       7.982  -6.591 -20.726  1.00  0.00           H  
ATOM   3878  HB2 ALA A 252       9.618  -7.392 -21.102  1.00  0.00           H  
ATOM   3879  HB3 ALA A 252       8.943  -6.106 -22.230  1.00  0.00           H  
ATOM   3880  O   ALA A 252       9.318  -5.641 -17.828  1.00  0.00           O  
ATOM   3881  N   SER A 253      11.231  -6.516 -18.597  1.00  0.00           N  
ATOM   3882  H   SER A 253      11.897  -6.874 -19.517  1.00  0.00           H  
ATOM   3883  CA  SER A 253      11.653  -7.065 -17.300  1.00  0.00           C  
ATOM   3884  HA  SER A 253      10.875  -7.926 -17.014  1.00  0.00           H  
ATOM   3885  C   SER A 253      11.970  -5.974 -16.274  1.00  0.00           C  
ATOM   3886  CB  SER A 253      12.881  -7.960 -17.481  1.00  0.00           C  
ATOM   3887  HB2 SER A 253      13.915  -7.499 -17.876  1.00  0.00           H  
ATOM   3888  HB3 SER A 253      12.811  -8.894 -18.241  1.00  0.00           H  
ATOM   3889  O   SER A 253      11.488  -6.035 -15.147  1.00  0.00           O  
ATOM   3890  OG  SER A 253      13.192  -8.638 -16.281  1.00  0.00           O  
ATOM   3891  HG  SER A 253      14.253  -8.308 -15.870  1.00  0.00           H  
ATOM   3892  N   GLU A 254      12.760  -4.970 -16.659  1.00  0.00           N  
ATOM   3893  H   GLU A 254      13.547  -5.241 -17.502  1.00  0.00           H  
ATOM   3894  CA  GLU A 254      13.091  -3.817 -15.807  1.00  0.00           C  
ATOM   3895  HA  GLU A 254      13.654  -4.369 -14.911  1.00  0.00           H  
ATOM   3896  C   GLU A 254      11.824  -3.022 -15.473  1.00  0.00           C  
ATOM   3897  CB  GLU A 254      14.109  -2.952 -16.566  1.00  0.00           C  
ATOM   3898  HB2 GLU A 254      14.038  -2.670 -17.722  1.00  0.00           H  
ATOM   3899  HB3 GLU A 254      15.059  -3.673 -16.436  1.00  0.00           H  
ATOM   3900  O   GLU A 254      11.613  -2.594 -14.335  1.00  0.00           O  
ATOM   3901  CG  GLU A 254      14.584  -1.706 -15.800  1.00  0.00           C  
ATOM   3902  HG2 GLU A 254      15.259  -1.692 -14.802  1.00  0.00           H  
ATOM   3903  HG3 GLU A 254      13.559  -1.390 -15.274  1.00  0.00           H  
ATOM   3904  CD  GLU A 254      15.658  -0.922 -16.578  1.00  0.00           C  
ATOM   3905  OE1 GLU A 254      16.420  -0.165 -15.935  1.00  0.00           O  
ATOM   3906  OE2 GLU A 254      15.727  -1.078 -17.818  1.00  0.00           O  
ATOM   3907  N   ALA A 255      10.927  -2.907 -16.456  1.00  0.00           N  
ATOM   3908  H   ALA A 255      11.593  -2.500 -17.349  1.00  0.00           H  
ATOM   3909  CA  ALA A 255       9.676  -2.203 -16.303  1.00  0.00           C  
ATOM   3910  HA  ALA A 255      10.193  -1.133 -16.343  1.00  0.00           H  
ATOM   3911  C   ALA A 255       8.796  -2.817 -15.201  1.00  0.00           C  
ATOM   3912  CB  ALA A 255       8.960  -2.106 -17.646  1.00  0.00           C  
ATOM   3913  HB1 ALA A 255       8.761  -3.201 -18.062  1.00  0.00           H  
ATOM   3914  HB2 ALA A 255       9.369  -1.357 -18.477  1.00  0.00           H  
ATOM   3915  HB3 ALA A 255       7.838  -1.812 -17.386  1.00  0.00           H  
ATOM   3916  O   ALA A 255       8.278  -2.083 -14.355  1.00  0.00           O  
ATOM   3917  N   LEU A 256       8.681  -4.149 -15.200  1.00  0.00           N  
ATOM   3918  H   LEU A 256       9.356  -4.801 -15.916  1.00  0.00           H  
ATOM   3919  CA  LEU A 256       7.916  -4.927 -14.224  1.00  0.00           C  
ATOM   3920  HA  LEU A 256       6.798  -4.529 -14.159  1.00  0.00           H  
ATOM   3921  C   LEU A 256       8.540  -4.904 -12.823  1.00  0.00           C  
ATOM   3922  CB  LEU A 256       7.806  -6.379 -14.725  1.00  0.00           C  
ATOM   3923  HB2 LEU A 256       8.844  -6.945 -14.897  1.00  0.00           H  
ATOM   3924  HB3 LEU A 256       7.411  -7.092 -13.848  1.00  0.00           H  
ATOM   3925  O   LEU A 256       7.812  -4.848 -11.832  1.00  0.00           O  
ATOM   3926  CG  LEU A 256       6.879  -6.576 -15.939  1.00  0.00           C  
ATOM   3927  HG  LEU A 256       6.932  -6.009 -16.988  1.00  0.00           H  
ATOM   3928  CD1 LEU A 256       7.030  -8.007 -16.464  1.00  0.00           C  
ATOM   3929 HD11 LEU A 256       7.318  -8.146 -17.620  1.00  0.00           H  
ATOM   3930 HD12 LEU A 256       7.703  -8.875 -15.965  1.00  0.00           H  
ATOM   3931 HD13 LEU A 256       6.070  -8.731 -16.463  1.00  0.00           H  
ATOM   3932  CD2 LEU A 256       5.410  -6.349 -15.589  1.00  0.00           C  
ATOM   3933 HD21 LEU A 256       4.970  -5.268 -15.853  1.00  0.00           H  
ATOM   3934 HD22 LEU A 256       4.585  -6.914 -16.257  1.00  0.00           H  
ATOM   3935 HD23 LEU A 256       5.002  -6.761 -14.541  1.00  0.00           H  
ATOM   3936  N   GLU A 257       9.871  -4.916 -12.714  1.00  0.00           N  
ATOM   3937  H   GLU A 257      10.532  -5.041 -13.682  1.00  0.00           H  
ATOM   3938  CA  GLU A 257      10.551  -4.805 -11.418  1.00  0.00           C  
ATOM   3939  HA  GLU A 257       9.952  -5.678 -10.866  1.00  0.00           H  
ATOM   3940  C   GLU A 257      10.283  -3.451 -10.754  1.00  0.00           C  
ATOM   3941  CB  GLU A 257      12.060  -5.011 -11.577  1.00  0.00           C  
ATOM   3942  HB2 GLU A 257      12.608  -4.850 -10.529  1.00  0.00           H  
ATOM   3943  HB3 GLU A 257      12.724  -4.374 -12.341  1.00  0.00           H  
ATOM   3944  O   GLU A 257       9.885  -3.403  -9.585  1.00  0.00           O  
ATOM   3945  CG  GLU A 257      12.441  -6.475 -11.836  1.00  0.00           C  
ATOM   3946  HG2 GLU A 257      12.156  -7.142 -12.795  1.00  0.00           H  
ATOM   3947  HG3 GLU A 257      11.977  -7.234 -11.028  1.00  0.00           H  
ATOM   3948  CD  GLU A 257      13.958  -6.650 -11.973  1.00  0.00           C  
ATOM   3949  OE1 GLU A 257      14.445  -7.789 -12.157  1.00  0.00           O  
ATOM   3950  OE2 GLU A 257      14.720  -5.669 -11.821  1.00  0.00           O  
ATOM   3951  N   ALA A 258      10.420  -2.348 -11.498  1.00  0.00           N  
ATOM   3952  H   ALA A 258      11.223  -2.382 -12.365  1.00  0.00           H  
ATOM   3953  CA  ALA A 258      10.115  -1.029 -10.948  1.00  0.00           C  
ATOM   3954  HA  ALA A 258      10.555  -1.003  -9.850  1.00  0.00           H  
ATOM   3955  C   ALA A 258       8.621  -0.860 -10.649  1.00  0.00           C  
ATOM   3956  CB  ALA A 258      10.676   0.080 -11.840  1.00  0.00           C  
ATOM   3957  HB1 ALA A 258       9.959   1.012 -11.676  1.00  0.00           H  
ATOM   3958  HB2 ALA A 258      11.297   0.032 -12.858  1.00  0.00           H  
ATOM   3959  HB3 ALA A 258      11.637   0.547 -11.299  1.00  0.00           H  
ATOM   3960  O   ALA A 258       8.275  -0.257  -9.636  1.00  0.00           O  
ATOM   3961  N   GLN A 259       7.729  -1.453 -11.448  1.00  0.00           N  
ATOM   3962  H   GLN A 259       8.114  -1.808 -12.501  1.00  0.00           H  
ATOM   3963  CA  GLN A 259       6.297  -1.468 -11.145  1.00  0.00           C  
ATOM   3964  HA  GLN A 259       5.824  -0.383 -11.039  1.00  0.00           H  
ATOM   3965  C   GLN A 259       5.993  -2.206  -9.832  1.00  0.00           C  
ATOM   3966  CB  GLN A 259       5.547  -2.124 -12.307  1.00  0.00           C  
ATOM   3967  HB2 GLN A 259       5.544  -3.315 -12.251  1.00  0.00           H  
ATOM   3968  HB3 GLN A 259       5.843  -1.477 -13.254  1.00  0.00           H  
ATOM   3969  O   GLN A 259       5.192  -1.728  -9.028  1.00  0.00           O  
ATOM   3970  CG  GLN A 259       4.024  -1.982 -12.158  1.00  0.00           C  
ATOM   3971  HG2 GLN A 259       3.544  -2.504 -11.196  1.00  0.00           H  
ATOM   3972  HG3 GLN A 259       3.690  -0.842 -12.220  1.00  0.00           H  
ATOM   3973  CD  GLN A 259       3.254  -2.809 -13.178  1.00  0.00           C  
ATOM   3974  NE2 GLN A 259       1.972  -2.571 -13.325  1.00  0.00           N  
ATOM   3975 HE21 GLN A 259       1.646  -1.449 -13.161  1.00  0.00           H  
ATOM   3976 HE22 GLN A 259       1.389  -3.500 -12.859  1.00  0.00           H  
ATOM   3977  OE1 GLN A 259       3.757  -3.714 -13.818  1.00  0.00           O  
ATOM   3978  N   ALA A 260       6.629  -3.355  -9.586  1.00  0.00           N  
ATOM   3979  H   ALA A 260       7.537  -3.701 -10.252  1.00  0.00           H  
ATOM   3980  CA  ALA A 260       6.444  -4.117  -8.353  1.00  0.00           C  
ATOM   3981  HA  ALA A 260       5.310  -4.490  -8.346  1.00  0.00           H  
ATOM   3982  C   ALA A 260       6.927  -3.337  -7.119  1.00  0.00           C  
ATOM   3983  CB  ALA A 260       7.158  -5.463  -8.504  1.00  0.00           C  
ATOM   3984  HB1 ALA A 260       7.274  -6.053  -9.540  1.00  0.00           H  
ATOM   3985  HB2 ALA A 260       8.079  -5.581  -7.764  1.00  0.00           H  
ATOM   3986  HB3 ALA A 260       6.421  -6.318  -8.086  1.00  0.00           H  
ATOM   3987  O   ALA A 260       6.228  -3.301  -6.103  1.00  0.00           O  
ATOM   3988  N   LEU A 261       8.073  -2.656  -7.224  1.00  0.00           N  
ATOM   3989  H   LEU A 261       8.657  -2.673  -8.246  1.00  0.00           H  
ATOM   3990  CA  LEU A 261       8.564  -1.762  -6.175  1.00  0.00           C  
ATOM   3991  HA  LEU A 261       8.436  -2.297  -5.125  1.00  0.00           H  
ATOM   3992  C   LEU A 261       7.629  -0.565  -5.955  1.00  0.00           C  
ATOM   3993  CB  LEU A 261       9.998  -1.341  -6.515  1.00  0.00           C  
ATOM   3994  HB2 LEU A 261      10.488  -2.425  -6.601  1.00  0.00           H  
ATOM   3995  HB3 LEU A 261      10.172  -0.989  -7.635  1.00  0.00           H  
ATOM   3996  O   LEU A 261       7.232  -0.292  -4.821  1.00  0.00           O  
ATOM   3997  CG  LEU A 261      10.615  -0.342  -5.519  1.00  0.00           C  
ATOM   3998  HG  LEU A 261      10.042   0.698  -5.449  1.00  0.00           H  
ATOM   3999  CD1 LEU A 261      10.624  -0.843  -4.078  1.00  0.00           C  
ATOM   4000 HD11 LEU A 261       9.566  -0.934  -3.525  1.00  0.00           H  
ATOM   4001 HD12 LEU A 261      11.379  -1.753  -4.084  1.00  0.00           H  
ATOM   4002 HD13 LEU A 261      11.025  -0.112  -3.214  1.00  0.00           H  
ATOM   4003  CD2 LEU A 261      12.062  -0.106  -5.917  1.00  0.00           C  
ATOM   4004 HD21 LEU A 261      12.213   0.683  -6.789  1.00  0.00           H  
ATOM   4005 HD22 LEU A 261      12.848   0.218  -5.085  1.00  0.00           H  
ATOM   4006 HD23 LEU A 261      12.488  -1.171  -6.239  1.00  0.00           H  
ATOM   4007  N   ALA A 262       7.216   0.103  -7.033  1.00  0.00           N  
ATOM   4008  H   ALA A 262       8.001  -0.011  -7.896  1.00  0.00           H  
ATOM   4009  CA  ALA A 262       6.301   1.239  -6.990  1.00  0.00           C  
ATOM   4010  HA  ALA A 262       6.810   1.923  -6.162  1.00  0.00           H  
ATOM   4011  C   ALA A 262       4.959   0.869  -6.351  1.00  0.00           C  
ATOM   4012  CB  ALA A 262       6.092   1.742  -8.419  1.00  0.00           C  
ATOM   4013  HB1 ALA A 262       6.564   1.169  -9.346  1.00  0.00           H  
ATOM   4014  HB2 ALA A 262       6.534   2.833  -8.282  1.00  0.00           H  
ATOM   4015  HB3 ALA A 262       4.986   1.993  -8.769  1.00  0.00           H  
ATOM   4016  O   ALA A 262       4.422   1.634  -5.554  1.00  0.00           O  
ATOM   4017  N   ARG A 263       4.440  -0.330  -6.642  1.00  0.00           N  
ATOM   4018  H   ARG A 263       5.065  -1.149  -7.213  1.00  0.00           H  
ATOM   4019  CA  ARG A 263       3.252  -0.875  -5.981  1.00  0.00           C  
ATOM   4020  HA  ARG A 263       2.300  -0.229  -6.291  1.00  0.00           H  
ATOM   4021  C   ARG A 263       3.472  -1.035  -4.477  1.00  0.00           C  
ATOM   4022  CB  ARG A 263       2.863  -2.197  -6.653  1.00  0.00           C  
ATOM   4023  HB2 ARG A 263       2.590  -2.119  -7.814  1.00  0.00           H  
ATOM   4024  HB3 ARG A 263       3.629  -3.103  -6.513  1.00  0.00           H  
ATOM   4025  O   ARG A 263       2.603  -0.641  -3.711  1.00  0.00           O  
ATOM   4026  CG  ARG A 263       1.686  -2.861  -5.932  1.00  0.00           C  
ATOM   4027  HG2 ARG A 263       0.595  -2.373  -5.963  1.00  0.00           H  
ATOM   4028  HG3 ARG A 263       1.943  -3.084  -4.780  1.00  0.00           H  
ATOM   4029  CD  ARG A 263       1.341  -4.200  -6.573  1.00  0.00           C  
ATOM   4030  HD2 ARG A 263       0.799  -4.151  -7.637  1.00  0.00           H  
ATOM   4031  HD3 ARG A 263       2.295  -4.913  -6.669  1.00  0.00           H  
ATOM   4032  NE  ARG A 263       0.474  -4.963  -5.667  1.00  0.00           N  
ATOM   4033  HE  ARG A 263       0.999  -5.311  -4.650  1.00  0.00           H  
ATOM   4034  NH1 ARG A 263      -0.035  -6.693  -7.079  1.00  0.00           N  
ATOM   4035 HH11 ARG A 263      -0.796  -7.180  -7.858  1.00  0.00           H  
ATOM   4036 HH12 ARG A 263       0.976  -7.237  -7.416  1.00  0.00           H  
ATOM   4037  NH2 ARG A 263      -1.014  -6.544  -5.058  1.00  0.00           N  
ATOM   4038 HH21 ARG A 263      -2.049  -6.477  -4.480  1.00  0.00           H  
ATOM   4039 HH22 ARG A 263      -0.528  -7.505  -4.536  1.00  0.00           H  
ATOM   4040  CZ  ARG A 263      -0.182  -6.069  -5.942  1.00  0.00           C  
ATOM   4041  N   GLY A 264       4.611  -1.578  -4.044  1.00  0.00           N  
ATOM   4042  H   GLY A 264       5.560  -2.060  -4.558  1.00  0.00           H  
ATOM   4043  CA  GLY A 264       4.938  -1.697  -2.618  1.00  0.00           C  
ATOM   4044  HA2 GLY A 264       4.301  -2.711  -2.553  1.00  0.00           H  
ATOM   4045  HA3 GLY A 264       5.865  -2.186  -2.045  1.00  0.00           H  
ATOM   4046  C   GLY A 264       4.923  -0.342  -1.901  1.00  0.00           C  
ATOM   4047  O   GLY A 264       4.297  -0.205  -0.852  1.00  0.00           O  
ATOM   4048  N   VAL A 265       5.531   0.677  -2.512  1.00  0.00           N  
ATOM   4049  H   VAL A 265       6.385   0.279  -3.219  1.00  0.00           H  
ATOM   4050  CA  VAL A 265       5.518   2.060  -2.006  1.00  0.00           C  
ATOM   4051  HA  VAL A 265       5.757   2.018  -0.842  1.00  0.00           H  
ATOM   4052  C   VAL A 265       4.097   2.638  -1.980  1.00  0.00           C  
ATOM   4053  CB  VAL A 265       6.453   2.944  -2.854  1.00  0.00           C  
ATOM   4054  HB  VAL A 265       6.290   2.964  -4.031  1.00  0.00           H  
ATOM   4055  O   VAL A 265       3.686   3.225  -0.979  1.00  0.00           O  
ATOM   4056  CG1 VAL A 265       6.407   4.409  -2.415  1.00  0.00           C  
ATOM   4057 HG11 VAL A 265       6.498   4.580  -1.240  1.00  0.00           H  
ATOM   4058 HG12 VAL A 265       7.127   5.116  -3.042  1.00  0.00           H  
ATOM   4059 HG13 VAL A 265       5.362   4.866  -2.754  1.00  0.00           H  
ATOM   4060  CG2 VAL A 265       7.910   2.471  -2.754  1.00  0.00           C  
ATOM   4061 HG21 VAL A 265       8.329   1.665  -3.528  1.00  0.00           H  
ATOM   4062 HG22 VAL A 265       8.782   3.215  -3.099  1.00  0.00           H  
ATOM   4063 HG23 VAL A 265       8.126   2.137  -1.636  1.00  0.00           H  
ATOM   4064  N   ALA A 266       3.326   2.445  -3.052  1.00  0.00           N  
ATOM   4065  H   ALA A 266       3.950   2.638  -4.033  1.00  0.00           H  
ATOM   4066  CA  ALA A 266       1.952   2.928  -3.146  1.00  0.00           C  
ATOM   4067  HA  ALA A 266       1.895   4.078  -2.861  1.00  0.00           H  
ATOM   4068  C   ALA A 266       1.027   2.261  -2.117  1.00  0.00           C  
ATOM   4069  CB  ALA A 266       1.450   2.699  -4.573  1.00  0.00           C  
ATOM   4070  HB1 ALA A 266       0.331   3.059  -4.383  1.00  0.00           H  
ATOM   4071  HB2 ALA A 266       1.585   1.650  -5.112  1.00  0.00           H  
ATOM   4072  HB3 ALA A 266       1.861   3.561  -5.292  1.00  0.00           H  
ATOM   4073  O   ALA A 266       0.116   2.887  -1.590  1.00  0.00           O  
ATOM   4074  N   GLU A 267       1.256   0.992  -1.795  1.00  0.00           N  
ATOM   4075  H   GLU A 267       2.306   0.569  -2.124  1.00  0.00           H  
ATOM   4076  CA  GLU A 267       0.503   0.311  -0.749  1.00  0.00           C  
ATOM   4077  HA  GLU A 267      -0.656   0.510  -0.903  1.00  0.00           H  
ATOM   4078  C   GLU A 267       0.775   0.894   0.642  1.00  0.00           C  
ATOM   4079  CB  GLU A 267       0.815  -1.180  -0.787  1.00  0.00           C  
ATOM   4080  HB2 GLU A 267       1.962  -1.414  -0.972  1.00  0.00           H  
ATOM   4081  HB3 GLU A 267       0.435  -1.655   0.238  1.00  0.00           H  
ATOM   4082  O   GLU A 267      -0.169   1.056   1.412  1.00  0.00           O  
ATOM   4083  CG  GLU A 267       0.076  -1.907  -1.922  1.00  0.00           C  
ATOM   4084  HG2 GLU A 267      -1.059  -2.003  -1.585  1.00  0.00           H  
ATOM   4085  HG3 GLU A 267       0.348  -1.682  -3.056  1.00  0.00           H  
ATOM   4086  CD  GLU A 267       0.298  -3.411  -1.863  1.00  0.00           C  
ATOM   4087  OE1 GLU A 267       0.376  -4.110  -2.906  1.00  0.00           O  
ATOM   4088  OE2 GLU A 267       0.399  -3.884  -0.712  1.00  0.00           O  
ATOM   4089  N   LEU A 268       2.023   1.265   0.954  1.00  0.00           N  
ATOM   4090  H   LEU A 268       2.884   0.992   0.197  1.00  0.00           H  
ATOM   4091  CA  LEU A 268       2.340   1.971   2.200  1.00  0.00           C  
ATOM   4092  HA  LEU A 268       1.738   1.441   3.081  1.00  0.00           H  
ATOM   4093  C   LEU A 268       1.664   3.347   2.253  1.00  0.00           C  
ATOM   4094  CB  LEU A 268       3.865   2.125   2.351  1.00  0.00           C  
ATOM   4095  HB2 LEU A 268       3.831   2.762   3.360  1.00  0.00           H  
ATOM   4096  HB3 LEU A 268       4.392   2.732   1.478  1.00  0.00           H  
ATOM   4097  O   LEU A 268       1.112   3.726   3.287  1.00  0.00           O  
ATOM   4098  CG  LEU A 268       4.637   0.814   2.566  1.00  0.00           C  
ATOM   4099  HG  LEU A 268       4.505  -0.073   1.790  1.00  0.00           H  
ATOM   4100  CD1 LEU A 268       6.134   1.112   2.564  1.00  0.00           C  
ATOM   4101 HD11 LEU A 268       6.732   0.291   3.183  1.00  0.00           H  
ATOM   4102 HD12 LEU A 268       6.454   2.199   2.942  1.00  0.00           H  
ATOM   4103 HD13 LEU A 268       6.608   1.205   1.473  1.00  0.00           H  
ATOM   4104  CD2 LEU A 268       4.285   0.148   3.898  1.00  0.00           C  
ATOM   4105 HD21 LEU A 268       3.196   0.041   4.399  1.00  0.00           H  
ATOM   4106 HD22 LEU A 268       4.677   0.646   4.920  1.00  0.00           H  
ATOM   4107 HD23 LEU A 268       4.467  -1.033   3.940  1.00  0.00           H  
ATOM   4108  N   SER A 269       1.667   4.086   1.138  1.00  0.00           N  
ATOM   4109  H   SER A 269       2.486   3.941   0.307  1.00  0.00           H  
ATOM   4110  CA  SER A 269       1.121   5.448   1.101  1.00  0.00           C  
ATOM   4111  HA  SER A 269       1.358   6.075   2.082  1.00  0.00           H  
ATOM   4112  C   SER A 269      -0.398   5.493   1.262  1.00  0.00           C  
ATOM   4113  CB  SER A 269       1.568   6.182  -0.164  1.00  0.00           C  
ATOM   4114  HB2 SER A 269       1.101   7.266  -0.033  1.00  0.00           H  
ATOM   4115  HB3 SER A 269       2.733   6.148  -0.387  1.00  0.00           H  
ATOM   4116  O   SER A 269      -0.923   6.481   1.764  1.00  0.00           O  
ATOM   4117  OG  SER A 269       0.934   5.674  -1.317  1.00  0.00           O  
ATOM   4118  HG  SER A 269       1.284   6.274  -2.269  1.00  0.00           H  
ATOM   4119  N   LEU A 270      -1.118   4.415   0.928  1.00  0.00           N  
ATOM   4120  H   LEU A 270      -0.596   3.483   0.426  1.00  0.00           H  
ATOM   4121  CA  LEU A 270      -2.565   4.327   1.149  1.00  0.00           C  
ATOM   4122  HA  LEU A 270      -3.015   5.370   0.789  1.00  0.00           H  
ATOM   4123  C   LEU A 270      -2.957   4.441   2.633  1.00  0.00           C  
ATOM   4124  CB  LEU A 270      -3.092   3.002   0.568  1.00  0.00           C  
ATOM   4125  HB2 LEU A 270      -4.126   2.741   1.105  1.00  0.00           H  
ATOM   4126  HB3 LEU A 270      -2.460   2.120   1.067  1.00  0.00           H  
ATOM   4127  O   LEU A 270      -4.018   5.000   2.940  1.00  0.00           O  
ATOM   4128  CG  LEU A 270      -3.219   2.963  -0.965  1.00  0.00           C  
ATOM   4129  HG  LEU A 270      -2.257   3.326  -1.560  1.00  0.00           H  
ATOM   4130  CD1 LEU A 270      -3.626   1.556  -1.404  1.00  0.00           C  
ATOM   4131 HD11 LEU A 270      -4.804   1.414  -1.391  1.00  0.00           H  
ATOM   4132 HD12 LEU A 270      -3.430   1.540  -2.579  1.00  0.00           H  
ATOM   4133 HD13 LEU A 270      -3.039   0.743  -0.769  1.00  0.00           H  
ATOM   4134  CD2 LEU A 270      -4.279   3.931  -1.497  1.00  0.00           C  
ATOM   4135 HD21 LEU A 270      -5.435   3.728  -1.279  1.00  0.00           H  
ATOM   4136 HD22 LEU A 270      -4.515   4.135  -2.655  1.00  0.00           H  
ATOM   4137 HD23 LEU A 270      -4.201   5.098  -1.213  1.00  0.00           H  
ATOM   4138  N   ALA A 271      -2.129   3.920   3.547  1.00  0.00           N  
ATOM   4139  H   ALA A 271      -1.059   3.485   3.290  1.00  0.00           H  
ATOM   4140  CA  ALA A 271      -2.412   3.950   4.981  1.00  0.00           C  
ATOM   4141  HA  ALA A 271      -3.522   3.650   5.260  1.00  0.00           H  
ATOM   4142  C   ALA A 271      -2.255   5.353   5.584  1.00  0.00           C  
ATOM   4143  CB  ALA A 271      -1.522   2.925   5.693  1.00  0.00           C  
ATOM   4144  HB1 ALA A 271      -0.380   3.280   5.835  1.00  0.00           H  
ATOM   4145  HB2 ALA A 271      -1.677   2.867   6.878  1.00  0.00           H  
ATOM   4146  HB3 ALA A 271      -1.278   1.818   5.340  1.00  0.00           H  
ATOM   4147  O   ALA A 271      -3.048   5.749   6.442  1.00  0.00           O  
ATOM   4148  N   ASP A 272      -1.289   6.127   5.096  1.00  0.00           N  
ATOM   4149  H   ASP A 272      -0.377   5.718   4.464  1.00  0.00           H  
ATOM   4150  CA  ASP A 272      -1.011   7.469   5.593  1.00  0.00           C  
ATOM   4151  HA  ASP A 272      -1.064   7.275   6.770  1.00  0.00           H  
ATOM   4152  C   ASP A 272      -2.002   8.495   5.009  1.00  0.00           C  
ATOM   4153  CB  ASP A 272       0.472   7.787   5.368  1.00  0.00           C  
ATOM   4154  HB2 ASP A 272       1.119   7.549   4.396  1.00  0.00           H  
ATOM   4155  HB3 ASP A 272       1.098   7.186   6.201  1.00  0.00           H  
ATOM   4156  O   ASP A 272      -2.153   8.670   3.798  1.00  0.00           O  
ATOM   4157  CG  ASP A 272       0.904   9.159   5.902  1.00  0.00           C  
ATOM   4158  OD1 ASP A 272       0.021   9.965   6.288  1.00  0.00           O  
ATOM   4159  OD2 ASP A 272       2.128   9.393   5.918  1.00  0.00           O  
ATOM   4160  N   TYR A 273      -2.715   9.184   5.904  1.00  0.00           N  
ATOM   4161  H   TYR A 273      -2.372   8.963   7.021  1.00  0.00           H  
ATOM   4162  CA  TYR A 273      -3.739  10.158   5.534  1.00  0.00           C  
ATOM   4163  HA  TYR A 273      -4.402   9.540   4.774  1.00  0.00           H  
ATOM   4164  C   TYR A 273      -3.169  11.362   4.768  1.00  0.00           C  
ATOM   4165  CB  TYR A 273      -4.492  10.600   6.795  1.00  0.00           C  
ATOM   4166  HB2 TYR A 273      -5.046  10.540   7.859  1.00  0.00           H  
ATOM   4167  HB3 TYR A 273      -3.479  10.630   7.441  1.00  0.00           H  
ATOM   4168  O   TYR A 273      -3.892  11.959   3.969  1.00  0.00           O  
ATOM   4169  CG  TYR A 273      -5.704  11.474   6.521  1.00  0.00           C  
ATOM   4170  CD1 TYR A 273      -5.731  12.815   6.952  1.00  0.00           C  
ATOM   4171  HD1 TYR A 273      -4.823  13.475   7.347  1.00  0.00           H  
ATOM   4172  CD2 TYR A 273      -6.800  10.952   5.808  1.00  0.00           C  
ATOM   4173  HD2 TYR A 273      -6.743   9.876   5.330  1.00  0.00           H  
ATOM   4174  CE1 TYR A 273      -6.853  13.624   6.683  1.00  0.00           C  
ATOM   4175  HE1 TYR A 273      -6.683  14.777   6.921  1.00  0.00           H  
ATOM   4176  CE2 TYR A 273      -7.926  11.752   5.543  1.00  0.00           C  
ATOM   4177  HE2 TYR A 273      -8.734  11.340   4.781  1.00  0.00           H  
ATOM   4178  OH  TYR A 273      -9.048  13.873   5.746  1.00  0.00           O  
ATOM   4179  HH  TYR A 273      -8.767  15.015   5.877  1.00  0.00           H  
ATOM   4180  CZ  TYR A 273      -7.957  13.092   5.981  1.00  0.00           C  
ATOM   4181  N   ALA A 274      -1.885  11.694   4.939  1.00  0.00           N  
ATOM   4182  H   ALA A 274      -1.673  11.750   6.113  1.00  0.00           H  
ATOM   4183  CA  ALA A 274      -1.247  12.810   4.241  1.00  0.00           C  
ATOM   4184  HA  ALA A 274      -1.883  13.788   4.502  1.00  0.00           H  
ATOM   4185  C   ALA A 274      -1.299  12.656   2.707  1.00  0.00           C  
ATOM   4186  CB  ALA A 274       0.196  12.918   4.748  1.00  0.00           C  
ATOM   4187  HB1 ALA A 274       1.074  12.314   4.214  1.00  0.00           H  
ATOM   4188  HB2 ALA A 274       0.467  12.900   5.918  1.00  0.00           H  
ATOM   4189  HB3 ALA A 274       0.520  14.069   4.643  1.00  0.00           H  
ATOM   4190  O   ALA A 274      -1.431  13.648   1.982  1.00  0.00           O  
ATOM   4191  N   PHE A 275      -1.277  11.417   2.204  1.00  0.00           N  
ATOM   4192  H   PHE A 275      -1.007  10.562   2.969  1.00  0.00           H  
ATOM   4193  CA  PHE A 275      -1.296  11.139   0.766  1.00  0.00           C  
ATOM   4194  HA  PHE A 275      -0.597  12.028   0.408  1.00  0.00           H  
ATOM   4195  C   PHE A 275      -2.685  11.231   0.130  1.00  0.00           C  
ATOM   4196  CB  PHE A 275      -0.646   9.784   0.478  1.00  0.00           C  
ATOM   4197  HB2 PHE A 275      -0.925   9.336  -0.593  1.00  0.00           H  
ATOM   4198  HB3 PHE A 275      -1.316   8.975   1.052  1.00  0.00           H  
ATOM   4199  O   PHE A 275      -2.784  11.253  -1.096  1.00  0.00           O  
ATOM   4200  CG  PHE A 275       0.834   9.770   0.785  1.00  0.00           C  
ATOM   4201  CD1 PHE A 275       1.768  10.192  -0.177  1.00  0.00           C  
ATOM   4202  HD1 PHE A 275       1.612  10.889  -1.117  1.00  0.00           H  
ATOM   4203  CD2 PHE A 275       1.271   9.383   2.059  1.00  0.00           C  
ATOM   4204  HD2 PHE A 275       0.598   9.173   3.004  1.00  0.00           H  
ATOM   4205  CE1 PHE A 275       3.136  10.218   0.142  1.00  0.00           C  
ATOM   4206  HE1 PHE A 275       3.708  11.086  -0.423  1.00  0.00           H  
ATOM   4207  CE2 PHE A 275       2.639   9.385   2.373  1.00  0.00           C  
ATOM   4208  HE2 PHE A 275       3.004   9.451   3.502  1.00  0.00           H  
ATOM   4209  CZ  PHE A 275       3.574   9.791   1.407  1.00  0.00           C  
ATOM   4210  HZ  PHE A 275       4.577   9.814   2.033  1.00  0.00           H  
ATOM   4211  N   THR A 276      -3.755  11.356   0.925  1.00  0.00           N  
ATOM   4212  H   THR A 276      -3.595  11.837   1.988  1.00  0.00           H  
ATOM   4213  CA  THR A 276      -5.127  11.506   0.399  1.00  0.00           C  
ATOM   4214  HA  THR A 276      -5.323  10.725  -0.483  1.00  0.00           H  
ATOM   4215  C   THR A 276      -5.326  12.793  -0.400  1.00  0.00           C  
ATOM   4216  CB  THR A 276      -6.188  11.458   1.507  1.00  0.00           C  
ATOM   4217  HB  THR A 276      -7.287  11.495   1.043  1.00  0.00           H  
ATOM   4218  O   THR A 276      -6.234  12.866  -1.222  1.00  0.00           O  
ATOM   4219  CG2 THR A 276      -6.180  10.125   2.252  1.00  0.00           C  
ATOM   4220 HG21 THR A 276      -6.178   9.342   1.352  1.00  0.00           H  
ATOM   4221 HG22 THR A 276      -5.236   9.912   2.944  1.00  0.00           H  
ATOM   4222 HG23 THR A 276      -7.257  10.130   2.767  1.00  0.00           H  
ATOM   4223  OG1 THR A 276      -6.017  12.503   2.437  1.00  0.00           O  
ATOM   4224  HG1 THR A 276      -6.404  13.532   2.000  1.00  0.00           H  
ATOM   4225  N   SER A 277      -4.455  13.785  -0.195  1.00  0.00           N  
ATOM   4226  H   SER A 277      -3.903  13.947   0.843  1.00  0.00           H  
ATOM   4227  CA  SER A 277      -4.455  15.053  -0.928  1.00  0.00           C  
ATOM   4228  HA  SER A 277      -5.554  15.517  -0.936  1.00  0.00           H  
ATOM   4229  C   SER A 277      -3.975  14.932  -2.380  1.00  0.00           C  
ATOM   4230  CB  SER A 277      -3.608  16.079  -0.169  1.00  0.00           C  
ATOM   4231  HB2 SER A 277      -4.154  16.441   0.832  1.00  0.00           H  
ATOM   4232  HB3 SER A 277      -3.554  17.117  -0.761  1.00  0.00           H  
ATOM   4233  O   SER A 277      -4.300  15.787  -3.204  1.00  0.00           O  
ATOM   4234  OG  SER A 277      -2.263  15.648  -0.024  1.00  0.00           O  
ATOM   4235  HG  SER A 277      -1.675  16.394   0.682  1.00  0.00           H  
ATOM   4236  N   TYR A 278      -3.252  13.864  -2.732  1.00  0.00           N  
ATOM   4237  H   TYR A 278      -2.551  13.454  -1.874  1.00  0.00           H  
ATOM   4238  CA  TYR A 278      -2.771  13.640  -4.094  1.00  0.00           C  
ATOM   4239  HA  TYR A 278      -2.655  14.756  -4.497  1.00  0.00           H  
ATOM   4240  C   TYR A 278      -3.787  12.870  -4.937  1.00  0.00           C  
ATOM   4241  CB  TYR A 278      -1.417  12.929  -4.081  1.00  0.00           C  
ATOM   4242  HB2 TYR A 278      -1.882  12.252  -4.948  1.00  0.00           H  
ATOM   4243  HB3 TYR A 278      -0.624  12.037  -4.001  1.00  0.00           H  
ATOM   4244  O   TYR A 278      -4.485  11.971  -4.467  1.00  0.00           O  
ATOM   4245  CG  TYR A 278      -0.366  13.655  -3.268  1.00  0.00           C  
ATOM   4246  CD1 TYR A 278       0.103  14.924  -3.665  1.00  0.00           C  
ATOM   4247  HD1 TYR A 278      -0.459  15.715  -4.352  1.00  0.00           H  
ATOM   4248  CD2 TYR A 278       0.108  13.060  -2.087  1.00  0.00           C  
ATOM   4249  HD2 TYR A 278      -0.379  12.001  -1.872  1.00  0.00           H  
ATOM   4250  CE1 TYR A 278       1.039  15.608  -2.868  1.00  0.00           C  
ATOM   4251  HE1 TYR A 278       1.008  16.787  -3.031  1.00  0.00           H  
ATOM   4252  CE2 TYR A 278       1.043  13.736  -1.288  1.00  0.00           C  
ATOM   4253  HE2 TYR A 278       1.323  13.460  -0.171  1.00  0.00           H  
ATOM   4254  OH  TYR A 278       2.398  15.628  -0.900  1.00  0.00           O  
ATOM   4255  HH  TYR A 278       3.263  16.064  -1.556  1.00  0.00           H  
ATOM   4256  CZ  TYR A 278       1.497  15.008  -1.680  1.00  0.00           C  
ATOM   4257  N   SER A 279      -3.849  13.191  -6.228  1.00  0.00           N  
ATOM   4258  H   SER A 279      -3.745  14.361  -6.426  1.00  0.00           H  
ATOM   4259  CA  SER A 279      -4.592  12.380  -7.194  1.00  0.00           C  
ATOM   4260  HA  SER A 279      -5.705  12.416  -6.779  1.00  0.00           H  
ATOM   4261  C   SER A 279      -3.917  11.013  -7.399  1.00  0.00           C  
ATOM   4262  CB  SER A 279      -4.697  13.110  -8.532  1.00  0.00           C  
ATOM   4263  HB2 SER A 279      -5.302  14.137  -8.363  1.00  0.00           H  
ATOM   4264  HB3 SER A 279      -5.408  12.855  -9.456  1.00  0.00           H  
ATOM   4265  O   SER A 279      -2.682  10.955  -7.381  1.00  0.00           O  
ATOM   4266  OG  SER A 279      -3.401  13.414  -9.001  1.00  0.00           O  
ATOM   4267  HG  SER A 279      -3.188  14.575  -8.878  1.00  0.00           H  
ATOM   4268  N   PRO A 280      -4.676   9.938  -7.680  1.00  0.00           N  
ATOM   4269  CA  PRO A 280      -4.114   8.612  -7.941  1.00  0.00           C  
ATOM   4270  HA  PRO A 280      -3.760   8.401  -6.822  1.00  0.00           H  
ATOM   4271  C   PRO A 280      -3.032   8.573  -9.033  1.00  0.00           C  
ATOM   4272  CB  PRO A 280      -5.315   7.741  -8.318  1.00  0.00           C  
ATOM   4273  HB2 PRO A 280      -4.977   6.674  -7.924  1.00  0.00           H  
ATOM   4274  HB3 PRO A 280      -5.942   7.526  -9.301  1.00  0.00           H  
ATOM   4275  O   PRO A 280      -2.052   7.848  -8.879  1.00  0.00           O  
ATOM   4276  CG  PRO A 280      -6.484   8.399  -7.592  1.00  0.00           C  
ATOM   4277  HG2 PRO A 280      -6.453   7.763  -6.571  1.00  0.00           H  
ATOM   4278  HG3 PRO A 280      -7.678   8.374  -7.708  1.00  0.00           H  
ATOM   4279  CD  PRO A 280      -6.131   9.880  -7.646  1.00  0.00           C  
ATOM   4280  HD2 PRO A 280      -6.542  10.492  -8.588  1.00  0.00           H  
ATOM   4281  HD3 PRO A 280      -6.786  10.249  -6.709  1.00  0.00           H  
ATOM   4282  N   SER A 281      -3.168   9.359 -10.104  1.00  0.00           N  
ATOM   4283  H   SER A 281      -3.961  10.203  -9.899  1.00  0.00           H  
ATOM   4284  CA  SER A 281      -2.179   9.453 -11.188  1.00  0.00           C  
ATOM   4285  HA  SER A 281      -1.900   8.363 -11.566  1.00  0.00           H  
ATOM   4286  C   SER A 281      -0.865  10.098 -10.744  1.00  0.00           C  
ATOM   4287  CB  SER A 281      -2.764  10.211 -12.381  1.00  0.00           C  
ATOM   4288  HB2 SER A 281      -3.604   9.721 -13.063  1.00  0.00           H  
ATOM   4289  HB3 SER A 281      -1.786  10.258 -13.060  1.00  0.00           H  
ATOM   4290  O   SER A 281       0.201   9.572 -11.060  1.00  0.00           O  
ATOM   4291  OG  SER A 281      -3.204  11.501 -12.010  1.00  0.00           O  
ATOM   4292  HG  SER A 281      -2.913  11.780 -10.913  1.00  0.00           H  
ATOM   4293  N   LEU A 282      -0.932  11.173  -9.953  1.00  0.00           N  
ATOM   4294  H   LEU A 282      -1.841  11.441  -9.250  1.00  0.00           H  
ATOM   4295  CA  LEU A 282       0.243  11.828  -9.363  1.00  0.00           C  
ATOM   4296  HA  LEU A 282       0.907  12.160 -10.288  1.00  0.00           H  
ATOM   4297  C   LEU A 282       0.987  10.855  -8.451  1.00  0.00           C  
ATOM   4298  CB  LEU A 282      -0.181  13.104  -8.610  1.00  0.00           C  
ATOM   4299  HB2 LEU A 282      -0.783  13.775  -9.386  1.00  0.00           H  
ATOM   4300  HB3 LEU A 282      -0.911  13.046  -7.670  1.00  0.00           H  
ATOM   4301  O   LEU A 282       2.191  10.656  -8.582  1.00  0.00           O  
ATOM   4302  CG  LEU A 282       0.999  14.004  -8.198  1.00  0.00           C  
ATOM   4303  HG  LEU A 282       1.776  14.035  -9.097  1.00  0.00           H  
ATOM   4304  CD1 LEU A 282       0.521  15.446  -8.022  1.00  0.00           C  
ATOM   4305 HD11 LEU A 282       1.142  16.145  -7.279  1.00  0.00           H  
ATOM   4306 HD12 LEU A 282       0.514  16.112  -9.009  1.00  0.00           H  
ATOM   4307 HD13 LEU A 282      -0.581  15.701  -7.624  1.00  0.00           H  
ATOM   4308  CD2 LEU A 282       1.634  13.601  -6.870  1.00  0.00           C  
ATOM   4309 HD21 LEU A 282       1.137  14.098  -5.908  1.00  0.00           H  
ATOM   4310 HD22 LEU A 282       2.807  13.758  -6.969  1.00  0.00           H  
ATOM   4311 HD23 LEU A 282       1.578  12.483  -6.463  1.00  0.00           H  
ATOM   4312  N   LEU A 283       0.249  10.196  -7.559  1.00  0.00           N  
ATOM   4313  H   LEU A 283      -0.463  10.865  -6.890  1.00  0.00           H  
ATOM   4314  CA  LEU A 283       0.833   9.241  -6.630  1.00  0.00           C  
ATOM   4315  HA  LEU A 283       1.840   9.788  -6.307  1.00  0.00           H  
ATOM   4316  C   LEU A 283       1.469   8.056  -7.375  1.00  0.00           C  
ATOM   4317  CB  LEU A 283      -0.264   8.826  -5.640  1.00  0.00           C  
ATOM   4318  HB2 LEU A 283      -0.767   9.795  -5.154  1.00  0.00           H  
ATOM   4319  HB3 LEU A 283      -1.098   8.280  -6.306  1.00  0.00           H  
ATOM   4320  O   LEU A 283       2.567   7.637  -7.019  1.00  0.00           O  
ATOM   4321  CG  LEU A 283       0.224   8.013  -4.430  1.00  0.00           C  
ATOM   4322  HG  LEU A 283       0.501   6.950  -4.887  1.00  0.00           H  
ATOM   4323  CD1 LEU A 283       1.317   8.730  -3.638  1.00  0.00           C  
ATOM   4324 HD11 LEU A 283       2.287   8.056  -3.741  1.00  0.00           H  
ATOM   4325 HD12 LEU A 283       1.532   9.811  -4.096  1.00  0.00           H  
ATOM   4326 HD13 LEU A 283       1.259   9.215  -2.548  1.00  0.00           H  
ATOM   4327  CD2 LEU A 283      -0.962   7.816  -3.488  1.00  0.00           C  
ATOM   4328 HD21 LEU A 283      -1.759   6.990  -3.128  1.00  0.00           H  
ATOM   4329 HD22 LEU A 283      -1.839   8.641  -3.412  1.00  0.00           H  
ATOM   4330 HD23 LEU A 283      -0.638   7.820  -2.331  1.00  0.00           H  
ATOM   4331  N   ALA A 284       0.831   7.566  -8.444  1.00  0.00           N  
ATOM   4332  H   ALA A 284      -0.126   8.174  -8.764  1.00  0.00           H  
ATOM   4333  CA  ALA A 284       1.373   6.510  -9.296  1.00  0.00           C  
ATOM   4334  HA  ALA A 284       1.541   5.667  -8.474  1.00  0.00           H  
ATOM   4335  C   ALA A 284       2.697   6.913  -9.967  1.00  0.00           C  
ATOM   4336  CB  ALA A 284       0.322   6.127 -10.343  1.00  0.00           C  
ATOM   4337  HB1 ALA A 284      -0.762   6.027  -9.873  1.00  0.00           H  
ATOM   4338  HB2 ALA A 284       0.406   6.883 -11.258  1.00  0.00           H  
ATOM   4339  HB3 ALA A 284       0.652   5.156 -10.943  1.00  0.00           H  
ATOM   4340  O   ALA A 284       3.681   6.184  -9.840  1.00  0.00           O  
ATOM   4341  N   ILE A 285       2.752   8.069 -10.644  1.00  0.00           N  
ATOM   4342  H   ILE A 285       2.033   8.911 -10.244  1.00  0.00           H  
ATOM   4343  CA  ILE A 285       3.976   8.499 -11.340  1.00  0.00           C  
ATOM   4344  HA  ILE A 285       4.191   7.502 -11.951  1.00  0.00           H  
ATOM   4345  C   ILE A 285       5.116   8.781 -10.350  1.00  0.00           C  
ATOM   4346  CB  ILE A 285       3.701   9.677 -12.309  1.00  0.00           C  
ATOM   4347  HB  ILE A 285       2.798   9.497 -13.063  1.00  0.00           H  
ATOM   4348  O   ILE A 285       6.251   8.383 -10.603  1.00  0.00           O  
ATOM   4349  CG1 ILE A 285       4.848   9.916 -13.310  1.00  0.00           C  
ATOM   4350 HG12 ILE A 285       4.582  10.990 -13.735  1.00  0.00           H  
ATOM   4351 HG13 ILE A 285       6.015  10.019 -13.121  1.00  0.00           H  
ATOM   4352  CG2 ILE A 285       3.401  11.003 -11.599  1.00  0.00           C  
ATOM   4353 HG21 ILE A 285       4.303  11.675 -11.217  1.00  0.00           H  
ATOM   4354 HG22 ILE A 285       2.555  11.002 -10.762  1.00  0.00           H  
ATOM   4355 HG23 ILE A 285       2.828  11.635 -12.437  1.00  0.00           H  
ATOM   4356  CD1 ILE A 285       5.002   8.791 -14.336  1.00  0.00           C  
ATOM   4357 HD11 ILE A 285       5.093   9.301 -15.408  1.00  0.00           H  
ATOM   4358 HD12 ILE A 285       5.663   7.867 -13.970  1.00  0.00           H  
ATOM   4359 HD13 ILE A 285       4.000   8.201 -14.611  1.00  0.00           H  
ATOM   4360  N   CYS A 286       4.823   9.367  -9.182  1.00  0.00           N  
ATOM   4361  H   CYS A 286       4.121  10.284  -8.939  1.00  0.00           H  
ATOM   4362  CA  CYS A 286       5.822   9.599  -8.137  1.00  0.00           C  
ATOM   4363  HA  CYS A 286       6.735  10.240  -8.548  1.00  0.00           H  
ATOM   4364  C   CYS A 286       6.333   8.290  -7.512  1.00  0.00           C  
ATOM   4365  CB  CYS A 286       5.236  10.526  -7.063  1.00  0.00           C  
ATOM   4366  HB2 CYS A 286       5.187   9.705  -6.206  1.00  0.00           H  
ATOM   4367  HB3 CYS A 286       5.019  11.274  -6.156  1.00  0.00           H  
ATOM   4368  O   CYS A 286       7.536   8.160  -7.284  1.00  0.00           O  
ATOM   4369  SG  CYS A 286       5.030  12.207  -7.705  1.00  0.00           S  
ATOM   4370  HG  CYS A 286       5.331  13.289  -7.355  1.00  0.00           H  
ATOM   4371  N   CYS A 287       5.461   7.301  -7.271  1.00  0.00           N  
ATOM   4372  H   CYS A 287       4.369   7.645  -7.005  1.00  0.00           H  
ATOM   4373  CA  CYS A 287       5.882   5.980  -6.789  1.00  0.00           C  
ATOM   4374  HA  CYS A 287       6.501   5.927  -5.776  1.00  0.00           H  
ATOM   4375  C   CYS A 287       6.778   5.271  -7.813  1.00  0.00           C  
ATOM   4376  CB  CYS A 287       4.660   5.109  -6.460  1.00  0.00           C  
ATOM   4377  HB2 CYS A 287       4.776   4.102  -5.849  1.00  0.00           H  
ATOM   4378  HB3 CYS A 287       3.810   4.937  -7.272  1.00  0.00           H  
ATOM   4379  O   CYS A 287       7.784   4.676  -7.430  1.00  0.00           O  
ATOM   4380  SG  CYS A 287       3.810   5.712  -4.975  1.00  0.00           S  
ATOM   4381  HG  CYS A 287       3.254   5.997  -3.981  1.00  0.00           H  
ATOM   4382  N   LEU A 288       6.445   5.362  -9.107  1.00  0.00           N  
ATOM   4383  H   LEU A 288       5.748   6.252  -9.450  1.00  0.00           H  
ATOM   4384  CA  LEU A 288       7.251   4.785 -10.183  1.00  0.00           C  
ATOM   4385  HA  LEU A 288       7.539   3.666  -9.916  1.00  0.00           H  
ATOM   4386  C   LEU A 288       8.616   5.474 -10.308  1.00  0.00           C  
ATOM   4387  CB  LEU A 288       6.441   4.823 -11.490  1.00  0.00           C  
ATOM   4388  HB2 LEU A 288       5.344   4.409 -11.270  1.00  0.00           H  
ATOM   4389  HB3 LEU A 288       6.417   5.967 -11.833  1.00  0.00           H  
ATOM   4390  O   LEU A 288       9.639   4.798 -10.370  1.00  0.00           O  
ATOM   4391  CG  LEU A 288       7.112   4.088 -12.667  1.00  0.00           C  
ATOM   4392  HG  LEU A 288       8.154   4.612 -12.883  1.00  0.00           H  
ATOM   4393  CD1 LEU A 288       7.329   2.600 -12.373  1.00  0.00           C  
ATOM   4394 HD11 LEU A 288       6.632   2.214 -11.484  1.00  0.00           H  
ATOM   4395 HD12 LEU A 288       8.488   2.448 -12.152  1.00  0.00           H  
ATOM   4396 HD13 LEU A 288       6.855   1.841 -13.158  1.00  0.00           H  
ATOM   4397  CD2 LEU A 288       6.219   4.196 -13.904  1.00  0.00           C  
ATOM   4398 HD21 LEU A 288       5.062   4.117 -13.624  1.00  0.00           H  
ATOM   4399 HD22 LEU A 288       6.557   5.071 -14.639  1.00  0.00           H  
ATOM   4400 HD23 LEU A 288       6.309   3.337 -14.729  1.00  0.00           H  
ATOM   4401  N   ALA A 289       8.655   6.805 -10.248  1.00  0.00           N  
ATOM   4402  H   ALA A 289       7.813   7.440  -9.722  1.00  0.00           H  
ATOM   4403  CA  ALA A 289       9.906   7.558 -10.270  1.00  0.00           C  
ATOM   4404  HA  ALA A 289      10.593   7.300 -11.206  1.00  0.00           H  
ATOM   4405  C   ALA A 289      10.795   7.269  -9.052  1.00  0.00           C  
ATOM   4406  CB  ALA A 289       9.565   9.044 -10.365  1.00  0.00           C  
ATOM   4407  HB1 ALA A 289      10.585   9.667 -10.473  1.00  0.00           H  
ATOM   4408  HB2 ALA A 289       9.012   9.219 -11.402  1.00  0.00           H  
ATOM   4409  HB3 ALA A 289       9.085   9.656  -9.461  1.00  0.00           H  
ATOM   4410  O   ALA A 289      12.016   7.172  -9.183  1.00  0.00           O  
ATOM   4411  N   LEU A 290      10.205   7.104  -7.863  1.00  0.00           N  
ATOM   4412  H   LEU A 290       9.654   8.109  -7.559  1.00  0.00           H  
ATOM   4413  CA  LEU A 290      10.956   6.697  -6.677  1.00  0.00           C  
ATOM   4414  HA  LEU A 290      11.884   7.439  -6.753  1.00  0.00           H  
ATOM   4415  C   LEU A 290      11.507   5.273  -6.828  1.00  0.00           C  
ATOM   4416  CB  LEU A 290      10.075   6.852  -5.427  1.00  0.00           C  
ATOM   4417  HB2 LEU A 290       9.035   6.266  -5.449  1.00  0.00           H  
ATOM   4418  HB3 LEU A 290       9.807   8.017  -5.451  1.00  0.00           H  
ATOM   4419  O   LEU A 290      12.671   5.040  -6.504  1.00  0.00           O  
ATOM   4420  CG  LEU A 290      10.800   6.489  -4.115  1.00  0.00           C  
ATOM   4421  HG  LEU A 290      11.002   5.315  -4.159  1.00  0.00           H  
ATOM   4422  CD1 LEU A 290      12.077   7.308  -3.901  1.00  0.00           C  
ATOM   4423 HD11 LEU A 290      12.544   7.376  -2.796  1.00  0.00           H  
ATOM   4424 HD12 LEU A 290      12.175   8.439  -4.278  1.00  0.00           H  
ATOM   4425 HD13 LEU A 290      13.154   6.930  -4.276  1.00  0.00           H  
ATOM   4426  CD2 LEU A 290       9.883   6.767  -2.929  1.00  0.00           C  
ATOM   4427 HD21 LEU A 290       9.702   7.940  -2.846  1.00  0.00           H  
ATOM   4428 HD22 LEU A 290      10.446   6.292  -1.994  1.00  0.00           H  
ATOM   4429 HD23 LEU A 290       8.849   6.186  -2.948  1.00  0.00           H  
ATOM   4430  N   ALA A 291      10.711   4.348  -7.366  1.00  0.00           N  
ATOM   4431  H   ALA A 291       9.640   4.789  -7.570  1.00  0.00           H  
ATOM   4432  CA  ALA A 291      11.154   2.988  -7.643  1.00  0.00           C  
ATOM   4433  HA  ALA A 291      11.473   2.789  -6.513  1.00  0.00           H  
ATOM   4434  C   ALA A 291      12.331   2.952  -8.632  1.00  0.00           C  
ATOM   4435  CB  ALA A 291       9.961   2.176  -8.154  1.00  0.00           C  
ATOM   4436  HB1 ALA A 291       9.827   2.484  -9.296  1.00  0.00           H  
ATOM   4437  HB2 ALA A 291       9.171   2.319  -7.278  1.00  0.00           H  
ATOM   4438  HB3 ALA A 291      10.258   1.047  -8.382  1.00  0.00           H  
ATOM   4439  O   ALA A 291      13.328   2.284  -8.361  1.00  0.00           O  
ATOM   4440  N   ASP A 292      12.271   3.727  -9.718  1.00  0.00           N  
ATOM   4441  H   ASP A 292      11.594   4.692  -9.698  1.00  0.00           H  
ATOM   4442  CA  ASP A 292      13.366   3.843 -10.688  1.00  0.00           C  
ATOM   4443  HA  ASP A 292      13.372   2.696 -10.996  1.00  0.00           H  
ATOM   4444  C   ASP A 292      14.655   4.369 -10.035  1.00  0.00           C  
ATOM   4445  CB  ASP A 292      12.950   4.772 -11.840  1.00  0.00           C  
ATOM   4446  HB2 ASP A 292      12.462   5.845 -11.684  1.00  0.00           H  
ATOM   4447  HB3 ASP A 292      13.940   5.072 -12.427  1.00  0.00           H  
ATOM   4448  O   ASP A 292      15.741   3.837 -10.282  1.00  0.00           O  
ATOM   4449  CG  ASP A 292      11.972   4.153 -12.845  1.00  0.00           C  
ATOM   4450  OD1 ASP A 292      11.712   2.927 -12.809  1.00  0.00           O  
ATOM   4451  OD2 ASP A 292      11.499   4.909 -13.721  1.00  0.00           O  
ATOM   4452  N   ARG A 293      14.547   5.367  -9.142  1.00  0.00           N  
ATOM   4453  H   ARG A 293      13.655   6.125  -9.268  1.00  0.00           H  
ATOM   4454  CA  ARG A 293      15.691   5.886  -8.367  1.00  0.00           C  
ATOM   4455  HA  ARG A 293      16.583   6.129  -9.124  1.00  0.00           H  
ATOM   4456  C   ARG A 293      16.286   4.820  -7.444  1.00  0.00           C  
ATOM   4457  CB  ARG A 293      15.284   7.130  -7.556  1.00  0.00           C  
ATOM   4458  HB2 ARG A 293      14.525   7.016  -6.648  1.00  0.00           H  
ATOM   4459  HB3 ARG A 293      16.288   7.298  -6.922  1.00  0.00           H  
ATOM   4460  O   ARG A 293      17.507   4.698  -7.366  1.00  0.00           O  
ATOM   4461  CG  ARG A 293      15.074   8.387  -8.416  1.00  0.00           C  
ATOM   4462  HG2 ARG A 293      14.481   8.436  -9.452  1.00  0.00           H  
ATOM   4463  HG3 ARG A 293      16.157   8.648  -8.865  1.00  0.00           H  
ATOM   4464  CD  ARG A 293      14.643   9.573  -7.535  1.00  0.00           C  
ATOM   4465  HD2 ARG A 293      15.700   9.831  -7.026  1.00  0.00           H  
ATOM   4466  HD3 ARG A 293      13.913   9.412  -6.603  1.00  0.00           H  
ATOM   4467  NE  ARG A 293      14.361  10.788  -8.329  1.00  0.00           N  
ATOM   4468  HE  ARG A 293      14.712  10.779  -9.465  1.00  0.00           H  
ATOM   4469  NH1 ARG A 293      14.045  12.277  -6.593  1.00  0.00           N  
ATOM   4470 HH11 ARG A 293      15.152  12.535  -6.228  1.00  0.00           H  
ATOM   4471 HH12 ARG A 293      13.411  13.159  -6.105  1.00  0.00           H  
ATOM   4472  NH2 ARG A 293      13.714  12.955  -8.678  1.00  0.00           N  
ATOM   4473 HH21 ARG A 293      14.181  14.047  -8.540  1.00  0.00           H  
ATOM   4474 HH22 ARG A 293      13.313  13.076  -9.793  1.00  0.00           H  
ATOM   4475  CZ  ARG A 293      14.057  11.995  -7.867  1.00  0.00           C  
ATOM   4476  N   MET A 294      15.447   4.042  -6.761  1.00  0.00           N  
ATOM   4477  H   MET A 294      14.572   4.619  -6.220  1.00  0.00           H  
ATOM   4478  CA  MET A 294      15.883   2.973  -5.851  1.00  0.00           C  
ATOM   4479  HA  MET A 294      16.743   3.360  -5.117  1.00  0.00           H  
ATOM   4480  C   MET A 294      16.520   1.787  -6.587  1.00  0.00           C  
ATOM   4481  CB  MET A 294      14.685   2.477  -5.035  1.00  0.00           C  
ATOM   4482  HB2 MET A 294      13.635   2.006  -4.716  1.00  0.00           H  
ATOM   4483  HB3 MET A 294      14.949   1.395  -5.456  1.00  0.00           H  
ATOM   4484  O   MET A 294      17.450   1.176  -6.066  1.00  0.00           O  
ATOM   4485  CG  MET A 294      14.222   3.482  -3.977  1.00  0.00           C  
ATOM   4486  HG2 MET A 294      13.898   4.626  -4.014  1.00  0.00           H  
ATOM   4487  HG3 MET A 294      15.106   3.660  -3.190  1.00  0.00           H  
ATOM   4488  SD  MET A 294      12.741   2.962  -3.064  1.00  0.00           S  
ATOM   4489  CE  MET A 294      13.402   1.560  -2.120  1.00  0.00           C  
ATOM   4490  HE1 MET A 294      14.086   0.709  -2.567  1.00  0.00           H  
ATOM   4491  HE2 MET A 294      14.049   2.236  -1.378  1.00  0.00           H  
ATOM   4492  HE3 MET A 294      12.474   1.178  -1.486  1.00  0.00           H  
ATOM   4493  N   LEU A 295      16.043   1.470  -7.792  1.00  0.00           N  
ATOM   4494  H   LEU A 295      15.441   2.212  -8.487  1.00  0.00           H  
ATOM   4495  CA  LEU A 295      16.589   0.413  -8.649  1.00  0.00           C  
ATOM   4496  HA  LEU A 295      17.290  -0.368  -8.081  1.00  0.00           H  
ATOM   4497  C   LEU A 295      17.773   0.874  -9.508  1.00  0.00           C  
ATOM   4498  CB  LEU A 295      15.453  -0.148  -9.520  1.00  0.00           C  
ATOM   4499  HB2 LEU A 295      15.693  -0.998 -10.342  1.00  0.00           H  
ATOM   4500  HB3 LEU A 295      15.573   0.771 -10.270  1.00  0.00           H  
ATOM   4501  O   LEU A 295      18.413   0.043 -10.147  1.00  0.00           O  
ATOM   4502  CG  LEU A 295      14.483  -1.049  -8.741  1.00  0.00           C  
ATOM   4503  HG  LEU A 295      14.244  -0.307  -7.851  1.00  0.00           H  
ATOM   4504  CD1 LEU A 295      13.232  -1.286  -9.574  1.00  0.00           C  
ATOM   4505 HD11 LEU A 295      12.384  -0.725  -8.967  1.00  0.00           H  
ATOM   4506 HD12 LEU A 295      12.928  -2.436  -9.628  1.00  0.00           H  
ATOM   4507 HD13 LEU A 295      13.251  -1.048 -10.745  1.00  0.00           H  
ATOM   4508  CD2 LEU A 295      15.097  -2.412  -8.416  1.00  0.00           C  
ATOM   4509 HD21 LEU A 295      15.229  -2.798  -7.294  1.00  0.00           H  
ATOM   4510 HD22 LEU A 295      16.149  -2.634  -8.950  1.00  0.00           H  
ATOM   4511 HD23 LEU A 295      14.629  -3.394  -8.916  1.00  0.00           H  
ATOM   4512  N   ARG A 296      18.089   2.177  -9.506  1.00  0.00           N  
ATOM   4513  H   ARG A 296      17.998   2.927  -8.595  1.00  0.00           H  
ATOM   4514  CA  ARG A 296      19.143   2.794 -10.331  1.00  0.00           C  
ATOM   4515  HA  ARG A 296      19.131   3.978 -10.493  1.00  0.00           H  
ATOM   4516  C   ARG A 296      18.945   2.519 -11.828  1.00  0.00           C  
ATOM   4517  CB  ARG A 296      20.541   2.393  -9.827  1.00  0.00           C  
ATOM   4518  HB2 ARG A 296      21.395   2.957 -10.450  1.00  0.00           H  
ATOM   4519  HB3 ARG A 296      20.696   1.245 -10.129  1.00  0.00           H  
ATOM   4520  O   ARG A 296      19.905   2.260 -12.552  1.00  0.00           O  
ATOM   4521  CG  ARG A 296      20.754   2.678  -8.336  1.00  0.00           C  
ATOM   4522  HG2 ARG A 296      19.985   2.188  -7.564  1.00  0.00           H  
ATOM   4523  HG3 ARG A 296      20.826   3.870  -8.225  1.00  0.00           H  
ATOM   4524  CD  ARG A 296      22.160   2.227  -7.939  1.00  0.00           C  
ATOM   4525  HD2 ARG A 296      22.301   1.057  -8.125  1.00  0.00           H  
ATOM   4526  HD3 ARG A 296      22.919   2.954  -8.505  1.00  0.00           H  
ATOM   4527  NE  ARG A 296      22.407   2.455  -6.506  1.00  0.00           N  
ATOM   4528  HE  ARG A 296      21.716   3.222  -5.914  1.00  0.00           H  
ATOM   4529  NH1 ARG A 296      24.463   1.443  -6.403  1.00  0.00           N  
ATOM   4530 HH11 ARG A 296      25.121   1.697  -7.361  1.00  0.00           H  
ATOM   4531 HH12 ARG A 296      25.072   0.602  -5.818  1.00  0.00           H  
ATOM   4532  NH2 ARG A 296      23.560   2.301  -4.550  1.00  0.00           N  
ATOM   4533 HH21 ARG A 296      24.220   3.227  -4.204  1.00  0.00           H  
ATOM   4534 HH22 ARG A 296      23.107   1.644  -3.671  1.00  0.00           H  
ATOM   4535  CZ  ARG A 296      23.473   2.069  -5.829  1.00  0.00           C  
ATOM   4536  N   VAL A 297      17.689   2.585 -12.271  1.00  0.00           N  
ATOM   4537  H   VAL A 297      17.059   3.348 -11.624  1.00  0.00           H  
ATOM   4538  CA  VAL A 297      17.281   2.435 -13.675  1.00  0.00           C  
ATOM   4539  HA  VAL A 297      17.795   1.381 -13.893  1.00  0.00           H  
ATOM   4540  C   VAL A 297      18.001   3.476 -14.535  1.00  0.00           C  
ATOM   4541  CB  VAL A 297      15.748   2.563 -13.779  1.00  0.00           C  
ATOM   4542  HB  VAL A 297      15.545   3.620 -13.277  1.00  0.00           H  
ATOM   4543  O   VAL A 297      18.068   4.653 -14.177  1.00  0.00           O  
ATOM   4544  CG1 VAL A 297      15.224   2.772 -15.203  1.00  0.00           C  
ATOM   4545 HG11 VAL A 297      15.257   3.951 -15.338  1.00  0.00           H  
ATOM   4546 HG12 VAL A 297      15.632   2.016 -16.030  1.00  0.00           H  
ATOM   4547 HG13 VAL A 297      14.061   2.598 -15.426  1.00  0.00           H  
ATOM   4548  CG2 VAL A 297      15.071   1.340 -13.151  1.00  0.00           C  
ATOM   4549 HG21 VAL A 297      15.708   0.335 -13.266  1.00  0.00           H  
ATOM   4550 HG22 VAL A 297      14.979   1.533 -11.985  1.00  0.00           H  
ATOM   4551 HG23 VAL A 297      13.986   1.014 -13.527  1.00  0.00           H  
ATOM   4552  N   SER A 298      18.537   3.053 -15.683  1.00  0.00           N  
ATOM   4553  H   SER A 298      18.635   1.929 -16.058  1.00  0.00           H  
ATOM   4554  CA  SER A 298      19.366   3.923 -16.541  1.00  0.00           C  
ATOM   4555  HA  SER A 298      20.216   4.462 -15.899  1.00  0.00           H  
ATOM   4556  C   SER A 298      18.576   5.078 -17.165  1.00  0.00           C  
ATOM   4557  CB  SER A 298      20.002   3.107 -17.669  1.00  0.00           C  
ATOM   4558  HB2 SER A 298      19.292   2.546 -18.460  1.00  0.00           H  
ATOM   4559  HB3 SER A 298      20.687   3.738 -18.427  1.00  0.00           H  
ATOM   4560  O   SER A 298      19.130   6.141 -17.441  1.00  0.00           O  
ATOM   4561  OG  SER A 298      20.927   2.171 -17.154  1.00  0.00           O  
ATOM   4562  HG  SER A 298      21.884   2.710 -16.714  1.00  0.00           H  
ATOM   4563  N   ARG A 299      17.279   4.864 -17.409  1.00  0.00           N  
ATOM   4564  H   ARG A 299      16.667   3.865 -17.208  1.00  0.00           H  
ATOM   4565  CA  ARG A 299      16.346   5.837 -17.989  1.00  0.00           C  
ATOM   4566  HA  ARG A 299      16.770   6.925 -18.226  1.00  0.00           H  
ATOM   4567  C   ARG A 299      15.116   5.948 -17.085  1.00  0.00           C  
ATOM   4568  CB  ARG A 299      15.962   5.407 -19.409  1.00  0.00           C  
ATOM   4569  HB2 ARG A 299      15.604   4.277 -19.295  1.00  0.00           H  
ATOM   4570  HB3 ARG A 299      15.210   6.251 -19.795  1.00  0.00           H  
ATOM   4571  O   ARG A 299      14.141   5.234 -17.315  1.00  0.00           O  
ATOM   4572  CG  ARG A 299      17.143   5.501 -20.378  1.00  0.00           C  
ATOM   4573  HG2 ARG A 299      18.066   4.745 -20.264  1.00  0.00           H  
ATOM   4574  HG3 ARG A 299      17.534   6.630 -20.450  1.00  0.00           H  
ATOM   4575  CD  ARG A 299      16.672   5.080 -21.769  1.00  0.00           C  
ATOM   4576  HD2 ARG A 299      15.714   4.359 -21.747  1.00  0.00           H  
ATOM   4577  HD3 ARG A 299      16.220   6.105 -22.223  1.00  0.00           H  
ATOM   4578  NE  ARG A 299      17.764   5.162 -22.752  1.00  0.00           N  
ATOM   4579  HE  ARG A 299      18.844   5.594 -22.501  1.00  0.00           H  
ATOM   4580  NH1 ARG A 299      16.549   4.398 -24.544  1.00  0.00           N  
ATOM   4581 HH11 ARG A 299      16.717   3.918 -25.625  1.00  0.00           H  
ATOM   4582 HH12 ARG A 299      15.364   4.458 -24.496  1.00  0.00           H  
ATOM   4583  NH2 ARG A 299      18.705   4.931 -24.810  1.00  0.00           N  
ATOM   4584 HH21 ARG A 299      18.803   5.759 -25.658  1.00  0.00           H  
ATOM   4585 HH22 ARG A 299      19.654   4.219 -24.712  1.00  0.00           H  
ATOM   4586  CZ  ARG A 299      17.666   4.833 -24.027  1.00  0.00           C  
ATOM   4587  N   PRO A 300      15.172   6.771 -16.024  1.00  0.00           N  
ATOM   4588  CA  PRO A 300      14.040   6.924 -15.121  1.00  0.00           C  
ATOM   4589  HA  PRO A 300      13.853   5.810 -14.757  1.00  0.00           H  
ATOM   4590  C   PRO A 300      12.832   7.498 -15.866  1.00  0.00           C  
ATOM   4591  CB  PRO A 300      14.528   7.846 -14.001  1.00  0.00           C  
ATOM   4592  HB2 PRO A 300      15.073   7.341 -13.066  1.00  0.00           H  
ATOM   4593  HB3 PRO A 300      13.731   8.586 -13.500  1.00  0.00           H  
ATOM   4594  O   PRO A 300      12.984   8.227 -16.850  1.00  0.00           O  
ATOM   4595  CG  PRO A 300      15.616   8.677 -14.681  1.00  0.00           C  
ATOM   4596  HG2 PRO A 300      15.090   9.618 -15.201  1.00  0.00           H  
ATOM   4597  HG3 PRO A 300      16.429   9.225 -13.991  1.00  0.00           H  
ATOM   4598  CD  PRO A 300      16.242   7.690 -15.665  1.00  0.00           C  
ATOM   4599  HD2 PRO A 300      16.846   8.378 -16.437  1.00  0.00           H  
ATOM   4600  HD3 PRO A 300      17.094   7.105 -15.063  1.00  0.00           H  
ATOM   4601  N   VAL A 301      11.636   7.173 -15.383  1.00  0.00           N  
ATOM   4602  H   VAL A 301      11.691   7.093 -14.204  1.00  0.00           H  
ATOM   4603  CA  VAL A 301      10.381   7.665 -15.951  1.00  0.00           C  
ATOM   4604  HA  VAL A 301      10.437   7.130 -17.017  1.00  0.00           H  
ATOM   4605  C   VAL A 301      10.349   9.196 -16.004  1.00  0.00           C  
ATOM   4606  CB  VAL A 301       9.174   7.077 -15.196  1.00  0.00           C  
ATOM   4607  HB  VAL A 301       9.321   5.910 -15.380  1.00  0.00           H  
ATOM   4608  O   VAL A 301      10.749   9.884 -15.060  1.00  0.00           O  
ATOM   4609  CG1 VAL A 301       9.032   7.599 -13.763  1.00  0.00           C  
ATOM   4610 HG11 VAL A 301       9.883   8.378 -13.458  1.00  0.00           H  
ATOM   4611 HG12 VAL A 301       8.134   8.267 -13.352  1.00  0.00           H  
ATOM   4612 HG13 VAL A 301       9.115   6.641 -13.068  1.00  0.00           H  
ATOM   4613  CG2 VAL A 301       7.873   7.333 -15.961  1.00  0.00           C  
ATOM   4614 HG21 VAL A 301       7.108   6.437 -16.150  1.00  0.00           H  
ATOM   4615 HG22 VAL A 301       8.009   7.429 -17.154  1.00  0.00           H  
ATOM   4616 HG23 VAL A 301       7.394   8.417 -15.837  1.00  0.00           H  
ATOM   4617  N   ASP A 302       9.842   9.735 -17.112  1.00  0.00           N  
ATOM   4618  H   ASP A 302       9.878   9.267 -18.204  1.00  0.00           H  
ATOM   4619  CA  ASP A 302       9.606  11.168 -17.242  1.00  0.00           C  
ATOM   4620  HA  ASP A 302      10.664  11.666 -16.998  1.00  0.00           H  
ATOM   4621  C   ASP A 302       8.383  11.573 -16.407  1.00  0.00           C  
ATOM   4622  CB  ASP A 302       9.463  11.560 -18.721  1.00  0.00           C  
ATOM   4623  HB2 ASP A 302      10.482  11.451 -19.343  1.00  0.00           H  
ATOM   4624  HB3 ASP A 302       8.617  11.142 -19.452  1.00  0.00           H  
ATOM   4625  O   ASP A 302       7.244  11.209 -16.714  1.00  0.00           O  
ATOM   4626  CG  ASP A 302       9.398  13.082 -18.926  1.00  0.00           C  
ATOM   4627  OD1 ASP A 302       9.388  13.829 -17.917  1.00  0.00           O  
ATOM   4628  OD2 ASP A 302       9.360  13.509 -20.099  1.00  0.00           O  
ATOM   4629  N   LEU A 303       8.617  12.355 -15.350  1.00  0.00           N  
ATOM   4630  H   LEU A 303       9.752  12.674 -15.193  1.00  0.00           H  
ATOM   4631  CA  LEU A 303       7.565  12.884 -14.477  1.00  0.00           C  
ATOM   4632  HA  LEU A 303       6.928  11.957 -14.107  1.00  0.00           H  
ATOM   4633  C   LEU A 303       6.549  13.759 -15.231  1.00  0.00           C  
ATOM   4634  CB  LEU A 303       8.216  13.694 -13.342  1.00  0.00           C  
ATOM   4635  HB2 LEU A 303       9.038  14.390 -13.873  1.00  0.00           H  
ATOM   4636  HB3 LEU A 303       7.449  14.564 -13.093  1.00  0.00           H  
ATOM   4637  O   LEU A 303       5.414  13.911 -14.773  1.00  0.00           O  
ATOM   4638  CG  LEU A 303       8.974  12.859 -12.297  1.00  0.00           C  
ATOM   4639  HG  LEU A 303       9.807  12.153 -12.776  1.00  0.00           H  
ATOM   4640  CD1 LEU A 303       9.664  13.794 -11.304  1.00  0.00           C  
ATOM   4641 HD11 LEU A 303       9.499  14.984 -11.351  1.00  0.00           H  
ATOM   4642 HD12 LEU A 303      10.848  13.815 -11.505  1.00  0.00           H  
ATOM   4643 HD13 LEU A 303       9.692  13.800 -10.105  1.00  0.00           H  
ATOM   4644  CD2 LEU A 303       8.029  11.946 -11.512  1.00  0.00           C  
ATOM   4645 HD21 LEU A 303       7.162  12.654 -11.109  1.00  0.00           H  
ATOM   4646 HD22 LEU A 303       7.523  10.980 -11.981  1.00  0.00           H  
ATOM   4647 HD23 LEU A 303       8.589  11.457 -10.581  1.00  0.00           H  
ATOM   4648  N   ARG A 304       6.918  14.304 -16.398  1.00  0.00           N  
ATOM   4649  H   ARG A 304       8.075  14.553 -16.345  1.00  0.00           H  
ATOM   4650  CA  ARG A 304       6.028  15.122 -17.233  1.00  0.00           C  
ATOM   4651  HA  ARG A 304       5.432  15.953 -16.617  1.00  0.00           H  
ATOM   4652  C   ARG A 304       4.894  14.321 -17.866  1.00  0.00           C  
ATOM   4653  CB  ARG A 304       6.843  15.847 -18.311  1.00  0.00           C  
ATOM   4654  HB2 ARG A 304       6.358  16.645 -19.071  1.00  0.00           H  
ATOM   4655  HB3 ARG A 304       6.823  14.970 -19.134  1.00  0.00           H  
ATOM   4656  O   ARG A 304       3.890  14.917 -18.231  1.00  0.00           O  
ATOM   4657  CG  ARG A 304       7.849  16.821 -17.686  1.00  0.00           C  
ATOM   4658  HG2 ARG A 304       8.686  16.639 -16.853  1.00  0.00           H  
ATOM   4659  HG3 ARG A 304       7.137  17.668 -17.227  1.00  0.00           H  
ATOM   4660  CD  ARG A 304       8.687  17.489 -18.772  1.00  0.00           C  
ATOM   4661  HD2 ARG A 304       8.011  18.019 -19.605  1.00  0.00           H  
ATOM   4662  HD3 ARG A 304       9.461  16.714 -19.251  1.00  0.00           H  
ATOM   4663  NE  ARG A 304       9.491  18.586 -18.204  1.00  0.00           N  
ATOM   4664  HE  ARG A 304       9.481  18.764 -17.028  1.00  0.00           H  
ATOM   4665  NH1 ARG A 304      10.539  19.199 -20.142  1.00  0.00           N  
ATOM   4666 HH11 ARG A 304      11.200  18.341 -20.633  1.00  0.00           H  
ATOM   4667 HH12 ARG A 304      10.323  20.072 -20.920  1.00  0.00           H  
ATOM   4668  NH2 ARG A 304      10.948  20.331 -18.251  1.00  0.00           N  
ATOM   4669 HH21 ARG A 304      10.958  21.472 -18.587  1.00  0.00           H  
ATOM   4670 HH22 ARG A 304      11.718  20.161 -17.360  1.00  0.00           H  
ATOM   4671  CZ  ARG A 304      10.321  19.366 -18.866  1.00  0.00           C  
ATOM   4672  N   LEU A 305       4.993  12.989 -17.920  1.00  0.00           N  
ATOM   4673  H   LEU A 305       6.031  12.472 -17.692  1.00  0.00           H  
ATOM   4674  CA  LEU A 305       3.961  12.111 -18.489  1.00  0.00           C  
ATOM   4675  HA  LEU A 305       3.805  12.497 -19.608  1.00  0.00           H  
ATOM   4676  C   LEU A 305       2.589  12.253 -17.799  1.00  0.00           C  
ATOM   4677  CB  LEU A 305       4.493  10.667 -18.397  1.00  0.00           C  
ATOM   4678  HB2 LEU A 305       5.590  10.702 -18.874  1.00  0.00           H  
ATOM   4679  HB3 LEU A 305       4.411  10.373 -17.246  1.00  0.00           H  
ATOM   4680  O   LEU A 305       1.554  11.951 -18.389  1.00  0.00           O  
ATOM   4681  CG  LEU A 305       3.650   9.600 -19.118  1.00  0.00           C  
ATOM   4682  HG  LEU A 305       2.478   9.519 -18.923  1.00  0.00           H  
ATOM   4683  CD1 LEU A 305       3.568   9.848 -20.625  1.00  0.00           C  
ATOM   4684 HD11 LEU A 305       3.374   8.997 -21.453  1.00  0.00           H  
ATOM   4685 HD12 LEU A 305       4.461  10.359 -21.251  1.00  0.00           H  
ATOM   4686 HD13 LEU A 305       2.614  10.493 -20.967  1.00  0.00           H  
ATOM   4687  CD2 LEU A 305       4.287   8.226 -18.902  1.00  0.00           C  
ATOM   4688 HD21 LEU A 305       4.953   7.966 -17.943  1.00  0.00           H  
ATOM   4689 HD22 LEU A 305       5.164   8.066 -19.705  1.00  0.00           H  
ATOM   4690 HD23 LEU A 305       3.578   7.333 -19.252  1.00  0.00           H  
ATOM   4691  N   GLY A 306       2.572  12.702 -16.540  1.00  0.00           N  
ATOM   4692  H   GLY A 306       3.405  13.070 -15.781  1.00  0.00           H  
ATOM   4693  CA  GLY A 306       1.348  12.878 -15.760  1.00  0.00           C  
ATOM   4694  HA2 GLY A 306       1.216  11.686 -15.755  1.00  0.00           H  
ATOM   4695  HA3 GLY A 306       1.165  12.879 -14.581  1.00  0.00           H  
ATOM   4696  C   GLY A 306       0.675  14.251 -15.881  1.00  0.00           C  
ATOM   4697  O   GLY A 306      -0.403  14.413 -15.305  1.00  0.00           O  
ATOM   4698  N   ASP A 307       1.286  15.228 -16.565  1.00  0.00           N  
ATOM   4699  H   ASP A 307       2.378  15.316 -17.003  1.00  0.00           H  
ATOM   4700  CA  ASP A 307       0.814  16.624 -16.661  1.00  0.00           C  
ATOM   4701  HA  ASP A 307       1.557  17.475 -17.051  1.00  0.00           H  
ATOM   4702  C   ASP A 307       0.480  17.267 -15.295  1.00  0.00           C  
ATOM   4703  CB  ASP A 307      -0.336  16.750 -17.675  1.00  0.00           C  
ATOM   4704  HB2 ASP A 307      -1.419  16.282 -17.478  1.00  0.00           H  
ATOM   4705  HB3 ASP A 307      -0.649  17.869 -17.962  1.00  0.00           H  
ATOM   4706  O   ASP A 307      -0.475  18.034 -15.145  1.00  0.00           O  
ATOM   4707  CG  ASP A 307       0.066  16.365 -19.098  1.00  0.00           C  
ATOM   4708  OD1 ASP A 307       1.129  16.846 -19.548  1.00  0.00           O  
ATOM   4709  OD2 ASP A 307      -0.732  15.637 -19.733  1.00  0.00           O  
ATOM   4710  N   HIS A 308       1.246  16.922 -14.256  1.00  0.00           N  
ATOM   4711  H   HIS A 308       2.376  16.676 -14.531  1.00  0.00           H  
ATOM   4712  CA  HIS A 308       1.043  17.441 -12.902  1.00  0.00           C  
ATOM   4713  HA  HIS A 308      -0.111  17.713 -12.990  1.00  0.00           H  
ATOM   4714  C   HIS A 308       1.893  18.690 -12.624  1.00  0.00           C  
ATOM   4715  CB  HIS A 308       1.318  16.346 -11.871  1.00  0.00           C  
ATOM   4716  HB2 HIS A 308       2.364  15.888 -12.200  1.00  0.00           H  
ATOM   4717  HB3 HIS A 308       1.309  16.907 -10.825  1.00  0.00           H  
ATOM   4718  O   HIS A 308       2.998  18.805 -13.156  1.00  0.00           O  
ATOM   4719  CG  HIS A 308       0.281  15.261 -11.903  1.00  0.00           C  
ATOM   4720  CD2 HIS A 308       0.474  13.966 -12.291  1.00  0.00           C  
ATOM   4721  HD2 HIS A 308       1.528  13.571 -12.650  1.00  0.00           H  
ATOM   4722  ND1 HIS A 308      -1.039  15.394 -11.540  1.00  0.00           N  
ATOM   4723  HD1 HIS A 308      -1.686  16.324 -11.170  1.00  0.00           H  
ATOM   4724  CE1 HIS A 308      -1.626  14.199 -11.677  1.00  0.00           C  
ATOM   4725  HE1 HIS A 308      -2.748  14.435 -11.351  1.00  0.00           H  
ATOM   4726  NE2 HIS A 308      -0.747  13.304 -12.157  1.00  0.00           N  
ATOM   4727  N   PRO A 309       1.431  19.609 -11.751  1.00  0.00           N  
ATOM   4728  CA  PRO A 309       2.238  20.745 -11.316  1.00  0.00           C  
ATOM   4729  HA  PRO A 309       2.304  21.310 -12.368  1.00  0.00           H  
ATOM   4730  C   PRO A 309       3.533  20.288 -10.636  1.00  0.00           C  
ATOM   4731  CB  PRO A 309       1.357  21.546 -10.347  1.00  0.00           C  
ATOM   4732  HB2 PRO A 309       1.135  21.784  -9.193  1.00  0.00           H  
ATOM   4733  HB3 PRO A 309       1.716  22.687 -10.498  1.00  0.00           H  
ATOM   4734  O   PRO A 309       3.496  19.456  -9.730  1.00  0.00           O  
ATOM   4735  CG  PRO A 309      -0.065  21.115 -10.701  1.00  0.00           C  
ATOM   4736  HG2 PRO A 309      -0.497  21.886 -11.516  1.00  0.00           H  
ATOM   4737  HG3 PRO A 309      -1.000  21.213  -9.958  1.00  0.00           H  
ATOM   4738  CD  PRO A 309       0.110  19.665 -11.144  1.00  0.00           C  
ATOM   4739  HD2 PRO A 309      -0.869  19.541 -11.817  1.00  0.00           H  
ATOM   4740  HD3 PRO A 309      -0.018  19.057 -10.127  1.00  0.00           H  
ATOM   4741  N   GLU A 310       4.660  20.888 -11.018  1.00  0.00           N  
ATOM   4742  H   GLU A 310       4.491  21.915 -11.598  1.00  0.00           H  
ATOM   4743  CA  GLU A 310       5.997  20.544 -10.509  1.00  0.00           C  
ATOM   4744  HA  GLU A 310       6.386  19.554 -11.041  1.00  0.00           H  
ATOM   4745  C   GLU A 310       6.081  20.613  -8.977  1.00  0.00           C  
ATOM   4746  CB  GLU A 310       7.000  21.488 -11.183  1.00  0.00           C  
ATOM   4747  HB2 GLU A 310       6.831  22.650 -10.955  1.00  0.00           H  
ATOM   4748  HB3 GLU A 310       6.879  21.410 -12.371  1.00  0.00           H  
ATOM   4749  O   GLU A 310       6.564  19.684  -8.338  1.00  0.00           O  
ATOM   4750  CG  GLU A 310       8.471  21.143 -10.907  1.00  0.00           C  
ATOM   4751  HG2 GLU A 310       8.900  20.048 -11.119  1.00  0.00           H  
ATOM   4752  HG3 GLU A 310       8.947  21.579  -9.898  1.00  0.00           H  
ATOM   4753  CD  GLU A 310       9.433  21.982 -11.771  1.00  0.00           C  
ATOM   4754  OE1 GLU A 310      10.627  21.621 -11.841  1.00  0.00           O  
ATOM   4755  OE2 GLU A 310       8.966  22.965 -12.396  1.00  0.00           O  
ATOM   4756  N   ALA A 311       5.487  21.642  -8.367  1.00  0.00           N  
ATOM   4757  H   ALA A 311       5.333  22.665  -8.954  1.00  0.00           H  
ATOM   4758  CA  ALA A 311       5.440  21.778  -6.911  1.00  0.00           C  
ATOM   4759  HA  ALA A 311       6.538  21.883  -6.458  1.00  0.00           H  
ATOM   4760  C   ALA A 311       4.730  20.602  -6.210  1.00  0.00           C  
ATOM   4761  CB  ALA A 311       4.749  23.108  -6.582  1.00  0.00           C  
ATOM   4762  HB1 ALA A 311       5.510  24.037  -6.560  1.00  0.00           H  
ATOM   4763  HB2 ALA A 311       4.332  23.133  -5.460  1.00  0.00           H  
ATOM   4764  HB3 ALA A 311       3.835  23.656  -7.130  1.00  0.00           H  
ATOM   4765  O   ALA A 311       5.138  20.190  -5.127  1.00  0.00           O  
ATOM   4766  N   ALA A 312       3.677  20.047  -6.822  1.00  0.00           N  
ATOM   4767  H   ALA A 312       3.116  20.961  -7.336  1.00  0.00           H  
ATOM   4768  CA  ALA A 312       2.946  18.914  -6.258  1.00  0.00           C  
ATOM   4769  HA  ALA A 312       2.712  19.155  -5.114  1.00  0.00           H  
ATOM   4770  C   ALA A 312       3.719  17.596  -6.424  1.00  0.00           C  
ATOM   4771  CB  ALA A 312       1.560  18.851  -6.909  1.00  0.00           C  
ATOM   4772  HB1 ALA A 312       1.020  18.092  -7.648  1.00  0.00           H  
ATOM   4773  HB2 ALA A 312       1.101  19.824  -7.448  1.00  0.00           H  
ATOM   4774  HB3 ALA A 312       0.753  18.909  -6.018  1.00  0.00           H  
ATOM   4775  O   ALA A 312       3.647  16.732  -5.550  1.00  0.00           O  
ATOM   4776  N   LEU A 313       4.463  17.454  -7.527  1.00  0.00           N  
ATOM   4777  H   LEU A 313       4.582  18.363  -8.270  1.00  0.00           H  
ATOM   4778  CA  LEU A 313       5.358  16.321  -7.756  1.00  0.00           C  
ATOM   4779  HA  LEU A 313       4.574  15.479  -7.470  1.00  0.00           H  
ATOM   4780  C   LEU A 313       6.484  16.302  -6.717  1.00  0.00           C  
ATOM   4781  CB  LEU A 313       5.926  16.383  -9.188  1.00  0.00           C  
ATOM   4782  HB2 LEU A 313       6.834  15.609  -9.299  1.00  0.00           H  
ATOM   4783  HB3 LEU A 313       6.674  17.313  -9.258  1.00  0.00           H  
ATOM   4784  O   LEU A 313       6.672  15.280  -6.065  1.00  0.00           O  
ATOM   4785  CG  LEU A 313       4.901  16.085 -10.296  1.00  0.00           C  
ATOM   4786  HG  LEU A 313       3.891  16.708 -10.251  1.00  0.00           H  
ATOM   4787  CD1 LEU A 313       5.478  16.475 -11.655  1.00  0.00           C  
ATOM   4788 HD11 LEU A 313       6.240  15.754 -12.215  1.00  0.00           H  
ATOM   4789 HD12 LEU A 313       6.209  17.423 -11.792  1.00  0.00           H  
ATOM   4790 HD13 LEU A 313       4.782  16.766 -12.589  1.00  0.00           H  
ATOM   4791  CD2 LEU A 313       4.543  14.598 -10.339  1.00  0.00           C  
ATOM   4792 HD21 LEU A 313       4.937  13.906  -9.454  1.00  0.00           H  
ATOM   4793 HD22 LEU A 313       3.413  14.340 -10.610  1.00  0.00           H  
ATOM   4794 HD23 LEU A 313       5.043  14.054 -11.277  1.00  0.00           H  
ATOM   4795  N   GLU A 314       7.171  17.427  -6.507  1.00  0.00           N  
ATOM   4796  H   GLU A 314       6.826  18.522  -6.774  1.00  0.00           H  
ATOM   4797  CA  GLU A 314       8.269  17.528  -5.536  1.00  0.00           C  
ATOM   4798  HA  GLU A 314       9.078  16.685  -5.766  1.00  0.00           H  
ATOM   4799  C   GLU A 314       7.801  17.281  -4.093  1.00  0.00           C  
ATOM   4800  CB  GLU A 314       8.953  18.901  -5.662  1.00  0.00           C  
ATOM   4801  HB2 GLU A 314       8.485  20.001  -5.571  1.00  0.00           H  
ATOM   4802  HB3 GLU A 314       9.709  19.025  -4.734  1.00  0.00           H  
ATOM   4803  O   GLU A 314       8.414  16.496  -3.367  1.00  0.00           O  
ATOM   4804  CG  GLU A 314       9.782  19.052  -6.951  1.00  0.00           C  
ATOM   4805  HG2 GLU A 314       9.372  19.229  -8.055  1.00  0.00           H  
ATOM   4806  HG3 GLU A 314      10.557  19.955  -6.814  1.00  0.00           H  
ATOM   4807  CD  GLU A 314      10.895  17.994  -7.088  1.00  0.00           C  
ATOM   4808  OE1 GLU A 314      11.186  17.579  -8.232  1.00  0.00           O  
ATOM   4809  OE2 GLU A 314      11.440  17.558  -6.048  1.00  0.00           O  
ATOM   4810  N   ASP A 315       6.668  17.867  -3.688  1.00  0.00           N  
ATOM   4811  H   ASP A 315       6.730  19.017  -3.978  1.00  0.00           H  
ATOM   4812  CA  ASP A 315       6.085  17.633  -2.358  1.00  0.00           C  
ATOM   4813  HA  ASP A 315       6.896  17.891  -1.519  1.00  0.00           H  
ATOM   4814  C   ASP A 315       5.706  16.153  -2.152  1.00  0.00           C  
ATOM   4815  CB  ASP A 315       4.879  18.570  -2.175  1.00  0.00           C  
ATOM   4816  HB2 ASP A 315       3.912  19.123  -2.628  1.00  0.00           H  
ATOM   4817  HB3 ASP A 315       5.512  19.597  -2.157  1.00  0.00           H  
ATOM   4818  O   ASP A 315       6.048  15.553  -1.129  1.00  0.00           O  
ATOM   4819  CG  ASP A 315       4.154  18.375  -0.840  1.00  0.00           C  
ATOM   4820  OD1 ASP A 315       4.761  18.473   0.245  1.00  0.00           O  
ATOM   4821  OD2 ASP A 315       2.937  18.078  -0.866  1.00  0.00           O  
ATOM   4822  N   CYS A 316       5.060  15.524  -3.142  1.00  0.00           N  
ATOM   4823  H   CYS A 316       4.473  16.285  -3.828  1.00  0.00           H  
ATOM   4824  CA  CYS A 316       4.711  14.104  -3.071  1.00  0.00           C  
ATOM   4825  HA  CYS A 316       4.115  13.768  -2.099  1.00  0.00           H  
ATOM   4826  C   CYS A 316       5.958  13.214  -3.019  1.00  0.00           C  
ATOM   4827  CB  CYS A 316       3.832  13.743  -4.272  1.00  0.00           C  
ATOM   4828  HB2 CYS A 316       2.748  14.220  -4.227  1.00  0.00           H  
ATOM   4829  HB3 CYS A 316       4.467  13.640  -5.264  1.00  0.00           H  
ATOM   4830  O   CYS A 316       6.042  12.311  -2.185  1.00  0.00           O  
ATOM   4831  SG  CYS A 316       3.166  12.062  -4.075  1.00  0.00           S  
ATOM   4832  HG  CYS A 316       2.924  11.468  -3.091  1.00  0.00           H  
ATOM   4833  N   MET A 317       6.950  13.485  -3.870  1.00  0.00           N  
ATOM   4834  H   MET A 317       7.094  14.632  -4.107  1.00  0.00           H  
ATOM   4835  CA  MET A 317       8.204  12.738  -3.902  1.00  0.00           C  
ATOM   4836  HA  MET A 317       8.089  11.582  -4.157  1.00  0.00           H  
ATOM   4837  C   MET A 317       8.957  12.820  -2.573  1.00  0.00           C  
ATOM   4838  CB  MET A 317       9.098  13.239  -5.042  1.00  0.00           C  
ATOM   4839  HB2 MET A 317      10.186  13.094  -4.568  1.00  0.00           H  
ATOM   4840  HB3 MET A 317       9.376  14.338  -5.420  1.00  0.00           H  
ATOM   4841  O   MET A 317       9.397  11.783  -2.075  1.00  0.00           O  
ATOM   4842  CG  MET A 317       8.634  12.708  -6.404  1.00  0.00           C  
ATOM   4843  HG2 MET A 317       8.311  12.559  -7.542  1.00  0.00           H  
ATOM   4844  HG3 MET A 317       7.485  12.483  -6.182  1.00  0.00           H  
ATOM   4845  SD  MET A 317       9.912  12.725  -7.684  1.00  0.00           S  
ATOM   4846  CE  MET A 317      10.959  11.419  -7.010  1.00  0.00           C  
ATOM   4847  HE1 MET A 317      11.406  11.820  -5.988  1.00  0.00           H  
ATOM   4848  HE2 MET A 317      11.619  11.383  -8.002  1.00  0.00           H  
ATOM   4849  HE3 MET A 317      10.303  10.433  -6.954  1.00  0.00           H  
ATOM   4850  N   GLY A 318       9.058  14.009  -1.970  1.00  0.00           N  
ATOM   4851  H   GLY A 318       8.524  15.041  -2.164  1.00  0.00           H  
ATOM   4852  CA  GLY A 318       9.693  14.187  -0.663  1.00  0.00           C  
ATOM   4853  HA2 GLY A 318       9.960  15.360  -0.594  1.00  0.00           H  
ATOM   4854  HA3 GLY A 318      10.833  13.982  -0.341  1.00  0.00           H  
ATOM   4855  C   GLY A 318       8.997  13.381   0.439  1.00  0.00           C  
ATOM   4856  O   GLY A 318       9.655  12.678   1.211  1.00  0.00           O  
ATOM   4857  N   LYS A 319       7.657  13.392   0.473  1.00  0.00           N  
ATOM   4858  H   LYS A 319       7.466  14.541   0.246  1.00  0.00           H  
ATOM   4859  CA  LYS A 319       6.885  12.591   1.439  1.00  0.00           C  
ATOM   4860  HA  LYS A 319       7.259  12.851   2.540  1.00  0.00           H  
ATOM   4861  C   LYS A 319       7.029  11.090   1.202  1.00  0.00           C  
ATOM   4862  CB  LYS A 319       5.409  13.004   1.427  1.00  0.00           C  
ATOM   4863  HB2 LYS A 319       4.784  12.166   2.018  1.00  0.00           H  
ATOM   4864  HB3 LYS A 319       4.917  13.161   0.352  1.00  0.00           H  
ATOM   4865  O   LYS A 319       7.174  10.346   2.168  1.00  0.00           O  
ATOM   4866  CG  LYS A 319       5.218  14.400   2.033  1.00  0.00           C  
ATOM   4867  HG2 LYS A 319       5.584  14.335   3.174  1.00  0.00           H  
ATOM   4868  HG3 LYS A 319       5.880  15.340   1.704  1.00  0.00           H  
ATOM   4869  CD  LYS A 319       3.742  14.800   2.012  1.00  0.00           C  
ATOM   4870  HD2 LYS A 319       2.584  14.659   1.719  1.00  0.00           H  
ATOM   4871  HD3 LYS A 319       3.572  13.887   2.780  1.00  0.00           H  
ATOM   4872  CE  LYS A 319       3.626  16.295   2.338  1.00  0.00           C  
ATOM   4873  HE2 LYS A 319       3.511  16.297   3.535  1.00  0.00           H  
ATOM   4874  HE3 LYS A 319       4.563  17.040   2.281  1.00  0.00           H  
ATOM   4875  NZ  LYS A 319       2.484  16.945   1.659  1.00  0.00           N  
ATOM   4876  HZ1 LYS A 319       2.125  16.986   0.526  1.00  0.00           H  
ATOM   4877  HZ2 LYS A 319       2.456  18.099   2.007  1.00  0.00           H  
ATOM   4878  HZ3 LYS A 319       1.383  16.726   2.096  1.00  0.00           H  
ATOM   4879  N   LEU A 320       7.030  10.628  -0.051  1.00  0.00           N  
ATOM   4880  H   LEU A 320       7.171  11.474  -0.858  1.00  0.00           H  
ATOM   4881  CA  LEU A 320       7.250   9.212  -0.371  1.00  0.00           C  
ATOM   4882  HA  LEU A 320       6.463   8.617   0.290  1.00  0.00           H  
ATOM   4883  C   LEU A 320       8.649   8.742   0.047  1.00  0.00           C  
ATOM   4884  CB  LEU A 320       7.054   8.959  -1.874  1.00  0.00           C  
ATOM   4885  HB2 LEU A 320       7.763   9.691  -2.496  1.00  0.00           H  
ATOM   4886  HB3 LEU A 320       7.438   7.866  -2.152  1.00  0.00           H  
ATOM   4887  O   LEU A 320       8.784   7.651   0.596  1.00  0.00           O  
ATOM   4888  CG  LEU A 320       5.606   8.997  -2.383  1.00  0.00           C  
ATOM   4889  HG  LEU A 320       5.150  10.079  -2.202  1.00  0.00           H  
ATOM   4890  CD1 LEU A 320       5.621   8.820  -3.899  1.00  0.00           C  
ATOM   4891 HD11 LEU A 320       5.575   7.698  -4.291  1.00  0.00           H  
ATOM   4892 HD12 LEU A 320       6.516   9.329  -4.510  1.00  0.00           H  
ATOM   4893 HD13 LEU A 320       4.595   9.366  -4.156  1.00  0.00           H  
ATOM   4894  CD2 LEU A 320       4.751   7.884  -1.773  1.00  0.00           C  
ATOM   4895 HD21 LEU A 320       3.749   8.344  -1.324  1.00  0.00           H  
ATOM   4896 HD22 LEU A 320       5.304   7.198  -0.967  1.00  0.00           H  
ATOM   4897 HD23 LEU A 320       4.275   6.939  -2.318  1.00  0.00           H  
ATOM   4898  N   GLN A 321       9.684   9.557  -0.169  1.00  0.00           N  
ATOM   4899  H   GLN A 321       9.550  10.728  -0.217  1.00  0.00           H  
ATOM   4900  CA  GLN A 321      11.046   9.245   0.275  1.00  0.00           C  
ATOM   4901  HA  GLN A 321      11.524   8.216  -0.085  1.00  0.00           H  
ATOM   4902  C   GLN A 321      11.119   9.080   1.797  1.00  0.00           C  
ATOM   4903  CB  GLN A 321      12.004  10.354  -0.178  1.00  0.00           C  
ATOM   4904  HB2 GLN A 321      11.933  11.521   0.062  1.00  0.00           H  
ATOM   4905  HB3 GLN A 321      13.052  10.210   0.388  1.00  0.00           H  
ATOM   4906  O   GLN A 321      11.691   8.103   2.282  1.00  0.00           O  
ATOM   4907  CG  GLN A 321      12.317  10.265  -1.676  1.00  0.00           C  
ATOM   4908  HG2 GLN A 321      13.135   9.398  -1.706  1.00  0.00           H  
ATOM   4909  HG3 GLN A 321      11.454  10.341  -2.489  1.00  0.00           H  
ATOM   4910  CD  GLN A 321      13.174  11.429  -2.162  1.00  0.00           C  
ATOM   4911  NE2 GLN A 321      13.966  11.236  -3.195  1.00  0.00           N  
ATOM   4912 HE21 GLN A 321      13.920  11.925  -4.154  1.00  0.00           H  
ATOM   4913 HE22 GLN A 321      15.079  10.937  -2.898  1.00  0.00           H  
ATOM   4914  OE1 GLN A 321      13.200  12.518  -1.622  1.00  0.00           O  
ATOM   4915  N   LEU A 322      10.490   9.992   2.545  1.00  0.00           N  
ATOM   4916  H   LEU A 322      11.047  11.028   2.350  1.00  0.00           H  
ATOM   4917  CA  LEU A 322      10.396   9.897   4.001  1.00  0.00           C  
ATOM   4918  HA  LEU A 322      11.560   9.908   4.263  1.00  0.00           H  
ATOM   4919  C   LEU A 322       9.616   8.647   4.440  1.00  0.00           C  
ATOM   4920  CB  LEU A 322       9.755  11.192   4.529  1.00  0.00           C  
ATOM   4921  HB2 LEU A 322       8.741  11.560   4.012  1.00  0.00           H  
ATOM   4922  HB3 LEU A 322      10.518  12.071   4.230  1.00  0.00           H  
ATOM   4923  O   LEU A 322      10.064   7.922   5.328  1.00  0.00           O  
ATOM   4924  CG  LEU A 322       9.623  11.243   6.062  1.00  0.00           C  
ATOM   4925  HG  LEU A 322       8.785  10.442   6.333  1.00  0.00           H  
ATOM   4926  CD1 LEU A 322      10.985  11.177   6.758  1.00  0.00           C  
ATOM   4927 HD11 LEU A 322      11.790  10.291   6.758  1.00  0.00           H  
ATOM   4928 HD12 LEU A 322      11.819  12.014   6.522  1.00  0.00           H  
ATOM   4929 HD13 LEU A 322      10.958  11.422   7.933  1.00  0.00           H  
ATOM   4930  CD2 LEU A 322       8.927  12.539   6.471  1.00  0.00           C  
ATOM   4931 HD21 LEU A 322       8.174  13.128   5.746  1.00  0.00           H  
ATOM   4932 HD22 LEU A 322       9.494  13.535   6.845  1.00  0.00           H  
ATOM   4933 HD23 LEU A 322       8.181  12.440   7.407  1.00  0.00           H  
ATOM   4934  N   LEU A 323       8.485   8.361   3.788  1.00  0.00           N  
ATOM   4935  H   LEU A 323       7.825   9.347   3.750  1.00  0.00           H  
ATOM   4936  CA  LEU A 323       7.658   7.189   4.073  1.00  0.00           C  
ATOM   4937  HA  LEU A 323       7.382   7.320   5.225  1.00  0.00           H
[truncated: 34,376 more chars]
