# Supplementary material for: The evolutionary dynamics between viral mimics and host proteins
Source: Mol Syst Biol. 2026 Mar 20;22(6):902–27. doi: 10.1038/s44320-026-00200-1 (PMC13230584; doi:10.1038/s44320-026-00200-1)
Supplement: Supplementary file 10 — Source data Fig. 1 [file 44320_2026_200_MOESM10_ESM.zip › Figure_1/1C/1C_Q77Q36.pdb]

ATOM      1  N   MET A   1      16.738  33.983 -16.993  1.00 35.64           N  
ATOM      2  H   MET A   1      17.596  33.902 -16.467  1.00 35.64           H  
ATOM      3  H2  MET A   1      16.176  34.712 -16.578  1.00 35.64           H  
ATOM      4  H3  MET A   1      16.959  34.222 -17.949  1.00 35.64           H  
ATOM      5  CA  MET A   1      16.029  32.688 -16.936  1.00 35.64           C  
ATOM      6  HA  MET A   1      15.064  32.752 -17.437  1.00 35.64           H  
ATOM      7  C   MET A   1      15.792  32.394 -15.471  1.00 35.64           C  
ATOM      8  CB  MET A   1      16.862  31.577 -17.594  1.00 35.64           C  
ATOM      9  HB2 MET A   1      17.894  31.638 -17.247  1.00 35.64           H  
ATOM     10  HB3 MET A   1      16.458  30.606 -17.306  1.00 35.64           H  
ATOM     11  O   MET A   1      16.756  32.132 -14.768  1.00 35.64           O  
ATOM     12  CG  MET A   1      16.830  31.680 -19.123  1.00 35.64           C  
ATOM     13  HG2 MET A   1      17.002  32.717 -19.411  1.00 35.64           H  
ATOM     14  HG3 MET A   1      15.843  31.389 -19.483  1.00 35.64           H  
ATOM     15  SD  MET A   1      18.083  30.684 -19.968  1.00 35.64           S  
ATOM     16  CE  MET A   1      17.484  28.999 -19.650  1.00 35.64           C  
ATOM     17  HE1 MET A   1      16.482  28.876 -20.062  1.00 35.64           H  
ATOM     18  HE2 MET A   1      17.465  28.802 -18.578  1.00 35.64           H  
ATOM     19  HE3 MET A   1      18.153  28.283 -20.127  1.00 35.64           H  
ATOM     20  N   ALA A   2      14.568  32.591 -14.985  1.00 37.74           N  
ATOM     21  H   ALA A   2      13.783  32.747 -15.600  1.00 37.74           H  
ATOM     22  CA  ALA A   2      14.237  32.272 -13.603  1.00 37.74           C  
ATOM     23  HA  ALA A   2      14.991  32.679 -12.930  1.00 37.74           H  
ATOM     24  C   ALA A   2      14.234  30.746 -13.477  1.00 37.74           C  
ATOM     25  CB  ALA A   2      12.880  32.903 -13.258  1.00 37.74           C  
ATOM     26  HB1 ALA A   2      12.103  32.516 -13.916  1.00 37.74           H  
ATOM     27  HB2 ALA A   2      12.934  33.988 -13.351  1.00 37.74           H  
ATOM     28  HB3 ALA A   2      12.619  32.651 -12.230  1.00 37.74           H  
ATOM     29  O   ALA A   2      13.406  30.086 -14.101  1.00 37.74           O  
ATOM     30  N   THR A   3      15.189  30.190 -12.734  1.00 44.71           N  
ATOM     31  H   THR A   3      15.868  30.777 -12.271  1.00 44.71           H  
ATOM     32  CA  THR A   3      15.049  28.844 -12.184  1.00 44.71           C  
ATOM     33  HA  THR A   3      14.977  28.108 -12.985  1.00 44.71           H  
ATOM     34  C   THR A   3      13.752  28.863 -11.392  1.00 44.71           C  
ATOM     35  CB  THR A   3      16.243  28.500 -11.276  1.00 44.71           C  
ATOM     36  HB  THR A   3      16.025  27.599 -10.703  1.00 44.71           H  
ATOM     37  O   THR A   3      13.610  29.675 -10.476  1.00 44.71           O  
ATOM     38  CG2 THR A   3      17.506  28.272 -12.108  1.00 44.71           C  
ATOM     39 HG21 THR A   3      17.344  27.448 -12.804  1.00 44.71           H  
ATOM     40 HG22 THR A   3      17.768  29.174 -12.661  1.00 44.71           H  
ATOM     41 HG23 THR A   3      18.328  28.010 -11.443  1.00 44.71           H  
ATOM     42  OG1 THR A   3      16.525  29.571 -10.399  1.00 44.71           O  
ATOM     43  HG1 THR A   3      15.888  29.524  -9.682  1.00 44.71           H  
ATOM     44  N   ALA A   4      12.765  28.076 -11.814  1.00 48.87           N  
ATOM     45  H   ALA A   4      12.912  27.470 -12.608  1.00 48.87           H  
ATOM     46  CA  ALA A   4      11.541  27.905 -11.056  1.00 48.87           C  
ATOM     47  HA  ALA A   4      11.042  28.867 -10.941  1.00 48.87           H  
ATOM     48  C   ALA A   4      11.951  27.380  -9.676  1.00 48.87           C  
ATOM     49  CB  ALA A   4      10.612  26.955 -11.824  1.00 48.87           C  
ATOM     50  HB1 ALA A   4       9.700  26.795 -11.249  1.00 48.87           H  
ATOM     51  HB2 ALA A   4      11.099  25.992 -11.975  1.00 48.87           H  
ATOM     52  HB3 ALA A   4      10.353  27.385 -12.792  1.00 48.87           H  
ATOM     53  O   ALA A   4      12.325  26.221  -9.531  1.00 48.87           O  
ATOM     54  N   ASN A   5      11.988  28.277  -8.690  1.00 44.60           N  
ATOM     55  H   ASN A   5      11.836  29.247  -8.926  1.00 44.60           H  
ATOM     56  CA  ASN A   5      12.189  27.934  -7.294  1.00 44.60           C  
ATOM     57  HA  ASN A   5      13.033  27.253  -7.184  1.00 44.60           H  
ATOM     58  C   ASN A   5      10.924  27.197  -6.855  1.00 44.60           C  
ATOM     59  CB  ASN A   5      12.434  29.211  -6.457  1.00 44.60           C  
ATOM     60  HB2 ASN A   5      11.742  29.993  -6.769  1.00 44.60           H  
ATOM     61  HB3 ASN A   5      12.218  28.978  -5.414  1.00 44.60           H  
ATOM     62  O   ASN A   5      10.022  27.813  -6.285  1.00 44.60           O  
ATOM     63  CG  ASN A   5      13.853  29.748  -6.483  1.00 44.60           C  
ATOM     64  ND2 ASN A   5      14.060  30.925  -5.938  1.00 44.60           N  
ATOM     65 HD21 ASN A   5      13.303  31.415  -5.485  1.00 44.60           H  
ATOM     66 HD22 ASN A   5      15.023  31.230  -5.918  1.00 44.60           H  
ATOM     67  OD1 ASN A   5      14.795  29.142  -6.957  1.00 44.60           O  
ATOM     68  N   ASN A   6      10.826  25.901  -7.160  1.00 49.32           N  
ATOM     69  H   ASN A   6      11.540  25.469  -7.729  1.00 49.32           H  
ATOM     70  CA  ASN A   6       9.883  25.057  -6.445  1.00 49.32           C  
ATOM     71  HA  ASN A   6       8.887  25.467  -6.609  1.00 49.32           H  
ATOM     72  C   ASN A   6      10.233  25.183  -4.957  1.00 49.32           C  
ATOM     73  CB  ASN A   6       9.909  23.594  -6.938  1.00 49.32           C  
ATOM     74  HB2 ASN A   6      10.913  23.312  -7.257  1.00 49.32           H  
ATOM     75  HB3 ASN A   6       9.631  22.938  -6.113  1.00 49.32           H  
ATOM     76  O   ASN A   6      11.420  25.126  -4.608  1.00 49.32           O  
ATOM     77  CG  ASN A   6       8.924  23.321  -8.063  1.00 49.32           C  
ATOM     78  ND2 ASN A   6       8.768  22.085  -8.472  1.00 49.32           N  
ATOM     79 HD21 ASN A   6       8.084  21.924  -9.198  1.00 49.32           H  
ATOM     80 HD22 ASN A   6       9.055  21.302  -7.903  1.00 49.32           H  
ATOM     81  OD1 ASN A   6       8.263  24.210  -8.580  1.00 49.32           O  
ATOM     82  N   PRO A   7       9.244  25.439  -4.084  1.00 50.32           N  
ATOM     83  CA  PRO A   7       9.500  25.471  -2.656  1.00 50.32           C  
ATOM     84  HA  PRO A   7      10.143  26.321  -2.430  1.00 50.32           H  
ATOM     85  C   PRO A   7      10.179  24.153  -2.266  1.00 50.32           C  
ATOM     86  CB  PRO A   7       8.136  25.656  -1.986  1.00 50.32           C  
ATOM     87  HB2 PRO A   7       8.060  25.108  -1.047  1.00 50.32           H  
ATOM     88  HB3 PRO A   7       7.958  26.718  -1.820  1.00 50.32           H  
ATOM     89  O   PRO A   7       9.777  23.106  -2.777  1.00 50.32           O  
ATOM     90  CG  PRO A   7       7.146  25.133  -3.028  1.00 50.32           C  
ATOM     91  HG2 PRO A   7       7.054  24.051  -2.932  1.00 50.32           H  
ATOM     92  HG3 PRO A   7       6.170  25.609  -2.936  1.00 50.32           H  
ATOM     93  CD  PRO A   7       7.817  25.468  -4.356  1.00 50.32           C  
ATOM     94  HD2 PRO A   7       7.530  24.727  -5.102  1.00 50.32           H  
ATOM     95  HD3 PRO A   7       7.529  26.468  -4.681  1.00 50.32           H  
ATOM     96  N   PRO A   8      11.217  24.185  -1.412  1.00 51.12           N  
ATOM     97  CA  PRO A   8      11.906  22.974  -1.005  1.00 51.12           C  
ATOM     98  HA  PRO A   8      12.363  22.503  -1.875  1.00 51.12           H  
ATOM     99  C   PRO A   8      10.896  22.006  -0.385  1.00 51.12           C  
ATOM    100  CB  PRO A   8      13.013  23.418  -0.042  1.00 51.12           C  
ATOM    101  HB2 PRO A   8      13.946  23.526  -0.596  1.00 51.12           H  
ATOM    102  HB3 PRO A   8      13.146  22.719   0.784  1.00 51.12           H  
ATOM    103  O   PRO A   8      10.349  22.243   0.691  1.00 51.12           O  
ATOM    104  CG  PRO A   8      12.553  24.792   0.445  1.00 51.12           C  
ATOM    105  HG2 PRO A   8      11.886  24.669   1.297  1.00 51.12           H  
ATOM    106  HG3 PRO A   8      13.396  25.432   0.707  1.00 51.12           H  
ATOM    107  CD  PRO A   8      11.767  25.347  -0.739  1.00 51.12           C  
ATOM    108  HD2 PRO A   8      10.984  26.015  -0.381  1.00 51.12           H  
ATOM    109  HD3 PRO A   8      12.438  25.872  -1.419  1.00 51.12           H  
ATOM    110  N   SER A   9      10.626  20.930  -1.116  1.00 56.63           N  
ATOM    111  H   SER A   9      11.043  20.869  -2.033  1.00 56.63           H  
ATOM    112  CA  SER A   9       9.870  19.780  -0.652  1.00 56.63           C  
ATOM    113  HA  SER A   9       9.069  20.093   0.017  1.00 56.63           H  
ATOM    114  C   SER A   9      10.848  18.880   0.092  1.00 56.63           C  
ATOM    115  CB  SER A   9       9.255  19.076  -1.867  1.00 56.63           C  
ATOM    116  HB2 SER A   9      10.019  18.948  -2.633  1.00 56.63           H  
ATOM    117  HB3 SER A   9       8.452  19.689  -2.276  1.00 56.63           H  
ATOM    118  O   SER A   9      11.797  18.374  -0.504  1.00 56.63           O  
ATOM    119  OG  SER A   9       8.757  17.801  -1.524  1.00 56.63           O  
ATOM    120  HG  SER A   9       8.470  17.398  -2.347  1.00 56.63           H  
ATOM    121  N   GLY A  10      10.639  18.672   1.396  1.00 62.10           N  
ATOM    122  H   GLY A  10       9.876  19.154   1.848  1.00 62.10           H  
ATOM    123  CA  GLY A  10      11.493  17.776   2.190  1.00 62.10           C  
ATOM    124  HA2 GLY A  10      11.171  17.800   3.231  1.00 62.10           H  
ATOM    125  HA3 GLY A  10      12.525  18.121   2.138  1.00 62.10           H  
ATOM    126  C   GLY A  10      11.463  16.315   1.717  1.00 62.10           C  
ATOM    127  O   GLY A  10      12.296  15.519   2.134  1.00 62.10           O  
ATOM    128  N   LEU A  11      10.517  15.960   0.839  1.00 62.76           N  
ATOM    129  H   LEU A  11       9.906  16.680   0.482  1.00 62.76           H  
ATOM    130  CA  LEU A  11      10.328  14.604   0.324  1.00 62.76           C  
ATOM    131  HA  LEU A  11      10.404  13.910   1.161  1.00 62.76           H  
ATOM    132  C   LEU A  11      11.385  14.193  -0.713  1.00 62.76           C  
ATOM    133  CB  LEU A  11       8.914  14.548  -0.277  1.00 62.76           C  
ATOM    134  HB2 LEU A  11       8.216  14.998   0.428  1.00 62.76           H  
ATOM    135  HB3 LEU A  11       8.905  15.147  -1.188  1.00 62.76           H  
ATOM    136  O   LEU A  11      11.633  13.003  -0.894  1.00 62.76           O  
ATOM    137  CG  LEU A  11       8.405  13.139  -0.624  1.00 62.76           C  
ATOM    138  HG  LEU A  11       9.074  12.652  -1.333  1.00 62.76           H  
ATOM    139  CD1 LEU A  11       8.251  12.259   0.618  1.00 62.76           C  
ATOM    140 HD11 LEU A  11       9.228  12.072   1.064  1.00 62.76           H  
ATOM    141 HD12 LEU A  11       7.599  12.740   1.347  1.00 62.76           H  
ATOM    142 HD13 LEU A  11       7.833  11.294   0.331  1.00 62.76           H  
ATOM    143  CD2 LEU A  11       7.031  13.280  -1.274  1.00 62.76           C  
ATOM    144 HD21 LEU A  11       6.386  13.912  -0.663  1.00 62.76           H  
ATOM    145 HD22 LEU A  11       7.142  13.718  -2.266  1.00 62.76           H  
ATOM    146 HD23 LEU A  11       6.575  12.294  -1.353  1.00 62.76           H  
ATOM    147  N   LEU A  12      11.992  15.166  -1.395  1.00 69.74           N  
ATOM    148  H   LEU A  12      11.775  16.121  -1.148  1.00 69.74           H  
ATOM    149  CA  LEU A  12      12.947  14.956  -2.489  1.00 69.74           C  
ATOM    150  HA  LEU A  12      13.153  13.890  -2.580  1.00 69.74           H  
ATOM    151  C   LEU A  12      14.300  15.595  -2.163  1.00 69.74           C  
ATOM    152  CB  LEU A  12      12.327  15.444  -3.811  1.00 69.74           C  
ATOM    153  HB2 LEU A  12      13.081  15.417  -4.598  1.00 69.74           H  
ATOM    154  HB3 LEU A  12      12.016  16.480  -3.680  1.00 69.74           H  
ATOM    155  O   LEU A  12      14.969  16.154  -3.031  1.00 69.74           O  
ATOM    156  CG  LEU A  12      11.121  14.593  -4.251  1.00 69.74           C  
ATOM    157  HG  LEU A  12      10.470  14.424  -3.393  1.00 69.74           H  
ATOM    158  CD1 LEU A  12      10.298  15.366  -5.270  1.00 69.74           C  
ATOM    159 HD11 LEU A  12      10.922  15.761  -6.072  1.00 69.74           H  
ATOM    160 HD12 LEU A  12       9.840  16.211  -4.756  1.00 69.74           H  
ATOM    161 HD13 LEU A  12       9.507  14.738  -5.679  1.00 69.74           H  
ATOM    162  CD2 LEU A  12      11.510  13.221  -4.813  1.00 69.74           C  
ATOM    163 HD21 LEU A  12      12.481  12.902  -4.434  1.00 69.74           H  
ATOM    164 HD22 LEU A  12      11.548  13.236  -5.903  1.00 69.74           H  
ATOM    165 HD23 LEU A  12      10.760  12.493  -4.503  1.00 69.74           H  
ATOM    166  N   ASP A  13      14.686  15.524  -0.889  1.00 70.21           N  
ATOM    167  H   ASP A  13      14.085  15.052  -0.229  1.00 70.21           H  
ATOM    168  CA  ASP A  13      15.993  15.970  -0.425  1.00 70.21           C  
ATOM    169  HA  ASP A  13      16.159  16.978  -0.803  1.00 70.21           H  
ATOM    170  C   ASP A  13      17.085  15.010  -0.942  1.00 70.21           C  
ATOM    171  CB  ASP A  13      15.992  16.078   1.105  1.00 70.21           C  
ATOM    172  HB2 ASP A  13      15.904  15.082   1.538  1.00 70.21           H  
ATOM    173  HB3 ASP A  13      15.122  16.659   1.412  1.00 70.21           H  
ATOM    174  O   ASP A  13      17.081  13.823  -0.588  1.00 70.21           O  
ATOM    175  CG  ASP A  13      17.252  16.761   1.652  1.00 70.21           C  
ATOM    176  OD1 ASP A  13      18.329  16.661   1.016  1.00 70.21           O  
ATOM    177  OD2 ASP A  13      17.158  17.378   2.731  1.00 70.21           O  
ATOM    178  N   PRO A  14      18.049  15.490  -1.752  1.00 71.10           N  
ATOM    179  CA  PRO A  14      19.139  14.660  -2.255  1.00 71.10           C  
ATOM    180  HA  PRO A  14      18.716  13.883  -2.892  1.00 71.10           H  
ATOM    181  C   PRO A  14      19.973  13.996  -1.152  1.00 71.10           C  
ATOM    182  CB  PRO A  14      20.002  15.598  -3.104  1.00 71.10           C  
ATOM    183  HB2 PRO A  14      20.788  16.042  -2.492  1.00 71.10           H  
ATOM    184  HB3 PRO A  14      20.435  15.079  -3.959  1.00 71.10           H  
ATOM    185  O   PRO A  14      20.523  12.923  -1.384  1.00 71.10           O  
ATOM    186  CG  PRO A  14      19.028  16.690  -3.538  1.00 71.10           C  
ATOM    187  HG2 PRO A  14      18.441  16.344  -4.389  1.00 71.10           H  
ATOM    188  HG3 PRO A  14      19.538  17.624  -3.773  1.00 71.10           H  
ATOM    189  CD  PRO A  14      18.128  16.828  -2.319  1.00 71.10           C  
ATOM    190  HD2 PRO A  14      17.156  17.210  -2.630  1.00 71.10           H  
ATOM    191  HD3 PRO A  14      18.583  17.501  -1.592  1.00 71.10           H  
ATOM    192  N   THR A  15      20.051  14.587   0.046  1.00 75.62           N  
ATOM    193  H   THR A  15      19.510  15.424   0.210  1.00 75.62           H  
ATOM    194  CA  THR A  15      20.782  14.005   1.189  1.00 75.62           C  
ATOM    195  HA  THR A  15      21.778  13.710   0.860  1.00 75.62           H  
ATOM    196  C   THR A  15      20.107  12.750   1.736  1.00 75.62           C  
ATOM    197  CB  THR A  15      20.944  15.007   2.339  1.00 75.62           C  
ATOM    198  HB  THR A  15      21.533  14.527   3.120  1.00 75.62           H  
ATOM    199  O   THR A  15      20.779  11.832   2.199  1.00 75.62           O  
ATOM    200  CG2 THR A  15      21.667  16.286   1.925  1.00 75.62           C  
ATOM    201 HG21 THR A  15      21.080  16.833   1.187  1.00 75.62           H  
ATOM    202 HG22 THR A  15      22.640  16.031   1.505  1.00 75.62           H  
ATOM    203 HG23 THR A  15      21.810  16.916   2.803  1.00 75.62           H  
ATOM    204  OG1 THR A  15      19.705  15.373   2.896  1.00 75.62           O  
ATOM    205  HG1 THR A  15      19.250  15.961   2.289  1.00 75.62           H  
ATOM    206  N   LEU A  16      18.778  12.658   1.624  1.00 70.53           N  
ATOM    207  H   LEU A  16      18.280  13.433   1.209  1.00 70.53           H  
ATOM    208  CA  LEU A  16      18.021  11.450   1.960  1.00 70.53           C  
ATOM    209  HA  LEU A  16      18.447  11.010   2.862  1.00 70.53           H  
ATOM    210  C   LEU A  16      18.134  10.380   0.867  1.00 70.53           C  
ATOM    211  CB  LEU A  16      16.555  11.819   2.240  1.00 70.53           C  
ATOM    212  HB2 LEU A  16      16.006  10.903   2.455  1.00 70.53           H  
ATOM    213  HB3 LEU A  16      16.125  12.257   1.339  1.00 70.53           H  
ATOM    214  O   LEU A  16      17.751   9.232   1.087  1.00 70.53           O  
ATOM    215  CG  LEU A  16      16.353  12.797   3.413  1.00 70.53           C  
ATOM    216  HG  LEU A  16      16.860  13.738   3.201  1.00 70.53           H  
ATOM    217  CD1 LEU A  16      14.860  13.079   3.582  1.00 70.53           C  
ATOM    218 HD11 LEU A  16      14.713  13.822   4.365  1.00 70.53           H  
ATOM    219 HD12 LEU A  16      14.454  13.481   2.654  1.00 70.53           H  
ATOM    220 HD13 LEU A  16      14.327  12.163   3.836  1.00 70.53           H  
ATOM    221  CD2 LEU A  16      16.887  12.240   4.736  1.00 70.53           C  
ATOM    222 HD21 LEU A  16      17.973  12.162   4.689  1.00 70.53           H  
ATOM    223 HD22 LEU A  16      16.633  12.926   5.545  1.00 70.53           H  
ATOM    224 HD23 LEU A  16      16.451  11.260   4.933  1.00 70.53           H  
ATOM    225  N   CYS A  17      18.691  10.745  -0.290  1.00 70.89           N  
ATOM    226  H   CYS A  17      19.009  11.699  -0.379  1.00 70.89           H  
ATOM    227  CA  CYS A  17      18.864   9.879  -1.448  1.00 70.89           C  
ATOM    228  HA  CYS A  17      18.449   8.907  -1.182  1.00 70.89           H  
ATOM    229  C   CYS A  17      20.336   9.592  -1.766  1.00 70.89           C  
ATOM    230  CB  CYS A  17      18.059  10.423  -2.630  1.00 70.89           C  
ATOM    231  HB2 CYS A  17      18.407  11.425  -2.883  1.00 70.89           H  
ATOM    232  HB3 CYS A  17      18.190   9.770  -3.492  1.00 70.89           H  
ATOM    233  O   CYS A  17      20.717   9.367  -2.917  1.00 70.89           O  
ATOM    234  SG  CYS A  17      16.305  10.459  -2.159  1.00 70.89           S  
ATOM    235  HG  CYS A  17      16.406  11.462  -1.283  1.00 70.89           H  
ATOM    236  N   GLU A  18      21.167   9.530  -0.729  1.00 80.79           N  
ATOM    237  H   GLU A  18      20.819   9.797   0.181  1.00 80.79           H  
ATOM    238  CA  GLU A  18      22.518   8.990  -0.827  1.00 80.79           C  
ATOM    239  HA  GLU A  18      23.007   9.434  -1.694  1.00 80.79           H  
ATOM    240  C   GLU A  18      22.511   7.467  -1.008  1.00 80.79           C  
ATOM    241  CB  GLU A  18      23.326   9.350   0.423  1.00 80.79           C  
ATOM    242  HB2 GLU A  18      22.771   9.045   1.310  1.00 80.79           H  
ATOM    243  HB3 GLU A  18      24.262   8.792   0.393  1.00 80.79           H  
ATOM    244  O   GLU A  18      21.682   6.749  -0.442  1.00 80.79           O  
ATOM    245  CG  GLU A  18      23.655  10.848   0.502  1.00 80.79           C  
ATOM    246  HG2 GLU A  18      22.730  11.424   0.500  1.00 80.79           H  
ATOM    247  HG3 GLU A  18      24.221  11.121  -0.389  1.00 80.79           H  
ATOM    248  CD  GLU A  18      24.484  11.203   1.748  1.00 80.79           C  
ATOM    249  OE1 GLU A  18      24.696  12.417   1.970  1.00 80.79           O  
ATOM    250  OE2 GLU A  18      24.965  10.268   2.439  1.00 80.79           O  
ATOM    251  N   ASP A  19      23.507   6.950  -1.731  1.00 82.67           N  
ATOM    252  H   ASP A  19      24.121   7.588  -2.218  1.00 82.67           H  
ATOM    253  CA  ASP A  19      23.641   5.518  -2.027  1.00 82.67           C  
ATOM    254  HA  ASP A  19      22.819   5.203  -2.670  1.00 82.67           H  
ATOM    255  C   ASP A  19      23.586   4.647  -0.771  1.00 82.67           C  
ATOM    256  CB  ASP A  19      24.974   5.274  -2.753  1.00 82.67           C  
ATOM    257  HB2 ASP A  19      25.788   5.719  -2.181  1.00 82.67           H  
ATOM    258  HB3 ASP A  19      25.145   4.199  -2.807  1.00 82.67           H  
ATOM    259  O   ASP A  19      22.926   3.612  -0.753  1.00 82.67           O  
ATOM    260  CG  ASP A  19      24.988   5.812  -4.180  1.00 82.67           C  
ATOM    261  OD1 ASP A  19      23.893   5.986  -4.754  1.00 82.67           O  
ATOM    262  OD2 ASP A  19      26.085   6.056  -4.717  1.00 82.67           O  
ATOM    263  N   ARG A  20      24.225   5.087   0.318  1.00 86.49           N  
ATOM    264  H   ARG A  20      24.690   5.981   0.249  1.00 86.49           H  
ATOM    265  CA  ARG A  20      24.219   4.362   1.594  1.00 86.49           C  
ATOM    266  HA  ARG A  20      24.632   3.366   1.435  1.00 86.49           H  
ATOM    267  C   ARG A  20      22.806   4.154   2.139  1.00 86.49           C  
ATOM    268  CB  ARG A  20      25.090   5.125   2.598  1.00 86.49           C  
ATOM    269  HB2 ARG A  20      26.095   5.231   2.190  1.00 86.49           H  
ATOM    270  HB3 ARG A  20      24.673   6.119   2.757  1.00 86.49           H  
ATOM    271  O   ARG A  20      22.515   3.086   2.671  1.00 86.49           O  
ATOM    272  CG  ARG A  20      25.168   4.384   3.938  1.00 86.49           C  
ATOM    273  HG2 ARG A  20      25.602   3.396   3.785  1.00 86.49           H  
ATOM    274  HG3 ARG A  20      24.171   4.274   4.365  1.00 86.49           H  
ATOM    275  CD  ARG A  20      26.018   5.173   4.928  1.00 86.49           C  
ATOM    276  HD2 ARG A  20      27.032   5.258   4.536  1.00 86.49           H  
ATOM    277  HD3 ARG A  20      25.592   6.171   5.031  1.00 86.49           H  
ATOM    278  NE  ARG A  20      26.040   4.499   6.239  1.00 86.49           N  
ATOM    279  HE  ARG A  20      25.636   3.574   6.272  1.00 86.49           H  
ATOM    280  NH1 ARG A  20      27.144   6.153   7.373  1.00 86.49           N  
ATOM    281 HH11 ARG A  20      27.151   6.699   6.524  1.00 86.49           H  
ATOM    282 HH12 ARG A  20      27.505   6.546   8.230  1.00 86.49           H  
ATOM    283  NH2 ARG A  20      26.483   4.311   8.458  1.00 86.49           N  
ATOM    284 HH21 ARG A  20      26.864   4.694   9.311  1.00 86.49           H  
ATOM    285 HH22 ARG A  20      26.030   3.408   8.462  1.00 86.49           H  
ATOM    286  CZ  ARG A  20      26.554   4.989   7.348  1.00 86.49           C  
ATOM    287  N   ILE A  21      21.948   5.168   2.044  1.00 85.01           N  
ATOM    288  H   ILE A  21      22.204   5.963   1.475  1.00 85.01           H  
ATOM    289  CA  ILE A  21      20.570   5.092   2.539  1.00 85.01           C  
ATOM    290  HA  ILE A  21      20.578   4.715   3.562  1.00 85.01           H  
ATOM    291  C   ILE A  21      19.793   4.088   1.696  1.00 85.01           C  
ATOM    292  CB  ILE A  21      19.907   6.488   2.543  1.00 85.01           C  
ATOM    293  HB  ILE A  21      19.941   6.903   1.536  1.00 85.01           H  
ATOM    294  O   ILE A  21      19.086   3.247   2.242  1.00 85.01           O  
ATOM    295  CG1 ILE A  21      20.688   7.421   3.497  1.00 85.01           C  
ATOM    296 HG12 ILE A  21      20.600   7.054   4.520  1.00 85.01           H  
ATOM    297 HG13 ILE A  21      21.744   7.423   3.228  1.00 85.01           H  
ATOM    298  CG2 ILE A  21      18.430   6.375   2.967  1.00 85.01           C  
ATOM    299 HG21 ILE A  21      17.873   5.773   2.250  1.00 85.01           H  
ATOM    300 HG22 ILE A  21      18.346   5.932   3.959  1.00 85.01           H  
ATOM    301 HG23 ILE A  21      17.960   7.359   2.971  1.00 85.01           H  
ATOM    302  CD1 ILE A  21      20.227   8.878   3.450  1.00 85.01           C  
ATOM    303 HD11 ILE A  21      20.252   9.231   2.419  1.00 85.01           H  
ATOM    304 HD12 ILE A  21      19.219   8.979   3.854  1.00 85.01           H  
ATOM    305 HD13 ILE A  21      20.902   9.491   4.047  1.00 85.01           H  
ATOM    306  N   PHE A  22      20.001   4.106   0.384  1.00 86.63           N  
ATOM    307  H   PHE A  22      20.602   4.817  -0.008  1.00 86.63           H  
ATOM    308  CA  PHE A  22      19.365   3.159  -0.517  1.00 86.63           C  
ATOM    309  HA  PHE A  22      18.286   3.216  -0.374  1.00 86.63           H  
ATOM    310  C   PHE A  22      19.782   1.719  -0.284  1.00 86.63           C  
ATOM    311  CB  PHE A  22      19.695   3.571  -1.927  1.00 86.63           C  
ATOM    312  HB2 PHE A  22      19.358   4.607  -1.966  1.00 86.63           H  
ATOM    313  HB3 PHE A  22      20.769   3.533  -2.110  1.00 86.63           H  
ATOM    314  O   PHE A  22      18.918   0.855  -0.178  1.00 86.63           O  
ATOM    315  CG  PHE A  22      18.956   2.810  -2.990  1.00 86.63           C  
ATOM    316  CD1 PHE A  22      19.654   2.098  -3.984  1.00 86.63           C  
ATOM    317  HD1 PHE A  22      20.732   2.039  -3.960  1.00 86.63           H  
ATOM    318  CD2 PHE A  22      17.552   2.875  -3.010  1.00 86.63           C  
ATOM    319  HD2 PHE A  22      17.017   3.432  -2.255  1.00 86.63           H  
ATOM    320  CE1 PHE A  22      18.940   1.488  -5.029  1.00 86.63           C  
ATOM    321  HE1 PHE A  22      19.465   0.951  -5.805  1.00 86.63           H  
ATOM    322  CE2 PHE A  22      16.846   2.251  -4.040  1.00 86.63           C  
ATOM    323  HE2 PHE A  22      15.767   2.302  -4.065  1.00 86.63           H  
ATOM    324  CZ  PHE A  22      17.538   1.584  -5.054  1.00 86.63           C  
ATOM    325  HZ  PHE A  22      16.964   1.161  -5.864  1.00 86.63           H  
ATOM    326  N   TYR A  23      21.079   1.460  -0.115  1.00 87.65           N  
ATOM    327  H   TYR A  23      21.751   2.198  -0.269  1.00 87.65           H  
ATOM    328  CA  TYR A  23      21.548   0.125   0.245  1.00 87.65           C  
ATOM    329  HA  TYR A  23      21.240  -0.572  -0.534  1.00 87.65           H  
ATOM    330  C   TYR A  23      20.902  -0.364   1.547  1.00 87.65           C  
ATOM    331  CB  TYR A  23      23.079   0.107   0.340  1.00 87.65           C  
ATOM    332  HB2 TYR A  23      23.408   0.919   0.988  1.00 87.65           H  
ATOM    333  HB3 TYR A  23      23.382  -0.828   0.811  1.00 87.65           H  
ATOM    334  O   TYR A  23      20.444  -1.501   1.601  1.00 87.65           O  
ATOM    335  CG  TYR A  23      23.784   0.192  -1.002  1.00 87.65           C  
ATOM    336  CD1 TYR A  23      23.607  -0.832  -1.953  1.00 87.65           C  
ATOM    337  HD1 TYR A  23      22.966  -1.673  -1.732  1.00 87.65           H  
ATOM    338  CD2 TYR A  23      24.638   1.272  -1.296  1.00 87.65           C  
ATOM    339  HD2 TYR A  23      24.806   2.039  -0.555  1.00 87.65           H  
ATOM    340  CE1 TYR A  23      24.250  -0.756  -3.204  1.00 87.65           C  
ATOM    341  HE1 TYR A  23      24.101  -1.526  -3.947  1.00 87.65           H  
ATOM    342  CE2 TYR A  23      25.273   1.358  -2.548  1.00 87.65           C  
ATOM    343  HE2 TYR A  23      25.934   2.183  -2.769  1.00 87.65           H  
ATOM    344  OH  TYR A  23      25.686   0.431  -4.717  1.00 87.65           O  
ATOM    345  HH  TYR A  23      26.141   1.269  -4.828  1.00 87.65           H  
ATOM    346  CZ  TYR A  23      25.071   0.348  -3.509  1.00 87.65           C  
ATOM    347  N   ASN A  24      20.769   0.501   2.560  1.00 89.97           N  
ATOM    348  H   ASN A  24      21.175   1.422   2.469  1.00 89.97           H  
ATOM    349  CA  ASN A  24      20.079   0.140   3.801  1.00 89.97           C  
ATOM    350  HA  ASN A  24      20.531  -0.766   4.204  1.00 89.97           H  
ATOM    351  C   ASN A  24      18.584  -0.151   3.573  1.00 89.97           C  
ATOM    352  CB  ASN A  24      20.221   1.274   4.828  1.00 89.97           C  
ATOM    353  HB2 ASN A  24      19.800   2.189   4.409  1.00 89.97           H  
ATOM    354  HB3 ASN A  24      19.638   1.012   5.711  1.00 89.97           H  
ATOM    355  O   ASN A  24      18.038  -1.070   4.179  1.00 89.97           O  
ATOM    356  CG  ASN A  24      21.633   1.557   5.297  1.00 89.97           C  
ATOM    357  ND2 ASN A  24      21.839   2.724   5.858  1.00 89.97           N  
ATOM    358 HD21 ASN A  24      22.800   2.918   6.102  1.00 89.97           H  
ATOM    359 HD22 ASN A  24      21.094   3.405   5.859  1.00 89.97           H  
ATOM    360  OD1 ASN A  24      22.558   0.771   5.232  1.00 89.97           O  
ATOM    361  N   ILE A  25      17.912   0.624   2.715  1.00 88.83           N  
ATOM    362  H   ILE A  25      18.408   1.378   2.262  1.00 88.83           H  
ATOM    363  CA  ILE A  25      16.506   0.401   2.352  1.00 88.83           C  
ATOM    364  HA  ILE A  25      15.908   0.381   3.263  1.00 88.83           H  
ATOM    365  C   ILE A  25      16.344  -0.977   1.699  1.00 88.83           C  
ATOM    366  CB  ILE A  25      15.991   1.560   1.462  1.00 88.83           C  
ATOM    367  HB  ILE A  25      16.725   1.765   0.684  1.00 88.83           H  
ATOM    368  O   ILE A  25      15.490  -1.748   2.136  1.00 88.83           O  
ATOM    369  CG1 ILE A  25      15.789   2.833   2.317  1.00 88.83           C  
ATOM    370 HG12 ILE A  25      16.680   3.016   2.917  1.00 88.83           H  
ATOM    371 HG13 ILE A  25      14.962   2.677   3.010  1.00 88.83           H  
ATOM    372  CG2 ILE A  25      14.663   1.219   0.776  1.00 88.83           C  
ATOM    373 HG21 ILE A  25      14.365   2.029   0.110  1.00 88.83           H  
ATOM    374 HG22 ILE A  25      13.902   1.089   1.545  1.00 88.83           H  
ATOM    375 HG23 ILE A  25      14.743   0.317   0.168  1.00 88.83           H  
ATOM    376  CD1 ILE A  25      15.508   4.099   1.495  1.00 88.83           C  
ATOM    377 HD11 ILE A  25      16.276   4.227   0.732  1.00 88.83           H  
ATOM    378 HD12 ILE A  25      15.522   4.965   2.157  1.00 88.83           H  
ATOM    379 HD13 ILE A  25      14.526   4.049   1.024  1.00 88.83           H  
ATOM    380  N   LEU A  26      17.192  -1.313   0.721  1.00 90.81           N  
ATOM    381  H   LEU A  26      17.874  -0.629   0.426  1.00 90.81           H  
ATOM    382  CA  LEU A  26      17.179  -2.613   0.040  1.00 90.81           C  
ATOM    383  HA  LEU A  26      16.176  -2.812  -0.338  1.00 90.81           H  
ATOM    384  C   LEU A  26      17.522  -3.776   0.985  1.00 90.81           C  
ATOM    385  CB  LEU A  26      18.164  -2.585  -1.145  1.00 90.81           C  
ATOM    386  HB2 LEU A  26      18.198  -3.588  -1.570  1.00 90.81           H  
ATOM    387  HB3 LEU A  26      19.159  -2.355  -0.764  1.00 90.81           H  
ATOM    388  O   LEU A  26      16.963  -4.861   0.862  1.00 90.81           O  
ATOM    389  CG  LEU A  26      17.834  -1.600  -2.283  1.00 90.81           C  
ATOM    390  HG  LEU A  26      17.869  -0.575  -1.913  1.00 90.81           H  
ATOM    391  CD1 LEU A  26      18.881  -1.751  -3.387  1.00 90.81           C  
ATOM    392 HD11 LEU A  26      19.868  -1.505  -2.994  1.00 90.81           H  
ATOM    393 HD12 LEU A  26      18.651  -1.072  -4.208  1.00 90.81           H  
ATOM    394 HD13 LEU A  26      18.883  -2.772  -3.767  1.00 90.81           H  
ATOM    395  CD2 LEU A  26      16.452  -1.829  -2.890  1.00 90.81           C  
ATOM    396 HD21 LEU A  26      16.355  -2.861  -3.227  1.00 90.81           H  
ATOM    397 HD22 LEU A  26      15.679  -1.625  -2.149  1.00 90.81           H  
ATOM    398 HD23 LEU A  26      16.308  -1.155  -3.735  1.00 90.81           H  
ATOM    399  N   GLU A  27      18.406  -3.566   1.962  1.00 92.39           N  
ATOM    400  H   GLU A  27      18.917  -2.694   1.971  1.00 92.39           H  
ATOM    401  CA  GLU A  27      18.753  -4.593   2.953  1.00 92.39           C  
ATOM    402  HA  GLU A  27      18.985  -5.518   2.427  1.00 92.39           H  
ATOM    403  C   GLU A  27      17.590  -4.890   3.921  1.00 92.39           C  
ATOM    404  CB  GLU A  27      20.008  -4.139   3.720  1.00 92.39           C  
ATOM    405  HB2 GLU A  27      20.763  -3.815   3.005  1.00 92.39           H  
ATOM    406  HB3 GLU A  27      19.749  -3.299   4.364  1.00 92.39           H  
ATOM    407  O   GLU A  27      17.391  -6.030   4.349  1.00 92.39           O  
ATOM    408  CG  GLU A  27      20.607  -5.273   4.570  1.00 92.39           C  
ATOM    409  HG2 GLU A  27      19.830  -5.683   5.214  1.00 92.39           H  
ATOM    410  HG3 GLU A  27      20.944  -6.069   3.905  1.00 92.39           H  
ATOM    411  CD  GLU A  27      21.774  -4.832   5.468  1.00 92.39           C  
ATOM    412  OE1 GLU A  27      22.088  -5.609   6.402  1.00 92.39           O  
ATOM    413  OE2 GLU A  27      22.326  -3.729   5.264  1.00 92.39           O  
ATOM    414  N   ILE A  28      16.805  -3.871   4.282  1.00 93.20           N  
ATOM    415  H   ILE A  28      17.028  -2.959   3.909  1.00 93.20           H  
ATOM    416  CA  ILE A  28      15.686  -3.999   5.229  1.00 93.20           C  
ATOM    417  HA  ILE A  28      15.937  -4.773   5.954  1.00 93.20           H  
ATOM    418  C   ILE A  28      14.404  -4.460   4.521  1.00 93.20           C  
ATOM    419  CB  ILE A  28      15.501  -2.671   5.999  1.00 93.20           C  
ATOM    420  HB  ILE A  28      15.325  -1.881   5.269  1.00 93.20           H  
ATOM    421  O   ILE A  28      13.602  -5.172   5.130  1.00 93.20           O  
ATOM    422  CG1 ILE A  28      16.761  -2.329   6.832  1.00 93.20           C  
ATOM    423 HG12 ILE A  28      17.660  -2.450   6.227  1.00 93.20           H  
ATOM    424 HG13 ILE A  28      16.852  -3.024   7.667  1.00 93.20           H  
ATOM    425  CG2 ILE A  28      14.308  -2.720   6.973  1.00 93.20           C  
ATOM    426 HG21 ILE A  28      14.065  -1.712   7.310  1.00 93.20           H  
ATOM    427 HG22 ILE A  28      13.427  -3.125   6.475  1.00 93.20           H  
ATOM    428 HG23 ILE A  28      14.546  -3.347   7.832  1.00 93.20           H  
ATOM    429  CD1 ILE A  28      16.762  -0.892   7.370  1.00 93.20           C  
ATOM    430 HD11 ILE A  28      15.975  -0.757   8.112  1.00 93.20           H  
ATOM    431 HD12 ILE A  28      16.616  -0.190   6.549  1.00 93.20           H  
ATOM    432 HD13 ILE A  28      17.723  -0.687   7.841  1.00 93.20           H  
ATOM    433  N   GLU A  29      14.219  -4.090   3.253  1.00 93.81           N  
ATOM    434  H   GLU A  29      14.928  -3.509   2.830  1.00 93.81           H  
ATOM    435  CA  GLU A  29      13.049  -4.386   2.417  1.00 93.81           C  
ATOM    436  HA  GLU A  29      12.239  -3.723   2.720  1.00 93.81           H  
ATOM    437  C   GLU A  29      12.493  -5.820   2.563  1.00 93.81           C  
ATOM    438  CB  GLU A  29      13.394  -4.020   0.962  1.00 93.81           C  
ATOM    439  HB2 GLU A  29      13.287  -2.941   0.846  1.00 93.81           H  
ATOM    440  HB3 GLU A  29      14.431  -4.272   0.741  1.00 93.81           H  
ATOM    441  O   GLU A  29      11.285  -5.949   2.798  1.00 93.81           O  
ATOM    442  CG  GLU A  29      12.501  -4.719  -0.059  1.00 93.81           C  
ATOM    443  HG2 GLU A  29      11.458  -4.549   0.209  1.00 93.81           H  
ATOM    444  HG3 GLU A  29      12.686  -5.793  -0.044  1.00 93.81           H  
ATOM    445  CD  GLU A  29      12.765  -4.207  -1.465  1.00 93.81           C  
ATOM    446  OE1 GLU A  29      11.807  -3.669  -2.032  1.00 93.81           O  
ATOM    447  OE2 GLU A  29      13.862  -4.378  -2.032  1.00 93.81           O  
ATOM    448  N   PRO A  30      13.307  -6.899   2.528  1.00 93.34           N  
ATOM    449  CA  PRO A  30      12.808  -8.270   2.643  1.00 93.34           C  
ATOM    450  HA  PRO A  30      12.194  -8.475   1.766  1.00 93.34           H  
ATOM    451  C   PRO A  30      11.984  -8.555   3.908  1.00 93.34           C  
ATOM    452  CB  PRO A  30      14.051  -9.162   2.585  1.00 93.34           C  
ATOM    453  HB2 PRO A  30      14.467  -9.294   3.584  1.00 93.34           H  
ATOM    454  HB3 PRO A  30      13.831 -10.128   2.130  1.00 93.34           H  
ATOM    455  O   PRO A  30      11.184  -9.487   3.928  1.00 93.34           O  
ATOM    456  CG  PRO A  30      15.023  -8.347   1.739  1.00 93.34           C  
ATOM    457  HG2 PRO A  30      16.062  -8.616   1.932  1.00 93.34           H  
ATOM    458  HG3 PRO A  30      14.783  -8.464   0.682  1.00 93.34           H  
ATOM    459  CD  PRO A  30      14.722  -6.919   2.175  1.00 93.34           C  
ATOM    460  HD2 PRO A  30      15.323  -6.667   3.049  1.00 93.34           H  
ATOM    461  HD3 PRO A  30      14.945  -6.242   1.350  1.00 93.34           H  
ATOM    462  N   ARG A  31      12.140  -7.752   4.971  1.00 93.10           N  
ATOM    463  H   ARG A  31      12.745  -6.952   4.857  1.00 93.10           H  
ATOM    464  CA  ARG A  31      11.383  -7.889   6.230  1.00 93.10           C  
ATOM    465  HA  ARG A  31      11.414  -8.931   6.549  1.00 93.10           H  
ATOM    466  C   ARG A  31       9.903  -7.537   6.093  1.00 93.10           C  
ATOM    467  CB  ARG A  31      11.998  -6.990   7.308  1.00 93.10           C  
ATOM    468  HB2 ARG A  31      11.943  -5.952   6.982  1.00 93.10           H  
ATOM    469  HB3 ARG A  31      11.410  -7.086   8.221  1.00 93.10           H  
ATOM    470  O   ARG A  31       9.123  -7.884   6.980  1.00 93.10           O  
ATOM    471  CG  ARG A  31      13.451  -7.358   7.623  1.00 93.10           C  
ATOM    472  HG2 ARG A  31      14.067  -7.260   6.729  1.00 93.10           H  
ATOM    473  HG3 ARG A  31      13.499  -8.387   7.979  1.00 93.10           H  
ATOM    474  CD  ARG A  31      13.981  -6.413   8.698  1.00 93.10           C  
ATOM    475  HD2 ARG A  31      13.381  -6.534   9.600  1.00 93.10           H  
ATOM    476  HD3 ARG A  31      13.876  -5.391   8.334  1.00 93.10           H  
ATOM    477  NE  ARG A  31      15.398  -6.687   8.992  1.00 93.10           N  
ATOM    478  HE  ARG A  31      15.887  -7.262   8.321  1.00 93.10           H  
ATOM    479  NH1 ARG A  31      15.606  -5.283  10.792  1.00 93.10           N  
ATOM    480 HH11 ARG A  31      16.205  -4.801  11.446  1.00 93.10           H  
ATOM    481 HH12 ARG A  31      14.669  -4.953  10.608  1.00 93.10           H  
ATOM    482  NH2 ARG A  31      17.378  -6.445  10.078  1.00 93.10           N  
ATOM    483 HH21 ARG A  31      17.824  -6.993   9.357  1.00 93.10           H  
ATOM    484 HH22 ARG A  31      17.968  -5.954  10.734  1.00 93.10           H  
ATOM    485  CZ  ARG A  31      16.117  -6.144   9.954  1.00 93.10           C  
ATOM    486  N   PHE A  32       9.536  -6.826   5.031  1.00 93.77           N  
ATOM    487  H   PHE A  32      10.247  -6.562   4.365  1.00 93.77           H  
ATOM    488  CA  PHE A  32       8.179  -6.339   4.787  1.00 93.77           C  
ATOM    489  HA  PHE A  32       7.555  -6.571   5.650  1.00 93.77           H  
ATOM    490  C   PHE A  32       7.507  -7.018   3.594  1.00 93.77           C  
ATOM    491  CB  PHE A  32       8.211  -4.817   4.631  1.00 93.77           C  
ATOM    492  HB2 PHE A  32       7.188  -4.442   4.592  1.00 93.77           H  
ATOM    493  HB3 PHE A  32       8.687  -4.572   3.682  1.00 93.77           H  
ATOM    494  O   PHE A  32       6.394  -6.627   3.238  1.00 93.77           O  
ATOM    495  CG  PHE A  32       8.937  -4.109   5.754  1.00 93.77           C  
ATOM    496  CD1 PHE A  32       8.428  -4.154   7.065  1.00 93.77           C  
ATOM    497  HD1 PHE A  32       7.511  -4.689   7.265  1.00 93.77           H  
ATOM    498  CD2 PHE A  32      10.123  -3.406   5.488  1.00 93.77           C  
ATOM    499  HD2 PHE A  32      10.523  -3.381   4.485  1.00 93.77           H  
ATOM    500  CE1 PHE A  32       9.099  -3.489   8.106  1.00 93.77           C  
ATOM    501  HE1 PHE A  32       8.683  -3.491   9.103  1.00 93.77           H  
ATOM    502  CE2 PHE A  32      10.762  -2.700   6.520  1.00 93.77           C  
ATOM    503  HE2 PHE A  32      11.621  -2.086   6.295  1.00 93.77           H  
ATOM    504  CZ  PHE A  32      10.261  -2.750   7.831  1.00 93.77           C  
ATOM    505  HZ  PHE A  32      10.742  -2.182   8.614  1.00 93.77           H  
ATOM    506  N   LEU A  33       8.160  -8.027   3.004  1.00 93.10           N  
ATOM    507  H   LEU A  33       9.066  -8.294   3.362  1.00 93.10           H  
ATOM    508  CA  LEU A  33       7.580  -8.847   1.948  1.00 93.10           C  
ATOM    509  HA  LEU A  33       7.278  -8.188   1.134  1.00 93.10           H  
ATOM    510  C   LEU A  33       6.324  -9.556   2.443  1.00 93.10           C  
ATOM    511  CB  LEU A  33       8.600  -9.871   1.422  1.00 93.10           C  
ATOM    512  HB2 LEU A  33       8.076 -10.621   0.831  1.00 93.10           H  
ATOM    513  HB3 LEU A  33       9.055 -10.378   2.273  1.00 93.10           H  
ATOM    514  O   LEU A  33       6.249 -10.035   3.579  1.00 93.10           O  
ATOM    515  CG  LEU A  33       9.699  -9.255   0.544  1.00 93.10           C  
ATOM    516  HG  LEU A  33      10.170  -8.432   1.081  1.00 93.10           H  
ATOM    517  CD1 LEU A  33      10.755 -10.318   0.233  1.00 93.10           C  
ATOM    518 HD11 LEU A  33      10.305 -11.134  -0.334  1.00 93.10           H  
ATOM    519 HD12 LEU A  33      11.169 -10.708   1.163  1.00 93.10           H  
ATOM    520 HD13 LEU A  33      11.560  -9.874  -0.353  1.00 93.10           H  
ATOM    521  CD2 LEU A  33       9.157  -8.726  -0.784  1.00 93.10           C  
ATOM    522 HD21 LEU A  33       8.499  -7.872  -0.620  1.00 93.10           H  
ATOM    523 HD22 LEU A  33       9.990  -8.393  -1.404  1.00 93.10           H  
ATOM    524 HD23 LEU A  33       8.608  -9.505  -1.313  1.00 93.10           H  
ATOM    525  N   THR A  34       5.342  -9.628   1.555  1.00 94.39           N  
ATOM    526  H   THR A  34       5.508  -9.285   0.619  1.00 94.39           H  
ATOM    527  CA  THR A  34       4.062 -10.279   1.813  1.00 94.39           C  
ATOM    528  HA  THR A  34       4.105 -10.742   2.799  1.00 94.39           H  
ATOM    529  C   THR A  34       3.840 -11.418   0.824  1.00 94.39           C  
ATOM    530  CB  THR A  34       2.906  -9.271   1.854  1.00 94.39           C  
ATOM    531  HB  THR A  34       2.049  -9.784   2.291  1.00 94.39           H  
ATOM    532  O   THR A  34       4.699 -11.700  -0.011  1.00 94.39           O  
ATOM    533  CG2 THR A  34       3.218  -8.049   2.718  1.00 94.39           C  
ATOM    534 HG21 THR A  34       4.021  -7.463   2.270  1.00 94.39           H  
ATOM    535 HG22 THR A  34       2.339  -7.408   2.793  1.00 94.39           H  
ATOM    536 HG23 THR A  34       3.520  -8.373   3.714  1.00 94.39           H  
ATOM    537  OG1 THR A  34       2.537  -8.851   0.567  1.00 94.39           O  
ATOM    538  HG1 THR A  34       3.140  -8.183   0.231  1.00 94.39           H  
ATOM    539  N   SER A  35       2.730 -12.140   0.957  1.00 93.25           N  
ATOM    540  H   SER A  35       2.015 -11.844   1.607  1.00 93.25           H  
ATOM    541  CA  SER A  35       2.400 -13.215   0.028  1.00 93.25           C  
ATOM    542  HA  SER A  35       2.850 -12.998  -0.941  1.00 93.25           H  
ATOM    543  C   SER A  35       0.897 -13.325  -0.169  1.00 93.25           C  
ATOM    544  CB  SER A  35       2.968 -14.541   0.535  1.00 93.25           C  
ATOM    545  HB2 SER A  35       4.036 -14.430   0.724  1.00 93.25           H  
ATOM    546  HB3 SER A  35       2.470 -14.829   1.461  1.00 93.25           H  
ATOM    547  O   SER A  35       0.148 -13.450   0.799  1.00 93.25           O  
ATOM    548  OG  SER A  35       2.772 -15.541  -0.448  1.00 93.25           O  
ATOM    549  HG  SER A  35       3.239 -15.250  -1.235  1.00 93.25           H  
ATOM    550  N   ASP A  36       0.461 -13.364  -1.424  1.00 92.93           N  
ATOM    551  H   ASP A  36       1.112 -13.179  -2.174  1.00 92.93           H  
ATOM    552  CA  ASP A  36      -0.922 -13.641  -1.813  1.00 92.93           C  
ATOM    553  HA  ASP A  36      -1.576 -13.058  -1.165  1.00 92.93           H  
ATOM    554  C   ASP A  36      -1.304 -15.123  -1.640  1.00 92.93           C  
ATOM    555  CB  ASP A  36      -1.144 -13.164  -3.257  1.00 92.93           C  
ATOM    556  HB2 ASP A  36      -2.218 -13.128  -3.440  1.00 92.93           H  
ATOM    557  HB3 ASP A  36      -0.757 -12.152  -3.371  1.00 92.93           H  
ATOM    558  O   ASP A  36      -2.485 -15.462  -1.563  1.00 92.93           O  
ATOM    559  CG  ASP A  36      -0.489 -14.080  -4.297  1.00 92.93           C  
ATOM    560  OD1 ASP A  36       0.734 -14.318  -4.176  1.00 92.93           O  
ATOM    561  OD2 ASP A  36      -1.233 -14.560  -5.184  1.00 92.93           O  
ATOM    562  N   SER A  37      -0.323 -16.017  -1.490  1.00 94.17           N  
ATOM    563  H   SER A  37       0.622 -15.677  -1.599  1.00 94.17           H  
ATOM    564  CA  SER A  37      -0.548 -17.461  -1.316  1.00 94.17           C  
ATOM    565  HA  SER A  37      -1.177 -17.795  -2.142  1.00 94.17           H  
ATOM    566  C   SER A  37      -1.282 -17.839  -0.020  1.00 94.17           C  
ATOM    567  CB  SER A  37       0.780 -18.215  -1.410  1.00 94.17           C  
ATOM    568  HB2 SER A  37       1.315 -17.908  -2.310  1.00 94.17           H  
ATOM    569  HB3 SER A  37       0.572 -19.283  -1.478  1.00 94.17           H  
ATOM    570  O   SER A  37      -1.723 -18.982   0.135  1.00 94.17           O  
ATOM    571  OG  SER A  37       1.589 -17.985  -0.271  1.00 94.17           O  
ATOM    572  HG  SER A  37       1.981 -17.111  -0.332  1.00 94.17           H  
ATOM    573  N   VAL A  38      -1.455 -16.889   0.910  1.00 94.66           N  
ATOM    574  H   VAL A  38      -1.067 -15.977   0.719  1.00 94.66           H  
ATOM    575  CA  VAL A  38      -2.203 -17.089   2.162  1.00 94.66           C  
ATOM    576  HA  VAL A  38      -1.803 -17.974   2.657  1.00 94.66           H  
ATOM    577  C   VAL A  38      -3.693 -17.335   1.933  1.00 94.66           C  
ATOM    578  CB  VAL A  38      -2.043 -15.903   3.128  1.00 94.66           C  
ATOM    579  HB  VAL A  38      -2.595 -16.137   4.038  1.00 94.66           H  
ATOM    580  O   VAL A  38      -4.334 -17.981   2.764  1.00 94.66           O  
ATOM    581  CG1 VAL A  38      -0.586 -15.716   3.527  1.00 94.66           C  
ATOM    582 HG11 VAL A  38      -0.548 -14.916   4.266  1.00 94.66           H  
ATOM    583 HG12 VAL A  38       0.018 -15.434   2.665  1.00 94.66           H  
ATOM    584 HG13 VAL A  38      -0.194 -16.634   3.965  1.00 94.66           H  
ATOM    585  CG2 VAL A  38      -2.587 -14.572   2.588  1.00 94.66           C  
ATOM    586 HG21 VAL A  38      -2.109 -14.316   1.643  1.00 94.66           H  
ATOM    587 HG22 VAL A  38      -3.665 -14.629   2.435  1.00 94.66           H  
ATOM    588 HG23 VAL A  38      -2.388 -13.773   3.303  1.00 94.66           H  
ATOM    589  N   PHE A  39      -4.262 -16.830   0.835  1.00 94.50           N  
ATOM    590  H   PHE A  39      -3.675 -16.361   0.160  1.00 94.50           H  
ATOM    591  CA  PHE A  39      -5.689 -16.962   0.539  1.00 94.50           C  
ATOM    592  HA  PHE A  39      -6.252 -16.751   1.448  1.00 94.50           H  
ATOM    593  C   PHE A  39      -6.023 -18.393   0.115  1.00 94.50           C  
ATOM    594  CB  PHE A  39      -6.115 -15.932  -0.515  1.00 94.50           C  
ATOM    595  HB2 PHE A  39      -7.177 -16.068  -0.721  1.00 94.50           H  
ATOM    596  HB3 PHE A  39      -5.569 -16.126  -1.438  1.00 94.50           H  
ATOM    597  O   PHE A  39      -5.454 -18.925  -0.834  1.00 94.50           O  
ATOM    598  CG  PHE A  39      -5.889 -14.494  -0.087  1.00 94.50           C  
ATOM    599  CD1 PHE A  39      -6.600 -13.964   1.007  1.00 94.50           C  
ATOM    600  HD1 PHE A  39      -7.337 -14.568   1.516  1.00 94.50           H  
ATOM    601  CD2 PHE A  39      -4.938 -13.696  -0.749  1.00 94.50           C  
ATOM    602  HD2 PHE A  39      -4.408 -14.079  -1.609  1.00 94.50           H  
ATOM    603  CE1 PHE A  39      -6.322 -12.665   1.465  1.00 94.50           C  
ATOM    604  HE1 PHE A  39      -6.851 -12.268   2.318  1.00 94.50           H  
ATOM    605  CE2 PHE A  39      -4.641 -12.408  -0.277  1.00 94.50           C  
ATOM    606  HE2 PHE A  39      -3.868 -11.821  -0.753  1.00 94.50           H  
ATOM    607  CZ  PHE A  39      -5.318 -11.902   0.843  1.00 94.50           C  
ATOM    608  HZ  PHE A  39      -5.051 -10.933   1.240  1.00 94.50           H  
ATOM    609  N   GLY A  40      -6.958 -19.026   0.824  1.00 90.44           N  
ATOM    610  H   GLY A  40      -7.395 -18.540   1.594  1.00 90.44           H  
ATOM    611  CA  GLY A  40      -7.305 -20.438   0.630  1.00 90.44           C  
ATOM    612  HA2 GLY A  40      -7.288 -20.670  -0.434  1.00 90.44           H  
ATOM    613  HA3 GLY A  40      -8.317 -20.602   1.000  1.00 90.44           H  
ATOM    614  C   GLY A  40      -6.378 -21.430   1.343  1.00 90.44           C  
ATOM    615  O   GLY A  40      -6.695 -22.616   1.378  1.00 90.44           O  
ATOM    616  N   THR A  41      -5.277 -20.970   1.950  1.00 93.28           N  
ATOM    617  H   THR A  41      -5.049 -19.991   1.855  1.00 93.28           H  
ATOM    618  CA  THR A  41      -4.391 -21.798   2.784  1.00 93.28           C  
ATOM    619  HA  THR A  41      -4.713 -22.837   2.718  1.00 93.28           H  
ATOM    620  C   THR A  41      -4.545 -21.418   4.259  1.00 93.28           C  
ATOM    621  CB  THR A  41      -2.929 -21.772   2.295  1.00 93.28           C  
ATOM    622  HB  THR A  41      -2.336 -22.402   2.959  1.00 93.28           H  
ATOM    623  O   THR A  41      -5.385 -21.974   4.968  1.00 93.28           O  
ATOM    624  CG2 THR A  41      -2.769 -22.299   0.873  1.00 93.28           C  
ATOM    625 HG21 THR A  41      -3.178 -23.308   0.807  1.00 93.28           H  
ATOM    626 HG22 THR A  41      -3.294 -21.653   0.169  1.00 93.28           H  
ATOM    627 HG23 THR A  41      -1.712 -22.325   0.610  1.00 93.28           H  
ATOM    628  OG1 THR A  41      -2.398 -20.467   2.330  1.00 93.28           O  
ATOM    629  HG1 THR A  41      -2.197 -20.179   1.436  1.00 93.28           H  
ATOM    630  N   PHE A  42      -3.778 -20.435   4.731  1.00 96.10           N  
ATOM    631  H   PHE A  42      -3.129 -20.012   4.083  1.00 96.10           H  
ATOM    632  CA  PHE A  42      -3.867 -19.912   6.090  1.00 96.10           C  
ATOM    633  HA  PHE A  42      -3.903 -20.751   6.785  1.00 96.10           H  
ATOM    634  C   PHE A  42      -5.150 -19.097   6.291  1.00 96.10           C  
ATOM    635  CB  PHE A  42      -2.611 -19.090   6.393  1.00 96.10           C  
ATOM    636  HB2 PHE A  42      -2.547 -18.257   5.693  1.00 96.10           H  
ATOM    637  HB3 PHE A  42      -1.732 -19.716   6.239  1.00 96.10           H  
ATOM    638  O   PHE A  42      -5.847 -19.286   7.286  1.00 96.10           O  
ATOM    639  CG  PHE A  42      -2.579 -18.562   7.813  1.00 96.10           C  
ATOM    640  CD1 PHE A  42      -2.812 -17.199   8.062  1.00 96.10           C  
ATOM    641  HD1 PHE A  42      -2.990 -16.523   7.238  1.00 96.10           H  
ATOM    642  CD2 PHE A  42      -2.329 -19.434   8.888  1.00 96.10           C  
ATOM    643  HD2 PHE A  42      -2.140 -20.481   8.702  1.00 96.10           H  
ATOM    644  CE1 PHE A  42      -2.782 -16.706   9.375  1.00 96.10           C  
ATOM    645  HE1 PHE A  42      -2.925 -15.648   9.540  1.00 96.10           H  
ATOM    646  CE2 PHE A  42      -2.304 -18.942  10.206  1.00 96.10           C  
ATOM    647  HE2 PHE A  42      -2.092 -19.609  11.028  1.00 96.10           H  
ATOM    648  CZ  PHE A  42      -2.525 -17.574  10.450  1.00 96.10           C  
ATOM    649  HZ  PHE A  42      -2.473 -17.189  11.458  1.00 96.10           H  
ATOM    650  N   GLN A  43      -5.510 -18.248   5.324  1.00 96.71           N  
ATOM    651  H   GLN A  43      -4.925 -18.193   4.503  1.00 96.71           H  
ATOM    652  CA  GLN A  43      -6.770 -17.507   5.296  1.00 96.71           C  
ATOM    653  HA  GLN A  43      -7.094 -17.314   6.319  1.00 96.71           H  
ATOM    654  C   GLN A  43      -7.858 -18.342   4.617  1.00 96.71           C  
ATOM    655  CB  GLN A  43      -6.596 -16.153   4.590  1.00 96.71           C  
ATOM    656  HB2 GLN A  43      -6.220 -16.314   3.579  1.00 96.71           H  
ATOM    657  HB3 GLN A  43      -7.572 -15.674   4.512  1.00 96.71           H  
ATOM    658  O   GLN A  43      -8.090 -18.238   3.416  1.00 96.71           O  
ATOM    659  CG  GLN A  43      -5.642 -15.198   5.309  1.00 96.71           C  
ATOM    660  HG2 GLN A  43      -4.657 -15.659   5.383  1.00 96.71           H  
ATOM    661  HG3 GLN A  43      -5.534 -14.293   4.711  1.00 96.71           H  
ATOM    662  CD  GLN A  43      -6.115 -14.793   6.700  1.00 96.71           C  
ATOM    663  NE2 GLN A  43      -5.194 -14.392   7.532  1.00 96.71           N  
ATOM    664 HE21 GLN A  43      -4.226 -14.370   7.244  1.00 96.71           H  
ATOM    665 HE22 GLN A  43      -5.449 -14.009   8.431  1.00 96.71           H  
ATOM    666  OE1 GLN A  43      -7.284 -14.828   7.065  1.00 96.71           O  
ATOM    667  N   GLN A  44      -8.549 -19.169   5.398  1.00 93.89           N  
ATOM    668  H   GLN A  44      -8.233 -19.290   6.350  1.00 93.89           H  
ATOM    669  CA  GLN A  44      -9.591 -20.067   4.879  1.00 93.89           C  
ATOM    670  HA  GLN A  44      -9.236 -20.536   3.962  1.00 93.89           H  
ATOM    671  C   GLN A  44     -10.900 -19.341   4.544  1.00 93.89           C  
ATOM    672  CB  GLN A  44      -9.867 -21.165   5.911  1.00 93.89           C  
ATOM    673  HB2 GLN A  44     -10.191 -20.709   6.847  1.00 93.89           H  
ATOM    674  HB3 GLN A  44     -10.670 -21.802   5.540  1.00 93.89           H  
ATOM    675  O   GLN A  44     -11.649 -19.773   3.672  1.00 93.89           O  
ATOM    676  CG  GLN A  44      -8.631 -22.038   6.174  1.00 93.89           C  
ATOM    677  HG2 GLN A  44      -7.799 -21.414   6.502  1.00 93.89           H  
ATOM    678  HG3 GLN A  44      -8.335 -22.541   5.254  1.00 93.89           H  
ATOM    679  CD  GLN A  44      -8.880 -23.089   7.247  1.00 93.89           C  
ATOM    680  NE2 GLN A  44      -7.835 -23.598   7.857  1.00 93.89           N  
ATOM    681 HE21 GLN A  44      -6.908 -23.363   7.534  1.00 93.89           H  
ATOM    682 HE22 GLN A  44      -8.028 -24.326   8.530  1.00 93.89           H  
ATOM    683  OE1 GLN A  44      -9.995 -23.465   7.564  1.00 93.89           O  
ATOM    684  N   SER A  45     -11.192 -18.239   5.245  1.00 95.16           N  
ATOM    685  H   SER A  45     -10.534 -17.933   5.947  1.00 95.16           H  
ATOM    686  CA  SER A  45     -12.448 -17.502   5.066  1.00 95.16           C  
ATOM    687  HA  SER A  45     -13.192 -18.196   4.677  1.00 95.16           H  
ATOM    688  C   SER A  45     -12.353 -16.367   4.044  1.00 95.16           C  
ATOM    689  CB  SER A  45     -12.985 -17.018   6.418  1.00 95.16           C  
ATOM    690  HB2 SER A  45     -14.073 -17.008   6.360  1.00 95.16           H  
ATOM    691  HB3 SER A  45     -12.699 -17.712   7.209  1.00 95.16           H  
ATOM    692  O   SER A  45     -13.383 -15.887   3.581  1.00 95.16           O  
ATOM    693  OG  SER A  45     -12.568 -15.708   6.747  1.00 95.16           O  
ATOM    694  HG  SER A  45     -11.657 -15.664   7.046  1.00 95.16           H  
ATOM    695  N   LEU A  46     -11.143 -15.941   3.675  1.00 97.28           N  
ATOM    696  H   LEU A  46     -10.334 -16.467   3.972  1.00 97.28           H  
ATOM    697  CA  LEU A  46     -10.911 -14.803   2.788  1.00 97.28           C  
ATOM    698  HA  LEU A  46     -11.858 -14.309   2.572  1.00 97.28           H  
ATOM    699  C   LEU A  46     -10.336 -15.272   1.457  1.00 97.28           C  
ATOM    700  CB  LEU A  46      -9.984 -13.773   3.455  1.00 97.28           C  
ATOM    701  HB2 LEU A  46      -9.002 -14.225   3.592  1.00 97.28           H  
ATOM    702  HB3 LEU A  46      -9.862 -12.930   2.774  1.00 97.28           H  
ATOM    703  O   LEU A  46      -9.533 -16.199   1.398  1.00 97.28           O  
ATOM    704  CG  LEU A  46     -10.472 -13.240   4.812  1.00 97.28           C  
ATOM    705  HG  LEU A  46     -10.570 -14.069   5.513  1.00 97.28           H  
ATOM    706  CD1 LEU A  46      -9.438 -12.264   5.360  1.00 97.28           C  
ATOM    707 HD11 LEU A  46      -9.820 -11.806   6.273  1.00 97.28           H  
ATOM    708 HD12 LEU A  46      -9.232 -11.484   4.627  1.00 97.28           H  
ATOM    709 HD13 LEU A  46      -8.518 -12.801   5.592  1.00 97.28           H  
ATOM    710  CD2 LEU A  46     -11.813 -12.515   4.708  1.00 97.28           C  
ATOM    711 HD21 LEU A  46     -12.084 -12.121   5.688  1.00 97.28           H  
ATOM    712 HD22 LEU A  46     -12.587 -13.214   4.391  1.00 97.28           H  
ATOM    713 HD23 LEU A  46     -11.736 -11.692   3.998  1.00 97.28           H  
ATOM    714  N   THR A  47     -10.723 -14.591   0.384  1.00 96.50           N  
ATOM    715  H   THR A  47     -11.346 -13.806   0.502  1.00 96.50           H  
ATOM    716  CA  THR A  47     -10.182 -14.824  -0.956  1.00 96.50           C  
ATOM    717  HA  THR A  47      -9.529 -15.697  -0.938  1.00 96.50           H  
ATOM    718  C   THR A  47      -9.337 -13.635  -1.399  1.00 96.50           C  
ATOM    719  CB  THR A  47     -11.296 -15.115  -1.973  1.00 96.50           C  
ATOM    720  HB  THR A  47     -10.838 -15.381  -2.926  1.00 96.50           H  
ATOM    721  O   THR A  47      -9.538 -12.510  -0.935  1.00 96.50           O  
ATOM    722  CG2 THR A  47     -12.216 -16.258  -1.542  1.00 96.50           C  
ATOM    723 HG21 THR A  47     -11.615 -17.142  -1.324  1.00 96.50           H  
ATOM    724 HG22 THR A  47     -12.778 -15.984  -0.650  1.00 96.50           H  
ATOM    725 HG23 THR A  47     -12.909 -16.497  -2.349  1.00 96.50           H  
ATOM    726  OG1 THR A  47     -12.101 -13.979  -2.169  1.00 96.50           O  
ATOM    727  HG1 THR A  47     -12.958 -14.289  -2.473  1.00 96.50           H  
ATOM    728  N   SER A  48      -8.437 -13.865  -2.358  1.00 95.90           N  
ATOM    729  H   SER A  48      -8.249 -14.817  -2.638  1.00 95.90           H  
ATOM    730  CA  SER A  48      -7.670 -12.791  -3.004  1.00 95.90           C  
ATOM    731  HA  SER A  48      -7.038 -12.308  -2.259  1.00 95.90           H  
ATOM    732  C   SER A  48      -8.591 -11.708  -3.599  1.00 95.90           C  
ATOM    733  CB  SER A  48      -6.757 -13.416  -4.066  1.00 95.90           C  
ATOM    734  HB2 SER A  48      -7.350 -14.021  -4.752  1.00 95.90           H  
ATOM    735  HB3 SER A  48      -6.023 -14.055  -3.575  1.00 95.90           H  
ATOM    736  O   SER A  48      -8.331 -10.515  -3.463  1.00 95.90           O  
ATOM    737  OG  SER A  48      -6.092 -12.420  -4.800  1.00 95.90           O  
ATOM    738  HG  SER A  48      -5.177 -12.673  -4.942  1.00 95.90           H  
ATOM    739  N   HIS A  49      -9.756 -12.099  -4.134  1.00 94.69           N  
ATOM    740  H   HIS A  49      -9.948 -13.088  -4.204  1.00 94.69           H  
ATOM    741  CA  HIS A  49     -10.763 -11.152  -4.620  1.00 94.69           C  
ATOM    742  HA  HIS A  49     -10.287 -10.491  -5.345  1.00 94.69           H  
ATOM    743  C   HIS A  49     -11.335 -10.257  -3.509  1.00 94.69           C  
ATOM    744  CB  HIS A  49     -11.883 -11.918  -5.332  1.00 94.69           C  
ATOM    745  HB2 HIS A  49     -11.456 -12.498  -6.151  1.00 94.69           H  
ATOM    746  HB3 HIS A  49     -12.355 -12.608  -4.633  1.00 94.69           H  
ATOM    747  O   HIS A  49     -11.440  -9.049  -3.697  1.00 94.69           O  
ATOM    748  CG  HIS A  49     -12.934 -10.998  -5.898  1.00 94.69           C  
ATOM    749  CD2 HIS A  49     -14.226 -10.864  -5.463  1.00 94.69           C  
ATOM    750  HD2 HIS A  49     -14.691 -11.411  -4.656  1.00 94.69           H  
ATOM    751  ND1 HIS A  49     -12.757 -10.095  -6.922  1.00 94.69           N  
ATOM    752  HD1 HIS A  49     -11.911  -9.934  -7.449  1.00 94.69           H  
ATOM    753  CE1 HIS A  49     -13.916  -9.438  -7.104  1.00 94.69           C  
ATOM    754  HE1 HIS A  49     -14.090  -8.663  -7.835  1.00 94.69           H  
ATOM    755  NE2 HIS A  49     -14.841  -9.886  -6.243  1.00 94.69           N  
ATOM    756  N   MET A  50     -11.649 -10.810  -2.330  1.00 96.20           N  
ATOM    757  H   MET A  50     -11.500 -11.799  -2.195  1.00 96.20           H  
ATOM    758  CA  MET A  50     -12.098  -9.997  -1.189  1.00 96.20           C  
ATOM    759  HA  MET A  50     -12.968  -9.412  -1.488  1.00 96.20           H  
ATOM    760  C   MET A  50     -11.018  -9.005  -0.750  1.00 96.20           C  
ATOM    761  CB  MET A  50     -12.484 -10.887  -0.001  1.00 96.20           C  
ATOM    762  HB2 MET A  50     -12.671 -10.248   0.862  1.00 96.20           H  
ATOM    763  HB3 MET A  50     -11.660 -11.556   0.245  1.00 96.20           H  
ATOM    764  O   MET A  50     -11.330  -7.864  -0.419  1.00 96.20           O  
ATOM    765  CG  MET A  50     -13.744 -11.713  -0.273  1.00 96.20           C  
ATOM    766  HG2 MET A  50     -14.576 -11.032  -0.454  1.00 96.20           H  
ATOM    767  HG3 MET A  50     -13.602 -12.297  -1.183  1.00 96.20           H  
ATOM    768  SD  MET A  50     -14.197 -12.847   1.071  1.00 96.20           S  
ATOM    769  CE  MET A  50     -14.704 -11.596   2.284  1.00 96.20           C  
ATOM    770  HE1 MET A  50     -13.825 -11.163   2.762  1.00 96.20           H  
ATOM    771  HE2 MET A  50     -15.350 -12.038   3.042  1.00 96.20           H  
ATOM    772  HE3 MET A  50     -15.263 -10.804   1.785  1.00 96.20           H  
ATOM    773  N   ARG A  51      -9.743  -9.418  -0.767  1.00 97.02           N  
ATOM    774  H   ARG A  51      -9.552 -10.373  -1.034  1.00 97.02           H  
ATOM    775  CA  ARG A  51      -8.613  -8.526  -0.479  1.00 97.02           C  
ATOM    776  HA  ARG A  51      -8.807  -8.030   0.472  1.00 97.02           H  
ATOM    777  C   ARG A  51      -8.486  -7.403  -1.512  1.00 97.02           C  
ATOM    778  CB  ARG A  51      -7.328  -9.362  -0.355  1.00 97.02           C  
ATOM    779  HB2 ARG A  51      -7.201  -9.977  -1.246  1.00 97.02           H  
ATOM    780  HB3 ARG A  51      -7.427 -10.028   0.501  1.00 97.02           H  
ATOM    781  O   ARG A  51      -8.198  -6.273  -1.112  1.00 97.02           O  
ATOM    782  CG  ARG A  51      -6.060  -8.516  -0.188  1.00 97.02           C  
ATOM    783  HG2 ARG A  51      -5.915  -7.911  -1.082  1.00 97.02           H  
ATOM    784  HG3 ARG A  51      -5.197  -9.177  -0.115  1.00 97.02           H  
ATOM    785  CD  ARG A  51      -6.099  -7.620   1.058  1.00 97.02           C  
ATOM    786  HD2 ARG A  51      -6.112  -8.247   1.950  1.00 97.02           H  
ATOM    787  HD3 ARG A  51      -6.985  -6.986   1.060  1.00 97.02           H  
ATOM    788  NE  ARG A  51      -4.907  -6.777   1.094  1.00 97.02           N  
ATOM    789  HE  ARG A  51      -4.096  -7.157   1.562  1.00 97.02           H  
ATOM    790  NH1 ARG A  51      -5.517  -5.242  -0.505  1.00 97.02           N  
ATOM    791 HH11 ARG A  51      -5.210  -4.579  -1.203  1.00 97.02           H  
ATOM    792 HH12 ARG A  51      -6.456  -5.612  -0.541  1.00 97.02           H  
ATOM    793  NH2 ARG A  51      -3.413  -5.321   0.244  1.00 97.02           N  
ATOM    794 HH21 ARG A  51      -3.122  -4.693  -0.492  1.00 97.02           H  
ATOM    795 HH22 ARG A  51      -2.675  -5.853   0.681  1.00 97.02           H  
ATOM    796  CZ  ARG A  51      -4.628  -5.772   0.294  1.00 97.02           C  
ATOM    797  N   LYS A  52      -8.737  -7.690  -2.793  1.00 96.61           N  
ATOM    798  H   LYS A  52      -8.871  -8.661  -3.038  1.00 96.61           H  
ATOM    799  CA  LYS A  52      -8.805  -6.682  -3.861  1.00 96.61           C  
ATOM    800  HA  LYS A  52      -7.888  -6.093  -3.829  1.00 96.61           H  
ATOM    801  C   LYS A  52      -9.950  -5.693  -3.612  1.00 96.61           C  
ATOM    802  CB  LYS A  52      -8.873  -7.371  -5.240  1.00 96.61           C  
ATOM    803  HB2 LYS A  52      -8.077  -8.113  -5.299  1.00 96.61           H  
ATOM    804  HB3 LYS A  52      -9.831  -7.878  -5.359  1.00 96.61           H  
ATOM    805  O   LYS A  52      -9.698  -4.497  -3.592  1.00 96.61           O  
ATOM    806  CG  LYS A  52      -8.685  -6.367  -6.391  1.00 96.61           C  
ATOM    807  HG2 LYS A  52      -9.500  -5.643  -6.371  1.00 96.61           H  
ATOM    808  HG3 LYS A  52      -7.743  -5.845  -6.227  1.00 96.61           H  
ATOM    809  CD  LYS A  52      -8.620  -7.012  -7.788  1.00 96.61           C  
ATOM    810  HD2 LYS A  52      -9.524  -7.592  -7.969  1.00 96.61           H  
ATOM    811  HD3 LYS A  52      -7.749  -7.665  -7.839  1.00 96.61           H  
ATOM    812  CE  LYS A  52      -8.497  -5.897  -8.845  1.00 96.61           C  
ATOM    813  HE2 LYS A  52      -7.669  -5.244  -8.566  1.00 96.61           H  
ATOM    814  HE3 LYS A  52      -9.404  -5.293  -8.818  1.00 96.61           H  
ATOM    815  NZ  LYS A  52      -8.274  -6.387 -10.233  1.00 96.61           N  
ATOM    816  HZ1 LYS A  52      -7.335  -6.735 -10.365  1.00 96.61           H  
ATOM    817  HZ2 LYS A  52      -8.387  -5.621 -10.882  1.00 96.61           H  
ATOM    818  HZ3 LYS A  52      -8.938  -7.093 -10.516  1.00 96.61           H  
ATOM    819  N   LEU A  53     -11.165  -6.171  -3.312  1.00 96.61           N  
ATOM    820  H   LEU A  53     -11.302  -7.170  -3.352  1.00 96.61           H  
ATOM    821  CA  LEU A  53     -12.319  -5.313  -2.985  1.00 96.61           C  
ATOM    822  HA  LEU A  53     -12.536  -4.668  -3.837  1.00 96.61           H  
ATOM    823  C   LEU A  53     -12.033  -4.377  -1.804  1.00 96.61           C  
ATOM    824  CB  LEU A  53     -13.557  -6.175  -2.660  1.00 96.61           C  
ATOM    825  HB2 LEU A  53     -13.278  -6.921  -1.916  1.00 96.61           H  
ATOM    826  HB3 LEU A  53     -14.311  -5.532  -2.206  1.00 96.61           H  
ATOM    827  O   LEU A  53     -12.241  -3.169  -1.906  1.00 96.61           O  
ATOM    828  CG  LEU A  53     -14.213  -6.886  -3.855  1.00 96.61           C  
ATOM    829  HG  LEU A  53     -13.469  -7.480  -4.385  1.00 96.61           H  
ATOM    830  CD1 LEU A  53     -15.313  -7.817  -3.343  1.00 96.61           C  
ATOM    831 HD11 LEU A  53     -14.888  -8.571  -2.680  1.00 96.61           H  
ATOM    832 HD12 LEU A  53     -16.070  -7.243  -2.809  1.00 96.61           H  
ATOM    833 HD13 LEU A  53     -15.790  -8.317  -4.186  1.00 96.61           H  
ATOM    834  CD2 LEU A  53     -14.846  -5.897  -4.831  1.00 96.61           C  
ATOM    835 HD21 LEU A  53     -15.603  -5.297  -4.326  1.00 96.61           H  
ATOM    836 HD22 LEU A  53     -15.320  -6.438  -5.650  1.00 96.61           H  
ATOM    837 HD23 LEU A  53     -14.083  -5.237  -5.243  1.00 96.61           H  
ATOM    838  N   LEU A  54     -11.504  -4.920  -0.702  1.00 97.67           N  
ATOM    839  H   LEU A  54     -11.386  -5.922  -0.663  1.00 97.67           H  
ATOM    840  CA  LEU A  54     -11.151  -4.115   0.466  1.00 97.67           C  
ATOM    841  HA  LEU A  54     -12.037  -3.548   0.752  1.00 97.67           H  
ATOM    842  C   LEU A  54     -10.049  -3.098   0.138  1.00 97.67           C  
ATOM    843  CB  LEU A  54     -10.752  -5.044   1.625  1.00 97.67           C  
ATOM    844  HB2 LEU A  54      -9.885  -5.631   1.320  1.00 97.67           H  
ATOM    845  HB3 LEU A  54     -11.574  -5.733   1.817  1.00 97.67           H  
ATOM    846  O   LEU A  54     -10.134  -1.954   0.571  1.00 97.67           O  
ATOM    847  CG  LEU A  54     -10.411  -4.301   2.933  1.00 97.67           C  
ATOM    848  HG  LEU A  54      -9.552  -3.650   2.774  1.00 97.67           H  
ATOM    849  CD1 LEU A  54     -11.586  -3.475   3.455  1.00 97.67           C  
ATOM    850 HD11 LEU A  54     -11.319  -3.008   4.403  1.00 97.67           H  
ATOM    851 HD12 LEU A  54     -12.463  -4.109   3.583  1.00 97.67           H  
ATOM    852 HD13 LEU A  54     -11.829  -2.682   2.747  1.00 97.67           H  
ATOM    853  CD2 LEU A  54     -10.048  -5.324   4.005  1.00 97.67           C  
ATOM    854 HD21 LEU A  54      -9.234  -5.956   3.649  1.00 97.67           H  
ATOM    855 HD22 LEU A  54      -9.726  -4.818   4.916  1.00 97.67           H  
ATOM    856 HD23 LEU A  54     -10.911  -5.950   4.234  1.00 97.67           H  
ATOM    857  N   GLY A  55      -9.047  -3.487  -0.655  1.00 97.92           N  
ATOM    858  H   GLY A  55      -9.049  -4.432  -1.010  1.00 97.92           H  
ATOM    859  CA  GLY A  55      -7.990  -2.579  -1.099  1.00 97.92           C  
ATOM    860  HA2 GLY A  55      -7.255  -3.139  -1.677  1.00 97.92           H  
ATOM    861  HA3 GLY A  55      -7.510  -2.150  -0.219  1.00 97.92           H  
ATOM    862  C   GLY A  55      -8.514  -1.434  -1.967  1.00 97.92           C  
ATOM    863  O   GLY A  55      -8.119  -0.289  -1.758  1.00 97.92           O  
ATOM    864  N   THR A  56      -9.449  -1.713  -2.880  1.00 97.54           N  
ATOM    865  H   THR A  56      -9.685  -2.678  -3.063  1.00 97.54           H  
ATOM    866  CA  THR A  56     -10.130  -0.688  -3.687  1.00 97.54           C  
ATOM    867  HA  THR A  56      -9.380  -0.110  -4.227  1.00 97.54           H  
ATOM    868  C   THR A  56     -10.914   0.275  -2.801  1.00 97.54           C  
ATOM    869  CB  THR A  56     -11.087  -1.320  -4.711  1.00 97.54           C  
ATOM    870  HB  THR A  56     -11.900  -1.833  -4.197  1.00 97.54           H  
ATOM    871  O   THR A  56     -10.815   1.487  -2.987  1.00 97.54           O  
ATOM    872  CG2 THR A  56     -11.669  -0.302  -5.685  1.00 97.54           C  
ATOM    873 HG21 THR A  56     -12.262   0.441  -5.152  1.00 97.54           H  
ATOM    874 HG22 THR A  56     -10.865   0.201  -6.223  1.00 97.54           H  
ATOM    875 HG23 THR A  56     -12.321  -0.800  -6.403  1.00 97.54           H  
ATOM    876  OG1 THR A  56     -10.412  -2.235  -5.532  1.00 97.54           O  
ATOM    877  HG1 THR A  56     -10.949  -2.328  -6.322  1.00 97.54           H  
ATOM    878  N   TRP A  57     -11.639  -0.238  -1.801  1.00 97.70           N  
ATOM    879  H   TRP A  57     -11.710  -1.242  -1.715  1.00 97.70           H  
ATOM    880  CA  TRP A  57     -12.338   0.599  -0.822  1.00 97.70           C  
ATOM    881  HA  TRP A  57     -13.007   1.280  -1.349  1.00 97.70           H  
ATOM    882  C   TRP A  57     -11.356   1.481  -0.039  1.00 97.70           C  
ATOM    883  CB  TRP A  57     -13.199  -0.276   0.099  1.00 97.70           C  
ATOM    884  HB2 TRP A  57     -12.581  -1.068   0.521  1.00 97.70           H  
ATOM    885  HB3 TRP A  57     -13.978  -0.755  -0.494  1.00 97.70           H  
ATOM    886  O   TRP A  57     -11.551   2.690   0.026  1.00 97.70           O  
ATOM    887  CG  TRP A  57     -13.844   0.462   1.233  1.00 97.70           C  
ATOM    888  CD1 TRP A  57     -14.994   1.176   1.177  1.00 97.70           C  
ATOM    889  HD1 TRP A  57     -15.614   1.289   0.300  1.00 97.70           H  
ATOM    890  CD2 TRP A  57     -13.343   0.633   2.591  1.00 97.70           C  
ATOM    891  CE2 TRP A  57     -14.235   1.487   3.303  1.00 97.70           C  
ATOM    892  CE3 TRP A  57     -12.207   0.169   3.283  1.00 97.70           C  
ATOM    893  HE3 TRP A  57     -11.524  -0.486   2.762  1.00 97.70           H  
ATOM    894  NE1 TRP A  57     -15.239   1.768   2.404  1.00 97.70           N  
ATOM    895  HE1 TRP A  57     -16.018   2.387   2.584  1.00 97.70           H  
ATOM    896  CH2 TRP A  57     -12.817   1.460   5.257  1.00 97.70           C  
ATOM    897  HH2 TRP A  57     -12.576   1.839   6.239  1.00 97.70           H  
ATOM    898  CZ2 TRP A  57     -13.991   1.891   4.621  1.00 97.70           C  
ATOM    899  HZ2 TRP A  57     -14.673   2.571   5.110  1.00 97.70           H  
ATOM    900  CZ3 TRP A  57     -11.940   0.576   4.604  1.00 97.70           C  
ATOM    901  HZ3 TRP A  57     -11.047   0.236   5.107  1.00 97.70           H  
ATOM    902  N   MET A  58     -10.253   0.923   0.475  1.00 98.37           N  
ATOM    903  H   MET A  58     -10.135  -0.075   0.375  1.00 98.37           H  
ATOM    904  CA  MET A  58      -9.226   1.692   1.197  1.00 98.37           C  
ATOM    905  HA  MET A  58      -9.690   2.179   2.054  1.00 98.37           H  
ATOM    906  C   MET A  58      -8.614   2.798   0.326  1.00 98.37           C  
ATOM    907  CB  MET A  58      -8.110   0.759   1.698  1.00 98.37           C  
ATOM    908  HB2 MET A  58      -7.288   1.365   2.078  1.00 98.37           H  
ATOM    909  HB3 MET A  58      -7.738   0.159   0.868  1.00 98.37           H  
ATOM    910  O   MET A  58      -8.426   3.916   0.801  1.00 98.37           O  
ATOM    911  CG  MET A  58      -8.584  -0.172   2.819  1.00 98.37           C  
ATOM    912  HG2 MET A  58      -9.504  -0.660   2.496  1.00 98.37           H  
ATOM    913  HG3 MET A  58      -8.815   0.423   3.703  1.00 98.37           H  
ATOM    914  SD  MET A  58      -7.438  -1.499   3.275  1.00 98.37           S  
ATOM    915  CE  MET A  58      -6.151  -0.525   4.075  1.00 98.37           C  
ATOM    916  HE1 MET A  58      -5.384  -1.197   4.461  1.00 98.37           H  
ATOM    917  HE2 MET A  58      -5.705   0.155   3.350  1.00 98.37           H  
ATOM    918  HE3 MET A  58      -6.581   0.043   4.900  1.00 98.37           H  
ATOM    919  N   PHE A  59      -8.340   2.508  -0.949  1.00 97.51           N  
ATOM    920  H   PHE A  59      -8.492   1.565  -1.275  1.00 97.51           H  
ATOM    921  CA  PHE A  59      -7.879   3.508  -1.912  1.00 97.51           C  
ATOM    922  HA  PHE A  59      -6.974   3.978  -1.526  1.00 97.51           H  
ATOM    923  C   PHE A  59      -8.918   4.622  -2.102  1.00 97.51           C  
ATOM    924  CB  PHE A  59      -7.532   2.814  -3.238  1.00 97.51           C  
ATOM    925  HB2 PHE A  59      -8.409   2.289  -3.615  1.00 97.51           H  
ATOM    926  HB3 PHE A  59      -6.762   2.065  -3.052  1.00 97.51           H  
ATOM    927  O   PHE A  59      -8.569   5.798  -2.013  1.00 97.51           O  
ATOM    928  CG  PHE A  59      -7.041   3.763  -4.315  1.00 97.51           C  
ATOM    929  CD1 PHE A  59      -7.965   4.428  -5.142  1.00 97.51           C  
ATOM    930  HD1 PHE A  59      -9.025   4.266  -5.010  1.00 97.51           H  
ATOM    931  CD2 PHE A  59      -5.664   3.991  -4.492  1.00 97.51           C  
ATOM    932  HD2 PHE A  59      -4.944   3.471  -3.878  1.00 97.51           H  
ATOM    933  CE1 PHE A  59      -7.516   5.308  -6.139  1.00 97.51           C  
ATOM    934  HE1 PHE A  59      -8.234   5.798  -6.780  1.00 97.51           H  
ATOM    935  CE2 PHE A  59      -5.216   4.898  -5.468  1.00 97.51           C  
ATOM    936  HE2 PHE A  59      -4.159   5.084  -5.589  1.00 97.51           H  
ATOM    937  CZ  PHE A  59      -6.142   5.563  -6.288  1.00 97.51           C  
ATOM    938  HZ  PHE A  59      -5.797   6.267  -7.030  1.00 97.51           H  
ATOM    939  N   SER A  60     -10.193   4.267  -2.298  1.00 96.64           N  
ATOM    940  H   SER A  60     -10.414   3.283  -2.352  1.00 96.64           H  
ATOM    941  CA  SER A  60     -11.291   5.231  -2.454  1.00 96.64           C  
ATOM    942  HA  SER A  60     -11.087   5.860  -3.321  1.00 96.64           H  
ATOM    943  C   SER A  60     -11.440   6.141  -1.234  1.00 96.64           C  
ATOM    944  CB  SER A  60     -12.606   4.486  -2.702  1.00 96.64           C  
ATOM    945  HB2 SER A  60     -12.469   3.781  -3.521  1.00 96.64           H  
ATOM    946  HB3 SER A  60     -12.900   3.932  -1.810  1.00 96.64           H  
ATOM    947  O   SER A  60     -11.554   7.354  -1.388  1.00 96.64           O  
ATOM    948  OG  SER A  60     -13.631   5.393  -3.055  1.00 96.64           O  
ATOM    949  HG  SER A  60     -13.843   5.967  -2.315  1.00 96.64           H  
ATOM    950  N   VAL A  61     -11.372   5.580  -0.021  1.00 97.24           N  
ATOM    951  H   VAL A  61     -11.310   4.574   0.038  1.00 97.24           H  
ATOM    952  CA  VAL A  61     -11.412   6.357   1.229  1.00 97.24           C  
ATOM    953  HA  VAL A  61     -12.325   6.951   1.243  1.00 97.24           H  
ATOM    954  C   VAL A  61     -10.241   7.337   1.288  1.00 97.24           C  
ATOM    955  CB  VAL A  61     -11.419   5.422   2.454  1.00 97.24           C  
ATOM    956  HB  VAL A  61     -10.587   4.721   2.381  1.00 97.24           H  
ATOM    957  O   VAL A  61     -10.435   8.508   1.601  1.00 97.24           O  
ATOM    958  CG1 VAL A  61     -11.303   6.171   3.789  1.00 97.24           C  
ATOM    959 HG11 VAL A  61     -11.317   5.455   4.611  1.00 97.24           H  
ATOM    960 HG12 VAL A  61     -12.146   6.852   3.903  1.00 97.24           H  
ATOM    961 HG13 VAL A  61     -10.369   6.731   3.841  1.00 97.24           H  
ATOM    962  CG2 VAL A  61     -12.730   4.633   2.517  1.00 97.24           C  
ATOM    963 HG21 VAL A  61     -12.847   3.997   1.639  1.00 97.24           H  
ATOM    964 HG22 VAL A  61     -12.742   4.001   3.405  1.00 97.24           H  
ATOM    965 HG23 VAL A  61     -13.573   5.323   2.543  1.00 97.24           H  
ATOM    966  N   CYS A  62      -9.025   6.912   0.936  1.00 97.07           N  
ATOM    967  H   CYS A  62      -8.883   5.942   0.693  1.00 97.07           H  
ATOM    968  CA  CYS A  62      -7.895   7.840   0.875  1.00 97.07           C  
ATOM    969  HA  CYS A  62      -7.774   8.308   1.852  1.00 97.07           H  
ATOM    970  C   CYS A  62      -8.121   8.986  -0.113  1.00 97.07           C  
ATOM    971  CB  CYS A  62      -6.612   7.091   0.524  1.00 97.07           C  
ATOM    972  HB2 CYS A  62      -6.799   6.380  -0.282  1.00 97.07           H  
ATOM    973  HB3 CYS A  62      -5.856   7.806   0.200  1.00 97.07           H  
ATOM    974  O   CYS A  62      -7.761  10.116   0.203  1.00 97.07           O  
ATOM    975  SG  CYS A  62      -6.015   6.244   2.001  1.00 97.07           S  
ATOM    976  HG  CYS A  62      -4.899   5.748   1.460  1.00 97.07           H  
ATOM    977  N   GLN A  63      -8.735   8.731  -1.271  1.00 94.90           N  
ATOM    978  H   GLN A  63      -9.022   7.785  -1.479  1.00 94.90           H  
ATOM    979  CA  GLN A  63      -9.058   9.801  -2.217  1.00 94.90           C  
ATOM    980  HA  GLN A  63      -8.156  10.385  -2.400  1.00 94.90           H  
ATOM    981  C   GLN A  63     -10.099  10.772  -1.652  1.00 94.90           C  
ATOM    982  CB  GLN A  63      -9.543   9.231  -3.555  1.00 94.90           C  
ATOM    983  HB2 GLN A  63      -9.844  10.072  -4.181  1.00 94.90           H  
ATOM    984  HB3 GLN A  63     -10.415   8.594  -3.406  1.00 94.90           H  
ATOM    985  O   GLN A  63      -9.899  11.981  -1.724  1.00 94.90           O  
ATOM    986  CG  GLN A  63      -8.457   8.445  -4.295  1.00 94.90           C  
ATOM    987  HG2 GLN A  63      -7.503   8.963  -4.196  1.00 94.90           H  
ATOM    988  HG3 GLN A  63      -8.352   7.448  -3.868  1.00 94.90           H  
ATOM    989  CD  GLN A  63      -8.803   8.313  -5.770  1.00 94.90           C  
ATOM    990  NE2 GLN A  63      -8.051   8.938  -6.650  1.00 94.90           N  
ATOM    991 HE21 GLN A  63      -7.297   9.530  -6.331  1.00 94.90           H  
ATOM    992 HE22 GLN A  63      -8.397   8.928  -7.599  1.00 94.90           H  
ATOM    993  OE1 GLN A  63      -9.758   7.676  -6.176  1.00 94.90           O  
ATOM    994  N   GLU A  64     -11.178  10.259  -1.058  1.00 95.58           N  
ATOM    995  H   GLU A  64     -11.289   9.255  -1.039  1.00 95.58           H  
ATOM    996  CA  GLU A  64     -12.249  11.078  -0.479  1.00 95.58           C  
ATOM    997  HA  GLU A  64     -12.674  11.713  -1.256  1.00 95.58           H  
ATOM    998  C   GLU A  64     -11.732  11.998   0.637  1.00 95.58           C  
ATOM    999  CB  GLU A  64     -13.348  10.140   0.043  1.00 95.58           C  
ATOM   1000  HB2 GLU A  64     -12.951   9.541   0.863  1.00 95.58           H  
ATOM   1001  HB3 GLU A  64     -13.643   9.471  -0.765  1.00 95.58           H  
ATOM   1002  O   GLU A  64     -12.085  13.177   0.702  1.00 95.58           O  
ATOM   1003  CG  GLU A  64     -14.588  10.907   0.529  1.00 95.58           C  
ATOM   1004  HG2 GLU A  64     -14.290  11.612   1.305  1.00 95.58           H  
ATOM   1005  HG3 GLU A  64     -14.997  11.477  -0.306  1.00 95.58           H  
ATOM   1006  CD  GLU A  64     -15.679   9.990   1.101  1.00 95.58           C  
ATOM   1007  OE1 GLU A  64     -16.517  10.518   1.869  1.00 95.58           O  
ATOM   1008  OE2 GLU A  64     -15.670   8.780   0.780  1.00 95.58           O  
ATOM   1009  N   TYR A  65     -10.840  11.479   1.483  1.00 96.34           N  
ATOM   1010  H   TYR A  65     -10.614  10.500   1.382  1.00 96.34           H  
ATOM   1011  CA  TYR A  65     -10.264  12.216   2.608  1.00 96.34           C  
ATOM   1012  HA  TYR A  65     -10.944  13.031   2.855  1.00 96.34           H  
ATOM   1013  C   TYR A  65      -8.929  12.905   2.286  1.00 96.34           C  
ATOM   1014  CB  TYR A  65     -10.215  11.306   3.844  1.00 96.34           C  
ATOM   1015  HB2 TYR A  65      -9.648  11.797   4.635  1.00 96.34           H  
ATOM   1016  HB3 TYR A  65      -9.693  10.382   3.593  1.00 96.34           H  
ATOM   1017  O   TYR A  65      -8.291  13.424   3.199  1.00 96.34           O  
ATOM   1018  CG  TYR A  65     -11.594  10.985   4.392  1.00 96.34           C  
ATOM   1019  CD1 TYR A  65     -12.272  11.928   5.188  1.00 96.34           C  
ATOM   1020  HD1 TYR A  65     -11.801  12.874   5.409  1.00 96.34           H  
ATOM   1021  CD2 TYR A  65     -12.227   9.775   4.061  1.00 96.34           C  
ATOM   1022  HD2 TYR A  65     -11.730   9.061   3.422  1.00 96.34           H  
ATOM   1023  CE1 TYR A  65     -13.582  11.661   5.636  1.00 96.34           C  
ATOM   1024  HE1 TYR A  65     -14.123  12.403   6.204  1.00 96.34           H  
ATOM   1025  CE2 TYR A  65     -13.519   9.489   4.527  1.00 96.34           C  
ATOM   1026  HE2 TYR A  65     -14.021   8.581   4.229  1.00 96.34           H  
ATOM   1027  OH  TYR A  65     -15.456  10.163   5.757  1.00 96.34           O  
ATOM   1028  HH  TYR A  65     -16.023  10.934   5.686  1.00 96.34           H  
ATOM   1029  CZ  TYR A  65     -14.203  10.434   5.311  1.00 96.34           C  
ATOM   1030  N   ASN A  66      -8.524  12.964   1.010  1.00 95.09           N  
ATOM   1031  H   ASN A  66      -9.109  12.527   0.313  1.00 95.09           H  
ATOM   1032  CA  ASN A  66      -7.273  13.585   0.543  1.00 95.09           C  
ATOM   1033  HA  ASN A  66      -7.135  13.262  -0.489  1.00 95.09           H  
ATOM   1034  C   ASN A  66      -6.018  13.096   1.294  1.00 95.09           C  
ATOM   1035  CB  ASN A  66      -7.401  15.119   0.525  1.00 95.09           C  
ATOM   1036  HB2 ASN A  66      -7.527  15.487   1.543  1.00 95.09           H  
ATOM   1037  HB3 ASN A  66      -6.481  15.546   0.126  1.00 95.09           H  
ATOM   1038  O   ASN A  66      -5.127  13.883   1.613  1.00 95.09           O  
ATOM   1039  CG  ASN A  66      -8.539  15.602  -0.346  1.00 95.09           C  
ATOM   1040  ND2 ASN A  66      -9.638  16.004   0.243  1.00 95.09           N  
ATOM   1041 HD21 ASN A  66      -9.744  15.829   1.232  1.00 95.09           H  
ATOM   1042 HD22 ASN A  66     -10.433  16.118  -0.370  1.00 95.09           H  
ATOM   1043  OD1 ASN A  66      -8.458  15.621  -1.561  1.00 95.09           O  
ATOM   1044  N   LEU A  67      -5.960  11.798   1.592  1.00 95.25           N  
ATOM   1045  H   LEU A  67      -6.694  11.206   1.231  1.00 95.25           H  
ATOM   1046  CA  LEU A  67      -4.811  11.164   2.234  1.00 95.25           C  
ATOM   1047  HA  LEU A  67      -4.393  11.859   2.962  1.00 95.25           H  
ATOM   1048  C   LEU A  67      -3.708  10.873   1.212  1.00 95.25           C  
ATOM   1049  CB  LEU A  67      -5.240   9.887   2.979  1.00 95.25           C  
ATOM   1050  HB2 LEU A  67      -5.572   9.162   2.237  1.00 95.25           H  
ATOM   1051  HB3 LEU A  67      -4.367   9.473   3.484  1.00 95.25           H  
ATOM   1052  O   LEU A  67      -3.956  10.620   0.031  1.00 95.25           O  
ATOM   1053  CG  LEU A  67      -6.363  10.083   4.014  1.00 95.25           C  
ATOM   1054  HG  LEU A  67      -7.260  10.438   3.506  1.00 95.25           H  
ATOM   1055  CD1 LEU A  67      -6.705   8.756   4.692  1.00 95.25           C  
ATOM   1056 HD11 LEU A  67      -5.885   8.436   5.336  1.00 95.25           H  
ATOM   1057 HD12 LEU A  67      -6.902   7.991   3.941  1.00 95.25           H  
ATOM   1058 HD13 LEU A  67      -7.614   8.883   5.280  1.00 95.25           H  
ATOM   1059  CD2 LEU A  67      -5.987  11.078   5.114  1.00 95.25           C  
ATOM   1060 HD21 LEU A  67      -6.776  11.124   5.865  1.00 95.25           H  
ATOM   1061 HD22 LEU A  67      -5.045  10.796   5.583  1.00 95.25           H  
ATOM   1062 HD23 LEU A  67      -5.881  12.074   4.684  1.00 95.25           H  
ATOM   1063  N   GLU A  68      -2.468  10.875   1.682  1.00 91.88           N  
ATOM   1064  H   GLU A  68      -2.324  11.127   2.650  1.00 91.88           H  
ATOM   1065  CA  GLU A  68      -1.282  10.689   0.857  1.00 91.88           C  
ATOM   1066  HA  GLU A  68      -1.366  11.389   0.026  1.00 91.88           H  
ATOM   1067  C   GLU A  68      -1.194   9.250   0.302  1.00 91.88           C  
ATOM   1068  CB  GLU A  68      -0.015  11.048   1.659  1.00 91.88           C  
ATOM   1069  HB2 GLU A  68       0.838  10.895   0.997  1.00 91.88           H  
ATOM   1070  HB3 GLU A  68       0.107  10.362   2.497  1.00 91.88           H  
ATOM   1071  O   GLU A  68      -1.572   8.296   0.989  1.00 91.88           O  
ATOM   1072  CG  GLU A  68       0.048  12.508   2.161  1.00 91.88           C  
ATOM   1073  HG2 GLU A  68       1.101  12.762   2.276  1.00 91.88           H  
ATOM   1074  HG3 GLU A  68      -0.359  13.165   1.392  1.00 91.88           H  
ATOM   1075  CD  GLU A  68      -0.655  12.784   3.510  1.00 91.88           C  
ATOM   1076  OE1 GLU A  68      -0.385  13.844   4.114  1.00 91.88           O  
ATOM   1077  OE2 GLU A  68      -1.459  11.943   3.979  1.00 91.88           O  
ATOM   1078  N   PRO A  69      -0.607   9.031  -0.894  1.00 93.21           N  
ATOM   1079  CA  PRO A  69      -0.407   7.687  -1.458  1.00 93.21           C  
ATOM   1080  HA  PRO A  69      -1.379   7.276  -1.728  1.00 93.21           H  
ATOM   1081  C   PRO A  69       0.302   6.711  -0.501  1.00 93.21           C  
ATOM   1082  CB  PRO A  69       0.423   7.919  -2.728  1.00 93.21           C  
ATOM   1083  HB2 PRO A  69       0.211   7.183  -3.504  1.00 93.21           H  
ATOM   1084  HB3 PRO A  69       1.486   7.921  -2.490  1.00 93.21           H  
ATOM   1085  O   PRO A  69      -0.015   5.520  -0.454  1.00 93.21           O  
ATOM   1086  CG  PRO A  69       0.005   9.318  -3.173  1.00 93.21           C  
ATOM   1087  HG2 PRO A  69       0.767   9.792  -3.790  1.00 93.21           H  
ATOM   1088  HG3 PRO A  69      -0.943   9.263  -3.707  1.00 93.21           H  
ATOM   1089  CD  PRO A  69      -0.192  10.051  -1.849  1.00 93.21           C  
ATOM   1090  HD2 PRO A  69       0.749  10.495  -1.525  1.00 93.21           H  
ATOM   1091  HD3 PRO A  69      -0.954  10.821  -1.972  1.00 93.21           H  
ATOM   1092  N   ASN A  70       1.214   7.233   0.324  1.00 95.04           N  
ATOM   1093  H   ASN A  70       1.425   8.216   0.223  1.00 95.04           H  
ATOM   1094  CA  ASN A  70       1.929   6.478   1.353  1.00 95.04           C  
ATOM   1095  HA  ASN A  70       2.490   5.671   0.882  1.00 95.04           H  
ATOM   1096  C   ASN A  70       0.984   5.835   2.378  1.00 95.04           C  
ATOM   1097  CB  ASN A  70       2.909   7.429   2.065  1.00 95.04           C  
ATOM   1098  HB2 ASN A  70       3.385   6.896   2.888  1.00 95.04           H  
ATOM   1099  HB3 ASN A  70       2.365   8.279   2.477  1.00 95.04           H  
ATOM   1100  O   ASN A  70       1.274   4.750   2.876  1.00 95.04           O  
ATOM   1101  CG  ASN A  70       4.013   7.936   1.157  1.00 95.04           C  
ATOM   1102  ND2 ASN A  70       4.699   8.986   1.529  1.00 95.04           N  
ATOM   1103 HD21 ASN A  70       4.492   9.478   2.386  1.00 95.04           H  
ATOM   1104 HD22 ASN A  70       5.482   9.231   0.939  1.00 95.04           H  
ATOM   1105  OD1 ASN A  70       4.266   7.401   0.097  1.00 95.04           O  
ATOM   1106  N   VAL A  71      -0.155   6.470   2.672  1.00 97.81           N  
ATOM   1107  H   VAL A  71      -0.384   7.318   2.174  1.00 97.81           H  
ATOM   1108  CA  VAL A  71      -1.158   5.941   3.602  1.00 97.81           C  
ATOM   1109  HA  VAL A  71      -0.658   5.660   4.529  1.00 97.81           H  
ATOM   1110  C   VAL A  71      -1.798   4.681   3.031  1.00 97.81           C  
ATOM   1111  CB  VAL A  71      -2.226   7.002   3.937  1.00 97.81           C  
ATOM   1112  HB  VAL A  71      -2.733   7.315   3.025  1.00 97.81           H  
ATOM   1113  O   VAL A  71      -1.882   3.680   3.738  1.00 97.81           O  
ATOM   1114  CG1 VAL A  71      -3.283   6.436   4.887  1.00 97.81           C  
ATOM   1115 HG11 VAL A  71      -3.938   7.237   5.232  1.00 97.81           H  
ATOM   1116 HG12 VAL A  71      -2.806   5.958   5.743  1.00 97.81           H  
ATOM   1117 HG13 VAL A  71      -3.895   5.707   4.356  1.00 97.81           H  
ATOM   1118  CG2 VAL A  71      -1.599   8.232   4.604  1.00 97.81           C  
ATOM   1119 HG21 VAL A  71      -2.371   8.970   4.819  1.00 97.81           H  
ATOM   1120 HG22 VAL A  71      -1.099   7.950   5.530  1.00 97.81           H  
ATOM   1121 HG23 VAL A  71      -0.879   8.705   3.935  1.00 97.81           H  
ATOM   1122  N   VAL A  72      -2.184   4.684   1.747  1.00 97.49           N  
ATOM   1123  H   VAL A  72      -2.030   5.521   1.203  1.00 97.49           H  
ATOM   1124  CA  VAL A  72      -2.720   3.480   1.085  1.00 97.49           C  
ATOM   1125  HA  VAL A  72      -3.570   3.115   1.662  1.00 97.49           H  
ATOM   1126  C   VAL A  72      -1.663   2.380   1.077  1.00 97.49           C  
ATOM   1127  CB  VAL A  72      -3.190   3.739  -0.362  1.00 97.49           C  
ATOM   1128  HB  VAL A  72      -2.343   4.057  -0.968  1.00 97.49           H  
ATOM   1129  O   VAL A  72      -1.933   1.276   1.541  1.00 97.49           O  
ATOM   1130  CG1 VAL A  72      -3.786   2.465  -0.980  1.00 97.49           C  
ATOM   1131 HG11 VAL A  72      -3.025   1.691  -1.073  1.00 97.49           H  
ATOM   1132 HG12 VAL A  72      -4.164   2.675  -1.980  1.00 97.49           H  
ATOM   1133 HG13 VAL A  72      -4.604   2.092  -0.364  1.00 97.49           H  
ATOM   1134  CG2 VAL A  72      -4.269   4.816  -0.446  1.00 97.49           C  
ATOM   1135 HG21 VAL A  72      -3.899   5.754  -0.031  1.00 97.49           H  
ATOM   1136 HG22 VAL A  72      -4.528   4.995  -1.489  1.00 97.49           H  
ATOM   1137 HG23 VAL A  72      -5.161   4.477   0.081  1.00 97.49           H  
ATOM   1138  N   ALA A  73      -0.453   2.679   0.596  1.00 97.96           N  
ATOM   1139  H   ALA A  73      -0.277   3.619   0.271  1.00 97.96           H  
ATOM   1140  CA  ALA A  73       0.615   1.688   0.478  1.00 97.96           C  
ATOM   1141  HA  ALA A  73       0.282   0.898  -0.195  1.00 97.96           H  
ATOM   1142  C   ALA A  73       0.940   1.026   1.828  1.00 97.96           C  
ATOM   1143  CB  ALA A  73       1.843   2.369  -0.139  1.00 97.96           C  
ATOM   1144  HB1 ALA A  73       2.651   1.645  -0.241  1.00 97.96           H  
ATOM   1145  HB2 ALA A  73       1.594   2.762  -1.125  1.00 97.96           H  
ATOM   1146  HB3 ALA A  73       2.178   3.190   0.494  1.00 97.96           H  
ATOM   1147  O   ALA A  73       1.021  -0.202   1.914  1.00 97.96           O  
ATOM   1148  N   LEU A  74       1.048   1.823   2.897  1.00 98.39           N  
ATOM   1149  H   LEU A  74       0.995   2.824   2.771  1.00 98.39           H  
ATOM   1150  CA  LEU A  74       1.297   1.311   4.240  1.00 98.39           C  
ATOM   1151  HA  LEU A  74       2.152   0.637   4.181  1.00 98.39           H  
ATOM   1152  C   LEU A  74       0.115   0.510   4.780  1.00 98.39           C  
ATOM   1153  CB  LEU A  74       1.633   2.482   5.175  1.00 98.39           C  
ATOM   1154  HB2 LEU A  74       0.753   3.118   5.275  1.00 98.39           H  
ATOM   1155  HB3 LEU A  74       2.411   3.097   4.722  1.00 98.39           H  
ATOM   1156  O   LEU A  74       0.312  -0.563   5.343  1.00 98.39           O  
ATOM   1157  CG  LEU A  74       2.100   2.043   6.574  1.00 98.39           C  
ATOM   1158  HG  LEU A  74       1.275   1.563   7.100  1.00 98.39           H  
ATOM   1159  CD1 LEU A  74       3.287   1.080   6.505  1.00 98.39           C  
ATOM   1160 HD11 LEU A  74       3.722   0.960   7.497  1.00 98.39           H  
ATOM   1161 HD12 LEU A  74       4.058   1.479   5.846  1.00 98.39           H  
ATOM   1162 HD13 LEU A  74       2.962   0.100   6.155  1.00 98.39           H  
ATOM   1163  CD2 LEU A  74       2.527   3.270   7.374  1.00 98.39           C  
ATOM   1164 HD21 LEU A  74       2.737   2.983   8.405  1.00 98.39           H  
ATOM   1165 HD22 LEU A  74       3.435   3.692   6.945  1.00 98.39           H  
ATOM   1166 HD23 LEU A  74       1.739   4.022   7.359  1.00 98.39           H  
ATOM   1167  N   ALA A  75      -1.113   0.996   4.598  1.00 98.68           N  
ATOM   1168  H   ALA A  75      -1.229   1.879   4.123  1.00 98.68           H  
ATOM   1169  CA  ALA A  75      -2.301   0.316   5.097  1.00 98.68           C  
ATOM   1170  HA  ALA A  75      -2.185   0.161   6.170  1.00 98.68           H  
ATOM   1171  C   ALA A  75      -2.485  -1.063   4.443  1.00 98.68           C  
ATOM   1172  CB  ALA A  75      -3.506   1.227   4.874  1.00 98.68           C  
ATOM   1173  HB1 ALA A  75      -3.719   1.324   3.810  1.00 98.68           H  
ATOM   1174  HB2 ALA A  75      -4.366   0.819   5.405  1.00 98.68           H  
ATOM   1175  HB3 ALA A  75      -3.305   2.217   5.283  1.00 98.68           H  
ATOM   1176  O   ALA A  75      -2.820  -2.028   5.131  1.00 98.68           O  
ATOM   1177  N   LEU A  76      -2.213  -1.175   3.140  1.00 98.49           N  
ATOM   1178  H   LEU A  76      -1.953  -0.339   2.636  1.00 98.49           H  
ATOM   1179  CA  LEU A  76      -2.221  -2.447   2.418  1.00 98.49           C  
ATOM   1180  HA  LEU A  76      -3.161  -2.961   2.619  1.00 98.49           H  
ATOM   1181  C   LEU A  76      -1.108  -3.386   2.912  1.00 98.49           C  
ATOM   1182  CB  LEU A  76      -2.118  -2.170   0.907  1.00 98.49           C  
ATOM   1183  HB2 LEU A  76      -1.990  -3.123   0.393  1.00 98.49           H  
ATOM   1184  HB3 LEU A  76      -1.218  -1.586   0.718  1.00 98.49           H  
ATOM   1185  O   LEU A  76      -1.383  -4.551   3.189  1.00 98.49           O  
ATOM   1186  CG  LEU A  76      -3.322  -1.424   0.287  1.00 98.49           C  
ATOM   1187  HG  LEU A  76      -3.342  -0.392   0.638  1.00 98.49           H  
ATOM   1188  CD1 LEU A  76      -3.179  -1.385  -1.230  1.00 98.49           C  
ATOM   1189 HD11 LEU A  76      -2.230  -0.917  -1.492  1.00 98.49           H  
ATOM   1190 HD12 LEU A  76      -3.212  -2.398  -1.631  1.00 98.49           H  
ATOM   1191 HD13 LEU A  76      -3.983  -0.795  -1.669  1.00 98.49           H  
ATOM   1192  CD2 LEU A  76      -4.681  -2.015   0.639  1.00 98.49           C  
ATOM   1193 HD21 LEU A  76      -4.671  -3.099   0.524  1.00 98.49           H  
ATOM   1194 HD22 LEU A  76      -4.917  -1.774   1.675  1.00 98.49           H  
ATOM   1195 HD23 LEU A  76      -5.445  -1.566   0.004  1.00 98.49           H  
ATOM   1196  N   ASN A  77       0.114  -2.880   3.120  1.00 98.16           N  
ATOM   1197  H   ASN A  77       0.292  -1.918   2.868  1.00 98.16           H  
ATOM   1198  CA  ASN A  77       1.217  -3.678   3.667  1.00 98.16           C  
ATOM   1199  HA  ASN A  77       1.343  -4.560   3.039  1.00 98.16           H  
ATOM   1200  C   ASN A  77       0.928  -4.181   5.095  1.00 98.16           C  
ATOM   1201  CB  ASN A  77       2.513  -2.848   3.623  1.00 98.16           C  
ATOM   1202  HB2 ASN A  77       2.425  -1.983   4.279  1.00 98.16           H  
ATOM   1203  HB3 ASN A  77       2.685  -2.490   2.608  1.00 98.16           H  
ATOM   1204  O   ASN A  77       1.165  -5.350   5.399  1.00 98.16           O  
ATOM   1205  CG  ASN A  77       3.714  -3.670   4.066  1.00 98.16           C  
ATOM   1206  ND2 ASN A  77       4.304  -4.418   3.160  1.00 98.16           N  
ATOM   1207 HD21 ASN A  77       3.976  -4.418   2.205  1.00 98.16           H  
ATOM   1208 HD22 ASN A  77       5.075  -5.013   3.426  1.00 98.16           H  
ATOM   1209  OD1 ASN A  77       4.098  -3.673   5.227  1.00 98.16           O  
ATOM   1210  N   LEU A  78       0.378  -3.327   5.964  1.00 98.58           N  
ATOM   1211  H   LEU A  78       0.238  -2.374   5.660  1.00 98.58           H  
ATOM   1212  CA  LEU A  78      -0.048  -3.695   7.318  1.00 98.58           C  
ATOM   1213  HA  LEU A  78       0.806  -4.088   7.871  1.00 98.58           H  
ATOM   1214  C   LEU A  78      -1.108  -4.795   7.293  1.00 98.58           C  
ATOM   1215  CB  LEU A  78      -0.624  -2.460   8.034  1.00 98.58           C  
ATOM   1216  HB2 LEU A  78      -1.196  -2.791   8.901  1.00 98.58           H  
ATOM   1217  HB3 LEU A  78      -1.320  -1.962   7.359  1.00 98.58           H  
ATOM   1218  O   LEU A  78      -0.999  -5.767   8.043  1.00 98.58           O  
ATOM   1219  CG  LEU A  78       0.420  -1.439   8.510  1.00 98.58           C  
ATOM   1220  HG  LEU A  78       1.079  -1.153   7.691  1.00 98.58           H  
ATOM   1221  CD1 LEU A  78      -0.294  -0.194   9.041  1.00 98.58           C  
ATOM   1222 HD11 LEU A  78      -0.906   0.239   8.250  1.00 98.58           H  
ATOM   1223 HD12 LEU A  78       0.445   0.547   9.347  1.00 98.58           H  
ATOM   1224 HD13 LEU A  78      -0.931  -0.450   9.888  1.00 98.58           H  
ATOM   1225  CD2 LEU A  78       1.262  -2.005   9.646  1.00 98.58           C  
ATOM   1226 HD21 LEU A  78       0.611  -2.350  10.450  1.00 98.58           H  
ATOM   1227 HD22 LEU A  78       1.898  -1.204  10.024  1.00 98.58           H  
ATOM   1228 HD23 LEU A  78       1.895  -2.815   9.283  1.00 98.58           H  
ATOM   1229  N   LEU A  79      -2.106  -4.652   6.417  1.00 98.60           N  
ATOM   1230  H   LEU A  79      -2.131  -3.819   5.846  1.00 98.60           H  
ATOM   1231  CA  LEU A  79      -3.162  -5.638   6.236  1.00 98.60           C  
ATOM   1232  HA  LEU A  79      -3.660  -5.780   7.195  1.00 98.60           H  
ATOM   1233  C   LEU A  79      -2.572  -6.985   5.814  1.00 98.60           C  
ATOM   1234  CB  LEU A  79      -4.176  -5.092   5.216  1.00 98.60           C  
ATOM   1235  HB2 LEU A  79      -3.657  -4.876   4.282  1.00 98.60           H  
ATOM   1236  HB3 LEU A  79      -4.581  -4.153   5.594  1.00 98.60           H  
ATOM   1237  O   LEU A  79      -2.819  -7.991   6.473  1.00 98.60           O  
ATOM   1238  CG  LEU A  79      -5.338  -6.047   4.906  1.00 98.60           C  
ATOM   1239  HG  LEU A  79      -4.954  -6.975   4.480  1.00 98.60           H  
ATOM   1240  CD1 LEU A  79      -6.157  -6.368   6.160  1.00 98.60           C  
ATOM   1241 HD11 LEU A  79      -6.400  -5.445   6.685  1.00 98.60           H  
ATOM   1242 HD12 LEU A  79      -5.581  -7.020   6.817  1.00 98.60           H  
ATOM   1243 HD13 LEU A  79      -7.084  -6.870   5.882  1.00 98.60           H  
ATOM   1244  CD2 LEU A  79      -6.266  -5.400   3.880  1.00 98.60           C  
ATOM   1245 HD21 LEU A  79      -5.685  -5.039   3.032  1.00 98.60           H  
ATOM   1246 HD22 LEU A  79      -6.990  -6.136   3.530  1.00 98.60           H  
ATOM   1247 HD23 LEU A  79      -6.786  -4.552   4.325  1.00 98.60           H  
ATOM   1248  N   ASP A  80      -1.745  -7.005   4.774  1.00 98.05           N  
ATOM   1249  H   ASP A  80      -1.575  -6.146   4.271  1.00 98.05           H  
ATOM   1250  CA  ASP A  80      -1.161  -8.240   4.246  1.00 98.05           C  
ATOM   1251  HA  ASP A  80      -1.963  -8.951   4.047  1.00 98.05           H  
ATOM   1252  C   ASP A  80      -0.225  -8.912   5.261  1.00 98.05           C  
ATOM   1253  CB  ASP A  80      -0.463  -7.927   2.916  1.00 98.05           C  
ATOM   1254  HB2 ASP A  80       0.236  -7.105   3.075  1.00 98.05           H  
ATOM   1255  HB3 ASP A  80       0.080  -8.812   2.586  1.00 98.05           H  
ATOM   1256  O   ASP A  80      -0.285 -10.127   5.457  1.00 98.05           O  
ATOM   1257  CG  ASP A  80      -1.455  -7.532   1.820  1.00 98.05           C  
ATOM   1258  OD1 ASP A  80      -2.625  -7.975   1.884  1.00 98.05           O  
ATOM   1259  OD2 ASP A  80      -1.114  -6.727   0.929  1.00 98.05           O  
ATOM   1260  N   ARG A  81       0.565  -8.131   6.009  1.00 97.67           N  
ATOM   1261  H   ARG A  81       0.577  -7.142   5.803  1.00 97.67           H  
ATOM   1262  CA  ARG A  81       1.396  -8.647   7.109  1.00 97.67           C  
ATOM   1263  HA  ARG A  81       1.996  -9.474   6.729  1.00 97.67           H  
ATOM   1264  C   ARG A  81       0.570  -9.222   8.252  1.00 97.67           C  
ATOM   1265  CB  ARG A  81       2.327  -7.548   7.626  1.00 97.67           C  
ATOM   1266  HB2 ARG A  81       1.752  -6.638   7.798  1.00 97.67           H  
ATOM   1267  HB3 ARG A  81       2.753  -7.870   8.576  1.00 97.67           H  
ATOM   1268  O   ARG A  81       0.940 -10.261   8.797  1.00 97.67           O  
ATOM   1269  CG  ARG A  81       3.471  -7.269   6.640  1.00 97.67           C  
ATOM   1270  HG2 ARG A  81       4.125  -8.139   6.575  1.00 97.67           H  
ATOM   1271  HG3 ARG A  81       3.067  -7.070   5.647  1.00 97.67           H  
ATOM   1272  CD  ARG A  81       4.280  -6.048   7.077  1.00 97.67           C  
ATOM   1273  HD2 ARG A  81       3.600  -5.196   7.102  1.00 97.67           H  
ATOM   1274  HD3 ARG A  81       5.050  -5.854   6.331  1.00 97.67           H  
ATOM   1275  NE  ARG A  81       4.903  -6.236   8.401  1.00 97.67           N  
ATOM   1276  HE  ARG A  81       5.050  -7.189   8.699  1.00 97.67           H  
ATOM   1277  NH1 ARG A  81       5.198  -4.007   8.877  1.00 97.67           N  
ATOM   1278 HH11 ARG A  81       4.920  -3.763   7.937  1.00 97.67           H  
ATOM   1279 HH12 ARG A  81       5.506  -3.271   9.496  1.00 97.67           H  
ATOM   1280  NH2 ARG A  81       5.624  -5.537  10.436  1.00 97.67           N  
ATOM   1281 HH21 ARG A  81       5.561  -6.483  10.784  1.00 97.67           H  
ATOM   1282 HH22 ARG A  81       5.670  -4.740  11.055  1.00 97.67           H  
ATOM   1283  CZ  ARG A  81       5.244  -5.263   9.223  1.00 97.67           C  
ATOM   1284  N   LEU A  82      -0.546  -8.591   8.616  1.00 97.87           N  
ATOM   1285  H   LEU A  82      -0.792  -7.731   8.146  1.00 97.87           H  
ATOM   1286  CA  LEU A  82      -1.458  -9.141   9.619  1.00 97.87           C  
ATOM   1287  HA  LEU A  82      -0.879  -9.358  10.516  1.00 97.87           H  
ATOM   1288  C   LEU A  82      -2.073 -10.461   9.130  1.00 97.87           C  
ATOM   1289  CB  LEU A  82      -2.535  -8.097   9.964  1.00 97.87           C  
ATOM   1290  HB2 LEU A  82      -3.086  -7.852   9.056  1.00 97.87           H  
ATOM   1291  HB3 LEU A  82      -2.055  -7.185  10.319  1.00 97.87           H  
ATOM   1292  O   LEU A  82      -2.155 -11.420   9.900  1.00 97.87           O  
ATOM   1293  CG  LEU A  82      -3.533  -8.594  11.028  1.00 97.87           C  
ATOM   1294  HG  LEU A  82      -3.963  -9.544  10.710  1.00 97.87           H  
ATOM   1295  CD1 LEU A  82      -2.873  -8.783  12.398  1.00 97.87           C  
ATOM   1296 HD11 LEU A  82      -2.149  -9.596  12.351  1.00 97.87           H  
ATOM   1297 HD12 LEU A  82      -2.365  -7.865  12.695  1.00 97.87           H  
ATOM   1298 HD13 LEU A  82      -3.628  -9.029  13.144  1.00 97.87           H  
ATOM   1299  CD2 LEU A  82      -4.694  -7.621  11.191  1.00 97.87           C  
ATOM   1300 HD21 LEU A  82      -5.516  -8.114  11.710  1.00 97.87           H  
ATOM   1301 HD22 LEU A  82      -5.032  -7.293  10.208  1.00 97.87           H  
ATOM   1302 HD23 LEU A  82      -4.382  -6.754  11.773  1.00 97.87           H  
ATOM   1303  N   LEU A  83      -2.455 -10.539   7.852  1.00 97.90           N  
ATOM   1304  H   LEU A  83      -2.357  -9.716   7.274  1.00 97.90           H  
ATOM   1305  CA  LEU A  83      -3.034 -11.743   7.252  1.00 97.90           C  
ATOM   1306  HA  LEU A  83      -3.845 -12.079   7.897  1.00 97.90           H  
ATOM   1307  C   LEU A  83      -2.046 -12.918   7.172  1.00 97.90           C  
ATOM   1308  CB  LEU A  83      -3.605 -11.418   5.859  1.00 97.90           C  
ATOM   1309  HB2 LEU A  83      -2.814 -10.970   5.258  1.00 97.90           H  
ATOM   1310  HB3 LEU A  83      -3.885 -12.355   5.376  1.00 97.90           H  
ATOM   1311  O   LEU A  83      -2.494 -14.061   7.098  1.00 97.90           O  
ATOM   1312  CG  LEU A  83      -4.834 -10.488   5.837  1.00 97.90           C  
ATOM   1313  HG  LEU A  83      -4.605  -9.536   6.316  1.00 97.90           H  
ATOM   1314  CD1 LEU A  83      -5.222 -10.225   4.382  1.00 97.90           C  
ATOM   1315 HD11 LEU A  83      -5.488 -11.161   3.891  1.00 97.90           H  
ATOM   1316 HD12 LEU A  83      -6.057  -9.526   4.337  1.00 97.90           H  
ATOM   1317 HD13 LEU A  83      -4.378  -9.775   3.859  1.00 97.90           H  
ATOM   1318  CD2 LEU A  83      -6.041 -11.071   6.572  1.00 97.90           C  
ATOM   1319 HD21 LEU A  83      -5.811 -11.196   7.630  1.00 97.90           H  
ATOM   1320 HD22 LEU A  83      -6.308 -12.035   6.138  1.00 97.90           H  
ATOM   1321 HD23 LEU A  83      -6.888 -10.390   6.487  1.00 97.90           H  
ATOM   1322  N   LEU A  84      -0.734 -12.686   7.255  1.00 96.48           N  
ATOM   1323  H   LEU A  84      -0.413 -11.730   7.202  1.00 96.48           H  
ATOM   1324  CA  LEU A  84       0.257 -13.764   7.374  1.00 96.48           C  
ATOM   1325  HA  LEU A  84       0.011 -14.547   6.657  1.00 96.48           H  
ATOM   1326  C   LEU A  84       0.262 -14.436   8.756  1.00 96.48           C  
ATOM   1327  CB  LEU A  84       1.662 -13.216   7.062  1.00 96.48           C  
ATOM   1328  HB2 LEU A  84       2.405 -13.962   7.346  1.00 96.48           H  
ATOM   1329  HB3 LEU A  84       1.838 -12.335   7.680  1.00 96.48           H  
ATOM   1330  O   LEU A  84       0.711 -15.573   8.875  1.00 96.48           O  
ATOM   1331  CG  LEU A  84       1.892 -12.856   5.586  1.00 96.48           C  
ATOM   1332  HG  LEU A  84       1.056 -12.266   5.213  1.00 96.48           H  
ATOM   1333  CD1 LEU A  84       3.181 -12.050   5.453  1.00 96.48           C  
ATOM   1334 HD11 LEU A  84       4.034 -12.623   5.816  1.00 96.48           H  
ATOM   1335 HD12 LEU A  84       3.337 -11.802   4.403  1.00 96.48           H  
ATOM   1336 HD13 LEU A  84       3.109 -11.125   6.025  1.00 96.48           H  
ATOM   1337  CD2 LEU A  84       2.061 -14.095   4.705  1.00 96.48           C  
ATOM   1338 HD21 LEU A  84       1.457 -14.922   5.079  1.00 96.48           H  
ATOM   1339 HD22 LEU A  84       3.097 -14.434   4.709  1.00 96.48           H  
ATOM   1340 HD23 LEU A  84       1.772 -13.850   3.683  1.00 96.48           H  
ATOM   1341  N   ILE A  85      -0.205 -13.748   9.803  1.00 96.42           N  
ATOM   1342  H   ILE A  85      -0.539 -12.811   9.630  1.00 96.42           H  
ATOM   1343  CA  ILE A  85      -0.039 -14.193  11.201  1.00 96.42           C  
ATOM   1344  HA  ILE A  85       0.408 -15.188  11.203  1.00 96.42           H  
ATOM   1345  C   ILE A  85      -1.353 -14.349  11.973  1.00 96.42           C  
ATOM   1346  CB  ILE A  85       0.938 -13.264  11.952  1.00 96.42           C  
ATOM   1347  HB  ILE A  85       1.059 -13.664  12.959  1.00 96.42           H  
ATOM   1348  O   ILE A  85      -1.369 -14.951  13.048  1.00 96.42           O  
ATOM   1349  CG1 ILE A  85       0.380 -11.828  12.070  1.00 96.42           C  
ATOM   1350 HG12 ILE A  85       0.325 -11.375  11.080  1.00 96.42           H  
ATOM   1351 HG13 ILE A  85      -0.627 -11.860  12.484  1.00 96.42           H  
ATOM   1352  CG2 ILE A  85       2.323 -13.286  11.279  1.00 96.42           C  
ATOM   1353 HG21 ILE A  85       2.290 -12.754  10.328  1.00 96.42           H  
ATOM   1354 HG22 ILE A  85       3.063 -12.811  11.923  1.00 96.42           H  
ATOM   1355 HG23 ILE A  85       2.632 -14.315  11.098  1.00 96.42           H  
ATOM   1356  CD1 ILE A  85       1.212 -10.918  12.974  1.00 96.42           C  
ATOM   1357 HD11 ILE A  85       1.328 -11.376  13.956  1.00 96.42           H  
ATOM   1358 HD12 ILE A  85       0.699  -9.962  13.084  1.00 96.42           H  
ATOM   1359 HD13 ILE A  85       2.193 -10.736  12.535  1.00 96.42           H  
ATOM   1360  N   LYS A  86      -2.464 -13.815  11.458  1.00 96.47           N  
ATOM   1361  H   LYS A  86      -2.371 -13.255  10.622  1.00 96.47           H  
ATOM   1362  CA  LYS A  86      -3.782 -13.871  12.096  1.00 96.47           C  
ATOM   1363  HA  LYS A  86      -3.782 -14.652  12.857  1.00 96.47           H  
ATOM   1364  C   LYS A  86      -4.859 -14.202  11.070  1.00 96.47           C  
ATOM   1365  CB  LYS A  86      -4.057 -12.518  12.779  1.00 96.47           C  
ATOM   1366  HB2 LYS A  86      -3.265 -12.299  13.495  1.00 96.47           H  
ATOM   1367  HB3 LYS A  86      -4.056 -11.738  12.018  1.00 96.47           H  
ATOM   1368  O   LYS A  86      -5.042 -13.466  10.106  1.00 96.47           O  
ATOM   1369  CG  LYS A  86      -5.410 -12.516  13.505  1.00 96.47           C  
ATOM   1370  HG2 LYS A  86      -6.175 -12.884  12.821  1.00 96.47           H  
ATOM   1371  HG3 LYS A  86      -5.365 -13.184  14.366  1.00 96.47           H  
ATOM   1372  CD  LYS A  86      -5.854 -11.122  13.957  1.00 96.47           C  
ATOM   1373  HD2 LYS A  86      -5.259 -10.788  14.807  1.00 96.47           H  
ATOM   1374  HD3 LYS A  86      -5.738 -10.421  13.130  1.00 96.47           H  
ATOM   1375  CE  LYS A  86      -7.338 -11.202  14.343  1.00 96.47           C  
ATOM   1376  HE2 LYS A  86      -7.438 -11.835  15.224  1.00 96.47           H  
ATOM   1377  HE3 LYS A  86      -7.886 -11.668  13.524  1.00 96.47           H  
ATOM   1378  NZ  LYS A  86      -7.917  -9.871  14.639  1.00 96.47           N  
ATOM   1379  HZ1 LYS A  86      -7.575  -9.558  15.537  1.00 96.47           H  
ATOM   1380  HZ2 LYS A  86      -8.909  -9.905  14.828  1.00 96.47           H  
ATOM   1381  HZ3 LYS A  86      -7.698  -9.152  13.964  1.00 96.47           H  
ATOM   1382  N   GLN A  87      -5.638 -15.252  11.323  1.00 97.35           N  
ATOM   1383  H   GLN A  87      -5.454 -15.815  12.141  1.00 97.35           H  
ATOM   1384  CA  GLN A  87      -6.862 -15.505  10.564  1.00 97.35           C  
ATOM   1385  HA  GLN A  87      -6.631 -15.480   9.499  1.00 97.35           H  
ATOM   1386  C   GLN A  87      -7.904 -14.421  10.847  1.00 97.35           C  
ATOM   1387  CB  GLN A  87      -7.433 -16.887  10.886  1.00 97.35           C  
ATOM   1388  HB2 GLN A  87      -7.534 -17.008  11.965  1.00 97.35           H  
ATOM   1389  HB3 GLN A  87      -8.422 -16.964  10.433  1.00 97.35           H  
ATOM   1390  O   GLN A  87      -8.185 -14.099  12.003  1.00 97.35           O  
ATOM   1391  CG  GLN A  87      -6.551 -18.000  10.309  1.00 97.35           C  
ATOM   1392  HG2 GLN A  87      -6.382 -17.795   9.252  1.00 97.35           H  
ATOM   1393  HG3 GLN A  87      -5.585 -18.012  10.813  1.00 97.35           H  
ATOM   1394  CD  GLN A  87      -7.188 -19.380  10.443  1.00 97.35           C  
ATOM   1395  NE2 GLN A  87      -6.660 -20.376   9.775  1.00 97.35           N  
ATOM   1396 HE21 GLN A  87      -6.001 -20.161   9.041  1.00 97.35           H  
ATOM   1397 HE22 GLN A  87      -7.133 -21.265   9.848  1.00 97.35           H  
ATOM   1398  OE1 GLN A  87      -8.174 -19.590  11.128  1.00 97.35           O  
ATOM   1399  N   VAL A  88      -8.491 -13.872   9.787  1.00 97.63           N  
ATOM   1400  H   VAL A  88      -8.220 -14.177   8.864  1.00 97.63           H  
ATOM   1401  CA  VAL A  88      -9.547 -12.861   9.883  1.00 97.63           C  
ATOM   1402  HA  VAL A  88      -9.784 -12.683  10.932  1.00 97.63           H  
ATOM   1403  C   VAL A  88     -10.802 -13.413   9.220  1.00 97.63           C  
ATOM   1404  CB  VAL A  88      -9.084 -11.515   9.292  1.00 97.63           C  
ATOM   1405  HB  VAL A  88      -8.808 -11.654   8.247  1.00 97.63           H  
ATOM   1406  O   VAL A  88     -10.752 -13.976   8.128  1.00 97.63           O  
ATOM   1407  CG1 VAL A  88     -10.189 -10.454   9.382  1.00 97.63           C  
ATOM   1408 HG11 VAL A  88     -11.002 -10.704   8.701  1.00 97.63           H  
ATOM   1409 HG12 VAL A  88     -10.569 -10.383  10.401  1.00 97.63           H  
ATOM   1410 HG13 VAL A  88      -9.789  -9.483   9.087  1.00 97.63           H  
ATOM   1411  CG2 VAL A  88      -7.855 -10.975  10.038  1.00 97.63           C  
ATOM   1412 HG21 VAL A  88      -8.089 -10.816  11.091  1.00 97.63           H  
ATOM   1413 HG22 VAL A  88      -7.538 -10.034   9.588  1.00 97.63           H  
ATOM   1414 HG23 VAL A  88      -7.024 -11.674   9.953  1.00 97.63           H  
ATOM   1415  N   SER A  89     -11.939 -13.292   9.899  1.00 96.72           N  
ATOM   1416  H   SER A  89     -11.929 -12.844  10.804  1.00 96.72           H  
ATOM   1417  CA  SER A  89     -13.238 -13.674   9.345  1.00 96.72           C  
ATOM   1418  HA  SER A  89     -13.136 -14.612   8.799  1.00 96.72           H  
ATOM   1419  C   SER A  89     -13.769 -12.596   8.403  1.00 96.72           C  
ATOM   1420  CB  SER A  89     -14.244 -13.907  10.468  1.00 96.72           C  
ATOM   1421  HB2 SER A  89     -15.213 -14.177  10.049  1.00 96.72           H  
ATOM   1422  HB3 SER A  89     -13.899 -14.712  11.118  1.00 96.72           H  
ATOM   1423  O   SER A  89     -13.558 -11.411   8.661  1.00 96.72           O  
ATOM   1424  OG  SER A  89     -14.360 -12.716  11.210  1.00 96.72           O  
ATOM   1425  HG  SER A  89     -14.368 -11.979  10.595  1.00 96.72           H  
ATOM   1426  N   LYS A  90     -14.571 -12.990   7.408  1.00 96.46           N  
ATOM   1427  H   LYS A  90     -14.626 -13.982   7.228  1.00 96.46           H  
ATOM   1428  CA  LYS A  90     -15.259 -12.075   6.475  1.00 96.46           C  
ATOM   1429  HA  LYS A  90     -14.521 -11.642   5.800  1.00 96.46           H  
ATOM   1430  C   LYS A  90     -15.947 -10.887   7.166  1.00 96.46           C  
ATOM   1431  CB  LYS A  90     -16.294 -12.853   5.646  1.00 96.46           C  
ATOM   1432  HB2 LYS A  90     -16.762 -12.151   4.956  1.00 96.46           H  
ATOM   1433  HB3 LYS A  90     -17.071 -13.242   6.305  1.00 96.46           H  
ATOM   1434  O   LYS A  90     -15.732  -9.752   6.763  1.00 96.46           O  
ATOM   1435  CG  LYS A  90     -15.693 -14.018   4.845  1.00 96.46           C  
ATOM   1436  HG2 LYS A  90     -14.816 -13.673   4.298  1.00 96.46           H  
ATOM   1437  HG3 LYS A  90     -15.383 -14.811   5.526  1.00 96.46           H  
ATOM   1438  CD  LYS A  90     -16.726 -14.577   3.858  1.00 96.46           C  
ATOM   1439  HD2 LYS A  90     -17.094 -13.771   3.223  1.00 96.46           H  
ATOM   1440  HD3 LYS A  90     -17.561 -15.002   4.416  1.00 96.46           H  
ATOM   1441  CE  LYS A  90     -16.081 -15.652   2.983  1.00 96.46           C  
ATOM   1442  HE2 LYS A  90     -15.663 -16.424   3.630  1.00 96.46           H  
ATOM   1443  HE3 LYS A  90     -15.247 -15.198   2.447  1.00 96.46           H  
ATOM   1444  NZ  LYS A  90     -17.032 -16.251   2.020  1.00 96.46           N  
ATOM   1445  HZ1 LYS A  90     -16.561 -16.950   1.464  1.00 96.46           H  
ATOM   1446  HZ2 LYS A  90     -17.806 -16.680   2.506  1.00 96.46           H  
ATOM   1447  HZ3 LYS A  90     -17.390 -15.536   1.403  1.00 96.46           H  
ATOM   1448  N   GLU A  91     -16.696 -11.151   8.237  1.00 95.49           N  
ATOM   1449  H   GLU A  91     -16.841 -12.118   8.489  1.00 95.49           H  
ATOM   1450  CA  GLU A  91     -17.446 -10.149   9.019  1.00 95.49           C  
ATOM   1451  HA  GLU A  91     -18.192  -9.661   8.391  1.00 95.49           H  
ATOM   1452  C   GLU A  91     -16.557  -9.048   9.622  1.00 95.49           C  
ATOM   1453  CB  GLU A  91     -18.164 -10.921  10.135  1.00 95.49           C  
ATOM   1454  HB2 GLU A  91     -18.753 -11.712   9.671  1.00 95.49           H  
ATOM   1455  HB3 GLU A  91     -17.408 -11.385  10.769  1.00 95.49           H  
ATOM   1456  O   GLU A  91     -16.945  -7.891   9.711  1.00 95.49           O  
ATOM   1457  CG  GLU A  91     -19.096 -10.069  11.009  1.00 95.49           C  
ATOM   1458  HG2 GLU A  91     -18.517  -9.271  11.475  1.00 95.49           H  
ATOM   1459  HG3 GLU A  91     -19.858  -9.620  10.372  1.00 95.49           H  
ATOM   1460  CD  GLU A  91     -19.769 -10.896  12.118  1.00 95.49           C  
ATOM   1461  OE1 GLU A  91     -20.523 -10.296  12.910  1.00 95.49           O  
ATOM   1462  OE2 GLU A  91     -19.515 -12.125  12.171  1.00 95.49           O  
ATOM   1463  N   HIS A  92     -15.320  -9.389   9.982  1.00 97.08           N  
ATOM   1464  H   HIS A  92     -15.004 -10.319   9.748  1.00 97.08           H  
ATOM   1465  CA  HIS A  92     -14.379  -8.473  10.625  1.00 97.08           C  
ATOM   1466  HA  HIS A  92     -14.934  -7.642  11.060  1.00 97.08           H  
ATOM   1467  C   HIS A  92     -13.384  -7.858   9.634  1.00 97.08           C  
ATOM   1468  CB  HIS A  92     -13.673  -9.218  11.766  1.00 97.08           C  
ATOM   1469  HB2 HIS A  92     -13.174 -10.103  11.372  1.00 97.08           H  
ATOM   1470  HB3 HIS A  92     -12.910  -8.570  12.197  1.00 97.08           H  
ATOM   1471  O   HIS A  92     -12.485  -7.113  10.040  1.00 97.08           O  
ATOM   1472  CG  HIS A  92     -14.614  -9.616  12.876  1.00 97.08           C  
ATOM   1473  CD2 HIS A  92     -15.206  -8.762  13.757  1.00 97.08           C  
ATOM   1474  HD2 HIS A  92     -15.088  -7.689  13.756  1.00 97.08           H  
ATOM   1475  ND1 HIS A  92     -15.084 -10.875  13.178  1.00 97.08           N  
ATOM   1476  HD1 HIS A  92     -14.904 -11.731  12.674  1.00 97.08           H  
ATOM   1477  CE1 HIS A  92     -15.942 -10.770  14.207  1.00 97.08           C  
ATOM   1478  HE1 HIS A  92     -16.514 -11.582  14.631  1.00 97.08           H  
ATOM   1479  NE2 HIS A  92     -16.012  -9.496  14.621  1.00 97.08           N  
ATOM   1480  N   PHE A  93     -13.488  -8.186   8.343  1.00 97.98           N  
ATOM   1481  H   PHE A  93     -14.263  -8.760   8.043  1.00 97.98           H  
ATOM   1482  CA  PHE A  93     -12.439  -7.871   7.383  1.00 97.98           C  
ATOM   1483  HA  PHE A  93     -11.494  -8.116   7.868  1.00 97.98           H  
ATOM   1484  C   PHE A  93     -12.380  -6.376   7.058  1.00 97.98           C  
ATOM   1485  CB  PHE A  93     -12.585  -8.759   6.143  1.00 97.98           C  
ATOM   1486  HB2 PHE A  93     -13.481  -8.457   5.601  1.00 97.98           H  
ATOM   1487  HB3 PHE A  93     -12.726  -9.790   6.468  1.00 97.98           H  
ATOM   1488  O   PHE A  93     -11.294  -5.802   7.126  1.00 97.98           O  
ATOM   1489  CG  PHE A  93     -11.395  -8.743   5.200  1.00 97.98           C  
ATOM   1490  CD1 PHE A  93     -11.607  -8.752   3.809  1.00 97.98           C  
ATOM   1491  HD1 PHE A  93     -12.611  -8.730   3.412  1.00 97.98           H  
ATOM   1492  CD2 PHE A  93     -10.074  -8.757   5.696  1.00 97.98           C  
ATOM   1493  HD2 PHE A  93      -9.875  -8.770   6.757  1.00 97.98           H  
ATOM   1494  CE1 PHE A  93     -10.512  -8.772   2.929  1.00 97.98           C  
ATOM   1495  HE1 PHE A  93     -10.683  -8.758   1.863  1.00 97.98           H  
ATOM   1496  CE2 PHE A  93      -8.984  -8.764   4.813  1.00 97.98           C  
ATOM   1497  HE2 PHE A  93      -7.977  -8.773   5.203  1.00 97.98           H  
ATOM   1498  CZ  PHE A  93      -9.199  -8.780   3.428  1.00 97.98           C  
ATOM   1499  HZ  PHE A  93      -8.358  -8.791   2.750  1.00 97.98           H  
ATOM   1500  N   GLN A  94     -13.527  -5.720   6.834  1.00 98.30           N  
ATOM   1501  H   GLN A  94     -14.394  -6.237   6.800  1.00 98.30           H  
ATOM   1502  CA  GLN A  94     -13.568  -4.267   6.631  1.00 98.30           C  
ATOM   1503  HA  GLN A  94     -12.893  -4.025   5.809  1.00 98.30           H  
ATOM   1504  C   GLN A  94     -13.050  -3.523   7.865  1.00 98.30           C  
ATOM   1505  CB  GLN A  94     -14.977  -3.809   6.232  1.00 98.30           C  
ATOM   1506  HB2 GLN A  94     -15.644  -3.897   7.089  1.00 98.30           H  
ATOM   1507  HB3 GLN A  94     -15.348  -4.458   5.438  1.00 98.30           H  
ATOM   1508  O   GLN A  94     -12.129  -2.729   7.731  1.00 98.30           O  
ATOM   1509  CG  GLN A  94     -14.987  -2.358   5.710  1.00 98.30           C  
ATOM   1510  HG2 GLN A  94     -14.644  -1.674   6.486  1.00 98.30           H  
ATOM   1511  HG3 GLN A  94     -14.307  -2.278   4.862  1.00 98.30           H  
ATOM   1512  CD  GLN A  94     -16.380  -1.920   5.266  1.00 98.30           C  
ATOM   1513  NE2 GLN A  94     -16.499  -1.020   4.316  1.00 98.30           N  
ATOM   1514 HE21 GLN A  94     -17.444  -0.789   4.045  1.00 98.30           H  
ATOM   1515 HE22 GLN A  94     -15.699  -0.577   3.888  1.00 98.30           H  
ATOM   1516  OE1 GLN A  94     -17.384  -2.392   5.764  1.00 98.30           O  
ATOM   1517  N   LYS A  95     -13.515  -3.878   9.075  1.00 98.51           N  
ATOM   1518  H   LYS A  95     -14.306  -4.505   9.105  1.00 98.51           H  
ATOM   1519  CA  LYS A  95     -13.005  -3.322  10.346  1.00 98.51           C  
ATOM   1520  HA  LYS A  95     -13.216  -2.253  10.358  1.00 98.51           H  
ATOM   1521  C   LYS A  95     -11.483  -3.461  10.479  1.00 98.51           C  
ATOM   1522  CB  LYS A  95     -13.749  -3.982  11.526  1.00 98.51           C  
ATOM   1523  HB2 LYS A  95     -13.585  -5.059  11.506  1.00 98.51           H  
ATOM   1524  HB3 LYS A  95     -14.817  -3.797  11.410  1.00 98.51           H  
ATOM   1525  O   LYS A  95     -10.806  -2.532  10.911  1.00 98.51           O  
ATOM   1526  CG  LYS A  95     -13.293  -3.427  12.888  1.00 98.51           C  
ATOM   1527  HG2 LYS A  95     -13.238  -2.341  12.823  1.00 98.51           H  
ATOM   1528  HG3 LYS A  95     -12.295  -3.807  13.109  1.00 98.51           H  
ATOM   1529  CD  LYS A  95     -14.215  -3.779  14.065  1.00 98.51           C  
ATOM   1530  HD2 LYS A  95     -13.791  -3.322  14.959  1.00 98.51           H  
ATOM   1531  HD3 LYS A  95     -15.189  -3.326  13.879  1.00 98.51           H  
ATOM   1532  CE  LYS A  95     -14.411  -5.277  14.322  1.00 98.51           C  
ATOM   1533  HE2 LYS A  95     -14.712  -5.739  13.381  1.00 98.51           H  
ATOM   1534  HE3 LYS A  95     -13.462  -5.710  14.638  1.00 98.51           H  
ATOM   1535  NZ  LYS A  95     -15.467  -5.531  15.354  1.00 98.51           N  
ATOM   1536  HZ1 LYS A  95     -15.197  -5.180  16.261  1.00 98.51           H  
ATOM   1537  HZ2 LYS A  95     -15.699  -6.510  15.451  1.00 98.51           H  
ATOM   1538  HZ3 LYS A  95     -16.340  -5.062  15.160  1.00 98.51           H  
ATOM   1539  N   THR A  96     -10.932  -4.609  10.080  1.00 98.62           N  
ATOM   1540  H   THR A  96     -11.551  -5.320   9.717  1.00 98.62           H  
ATOM   1541  CA  THR A  96      -9.479  -4.850  10.073  1.00 98.62           C  
ATOM   1542  HA  THR A  96      -9.079  -4.620  11.060  1.00 98.62           H  
ATOM   1543  C   THR A  96      -8.755  -3.940   9.080  1.00 98.62           C  
ATOM   1544  CB  THR A  96      -9.158  -6.317   9.753  1.00 98.62           C  
ATOM   1545  HB  THR A  96      -9.474  -6.560   8.739  1.00 98.62           H  
ATOM   1546  O   THR A  96      -7.748  -3.333   9.443  1.00 98.62           O  
ATOM   1547  CG2 THR A  96      -7.673  -6.621   9.899  1.00 98.62           C  
ATOM   1548 HG21 THR A  96      -7.099  -6.078   9.148  1.00 98.62           H  
ATOM   1549 HG22 THR A  96      -7.328  -6.330  10.891  1.00 98.62           H  
ATOM   1550 HG23 THR A  96      -7.504  -7.688   9.751  1.00 98.62           H  
ATOM   1551  OG1 THR A  96      -9.825  -7.167  10.658  1.00 98.62           O  
ATOM   1552  HG1 THR A  96     -10.759  -7.140  10.438  1.00 98.62           H  
ATOM   1553  N   GLY A  97      -9.274  -3.800   7.856  1.00 98.72           N  
ATOM   1554  H   GLY A  97     -10.114  -4.309   7.618  1.00 98.72           H  
ATOM   1555  CA  GLY A  97      -8.743  -2.863   6.861  1.00 98.72           C  
ATOM   1556  HA2 GLY A  97      -9.334  -2.932   5.948  1.00 98.72           H  
ATOM   1557  HA3 GLY A  97      -7.708  -3.114   6.630  1.00 98.72           H  
ATOM   1558  C   GLY A  97      -8.805  -1.411   7.335  1.00 98.72           C  
ATOM   1559  O   GLY A  97      -7.817  -0.689   7.230  1.00 98.72           O  
ATOM   1560  N   SER A  98      -9.915  -1.001   7.951  1.00 98.73           N  
ATOM   1561  H   SER A  98     -10.727  -1.602   7.937  1.00 98.73           H  
ATOM   1562  CA  SER A  98     -10.092   0.333   8.535  1.00 98.73           C  
ATOM   1563  HA  SER A  98      -9.938   1.080   7.757  1.00 98.73           H  
ATOM   1564  C   SER A  98      -9.098   0.609   9.660  1.00 98.73           C  
ATOM   1565  CB  SER A  98     -11.513   0.493   9.082  1.00 98.73           C  
ATOM   1566  HB2 SER A  98     -11.657  -0.177   9.929  1.00 98.73           H  
ATOM   1567  HB3 SER A  98     -11.666   1.521   9.411  1.00 98.73           H  
ATOM   1568  O   SER A  98      -8.556   1.707   9.731  1.00 98.73           O  
ATOM   1569  OG  SER A  98     -12.449   0.166   8.081  1.00 98.73           O  
ATOM   1570  HG  SER A  98     -13.021   0.914   7.897  1.00 98.73           H  
ATOM   1571  N   ALA A  99      -8.806  -0.375  10.515  1.00 98.79           N  
ATOM   1572  H   ALA A  99      -9.323  -1.241  10.457  1.00 98.79           H  
ATOM   1573  CA  ALA A  99      -7.773  -0.244  11.543  1.00 98.79           C  
ATOM   1574  HA  ALA A  99      -7.975   0.649  12.134  1.00 98.79           H  
ATOM   1575  C   ALA A  99      -6.371  -0.079  10.931  1.00 98.79           C  
ATOM   1576  CB  ALA A  99      -7.846  -1.456  12.476  1.00 98.79           C  
ATOM   1577  HB1 ALA A  99      -8.805  -1.457  12.994  1.00 98.79           H  
ATOM   1578  HB2 ALA A  99      -7.045  -1.402  13.213  1.00 98.79           H  
ATOM   1579  HB3 ALA A  99      -7.742  -2.381  11.908  1.00 98.79           H  
ATOM   1580  O   ALA A  99      -5.596   0.756  11.395  1.00 98.79           O  
ATOM   1581  N   CYS A 100      -6.058  -0.809   9.853  1.00 98.82           N  
ATOM   1582  H   CYS A 100      -6.729  -1.480   9.508  1.00 98.82           H  
ATOM   1583  CA  CYS A 100      -4.804  -0.621   9.117  1.00 98.82           C  
ATOM   1584  HA  CYS A 100      -3.966  -0.718   9.808  1.00 98.82           H  
ATOM   1585  C   CYS A 100      -4.716   0.788   8.518  1.00 98.82           C  
ATOM   1586  CB  CYS A 100      -4.659  -1.692   8.026  1.00 98.82           C  
ATOM   1587  HB2 CYS A 100      -5.477  -1.621   7.309  1.00 98.82           H  
ATOM   1588  HB3 CYS A 100      -3.724  -1.526   7.490  1.00 98.82           H  
ATOM   1589  O   CYS A 100      -3.669   1.427   8.604  1.00 98.82           O  
ATOM   1590  SG  CYS A 100      -4.621  -3.356   8.751  1.00 98.82           S  
ATOM   1591  HG  CYS A 100      -5.884  -3.362   9.186  1.00 98.82           H  
ATOM   1592  N   LEU A 101      -5.826   1.295   7.970  1.00 98.58           N  
ATOM   1593  H   LEU A 101      -6.637   0.698   7.900  1.00 98.58           H  
ATOM   1594  CA  LEU A 101      -5.913   2.641   7.408  1.00 98.58           C  
ATOM   1595  HA  LEU A 101      -5.081   2.747   6.711  1.00 98.58           H  
ATOM   1596  C   LEU A 101      -5.744   3.729   8.474  1.00 98.58           C  
ATOM   1597  CB  LEU A 101      -7.254   2.769   6.657  1.00 98.58           C  
ATOM   1598  HB2 LEU A 101      -7.440   1.848   6.104  1.00 98.58           H  
ATOM   1599  HB3 LEU A 101      -8.062   2.892   7.377  1.00 98.58           H  
ATOM   1600  O   LEU A 101      -5.013   4.697   8.267  1.00 98.58           O  
ATOM   1601  CG  LEU A 101      -7.297   3.936   5.658  1.00 98.58           C  
ATOM   1602  HG  LEU A 101      -7.194   4.885   6.184  1.00 98.58           H  
ATOM   1603  CD1 LEU A 101      -6.183   3.782   4.629  1.00 98.58           C  
ATOM   1604 HD11 LEU A 101      -5.221   4.058   5.061  1.00 98.58           H  
ATOM   1605 HD12 LEU A 101      -6.387   4.443   3.787  1.00 98.58           H  
ATOM   1606 HD13 LEU A 101      -6.145   2.760   4.253  1.00 98.58           H  
ATOM   1607  CD2 LEU A 101      -8.619   3.923   4.890  1.00 98.58           C  
ATOM   1608 HD21 LEU A 101      -8.678   3.039   4.256  1.00 98.58           H  
ATOM   1609 HD22 LEU A 101      -8.678   4.809   4.257  1.00 98.58           H  
ATOM   1610 HD23 LEU A 101      -9.468   3.916   5.573  1.00 98.58           H  
ATOM   1611  N   LEU A 102      -6.358   3.534   9.643  1.00 98.73           N  
ATOM   1612  H   LEU A 102      -6.974   2.738   9.724  1.00 98.73           H  
ATOM   1613  CA  LEU A 102      -6.209   4.411  10.801  1.00 98.73           C  
ATOM   1614  HA  LEU A 102      -6.541   5.408  10.514  1.00 98.73           H  
ATOM   1615  C   LEU A 102      -4.741   4.504  11.235  1.00 98.73           C  
ATOM   1616  CB  LEU A 102      -7.102   3.887  11.940  1.00 98.73           C  
ATOM   1617  HB2 LEU A 102      -8.129   3.812  11.583  1.00 98.73           H  
ATOM   1618  HB3 LEU A 102      -6.777   2.882  12.209  1.00 98.73           H  
ATOM   1619  O   LEU A 102      -4.203   5.610  11.312  1.00 98.73           O  
ATOM   1620  CG  LEU A 102      -7.080   4.750  13.213  1.00 98.73           C  
ATOM   1621  HG  LEU A 102      -6.068   4.793  13.614  1.00 98.73           H  
ATOM   1622  CD1 LEU A 102      -7.571   6.177  12.965  1.00 98.73           C  
ATOM   1623 HD11 LEU A 102      -8.544   6.164  12.473  1.00 98.73           H  
ATOM   1624 HD12 LEU A 102      -7.658   6.719  13.907  1.00 98.73           H  
ATOM   1625 HD13 LEU A 102      -6.867   6.711  12.327  1.00 98.73           H  
ATOM   1626  CD2 LEU A 102      -7.988   4.110  14.261  1.00 98.73           C  
ATOM   1627 HD21 LEU A 102      -9.007   4.041  13.880  1.00 98.73           H  
ATOM   1628 HD22 LEU A 102      -7.626   3.107  14.486  1.00 98.73           H  
ATOM   1629 HD23 LEU A 102      -7.970   4.690  15.184  1.00 98.73           H  
ATOM   1630  N   VAL A 103      -4.083   3.362  11.460  1.00 98.76           N  
ATOM   1631  H   VAL A 103      -4.589   2.493  11.364  1.00 98.76           H  
ATOM   1632  CA  VAL A 103      -2.670   3.309  11.873  1.00 98.76           C  
ATOM   1633  HA  VAL A 103      -2.551   3.904  12.779  1.00 98.76           H  
ATOM   1634  C   VAL A 103      -1.762   3.933  10.815  1.00 98.76           C  
ATOM   1635  CB  VAL A 103      -2.240   1.862  12.193  1.00 98.76           C  
ATOM   1636  HB  VAL A 103      -2.525   1.208  11.370  1.00 98.76           H  
ATOM   1637  O   VAL A 103      -0.928   4.772  11.149  1.00 98.76           O  
ATOM   1638  CG1 VAL A 103      -0.728   1.722  12.419  1.00 98.76           C  
ATOM   1639 HG11 VAL A 103      -0.185   1.933  11.498  1.00 98.76           H  
ATOM   1640 HG12 VAL A 103      -0.498   0.698  12.715  1.00 98.76           H  
ATOM   1641 HG13 VAL A 103      -0.400   2.409  13.199  1.00 98.76           H  
ATOM   1642  CG2 VAL A 103      -2.930   1.380  13.474  1.00 98.76           C  
ATOM   1643 HG21 VAL A 103      -2.600   0.373  13.727  1.00 98.76           H  
ATOM   1644 HG22 VAL A 103      -4.012   1.372  13.341  1.00 98.76           H  
ATOM   1645 HG23 VAL A 103      -2.689   2.048  14.301  1.00 98.76           H  
ATOM   1646  N   ALA A 104      -1.947   3.586   9.540  1.00 98.64           N  
ATOM   1647  H   ALA A 104      -2.645   2.892   9.313  1.00 98.64           H  
ATOM   1648  CA  ALA A 104      -1.156   4.144   8.449  1.00 98.64           C  
ATOM   1649  HA  ALA A 104      -0.104   3.927   8.635  1.00 98.64           H  
ATOM   1650  C   ALA A 104      -1.306   5.668   8.343  1.00 98.64           C  
ATOM   1651  CB  ALA A 104      -1.579   3.465   7.150  1.00 98.64           C  
ATOM   1652  HB1 ALA A 104      -1.357   2.398   7.198  1.00 98.64           H  
ATOM   1653  HB2 ALA A 104      -2.648   3.607   6.989  1.00 98.64           H  
ATOM   1654  HB3 ALA A 104      -1.039   3.909   6.314  1.00 98.64           H  
ATOM   1655  O   ALA A 104      -0.309   6.375   8.205  1.00 98.64           O  
ATOM   1656  N   SER A 105      -2.530   6.190   8.472  1.00 98.26           N  
ATOM   1657  H   SER A 105      -3.321   5.564   8.535  1.00 98.26           H  
ATOM   1658  CA  SER A 105      -2.774   7.635   8.419  1.00 98.26           C  
ATOM   1659  HA  SER A 105      -2.345   8.021   7.494  1.00 98.26           H  
ATOM   1660  C   SER A 105      -2.098   8.376   9.575  1.00 98.26           C  
ATOM   1661  CB  SER A 105      -4.273   7.931   8.389  1.00 98.26           C  
ATOM   1662  HB2 SER A 105      -4.770   7.266   7.682  1.00 98.26           H  
ATOM   1663  HB3 SER A 105      -4.418   8.958   8.054  1.00 98.26           H  
ATOM   1664  O   SER A 105      -1.558   9.455   9.367  1.00 98.26           O  
ATOM   1665  OG  SER A 105      -4.846   7.786   9.676  1.00 98.26           O  
ATOM   1666  HG  SER A 105      -4.675   6.899  10.003  1.00 98.26           H  
ATOM   1667  N   LYS A 106      -2.049   7.779  10.776  1.00 97.90           N  
ATOM   1668  H   LYS A 106      -2.512   6.887  10.878  1.00 97.90           H  
ATOM   1669  CA  LYS A 106      -1.353   8.347  11.944  1.00 97.90           C  
ATOM   1670  HA  LYS A 106      -1.664   9.381  12.091  1.00 97.90           H  
ATOM   1671  C   LYS A 106       0.161   8.419  11.759  1.00 97.90           C  
ATOM   1672  CB  LYS A 106      -1.699   7.544  13.205  1.00 97.90           C  
ATOM   1673  HB2 LYS A 106      -1.007   7.823  14.000  1.00 97.90           H  
ATOM   1674  HB3 LYS A 106      -1.565   6.481  13.002  1.00 97.90           H  
ATOM   1675  O   LYS A 106       0.796   9.261  12.385  1.00 97.90           O  
ATOM   1676  CG  LYS A 106      -3.127   7.802  13.705  1.00 97.90           C  
ATOM   1677  HG2 LYS A 106      -3.212   8.837  14.037  1.00 97.90           H  
ATOM   1678  HG3 LYS A 106      -3.844   7.631  12.902  1.00 97.90           H  
ATOM   1679  CD  LYS A 106      -3.439   6.857  14.871  1.00 97.90           C  
ATOM   1680  HD2 LYS A 106      -2.716   7.017  15.672  1.00 97.90           H  
ATOM   1681  HD3 LYS A 106      -3.354   5.829  14.521  1.00 97.90           H  
ATOM   1682  CE  LYS A 106      -4.856   7.087  15.401  1.00 97.90           C  
ATOM   1683  HE2 LYS A 106      -4.939   8.107  15.778  1.00 97.90           H  
ATOM   1684  HE3 LYS A 106      -5.546   6.969  14.566  1.00 97.90           H  
ATOM   1685  NZ  LYS A 106      -5.181   6.103  16.461  1.00 97.90           N  
ATOM   1686  HZ1 LYS A 106      -5.045   5.165  16.112  1.00 97.90           H  
ATOM   1687  HZ2 LYS A 106      -4.567   6.153  17.261  1.00 97.90           H  
ATOM   1688  HZ3 LYS A 106      -6.148   6.101  16.754  1.00 97.90           H  
ATOM   1689  N   LEU A 107       0.729   7.533  10.943  1.00 97.05           N  
ATOM   1690  H   LEU A 107       0.131   6.849  10.502  1.00 97.05           H  
ATOM   1691  CA  LEU A 107       2.170   7.466  10.688  1.00 97.05           C  
ATOM   1692  HA  LEU A 107       2.714   7.852  11.550  1.00 97.05           H  
ATOM   1693  C   LEU A 107       2.600   8.326   9.499  1.00 97.05           C  
ATOM   1694  CB  LEU A 107       2.566   5.997  10.460  1.00 97.05           C  
ATOM   1695  HB2 LEU A 107       1.925   5.581   9.683  1.00 97.05           H  
ATOM   1696  HB3 LEU A 107       3.593   5.953  10.097  1.00 97.05           H  
ATOM   1697  O   LEU A 107       3.678   8.913   9.532  1.00 97.05           O  
ATOM   1698  CG  LEU A 107       2.456   5.134  11.727  1.00 97.05           C  
ATOM   1699  HG  LEU A 107       1.491   5.302  12.205  1.00 97.05           H  
ATOM   1700  CD1 LEU A 107       2.544   3.654  11.369  1.00 97.05           C  
ATOM   1701 HD11 LEU A 107       3.536   3.414  10.989  1.00 97.05           H  
ATOM   1702 HD12 LEU A 107       1.801   3.424  10.605  1.00 97.05           H  
ATOM   1703 HD13 LEU A 107       2.300   3.077  12.261  1.00 97.05           H  
ATOM   1704  CD2 LEU A 107       3.558   5.444  12.743  1.00 97.05           C  
ATOM   1705 HD21 LEU A 107       3.469   4.781  13.603  1.00 97.05           H  
ATOM   1706 HD22 LEU A 107       3.467   6.474  13.089  1.00 97.05           H  
ATOM   1707 HD23 LEU A 107       4.535   5.312  12.278  1.00 97.05           H  
ATOM   1708  N   ARG A 108       1.782   8.381   8.442  1.00 95.07           N  
ATOM   1709  H   ARG A 108       0.929   7.842   8.487  1.00 95.07           H  
ATOM   1710  CA  ARG A 108       2.183   8.933   7.138  1.00 95.07           C  
ATOM   1711  HA  ARG A 108       3.208   9.296   7.211  1.00 95.07           H  
ATOM   1712  C   ARG A 108       1.404  10.175   6.696  1.00 95.07           C  
ATOM   1713  CB  ARG A 108       2.156   7.815   6.075  1.00 95.07           C  
ATOM   1714  HB2 ARG A 108       2.418   8.241   5.107  1.00 95.07           H  
ATOM   1715  HB3 ARG A 108       1.141   7.426   5.996  1.00 95.07           H  
ATOM   1716  O   ARG A 108       1.729  10.702   5.638  1.00 95.07           O  
ATOM   1717  CG  ARG A 108       3.110   6.631   6.342  1.00 95.07           C  
ATOM   1718  HG2 ARG A 108       2.996   5.919   5.525  1.00 95.07           H  
ATOM   1719  HG3 ARG A 108       2.821   6.135   7.269  1.00 95.07           H  
ATOM   1720  CD  ARG A 108       4.590   7.039   6.440  1.00 95.07           C  
ATOM   1721  HD2 ARG A 108       4.806   7.760   5.651  1.00 95.07           H  
ATOM   1722  HD3 ARG A 108       4.752   7.537   7.396  1.00 95.07           H  
ATOM   1723  NE  ARG A 108       5.508   5.879   6.354  1.00 95.07           N  
ATOM   1724  HE  ARG A 108       5.589   5.300   7.177  1.00 95.07           H  
ATOM   1725  NH1 ARG A 108       6.561   6.417   4.393  1.00 95.07           N  
ATOM   1726 HH11 ARG A 108       7.182   6.154   3.642  1.00 95.07           H  
ATOM   1727 HH12 ARG A 108       6.133   7.332   4.389  1.00 95.07           H  
ATOM   1728  NH2 ARG A 108       7.057   4.499   5.362  1.00 95.07           N  
ATOM   1729 HH21 ARG A 108       7.051   3.894   6.171  1.00 95.07           H  
ATOM   1730 HH22 ARG A 108       7.611   4.260   4.552  1.00 95.07           H  
ATOM   1731  CZ  ARG A 108       6.367   5.599   5.382  1.00 95.07           C  
ATOM   1732  N   SER A 109       0.434  10.650   7.481  1.00 93.83           N  
ATOM   1733  H   SER A 109       0.229  10.177   8.350  1.00 93.83           H  
ATOM   1734  CA  SER A 109      -0.330  11.870   7.194  1.00 93.83           C  
ATOM   1735  HA  SER A 109       0.039  12.316   6.270  1.00 93.83           H  
ATOM   1736  C   SER A 109      -0.191  12.907   8.305  1.00 93.83           C  
ATOM   1737  CB  SER A 109      -1.808  11.547   6.986  1.00 93.83           C  
ATOM   1738  HB2 SER A 109      -1.909  10.687   6.323  1.00 93.83           H  
ATOM   1739  HB3 SER A 109      -2.283  11.329   7.942  1.00 93.83           H  
ATOM   1740  O   SER A 109      -0.189  12.571   9.491  1.00 93.83           O  
ATOM   1741  OG  SER A 109      -2.443  12.658   6.399  1.00 93.83           O  
ATOM   1742  HG  SER A 109      -2.165  12.646   5.480  1.00 93.83           H  
ATOM   1743  N   LEU A 110      -0.129  14.188   7.930  1.00 92.95           N  
ATOM   1744  H   LEU A 110      -0.175  14.384   6.940  1.00 92.95           H  
ATOM   1745  CA  LEU A 110      -0.154  15.301   8.891  1.00 92.95           C  
ATOM   1746  HA  LEU A 110       0.573  15.111   9.680  1.00 92.95           H  
ATOM   1747  C   LEU A 110      -1.516  15.443   9.577  1.00 92.95           C  
ATOM   1748  CB  LEU A 110       0.186  16.617   8.173  1.00 92.95           C  
ATOM   1749  HB2 LEU A 110      -0.513  16.750   7.347  1.00 92.95           H  
ATOM   1750  HB3 LEU A 110       0.033  17.440   8.871  1.00 92.95           H  
ATOM   1751  O   LEU A 110      -1.600  15.921  10.710  1.00 92.95           O  
ATOM   1752  CG  LEU A 110       1.619  16.707   7.626  1.00 92.95           C  
ATOM   1753  HG  LEU A 110       1.791  15.905   6.908  1.00 92.95           H  
ATOM   1754  CD1 LEU A 110       1.790  18.047   6.910  1.00 92.95           C  
ATOM   1755 HD11 LEU A 110       2.791  18.108   6.484  1.00 92.95           H  
ATOM   1756 HD12 LEU A 110       1.638  18.872   7.606  1.00 92.95           H  
ATOM   1757 HD13 LEU A 110       1.066  18.117   6.099  1.00 92.95           H  
ATOM   1758  CD2 LEU A 110       2.674  16.619   8.734  1.00 92.95           C  
ATOM   1759 HD21 LEU A 110       2.484  17.374   9.498  1.00 92.95           H  
ATOM   1760 HD22 LEU A 110       2.655  15.627   9.185  1.00 92.95           H  
ATOM   1761 HD23 LEU A 110       3.664  16.773   8.306  1.00 92.95           H  
ATOM   1762  N   THR A 111      -2.581  15.027   8.894  1.00 94.33           N  
ATOM   1763  H   THR A 111      -2.431  14.647   7.970  1.00 94.33           H  
ATOM   1764  CA  THR A 111      -3.956  15.046   9.392  1.00 94.33           C  
ATOM   1765  HA  THR A 111      -3.963  15.323  10.447  1.00 94.33           H  
ATOM   1766  C   THR A 111      -4.549  13.644   9.277  1.00 94.33           C  
ATOM   1767  CB  THR A 111      -4.808  16.093   8.662  1.00 94.33           C  
ATOM   1768  HB  THR A 111      -5.849  15.976   8.963  1.00 94.33           H  
ATOM   1769  O   THR A 111      -5.253  13.353   8.309  1.00 94.33           O  
ATOM   1770  CG2 THR A 111      -4.359  17.513   9.009  1.00 94.33           C  
ATOM   1771 HG21 THR A 111      -3.343  17.680   8.650  1.00 94.33           H  
ATOM   1772 HG22 THR A 111      -4.390  17.659  10.088  1.00 94.33           H  
ATOM   1773 HG23 THR A 111      -5.027  18.226   8.527  1.00 94.33           H  
ATOM   1774  OG1 THR A 111      -4.715  15.958   7.265  1.00 94.33           O  
ATOM   1775  HG1 THR A 111      -4.928  15.048   7.048  1.00 94.33           H  
ATOM   1776  N   PRO A 112      -4.262  12.760  10.250  1.00 96.73           N  
ATOM   1777  CA  PRO A 112      -4.739  11.383  10.236  1.00 96.73           C  
ATOM   1778  HA  PRO A 112      -4.285  10.870   9.388  1.00 96.73           H  
ATOM   1779  C   PRO A 112      -6.263  11.302  10.137  1.00 96.73           C  
ATOM   1780  CB  PRO A 112      -4.236  10.760  11.540  1.00 96.73           C  
ATOM   1781  HB2 PRO A 112      -4.980  10.883  12.327  1.00 96.73           H  
ATOM   1782  HB3 PRO A 112      -3.988   9.706  11.416  1.00 96.73           H  
ATOM   1783  O   PRO A 112      -6.977  12.136  10.705  1.00 96.73           O  
ATOM   1784  CG  PRO A 112      -3.008  11.603  11.879  1.00 96.73           C  
ATOM   1785  HG2 PRO A 112      -2.775  11.584  12.944  1.00 96.73           H  
ATOM   1786  HG3 PRO A 112      -2.152  11.281  11.285  1.00 96.73           H  
ATOM   1787  CD  PRO A 112      -3.413  12.988  11.410  1.00 96.73           C  
ATOM   1788  HD2 PRO A 112      -3.983  13.496  12.188  1.00 96.73           H  
ATOM   1789  HD3 PRO A 112      -2.514  13.553  11.162  1.00 96.73           H  
ATOM   1790  N   ILE A 113      -6.775  10.262   9.474  1.00 98.03           N  
ATOM   1791  H   ILE A 113      -6.153   9.544   9.131  1.00 98.03           H  
ATOM   1792  CA  ILE A 113      -8.220  10.063   9.372  1.00 98.03           C  
ATOM   1793  HA  ILE A 113      -8.634  11.017   9.048  1.00 98.03           H  
ATOM   1794  C   ILE A 113      -8.804   9.755  10.753  1.00 98.03           C  
ATOM   1795  CB  ILE A 113      -8.594   9.027   8.290  1.00 98.03           C  
ATOM   1796  HB  ILE A 113      -8.064   9.314   7.382  1.00 98.03           H  
ATOM   1797  O   ILE A 113      -8.250   8.986  11.542  1.00 98.03           O  
ATOM   1798  CG1 ILE A 113     -10.108   9.098   8.000  1.00 98.03           C  
ATOM   1799 HG12 ILE A 113     -10.399  10.141   7.876  1.00 98.03           H  
ATOM   1800 HG13 ILE A 113     -10.657   8.690   8.849  1.00 98.03           H  
ATOM   1801  CG2 ILE A 113      -8.182   7.595   8.662  1.00 98.03           C  
ATOM   1802 HG21 ILE A 113      -8.737   7.257   9.537  1.00 98.03           H  
ATOM   1803 HG22 ILE A 113      -7.116   7.557   8.888  1.00 98.03           H  
ATOM   1804 HG23 ILE A 113      -8.362   6.917   7.828  1.00 98.03           H  
ATOM   1805  CD1 ILE A 113     -10.541   8.352   6.733  1.00 98.03           C  
ATOM   1806 HD11 ILE A 113     -11.620   8.453   6.610  1.00 98.03           H  
ATOM   1807 HD12 ILE A 113     -10.298   7.291   6.797  1.00 98.03           H  
ATOM   1808 HD13 ILE A 113     -10.042   8.779   5.864  1.00 98.03           H  
ATOM   1809  N   SER A 114      -9.939  10.377  11.069  1.00 97.92           N  
ATOM   1810  H   SER A 114     -10.351  11.001  10.390  1.00 97.92           H  
ATOM   1811  CA  SER A 114     -10.594  10.166  12.357  1.00 97.92           C  
ATOM   1812  HA  SER A 114      -9.813  10.128  13.117  1.00 97.92           H  
ATOM   1813  C   SER A 114     -11.338   8.827  12.396  1.00 97.92           C  
ATOM   1814  CB  SER A 114     -11.496  11.352  12.712  1.00 97.92           C  
ATOM   1815  HB2 SER A 114     -11.020  12.285  12.412  1.00 97.92           H  
ATOM   1816  HB3 SER A 114     -11.624  11.370  13.795  1.00 97.92           H  
ATOM   1817  O   SER A 114     -11.818   8.331  11.376  1.00 97.92           O  
ATOM   1818  OG  SER A 114     -12.781  11.250  12.127  1.00 97.92           O  
ATOM   1819  HG  SER A 114     -12.746  11.484  11.197  1.00 97.92           H  
ATOM   1820  N   THR A 115     -11.516   8.261  13.593  1.00 98.07           N  
ATOM   1821  H   THR A 115     -11.110   8.688  14.413  1.00 98.07           H  
ATOM   1822  CA  THR A 115     -12.347   7.057  13.771  1.00 98.07           C  
ATOM   1823  HA  THR A 115     -11.954   6.261  13.138  1.00 98.07           H  
ATOM   1824  C   THR A 115     -13.793   7.293  13.341  1.00 98.07           C  
ATOM   1825  CB  THR A 115     -12.337   6.571  15.226  1.00 98.07           C  
ATOM   1826  HB  THR A 115     -13.061   5.765  15.344  1.00 98.07           H  
ATOM   1827  O   THR A 115     -14.399   6.409  12.751  1.00 98.07           O  
ATOM   1828  CG2 THR A 115     -10.964   6.052  15.644  1.00 98.07           C  
ATOM   1829 HG21 THR A 115     -10.998   5.696  16.674  1.00 98.07           H  
ATOM   1830 HG22 THR A 115     -10.687   5.216  15.002  1.00 98.07           H  
ATOM   1831 HG23 THR A 115     -10.210   6.834  15.554  1.00 98.07           H  
ATOM   1832  OG1 THR A 115     -12.661   7.619  16.118  1.00 98.07           O  
ATOM   1833  HG1 THR A 115     -12.427   7.302  16.994  1.00 98.07           H  
ATOM   1834  N   SER A 116     -14.334   8.493  13.578  1.00 97.97           N  
ATOM   1835  H   SER A 116     -13.785   9.176  14.079  1.00 97.97           H  
ATOM   1836  CA  SER A 116     -15.675   8.877  13.125  1.00 97.97           C  
ATOM   1837  HA  SER A 116     -16.406   8.170  13.517  1.00 97.97           H  
ATOM   1838  C   SER A 116     -15.789   8.859  11.597  1.00 97.97           C  
ATOM   1839  CB  SER A 116     -16.027  10.283  13.624  1.00 97.97           C  
ATOM   1840  HB2 SER A 116     -15.389  11.005  13.116  1.00 97.97           H  
ATOM   1841  HB3 SER A 116     -17.063  10.502  13.365  1.00 97.97           H  
ATOM   1842  O   SER A 116     -16.765   8.341  11.069  1.00 97.97           O  
ATOM   1843  OG  SER A 116     -15.849  10.434  15.029  1.00 97.97           O  
ATOM   1844  HG  SER A 116     -15.830  11.382  15.178  1.00 97.97           H  
ATOM   1845  N   SER A 117     -14.781   9.384  10.895  1.00 98.13           N  
ATOM   1846  H   SER A 117     -13.999   9.784  11.394  1.00 98.13           H  
ATOM   1847  CA  SER A 117     -14.721   9.392   9.428  1.00 98.13           C  
ATOM   1848  HA  SER A 117     -15.620   9.859   9.025  1.00 98.13           H  
ATOM   1849  C   SER A 117     -14.643   7.976   8.861  1.00 98.13           C  
ATOM   1850  CB  SER A 117     -13.498  10.185   8.958  1.00 98.13           C  
ATOM   1851  HB2 SER A 117     -12.597   9.709   9.346  1.00 98.13           H  
ATOM   1852  HB3 SER A 117     -13.448  10.171   7.869  1.00 98.13           H  
ATOM   1853  O   SER A 117     -15.361   7.655   7.926  1.00 98.13           O  
ATOM   1854  OG  SER A 117     -13.543  11.524   9.427  1.00 98.13           O  
ATOM   1855  HG  SER A 117     -14.032  12.027   8.772  1.00 98.13           H  
ATOM   1856  N   LEU A 118     -13.832   7.099   9.463  1.00 98.14           N  
ATOM   1857  H   LEU A 118     -13.244   7.419  10.220  1.00 98.14           H  
ATOM   1858  CA  LEU A 118     -13.743   5.698   9.038  1.00 98.14           C  
ATOM   1859  HA  LEU A 118     -13.595   5.672   7.959  1.00 98.14           H  
ATOM   1860  C   LEU A 118     -15.026   4.906   9.300  1.00 98.14           C  
ATOM   1861  CB  LEU A 118     -12.563   5.014   9.741  1.00 98.14           C  
ATOM   1862  HB2 LEU A 118     -12.698   3.934   9.686  1.00 98.14           H  
ATOM   1863  HB3 LEU A 118     -12.572   5.295  10.794  1.00 98.14           H  
ATOM   1864  O   LEU A 118     -15.402   4.097   8.458  1.00 98.14           O  
ATOM   1865  CG  LEU A 118     -11.199   5.355   9.130  1.00 98.14           C  
ATOM   1866  HG  LEU A 118     -11.076   6.437   9.085  1.00 98.14           H  
ATOM   1867  CD1 LEU A 118     -10.109   4.771  10.021  1.00 98.14           C  
ATOM   1868 HD11 LEU A 118     -10.259   3.699  10.146  1.00 98.14           H  
ATOM   1869 HD12 LEU A 118     -10.138   5.264  10.993  1.00 98.14           H  
ATOM   1870 HD13 LEU A 118      -9.130   4.938   9.572  1.00 98.14           H  
ATOM   1871  CD2 LEU A 118     -11.018   4.759   7.736  1.00 98.14           C  
ATOM   1872 HD21 LEU A 118     -10.014   5.000   7.387  1.00 98.14           H  
ATOM   1873 HD22 LEU A 118     -11.731   5.193   7.035  1.00 98.14           H  
ATOM   1874 HD23 LEU A 118     -11.144   3.676   7.761  1.00 98.14           H  
ATOM   1875  N   CYS A 119     -15.695   5.122  10.437  1.00 98.04           N  
ATOM   1876  H   CYS A 119     -15.304   5.746  11.129  1.00 98.04           H  
ATOM   1877  CA  CYS A 119     -17.005   4.519  10.702  1.00 98.04           C  
ATOM   1878  HA  CYS A 119     -16.935   3.435  10.614  1.00 98.04           H  
ATOM   1879  C   CYS A 119     -18.034   4.977   9.663  1.00 98.04           C  
ATOM   1880  CB  CYS A 119     -17.465   4.876  12.121  1.00 98.04           C  
ATOM   1881  HB2 CYS A 119     -17.342   5.946  12.289  1.00 98.04           H  
ATOM   1882  HB3 CYS A 119     -18.523   4.632  12.220  1.00 98.04           H  
ATOM   1883  O   CYS A 119     -18.711   4.138   9.076  1.00 98.04           O  
ATOM   1884  SG  CYS A 119     -16.516   3.922  13.340  1.00 98.04           S  
ATOM   1885  HG  CYS A 119     -17.114   2.758  13.071  1.00 98.04           H  
ATOM   1886  N   TYR A 120     -18.071   6.278   9.362  1.00 97.71           N  
ATOM   1887  H   TYR A 120     -17.491   6.919   9.884  1.00 97.71           H  
ATOM   1888  CA  TYR A 120     -18.949   6.832   8.334  1.00 97.71           C  
ATOM   1889  HA  TYR A 120     -19.980   6.583   8.586  1.00 97.71           H  
ATOM   1890  C   TYR A 120     -18.665   6.235   6.945  1.00 97.71           C  
ATOM   1891  CB  TYR A 120     -18.804   8.357   8.329  1.00 97.71           C  
ATOM   1892  HB2 TYR A 120     -17.763   8.626   8.149  1.00 97.71           H  
ATOM   1893  HB3 TYR A 120     -19.078   8.739   9.312  1.00 97.71           H  
ATOM   1894  O   TYR A 120     -19.577   5.735   6.292  1.00 97.71           O  
ATOM   1895  CG  TYR A 120     -19.672   9.028   7.288  1.00 97.71           C  
ATOM   1896  CD1 TYR A 120     -19.123   9.424   6.052  1.00 97.71           C  
ATOM   1897  HD1 TYR A 120     -18.080   9.251   5.833  1.00 97.71           H  
ATOM   1898  CD2 TYR A 120     -21.047   9.194   7.538  1.00 97.71           C  
ATOM   1899  HD2 TYR A 120     -21.471   8.841   8.466  1.00 97.71           H  
ATOM   1900  CE1 TYR A 120     -19.949  10.005   5.071  1.00 97.71           C  
ATOM   1901  HE1 TYR A 120     -19.540  10.287   4.112  1.00 97.71           H  
ATOM   1902  CE2 TYR A 120     -21.876   9.767   6.556  1.00 97.71           C  
ATOM   1903  HE2 TYR A 120     -22.936   9.869   6.740  1.00 97.71           H  
ATOM   1904  OH  TYR A 120     -22.133  10.717   4.372  1.00 97.71           O  
ATOM   1905  HH  TYR A 120     -23.059  10.655   4.619  1.00 97.71           H  
ATOM   1906  CZ  TYR A 120     -21.327  10.173   5.320  1.00 97.71           C  
ATOM   1907  N   ALA A 121     -17.397   6.201   6.525  1.00 96.99           N  
ATOM   1908  H   ALA A 121     -16.692   6.660   7.084  1.00 96.99           H  
ATOM   1909  CA  ALA A 121     -16.977   5.627   5.244  1.00 96.99           C  
ATOM   1910  HA  ALA A 121     -17.529   6.115   4.441  1.00 96.99           H  
ATOM   1911  C   ALA A 121     -17.235   4.111   5.136  1.00 96.99           C  
ATOM   1912  CB  ALA A 121     -15.488   5.928   5.069  1.00 96.99           C  
ATOM   1913  HB1 ALA A 121     -15.324   7.003   5.148  1.00 96.99           H  
ATOM   1914  HB2 ALA A 121     -15.174   5.595   4.080  1.00 96.99           H  
ATOM   1915  HB3 ALA A 121     -14.904   5.412   5.831  1.00 96.99           H  
ATOM   1916  O   ALA A 121     -17.336   3.563   4.039  1.00 96.99           O  
ATOM   1917  N   ALA A 122     -17.329   3.422   6.274  1.00 96.39           N  
ATOM   1918  H   ALA A 122     -17.187   3.920   7.141  1.00 96.39           H  
ATOM   1919  CA  ALA A 122     -17.698   2.014   6.368  1.00 96.39           C  
ATOM   1920  HA  ALA A 122     -17.484   1.535   5.412  1.00 96.39           H  
ATOM   1921  C   ALA A 122     -19.204   1.806   6.625  1.00 96.39           C  
ATOM   1922  CB  ALA A 122     -16.808   1.351   7.423  1.00 96.39           C  
ATOM   1923  HB1 ALA A 122     -15.760   1.560   7.206  1.00 96.39           H  
ATOM   1924  HB2 ALA A 122     -17.060   1.734   8.412  1.00 96.39           H  
ATOM   1925  HB3 ALA A 122     -16.962   0.273   7.402  1.00 96.39           H  
ATOM   1926  O   ALA A 122     -19.592   0.717   7.057  1.00 96.39           O  
ATOM   1927  N   ALA A 123     -20.031   2.836   6.399  1.00 96.12           N  
ATOM   1928  H   ALA A 123     -19.629   3.713   6.100  1.00 96.12           H  
ATOM   1929  CA  ALA A 123     -21.483   2.829   6.591  1.00 96.12           C  
ATOM   1930  HA  ALA A 123     -21.808   3.869   6.552  1.00 96.12           H  
ATOM   1931  C   ALA A 123     -21.919   2.318   7.978  1.00 96.12           C  
ATOM   1932  CB  ALA A 123     -22.144   2.109   5.406  1.00 96.12           C  
ATOM   1933  HB1 ALA A 123     -21.881   2.611   4.475  1.00 96.12           H  
ATOM   1934  HB2 ALA A 123     -23.228   2.126   5.521  1.00 96.12           H  
ATOM   1935  HB3 ALA A 123     -21.810   1.073   5.364  1.00 96.12           H  
ATOM   1936  O   ALA A 123     -22.875   1.556   8.102  1.00 96.12           O  
ATOM   1937  N   ASP A 124     -21.176   2.704   9.020  1.00 95.46           N  
ATOM   1938  H   ASP A 124     -20.407   3.334   8.839  1.00 95.46           H  
ATOM   1939  CA  ASP A 124     -21.398   2.316  10.417  1.00 95.46           C  
ATOM   1940  HA  ASP A 124     -20.511   2.633  10.966  1.00 95.46           H  
ATOM   1941  C   ASP A 124     -21.473   0.791  10.647  1.00 95.46           C  
ATOM   1942  CB  ASP A 124     -22.578   3.102  11.017  1.00 95.46           C  
ATOM   1943  HB2 ASP A 124     -23.482   2.900  10.444  1.00 95.46           H  
ATOM   1944  HB3 ASP A 124     -22.749   2.764  12.039  1.00 95.46           H  
ATOM   1945  O   ASP A 124     -22.059   0.323  11.624  1.00 95.46           O  
ATOM   1946  CG  ASP A 124     -22.318   4.611  11.076  1.00 95.46           C  
ATOM   1947  OD1 ASP A 124     -21.257   5.003  11.624  1.00 95.46           O  
ATOM   1948  OD2 ASP A 124     -23.207   5.378  10.644  1.00 95.46           O  
ATOM   1949  N   SER A 125     -20.817  -0.001   9.788  1.00 95.96           N  
ATOM   1950  H   SER A 125     -20.429   0.426   8.959  1.00 95.96           H  
ATOM   1951  CA  SER A 125     -20.689  -1.463   9.941  1.00 95.96           C  
ATOM   1952  HA  SER A 125     -21.691  -1.890   9.978  1.00 95.96           H  
ATOM   1953  C   SER A 125     -19.971  -1.891  11.228  1.00 95.96           C  
ATOM   1954  CB  SER A 125     -19.957  -2.060   8.736  1.00 95.96           C  
ATOM   1955  HB2 SER A 125     -20.553  -1.902   7.837  1.00 95.96           H  
ATOM   1956  HB3 SER A 125     -19.829  -3.132   8.884  1.00 95.96           H  
ATOM   1957  O   SER A 125     -20.040  -3.052  11.628  1.00 95.96           O  
ATOM   1958  OG  SER A 125     -18.691  -1.454   8.566  1.00 95.96           O  
ATOM   1959  HG  SER A 125     -18.825  -0.758   7.918  1.00 95.96           H  
ATOM   1960  N   PHE A 126     -19.286  -0.959  11.890  1.00 98.00           N  
ATOM   1961  H   PHE A 126     -19.277  -0.032  11.490  1.00 98.00           H  
ATOM   1962  CA  PHE A 126     -18.697  -1.117  13.213  1.00 98.00           C  
ATOM   1963  HA  PHE A 126     -19.320  -1.790  13.801  1.00 98.00           H  
ATOM   1964  C   PHE A 126     -18.648   0.231  13.937  1.00 98.00           C  
ATOM   1965  CB  PHE A 126     -17.295  -1.732  13.098  1.00 98.00           C  
ATOM   1966  HB2 PHE A 126     -16.819  -1.701  14.078  1.00 98.00           H  
ATOM   1967  HB3 PHE A 126     -17.406  -2.780  12.821  1.00 98.00           H  
ATOM   1968  O   PHE A 126     -18.518   1.301  13.336  1.00 98.00           O  
ATOM   1969  CG  PHE A 126     -16.397  -1.051  12.083  1.00 98.00           C  
ATOM   1970  CD1 PHE A 126     -16.305  -1.562  10.775  1.00 98.00           C  
ATOM   1971  HD1 PHE A 126     -16.859  -2.447  10.499  1.00 98.00           H  
ATOM   1972  CD2 PHE A 126     -15.740   0.149  12.411  1.00 98.00           C  
ATOM   1973  HD2 PHE A 126     -15.839   0.563  13.404  1.00 98.00           H  
ATOM   1974  CE1 PHE A 126     -15.573  -0.871   9.797  1.00 98.00           C  
ATOM   1975  HE1 PHE A 126     -15.559  -1.237   8.781  1.00 98.00           H  
ATOM   1976  CE2 PHE A 126     -15.034   0.855  11.425  1.00 98.00           C  
ATOM   1977  HE2 PHE A 126     -14.608   1.821  11.655  1.00 98.00           H  
ATOM   1978  CZ  PHE A 126     -14.957   0.349  10.119  1.00 98.00           C  
ATOM   1979  HZ  PHE A 126     -14.481   0.936   9.348  1.00 98.00           H  
ATOM   1980  N   SER A 127     -18.695   0.181  15.263  1.00 98.20           N  
ATOM   1981  H   SER A 127     -18.796  -0.727  15.695  1.00 98.20           H  
ATOM   1982  CA  SER A 127     -18.596   1.363  16.114  1.00 98.20           C  
ATOM   1983  HA  SER A 127     -19.202   2.147  15.662  1.00 98.20           H  
ATOM   1984  C   SER A 127     -17.160   1.887  16.238  1.00 98.20           C  
ATOM   1985  CB  SER A 127     -19.186   1.054  17.491  1.00 98.20           C  
ATOM   1986  HB2 SER A 127     -19.238   1.972  18.077  1.00 98.20           H  
ATOM   1987  HB3 SER A 127     -20.194   0.654  17.377  1.00 98.20           H  
ATOM   1988  O   SER A 127     -16.174   1.167  16.059  1.00 98.20           O  
ATOM   1989  OG  SER A 127     -18.377   0.118  18.168  1.00 98.20           O  
ATOM   1990  HG  SER A 127     -18.548  -0.728  17.749  1.00 98.20           H  
ATOM   1991  N   ARG A 128     -17.023   3.154  16.654  1.00 98.46           N  
ATOM   1992  H   ARG A 128     -17.856   3.725  16.676  1.00 98.46           H  
ATOM   1993  CA  ARG A 128     -15.712   3.764  16.949  1.00 98.46           C  
ATOM   1994  HA  ARG A 128     -15.105   3.740  16.044  1.00 98.46           H  
ATOM   1995  C   ARG A 128     -14.929   2.982  18.004  1.00 98.46           C  
ATOM   1996  CB  ARG A 128     -15.877   5.217  17.417  1.00 98.46           C  
ATOM   1997  HB2 ARG A 128     -14.902   5.593  17.728  1.00 98.46           H  
ATOM   1998  HB3 ARG A 128     -16.546   5.244  18.277  1.00 98.46           H  
ATOM   1999  O   ARG A 128     -13.710   2.904  17.912  1.00 98.46           O  
ATOM   2000  CG  ARG A 128     -16.411   6.130  16.305  1.00 98.46           C  
ATOM   2001  HG2 ARG A 128     -15.738   6.076  15.450  1.00 98.46           H  
ATOM   2002  HG3 ARG A 128     -17.398   5.796  15.984  1.00 98.46           H  
ATOM   2003  CD  ARG A 128     -16.497   7.589  16.762  1.00 98.46           C  
ATOM   2004  HD2 ARG A 128     -16.784   8.189  15.898  1.00 98.46           H  
ATOM   2005  HD3 ARG A 128     -15.509   7.912  17.091  1.00 98.46           H  
ATOM   2006  NE  ARG A 128     -17.496   7.788  17.835  1.00 98.46           N  
ATOM   2007  HE  ARG A 128     -18.150   7.034  17.986  1.00 98.46           H  
ATOM   2008  NH1 ARG A 128     -16.909   9.937  18.350  1.00 98.46           N  
ATOM   2009 HH11 ARG A 128     -16.271   9.910  17.568  1.00 98.46           H  
ATOM   2010 HH12 ARG A 128     -17.042  10.787  18.880  1.00 98.46           H  
ATOM   2011  NH2 ARG A 128     -18.590   8.959  19.455  1.00 98.46           N  
ATOM   2012 HH21 ARG A 128     -19.214   8.177  19.595  1.00 98.46           H  
ATOM   2013 HH22 ARG A 128     -18.727   9.812  19.978  1.00 98.46           H  
ATOM   2014  CZ  ARG A 128     -17.659   8.889  18.544  1.00 98.46           C  
ATOM   2015  N   GLN A 129     -15.624   2.421  18.995  1.00 98.43           N  
ATOM   2016  H   GLN A 129     -16.632   2.441  18.950  1.00 98.43           H  
ATOM   2017  CA  GLN A 129     -14.988   1.643  20.054  1.00 98.43           C  
ATOM   2018  HA  GLN A 129     -14.153   2.223  20.447  1.00 98.43           H  
ATOM   2019  C   GLN A 129     -14.412   0.338  19.501  1.00 98.43           C  
ATOM   2020  CB  GLN A 129     -15.998   1.400  21.188  1.00 98.43           C  
ATOM   2021  HB2 GLN A 129     -16.398   2.359  21.517  1.00 98.43           H  
ATOM   2022  HB3 GLN A 129     -16.824   0.793  20.817  1.00 98.43           H  
ATOM   2023  O   GLN A 129     -13.250   0.034  19.751  1.00 98.43           O  
ATOM   2024  CG  GLN A 129     -15.367   0.692  22.396  1.00 98.43           C  
ATOM   2025  HG2 GLN A 129     -16.107   0.609  23.193  1.00 98.43           H  
ATOM   2026  HG3 GLN A 129     -15.075  -0.319  22.110  1.00 98.43           H  
ATOM   2027  CD  GLN A 129     -14.153   1.436  22.939  1.00 98.43           C  
ATOM   2028  NE2 GLN A 129     -13.028   0.777  23.076  1.00 98.43           N  
ATOM   2029 HE21 GLN A 129     -12.967  -0.188  22.783  1.00 98.43           H  
ATOM   2030 HE22 GLN A 129     -12.207   1.294  23.357  1.00 98.43           H  
ATOM   2031  OE1 GLN A 129     -14.189   2.629  23.212  1.00 98.43           O  
ATOM   2032  N   GLU A 130     -15.172  -0.375  18.670  1.00 98.56           N  
ATOM   2033  H   GLU A 130     -16.118  -0.080  18.473  1.00 98.56           H  
ATOM   2034  CA  GLU A 130     -14.677  -1.581  18.006  1.00 98.56           C  
ATOM   2035  HA  GLU A 130     -14.347  -2.302  18.754  1.00 98.56           H  
ATOM   2036  C   GLU A 130     -13.492  -1.298  17.083  1.00 98.56           C  
ATOM   2037  CB  GLU A 130     -15.786  -2.192  17.163  1.00 98.56           C  
ATOM   2038  HB2 GLU A 130     -16.193  -1.425  16.504  1.00 98.56           H  
ATOM   2039  HB3 GLU A 130     -15.357  -2.978  16.541  1.00 98.56           H  
ATOM   2040  O   GLU A 130     -12.568  -2.105  17.022  1.00 98.56           O  
ATOM   2041  CG  GLU A 130     -16.906  -2.821  17.982  1.00 98.56           C  
ATOM   2042  HG2 GLU A 130     -17.270  -2.134  18.745  1.00 98.56           H  
ATOM   2043  HG3 GLU A 130     -16.536  -3.722  18.473  1.00 98.56           H  
ATOM   2044  CD  GLU A 130     -18.001  -3.156  16.987  1.00 98.56           C  
ATOM   2045  OE1 GLU A 130     -17.898  -4.267  16.416  1.00 98.56           O  
ATOM   2046  OE2 GLU A 130     -18.790  -2.223  16.705  1.00 98.56           O  
ATOM   2047  N   LEU A 131     -13.490  -0.159  16.381  1.00 98.64           N  
ATOM   2048  H   LEU A 131     -14.315   0.423  16.404  1.00 98.64           H  
ATOM   2049  CA  LEU A 131     -12.352   0.249  15.556  1.00 98.64           C  
ATOM   2050  HA  LEU A 131     -12.115  -0.576  14.885  1.00 98.64           H  
ATOM   2051  C   LEU A 131     -11.100   0.519  16.407  1.00 98.64           C  
ATOM   2052  CB  LEU A 131     -12.751   1.474  14.715  1.00 98.64           C  
ATOM   2053  HB2 LEU A 131     -13.033   2.284  15.386  1.00 98.64           H  
ATOM   2054  HB3 LEU A 131     -13.622   1.218  14.111  1.00 98.64           H  
ATOM   2055  O   LEU A 131     -10.007   0.103  16.031  1.00 98.64           O  
ATOM   2056  CG  LEU A 131     -11.630   1.975  13.786  1.00 98.64           C  
ATOM   2057  HG  LEU A 131     -10.763   2.256  14.384  1.00 98.64           H  
ATOM   2058  CD1 LEU A 131     -11.205   0.925  12.759  1.00 98.64           C  
ATOM   2059 HD11 LEU A 131     -10.490   1.369  12.066  1.00 98.64           H  
ATOM   2060 HD12 LEU A 131     -10.719   0.087  13.257  1.00 98.64           H  
ATOM   2061 HD13 LEU A 131     -12.073   0.564  12.208  1.00 98.64           H  
ATOM   2062  CD2 LEU A 131     -12.089   3.222  13.033  1.00 98.64           C  
ATOM   2063 HD21 LEU A 131     -11.244   3.655  12.499  1.00 98.64           H  
ATOM   2064 HD22 LEU A 131     -12.486   3.954  13.736  1.00 98.64           H  
ATOM   2065 HD23 LEU A 131     -12.871   2.968  12.316  1.00 98.64           H  
ATOM   2066  N   ILE A 132     -11.250   1.180  17.560  1.00 98.69           N  
ATOM   2067  H   ILE A 132     -12.179   1.488  17.812  1.00 98.69           H  
ATOM   2068  CA  ILE A 132     -10.148   1.428  18.506  1.00 98.69           C  
ATOM   2069  HA  ILE A 132      -9.326   1.906  17.974  1.00 98.69           H  
ATOM   2070  C   ILE A 132      -9.604   0.112  19.070  1.00 98.69           C  
ATOM   2071  CB  ILE A 132     -10.622   2.375  19.636  1.00 98.69           C  
ATOM   2072  HB  ILE A 132     -11.578   2.013  20.012  1.00 98.69           H  
ATOM   2073  O   ILE A 132      -8.393  -0.049  19.212  1.00 98.69           O  
ATOM   2074  CG1 ILE A 132     -10.819   3.804  19.083  1.00 98.69           C  
ATOM   2075 HG12 ILE A 132     -11.334   3.758  18.124  1.00 98.69           H  
ATOM   2076 HG13 ILE A 132      -9.846   4.261  18.904  1.00 98.69           H  
ATOM   2077  CG2 ILE A 132      -9.632   2.405  20.817  1.00 98.69           C  
ATOM   2078 HG21 ILE A 132      -9.614   1.426  21.297  1.00 98.69           H  
ATOM   2079 HG22 ILE A 132      -8.634   2.654  20.455  1.00 98.69           H  
ATOM   2080 HG23 ILE A 132      -9.944   3.134  21.564  1.00 98.69           H  
ATOM   2081  CD1 ILE A 132     -11.642   4.712  20.009  1.00 98.69           C  
ATOM   2082 HD11 ILE A 132     -11.100   4.921  20.931  1.00 98.69           H  
ATOM   2083 HD12 ILE A 132     -11.838   5.656  19.501  1.00 98.69           H  
ATOM   2084 HD13 ILE A 132     -12.594   4.236  20.245  1.00 98.69           H  
ATOM   2085  N   ASP A 133     -10.474  -0.841  19.393  1.00 98.61           N  
ATOM   2086  H   ASP A 133     -11.464  -0.654  19.316  1.00 98.61           H  
ATOM   2087  CA  ASP A 133     -10.037  -2.137  19.909  1.00 98.61           C  
ATOM   2088  HA  ASP A 133      -9.268  -1.967  20.662  1.00 98.61           H  
ATOM   2089  C   ASP A 133      -9.359  -2.977  18.815  1.00 98.61           C  
ATOM   2090  CB  ASP A 133     -11.211  -2.831  20.613  1.00 98.61           C  
ATOM   2091  HB2 ASP A 133     -10.891  -3.823  20.934  1.00 98.61           H  
ATOM   2092  HB3 ASP A 133     -12.039  -2.945  19.913  1.00 98.61           H  
ATOM   2093  O   ASP A 133      -8.343  -3.620  19.083  1.00 98.61           O  
ATOM   2094  CG  ASP A 133     -11.672  -2.042  21.853  1.00 98.61           C  
ATOM   2095  OD1 ASP A 133     -10.822  -1.388  22.524  1.00 98.61           O  
ATOM   2096  OD2 ASP A 133     -12.887  -2.053  22.153  1.00 98.61           O  
ATOM   2097  N   GLN A 134      -9.820  -2.872  17.563  1.00 98.45           N  
ATOM   2098  H   GLN A 134     -10.675  -2.359  17.404  1.00 98.45           H  
ATOM   2099  CA  GLN A 134      -9.145  -3.478  16.413  1.00 98.45           C  
ATOM   2100  HA  GLN A 134      -8.990  -4.532  16.641  1.00 98.45           H  
ATOM   2101  C   GLN A 134      -7.767  -2.855  16.146  1.00 98.45           C  
ATOM   2102  CB  GLN A 134     -10.032  -3.356  15.163  1.00 98.45           C  
ATOM   2103  HB2 GLN A 134     -10.004  -2.329  14.799  1.00 98.45           H  
ATOM   2104  HB3 GLN A 134     -11.066  -3.588  15.418  1.00 98.45           H  
ATOM   2105  O   GLN A 134      -6.827  -3.573  15.808  1.00 98.45           O  
ATOM   2106  CG  GLN A 134      -9.574  -4.310  14.044  1.00 98.45           C  
ATOM   2107  HG2 GLN A 134      -8.499  -4.228  13.884  1.00 98.45           H  
ATOM   2108  HG3 GLN A 134     -10.062  -4.016  13.115  1.00 98.45           H  
ATOM   2109  CD  GLN A 134      -9.930  -5.767  14.333  1.00 98.45           C  
ATOM   2110  NE2 GLN A 134      -9.702  -6.690  13.432  1.00 98.45           N  
ATOM   2111 HE21 GLN A 134      -9.379  -6.475  12.499  1.00 98.45           H  
ATOM   2112 HE22 GLN A 134     -10.097  -7.588  13.673  1.00 98.45           H  
ATOM   2113  OE1 GLN A 134     -10.510  -6.131  15.337  1.00 98.45           O  
ATOM   2114  N   GLU A 135      -7.623  -1.535  16.305  1.00 98.62           N  
ATOM   2115  H   GLU A 135      -8.443  -0.985  16.518  1.00 98.62           H  
ATOM   2116  CA  GLU A 135      -6.327  -0.852  16.221  1.00 98.62           C  
ATOM   2117  HA  GLU A 135      -5.882  -1.051  15.246  1.00 98.62           H  
ATOM   2118  C   GLU A 135      -5.346  -1.401  17.265  1.00 98.62           C  
ATOM   2119  CB  GLU A 135      -6.517   0.672  16.353  1.00 98.62           C  
ATOM   2120  HB2 GLU A 135      -7.162   0.895  17.203  1.00 98.62           H  
ATOM   2121  HB3 GLU A 135      -7.003   1.038  15.448  1.00 98.62           H  
ATOM   2122  O   GLU A 135      -4.217  -1.744  16.915  1.00 98.62           O  
ATOM   2123  CG  GLU A 135      -5.183   1.410  16.547  1.00 98.62           C  
ATOM   2124  HG2 GLU A 135      -4.748   1.124  17.504  1.00 98.62           H  
ATOM   2125  HG3 GLU A 135      -4.496   1.097  15.761  1.00 98.62           H  
ATOM   2126  CD  GLU A 135      -5.323   2.935  16.537  1.00 98.62           C  
ATOM   2127  OE1 GLU A 135      -4.630   3.596  15.733  1.00 98.62           O  
ATOM   2128  OE2 GLU A 135      -6.070   3.524  17.354  1.00 98.62           O  
ATOM   2129  N   LYS A 136      -5.768  -1.544  18.528  1.00 98.51           N  
ATOM   2130  H   LYS A 136      -6.711  -1.261  18.750  1.00 98.51           H  
ATOM   2131  CA  LYS A 136      -4.910  -2.118  19.579  1.00 98.51           C  
ATOM   2132  HA  LYS A 136      -4.001  -1.525  19.672  1.00 98.51           H  
ATOM   2133  C   LYS A 136      -4.472  -3.534  19.227  1.00 98.51           C  
ATOM   2134  CB  LYS A 136      -5.638  -2.150  20.923  1.00 98.51           C  
ATOM   2135  HB2 LYS A 136      -6.572  -2.696  20.788  1.00 98.51           H  
ATOM   2136  HB3 LYS A 136      -5.030  -2.702  21.639  1.00 98.51           H  
ATOM   2137  O   LYS A 136      -3.284  -3.836  19.307  1.00 98.51           O  
ATOM   2138  CG  LYS A 136      -5.924  -0.760  21.502  1.00 98.51           C  
ATOM   2139  HG2 LYS A 136      -6.395  -0.128  20.750  1.00 98.51           H  
ATOM   2140  HG3 LYS A 136      -4.997  -0.292  21.832  1.00 98.51           H  
ATOM   2141  CD  LYS A 136      -6.875  -0.946  22.686  1.00 98.51           C  
ATOM   2142  HD2 LYS A 136      -6.347  -1.415  23.516  1.00 98.51           H  
ATOM   2143  HD3 LYS A 136      -7.679  -1.611  22.373  1.00 98.51           H  
ATOM   2144  CE  LYS A 136      -7.498   0.372  23.130  1.00 98.51           C  
ATOM   2145  HE2 LYS A 136      -6.798   0.910  23.768  1.00 98.51           H  
ATOM   2146  HE3 LYS A 136      -7.695   0.970  22.240  1.00 98.51           H  
ATOM   2147  NZ  LYS A 136      -8.777   0.090  23.832  1.00 98.51           N  
ATOM   2148  HZ1 LYS A 136      -9.255   0.933  24.115  1.00 98.51           H  
ATOM   2149  HZ2 LYS A 136      -9.410  -0.408  23.223  1.00 98.51           H  
ATOM   2150  HZ3 LYS A 136      -8.641  -0.528  24.619  1.00 98.51           H  
ATOM   2151  N   GLU A 137      -5.404  -4.380  18.789  1.00 98.36           N  
ATOM   2152  H   GLU A 137      -6.367  -4.075  18.762  1.00 98.36           H  
ATOM   2153  CA  GLU A 137      -5.079  -5.756  18.415  1.00 98.36           C  
ATOM   2154  HA  GLU A 137      -4.604  -6.235  19.271  1.00 98.36           H  
ATOM   2155  C   GLU A 137      -4.088  -5.802  17.241  1.00 98.36           C  
ATOM   2156  CB  GLU A 137      -6.359  -6.530  18.066  1.00 98.36           C  
ATOM   2157  HB2 GLU A 137      -6.699  -6.233  17.074  1.00 98.36           H  
ATOM   2158  HB3 GLU A 137      -7.142  -6.309  18.791  1.00 98.36           H  
ATOM   2159  O   GLU A 137      -3.128  -6.571  17.273  1.00 98.36           O  
ATOM   2160  CG  GLU A 137      -6.066  -8.038  18.104  1.00 98.36           C  
ATOM   2161  HG2 GLU A 137      -5.983  -8.356  19.143  1.00 98.36           H  
ATOM   2162  HG3 GLU A 137      -5.105  -8.233  17.629  1.00 98.36           H  
ATOM   2163  CD  GLU A 137      -7.096  -8.908  17.389  1.00 98.36           C  
ATOM   2164  OE1 GLU A 137      -6.751 -10.079  17.096  1.00 98.36           O  
ATOM   2165  OE2 GLU A 137      -8.146  -8.433  16.911  1.00 98.36           O  
ATOM   2166  N   LEU A 138      -4.274  -4.957  16.220  1.00 98.51           N  
ATOM   2167  H   LEU A 138      -5.079  -4.348  16.247  1.00 98.51           H  
ATOM   2168  CA  LEU A 138      -3.342  -4.829  15.096  1.00 98.51           C  
ATOM   2169  HA  LEU A 138      -3.279  -5.790  14.586  1.00 98.51           H  
ATOM   2170  C   LEU A 138      -1.927  -4.475  15.582  1.00 98.51           C  
ATOM   2171  CB  LEU A 138      -3.902  -3.779  14.115  1.00 98.51           C  
ATOM   2172  HB2 LEU A 138      -4.827  -4.160  13.683  1.00 98.51           H  
ATOM   2173  HB3 LEU A 138      -4.151  -2.880  14.678  1.00 98.51           H  
ATOM   2174  O   LEU A 138      -0.961  -5.134  15.190  1.00 98.51           O  
ATOM   2175  CG  LEU A 138      -2.945  -3.365  12.981  1.00 98.51           C  
ATOM   2176  HG  LEU A 138      -2.005  -3.007  13.400  1.00 98.51           H  
ATOM   2177  CD1 LEU A 138      -2.657  -4.503  12.006  1.00 98.51           C  
ATOM   2178 HD11 LEU A 138      -3.579  -4.792  11.501  1.00 98.51           H  
ATOM   2179 HD12 LEU A 138      -2.217  -5.353  12.529  1.00 98.51           H  
ATOM   2180 HD13 LEU A 138      -1.958  -4.156  11.245  1.00 98.51           H  
ATOM   2181  CD2 LEU A 138      -3.565  -2.225  12.179  1.00 98.51           C  
ATOM   2182 HD21 LEU A 138      -3.788  -1.385  12.837  1.00 98.51           H  
ATOM   2183 HD22 LEU A 138      -2.865  -1.897  11.411  1.00 98.51           H  
ATOM   2184 HD23 LEU A 138      -4.492  -2.557  11.711  1.00 98.51           H  
ATOM   2185  N   LEU A 139      -1.804  -3.468  16.452  1.00 98.66           N  
ATOM   2186  H   LEU A 139      -2.644  -2.990  16.744  1.00 98.66           H  
ATOM   2187  CA  LEU A 139      -0.521  -3.022  17.009  1.00 98.66           C  
ATOM   2188  HA  LEU A 139       0.155  -2.782  16.188  1.00 98.66           H  
ATOM   2189  C   LEU A 139       0.161  -4.123  17.828  1.00 98.66           C  
ATOM   2190  CB  LEU A 139      -0.747  -1.768  17.875  1.00 98.66           C  
ATOM   2191  HB2 LEU A 139      -1.508  -1.995  18.622  1.00 98.66           H  
ATOM   2192  HB3 LEU A 139       0.175  -1.538  18.408  1.00 98.66           H  
ATOM   2193  O   LEU A 139       1.361  -4.358  17.669  1.00 98.66           O  
ATOM   2194  CG  LEU A 139      -1.183  -0.515  17.094  1.00 98.66           C  
ATOM   2195  HG  LEU A 139      -2.039  -0.741  16.458  1.00 98.66           H  
ATOM   2196  CD1 LEU A 139      -1.573   0.603  18.057  1.00 98.66           C  
ATOM   2197 HD11 LEU A 139      -0.720   0.875  18.678  1.00 98.66           H  
ATOM   2198 HD12 LEU A 139      -2.395   0.264  18.688  1.00 98.66           H  
ATOM   2199 HD13 LEU A 139      -1.908   1.472  17.491  1.00 98.66           H  
ATOM   2200  CD2 LEU A 139      -0.068  -0.007  16.191  1.00 98.66           C  
ATOM   2201 HD21 LEU A 139       0.836   0.179  16.772  1.00 98.66           H  
ATOM   2202 HD22 LEU A 139       0.123  -0.754  15.421  1.00 98.66           H  
ATOM   2203 HD23 LEU A 139      -0.385   0.916  15.705  1.00 98.66           H  
ATOM   2204  N   GLU A 140      -0.599  -4.835  18.659  1.00 98.24           N  
ATOM   2205  H   GLU A 140      -1.569  -4.571  18.763  1.00 98.24           H  
ATOM   2206  CA  GLU A 140      -0.102  -5.958  19.455  1.00 98.24           C  
ATOM   2207  HA  GLU A 140       0.758  -5.633  20.040  1.00 98.24           H  
ATOM   2208  C   GLU A 140       0.365  -7.121  18.572  1.00 98.24           C  
ATOM   2209  CB  GLU A 140      -1.196  -6.439  20.416  1.00 98.24           C  
ATOM   2210  HB2 GLU A 140      -0.896  -7.403  20.828  1.00 98.24           H  
ATOM   2211  HB3 GLU A 140      -2.123  -6.575  19.860  1.00 98.24           H  
ATOM   2212  O   GLU A 140       1.473  -7.629  18.756  1.00 98.24           O  
ATOM   2213  CG  GLU A 140      -1.424  -5.466  21.584  1.00 98.24           C  
ATOM   2214  HG2 GLU A 140      -0.508  -5.422  22.174  1.00 98.24           H  
ATOM   2215  HG3 GLU A 140      -1.611  -4.464  21.198  1.00 98.24           H  
ATOM   2216  CD  GLU A 140      -2.591  -5.887  22.492  1.00 98.24           C  
ATOM   2217  OE1 GLU A 140      -2.859  -5.132  23.455  1.00 98.24           O  
ATOM   2218  OE2 GLU A 140      -3.182  -6.966  22.250  1.00 98.24           O  
ATOM   2219  N   LYS A 141      -0.432  -7.518  17.570  1.00 97.89           N  
ATOM   2220  H   LYS A 141      -1.317  -7.044  17.461  1.00 97.89           H  
ATOM   2221  CA  LYS A 141      -0.096  -8.622  16.653  1.00 97.89           C  
ATOM   2222  HA  LYS A 141       0.168  -9.498  17.245  1.00 97.89           H  
ATOM   2223  C   LYS A 141       1.142  -8.328  15.818  1.00 97.89           C  
ATOM   2224  CB  LYS A 141      -1.290  -8.934  15.734  1.00 97.89           C  
ATOM   2225  HB2 LYS A 141      -0.963  -9.598  14.933  1.00 97.89           H  
ATOM   2226  HB3 LYS A 141      -1.635  -8.008  15.275  1.00 97.89           H  
ATOM   2227  O   LYS A 141       1.941  -9.231  15.587  1.00 97.89           O  
ATOM   2228  CG  LYS A 141      -2.470  -9.598  16.457  1.00 97.89           C  
ATOM   2229  HG2 LYS A 141      -3.311  -9.648  15.766  1.00 97.89           H  
ATOM   2230  HG3 LYS A 141      -2.765  -8.991  17.313  1.00 97.89           H  
ATOM   2231  CD  LYS A 141      -2.154 -11.007  16.963  1.00 97.89           C  
ATOM   2232  HD2 LYS A 141      -1.325 -10.968  17.669  1.00 97.89           H  
ATOM   2233  HD3 LYS A 141      -1.894 -11.652  16.123  1.00 97.89           H  
ATOM   2234  CE  LYS A 141      -3.396 -11.538  17.680  1.00 97.89           C  
ATOM   2235  HE2 LYS A 141      -3.718 -10.792  18.407  1.00 97.89           H  
ATOM   2236  HE3 LYS A 141      -4.208 -11.646  16.960  1.00 97.89           H  
ATOM   2237  NZ  LYS A 141      -3.114 -12.822  18.363  1.00 97.89           N  
ATOM   2238  HZ1 LYS A 141      -3.953 -13.143  18.825  1.00 97.89           H  
ATOM   2239  HZ2 LYS A 141      -2.806 -13.516  17.696  1.00 97.89           H  
ATOM   2240  HZ3 LYS A 141      -2.398 -12.681  19.061  1.00 97.89           H  
ATOM   2241  N   LEU A 142       1.330  -7.078  15.404  1.00 97.25           N  
ATOM   2242  H   LEU A 142       0.608  -6.399  15.599  1.00 97.25           H  
ATOM   2243  CA  LEU A 142       2.523  -6.646  14.675  1.00 97.25           C  
ATOM   2244  HA  LEU A 142       2.898  -7.491  14.097  1.00 97.25           H  
ATOM   2245  C   LEU A 142       3.689  -6.259  15.597  1.00 97.25           C  
ATOM   2246  CB  LEU A 142       2.142  -5.528  13.692  1.00 97.25           C  
ATOM   2247  HB2 LEU A 142       3.048  -5.149  13.219  1.00 97.25           H  
ATOM   2248  HB3 LEU A 142       1.692  -4.709  14.253  1.00 97.25           H  
ATOM   2249  O   LEU A 142       4.722  -5.805  15.101  1.00 97.25           O  
ATOM   2250  CG  LEU A 142       1.169  -5.972  12.582  1.00 97.25           C  
ATOM   2251  HG  LEU A 142       0.234  -6.326  13.017  1.00 97.25           H  
ATOM   2252  CD1 LEU A 142       0.873  -4.769  11.695  1.00 97.25           C  
ATOM   2253 HD11 LEU A 142       0.392  -3.992  12.288  1.00 97.25           H  
ATOM   2254 HD12 LEU A 142       0.202  -5.060  10.887  1.00 97.25           H  
ATOM   2255 HD13 LEU A 142       1.798  -4.382  11.266  1.00 97.25           H  
ATOM   2256  CD2 LEU A 142       1.744  -7.072  11.684  1.00 97.25           C  
ATOM   2257 HD21 LEU A 142       1.044  -7.279  10.875  1.00 97.25           H  
ATOM   2258 HD22 LEU A 142       2.695  -6.751  11.259  1.00 97.25           H  
ATOM   2259 HD23 LEU A 142       1.880  -7.993  12.252  1.00 97.25           H  
ATOM   2260  N   ALA A 143       3.553  -6.435  16.916  1.00 97.07           N  
ATOM   2261  H   ALA A 143       2.680  -6.808  17.261  1.00 97.07           H  
ATOM   2262  CA  ALA A 143       4.550  -6.061  17.917  1.00 97.07           C  
ATOM   2263  HA  ALA A 143       4.045  -6.079  18.883  1.00 97.07           H  
ATOM   2264  C   ALA A 143       5.065  -4.621  17.730  1.00 97.07           C  
ATOM   2265  CB  ALA A 143       5.655  -7.128  17.955  1.00 97.07           C  
ATOM   2266  HB1 ALA A 143       6.343  -6.912  18.773  1.00 97.07           H  
ATOM   2267  HB2 ALA A 143       6.205  -7.128  17.014  1.00 97.07           H  
ATOM   2268  HB3 ALA A 143       5.210  -8.110  18.115  1.00 97.07           H  
ATOM   2269  O   ALA A 143       6.269  -4.369  17.804  1.00 97.07           O  
ATOM   2270  N   TRP A 144       4.150  -3.693  17.423  1.00 97.14           N  
ATOM   2271  H   TRP A 144       3.181  -3.978  17.429  1.00 97.14           H  
ATOM   2272  CA  TRP A 144       4.429  -2.277  17.147  1.00 97.14           C  
ATOM   2273  HA  TRP A 144       3.485  -1.823  16.847  1.00 97.14           H  
ATOM   2274  C   TRP A 144       5.385  -2.013  15.971  1.00 97.14           C  
ATOM   2275  CB  TRP A 144       4.848  -1.578  18.446  1.00 97.14           C  
ATOM   2276  HB2 TRP A 144       5.107  -0.543  18.220  1.00 97.14           H  
ATOM   2277  HB3 TRP A 144       5.744  -2.047  18.854  1.00 97.14           H  
ATOM   2278  O   TRP A 144       5.860  -0.895  15.788  1.00 97.14           O  
ATOM   2279  CG  TRP A 144       3.785  -1.552  19.496  1.00 97.14           C  
ATOM   2280  CD1 TRP A 144       3.459  -2.557  20.342  1.00 97.14           C  
ATOM   2281  HD1 TRP A 144       3.939  -3.523  20.367  1.00 97.14           H  
ATOM   2282  CD2 TRP A 144       2.872  -0.460  19.799  1.00 97.14           C  
ATOM   2283  CE2 TRP A 144       2.016  -0.870  20.862  1.00 97.14           C  
ATOM   2284  CE3 TRP A 144       2.686   0.838  19.276  1.00 97.14           C  
ATOM   2285  HE3 TRP A 144       3.310   1.175  18.462  1.00 97.14           H  
ATOM   2286  NE1 TRP A 144       2.404  -2.162  21.142  1.00 97.14           N  
ATOM   2287  HE1 TRP A 144       1.954  -2.763  21.818  1.00 97.14           H  
ATOM   2288  CH2 TRP A 144       0.883   1.266  20.867  1.00 97.14           C  
ATOM   2289  HH2 TRP A 144       0.125   1.927  21.260  1.00 97.14           H  
ATOM   2290  CZ2 TRP A 144       1.031  -0.028  21.395  1.00 97.14           C  
ATOM   2291  HZ2 TRP A 144       0.391  -0.375  22.193  1.00 97.14           H  
ATOM   2292  CZ3 TRP A 144       1.705   1.694  19.808  1.00 97.14           C  
ATOM   2293  HZ3 TRP A 144       1.576   2.684  19.396  1.00 97.14           H  
ATOM   2294  N   ARG A 145       5.651  -3.013  15.121  1.00 95.89           N  
ATOM   2295  H   ARG A 145       5.248  -3.917  15.321  1.00 95.89           H  
ATOM   2296  CA  ARG A 145       6.435  -2.860  13.885  1.00 95.89           C  
ATOM   2297  HA  ARG A 145       7.174  -2.072  14.031  1.00 95.89           H  
ATOM   2298  C   ARG A 145       5.531  -2.392  12.750  1.00 95.89           C  
ATOM   2299  CB  ARG A 145       7.175  -4.160  13.546  1.00 95.89           C  
ATOM   2300  HB2 ARG A 145       6.450  -4.954  13.367  1.00 95.89           H  
ATOM   2301  HB3 ARG A 145       7.747  -4.004  12.631  1.00 95.89           H  
ATOM   2302  O   ARG A 145       5.306  -3.134  11.793  1.00 95.89           O  
ATOM   2303  CG  ARG A 145       8.135  -4.595  14.655  1.00 95.89           C  
ATOM   2304  HG2 ARG A 145       8.880  -3.817  14.824  1.00 95.89           H  
ATOM   2305  HG3 ARG A 145       7.583  -4.775  15.578  1.00 95.89           H  
ATOM   2306  CD  ARG A 145       8.822  -5.892  14.233  1.00 95.89           C  
ATOM   2307  HD2 ARG A 145       8.053  -6.642  14.046  1.00 95.89           H  
ATOM   2308  HD3 ARG A 145       9.379  -5.714  13.314  1.00 95.89           H  
ATOM   2309  NE  ARG A 145       9.732  -6.374  15.285  1.00 95.89           N  
ATOM   2310  HE  ARG A 145       9.766  -5.820  16.129  1.00 95.89           H  
ATOM   2311  NH1 ARG A 145      10.406  -8.287  14.215  1.00 95.89           N  
ATOM   2312 HH11 ARG A 145      10.927  -9.152  14.205  1.00 95.89           H  
ATOM   2313 HH12 ARG A 145       9.797  -8.052  13.444  1.00 95.89           H  
ATOM   2314  NH2 ARG A 145      11.208  -7.810  16.245  1.00 95.89           N  
ATOM   2315 HH21 ARG A 145      11.738  -8.670  16.223  1.00 95.89           H  
ATOM   2316 HH22 ARG A 145      11.239  -7.217  17.062  1.00 95.89           H  
ATOM   2317  CZ  ARG A 145      10.442  -7.485  15.243  1.00 95.89           C  
ATOM   2318  N   THR A 146       4.967  -1.200  12.896  1.00 95.69           N  
ATOM   2319  H   THR A 146       5.169  -0.663  13.726  1.00 95.69           H  
ATOM   2320  CA  THR A 146       3.971  -0.651  11.966  1.00 95.69           C  
ATOM   2321  HA  THR A 146       3.353  -1.467  11.591  1.00 95.69           H  
ATOM   2322  C   THR A 146       4.571   0.042  10.757  1.00 95.69           C  
ATOM   2323  CB  THR A 146       3.062   0.353  12.666  1.00 95.69           C  
ATOM   2324  HB  THR A 146       2.432   0.854  11.931  1.00 95.69           H  
ATOM   2325  O   THR A 146       3.876   0.203   9.766  1.00 95.69           O  
ATOM   2326  CG2 THR A 146       2.164  -0.333  13.681  1.00 95.69           C  
ATOM   2327 HG21 THR A 146       2.754  -0.817  14.459  1.00 95.69           H  
ATOM   2328 HG22 THR A 146       1.530  -1.065  13.180  1.00 95.69           H  
ATOM   2329 HG23 THR A 146       1.539   0.440  14.128  1.00 95.69           H  
ATOM   2330  OG1 THR A 146       3.838   1.297  13.370  1.00 95.69           O  
ATOM   2331  HG1 THR A 146       3.764   2.138  12.913  1.00 95.69           H  
ATOM   2332  N   GLU A 147       5.839   0.437  10.818  1.00 94.47           N  
ATOM   2333  H   GLU A 147       6.351   0.327  11.682  1.00 94.47           H  
ATOM   2334  CA  GLU A 147       6.540   0.957   9.650  1.00 94.47           C  
ATOM   2335  HA  GLU A 147       5.834   1.561   9.079  1.00 94.47           H  
ATOM   2336  C   GLU A 147       6.972  -0.154   8.691  1.00 94.47           C  
ATOM   2337  CB  GLU A 147       7.721   1.849  10.078  1.00 94.47           C  
ATOM   2338  HB2 GLU A 147       8.517   1.795   9.335  1.00 94.47           H  
ATOM   2339  HB3 GLU A 147       8.134   1.490  11.021  1.00 94.47           H  
ATOM   2340  O   GLU A 147       7.127  -1.319   9.083  1.00 94.47           O  
ATOM   2341  CG  GLU A 147       7.291   3.318  10.228  1.00 94.47           C  
ATOM   2342  HG2 GLU A 147       6.538   3.382  11.013  1.00 94.47           H  
ATOM   2343  HG3 GLU A 147       8.156   3.903  10.541  1.00 94.47           H  
ATOM   2344  CD  GLU A 147       6.728   3.899   8.918  1.00 94.47           C  
ATOM   2345  OE1 GLU A 147       5.946   4.869   8.976  1.00 94.47           O  
ATOM   2346  OE2 GLU A 147       7.010   3.333   7.837  1.00 94.47           O  
ATOM   2347  N   ALA A 148       7.152   0.235   7.432  1.00 94.38           N  
ATOM   2348  H   ALA A 148       7.043   1.216   7.218  1.00 94.38           H  
ATOM   2349  CA  ALA A 148       7.635  -0.611   6.352  1.00 94.38           C  
ATOM   2350  HA  ALA A 148       8.332  -1.342   6.762  1.00 94.38           H  
ATOM   2351  C   ALA A 148       8.389   0.229   5.317  1.00 94.38           C  
ATOM   2352  CB  ALA A 148       6.455  -1.357   5.719  1.00 94.38           C  
ATOM   2353  HB1 ALA A 148       5.975  -1.993   6.462  1.00 94.38           H  
ATOM   2354  HB2 ALA A 148       5.727  -0.640   5.339  1.00 94.38           H  
ATOM   2355  HB3 ALA A 148       6.805  -1.975   4.891  1.00 94.38           H  
ATOM   2356  O   ALA A 148       8.116   1.414   5.149  1.00 94.38           O  
ATOM   2357  N   VAL A 149       9.315  -0.405   4.599  1.00 93.90           N  
ATOM   2358  H   VAL A 149       9.458  -1.390   4.772  1.00 93.90           H  
ATOM   2359  CA  VAL A 149       9.849   0.152   3.352  1.00 93.90           C  
ATOM   2360  HA  VAL A 149      10.045   1.217   3.474  1.00 93.90           H  
ATOM   2361  C   VAL A 149       8.779  -0.021   2.280  1.00 93.90           C  
ATOM   2362  CB  VAL A 149      11.160  -0.547   2.949  1.00 93.90           C  
ATOM   2363  HB  VAL A 149      11.019  -1.626   2.998  1.00 93.90           H  
ATOM   2364  O   VAL A 149       8.424  -1.152   1.944  1.00 93.90           O  
ATOM   2365  CG1 VAL A 149      11.583  -0.188   1.522  1.00 93.90           C  
ATOM   2366 HG11 VAL A 149      10.865  -0.578   0.801  1.00 93.90           H  
ATOM   2367 HG12 VAL A 149      11.649   0.893   1.404  1.00 93.90           H  
ATOM   2368 HG13 VAL A 149      12.541  -0.658   1.297  1.00 93.90           H  
ATOM   2369  CG2 VAL A 149      12.295  -0.162   3.907  1.00 93.90           C  
ATOM   2370 HG21 VAL A 149      13.190  -0.734   3.661  1.00 93.90           H  
ATOM   2371 HG22 VAL A 149      12.515   0.901   3.809  1.00 93.90           H  
ATOM   2372 HG23 VAL A 149      12.012  -0.366   4.940  1.00 93.90           H  
ATOM   2373  N   LEU A 150       8.253   1.087   1.762  1.00 95.48           N  
ATOM   2374  H   LEU A 150       8.532   1.983   2.135  1.00 95.48           H  
ATOM   2375  CA  LEU A 150       7.198   1.081   0.751  1.00 95.48           C  
ATOM   2376  HA  LEU A 150       6.759   0.085   0.694  1.00 95.48           H  
ATOM   2377  C   LEU A 150       7.761   1.409  -0.629  1.00 95.48           C  
ATOM   2378  CB  LEU A 150       6.093   2.072   1.149  1.00 95.48           C  
ATOM   2379  HB2 LEU A 150       5.286   2.031   0.417  1.00 95.48           H  
ATOM   2380  HB3 LEU A 150       6.515   3.077   1.115  1.00 95.48           H  
ATOM   2381  O   LEU A 150       8.739   2.140  -0.769  1.00 95.48           O  
ATOM   2382  CG  LEU A 150       5.512   1.830   2.552  1.00 95.48           C  
ATOM   2383  HG  LEU A 150       6.316   1.806   3.289  1.00 95.48           H  
ATOM   2384  CD1 LEU A 150       4.596   2.986   2.929  1.00 95.48           C  
ATOM   2385 HD11 LEU A 150       5.109   3.931   2.746  1.00 95.48           H  
ATOM   2386 HD12 LEU A 150       4.398   2.926   4.000  1.00 95.48           H  
ATOM   2387 HD13 LEU A 150       3.669   2.956   2.357  1.00 95.48           H  
ATOM   2388  CD2 LEU A 150       4.739   0.509   2.633  1.00 95.48           C  
ATOM   2389 HD21 LEU A 150       4.319   0.398   3.633  1.00 95.48           H  
ATOM   2390 HD22 LEU A 150       3.935   0.495   1.897  1.00 95.48           H  
ATOM   2391 HD23 LEU A 150       5.414  -0.328   2.456  1.00 95.48           H  
ATOM   2392  N   ALA A 151       7.087   0.931  -1.676  1.00 96.71           N  
ATOM   2393  H   ALA A 151       6.312   0.304  -1.517  1.00 96.71           H  
ATOM   2394  CA  ALA A 151       7.445   1.278  -3.051  1.00 96.71           C  
ATOM   2395  HA  ALA A 151       8.464   0.948  -3.254  1.00 96.71           H  
ATOM   2396  C   ALA A 151       7.396   2.797  -3.285  1.00 96.71           C  
ATOM   2397  CB  ALA A 151       6.482   0.537  -3.980  1.00 96.71           C  
ATOM   2398  HB1 ALA A 151       5.455   0.836  -3.771  1.00 96.71           H  
ATOM   2399  HB2 ALA A 151       6.574  -0.537  -3.818  1.00 96.71           H  
ATOM   2400  HB3 ALA A 151       6.728   0.762  -5.017  1.00 96.71           H  
ATOM   2401  O   ALA A 151       8.182   3.348  -4.054  1.00 96.71           O  
ATOM   2402  N   THR A 152       6.508   3.494  -2.578  1.00 94.47           N  
ATOM   2403  H   THR A 152       5.912   3.020  -1.914  1.00 94.47           H  
ATOM   2404  CA  THR A 152       6.404   4.948  -2.643  1.00 94.47           C  
ATOM   2405  HA  THR A 152       6.424   5.238  -3.694  1.00 94.47           H  
ATOM   2406  C   THR A 152       7.588   5.667  -1.988  1.00 94.47           C  
ATOM   2407  CB  THR A 152       5.079   5.415  -2.040  1.00 94.47           C  
ATOM   2408  HB  THR A 152       5.049   6.504  -2.070  1.00 94.47           H  
ATOM   2409  O   THR A 152       7.990   6.716  -2.480  1.00 94.47           O  
ATOM   2410  CG2 THR A 152       3.838   4.868  -2.752  1.00 94.47           C  
ATOM   2411 HG21 THR A 152       3.768   3.789  -2.617  1.00 94.47           H  
ATOM   2412 HG22 THR A 152       2.948   5.338  -2.332  1.00 94.47           H  
ATOM   2413 HG23 THR A 152       3.886   5.088  -3.818  1.00 94.47           H  
ATOM   2414  OG1 THR A 152       4.977   4.954  -0.711  1.00 94.47           O  
ATOM   2415  HG1 THR A 152       4.844   5.758  -0.204  1.00 94.47           H  
ATOM   2416  N   ASP A 153       8.217   5.070  -0.967  1.00 91.61           N  
ATOM   2417  H   ASP A 153       7.857   4.192  -0.624  1.00 91.61           H  
ATOM   2418  CA  ASP A 153       9.454   5.584  -0.358  1.00 91.61           C  
ATOM   2419  HA  ASP A 153       9.335   6.647  -0.148  1.00 91.61           H  
ATOM   2420  C   ASP A 153      10.647   5.421  -1.316  1.00 91.61           C  
ATOM   2421  CB  ASP A 153       9.750   4.852   0.968  1.00 91.61           C  
ATOM   2422  HB2 ASP A 153       9.935   3.796   0.769  1.00 91.61           H  
ATOM   2423  HB3 ASP A 153      10.667   5.265   1.389  1.00 91.61           H  
ATOM   2424  O   ASP A 153      11.470   6.322  -1.475  1.00 91.61           O  
ATOM   2425  CG  ASP A 153       8.648   4.980   2.026  1.00 91.61           C  
ATOM   2426  OD1 ASP A 153       8.056   6.072   2.161  1.00 91.61           O  
ATOM   2427  OD2 ASP A 153       8.390   3.994   2.757  1.00 91.61           O  
ATOM   2428  N   VAL A 154      10.717   4.277  -2.007  1.00 93.76           N  
ATOM   2429  H   VAL A 154      10.028   3.567  -1.804  1.00 93.76           H  
ATOM   2430  CA  VAL A 154      11.775   3.987  -2.992  1.00 93.76           C  
ATOM   2431  HA  VAL A 154      12.735   4.226  -2.535  1.00 93.76           H  
ATOM   2432  C   VAL A 154      11.653   4.866  -4.245  1.00 93.76           C  
ATOM   2433  CB  VAL A 154      11.779   2.488  -3.360  1.00 93.76           C  
ATOM   2434  HB  VAL A 154      10.816   2.213  -3.790  1.00 93.76           H  
ATOM   2435  O   VAL A 154      12.657   5.195  -4.880  1.00 93.76           O  
ATOM   2436  CG1 VAL A 154      12.884   2.194  -4.381  1.00 93.76           C  
ATOM   2437 HG11 VAL A 154      13.211   1.155  -4.332  1.00 93.76           H  
ATOM   2438 HG12 VAL A 154      12.515   2.408  -5.384  1.00 93.76           H  
ATOM   2439 HG13 VAL A 154      13.740   2.839  -4.181  1.00 93.76           H  
ATOM   2440  CG2 VAL A 154      12.025   1.601  -2.133  1.00 93.76           C  
ATOM   2441 HG21 VAL A 154      11.977   0.550  -2.419  1.00 93.76           H  
ATOM   2442 HG22 VAL A 154      13.009   1.815  -1.717  1.00 93.76           H  
ATOM   2443 HG23 VAL A 154      11.267   1.777  -1.369  1.00 93.76           H  
ATOM   2444  N   THR A 155      10.438   5.303  -4.582  1.00 94.33           N  
ATOM   2445  H   THR A 155       9.661   5.009  -4.007  1.00 94.33           H  
ATOM   2446  CA  THR A 155      10.164   6.096  -5.791  1.00 94.33           C  
ATOM   2447  HA  THR A 155      10.544   5.558  -6.659  1.00 94.33           H  
ATOM   2448  C   THR A 155      10.899   7.430  -5.786  1.00 94.33           C  
ATOM   2449  CB  THR A 155       8.653   6.278  -5.979  1.00 94.33           C  
ATOM   2450  HB  THR A 155       8.217   6.725  -5.086  1.00 94.33           H  
ATOM   2451  O   THR A 155      11.486   7.789  -6.808  1.00 94.33           O  
ATOM   2452  CG2 THR A 155       8.298   7.142  -7.186  1.00 94.33           C  
ATOM   2453 HG21 THR A 155       7.216   7.148  -7.315  1.00 94.33           H  
ATOM   2454 HG22 THR A 155       8.777   6.749  -8.083  1.00 94.33           H  
ATOM   2455 HG23 THR A 155       8.621   8.169  -7.015  1.00 94.33           H  
ATOM   2456  OG1 THR A 155       8.079   5.005  -6.199  1.00 94.33           O  
ATOM   2457  HG1 THR A 155       7.959   4.592  -5.341  1.00 94.33           H  
ATOM   2458  N   SER A 156      10.956   8.132  -4.649  1.00 89.55           N  
ATOM   2459  H   SER A 156      10.438   7.820  -3.839  1.00 89.55           H  
ATOM   2460  CA  SER A 156      11.754   9.362  -4.517  1.00 89.55           C  
ATOM   2461  HA  SER A 156      11.342  10.137  -5.163  1.00 89.55           H  
ATOM   2462  C   SER A 156      13.207   9.136  -4.920  1.00 89.55           C  
ATOM   2463  CB  SER A 156      11.738   9.867  -3.071  1.00 89.55           C  
ATOM   2464  HB2 SER A 156      12.361  10.758  -2.994  1.00 89.55           H  
ATOM   2465  HB3 SER A 156      12.133   9.101  -2.403  1.00 89.55           H  
ATOM   2466  O   SER A 156      13.770   9.905  -5.701  1.00 89.55           O  
ATOM   2467  OG  SER A 156      10.426  10.189  -2.687  1.00 89.55           O  
ATOM   2468  HG  SER A 156      10.467  10.703  -1.877  1.00 89.55           H  
ATOM   2469  N   PHE A 157      13.794   8.039  -4.439  1.00 89.35           N  
ATOM   2470  H   PHE A 157      13.247   7.414  -3.863  1.00 89.35           H  
ATOM   2471  CA  PHE A 157      15.185   7.700  -4.698  1.00 89.35           C  
ATOM   2472  HA  PHE A 157      15.809   8.551  -4.424  1.00 89.35           H  
ATOM   2473  C   PHE A 157      15.442   7.390  -6.174  1.00 89.35           C  
ATOM   2474  CB  PHE A 157      15.573   6.504  -3.826  1.00 89.35           C  
ATOM   2475  HB2 PHE A 157      15.276   6.700  -2.795  1.00 89.35           H  
ATOM   2476  HB3 PHE A 157      15.056   5.603  -4.155  1.00 89.35           H  
ATOM   2477  O   PHE A 157      16.357   7.947  -6.788  1.00 89.35           O  
ATOM   2478  CG  PHE A 157      17.057   6.264  -3.873  1.00 89.35           C  
ATOM   2479  CD1 PHE A 157      17.632   5.458  -4.871  1.00 89.35           C  
ATOM   2480  HD1 PHE A 157      17.003   4.945  -5.583  1.00 89.35           H  
ATOM   2481  CD2 PHE A 157      17.868   6.891  -2.923  1.00 89.35           C  
ATOM   2482  HD2 PHE A 157      17.402   7.462  -2.133  1.00 89.35           H  
ATOM   2483  CE1 PHE A 157      19.024   5.284  -4.912  1.00 89.35           C  
ATOM   2484  HE1 PHE A 157      19.451   4.593  -5.623  1.00 89.35           H  
ATOM   2485  CE2 PHE A 157      19.259   6.747  -2.988  1.00 89.35           C  
ATOM   2486  HE2 PHE A 157      19.885   7.154  -2.208  1.00 89.35           H  
ATOM   2487  CZ  PHE A 157      19.843   5.949  -3.983  1.00 89.35           C  
ATOM   2488  HZ  PHE A 157      20.910   5.784  -3.969  1.00 89.35           H  
ATOM   2489  N   LEU A 158      14.627   6.507  -6.758  1.00 92.20           N  
ATOM   2490  H   LEU A 158      13.883   6.102  -6.209  1.00 92.20           H  
ATOM   2491  CA  LEU A 158      14.796   6.100  -8.150  1.00 92.20           C  
ATOM   2492  HA  LEU A 158      15.824   5.768  -8.297  1.00 92.20           H  
ATOM   2493  C   LEU A 158      14.598   7.275  -9.102  1.00 92.20           C  
ATOM   2494  CB  LEU A 158      13.839   4.949  -8.493  1.00 92.20           C  
ATOM   2495  HB2 LEU A 158      13.869   4.791  -9.571  1.00 92.20           H  
ATOM   2496  HB3 LEU A 158      12.823   5.242  -8.229  1.00 92.20           H  
ATOM   2497  O   LEU A 158      15.393   7.442 -10.024  1.00 92.20           O  
ATOM   2498  CG  LEU A 158      14.173   3.616  -7.801  1.00 92.20           C  
ATOM   2499  HG  LEU A 158      14.065   3.725  -6.722  1.00 92.20           H  
ATOM   2500  CD1 LEU A 158      13.198   2.553  -8.296  1.00 92.20           C  
ATOM   2501 HD11 LEU A 158      13.352   1.620  -7.754  1.00 92.20           H  
ATOM   2502 HD12 LEU A 158      12.176   2.893  -8.124  1.00 92.20           H  
ATOM   2503 HD13 LEU A 158      13.338   2.388  -9.364  1.00 92.20           H  
ATOM   2504  CD2 LEU A 158      15.589   3.121  -8.109  1.00 92.20           C  
ATOM   2505 HD21 LEU A 158      16.325   3.757  -7.617  1.00 92.20           H  
ATOM   2506 HD22 LEU A 158      15.762   3.118  -9.185  1.00 92.20           H  
ATOM   2507 HD23 LEU A 158      15.713   2.108  -7.725  1.00 92.20           H  
ATOM   2508  N   LEU A 159      13.605   8.131  -8.860  1.00 91.80           N  
ATOM   2509  H   LEU A 159      12.986   7.961  -8.081  1.00 91.80           H  
ATOM   2510  CA  LEU A 159      13.383   9.305  -9.697  1.00 91.80           C  
ATOM   2511  HA  LEU A 159      13.366   8.991 -10.741  1.00 91.80           H  
ATOM   2512  C   LEU A 159      14.517  10.325  -9.583  1.00 91.80           C  
ATOM   2513  CB  LEU A 159      12.040   9.946  -9.352  1.00 91.80           C  
ATOM   2514  HB2 LEU A 159      12.010  10.158  -8.283  1.00 91.80           H  
ATOM   2515  HB3 LEU A 159      11.980  10.889  -9.896  1.00 91.80           H  
ATOM   2516  O   LEU A 159      14.935  10.858 -10.607  1.00 91.80           O  
ATOM   2517  CG  LEU A 159      10.811   9.122  -9.752  1.00 91.80           C  
ATOM   2518  HG  LEU A 159      10.833   8.140  -9.281  1.00 91.80           H  
ATOM   2519  CD1 LEU A 159       9.576   9.876  -9.285  1.00 91.80           C  
ATOM   2520 HD11 LEU A 159       9.615   9.990  -8.202  1.00 91.80           H  
ATOM   2521 HD12 LEU A 159       8.686   9.306  -9.553  1.00 91.80           H  
ATOM   2522 HD13 LEU A 159       9.538  10.861  -9.751  1.00 91.80           H  
ATOM   2523  CD2 LEU A 159      10.703   8.948 -11.267  1.00 91.80           C  
ATOM   2524 HD21 LEU A 159      11.506   8.304 -11.625  1.00 91.80           H  
ATOM   2525 HD22 LEU A 159      10.749   9.915 -11.768  1.00 91.80           H  
ATOM   2526 HD23 LEU A 159       9.756   8.463 -11.506  1.00 91.80           H  
ATOM   2527  N   LEU A 160      15.068  10.553  -8.387  1.00 88.74           N  
ATOM   2528  H   LEU A 160      14.670  10.113  -7.570  1.00 88.74           H  
ATOM   2529  CA  LEU A 160      16.245  11.412  -8.219  1.00 88.74           C  
ATOM   2530  HA  LEU A 160      16.031  12.385  -8.660  1.00 88.74           H  
ATOM   2531  C   LEU A 160      17.464  10.864  -8.968  1.00 88.74           C  
ATOM   2532  CB  LEU A 160      16.546  11.582  -6.719  1.00 88.74           C  
ATOM   2533  HB2 LEU A 160      16.358  10.640  -6.204  1.00 88.74           H  
ATOM   2534  HB3 LEU A 160      17.601  11.823  -6.582  1.00 88.74           H  
ATOM   2535  O   LEU A 160      18.198  11.634  -9.585  1.00 88.74           O  
ATOM   2536  CG  LEU A 160      15.704  12.700  -6.084  1.00 88.74           C  
ATOM   2537  HG  LEU A 160      14.671  12.611  -6.420  1.00 88.74           H  
ATOM   2538  CD1 LEU A 160      15.723  12.605  -4.568  1.00 88.74           C  
ATOM   2539 HD11 LEU A 160      16.749  12.597  -4.198  1.00 88.74           H  
ATOM   2540 HD12 LEU A 160      15.190  13.449  -4.131  1.00 88.74           H  
ATOM   2541 HD13 LEU A 160      15.204  11.691  -4.280  1.00 88.74           H  
ATOM   2542  CD2 LEU A 160      16.256  14.080  -6.448  1.00 88.74           C  
ATOM   2543 HD21 LEU A 160      16.207  14.239  -7.525  1.00 88.74           H  
ATOM   2544 HD22 LEU A 160      15.677  14.856  -5.948  1.00 88.74           H  
ATOM   2545 HD23 LEU A 160      17.293  14.163  -6.123  1.00 88.74           H  
ATOM   2546  N   LYS A 161      17.668   9.543  -8.986  1.00 87.02           N  
ATOM   2547  H   LYS A 161      17.062   8.959  -8.427  1.00 87.02           H  
ATOM   2548  CA  LYS A 161      18.748   8.930  -9.777  1.00 87.02           C  
ATOM   2549  HA  LYS A 161      19.654   9.522  -9.641  1.00 87.02           H  
ATOM   2550  C   LYS A 161      18.500   8.951 -11.281  1.00 87.02           C  
ATOM   2551  CB  LYS A 161      19.012   7.496  -9.313  1.00 87.02           C  
ATOM   2552  HB2 LYS A 161      18.076   6.959  -9.159  1.00 87.02           H  
ATOM   2553  HB3 LYS A 161      19.572   6.988 -10.098  1.00 87.02           H  
ATOM   2554  O   LYS A 161      19.451   9.124 -12.037  1.00 87.02           O  
ATOM   2555  CG  LYS A 161      19.847   7.488  -8.030  1.00 87.02           C  
ATOM   2556  HG2 LYS A 161      20.594   8.281  -8.078  1.00 87.02           H  
ATOM   2557  HG3 LYS A 161      19.204   7.661  -7.167  1.00 87.02           H  
ATOM   2558  CD  LYS A 161      20.573   6.148  -7.893  1.00 87.02           C  
ATOM   2559  HD2 LYS A 161      19.827   5.364  -7.758  1.00 87.02           H  
ATOM   2560  HD3 LYS A 161      21.146   5.923  -8.792  1.00 87.02           H  
ATOM   2561  CE  LYS A 161      21.503   6.175  -6.683  1.00 87.02           C  
ATOM   2562  HE2 LYS A 161      21.744   5.153  -6.391  1.00 87.02           H  
ATOM   2563  HE3 LYS A 161      20.975   6.647  -5.855  1.00 87.02           H  
ATOM   2564  NZ  LYS A 161      22.758   6.916  -6.927  1.00 87.02           N  
ATOM   2565  HZ1 LYS A 161      22.591   7.906  -7.040  1.00 87.02           H  
ATOM   2566  HZ2 LYS A 161      23.283   6.527  -7.697  1.00 87.02           H  
ATOM   2567  HZ3 LYS A 161      23.336   6.792  -6.108  1.00 87.02           H  
ATOM   2568  N   LEU A 162      17.259   8.756 -11.719  1.00 87.42           N  
ATOM   2569  H   LEU A 162      16.542   8.553 -11.036  1.00 87.42           H  
ATOM   2570  CA  LEU A 162      16.903   8.745 -13.138  1.00 87.42           C  
ATOM   2571  HA  LEU A 162      17.646   8.177 -13.698  1.00 87.42           H  
ATOM   2572  C   LEU A 162      16.889  10.148 -13.747  1.00 87.42           C  
ATOM   2573  CB  LEU A 162      15.516   8.106 -13.321  1.00 87.42           C  
ATOM   2574  HB2 LEU A 162      14.823   8.561 -12.613  1.00 87.42           H  
ATOM   2575  HB3 LEU A 162      15.168   8.362 -14.321  1.00 87.42           H  
ATOM   2576  O   LEU A 162      17.338  10.338 -14.872  1.00 87.42           O  
ATOM   2577  CG  LEU A 162      15.437   6.576 -13.182  1.00 87.42           C  
ATOM   2578  HG  LEU A 162      15.723   6.258 -12.179  1.00 87.42           H  
ATOM   2579  CD1 LEU A 162      13.983   6.175 -13.437  1.00 87.42           C  
ATOM   2580 HD11 LEU A 162      13.364   6.495 -12.600  1.00 87.42           H  
ATOM   2581 HD12 LEU A 162      13.618   6.637 -14.355  1.00 87.42           H  
ATOM   2582 HD13 LEU A 162      13.900   5.095 -13.560  1.00 87.42           H  
ATOM   2583  CD2 LEU A 162      16.342   5.854 -14.178  1.00 87.42           C  
ATOM   2584 HD21 LEU A 162      17.382   6.006 -13.888  1.00 87.42           H  
ATOM   2585 HD22 LEU A 162      16.144   4.782 -14.156  1.00 87.42           H  
ATOM   2586 HD23 LEU A 162      16.175   6.231 -15.186  1.00 87.42           H  
ATOM   2587  N   LEU A 163      16.339  11.121 -13.024  1.00 87.26           N  
ATOM   2588  H   LEU A 163      15.973  10.886 -12.113  1.00 87.26           H  
ATOM   2589  CA  LEU A 163      16.044  12.456 -13.543  1.00 87.26           C  
ATOM   2590  HA  LEU A 163      16.162  12.457 -14.627  1.00 87.26           H  
ATOM   2591  C   LEU A 163      17.002  13.528 -13.018  1.00 87.26           C  
ATOM   2592  CB  LEU A 163      14.581  12.807 -13.218  1.00 87.26           C  
ATOM   2593  HB2 LEU A 163      14.369  13.774 -13.673  1.00 87.26           H  
ATOM   2594  HB3 LEU A 163      14.472  12.915 -12.139  1.00 87.26           H  
ATOM   2595  O   LEU A 163      16.971  14.665 -13.494  1.00 87.26           O  
ATOM   2596  CG  LEU A 163      13.535  11.799 -13.729  1.00 87.26           C  
ATOM   2597  HG  LEU A 163      13.644  10.844 -13.215  1.00 87.26           H  
ATOM   2598  CD1 LEU A 163      12.137  12.340 -13.434  1.00 87.26           C  
ATOM   2599 HD11 LEU A 163      11.996  13.290 -13.949  1.00 87.26           H  
ATOM   2600 HD12 LEU A 163      12.022  12.483 -12.359  1.00 87.26           H  
ATOM   2601 HD13 LEU A 163      11.388  11.624 -13.772  1.00 87.26           H  
ATOM   2602  CD2 LEU A 163      13.684  11.575 -15.234  1.00 87.26           C  
ATOM   2603 HD21 LEU A 163      13.894  12.522 -15.731  1.00 87.26           H  
ATOM   2604 HD22 LEU A 163      12.777  11.137 -15.651  1.00 87.26           H  
ATOM   2605 HD23 LEU A 163      14.518  10.898 -15.419  1.00 87.26           H  
ATOM   2606  N   GLY A 164      17.838  13.201 -12.031  1.00 81.67           N  
ATOM   2607  H   GLY A 164      17.785  12.274 -11.632  1.00 81.67           H  
ATOM   2608  CA  GLY A 164      18.664  14.182 -11.337  1.00 81.67           C  
ATOM   2609  HA2 GLY A 164      19.233  13.697 -10.544  1.00 81.67           H  
ATOM   2610  HA3 GLY A 164      19.365  14.617 -12.049  1.00 81.67           H  
ATOM   2611  C   GLY A 164      17.808  15.289 -10.718  1.00 81.67           C  
ATOM   2612  O   GLY A 164      16.711  15.057 -10.214  1.00 81.67           O  
ATOM   2613  N   GLY A 165      18.289  16.529 -10.812  1.00 73.05           N  
ATOM   2614  H   GLY A 165      19.184  16.654 -11.263  1.00 73.05           H  
ATOM   2615  CA  GLY A 165      17.578  17.724 -10.344  1.00 73.05           C  
ATOM   2616  HA2 GLY A 165      17.064  17.489  -9.412  1.00 73.05           H  
ATOM   2617  HA3 GLY A 165      18.300  18.515 -10.140  1.00 73.05           H  
ATOM   2618  C   GLY A 165      16.534  18.269 -11.324  1.00 73.05           C  
ATOM   2619  O   GLY A 165      16.391  19.488 -11.424  1.00 73.05           O  
ATOM   2620  N   SER A 166      15.858  17.419 -12.109  1.00 72.04           N  
ATOM   2621  H   SER A 166      16.016  16.427 -11.999  1.00 72.04           H  
ATOM   2622  CA  SER A 166      14.858  17.901 -13.071  1.00 72.04           C  
ATOM   2623  HA  SER A 166      15.366  18.614 -13.720  1.00 72.04           H  
ATOM   2624  C   SER A 166      13.713  18.640 -12.365  1.00 72.04           C  
ATOM   2625  CB  SER A 166      14.315  16.780 -13.973  1.00 72.04           C  
ATOM   2626  HB2 SER A 166      13.975  17.227 -14.907  1.00 72.04           H  
ATOM   2627  HB3 SER A 166      15.105  16.069 -14.213  1.00 72.04           H  
ATOM   2628  O   SER A 166      13.206  18.200 -11.335  1.00 72.04           O  
ATOM   2629  OG  SER A 166      13.212  16.113 -13.387  1.00 72.04           O  
ATOM   2630  HG  SER A 166      13.511  15.709 -12.569  1.00 72.04           H  
ATOM   2631  N   GLN A 167      13.226  19.723 -12.971  1.00 75.77           N  
ATOM   2632  H   GLN A 167      13.721  20.082 -13.775  1.00 75.77           H  
ATOM   2633  CA  GLN A 167      12.053  20.473 -12.492  1.00 75.77           C  
ATOM   2634  HA  GLN A 167      12.233  20.765 -11.458  1.00 75.77           H  
ATOM   2635  C   GLN A 167      10.740  19.660 -12.507  1.00 75.77           C  
ATOM   2636  CB  GLN A 167      11.926  21.751 -13.340  1.00 75.77           C  
ATOM   2637  HB2 GLN A 167      12.884  22.271 -13.326  1.00 75.77           H  
ATOM   2638  HB3 GLN A 167      11.177  22.408 -12.896  1.00 75.77           H  
ATOM   2639  O   GLN A 167       9.717  20.120 -12.011  1.00 75.77           O  
ATOM   2640  CG  GLN A 167      11.524  21.441 -14.794  1.00 75.77           C  
ATOM   2641  HG2 GLN A 167      12.128  20.621 -15.184  1.00 75.77           H  
ATOM   2642  HG3 GLN A 167      10.481  21.124 -14.808  1.00 75.77           H  
ATOM   2643  CD  GLN A 167      11.680  22.609 -15.758  1.00 75.77           C  
ATOM   2644  NE2 GLN A 167      11.184  22.455 -16.964  1.00 75.77           N  
ATOM   2645 HE21 GLN A 167      11.320  23.215 -17.615  1.00 75.77           H  
ATOM   2646 HE22 GLN A 167      10.763  21.572 -17.218  1.00 75.77           H  
ATOM   2647  OE1 GLN A 167      12.265  23.644 -15.480  1.00 75.77           O  
ATOM   2648  N   HIS A 168      10.750  18.467 -13.110  1.00 83.05           N  
ATOM   2649  H   HIS A 168      11.639  18.106 -13.426  1.00 83.05           H  
ATOM   2650  CA  HIS A 168       9.586  17.591 -13.252  1.00 83.05           C  
ATOM   2651  HA  HIS A 168       8.680  18.178 -13.100  1.00 83.05           H  
ATOM   2652  C   HIS A 168       9.549  16.479 -12.199  1.00 83.05           C  
ATOM   2653  CB  HIS A 168       9.550  17.036 -14.682  1.00 83.05           C  
ATOM   2654  HB2 HIS A 168       8.679  16.390 -14.794  1.00 83.05           H  
ATOM   2655  HB3 HIS A 168      10.443  16.436 -14.860  1.00 83.05           H  
ATOM   2656  O   HIS A 168       8.685  15.607 -12.268  1.00 83.05           O  
ATOM   2657  CG  HIS A 168       9.460  18.127 -15.716  1.00 83.05           C  
ATOM   2658  CD2 HIS A 168      10.416  18.483 -16.630  1.00 83.05           C  
ATOM   2659  HD2 HIS A 168      11.374  18.002 -16.762  1.00 83.05           H  
ATOM   2660  ND1 HIS A 168       8.412  19.004 -15.863  1.00 83.05           N  
ATOM   2661  HD1 HIS A 168       7.555  18.994 -15.329  1.00 83.05           H  
ATOM   2662  CE1 HIS A 168       8.723  19.865 -16.843  1.00 83.05           C  
ATOM   2663  HE1 HIS A 168       8.084  20.667 -17.183  1.00 83.05           H  
ATOM   2664  NE2 HIS A 168       9.947  19.604 -17.331  1.00 83.05           N  
ATOM   2665  N   LEU A 169      10.474  16.492 -11.237  1.00 87.35           N  
ATOM   2666  H   LEU A 169      11.167  17.226 -11.231  1.00 87.35           H  
ATOM   2667  CA  LEU A 169      10.601  15.436 -10.241  1.00 87.35           C  
ATOM   2668  HA  LEU A 169      10.770  14.498 -10.769  1.00 87.35           H  
ATOM   2669  C   LEU A 169       9.323  15.267  -9.406  1.00 87.35           C  
ATOM   2670  CB  LEU A 169      11.827  15.765  -9.381  1.00 87.35           C  
ATOM   2671  HB2 LEU A 169      11.631  16.688  -8.835  1.00 87.35           H  
ATOM   2672  HB3 LEU A 169      12.689  15.931 -10.026  1.00 87.35           H  
ATOM   2673  O   LEU A 169       8.830  14.150  -9.288  1.00 87.35           O  
ATOM   2674  CG  LEU A 169      12.180  14.660  -8.381  1.00 87.35           C  
ATOM   2675  HG  LEU A 169      11.296  14.403  -7.797  1.00 87.35           H  
ATOM   2676  CD1 LEU A 169      12.692  13.401  -9.071  1.00 87.35           C  
ATOM   2677 HD11 LEU A 169      13.593  13.618  -9.646  1.00 87.35           H  
ATOM   2678 HD12 LEU A 169      11.917  13.011  -9.730  1.00 87.35           H  
ATOM   2679 HD13 LEU A 169      12.925  12.652  -8.314  1.00 87.35           H  
ATOM   2680  CD2 LEU A 169      13.272  15.180  -7.460  1.00 87.35           C  
ATOM   2681 HD21 LEU A 169      13.451  14.448  -6.672  1.00 87.35           H  
ATOM   2682 HD22 LEU A 169      12.968  16.118  -6.996  1.00 87.35           H  
ATOM   2683 HD23 LEU A 169      14.188  15.351  -8.026  1.00 87.35           H  
ATOM   2684  N   ASP A 170       8.744  16.367  -8.917  1.00 89.67           N  
ATOM   2685  H   ASP A 170       9.234  17.247  -8.996  1.00 89.67           H  
ATOM   2686  CA  ASP A 170       7.483  16.351  -8.159  1.00 89.67           C  
ATOM   2687  HA  ASP A 170       7.608  15.755  -7.254  1.00 89.67           H  
ATOM   2688  C   ASP A 170       6.327  15.751  -8.976  1.00 89.67           C  
ATOM   2689  CB  ASP A 170       7.101  17.787  -7.758  1.00 89.67           C  
ATOM   2690  HB2 ASP A 170       6.111  17.768  -7.301  1.00 89.67           H  
ATOM   2691  HB3 ASP A 170       7.038  18.402  -8.655  1.00 89.67           H  
ATOM   2692  O   ASP A 170       5.536  14.956  -8.468  1.00 89.67           O  
ATOM   2693  CG  ASP A 170       8.066  18.433  -6.762  1.00 89.67           C  
ATOM   2694  OD1 ASP A 170       8.326  17.802  -5.718  1.00 89.67           O  
ATOM   2695  OD2 ASP A 170       8.521  19.566  -7.051  1.00 89.67           O  
ATOM   2696  N   PHE A 171       6.257  16.107 -10.264  1.00 92.14           N  
ATOM   2697  H   PHE A 171       6.991  16.699 -10.625  1.00 92.14           H  
ATOM   2698  CA  PHE A 171       5.235  15.613 -11.185  1.00 92.14           C  
ATOM   2699  HA  PHE A 171       4.251  15.802 -10.758  1.00 92.14           H  
ATOM   2700  C   PHE A 171       5.350  14.097 -11.368  1.00 92.14           C  
ATOM   2701  CB  PHE A 171       5.340  16.367 -12.521  1.00 92.14           C  
ATOM   2702  HB2 PHE A 171       5.067  17.409 -12.356  1.00 92.14           H  
ATOM   2703  HB3 PHE A 171       6.372  16.353 -12.872  1.00 92.14           H  
ATOM   2704  O   PHE A 171       4.390  13.372 -11.119  1.00 92.14           O  
ATOM   2705  CG  PHE A 171       4.459  15.793 -13.611  1.00 92.14           C  
ATOM   2706  CD1 PHE A 171       4.993  14.895 -14.556  1.00 92.14           C  
ATOM   2707  HD1 PHE A 171       6.037  14.621 -14.519  1.00 92.14           H  
ATOM   2708  CD2 PHE A 171       3.087  16.102 -13.638  1.00 92.14           C  
ATOM   2709  HD2 PHE A 171       2.661  16.754 -12.889  1.00 92.14           H  
ATOM   2710  CE1 PHE A 171       4.157  14.309 -15.522  1.00 92.14           C  
ATOM   2711  HE1 PHE A 171       4.559  13.587 -16.217  1.00 92.14           H  
ATOM   2712  CE2 PHE A 171       2.252  15.515 -14.604  1.00 92.14           C  
ATOM   2713  HE2 PHE A 171       1.189  15.710 -14.592  1.00 92.14           H  
ATOM   2714  CZ  PHE A 171       2.786  14.619 -15.545  1.00 92.14           C  
ATOM   2715  HZ  PHE A 171       2.135  14.131 -16.255  1.00 92.14           H  
ATOM   2716  N   TRP A 172       6.536  13.599 -11.729  1.00 93.40           N  
ATOM   2717  H   TRP A 172       7.309  14.231 -11.882  1.00 93.40           H  
ATOM   2718  CA  TRP A 172       6.744  12.162 -11.917  1.00 93.40           C  
ATOM   2719  HA  TRP A 172       5.975  11.790 -12.593  1.00 93.40           H  
ATOM   2720  C   TRP A 172       6.585  11.379 -10.619  1.00 93.40           C  
ATOM   2721  CB  TRP A 172       8.114  11.909 -12.547  1.00 93.40           C  
ATOM   2722  HB2 TRP A 172       8.884  12.404 -11.956  1.00 93.40           H  
ATOM   2723  HB3 TRP A 172       8.314  10.837 -12.524  1.00 93.40           H  
ATOM   2724  O   TRP A 172       6.039  10.280 -10.636  1.00 93.40           O  
ATOM   2725  CG  TRP A 172       8.202  12.353 -13.971  1.00 93.40           C  
ATOM   2726  CD1 TRP A 172       9.025  13.306 -14.458  1.00 93.40           C  
ATOM   2727  HD1 TRP A 172       9.736  13.858 -13.861  1.00 93.40           H  
ATOM   2728  CD2 TRP A 172       7.393  11.906 -15.098  1.00 93.40           C  
ATOM   2729  CE2 TRP A 172       7.783  12.648 -16.252  1.00 93.40           C  
ATOM   2730  CE3 TRP A 172       6.350  10.968 -15.254  1.00 93.40           C  
ATOM   2731  HE3 TRP A 172       6.027  10.380 -14.408  1.00 93.40           H  
ATOM   2732  NE1 TRP A 172       8.796  13.469 -15.809  1.00 93.40           N  
ATOM   2733  HE1 TRP A 172       9.301  14.129 -16.383  1.00 93.40           H  
ATOM   2734  CH2 TRP A 172       6.117  11.552 -17.614  1.00 93.40           C  
ATOM   2735  HH2 TRP A 172       5.622  11.397 -18.562  1.00 93.40           H  
ATOM   2736  CZ2 TRP A 172       7.164  12.481 -17.498  1.00 93.40           C  
ATOM   2737  HZ2 TRP A 172       7.481  13.062 -18.352  1.00 93.40           H  
ATOM   2738  CZ3 TRP A 172       5.715  10.801 -16.497  1.00 93.40           C  
ATOM   2739  HZ3 TRP A 172       4.915  10.084 -16.601  1.00 93.40           H  
ATOM   2740  N   HIS A 173       6.998  11.950  -9.488  1.00 93.43           N  
ATOM   2741  H   HIS A 173       7.464  12.845  -9.534  1.00 93.43           H  
ATOM   2742  CA  HIS A 173       6.812  11.340  -8.178  1.00 93.43           C  
ATOM   2743  HA  HIS A 173       7.258  10.346  -8.172  1.00 93.43           H  
ATOM   2744  C   HIS A 173       5.327  11.143  -7.854  1.00 93.43           C  
ATOM   2745  CB  HIS A 173       7.535  12.203  -7.139  1.00 93.43           C  
ATOM   2746  HB2 HIS A 173       7.139  13.218  -7.161  1.00 93.43           H  
ATOM   2747  HB3 HIS A 173       8.597  12.248  -7.382  1.00 93.43           H  
ATOM   2748  O   HIS A 173       4.928  10.070  -7.398  1.00 93.43           O  
ATOM   2749  CG  HIS A 173       7.385  11.658  -5.752  1.00 93.43           C  
ATOM   2750  CD2 HIS A 173       8.198  10.746  -5.137  1.00 93.43           C  
ATOM   2751  HD2 HIS A 173       9.094  10.305  -5.548  1.00 93.43           H  
ATOM   2752  ND1 HIS A 173       6.342  11.927  -4.899  1.00 93.43           N  
ATOM   2753  HD1 HIS A 173       5.608  12.601  -5.061  1.00 93.43           H  
ATOM   2754  CE1 HIS A 173       6.521  11.193  -3.793  1.00 93.43           C  
ATOM   2755  HE1 HIS A 173       5.843  11.159  -2.953  1.00 93.43           H  
ATOM   2756  NE2 HIS A 173       7.623  10.444  -3.901  1.00 93.43           N  
ATOM   2757  N   HIS A 174       4.491  12.147  -8.126  1.00 93.71           N  
ATOM   2758  H   HIS A 174       4.864  13.005  -8.507  1.00 93.71           H  
ATOM   2759  CA  HIS A 174       3.046  12.033  -7.953  1.00 93.71           C  
ATOM   2760  HA  HIS A 174       2.839  11.719  -6.930  1.00 93.71           H  
ATOM   2761  C   HIS A 174       2.425  10.981  -8.884  1.00 93.71           C  
ATOM   2762  CB  HIS A 174       2.405  13.407  -8.175  1.00 93.71           C  
ATOM   2763  HB2 HIS A 174       2.635  13.764  -9.179  1.00 93.71           H  
ATOM   2764  HB3 HIS A 174       2.819  14.118  -7.460  1.00 93.71           H  
ATOM   2765  O   HIS A 174       1.683  10.109  -8.420  1.00 93.71           O  
ATOM   2766  CG  HIS A 174       0.911  13.359  -8.008  1.00 93.71           C  
ATOM   2767  CD2 HIS A 174      -0.029  13.335  -9.007  1.00 93.71           C  
ATOM   2768  HD2 HIS A 174       0.162  13.365 -10.069  1.00 93.71           H  
ATOM   2769  ND1 HIS A 174       0.240  13.248  -6.812  1.00 93.71           N  
ATOM   2770  HD1 HIS A 174       0.656  13.236  -5.891  1.00 93.71           H  
ATOM   2771  CE1 HIS A 174      -1.073  13.167  -7.079  1.00 93.71           C  
ATOM   2772  HE1 HIS A 174      -1.855  13.070  -6.341  1.00 93.71           H  
ATOM   2773  NE2 HIS A 174      -1.286  13.228  -8.399  1.00 93.71           N  
ATOM   2774  N   GLU A 175       2.749  11.034 -10.177  1.00 95.64           N  
ATOM   2775  H   GLU A 175       3.331  11.794 -10.497  1.00 95.64           H  
ATOM   2776  CA  GLU A 175       2.189  10.128 -11.186  1.00 95.64           C  
ATOM   2777  HA  GLU A 175       1.101  10.188 -11.162  1.00 95.64           H  
ATOM   2778  C   GLU A 175       2.563   8.664 -10.907  1.00 95.64           C  
ATOM   2779  CB  GLU A 175       2.675  10.558 -12.581  1.00 95.64           C  
ATOM   2780  HB2 GLU A 175       2.428   9.773 -13.296  1.00 95.64           H  
ATOM   2781  HB3 GLU A 175       3.759  10.665 -12.570  1.00 95.64           H  
ATOM   2782  O   GLU A 175       1.694   7.787 -10.874  1.00 95.64           O  
ATOM   2783  CG  GLU A 175       2.046  11.864 -13.088  1.00 95.64           C  
ATOM   2784  HG2 GLU A 175       2.301  12.680 -12.411  1.00 95.64           H  
ATOM   2785  HG3 GLU A 175       2.476  12.094 -14.063  1.00 95.64           H  
ATOM   2786  CD  GLU A 175       0.522  11.758 -13.221  1.00 95.64           C  
ATOM   2787  OE1 GLU A 175      -0.175  12.538 -12.536  1.00 95.64           O  
ATOM   2788  OE2 GLU A 175       0.060  10.880 -13.985  1.00 95.64           O  
ATOM   2789  N   VAL A 176       3.841   8.394 -10.615  1.00 97.15           N  
ATOM   2790  H   VAL A 176       4.505   9.156 -10.621  1.00 97.15           H  
ATOM   2791  CA  VAL A 176       4.337   7.041 -10.320  1.00 97.15           C  
ATOM   2792  HA  VAL A 176       4.033   6.370 -11.123  1.00 97.15           H  
ATOM   2793  C   VAL A 176       3.696   6.486  -9.052  1.00 97.15           C  
ATOM   2794  CB  VAL A 176       5.878   7.017 -10.250  1.00 97.15           C  
ATOM   2795  HB  VAL A 176       6.223   7.787  -9.561  1.00 97.15           H  
ATOM   2796  O   VAL A 176       3.199   5.361  -9.065  1.00 97.15           O  
ATOM   2797  CG1 VAL A 176       6.402   5.661  -9.770  1.00 97.15           C  
ATOM   2798 HG11 VAL A 176       6.163   5.529  -8.715  1.00 97.15           H  
ATOM   2799 HG12 VAL A 176       5.954   4.855 -10.351  1.00 97.15           H  
ATOM   2800 HG13 VAL A 176       7.486   5.620  -9.871  1.00 97.15           H  
ATOM   2801  CG2 VAL A 176       6.495   7.263 -11.635  1.00 97.15           C  
ATOM   2802 HG21 VAL A 176       7.578   7.334 -11.544  1.00 97.15           H  
ATOM   2803 HG22 VAL A 176       6.243   6.442 -12.306  1.00 97.15           H  
ATOM   2804 HG23 VAL A 176       6.122   8.193 -12.065  1.00 97.15           H  
ATOM   2805  N   ASN A 177       3.616   7.267  -7.974  1.00 97.19           N  
ATOM   2806  H   ASN A 177       4.024   8.191  -8.003  1.00 97.19           H  
ATOM   2807  CA  ASN A 177       3.010   6.791  -6.728  1.00 97.19           C  
ATOM   2808  HA  ASN A 177       3.430   5.813  -6.492  1.00 97.19           H  
ATOM   2809  C   ASN A 177       1.497   6.579  -6.837  1.00 97.19           C  
ATOM   2810  CB  ASN A 177       3.366   7.762  -5.602  1.00 97.19           C  
ATOM   2811  HB2 ASN A 177       3.185   8.788  -5.921  1.00 97.19           H  
ATOM   2812  HB3 ASN A 177       2.742   7.554  -4.733  1.00 97.19           H  
ATOM   2813  O   ASN A 177       0.954   5.656  -6.223  1.00 97.19           O  
ATOM   2814  CG  ASN A 177       4.804   7.588  -5.166  1.00 97.19           C  
ATOM   2815  ND2 ASN A 177       5.403   8.613  -4.635  1.00 97.19           N  
ATOM   2816 HD21 ASN A 177       5.037   9.539  -4.804  1.00 97.19           H  
ATOM   2817 HD22 ASN A 177       6.362   8.507  -4.337  1.00 97.19           H  
ATOM   2818  OD1 ASN A 177       5.379   6.521  -5.253  1.00 97.19           O  
ATOM   2819  N   THR A 178       0.810   7.380  -7.650  1.00 95.80           N  
ATOM   2820  H   THR A 178       1.291   8.143  -8.104  1.00 95.80           H  
ATOM   2821  CA  THR A 178      -0.609   7.163  -7.959  1.00 95.80           C  
ATOM   2822  HA  THR A 178      -1.170   7.089  -7.027  1.00 95.80           H  
ATOM   2823  C   THR A 178      -0.813   5.857  -8.728  1.00 95.80           C  
ATOM   2824  CB  THR A 178      -1.170   8.350  -8.748  1.00 95.80           C  
ATOM   2825  HB  THR A 178      -0.608   8.491  -9.671  1.00 95.80           H  
ATOM   2826  O   THR A 178      -1.744   5.107  -8.438  1.00 95.80           O  
ATOM   2827  CG2 THR A 178      -2.653   8.177  -9.081  1.00 95.80           C  
ATOM   2828 HG21 THR A 178      -3.024   9.102  -9.522  1.00 95.80           H  
ATOM   2829 HG22 THR A 178      -3.212   7.960  -8.172  1.00 95.80           H  
ATOM   2830 HG23 THR A 178      -2.777   7.368  -9.801  1.00 95.80           H  
ATOM   2831  OG1 THR A 178      -1.063   9.507  -7.955  1.00 95.80           O  
ATOM   2832  HG1 THR A 178      -0.223   9.921  -8.165  1.00 95.80           H  
ATOM   2833  N   LEU A 179       0.066   5.538  -9.682  1.00 97.42           N  
ATOM   2834  H   LEU A 179       0.797   6.196  -9.913  1.00 97.42           H  
ATOM   2835  CA  LEU A 179       0.022   4.265 -10.403  1.00 97.42           C  
ATOM   2836  HA  LEU A 179      -0.993   4.114 -10.769  1.00 97.42           H  
ATOM   2837  C   LEU A 179       0.337   3.077  -9.484  1.00 97.42           C  
ATOM   2838  CB  LEU A 179       0.950   4.371 -11.624  1.00 97.42           C  
ATOM   2839  HB2 LEU A 179       0.575   5.198 -12.227  1.00 97.42           H  
ATOM   2840  HB3 LEU A 179       1.963   4.626 -11.312  1.00 97.42           H  
ATOM   2841  O   LEU A 179      -0.405   2.095  -9.479  1.00 97.42           O  
ATOM   2842  CG  LEU A 179       0.974   3.097 -12.489  1.00 97.42           C  
ATOM   2843  HG  LEU A 179      -0.005   2.619 -12.439  1.00 97.42           H  
ATOM   2844  CD1 LEU A 179       1.244   3.435 -13.952  1.00 97.42           C  
ATOM   2845 HD11 LEU A 179       1.149   2.537 -14.562  1.00 97.42           H  
ATOM   2846 HD12 LEU A 179       2.255   3.829 -14.056  1.00 97.42           H  
ATOM   2847 HD13 LEU A 179       0.520   4.170 -14.304  1.00 97.42           H  
ATOM   2848  CD2 LEU A 179       2.058   2.108 -12.053  1.00 97.42           C  
ATOM   2849 HD21 LEU A 179       2.162   1.329 -12.808  1.00 97.42           H  
ATOM   2850 HD22 LEU A 179       3.013   2.624 -11.951  1.00 97.42           H  
ATOM   2851 HD23 LEU A 179       1.797   1.632 -11.108  1.00 97.42           H  
ATOM   2852  N   ILE A 180       1.389   3.178  -8.670  1.00 97.82           N  
ATOM   2853  H   ILE A 180       1.970   4.000  -8.755  1.00 97.82           H  
ATOM   2854  CA  ILE A 180       1.804   2.129  -7.727  1.00 97.82           C  
ATOM   2855  HA  ILE A 180       2.002   1.212  -8.283  1.00 97.82           H  
ATOM   2856  C   ILE A 180       0.690   1.814  -6.730  1.00 97.82           C  
ATOM   2857  CB  ILE A 180       3.101   2.558  -7.007  1.00 97.82           C  
ATOM   2858  HB  ILE A 180       2.995   3.601  -6.710  1.00 97.82           H  
ATOM   2859  O   ILE A 180       0.378   0.648  -6.507  1.00 97.82           O  
ATOM   2860  CG1 ILE A 180       4.293   2.439  -7.981  1.00 97.82           C  
ATOM   2861 HG12 ILE A 180       4.489   1.390  -8.202  1.00 97.82           H  
ATOM   2862 HG13 ILE A 180       4.047   2.930  -8.922  1.00 97.82           H  
ATOM   2863  CG2 ILE A 180       3.362   1.743  -5.726  1.00 97.82           C  
ATOM   2864 HG21 ILE A 180       4.303   2.055  -5.274  1.00 97.82           H  
ATOM   2865 HG22 ILE A 180       2.584   1.930  -4.985  1.00 97.82           H  
ATOM   2866 HG23 ILE A 180       3.393   0.678  -5.957  1.00 97.82           H  
ATOM   2867  CD1 ILE A 180       5.568   3.088  -7.440  1.00 97.82           C  
ATOM   2868 HD11 ILE A 180       5.997   2.488  -6.637  1.00 97.82           H  
ATOM   2869 HD12 ILE A 180       5.349   4.088  -7.065  1.00 97.82           H  
ATOM   2870 HD13 ILE A 180       6.293   3.166  -8.251  1.00 97.82           H  
ATOM   2871  N   THR A 181       0.057   2.829  -6.142  1.00 97.21           N  
ATOM   2872  H   THR A 181       0.343   3.772  -6.360  1.00 97.21           H  
ATOM   2873  CA  THR A 181      -1.014   2.612  -5.155  1.00 97.21           C  
ATOM   2874  HA  THR A 181      -0.646   1.919  -4.398  1.00 97.21           H  
ATOM   2875  C   THR A 181      -2.251   1.952  -5.754  1.00 97.21           C  
ATOM   2876  CB  THR A 181      -1.416   3.901  -4.439  1.00 97.21           C  
ATOM   2877  HB  THR A 181      -2.349   3.731  -3.901  1.00 97.21           H  
ATOM   2878  O   THR A 181      -2.847   1.108  -5.088  1.00 97.21           O  
ATOM   2879  CG2 THR A 181      -0.355   4.322  -3.433  1.00 97.21           C  
ATOM   2880 HG21 THR A 181      -0.214   3.533  -2.695  1.00 97.21           H  
ATOM   2881 HG22 THR A 181       0.597   4.529  -3.922  1.00 97.21           H  
ATOM   2882 HG23 THR A 181      -0.712   5.212  -2.916  1.00 97.21           H  
ATOM   2883  OG1 THR A 181      -1.595   4.961  -5.344  1.00 97.21           O  
ATOM   2884  HG1 THR A 181      -0.723   5.267  -5.605  1.00 97.21           H  
ATOM   2885  N   LYS A 182      -2.595   2.247  -7.016  1.00 97.41           N  
ATOM   2886  H   LYS A 182      -2.089   2.982  -7.488  1.00 97.41           H  
ATOM   2887  CA  LYS A 182      -3.625   1.498  -7.758  1.00 97.41           C  
ATOM   2888  HA  LYS A 182      -4.544   1.466  -7.173  1.00 97.41           H  
ATOM   2889  C   LYS A 182      -3.210   0.045  -7.987  1.00 97.41           C  
ATOM   2890  CB  LYS A 182      -3.913   2.172  -9.105  1.00 97.41           C  
ATOM   2891  HB2 LYS A 182      -2.975   2.323  -9.639  1.00 97.41           H  
ATOM   2892  HB3 LYS A 182      -4.541   1.512  -9.704  1.00 97.41           H  
ATOM   2893  O   LYS A 182      -4.013  -0.858  -7.787  1.00 97.41           O  
ATOM   2894  CG  LYS A 182      -4.639   3.512  -8.945  1.00 97.41           C  
ATOM   2895  HG2 LYS A 182      -5.645   3.336  -8.565  1.00 97.41           H  
ATOM   2896  HG3 LYS A 182      -4.105   4.145  -8.235  1.00 97.41           H  
ATOM   2897  CD  LYS A 182      -4.711   4.220 -10.300  1.00 97.41           C  
ATOM   2898  HD2 LYS A 182      -5.293   3.614 -10.993  1.00 97.41           H  
ATOM   2899  HD3 LYS A 182      -3.699   4.341 -10.687  1.00 97.41           H  
ATOM   2900  CE  LYS A 182      -5.357   5.596 -10.134  1.00 97.41           C  
ATOM   2901  HE2 LYS A 182      -4.804   6.142  -9.369  1.00 97.41           H  
ATOM   2902  HE3 LYS A 182      -6.378   5.459  -9.776  1.00 97.41           H  
ATOM   2903  NZ  LYS A 182      -5.343   6.350 -11.412  1.00 97.41           N  
ATOM   2904  HZ1 LYS A 182      -4.390   6.504 -11.710  1.00 97.41           H  
ATOM   2905  HZ2 LYS A 182      -5.782   7.252 -11.297  1.00 97.41           H  
ATOM   2906  HZ3 LYS A 182      -5.825   5.832 -12.132  1.00 97.41           H  
ATOM   2907  N   ALA A 183      -1.954  -0.192  -8.363  1.00 97.90           N  
ATOM   2908  H   ALA A 183      -1.345   0.596  -8.532  1.00 97.90           H  
ATOM   2909  CA  ALA A 183      -1.438  -1.536  -8.616  1.00 97.90           C  
ATOM   2910  HA  ALA A 183      -2.094  -2.026  -9.336  1.00 97.90           H  
ATOM   2911  C   ALA A 183      -1.398  -2.411  -7.348  1.00 97.90           C  
ATOM   2912  CB  ALA A 183      -0.047  -1.405  -9.239  1.00 97.90           C  
ATOM   2913  HB1 ALA A 183      -0.058  -0.644 -10.019  1.00 97.90           H  
ATOM   2914  HB2 ALA A 183       0.683  -1.115  -8.484  1.00 97.90           H  
ATOM   2915  HB3 ALA A 183       0.245  -2.361  -9.674  1.00 97.90           H  
ATOM   2916  O   ALA A 183      -1.727  -3.593  -7.409  1.00 97.90           O  
ATOM   2917  N   LEU A 184      -1.044  -1.829  -6.196  1.00 97.99           N  
ATOM   2918  H   LEU A 184      -0.745  -0.865  -6.242  1.00 97.99           H  
ATOM   2919  CA  LEU A 184      -0.964  -2.506  -4.890  1.00 97.99           C  
ATOM   2920  HA  LEU A 184      -0.318  -3.379  -4.985  1.00 97.99           H  
ATOM   2921  C   LEU A 184      -2.313  -3.032  -4.377  1.00 97.99           C  
ATOM   2922  CB  LEU A 184      -0.375  -1.527  -3.857  1.00 97.99           C  
ATOM   2923  HB2 LEU A 184      -0.887  -0.569  -3.956  1.00 97.99           H  
ATOM   2924  HB3 LEU A 184      -0.587  -1.907  -2.857  1.00 97.99           H  
ATOM   2925  O   LEU A 184      -2.349  -3.847  -3.453  1.00 97.99           O  
ATOM   2926  CG  LEU A 184       1.143  -1.308  -3.950  1.00 97.99           C  
ATOM   2927  HG  LEU A 184       1.431  -1.036  -4.965  1.00 97.99           H  
ATOM   2928  CD1 LEU A 184       1.551  -0.180  -2.997  1.00 97.99           C  
ATOM   2929 HD11 LEU A 184       1.308  -0.454  -1.971  1.00 97.99           H  
ATOM   2930 HD12 LEU A 184       1.025   0.736  -3.266  1.00 97.99           H  
ATOM   2931 HD13 LEU A 184       2.623  -0.003  -3.079  1.00 97.99           H  
ATOM   2932  CD2 LEU A 184       1.918  -2.560  -3.543  1.00 97.99           C  
ATOM   2933 HD21 LEU A 184       2.982  -2.331  -3.491  1.00 97.99           H  
ATOM   2934 HD22 LEU A 184       1.769  -3.353  -4.276  1.00 97.99           H  
ATOM   2935 HD23 LEU A 184       1.586  -2.909  -2.565  1.00 97.99           H  
ATOM   2936  N   VAL A 185      -3.426  -2.582  -4.958  1.00 97.40           N  
ATOM   2937  H   VAL A 185      -3.342  -1.895  -5.693  1.00 97.40           H  
ATOM   2938  CA  VAL A 185      -4.753  -3.134  -4.666  1.00 97.40           C  
ATOM   2939  HA  VAL A 185      -4.918  -3.092  -3.589  1.00 97.40           H  
ATOM   2940  C   VAL A 185      -4.836  -4.611  -5.068  1.00 97.40           C  
ATOM   2941  CB  VAL A 185      -5.830  -2.275  -5.347  1.00 97.40           C  
ATOM   2942  HB  VAL A 185      -5.599  -2.173  -6.408  1.00 97.40           H  
ATOM   2943  O   VAL A 185      -5.538  -5.376  -4.403  1.00 97.40           O  
ATOM   2944  CG1 VAL A 185      -7.223  -2.882  -5.245  1.00 97.40           C  
ATOM   2945 HG11 VAL A 185      -7.448  -3.156  -4.215  1.00 97.40           H  
ATOM   2946 HG12 VAL A 185      -7.949  -2.152  -5.602  1.00 97.40           H  
ATOM   2947 HG13 VAL A 185      -7.290  -3.761  -5.887  1.00 97.40           H  
ATOM   2948  CG2 VAL A 185      -5.864  -0.888  -4.691  1.00 97.40           C  
ATOM   2949 HG21 VAL A 185      -4.899  -0.395  -4.804  1.00 97.40           H  
ATOM   2950 HG22 VAL A 185      -6.095  -0.975  -3.629  1.00 97.40           H  
ATOM   2951 HG23 VAL A 185      -6.612  -0.254  -5.167  1.00 97.40           H  
ATOM   2952  N   ASP A 186      -4.083  -5.035  -6.090  1.00 96.62           N  
ATOM   2953  H   ASP A 186      -3.461  -4.380  -6.541  1.00 96.62           H  
ATOM   2954  CA  ASP A 186      -3.860  -6.453  -6.371  1.00 96.62           C  
ATOM   2955  HA  ASP A 186      -4.816  -6.962  -6.250  1.00 96.62           H  
ATOM   2956  C   ASP A 186      -2.818  -7.038  -5.388  1.00 96.62           C  
ATOM   2957  CB  ASP A 186      -3.437  -6.665  -7.835  1.00 96.62           C  
ATOM   2958  HB2 ASP A 186      -4.120  -6.111  -8.479  1.00 96.62           H  
ATOM   2959  HB3 ASP A 186      -2.431  -6.274  -7.990  1.00 96.62           H  
ATOM   2960  O   ASP A 186      -1.651  -6.623  -5.403  1.00 96.62           O  
ATOM   2961  CG  ASP A 186      -3.472  -8.149  -8.241  1.00 96.62           C  
ATOM   2962  OD1 ASP A 186      -3.222  -9.024  -7.376  1.00 96.62           O  
ATOM   2963  OD2 ASP A 186      -3.815  -8.433  -9.405  1.00 96.62           O  
ATOM   2964  N   PRO A 187      -3.184  -8.031  -4.552  1.00 96.40           N  
ATOM   2965  CA  PRO A 187      -2.256  -8.632  -3.592  1.00 96.40           C  
ATOM   2966  HA  PRO A 187      -1.879  -7.861  -2.919  1.00 96.40           H  
ATOM   2967  C   PRO A 187      -1.042  -9.316  -4.243  1.00 96.40           C  
ATOM   2968  CB  PRO A 187      -3.101  -9.625  -2.790  1.00 96.40           C  
ATOM   2969  HB2 PRO A 187      -2.530 -10.500  -2.481  1.00 96.40           H  
ATOM   2970  HB3 PRO A 187      -3.510  -9.119  -1.915  1.00 96.40           H  
ATOM   2971  O   PRO A 187       0.006  -9.434  -3.603  1.00 96.40           O  
ATOM   2972  CG  PRO A 187      -4.236  -9.994  -3.742  1.00 96.40           C  
ATOM   2973  HG2 PRO A 187      -3.891 -10.754  -4.443  1.00 96.40           H  
ATOM   2974  HG3 PRO A 187      -5.124 -10.327  -3.205  1.00 96.40           H  
ATOM   2975  CD  PRO A 187      -4.484  -8.689  -4.488  1.00 96.40           C  
ATOM   2976  HD2 PRO A 187      -5.179  -8.064  -3.927  1.00 96.40           H  
ATOM   2977  HD3 PRO A 187      -4.887  -8.910  -5.476  1.00 96.40           H  
ATOM   2978  N   LYS A 188      -1.125  -9.731  -5.516  1.00 96.23           N  
ATOM   2979  H   LYS A 188      -1.974  -9.553  -6.033  1.00 96.23           H  
ATOM   2980  CA  LYS A 188       0.037 -10.270  -6.245  1.00 96.23           C  
ATOM   2981  HA  LYS A 188       0.477 -11.093  -5.682  1.00 96.23           H  
ATOM   2982  C   LYS A 188       1.119  -9.216  -6.418  1.00 96.23           C  
ATOM   2983  CB  LYS A 188      -0.386 -10.772  -7.626  1.00 96.23           C  
ATOM   2984  HB2 LYS A 188      -0.899  -9.973  -8.163  1.00 96.23           H  
ATOM   2985  HB3 LYS A 188       0.508 -11.039  -8.189  1.00 96.23           H  
ATOM   2986  O   LYS A 188       2.302  -9.518  -6.286  1.00 96.23           O  
ATOM   2987  CG  LYS A 188      -1.284 -12.005  -7.534  1.00 96.23           C  
ATOM   2988  HG2 LYS A 188      -2.167 -11.789  -6.931  1.00 96.23           H  
ATOM   2989  HG3 LYS A 188      -0.722 -12.822  -7.083  1.00 96.23           H  
ATOM   2990  CD  LYS A 188      -1.716 -12.396  -8.944  1.00 96.23           C  
ATOM   2991  HD2 LYS A 188      -0.831 -12.586  -9.551  1.00 96.23           H  
ATOM   2992  HD3 LYS A 188      -2.283 -11.573  -9.378  1.00 96.23           H  
ATOM   2993  CE  LYS A 188      -2.582 -13.649  -8.880  1.00 96.23           C  
ATOM   2994  HE2 LYS A 188      -2.000 -14.451  -8.427  1.00 96.23           H  
ATOM   2995  HE3 LYS A 188      -3.433 -13.443  -8.230  1.00 96.23           H  
ATOM   2996  NZ  LYS A 188      -3.034 -14.008 -10.243  1.00 96.23           N  
ATOM   2997  HZ1 LYS A 188      -2.229 -14.178 -10.830  1.00 96.23           H  
ATOM   2998  HZ2 LYS A 188      -3.621 -14.829 -10.220  1.00 96.23           H  
ATOM   2999  HZ3 LYS A 188      -3.545 -13.231 -10.635  1.00 96.23           H  
ATOM   3000  N   THR A 189       0.724  -7.972  -6.684  1.00 96.89           N  
ATOM   3001  H   THR A 189      -0.267  -7.783  -6.737  1.00 96.89           H  
ATOM   3002  CA  THR A 189       1.657  -6.843  -6.783  1.00 96.89           C  
ATOM   3003  HA  THR A 189       2.502  -7.126  -7.411  1.00 96.89           H  
ATOM   3004  C   THR A 189       2.242  -6.507  -5.419  1.00 96.89           C  
ATOM   3005  CB  THR A 189       0.981  -5.638  -7.443  1.00 96.89           C  
ATOM   3006  HB  THR A 189       0.076  -5.366  -6.899  1.00 96.89           H  
ATOM   3007  O   THR A 189       3.448  -6.314  -5.325  1.00 96.89           O  
ATOM   3008  CG2 THR A 189       1.910  -4.430  -7.554  1.00 96.89           C  
ATOM   3009 HG21 THR A 189       1.416  -3.645  -8.125  1.00 96.89           H  
ATOM   3010 HG22 THR A 189       2.835  -4.716  -8.055  1.00 96.89           H  
ATOM   3011 HG23 THR A 189       2.145  -4.040  -6.563  1.00 96.89           H  
ATOM   3012  OG1 THR A 189       0.662  -6.037  -8.757  1.00 96.89           O  
ATOM   3013  HG1 THR A 189      -0.235  -5.768  -8.965  1.00 96.89           H  
ATOM   3014  N   GLY A 190       1.441  -6.553  -4.349  1.00 95.10           N  
ATOM   3015  H   GLY A 190       0.455  -6.717  -4.493  1.00 95.10           H  
ATOM   3016  CA  GLY A 190       1.928  -6.393  -2.969  1.00 95.10           C  
ATOM   3017  HA2 GLY A 190       2.417  -5.423  -2.873  1.00 95.10           H  
ATOM   3018  HA3 GLY A 190       1.073  -6.418  -2.293  1.00 95.10           H  
ATOM   3019  C   GLY A 190       2.924  -7.467  -2.495  1.00 95.10           C  
ATOM   3020  O   GLY A 190       3.614  -7.258  -1.497  1.00 95.10           O  
ATOM   3021  N   SER A 191       3.023  -8.595  -3.207  1.00 95.94           N  
ATOM   3022  H   SER A 191       2.414  -8.705  -4.005  1.00 95.94           H  
ATOM   3023  CA  SER A 191       3.974  -9.682  -2.917  1.00 95.94           C  
ATOM   3024  HA  SER A 191       4.134  -9.734  -1.840  1.00 95.94           H  
ATOM   3025  C   SER A 191       5.354  -9.477  -3.563  1.00 95.94           C  
ATOM   3026  CB  SER A 191       3.387 -11.026  -3.357  1.00 95.94           C  
ATOM   3027  HB2 SER A 191       3.267 -11.043  -4.440  1.00 95.94           H  
ATOM   3028  HB3 SER A 191       4.072 -11.825  -3.071  1.00 95.94           H  
ATOM   3029  O   SER A 191       6.294 -10.210  -3.255  1.00 95.94           O  
ATOM   3030  OG  SER A 191       2.132 -11.256  -2.737  1.00 95.94           O  
ATOM   3031  HG  SER A 191       1.529 -10.552  -2.986  1.00 95.94           H  
ATOM   3032  N   LEU A 192       5.495  -8.495  -4.458  1.00 96.71           N  
ATOM   3033  H   LEU A 192       4.710  -7.882  -4.626  1.00 96.71           H  
ATOM   3034  CA  LEU A 192       6.782  -8.111  -5.036  1.00 96.71           C  
ATOM   3035  HA  LEU A 192       7.353  -9.019  -5.228  1.00 96.71           H  
ATOM   3036  C   LEU A 192       7.580  -7.231  -4.051  1.00 96.71           C  
ATOM   3037  CB  LEU A 192       6.554  -7.376  -6.369  1.00 96.71           C  
ATOM   3038  HB2 LEU A 192       7.515  -7.033  -6.752  1.00 96.71           H  
ATOM   3039  HB3 LEU A 192       5.947  -6.495  -6.159  1.00 96.71           H  
ATOM   3040  O   LEU A 192       6.986  -6.542  -3.218  1.00 96.71           O  
ATOM   3041  CG  LEU A 192       5.842  -8.182  -7.469  1.00 96.71           C  
ATOM   3042  HG  LEU A 192       4.872  -8.525  -7.110  1.00 96.71           H  
ATOM   3043  CD1 LEU A 192       5.611  -7.278  -8.682  1.00 96.71           C  
ATOM   3044 HD11 LEU A 192       5.124  -7.842  -9.477  1.00 96.71           H  
ATOM   3045 HD12 LEU A 192       6.562  -6.893  -9.050  1.00 96.71           H  
ATOM   3046 HD13 LEU A 192       4.969  -6.444  -8.399  1.00 96.71           H  
ATOM   3047  CD2 LEU A 192       6.661  -9.392  -7.921  1.00 96.71           C  
ATOM   3048 HD21 LEU A 192       6.762 -10.100  -7.098  1.00 96.71           H  
ATOM   3049 HD22 LEU A 192       6.143  -9.894  -8.738  1.00 96.71           H  
ATOM   3050 HD23 LEU A 192       7.647  -9.075  -8.260  1.00 96.71           H  
ATOM   3051  N   PRO A 193       8.921  -7.187  -4.153  1.00 96.53           N  
ATOM   3052  CA  PRO A 193       9.719  -6.200  -3.428  1.00 96.53           C  
ATOM   3053  HA  PRO A 193       9.576  -6.349  -2.358  1.00 96.53           H  
ATOM   3054  C   PRO A 193       9.305  -4.763  -3.789  1.00 96.53           C  
ATOM   3055  CB  PRO A 193      11.179  -6.501  -3.787  1.00 96.53           C  
ATOM   3056  HB2 PRO A 193      11.508  -5.847  -4.594  1.00 96.53           H  
ATOM   3057  HB3 PRO A 193      11.835  -6.389  -2.924  1.00 96.53           H  
ATOM   3058  O   PRO A 193       9.089  -4.448  -4.961  1.00 96.53           O  
ATOM   3059  CG  PRO A 193      11.156  -7.949  -4.277  1.00 96.53           C  
ATOM   3060  HG2 PRO A 193      11.952  -8.144  -4.996  1.00 96.53           H  
ATOM   3061  HG3 PRO A 193      11.237  -8.626  -3.427  1.00 96.53           H  
ATOM   3062  CD  PRO A 193       9.776  -8.086  -4.912  1.00 96.53           C  
ATOM   3063  HD2 PRO A 193       9.441  -9.121  -4.840  1.00 96.53           H  
ATOM   3064  HD3 PRO A 193       9.809  -7.766  -5.954  1.00 96.53           H  
ATOM   3065  N   ALA A 194       9.226  -3.880  -2.795  1.00 97.02           N  
ATOM   3066  H   ALA A 194       9.630  -4.158  -1.912  1.00 97.02           H  
ATOM   3067  CA  ALA A 194       8.927  -2.455  -2.943  1.00 97.02           C  
ATOM   3068  HA  ALA A 194       7.888  -2.345  -3.254  1.00 97.02           H  
ATOM   3069  C   ALA A 194       9.806  -1.744  -3.993  1.00 97.02           C  
ATOM   3070  CB  ALA A 194       9.107  -1.809  -1.561  1.00 97.02           C  
ATOM   3071  HB1 ALA A 194       8.301  -2.116  -0.894  1.00 97.02           H  
ATOM   3072  HB2 ALA A 194       9.117  -0.724  -1.658  1.00 97.02           H  
ATOM   3073  HB3 ALA A 194      10.060  -2.102  -1.121  1.00 97.02           H  
ATOM   3074  O   ALA A 194       9.308  -0.928  -4.768  1.00 97.02           O  
ATOM   3075  N   SER A 195      11.091  -2.076  -4.057  1.00 96.69           N  
ATOM   3076  H   SER A 195      11.419  -2.752  -3.382  1.00 96.69           H  
ATOM   3077  CA  SER A 195      12.078  -1.568  -5.003  1.00 96.69           C  
ATOM   3078  HA  SER A 195      12.069  -0.479  -4.959  1.00 96.69           H  
ATOM   3079  C   SER A 195      11.746  -1.961  -6.437  1.00 96.69           C  
ATOM   3080  CB  SER A 195      13.467  -2.074  -4.591  1.00 96.69           C  
ATOM   3081  HB2 SER A 195      13.696  -1.705  -3.592  1.00 96.69           H  
ATOM   3082  HB3 SER A 195      14.210  -1.682  -5.286  1.00 96.69           H  
ATOM   3083  O   SER A 195      11.758  -1.112  -7.329  1.00 96.69           O  
ATOM   3084  OG  SER A 195      13.533  -3.492  -4.585  1.00 96.69           O  
ATOM   3085  HG  SER A 195      13.652  -3.784  -3.679  1.00 96.69           H  
ATOM   3086  N   ILE A 196      11.346  -3.216  -6.647  1.00 97.86           N  
ATOM   3087  H   ILE A 196      11.368  -3.837  -5.852  1.00 97.86           H  
ATOM   3088  CA  ILE A 196      10.890  -3.731  -7.941  1.00 97.86           C  
ATOM   3089  HA  ILE A 196      11.623  -3.457  -8.700  1.00 97.86           H  
ATOM   3090  C   ILE A 196       9.573  -3.068  -8.353  1.00 97.86           C  
ATOM   3091  CB  ILE A 196      10.777  -5.271  -7.891  1.00 97.86           C  
ATOM   3092  HB  ILE A 196      10.105  -5.539  -7.075  1.00 97.86           H  
ATOM   3093  O   ILE A 196       9.445  -2.650  -9.503  1.00 97.86           O  
ATOM   3094  CG1 ILE A 196      12.132  -5.959  -7.608  1.00 97.86           C  
ATOM   3095 HG12 ILE A 196      11.956  -7.024  -7.462  1.00 97.86           H  
ATOM   3096 HG13 ILE A 196      12.546  -5.574  -6.676  1.00 97.86           H  
ATOM   3097  CG2 ILE A 196      10.158  -5.829  -9.182  1.00 97.86           C  
ATOM   3098 HG21 ILE A 196       9.107  -5.545  -9.232  1.00 97.86           H  
ATOM   3099 HG22 ILE A 196      10.675  -5.436 -10.057  1.00 97.86           H  
ATOM   3100 HG23 ILE A 196      10.214  -6.918  -9.185  1.00 97.86           H  
ATOM   3101  CD1 ILE A 196      13.195  -5.797  -8.703  1.00 97.86           C  
ATOM   3102 HD11 ILE A 196      14.129  -6.246  -8.363  1.00 97.86           H  
ATOM   3103 HD12 ILE A 196      12.880  -6.303  -9.616  1.00 97.86           H  
ATOM   3104 HD13 ILE A 196      13.372  -4.743  -8.918  1.00 97.86           H  
ATOM   3105  N   ILE A 197       8.621  -2.909  -7.428  1.00 98.15           N  
ATOM   3106  H   ILE A 197       8.785  -3.293  -6.508  1.00 98.15           H  
ATOM   3107  CA  ILE A 197       7.346  -2.226  -7.699  1.00 98.15           C  
ATOM   3108  HA  ILE A 197       6.872  -2.734  -8.539  1.00 98.15           H  
ATOM   3109  C   ILE A 197       7.592  -0.772  -8.114  1.00 98.15           C  
ATOM   3110  CB  ILE A 197       6.409  -2.297  -6.472  1.00 98.15           C  
ATOM   3111  HB  ILE A 197       6.951  -1.879  -5.624  1.00 98.15           H  
ATOM   3112  O   ILE A 197       7.033  -0.296  -9.102  1.00 98.15           O  
ATOM   3113  CG1 ILE A 197       6.030  -3.750  -6.130  1.00 98.15           C  
ATOM   3114 HG12 ILE A 197       5.357  -4.148  -6.890  1.00 98.15           H  
ATOM   3115 HG13 ILE A 197       6.924  -4.374  -6.128  1.00 98.15           H  
ATOM   3116  CG2 ILE A 197       5.120  -1.476  -6.676  1.00 98.15           C  
ATOM   3117 HG21 ILE A 197       4.544  -1.881  -7.508  1.00 98.15           H  
ATOM   3118 HG22 ILE A 197       5.356  -0.431  -6.878  1.00 98.15           H  
ATOM   3119 HG23 ILE A 197       4.508  -1.504  -5.775  1.00 98.15           H  
ATOM   3120  CD1 ILE A 197       5.371  -3.877  -4.753  1.00 98.15           C  
ATOM   3121 HD11 ILE A 197       4.327  -3.567  -4.814  1.00 98.15           H  
ATOM   3122 HD12 ILE A 197       5.899  -3.271  -4.017  1.00 98.15           H  
ATOM   3123 HD13 ILE A 197       5.401  -4.916  -4.427  1.00 98.15           H  
ATOM   3124  N   SER A 198       8.457  -0.075  -7.376  1.00 97.45           N  
ATOM   3125  H   SER A 198       8.869  -0.530  -6.573  1.00 97.45           H  
ATOM   3126  CA  SER A 198       8.829   1.311  -7.644  1.00 97.45           C  
ATOM   3127  HA  SER A 198       7.928   1.926  -7.646  1.00 97.45           H  
ATOM   3128  C   SER A 198       9.506   1.477  -9.002  1.00 97.45           C  
ATOM   3129  CB  SER A 198       9.738   1.807  -6.529  1.00 97.45           C  
ATOM   3130  HB2 SER A 198       9.232   1.707  -5.569  1.00 97.45           H  
ATOM   3131  HB3 SER A 198      10.652   1.213  -6.507  1.00 97.45           H  
ATOM   3132  O   SER A 198       9.092   2.318  -9.804  1.00 97.45           O  
ATOM   3133  OG  SER A 198      10.066   3.152  -6.768  1.00 97.45           O  
ATOM   3134  HG  SER A 198       9.291   3.702  -6.629  1.00 97.45           H  
ATOM   3135  N   ALA A 199      10.496   0.635  -9.306  1.00 97.79           N  
ATOM   3136  H   ALA A 199      10.810  -0.023  -8.607  1.00 97.79           H  
ATOM   3137  CA  ALA A 199      11.179   0.647 -10.593  1.00 97.79           C  
ATOM   3138  HA  ALA A 199      11.577   1.646 -10.769  1.00 97.79           H  
ATOM   3139  C   ALA A 199      10.225   0.330 -11.748  1.00 97.79           C  
ATOM   3140  CB  ALA A 199      12.343  -0.340 -10.537  1.00 97.79           C  
ATOM   3141  HB1 ALA A 199      12.789  -0.445 -11.526  1.00 97.79           H  
ATOM   3142  HB2 ALA A 199      13.098   0.043  -9.850  1.00 97.79           H  
ATOM   3143  HB3 ALA A 199      11.997  -1.315 -10.196  1.00 97.79           H  
ATOM   3144  O   ALA A 199      10.239   1.023 -12.761  1.00 97.79           O  
ATOM   3145  N   ALA A 200       9.352  -0.664 -11.600  1.00 98.26           N  
ATOM   3146  H   ALA A 200       9.372  -1.224 -10.760  1.00 98.26           H  
ATOM   3147  CA  ALA A 200       8.370  -0.985 -12.626  1.00 98.26           C  
ATOM   3148  HA  ALA A 200       8.897  -1.142 -13.567  1.00 98.26           H  
ATOM   3149  C   ALA A 200       7.382   0.178 -12.854  1.00 98.26           C  
ATOM   3150  CB  ALA A 200       7.697  -2.299 -12.232  1.00 98.26           C  
ATOM   3151  HB1 ALA A 200       8.408  -3.119 -12.334  1.00 98.26           H  
ATOM   3152  HB2 ALA A 200       7.373  -2.253 -11.193  1.00 98.26           H  
ATOM   3153  HB3 ALA A 200       6.841  -2.488 -12.880  1.00 98.26           H  
ATOM   3154  O   ALA A 200       7.090   0.516 -14.001  1.00 98.26           O  
ATOM   3155  N   GLY A 201       6.946   0.861 -11.790  1.00 97.91           N  
ATOM   3156  H   GLY A 201       7.192   0.526 -10.869  1.00 97.91           H  
ATOM   3157  CA  GLY A 201       6.148   2.087 -11.893  1.00 97.91           C  
ATOM   3158  HA2 GLY A 201       5.226   1.872 -12.434  1.00 97.91           H  
ATOM   3159  HA3 GLY A 201       5.897   2.428 -10.888  1.00 97.91           H  
ATOM   3160  C   GLY A 201       6.881   3.224 -12.615  1.00 97.91           C  
ATOM   3161  O   GLY A 201       6.314   3.854 -13.509  1.00 97.91           O  
ATOM   3162  N   CYS A 202       8.159   3.447 -12.292  1.00 96.79           N  
ATOM   3163  H   CYS A 202       8.561   2.916 -11.533  1.00 96.79           H  
ATOM   3164  CA  CYS A 202       9.001   4.426 -12.985  1.00 96.79           C  
ATOM   3165  HA  CYS A 202       8.527   5.406 -12.930  1.00 96.79           H  
ATOM   3166  C   CYS A 202       9.159   4.081 -14.472  1.00 96.79           C  
ATOM   3167  CB  CYS A 202      10.381   4.510 -12.316  1.00 96.79           C  
ATOM   3168  HB2 CYS A 202      11.025   5.151 -12.918  1.00 96.79           H  
ATOM   3169  HB3 CYS A 202      10.829   3.518 -12.261  1.00 96.79           H  
ATOM   3170  O   CYS A 202       9.000   4.953 -15.319  1.00 96.79           O  
ATOM   3171  SG  CYS A 202      10.272   5.215 -10.649  1.00 96.79           S  
ATOM   3172  HG  CYS A 202       9.646   4.183 -10.076  1.00 96.79           H  
ATOM   3173  N   ALA A 203       9.427   2.816 -14.801  1.00 95.95           N  
ATOM   3174  H   ALA A 203       9.544   2.141 -14.058  1.00 95.95           H  
ATOM   3175  CA  ALA A 203       9.599   2.353 -16.175  1.00 95.95           C  
ATOM   3176  HA  ALA A 203      10.388   2.937 -16.649  1.00 95.95           H  
ATOM   3177  C   ALA A 203       8.336   2.512 -17.036  1.00 95.95           C  
ATOM   3178  CB  ALA A 203      10.026   0.884 -16.135  1.00 95.95           C  
ATOM   3179  HB1 ALA A 203      10.976   0.776 -15.613  1.00 95.95           H  
ATOM   3180  HB2 ALA A 203      10.125   0.523 -17.158  1.00 95.95           H  
ATOM   3181  HB3 ALA A 203       9.268   0.291 -15.623  1.00 95.95           H  
ATOM   3182  O   ALA A 203       8.451   2.730 -18.241  1.00 95.95           O  
ATOM   3183  N   LEU A 204       7.147   2.400 -16.434  1.00 96.38           N  
ATOM   3184  H   LEU A 204       7.129   2.147 -15.456  1.00 96.38           H  
ATOM   3185  CA  LEU A 204       5.871   2.567 -17.133  1.00 96.38           C  
ATOM   3186  HA  LEU A 204       5.921   2.038 -18.085  1.00 96.38           H  
ATOM   3187  C   LEU A 204       5.558   4.025 -17.481  1.00 96.38           C  
ATOM   3188  CB  LEU A 204       4.738   1.978 -16.271  1.00 96.38           C  
ATOM   3189  HB2 LEU A 204       4.890   2.280 -15.235  1.00 96.38           H  
ATOM   3190  HB3 LEU A 204       3.787   2.399 -16.596  1.00 96.38           H  
ATOM   3191  O   LEU A 204       4.932   4.269 -18.511  1.00 96.38           O  
ATOM   3192  CG  LEU A 204       4.634   0.447 -16.349  1.00 96.38           C  
ATOM   3193  HG  LEU A 204       5.616   0.006 -16.175  1.00 96.38           H  
ATOM   3194  CD1 LEU A 204       3.675  -0.067 -15.276  1.00 96.38           C  
ATOM   3195 HD11 LEU A 204       4.052   0.217 -14.293  1.00 96.38           H  
ATOM   3196 HD12 LEU A 204       3.620  -1.154 -15.324  1.00 96.38           H  
ATOM   3197 HD13 LEU A 204       2.681   0.356 -15.423  1.00 96.38           H  
ATOM   3198  CD2 LEU A 204       4.105  -0.011 -17.713  1.00 96.38           C  
ATOM   3199 HD21 LEU A 204       4.827   0.223 -18.496  1.00 96.38           H  
ATOM   3200 HD22 LEU A 204       3.159   0.483 -17.933  1.00 96.38           H  
ATOM   3201 HD23 LEU A 204       3.953  -1.091 -17.705  1.00 96.38           H  
ATOM   3202  N   LEU A 205       5.946   4.980 -16.630  1.00 94.82           N  
ATOM   3203  H   LEU A 205       6.443   4.701 -15.796  1.00 94.82           H  
ATOM   3204  CA  LEU A 205       5.528   6.378 -16.780  1.00 94.82           C  
ATOM   3205  HA  LEU A 205       4.768   6.448 -17.558  1.00 94.82           H  
ATOM   3206  C   LEU A 205       6.634   7.319 -17.237  1.00 94.82           C  
ATOM   3207  CB  LEU A 205       4.906   6.887 -15.473  1.00 94.82           C  
ATOM   3208  HB2 LEU A 205       5.644   6.805 -14.675  1.00 94.82           H  
ATOM   3209  HB3 LEU A 205       4.664   7.942 -15.601  1.00 94.82           H  
ATOM   3210  O   LEU A 205       6.346   8.224 -18.013  1.00 94.82           O  
ATOM   3211  CG  LEU A 205       3.627   6.151 -15.050  1.00 94.82           C  
ATOM   3212  HG  LEU A 205       3.888   5.133 -14.759  1.00 94.82           H  
ATOM   3213  CD1 LEU A 205       3.030   6.875 -13.853  1.00 94.82           C  
ATOM   3214 HD11 LEU A 205       2.263   6.260 -13.383  1.00 94.82           H  
ATOM   3215 HD12 LEU A 205       3.815   7.094 -13.129  1.00 94.82           H  
ATOM   3216 HD13 LEU A 205       2.576   7.810 -14.182  1.00 94.82           H  
ATOM   3217  CD2 LEU A 205       2.554   6.115 -16.144  1.00 94.82           C  
ATOM   3218 HD21 LEU A 205       1.618   5.735 -15.735  1.00 94.82           H  
ATOM   3219 HD22 LEU A 205       2.389   7.118 -16.536  1.00 94.82           H  
ATOM   3220 HD23 LEU A 205       2.868   5.454 -16.953  1.00 94.82           H  
ATOM   3221  N   VAL A 206       7.872   7.137 -16.772  1.00 91.94           N  
ATOM   3222  H   VAL A 206       8.072   6.317 -16.218  1.00 91.94           H  
ATOM   3223  CA  VAL A 206       8.969   8.071 -17.046  1.00 91.94           C  
ATOM   3224  HA  VAL A 206       8.572   9.082 -16.954  1.00 91.94           H  
ATOM   3225  C   VAL A 206       9.485   7.841 -18.467  1.00 91.94           C  
ATOM   3226  CB  VAL A 206      10.107   7.948 -16.020  1.00 91.94           C  
ATOM   3227  HB  VAL A 206      10.532   6.944 -16.052  1.00 91.94           H  
ATOM   3228  O   VAL A 206      10.093   6.805 -18.745  1.00 91.94           O  
ATOM   3229  CG1 VAL A 206      11.225   8.956 -16.316  1.00 91.94           C  
ATOM   3230 HG11 VAL A 206      11.683   8.745 -17.282  1.00 91.94           H  
ATOM   3231 HG12 VAL A 206      10.822   9.968 -16.318  1.00 91.94           H  
ATOM   3232 HG13 VAL A 206      11.999   8.871 -15.553  1.00 91.94           H  
ATOM   3233  CG2 VAL A 206       9.600   8.229 -14.600  1.00 91.94           C  
ATOM   3234 HG21 VAL A 206       9.192   9.238 -14.537  1.00 91.94           H  
ATOM   3235 HG22 VAL A 206      10.428   8.124 -13.898  1.00 91.94           H  
ATOM   3236 HG23 VAL A 206       8.826   7.513 -14.324  1.00 91.94           H  
ATOM   3237  N   PRO A 207       9.286   8.792 -19.394  1.00 85.78           N  
ATOM   3238  CA  PRO A 207       9.680   8.600 -20.774  1.00 85.78           C  
ATOM   3239  HA  PRO A 207       9.424   7.589 -21.093  1.00 85.78           H  
ATOM   3240  C   PRO A 207      11.191   8.808 -20.929  1.00 85.78           C  
ATOM   3241  CB  PRO A 207       8.825   9.594 -21.555  1.00 85.78           C  
ATOM   3242  HB2 PRO A 207       7.832   9.171 -21.708  1.00 85.78           H  
ATOM   3243  HB3 PRO A 207       9.268   9.856 -22.517  1.00 85.78           H  
ATOM   3244  O   PRO A 207      11.796   9.693 -20.320  1.00 85.78           O  
ATOM   3245  CG  PRO A 207       8.728  10.771 -20.588  1.00 85.78           C  
ATOM   3246  HG2 PRO A 207       9.650  11.351 -20.636  1.00 85.78           H  
ATOM   3247  HG3 PRO A 207       7.858  11.398 -20.786  1.00 85.78           H  
ATOM   3248  CD  PRO A 207       8.642  10.085 -19.230  1.00 85.78           C  
ATOM   3249  HD2 PRO A 207       9.142  10.683 -18.469  1.00 85.78           H  
ATOM   3250  HD3 PRO A 207       7.590   9.944 -18.980  1.00 85.78           H  
ATOM   3251  N   ALA A 208      11.806   8.013 -21.806  1.00 84.58           N  
ATOM   3252  H   ALA A 208      11.267   7.274 -22.233  1.00 84.58           H  
ATOM   3253  CA  ALA A 208      13.258   8.006 -21.997  1.00 84.58           C  
ATOM   3254  HA  ALA A 208      13.727   7.744 -21.048  1.00 84.58           H  
ATOM   3255  C   ALA A 208      13.843   9.366 -22.428  1.00 84.58           C  
ATOM   3256  CB  ALA A 208      13.591   6.918 -23.024  1.00 84.58           C  
ATOM   3257  HB1 ALA A 208      14.673   6.856 -23.146  1.00 84.58           H  
ATOM   3258  HB2 ALA A 208      13.223   5.953 -22.675  1.00 84.58           H  
ATOM   3259  HB3 ALA A 208      13.137   7.156 -23.986  1.00 84.58           H  
ATOM   3260  O   ALA A 208      15.014   9.630 -22.192  1.00 84.58           O  
ATOM   3261  N   ASN A 209      13.046  10.247 -23.040  1.00 83.15           N  
ATOM   3262  H   ASN A 209      12.060  10.037 -23.096  1.00 83.15           H  
ATOM   3263  CA  ASN A 209      13.486  11.575 -23.478  1.00 83.15           C  
ATOM   3264  HA  ASN A 209      14.477  11.477 -23.921  1.00 83.15           H  
ATOM   3265  C   ASN A 209      13.628  12.601 -22.339  1.00 83.15           C  
ATOM   3266  CB  ASN A 209      12.518  12.099 -24.556  1.00 83.15           C  
ATOM   3267  HB2 ASN A 209      12.936  13.016 -24.970  1.00 83.15           H  
ATOM   3268  HB3 ASN A 209      12.430  11.368 -25.360  1.00 83.15           H  
ATOM   3269  O   ASN A 209      14.220  13.655 -22.561  1.00 83.15           O  
ATOM   3270  CG  ASN A 209      11.127  12.401 -24.017  1.00 83.15           C  
ATOM   3271  ND2 ASN A 209      10.415  13.331 -24.602  1.00 83.15           N  
ATOM   3272 HD21 ASN A 209       9.507  13.505 -24.195  1.00 83.15           H  
ATOM   3273 HD22 ASN A 209      10.802  13.878 -25.358  1.00 83.15           H  
ATOM   3274  OD1 ASN A 209      10.645  11.792 -23.084  1.00 83.15           O  
ATOM   3275  N   VAL A 210      13.064  12.330 -21.158  1.00 83.97           N  
ATOM   3276  H   VAL A 210      12.552  11.466 -21.054  1.00 83.97           H  
ATOM   3277  CA  VAL A 210      13.219  13.185 -19.966  1.00 83.97           C  
ATOM   3278  HA  VAL A 210      13.391  14.213 -20.287  1.00 83.97           H  
ATOM   3279  C   VAL A 210      14.459  12.780 -19.159  1.00 83.97           C  
ATOM   3280  CB  VAL A 210      11.921  13.175 -19.128  1.00 83.97           C  
ATOM   3281  HB  VAL A 210      11.682  12.150 -18.843  1.00 83.97           H  
ATOM   3282  O   VAL A 210      14.958  13.566 -18.357  1.00 83.97           O  
ATOM   3283  CG1 VAL A 210      11.996  14.040 -17.864  1.00 83.97           C  
ATOM   3284 HG11 VAL A 210      11.025  14.065 -17.370  1.00 83.97           H  
ATOM   3285 HG12 VAL A 210      12.715  13.616 -17.163  1.00 83.97           H  
ATOM   3286 HG13 VAL A 210      12.307  15.053 -18.118  1.00 83.97           H  
ATOM   3287  CG2 VAL A 210      10.751  13.759 -19.936  1.00 83.97           C  
ATOM   3288 HG21 VAL A 210      10.660  13.263 -20.902  1.00 83.97           H  
ATOM   3289 HG22 VAL A 210       9.819  13.623 -19.386  1.00 83.97           H  
ATOM   3290 HG23 VAL A 210      10.915  14.821 -20.117  1.00 83.97           H  
ATOM   3291  N   ILE A 211      14.997  11.584 -19.408  1.00 82.20           N  
ATOM   3292  H   ILE A 211      14.596  11.021 -20.144  1.00 82.20           H  
ATOM   3293  CA  ILE A 211      16.229  11.093 -18.790  1.00 82.20           C  
ATOM   3294  HA  ILE A 211      16.201  11.363 -17.735  1.00 82.20           H  
ATOM   3295  C   ILE A 211      17.437  11.764 -19.477  1.00 82.20           C  
ATOM   3296  CB  ILE A 211      16.289   9.552 -18.854  1.00 82.20           C  
ATOM   3297  HB  ILE A 211      16.277   9.248 -19.901  1.00 82.20           H  
ATOM   3298  O   ILE A 211      17.490  11.804 -20.710  1.00 82.20           O  
ATOM   3299  CG1 ILE A 211      15.047   8.952 -18.150  1.00 82.20           C  
ATOM   3300 HG12 ILE A 211      15.038   9.255 -17.103  1.00 82.20           H  
ATOM   3301 HG13 ILE A 211      14.139   9.327 -18.621  1.00 82.20           H  
ATOM   3302  CG2 ILE A 211      17.589   9.020 -18.223  1.00 82.20           C  
ATOM   3303 HG21 ILE A 211      18.461   9.433 -18.730  1.00 82.20           H  
ATOM   3304 HG22 ILE A 211      17.650   7.937 -18.332  1.00 82.20           H  
ATOM   3305 HG23 ILE A 211      17.632   9.277 -17.164  1.00 82.20           H  
ATOM   3306  CD1 ILE A 211      14.979   7.428 -18.220  1.00 82.20           C  
ATOM   3307 HD11 ILE A 211      15.716   6.983 -17.551  1.00 82.20           H  
ATOM   3308 HD12 ILE A 211      15.177   7.105 -19.242  1.00 82.20           H  
ATOM   3309 HD13 ILE A 211      13.986   7.101 -17.912  1.00 82.20           H  
ATOM   3310  N   PRO A 212      18.417  12.300 -18.724  1.00 78.95           N  
ATOM   3311  CA  PRO A 212      19.619  12.905 -19.299  1.00 78.95           C  
ATOM   3312  HA  PRO A 212      19.316  13.792 -19.856  1.00 78.95           H  
ATOM   3313  C   PRO A 212      20.374  11.945 -20.236  1.00 78.95           C  
ATOM   3314  CB  PRO A 212      20.470  13.334 -18.098  1.00 78.95           C  
ATOM   3315  HB2 PRO A 212      21.029  14.247 -18.304  1.00 78.95           H  
ATOM   3316  HB3 PRO A 212      21.150  12.531 -17.813  1.00 78.95           H  
ATOM   3317  O   PRO A 212      20.591  10.781 -19.900  1.00 78.95           O  
ATOM   3318  CG  PRO A 212      19.444  13.536 -16.982  1.00 78.95           C  
ATOM   3319  HG2 PRO A 212      18.984  14.519 -17.077  1.00 78.95           H  
ATOM   3320  HG3 PRO A 212      19.887  13.411 -15.994  1.00 78.95           H  
ATOM   3321  CD  PRO A 212      18.411  12.456 -17.276  1.00 78.95           C  
ATOM   3322  HD2 PRO A 212      17.440  12.777 -16.900  1.00 78.95           H  
ATOM   3323  HD3 PRO A 212      18.713  11.518 -16.809  1.00 78.95           H  
ATOM   3324  N   GLN A 213      20.804  12.438 -21.406  1.00 66.94           N  
ATOM   3325  H   GLN A 213      20.603  13.406 -21.610  1.00 66.94           H  
ATOM   3326  CA  GLN A 213      21.392  11.621 -22.487  1.00 66.94           C  
ATOM   3327  HA  GLN A 213      20.675  10.845 -22.754  1.00 66.94           H  
ATOM   3328  C   GLN A 213      22.691  10.887 -22.107  1.00 66.94           C  
ATOM   3329  CB  GLN A 213      21.656  12.497 -23.726  1.00 66.94           C  
ATOM   3330  HB2 GLN A 213      22.269  13.352 -23.442  1.00 66.94           H  
ATOM   3331  HB3 GLN A 213      22.212  11.908 -24.454  1.00 66.94           H  
ATOM   3332  O   GLN A 213      23.031   9.895 -22.748  1.00 66.94           O  
ATOM   3333  CG  GLN A 213      20.364  12.986 -24.400  1.00 66.94           C  
ATOM   3334  HG2 GLN A 213      19.742  12.123 -24.638  1.00 66.94           H  
ATOM   3335  HG3 GLN A 213      19.811  13.621 -23.709  1.00 66.94           H  
ATOM   3336  CD  GLN A 213      20.606  13.772 -25.689  1.00 66.94           C  
ATOM   3337  NE2 GLN A 213      19.559  14.229 -26.336  1.00 66.94           N  
ATOM   3338 HE21 GLN A 213      18.628  14.058 -25.983  1.00 66.94           H  
ATOM   3339 HE22 GLN A 213      19.762  14.748 -27.179  1.00 66.94           H  
ATOM   3340  OE1 GLN A 213      21.709  14.003 -26.151  1.00 66.94           O  
ATOM   3341  N   ASP A 214      23.389  11.330 -21.057  1.00 59.23           N  
ATOM   3342  H   ASP A 214      23.082  12.170 -20.587  1.00 59.23           H  
ATOM   3343  CA  ASP A 214      24.615  10.685 -20.565  1.00 59.23           C  
ATOM   3344  HA  ASP A 214      25.263  10.474 -21.416  1.00 59.23           H  
ATOM   3345  C   ASP A 214      24.351   9.333 -19.875  1.00 59.23           C  
ATOM   3346  CB  ASP A 214      25.361  11.655 -19.631  1.00 59.23           C  
ATOM   3347  HB2 ASP A 214      24.683  11.982 -18.844  1.00 59.23           H  
ATOM   3348  HB3 ASP A 214      26.190  11.126 -19.162  1.00 59.23           H  
ATOM   3349  O   ASP A 214      25.280   8.577 -19.580  1.00 59.23           O  
ATOM   3350  CG  ASP A 214      25.939  12.874 -20.362  1.00 59.23           C  
ATOM   3351  OD1 ASP A 214      26.278  12.747 -21.560  1.00 59.23           O  
ATOM   3352  OD2 ASP A 214      26.036  13.938 -19.711  1.00 59.23           O  
ATOM   3353  N   THR A 215      23.083   8.990 -19.642  1.00 58.10           N  
ATOM   3354  H   THR A 215      22.360   9.629 -19.940  1.00 58.10           H  
ATOM   3355  CA  THR A 215      22.675   7.780 -18.928  1.00 58.10           C  
ATOM   3356  HA  THR A 215      23.544   7.425 -18.373  1.00 58.10           H  
ATOM   3357  C   THR A 215      22.313   6.669 -19.921  1.00 58.10           C  
ATOM   3358  CB  THR A 215      21.572   8.069 -17.881  1.00 58.10           C  
ATOM   3359  HB  THR A 215      20.645   7.562 -18.147  1.00 58.10           H  
ATOM   3360  O   THR A 215      21.262   6.695 -20.543  1.00 58.10           O  
ATOM   3361  CG2 THR A 215      22.042   7.593 -16.506  1.00 58.10           C  
ATOM   3362 HG21 THR A 215      21.351   7.938 -15.737  1.00 58.10           H  
ATOM   3363 HG22 THR A 215      22.101   6.504 -16.492  1.00 58.10           H  
ATOM   3364 HG23 THR A 215      23.022   8.014 -16.281  1.00 58.10           H  
ATOM   3365  OG1 THR A 215      21.305   9.445 -17.693  1.00 58.10           O  
ATOM   3366  HG1 THR A 215      20.957   9.798 -18.516  1.00 58.10           H  
ATOM   3367  N   HIS A 216      23.248   5.728 -20.101  1.00 56.07           N  
ATOM   3368  H   HIS A 216      24.113   5.915 -19.614  1.00 56.07           H  
ATOM   3369  CA  HIS A 216      23.189   4.428 -20.796  1.00 56.07           C  
ATOM   3370  HA  HIS A 216      24.143   4.343 -21.317  1.00 56.07           H  
ATOM   3371  C   HIS A 216      22.104   4.185 -21.874  1.00 56.07           C  
ATOM   3372  CB  HIS A 216      23.179   3.310 -19.744  1.00 56.07           C  
ATOM   3373  HB2 HIS A 216      22.283   3.403 -19.131  1.00 56.07           H  
ATOM   3374  HB3 HIS A 216      23.146   2.344 -20.247  1.00 56.07           H  
ATOM   3375  O   HIS A 216      20.907   4.105 -21.617  1.00 56.07           O  
ATOM   3376  CG  HIS A 216      24.403   3.344 -18.859  1.00 56.07           C  
ATOM   3377  CD2 HIS A 216      24.445   3.688 -17.534  1.00 56.07           C  
ATOM   3378  HD2 HIS A 216      23.599   3.959 -16.919  1.00 56.07           H  
ATOM   3379  ND1 HIS A 216      25.701   3.104 -19.255  1.00 56.07           N  
ATOM   3380  HD1 HIS A 216      26.007   2.829 -20.177  1.00 56.07           H  
ATOM   3381  CE1 HIS A 216      26.502   3.300 -18.195  1.00 56.07           C  
ATOM   3382  HE1 HIS A 216      27.577   3.192 -18.195  1.00 56.07           H  
ATOM   3383  NE2 HIS A 216      25.781   3.656 -17.125  1.00 56.07           N  
ATOM   3384  N   SER A 217      22.570   3.865 -23.084  1.00 59.28           N  
ATOM   3385  H   SER A 217      23.572   3.908 -23.204  1.00 59.28           H  
ATOM   3386  CA  SER A 217      21.838   3.636 -24.346  1.00 59.28           C  
ATOM   3387  HA  SER A 217      21.289   4.548 -24.576  1.00 59.28           H  
ATOM   3388  C   SER A 217      20.814   2.475 -24.382  1.00 59.28           C  
ATOM   3389  CB  SER A 217      22.880   3.400 -25.459  1.00 59.28           C  
ATOM   3390  HB2 SER A 217      23.113   2.336 -25.501  1.00 59.28           H  
ATOM   3391  HB3 SER A 217      22.463   3.697 -26.421  1.00 59.28           H  
ATOM   3392  O   SER A 217      20.424   2.052 -25.467  1.00 59.28           O  
ATOM   3393  OG  SER A 217      24.098   4.094 -25.218  1.00 59.28           O  
ATOM   3394  HG  SER A 217      23.947   5.032 -25.355  1.00 59.28           H  
ATOM   3395  N   GLY A 218      20.398   1.917 -23.243  1.00 71.30           N  
ATOM   3396  H   GLY A 218      20.652   2.385 -22.385  1.00 71.30           H  
ATOM   3397  CA  GLY A 218      19.588   0.691 -23.154  1.00 71.30           C  
ATOM   3398  HA2 GLY A 218      19.974   0.087 -22.332  1.00 71.30           H  
ATOM   3399  HA3 GLY A 218      19.696   0.112 -24.071  1.00 71.30           H  
ATOM   3400  C   GLY A 218      18.089   0.888 -22.903  1.00 71.30           C  
ATOM   3401  O   GLY A 218      17.344  -0.087 -22.942  1.00 71.30           O  
ATOM   3402  N   GLY A 219      17.633   2.117 -22.645  1.00 84.91           N  
ATOM   3403  H   GLY A 219      18.311   2.863 -22.575  1.00 84.91           H  
ATOM   3404  CA  GLY A 219      16.260   2.401 -22.213  1.00 84.91           C  
ATOM   3405  HA2 GLY A 219      15.572   1.689 -22.669  1.00 84.91           H  
ATOM   3406  HA3 GLY A 219      15.986   3.399 -22.553  1.00 84.91           H  
ATOM   3407  C   GLY A 219      16.078   2.347 -20.689  1.00 84.91           C  
ATOM   3408  O   GLY A 219      16.996   2.013 -19.943  1.00 84.91           O  
ATOM   3409  N   VAL A 220      14.873   2.692 -20.224  1.00 90.87           N  
ATOM   3410  H   VAL A 220      14.165   2.967 -20.889  1.00 90.87           H  
ATOM   3411  CA  VAL A 220      14.592   2.936 -18.794  1.00 90.87           C  
ATOM   3412  HA  VAL A 220      15.340   3.632 -18.416  1.00 90.87           H  
ATOM   3413  C   VAL A 220      14.698   1.662 -17.948  1.00 90.87           C  
ATOM   3414  CB  VAL A 220      13.200   3.585 -18.610  1.00 90.87           C  
ATOM   3415  HB  VAL A 220      12.431   2.837 -18.800  1.00 90.87           H  
ATOM   3416  O   VAL A 220      15.264   1.687 -16.857  1.00 90.87           O  
ATOM   3417  CG1 VAL A 220      13.015   4.111 -17.183  1.00 90.87           C  
ATOM   3418 HG11 VAL A 220      12.047   4.603 -17.089  1.00 90.87           H  
ATOM   3419 HG12 VAL A 220      13.051   3.287 -16.470  1.00 90.87           H  
ATOM   3420 HG13 VAL A 220      13.800   4.827 -16.940  1.00 90.87           H  
ATOM   3421  CG2 VAL A 220      12.984   4.741 -19.597  1.00 90.87           C  
ATOM   3422 HG21 VAL A 220      12.784   4.351 -20.595  1.00 90.87           H  
ATOM   3423 HG22 VAL A 220      12.119   5.333 -19.295  1.00 90.87           H  
ATOM   3424 HG23 VAL A 220      13.867   5.380 -19.628  1.00 90.87           H  
ATOM   3425  N   VAL A 221      14.200   0.530 -18.463  1.00 93.44           N  
ATOM   3426  H   VAL A 221      13.762   0.572 -19.372  1.00 93.44           H  
ATOM   3427  CA  VAL A 221      14.182  -0.750 -17.734  1.00 93.44           C  
ATOM   3428  HA  VAL A 221      13.738  -0.561 -16.756  1.00 93.44           H  
ATOM   3429  C   VAL A 221      15.604  -1.262 -17.447  1.00 93.44           C  
ATOM   3430  CB  VAL A 221      13.282  -1.802 -18.425  1.00 93.44           C  
ATOM   3431  HB  VAL A 221      13.576  -1.930 -19.467  1.00 93.44           H  
ATOM   3432  O   VAL A 221      15.893  -1.506 -16.277  1.00 93.44           O  
ATOM   3433  CG1 VAL A 221      13.332  -3.168 -17.736  1.00 93.44           C  
ATOM   3434 HG11 VAL A 221      12.933  -3.090 -16.725  1.00 93.44           H  
ATOM   3435 HG12 VAL A 221      12.727  -3.883 -18.293  1.00 93.44           H  
ATOM   3436 HG13 VAL A 221      14.353  -3.547 -17.688  1.00 93.44           H  
ATOM   3437  CG2 VAL A 221      11.819  -1.357 -18.436  1.00 93.44           C  
ATOM   3438 HG21 VAL A 221      11.219  -2.091 -18.975  1.00 93.44           H  
ATOM   3439 HG22 VAL A 221      11.450  -1.294 -17.412  1.00 93.44           H  
ATOM   3440 HG23 VAL A 221      11.708  -0.391 -18.929  1.00 93.44           H  
ATOM   3441  N   PRO A 222      16.537  -1.376 -18.421  1.00 92.29           N  
ATOM   3442  CA  PRO A 222      17.904  -1.806 -18.110  1.00 92.29           C  
ATOM   3443  HA  PRO A 222      17.857  -2.798 -17.661  1.00 92.29           H  
ATOM   3444  C   PRO A 222      18.650  -0.880 -17.146  1.00 92.29           C  
ATOM   3445  CB  PRO A 222      18.629  -1.905 -19.455  1.00 92.29           C  
ATOM   3446  HB2 PRO A 222      19.388  -2.686 -19.446  1.00 92.29           H  
ATOM   3447  HB3 PRO A 222      19.065  -0.944 -19.727  1.00 92.29           H  
ATOM   3448  O   PRO A 222      19.422  -1.360 -16.317  1.00 92.29           O  
ATOM   3449  CG  PRO A 222      17.489  -2.232 -20.409  1.00 92.29           C  
ATOM   3450  HG2 PRO A 222      17.217  -3.283 -20.310  1.00 92.29           H  
ATOM   3451  HG3 PRO A 222      17.746  -2.006 -21.444  1.00 92.29           H  
ATOM   3452  CD  PRO A 222      16.363  -1.357 -19.870  1.00 92.29           C  
ATOM   3453  HD2 PRO A 222      15.414  -1.779 -20.200  1.00 92.29           H  
ATOM   3454  HD3 PRO A 222      16.474  -0.341 -20.250  1.00 92.29           H  
ATOM   3455  N   GLN A 223      18.405   0.431 -17.211  1.00 90.21           N  
ATOM   3456  H   GLN A 223      17.767   0.781 -17.912  1.00 90.21           H  
ATOM   3457  CA  GLN A 223      19.006   1.389 -16.283  1.00 90.21           C  
ATOM   3458  HA  GLN A 223      20.087   1.247 -16.283  1.00 90.21           H  
ATOM   3459  C   GLN A 223      18.511   1.167 -14.849  1.00 90.21           C  
ATOM   3460  CB  GLN A 223      18.701   2.806 -16.780  1.00 90.21           C  
ATOM   3461  HB2 GLN A 223      19.077   2.904 -17.799  1.00 90.21           H  
ATOM   3462  HB3 GLN A 223      17.623   2.965 -16.797  1.00 90.21           H  
ATOM   3463  O   GLN A 223      19.316   1.087 -13.924  1.00 90.21           O  
ATOM   3464  CG  GLN A 223      19.349   3.891 -15.907  1.00 90.21           C  
ATOM   3465  HG2 GLN A 223      20.429   3.744 -15.880  1.00 90.21           H  
ATOM   3466  HG3 GLN A 223      18.964   3.819 -14.889  1.00 90.21           H  
ATOM   3467  CD  GLN A 223      19.058   5.295 -16.425  1.00 90.21           C  
ATOM   3468  NE2 GLN A 223      19.332   6.317 -15.649  1.00 90.21           N  
ATOM   3469 HE21 GLN A 223      19.131   7.229 -16.035  1.00 90.21           H  
ATOM   3470 HE22 GLN A 223      19.735   6.198 -14.731  1.00 90.21           H  
ATOM   3471  OE1 GLN A 223      18.579   5.506 -17.523  1.00 90.21           O  
ATOM   3472  N   LEU A 224      17.200   1.014 -14.661  1.00 93.90           N  
ATOM   3473  H   LEU A 224      16.584   1.097 -15.457  1.00 93.90           H  
ATOM   3474  CA  LEU A 224      16.612   0.714 -13.357  1.00 93.90           C  
ATOM   3475  HA  LEU A 224      16.941   1.460 -12.633  1.00 93.90           H  
ATOM   3476  C   LEU A 224      17.061  -0.644 -12.814  1.00 93.90           C  
ATOM   3477  CB  LEU A 224      15.089   0.763 -13.494  1.00 93.90           C  
ATOM   3478  HB2 LEU A 224      14.801   0.253 -14.413  1.00 93.90           H  
ATOM   3479  HB3 LEU A 224      14.645   0.218 -12.661  1.00 93.90           H  
ATOM   3480  O   LEU A 224      17.423  -0.737 -11.644  1.00 93.90           O  
ATOM   3481  CG  LEU A 224      14.529   2.193 -13.502  1.00 93.90           C  
ATOM   3482  HG  LEU A 224      15.030   2.793 -14.262  1.00 93.90           H  
ATOM   3483  CD1 LEU A 224      13.051   2.118 -13.843  1.00 93.90           C  
ATOM   3484 HD11 LEU A 224      12.926   1.631 -14.810  1.00 93.90           H  
ATOM   3485 HD12 LEU A 224      12.620   3.118 -13.891  1.00 93.90           H  
ATOM   3486 HD13 LEU A 224      12.549   1.533 -13.073  1.00 93.90           H  
ATOM   3487  CD2 LEU A 224      14.698   2.843 -12.123  1.00 93.90           C  
ATOM   3488 HD21 LEU A 224      15.709   3.236 -12.017  1.00 93.90           H  
ATOM   3489 HD22 LEU A 224      14.518   2.106 -11.340  1.00 93.90           H  
ATOM   3490 HD23 LEU A 224      13.987   3.657 -11.979  1.00 93.90           H  
ATOM   3491  N   ALA A 225      17.110  -1.672 -13.662  1.00 94.52           N  
ATOM   3492  H   ALA A 225      16.771  -1.539 -14.604  1.00 94.52           H  
ATOM   3493  CA  ALA A 225      17.623  -2.987 -13.289  1.00 94.52           C  
ATOM   3494  HA  ALA A 225      17.031  -3.374 -12.459  1.00 94.52           H  
ATOM   3495  C   ALA A 225      19.086  -2.908 -12.817  1.00 94.52           C  
ATOM   3496  CB  ALA A 225      17.450  -3.923 -14.489  1.00 94.52           C  
ATOM   3497  HB1 ALA A 225      16.400  -3.967 -14.778  1.00 94.52           H  
ATOM   3498  HB2 ALA A 225      18.046  -3.564 -15.329  1.00 94.52           H  
ATOM   3499  HB3 ALA A 225      17.779  -4.927 -14.221  1.00 94.52           H  
ATOM   3500  O   ALA A 225      19.443  -3.484 -11.791  1.00 94.52           O  
ATOM   3501  N   SER A 226      19.915  -2.106 -13.499  1.00 92.39           N  
ATOM   3502  H   SER A 226      19.579  -1.681 -14.352  1.00 92.39           H  
ATOM   3503  CA  SER A 226      21.297  -1.847 -13.084  1.00 92.39           C  
ATOM   3504  HA  SER A 226      21.804  -2.805 -12.969  1.00 92.39           H  
ATOM   3505  C   SER A 226      21.394  -1.103 -11.750  1.00 92.39           C  
ATOM   3506  CB  SER A 226      22.034  -1.041 -14.155  1.00 92.39           C  
ATOM   3507  HB2 SER A 226      21.963  -1.554 -15.114  1.00 92.39           H  
ATOM   3508  HB3 SER A 226      21.582  -0.053 -14.250  1.00 92.39           H  
ATOM   3509  O   SER A 226      22.304  -1.397 -10.981  1.00 92.39           O  
ATOM   3510  OG  SER A 226      23.398  -0.900 -13.802  1.00 92.39           O  
ATOM   3511  HG  SER A 226      23.469  -0.887 -12.844  1.00 92.39           H  
ATOM   3512  N   ILE A 227      20.499  -0.149 -11.469  1.00 90.85           N  
ATOM   3513  H   ILE A 227      19.801   0.072 -12.165  1.00 90.85           H  
ATOM   3514  CA  ILE A 227      20.470   0.578 -10.186  1.00 90.85           C  
ATOM   3515  HA  ILE A 227      21.472   0.944  -9.965  1.00 90.85           H  
ATOM   3516  C   ILE A 227      20.087  -0.365  -9.039  1.00 90.85           C  
ATOM   3517  CB  ILE A 227      19.511   1.794 -10.267  1.00 90.85           C  
ATOM   3518  HB  ILE A 227      18.557   1.456 -10.672  1.00 90.85           H  
ATOM   3519  O   ILE A 227      20.664  -0.280  -7.958  1.00 90.85           O  
ATOM   3520  CG1 ILE A 227      20.091   2.879 -11.204  1.00 90.85           C  
ATOM   3521 HG12 ILE A 227      20.485   2.415 -12.108  1.00 90.85           H  
ATOM   3522 HG13 ILE A 227      20.926   3.375 -10.709  1.00 90.85           H  
ATOM   3523  CG2 ILE A 227      19.248   2.410  -8.877  1.00 90.85           C  
ATOM   3524 HG21 ILE A 227      20.190   2.673  -8.396  1.00 90.85           H  
ATOM   3525 HG22 ILE A 227      18.714   1.701  -8.243  1.00 90.85           H  
ATOM   3526 HG23 ILE A 227      18.617   3.296  -8.956  1.00 90.85           H  
ATOM   3527  CD1 ILE A 227      19.068   3.939 -11.638  1.00 90.85           C  
ATOM   3528 HD11 ILE A 227      18.726   4.526 -10.786  1.00 90.85           H  
ATOM   3529 HD12 ILE A 227      19.534   4.615 -12.355  1.00 90.85           H  
ATOM   3530 HD13 ILE A 227      18.215   3.457 -12.116  1.00 90.85           H  
ATOM   3531  N   LEU A 228      19.130  -1.265  -9.275  1.00 92.86           N  
ATOM   3532  H   LEU A 228      18.676  -1.255 -10.177  1.00 92.86           H  
ATOM   3533  CA  LEU A 228      18.668  -2.241  -8.284  1.00 92.86           C  
ATOM   3534  HA  LEU A 228      18.659  -1.775  -7.299  1.00 92.86           H  
ATOM   3535  C   LEU A 228      19.590  -3.455  -8.132  1.00 92.86           C  
ATOM   3536  CB  LEU A 228      17.243  -2.693  -8.654  1.00 92.86           C  
ATOM   3537  HB2 LEU A 228      16.965  -3.498  -7.974  1.00 92.86           H  
ATOM   3538  HB3 LEU A 228      17.258  -3.104  -9.664  1.00 92.86           H  
ATOM   3539  O   LEU A 228      19.438  -4.211  -7.176  1.00 92.86           O  
ATOM   3540  CG  LEU A 228      16.155  -1.609  -8.580  1.00 92.86           C  
ATOM   3541  HG  LEU A 228      16.297  -0.870  -9.369  1.00 92.86           H  
ATOM   3542  CD1 LEU A 228      14.784  -2.252  -8.750  1.00 92.86           C  
ATOM   3543 HD11 LEU A 228      14.006  -1.501  -8.615  1.00 92.86           H  
ATOM   3544 HD12 LEU A 228      14.704  -2.690  -9.745  1.00 92.86           H  
ATOM   3545 HD13 LEU A 228      14.644  -3.022  -7.991  1.00 92.86           H  
ATOM   3546  CD2 LEU A 228      16.176  -0.890  -7.243  1.00 92.86           C  
ATOM   3547 HD21 LEU A 228      16.161  -1.612  -6.427  1.00 92.86           H  
ATOM   3548 HD22 LEU A 228      17.105  -0.319  -7.212  1.00 92.86           H  
ATOM   3549 HD23 LEU A 228      15.325  -0.214  -7.161  1.00 92.86           H  
ATOM   3550  N   GLY A 229      20.515  -3.673  -9.070  1.00 92.31           N  
ATOM   3551  H   GLY A 229      20.564  -3.033  -9.850  1.00 92.31           H  
ATOM   3552  CA  GLY A 229      21.321  -4.891  -9.115  1.00 92.31           C  
ATOM   3553  HA2 GLY A 229      22.051  -4.800  -9.919  1.00 92.31           H  
ATOM   3554  HA3 GLY A 229      21.848  -5.013  -8.168  1.00 92.31           H  
ATOM   3555  C   GLY A 229      20.482  -6.148  -9.370  1.00 92.31           C  
ATOM   3556  O   GLY A 229      20.804  -7.209  -8.841  1.00 92.31           O  
ATOM   3557  N   CYS A 230      19.397  -6.032 -10.145  1.00 93.96           N  
ATOM   3558  H   CYS A 230      19.235  -5.149 -10.608  1.00 93.96           H  
ATOM   3559  CA  CYS A 230      18.507  -7.143 -10.487  1.00 93.96           C  
ATOM   3560  HA  CYS A 230      18.877  -8.043  -9.995  1.00 93.96           H  
ATOM   3561  C   CYS A 230      18.517  -7.451 -11.992  1.00 93.96           C  
ATOM   3562  CB  CYS A 230      17.100  -6.870  -9.925  1.00 93.96           C  
ATOM   3563  HB2 CYS A 230      16.519  -7.792  -9.955  1.00 93.96           H  
ATOM   3564  HB3 CYS A 230      17.192  -6.552  -8.887  1.00 93.96           H  
ATOM   3565  O   CYS A 230      18.973  -6.653 -12.813  1.00 93.96           O  
ATOM   3566  SG  CYS A 230      16.218  -5.594 -10.874  1.00 93.96           S  
ATOM   3567  HG  CYS A 230      15.156  -5.506 -10.068  1.00 93.96           H  
ATOM   3568  N   ASP A 231      18.001  -8.623 -12.366  1.00 95.74           N  
ATOM   3569  H   ASP A 231      17.682  -9.275 -11.665  1.00 95.74           H  
ATOM   3570  CA  ASP A 231      17.909  -9.017 -13.770  1.00 95.74           C  
ATOM   3571  HA  ASP A 231      18.874  -8.831 -14.241  1.00 95.74           H  
ATOM   3572  C   ASP A 231      16.845  -8.201 -14.516  1.00 95.74           C  
ATOM   3573  CB  ASP A 231      17.602 -10.513 -13.900  1.00 95.74           C  
ATOM   3574  HB2 ASP A 231      16.703 -10.738 -13.325  1.00 95.74           H  
ATOM   3575  HB3 ASP A 231      17.398 -10.739 -14.947  1.00 95.74           H  
ATOM   3576  O   ASP A 231      15.710  -8.041 -14.059  1.00 95.74           O  
ATOM   3577  CG  ASP A 231      18.749 -11.411 -13.437  1.00 95.74           C  
ATOM   3578  OD1 ASP A 231      19.908 -11.087 -13.773  1.00 95.74           O  
ATOM   3579  OD2 ASP A 231      18.439 -12.432 -12.784  1.00 95.74           O  
ATOM   3580  N   VAL A 232      17.178  -7.771 -15.738  1.00 96.11           N  
ATOM   3581  H   VAL A 232      18.136  -7.901 -16.028  1.00 96.11           H  
ATOM   3582  CA  VAL A 232      16.257  -7.040 -16.629  1.00 96.11           C  
ATOM   3583  HA  VAL A 232      15.996  -6.092 -16.159  1.00 96.11           H  
ATOM   3584  C   VAL A 232      14.953  -7.814 -16.845  1.00 96.11           C  
ATOM   3585  CB  VAL A 232      16.933  -6.751 -17.986  1.00 96.11           C  
ATOM   3586  HB  VAL A 232      17.227  -7.696 -18.443  1.00 96.11           H  
ATOM   3587  O   VAL A 232      13.883  -7.214 -16.876  1.00 96.11           O  
ATOM   3588  CG1 VAL A 232      16.019  -6.010 -18.971  1.00 96.11           C  
ATOM   3589 HG11 VAL A 232      15.129  -6.599 -19.193  1.00 96.11           H  
ATOM   3590 HG12 VAL A 232      16.548  -5.834 -19.907  1.00 96.11           H  
ATOM   3591 HG13 VAL A 232      15.719  -5.052 -18.546  1.00 96.11           H  
ATOM   3592  CG2 VAL A 232      18.191  -5.891 -17.801  1.00 96.11           C  
ATOM   3593 HG21 VAL A 232      18.628  -5.649 -18.770  1.00 96.11           H  
ATOM   3594 HG22 VAL A 232      17.932  -4.969 -17.280  1.00 96.11           H  
ATOM   3595 HG23 VAL A 232      18.937  -6.427 -17.215  1.00 96.11           H  
ATOM   3596  N   SER A 233      15.016  -9.146 -16.942  1.00 96.88           N  
ATOM   3597  H   SER A 233      15.910  -9.602 -16.827  1.00 96.88           H  
ATOM   3598  CA  SER A 233      13.834 -10.001 -17.102  1.00 96.88           C  
ATOM   3599  HA  SER A 233      13.253  -9.644 -17.953  1.00 96.88           H  
ATOM   3600  C   SER A 233      12.910  -9.989 -15.885  1.00 96.88           C  
ATOM   3601  CB  SER A 233      14.268 -11.441 -17.390  1.00 96.88           C  
ATOM   3602  HB2 SER A 233      14.765 -11.468 -18.360  1.00 96.88           H  
ATOM   3603  HB3 SER A 233      13.394 -12.091 -17.430  1.00 96.88           H  
ATOM   3604  O   SER A 233      11.695 -10.051 -16.051  1.00 96.88           O  
ATOM   3605  OG  SER A 233      15.174 -11.906 -16.405  1.00 96.88           O  
ATOM   3606  HG  SER A 233      14.693 -12.259 -15.653  1.00 96.88           H  
ATOM   3607  N   VAL A 234      13.464  -9.891 -14.671  1.00 96.81           N  
ATOM   3608  H   VAL A 234      14.459  -9.728 -14.608  1.00 96.81           H  
ATOM   3609  CA  VAL A 234      12.674  -9.805 -13.433  1.00 96.81           C  
ATOM   3610  HA  VAL A 234      11.923 -10.595 -13.429  1.00 96.81           H  
ATOM   3611  C   VAL A 234      11.926  -8.478 -13.396  1.00 96.81           C  
ATOM   3612  CB  VAL A 234      13.568  -9.974 -12.186  1.00 96.81           C  
ATOM   3613  HB  VAL A 234      14.398  -9.269 -12.231  1.00 96.81           H  
ATOM   3614  O   VAL A 234      10.723  -8.456 -13.136  1.00 96.81           O  
ATOM   3615  CG1 VAL A 234      12.806  -9.724 -10.878  1.00 96.81           C  
ATOM   3616 HG11 VAL A 234      13.454  -9.937 -10.027  1.00 96.81           H  
ATOM   3617 HG12 VAL A 234      11.925 -10.364 -10.827  1.00 96.81           H  
ATOM   3618 HG13 VAL A 234      12.496  -8.682 -10.812  1.00 96.81           H  
ATOM   3619  CG2 VAL A 234      14.137 -11.398 -12.127  1.00 96.81           C  
ATOM   3620 HG21 VAL A 234      14.839 -11.479 -11.298  1.00 96.81           H  
ATOM   3621 HG22 VAL A 234      14.669 -11.639 -13.048  1.00 96.81           H  
ATOM   3622 HG23 VAL A 234      13.331 -12.118 -11.987  1.00 96.81           H  
ATOM   3623  N   LEU A 235      12.611  -7.378 -13.721  1.00 97.38           N  
ATOM   3624  H   LEU A 235      13.598  -7.458 -13.920  1.00 97.38           H  
ATOM   3625  CA  LEU A 235      11.976  -6.065 -13.771  1.00 97.38           C  
ATOM   3626  HA  LEU A 235      11.447  -5.928 -12.828  1.00 97.38           H  
ATOM   3627  C   LEU A 235      10.928  -5.977 -14.891  1.00 97.38           C  
ATOM   3628  CB  LEU A 235      13.061  -4.983 -13.889  1.00 97.38           C  
ATOM   3629  HB2 LEU A 235      13.768  -5.106 -13.069  1.00 97.38           H  
ATOM   3630  HB3 LEU A 235      13.600  -5.120 -14.826  1.00 97.38           H  
ATOM   3631  O   LEU A 235       9.850  -5.434 -14.673  1.00 97.38           O  
ATOM   3632  CG  LEU A 235      12.494  -3.552 -13.844  1.00 97.38           C  
ATOM   3633  HG  LEU A 235      11.842  -3.390 -14.703  1.00 97.38           H  
ATOM   3634  CD1 LEU A 235      11.701  -3.262 -12.570  1.00 97.38           C  
ATOM   3635 HD11 LEU A 235      12.307  -3.467 -11.688  1.00 97.38           H  
ATOM   3636 HD12 LEU A 235      10.793  -3.864 -12.539  1.00 97.38           H  
ATOM   3637 HD13 LEU A 235      11.397  -2.215 -12.570  1.00 97.38           H  
ATOM   3638  CD2 LEU A 235      13.638  -2.545 -13.912  1.00 97.38           C  
ATOM   3639 HD21 LEU A 235      14.253  -2.748 -14.789  1.00 97.38           H  
ATOM   3640 HD22 LEU A 235      13.228  -1.538 -13.990  1.00 97.38           H  
ATOM   3641 HD23 LEU A 235      14.259  -2.620 -13.020  1.00 97.38           H  
ATOM   3642  N   GLN A 236      11.201  -6.556 -16.062  1.00 97.11           N  
ATOM   3643  H   GLN A 236      12.122  -6.945 -16.204  1.00 97.11           H  
ATOM   3644  CA  GLN A 236      10.252  -6.597 -17.176  1.00 97.11           C  
ATOM   3645  HA  GLN A 236       9.967  -5.573 -17.418  1.00 97.11           H  
ATOM   3646  C   GLN A 236       8.969  -7.365 -16.813  1.00 97.11           C  
ATOM   3647  CB  GLN A 236      10.954  -7.217 -18.395  1.00 97.11           C  
ATOM   3648  HB2 GLN A 236      11.176  -8.264 -18.187  1.00 97.11           H  
ATOM   3649  HB3 GLN A 236      11.898  -6.700 -18.570  1.00 97.11           H  
ATOM   3650  O   GLN A 236       7.870  -6.885 -17.084  1.00 97.11           O  
ATOM   3651  CG  GLN A 236      10.112  -7.138 -19.675  1.00 97.11           C  
ATOM   3652  HG2 GLN A 236       9.155  -7.635 -19.516  1.00 97.11           H  
ATOM   3653  HG3 GLN A 236      10.629  -7.675 -20.470  1.00 97.11           H  
ATOM   3654  CD  GLN A 236       9.872  -5.710 -20.155  1.00 97.11           C  
ATOM   3655  NE2 GLN A 236       8.740  -5.462 -20.772  1.00 97.11           N  
ATOM   3656 HE21 GLN A 236       8.553  -4.505 -21.036  1.00 97.11           H  
ATOM   3657 HE22 GLN A 236       8.050  -6.197 -20.837  1.00 97.11           H  
ATOM   3658  OE1 GLN A 236      10.690  -4.813 -20.002  1.00 97.11           O  
ATOM   3659  N   ALA A 237       9.091  -8.512 -16.139  1.00 97.69           N  
ATOM   3660  H   ALA A 237      10.012  -8.884 -15.958  1.00 97.69           H  
ATOM   3661  CA  ALA A 237       7.931  -9.262 -15.658  1.00 97.69           C  
ATOM   3662  HA  ALA A 237       7.280  -9.485 -16.503  1.00 97.69           H  
ATOM   3663  C   ALA A 237       7.107  -8.454 -14.637  1.00 97.69           C  
ATOM   3664  CB  ALA A 237       8.429 -10.584 -15.061  1.00 97.69           C  
ATOM   3665  HB1 ALA A 237       7.575 -11.172 -14.724  1.00 97.69           H  
ATOM   3666  HB2 ALA A 237       9.089 -10.392 -14.216  1.00 97.69           H  
ATOM   3667  HB3 ALA A 237       8.970 -11.148 -15.821  1.00 97.69           H  
ATOM   3668  O   ALA A 237       5.877  -8.455 -14.686  1.00 97.69           O  
ATOM   3669  N   ALA A 238       7.772  -7.712 -13.744  1.00 97.71           N  
ATOM   3670  H   ALA A 238       8.780  -7.764 -13.720  1.00 97.71           H  
ATOM   3671  CA  ALA A 238       7.091  -6.827 -12.802  1.00 97.71           C  
ATOM   3672  HA  ALA A 238       6.334  -7.405 -12.271  1.00 97.71           H  
ATOM   3673  C   ALA A 238       6.367  -5.663 -13.502  1.00 97.71           C  
ATOM   3674  CB  ALA A 238       8.108  -6.326 -11.777  1.00 97.71           C  
ATOM   3675  HB1 ALA A 238       8.894  -5.751 -12.267  1.00 97.71           H  
ATOM   3676  HB2 ALA A 238       7.601  -5.686 -11.054  1.00 97.71           H  
ATOM   3677  HB3 ALA A 238       8.552  -7.175 -11.258  1.00 97.71           H  
ATOM   3678  O   ALA A 238       5.248  -5.325 -13.117  1.00 97.71           O  
ATOM   3679  N   VAL A 239       6.960  -5.082 -14.553  1.00 97.96           N  
ATOM   3680  H   VAL A 239       7.892  -5.387 -14.794  1.00 97.96           H  
ATOM   3681  CA  VAL A 239       6.321  -4.057 -15.401  1.00 97.96           C  
ATOM   3682  HA  VAL A 239       6.046  -3.200 -14.787  1.00 97.96           H  
ATOM   3683  C   VAL A 239       5.017  -4.583 -16.004  1.00 97.96           C  
ATOM   3684  CB  VAL A 239       7.302  -3.571 -16.492  1.00 97.96           C  
ATOM   3685  HB  VAL A 239       7.802  -4.426 -16.948  1.00 97.96           H  
ATOM   3686  O   VAL A 239       3.983  -3.923 -15.901  1.00 97.96           O  
ATOM   3687  CG1 VAL A 239       6.627  -2.776 -17.615  1.00 97.96           C  
ATOM   3688 HG11 VAL A 239       5.959  -3.420 -18.186  1.00 97.96           H  
ATOM   3689 HG12 VAL A 239       7.381  -2.382 -18.296  1.00 97.96           H  
ATOM   3690 HG13 VAL A 239       6.061  -1.950 -17.186  1.00 97.96           H  
ATOM   3691  CG2 VAL A 239       8.375  -2.660 -15.886  1.00 97.96           C  
ATOM   3692 HG21 VAL A 239       7.914  -1.731 -15.550  1.00 97.96           H  
ATOM   3693 HG22 VAL A 239       9.134  -2.436 -16.636  1.00 97.96           H  
ATOM   3694 HG23 VAL A 239       8.856  -3.147 -15.039  1.00 97.96           H  
ATOM   3695  N   GLU A 240       5.036  -5.785 -16.578  1.00 97.92           N  
ATOM   3696  H   GLU A 240       5.917  -6.275 -16.643  1.00 97.92           H  
ATOM   3697  CA  GLU A 240       3.848  -6.426 -17.159  1.00 97.92           C  
ATOM   3698  HA  GLU A 240       3.396  -5.756 -17.890  1.00 97.92           H  
ATOM   3699  C   GLU A 240       2.775  -6.725 -16.101  1.00 97.92           C  
ATOM   3700  CB  GLU A 240       4.272  -7.717 -17.876  1.00 97.92           C  
ATOM   3701  HB2 GLU A 240       3.380  -8.281 -18.149  1.00 97.92           H  
ATOM   3702  HB3 GLU A 240       4.871  -8.323 -17.195  1.00 97.92           H  
ATOM   3703  O   GLU A 240       1.584  -6.476 -16.320  1.00 97.92           O  
ATOM   3704  CG  GLU A 240       5.078  -7.423 -19.152  1.00 97.92           C  
ATOM   3705  HG2 GLU A 240       4.414  -6.955 -19.879  1.00 97.92           H  
ATOM   3706  HG3 GLU A 240       5.867  -6.706 -18.926  1.00 97.92           H  
ATOM   3707  CD  GLU A 240       5.719  -8.670 -19.781  1.00 97.92           C  
ATOM   3708  OE1 GLU A 240       6.611  -8.462 -20.639  1.00 97.92           O  
ATOM   3709  OE2 GLU A 240       5.320  -9.804 -19.428  1.00 97.92           O  
ATOM   3710  N   GLN A 241       3.186  -7.198 -14.921  1.00 97.46           N  
ATOM   3711  H   GLN A 241       4.165  -7.421 -14.810  1.00 97.46           H  
ATOM   3712  CA  GLN A 241       2.275  -7.478 -13.812  1.00 97.46           C  
ATOM   3713  HA  GLN A 241       1.491  -8.141 -14.178  1.00 97.46           H  
ATOM   3714  C   GLN A 241       1.595  -6.206 -13.283  1.00 97.46           C  
ATOM   3715  CB  GLN A 241       3.043  -8.205 -12.701  1.00 97.46           C  
ATOM   3716  HB2 GLN A 241       3.520  -9.091 -13.119  1.00 97.46           H  
ATOM   3717  HB3 GLN A 241       3.814  -7.551 -12.294  1.00 97.46           H  
ATOM   3718  O   GLN A 241       0.381  -6.206 -13.054  1.00 97.46           O  
ATOM   3719  CG  GLN A 241       2.092  -8.634 -11.575  1.00 97.46           C  
ATOM   3720  HG2 GLN A 241       1.323  -9.293 -11.978  1.00 97.46           H  
ATOM   3721  HG3 GLN A 241       1.601  -7.755 -11.156  1.00 97.46           H  
ATOM   3722  CD  GLN A 241       2.806  -9.364 -10.450  1.00 97.46           C  
ATOM   3723  NE2 GLN A 241       2.492  -9.025  -9.222  1.00 97.46           N  
ATOM   3724 HE21 GLN A 241       2.970  -9.492  -8.465  1.00 97.46           H  
ATOM   3725 HE22 GLN A 241       1.852  -8.259  -9.067  1.00 97.46           H  
ATOM   3726  OE1 GLN A 241       3.621 -10.248 -10.646  1.00 97.46           O  
ATOM   3727  N   ILE A 242       2.346  -5.116 -13.105  1.00 97.92           N  
ATOM   3728  H   ILE A 242       3.337  -5.179 -13.292  1.00 97.92           H  
ATOM   3729  CA  ILE A 242       1.794  -3.832 -12.655  1.00 97.92           C  
ATOM   3730  HA  ILE A 242       1.192  -4.007 -11.763  1.00 97.92           H  
ATOM   3731  C   ILE A 242       0.853  -3.258 -13.707  1.00 97.92           C  
ATOM   3732  CB  ILE A 242       2.922  -2.846 -12.289  1.00 97.92           C  
ATOM   3733  HB  ILE A 242       3.675  -2.858 -13.076  1.00 97.92           H  
ATOM   3734  O   ILE A 242      -0.250  -2.840 -13.359  1.00 97.92           O  
ATOM   3735  CG1 ILE A 242       3.559  -3.328 -10.971  1.00 97.92           C  
ATOM   3736 HG12 ILE A 242       2.788  -3.434 -10.208  1.00 97.92           H  
ATOM   3737 HG13 ILE A 242       4.012  -4.307 -11.125  1.00 97.92           H  
ATOM   3738  CG2 ILE A 242       2.407  -1.401 -12.147  1.00 97.92           C  
ATOM   3739 HG21 ILE A 242       1.648  -1.348 -11.365  1.00 97.92           H  
ATOM   3740 HG22 ILE A 242       1.979  -1.049 -13.085  1.00 97.92           H  
ATOM   3741 HG23 ILE A 242       3.225  -0.725 -11.901  1.00 97.92           H  
ATOM   3742  CD1 ILE A 242       4.632  -2.386 -10.437  1.00 97.92           C  
ATOM   3743 HD11 ILE A 242       5.276  -2.956  -9.768  1.00 97.92           H  
ATOM   3744 HD12 ILE A 242       5.209  -1.976 -11.266  1.00 97.92           H  
ATOM   3745 HD13 ILE A 242       4.172  -1.565  -9.887  1.00 97.92           H  
ATOM   3746  N   LEU A 243       1.239  -3.283 -14.985  1.00 97.27           N  
ATOM   3747  H   LEU A 243       2.159  -3.634 -15.211  1.00 97.27           H  
ATOM   3748  CA  LEU A 243       0.383  -2.813 -16.073  1.00 97.27           C  
ATOM   3749  HA  LEU A 243       0.169  -1.758 -15.904  1.00 97.27           H  
ATOM   3750  C   LEU A 243      -0.955  -3.564 -16.099  1.00 97.27           C  
ATOM   3751  CB  LEU A 243       1.146  -2.972 -17.397  1.00 97.27           C  
ATOM   3752  HB2 LEU A 243       2.079  -2.411 -17.330  1.00 97.27           H  
ATOM   3753  HB3 LEU A 243       1.398  -4.023 -17.535  1.00 97.27           H  
ATOM   3754  O   LEU A 243      -2.011  -2.943 -16.231  1.00 97.27           O  
ATOM   3755  CG  LEU A 243       0.364  -2.490 -18.633  1.00 97.27           C  
ATOM   3756  HG  LEU A 243      -0.558  -3.062 -18.731  1.00 97.27           H  
ATOM   3757  CD1 LEU A 243       0.021  -1.001 -18.557  1.00 97.27           C  
ATOM   3758 HD11 LEU A 243      -0.452  -0.687 -19.487  1.00 97.27           H  
ATOM   3759 HD12 LEU A 243       0.924  -0.414 -18.394  1.00 97.27           H  
ATOM   3760 HD13 LEU A 243      -0.686  -0.821 -17.746  1.00 97.27           H  
ATOM   3761  CD2 LEU A 243       1.204  -2.731 -19.886  1.00 97.27           C  
ATOM   3762 HD21 LEU A 243       1.443  -3.792 -19.967  1.00 97.27           H  
ATOM   3763 HD22 LEU A 243       2.130  -2.159 -19.831  1.00 97.27           H  
ATOM   3764 HD23 LEU A 243       0.642  -2.431 -20.770  1.00 97.27           H  
ATOM   3765  N   THR A 244      -0.915  -4.885 -15.910  1.00 97.27           N  
ATOM   3766  H   THR A 244      -0.010  -5.326 -15.842  1.00 97.27           H  
ATOM   3767  CA  THR A 244      -2.119  -5.723 -15.808  1.00 97.27           C  
ATOM   3768  HA  THR A 244      -2.735  -5.568 -16.694  1.00 97.27           H  
ATOM   3769  C   THR A 244      -2.957  -5.334 -14.588  1.00 97.27           C  
ATOM   3770  CB  THR A 244      -1.746  -7.212 -15.747  1.00 97.27           C  
ATOM   3771  HB  THR A 244      -1.192  -7.415 -14.831  1.00 97.27           H  
ATOM   3772  O   THR A 244      -4.144  -5.054 -14.721  1.00 97.27           O  
ATOM   3773  CG2 THR A 244      -2.978  -8.114 -15.793  1.00 97.27           C  
ATOM   3774 HG21 THR A 244      -3.571  -7.892 -16.680  1.00 97.27           H  
ATOM   3775 HG22 THR A 244      -2.665  -9.157 -15.822  1.00 97.27           H  
ATOM   3776 HG23 THR A 244      -3.597  -7.960 -14.909  1.00 97.27           H  
ATOM   3777  OG1 THR A 244      -0.937  -7.561 -16.851  1.00 97.27           O  
ATOM   3778  HG1 THR A 244      -0.058  -7.202 -16.710  1.00 97.27           H  
ATOM   3779  N   SER A 245      -2.331  -5.212 -13.413  1.00 96.36           N  
ATOM   3780  H   SER A 245      -1.341  -5.413 -13.380  1.00 96.36           H  
ATOM   3781  CA  SER A 245      -3.015  -4.857 -12.158  1.00 96.36           C  
ATOM   3782  HA  SER A 245      -3.764  -5.617 -11.933  1.00 96.36           H  
ATOM   3783  C   SER A 245      -3.724  -3.502 -12.237  1.00 96.36           C  
ATOM   3784  CB  SER A 245      -2.018  -4.798 -10.997  1.00 96.36           C  
ATOM   3785  HB2 SER A 245      -2.556  -4.565 -10.078  1.00 96.36           H  
ATOM   3786  HB3 SER A 245      -1.287  -4.009 -11.179  1.00 96.36           H  
ATOM   3787  O   SER A 245      -4.837  -3.354 -11.737  1.00 96.36           O  
ATOM   3788  OG  SER A 245      -1.341  -6.025 -10.828  1.00 96.36           O  
ATOM   3789  HG  SER A 245      -0.798  -6.189 -11.603  1.00 96.36           H  
ATOM   3790  N   VAL A 246      -3.089  -2.515 -12.878  1.00 95.70           N  
ATOM   3791  H   VAL A 246      -2.165  -2.708 -13.238  1.00 95.70           H  
ATOM   3792  CA  VAL A 246      -3.640  -1.166 -13.081  1.00 95.70           C  
ATOM   3793  HA  VAL A 246      -4.073  -0.815 -12.144  1.00 95.70           H  
ATOM   3794  C   VAL A 246      -4.763  -1.176 -14.115  1.00 95.70           C  
ATOM   3795  CB  VAL A 246      -2.524  -0.190 -13.501  1.00 95.70           C  
ATOM   3796  HB  VAL A 246      -2.003  -0.600 -14.367  1.00 95.70           H  
ATOM   3797  O   VAL A 246      -5.747  -0.466 -13.939  1.00 95.70           O  
ATOM   3798  CG1 VAL A 246      -3.043   1.208 -13.867  1.00 95.70           C  
ATOM   3799 HG11 VAL A 246      -3.658   1.157 -14.766  1.00 95.70           H  
ATOM   3800 HG12 VAL A 246      -2.202   1.871 -14.071  1.00 95.70           H  
ATOM   3801 HG13 VAL A 246      -3.637   1.611 -13.047  1.00 95.70           H  
ATOM   3802  CG2 VAL A 246      -1.513  -0.003 -12.365  1.00 95.70           C  
ATOM   3803 HG21 VAL A 246      -0.631   0.512 -12.745  1.00 95.70           H  
ATOM   3804 HG22 VAL A 246      -1.190  -0.971 -11.981  1.00 95.70           H  
ATOM   3805 HG23 VAL A 246      -1.954   0.567 -11.547  1.00 95.70           H  
ATOM   3806  N   SER A 247      -4.646  -1.985 -15.170  1.00 94.61           N  
ATOM   3807  H   SER A 247      -3.820  -2.560 -15.252  1.00 94.61           H  
ATOM   3808  CA  SER A 247      -5.706  -2.138 -16.178  1.00 94.61           C  
ATOM   3809  HA  SER A 247      -5.993  -1.153 -16.547  1.00 94.61           H  
ATOM   3810  C   SER A 247      -6.960  -2.794 -15.592  1.00 94.61           C  
ATOM   3811  CB  SER A 247      -5.203  -2.966 -17.363  1.00 94.61           C  
ATOM   3812  HB2 SER A 247      -4.953  -3.974 -17.032  1.00 94.61           H  
ATOM   3813  HB3 SER A 247      -5.994  -3.031 -18.111  1.00 94.61           H  
ATOM   3814  O   SER A 247      -8.074  -2.418 -15.943  1.00 94.61           O  
ATOM   3815  OG  SER A 247      -4.062  -2.359 -17.945  1.00 94.61           O  
ATOM   3816  HG  SER A 247      -3.320  -2.517 -17.357  1.00 94.61           H  
ATOM   3817  N   ASP A 248      -6.775  -3.723 -14.651  1.00 92.81           N  
ATOM   3818  H   ASP A 248      -5.832  -4.050 -14.498  1.00 92.81           H  
ATOM   3819  CA  ASP A 248      -7.848  -4.410 -13.928  1.00 92.81           C  
ATOM   3820  HA  ASP A 248      -8.694  -4.548 -14.602  1.00 92.81           H  
ATOM   3821  C   ASP A 248      -8.356  -3.630 -12.698  1.00 92.81           C  
ATOM   3822  CB  ASP A 248      -7.353  -5.794 -13.478  1.00 92.81           C  
ATOM   3823  HB2 ASP A 248      -8.114  -6.241 -12.839  1.00 92.81           H  
ATOM   3824  HB3 ASP A 248      -6.447  -5.675 -12.884  1.00 92.81           H  
ATOM   3825  O   ASP A 248      -9.164  -4.158 -11.920  1.00 92.81           O  
ATOM   3826  CG  ASP A 248      -7.106  -6.814 -14.587  1.00 92.81           C  
ATOM   3827  OD1 ASP A 248      -7.532  -6.580 -15.739  1.00 92.81           O  
ATOM   3828  OD2 ASP A 248      -6.588  -7.891 -14.214  1.00 92.81           O  
ATOM   3829  N   PHE A 249      -7.836  -2.427 -12.443  1.00 92.75           N  
ATOM   3830  H   PHE A 249      -7.187  -2.034 -13.109  1.00 92.75           H  
ATOM   3831  CA  PHE A 249      -8.289  -1.575 -11.349  1.00 92.75           C  
ATOM   3832  HA  PHE A 249      -8.568  -2.206 -10.505  1.00 92.75           H  
ATOM   3833  C   PHE A 249      -9.528  -0.789 -11.784  1.00 92.75           C  
ATOM   3834  CB  PHE A 249      -7.160  -0.654 -10.868  1.00 92.75           C  
ATOM   3835  HB2 PHE A 249      -6.816  -0.041 -11.701  1.00 92.75           H  
ATOM   3836  HB3 PHE A 249      -6.321  -1.261 -10.530  1.00 92.75           H  
ATOM   3837  O   PHE A 249      -9.466   0.060 -12.670  1.00 92.75           O  
ATOM   3838  CG  PHE A 249      -7.594   0.263  -9.741  1.00 92.75           C  
ATOM   3839  CD1 PHE A 249      -7.991   1.585 -10.020  1.00 92.75           C  
ATOM   3840  HD1 PHE A 249      -7.970   1.944 -11.038  1.00 92.75           H  
ATOM   3841  CD2 PHE A 249      -7.673  -0.228  -8.425  1.00 92.75           C  
ATOM   3842  HD2 PHE A 249      -7.378  -1.243  -8.207  1.00 92.75           H  
ATOM   3843  CE1 PHE A 249      -8.456   2.417  -8.985  1.00 92.75           C  
ATOM   3844  HE1 PHE A 249      -8.780   3.425  -9.199  1.00 92.75           H  
ATOM   3845  CE2 PHE A 249      -8.165   0.597  -7.399  1.00 92.75           C  
ATOM   3846  HE2 PHE A 249      -8.280   0.209  -6.398  1.00 92.75           H  
ATOM   3847  CZ  PHE A 249      -8.543   1.920  -7.675  1.00 92.75           C  
ATOM   3848  HZ  PHE A 249      -8.927   2.545  -6.882  1.00 92.75           H  
ATOM   3849  N   ASP A 250     -10.652  -1.039 -11.117  1.00 89.45           N  
ATOM   3850  H   ASP A 250     -10.656  -1.757 -10.407  1.00 89.45           H  
ATOM   3851  CA  ASP A 250     -11.909  -0.339 -11.363  1.00 89.45           C  
ATOM   3852  HA  ASP A 250     -11.704   0.599 -11.880  1.00 89.45           H  
ATOM   3853  C   ASP A 250     -12.576  -0.006 -10.025  1.00 89.45           C  
ATOM   3854  CB  ASP A 250     -12.806  -1.188 -12.282  1.00 89.45           C  
ATOM   3855  HB2 ASP A 250     -13.098  -2.102 -11.765  1.00 89.45           H  
ATOM   3856  HB3 ASP A 250     -12.230  -1.472 -13.163  1.00 89.45           H  
ATOM   3857  O   ASP A 250     -12.791  -0.889  -9.195  1.00 89.45           O  
ATOM   3858  CG  ASP A 250     -14.064  -0.446 -12.760  1.00 89.45           C  
ATOM   3859  OD1 ASP A 250     -14.285   0.710 -12.324  1.00 89.45           O  
ATOM   3860  OD2 ASP A 250     -14.824  -1.023 -13.567  1.00 89.45           O  
ATOM   3861  N   LEU A 251     -12.901   1.271  -9.811  1.00 86.19           N  
ATOM   3862  H   LEU A 251     -12.779   1.912 -10.582  1.00 86.19           H  
ATOM   3863  CA  LEU A 251     -13.615   1.734  -8.618  1.00 86.19           C  
ATOM   3864  HA  LEU A 251     -13.162   1.287  -7.733  1.00 86.19           H  
ATOM   3865  C   LEU A 251     -15.083   1.287  -8.617  1.00 86.19           C  
ATOM   3866  CB  LEU A 251     -13.520   3.269  -8.519  1.00 86.19           C  
ATOM   3867  HB2 LEU A 251     -13.795   3.697  -9.483  1.00 86.19           H  
ATOM   3868  HB3 LEU A 251     -14.253   3.616  -7.790  1.00 86.19           H  
ATOM   3869  O   LEU A 251     -15.657   1.101  -7.547  1.00 86.19           O  
ATOM   3870  CG  LEU A 251     -12.140   3.804  -8.095  1.00 86.19           C  
ATOM   3871  HG  LEU A 251     -11.369   3.387  -8.744  1.00 86.19           H  
ATOM   3872  CD1 LEU A 251     -12.112   5.327  -8.235  1.00 86.19           C  
ATOM   3873 HD11 LEU A 251     -12.316   5.611  -9.268  1.00 86.19           H  
ATOM   3874 HD12 LEU A 251     -11.133   5.710  -7.946  1.00 86.19           H  
ATOM   3875 HD13 LEU A 251     -12.864   5.771  -7.584  1.00 86.19           H  
ATOM   3876  CD2 LEU A 251     -11.813   3.466  -6.641  1.00 86.19           C  
ATOM   3877 HD21 LEU A 251     -10.889   3.963  -6.345  1.00 86.19           H  
ATOM   3878 HD22 LEU A 251     -12.617   3.807  -5.988  1.00 86.19           H  
ATOM   3879 HD23 LEU A 251     -11.684   2.390  -6.525  1.00 86.19           H  
ATOM   3880  N   ARG A 252     -15.681   1.046  -9.791  1.00 82.25           N  
ATOM   3881  H   ARG A 252     -15.125   1.115 -10.632  1.00 82.25           H  
ATOM   3882  CA  ARG A 252     -17.101   0.669  -9.936  1.00 82.25           C  
ATOM   3883  HA  ARG A 252     -17.735   1.402  -9.438  1.00 82.25           H  
ATOM   3884  C   ARG A 252     -17.437  -0.678  -9.311  1.00 82.25           C  
ATOM   3885  CB  ARG A 252     -17.471   0.611 -11.417  1.00 82.25           C  
ATOM   3886  HB2 ARG A 252     -16.833  -0.123 -11.909  1.00 82.25           H  
ATOM   3887  HB3 ARG A 252     -18.504   0.278 -11.510  1.00 82.25           H  
ATOM   3888  O   ARG A 252     -18.602  -0.974  -9.077  1.00 82.25           O  
ATOM   3889  CG  ARG A 252     -17.340   1.969 -12.107  1.00 82.25           C  
ATOM   3890  HG2 ARG A 252     -18.106   2.647 -11.730  1.00 82.25           H  
ATOM   3891  HG3 ARG A 252     -16.354   2.399 -11.929  1.00 82.25           H  
ATOM   3892  CD  ARG A 252     -17.517   1.746 -13.604  1.00 82.25           C  
ATOM   3893  HD2 ARG A 252     -18.514   1.346 -13.789  1.00 82.25           H  
ATOM   3894  HD3 ARG A 252     -16.774   1.015 -13.919  1.00 82.25           H  
ATOM   3895  NE  ARG A 252     -17.330   2.999 -14.354  1.00 82.25           N  
ATOM   3896  HE  ARG A 252     -17.311   3.844 -13.801  1.00 82.25           H  
ATOM   3897  NH1 ARG A 252     -17.094   2.014 -16.402  1.00 82.25           N  
ATOM   3898 HH11 ARG A 252     -17.122   1.127 -15.919  1.00 82.25           H  
ATOM   3899 HH12 ARG A 252     -16.823   2.053 -17.374  1.00 82.25           H  
ATOM   3900  NH2 ARG A 252     -16.899   4.234 -16.213  1.00 82.25           N  
ATOM   3901 HH21 ARG A 252     -16.695   4.284 -17.201  1.00 82.25           H  
ATOM   3902 HH22 ARG A 252     -16.872   5.061 -15.632  1.00 82.25           H  
ATOM   3903  CZ  ARG A 252     -17.112   3.079 -15.650  1.00 82.25           C  
ATOM   3904  N   ILE A 253     -16.434  -1.504  -9.013  1.00 79.68           N  
ATOM   3905  H   ILE A 253     -15.492  -1.212  -9.230  1.00 79.68           H  
ATOM   3906  CA  ILE A 253     -16.656  -2.762  -8.293  1.00 79.68           C  
ATOM   3907  HA  ILE A 253     -17.419  -3.323  -8.832  1.00 79.68           H  
ATOM   3908  C   ILE A 253     -17.216  -2.520  -6.884  1.00 79.68           C  
ATOM   3909  CB  ILE A 253     -15.380  -3.629  -8.260  1.00 79.68           C  
ATOM   3910  HB  ILE A 253     -15.668  -4.606  -7.871  1.00 79.68           H  
ATOM   3911  O   ILE A 253     -17.847  -3.417  -6.328  1.00 79.68           O  
ATOM   3912  CG1 ILE A 253     -14.318  -3.052  -7.297  1.00 79.68           C  
ATOM   3913 HG12 ILE A 253     -14.163  -1.992  -7.496  1.00 79.68           H  
ATOM   3914 HG13 ILE A 253     -14.697  -3.132  -6.278  1.00 79.68           H  
ATOM   3915  CG2 ILE A 253     -14.855  -3.854  -9.690  1.00 79.68           C  
ATOM   3916 HG21 ILE A 253     -15.672  -4.158 -10.344  1.00 79.68           H  
ATOM   3917 HG22 ILE A 253     -14.416  -2.934 -10.078  1.00 79.68           H  
ATOM   3918 HG23 ILE A 253     -14.096  -4.636  -9.700  1.00 79.68           H  
ATOM   3919  CD1 ILE A 253     -12.974  -3.786  -7.344  1.00 79.68           C  
ATOM   3920 HD11 ILE A 253     -12.397  -3.532  -6.454  1.00 79.68           H  
ATOM   3921 HD12 ILE A 253     -12.416  -3.494  -8.233  1.00 79.68           H  
ATOM   3922 HD13 ILE A 253     -13.134  -4.864  -7.356  1.00 79.68           H  
ATOM   3923  N   LEU A 254     -17.021  -1.322  -6.321  1.00 78.54           N  
ATOM   3924  H   LEU A 254     -16.527  -0.609  -6.839  1.00 78.54           H  
ATOM   3925  CA  LEU A 254     -17.599  -0.931  -5.037  1.00 78.54           C  
ATOM   3926  HA  LEU A 254     -17.490  -1.754  -4.331  1.00 78.54           H  
ATOM   3927  C   LEU A 254     -19.106  -0.659  -5.127  1.00 78.54           C  
ATOM   3928  CB  LEU A 254     -16.853   0.294  -4.482  1.00 78.54           C  
ATOM   3929  HB2 LEU A 254     -17.319   0.571  -3.536  1.00 78.54           H  
ATOM   3930  HB3 LEU A 254     -16.994   1.128  -5.169  1.00 78.54           H  
ATOM   3931  O   LEU A 254     -19.799  -0.924  -4.158  1.00 78.54           O  
ATOM   3932  CG  LEU A 254     -15.344   0.093  -4.244  1.00 78.54           C  
ATOM   3933  HG  LEU A 254     -14.848  -0.130  -5.188  1.00 78.54           H  
ATOM   3934  CD1 LEU A 254     -14.746   1.383  -3.681  1.00 78.54           C  
ATOM   3935 HD11 LEU A 254     -15.213   1.627  -2.727  1.00 78.54           H  
ATOM   3936 HD12 LEU A 254     -13.670   1.276  -3.547  1.00 78.54           H  
ATOM   3937 HD13 LEU A 254     -14.930   2.200  -4.379  1.00 78.54           H  
ATOM   3938  CD2 LEU A 254     -15.053  -1.047  -3.263  1.00 78.54           C  
ATOM   3939 HD21 LEU A 254     -15.605  -0.884  -2.338  1.00 78.54           H  
ATOM   3940 HD22 LEU A 254     -13.985  -1.093  -3.052  1.00 78.54           H  
ATOM   3941 HD23 LEU A 254     -15.358  -1.998  -3.699  1.00 78.54           H  
ATOM   3942  N   ASP A 255     -19.633  -0.242  -6.284  1.00 81.27           N  
ATOM   3943  H   ASP A 255     -19.020  -0.044  -7.062  1.00 81.27           H  
ATOM   3944  CA  ASP A 255     -21.072   0.034  -6.469  1.00 81.27           C  
ATOM   3945  HA  ASP A 255     -21.409   0.687  -5.664  1.00 81.27           H  
ATOM   3946  C   ASP A 255     -21.938  -1.242  -6.430  1.00 81.27           C  
ATOM   3947  CB  ASP A 255     -21.309   0.752  -7.814  1.00 81.27           C  
ATOM   3948  HB2 ASP A 255     -22.376   0.944  -7.921  1.00 81.27           H  
ATOM   3949  HB3 ASP A 255     -21.018   0.083  -8.624  1.00 81.27           H  
ATOM   3950  O   ASP A 255     -23.167  -1.179  -6.418  1.00 81.27           O  
ATOM   3951  CG  ASP A 255     -20.581   2.091  -7.981  1.00 81.27           C  
ATOM   3952  OD1 ASP A 255     -20.408   2.808  -6.973  1.00 81.27           O  
ATOM   3953  OD2 ASP A 255     -20.219   2.406  -9.141  1.00 81.27           O  
ATOM   3954  N   SER A 256     -21.302  -2.418  -6.463  1.00 66.40           N  
ATOM   3955  H   SER A 256     -20.294  -2.382  -6.408  1.00 66.40           H  
ATOM   3956  CA  SER A 256     -21.974  -3.721  -6.470  1.00 66.40           C  
ATOM   3957  HA  SER A 256     -22.969  -3.573  -6.891  1.00 66.40           H  
ATOM   3958  C   SER A 256     -22.223  -4.323  -5.079  1.00 66.40           C  
ATOM   3959  CB  SER A 256     -21.252  -4.685  -7.420  1.00 66.40           C  
ATOM   3960  HB2 SER A 256     -21.189  -4.216  -8.402  1.00 66.40           H  
ATOM   3961  HB3 SER A 256     -21.851  -5.590  -7.520  1.00 66.40           H  
ATOM   3962  O   SER A 256     -22.800  -5.412  -5.002  1.00 66.40           O  
ATOM   3963  OG  SER A 256     -19.944  -5.056  -7.014  1.00 66.40           O  
ATOM   3964  HG  SER A 256     -19.437  -4.288  -6.741  1.00 66.40           H  
ATOM   3965  N   TYR A 257     -21.822  -3.631  -4.005  1.00 55.30           N  
ATOM   3966  H   TYR A 257     -21.483  -2.687  -4.127  1.00 55.30           H  
ATOM   3967  CA  TYR A 257     -21.919  -4.075  -2.608  1.00 55.30           C  
ATOM   3968  HA  TYR A 257     -22.606  -4.917  -2.532  1.00 55.30           H  
ATOM   3969  C   TYR A 257     -22.489  -2.985  -1.701  1.00 55.30           C  
ATOM   3970  CB  TYR A 257     -20.534  -4.512  -2.115  1.00 55.30           C  
ATOM   3971  HB2 TYR A 257     -20.569  -4.605  -1.030  1.00 55.30           H  
ATOM   3972  HB3 TYR A 257     -19.810  -3.730  -2.346  1.00 55.30           H  
ATOM   3973  O   TYR A 257     -23.224  -3.366  -0.761  1.00 55.30           O  
ATOM   3974  CG  TYR A 257     -20.071  -5.833  -2.690  1.00 55.30           C  
ATOM   3975  CD1 TYR A 257     -20.458  -7.034  -2.068  1.00 55.30           C  
ATOM   3976  HD1 TYR A 257     -21.089  -6.988  -1.193  1.00 55.30           H  
ATOM   3977  CD2 TYR A 257     -19.288  -5.864  -3.858  1.00 55.30           C  
ATOM   3978  HD2 TYR A 257     -19.026  -4.935  -4.342  1.00 55.30           H  
ATOM   3979  CE1 TYR A 257     -20.055  -8.272  -2.607  1.00 55.30           C  
ATOM   3980  HE1 TYR A 257     -20.363  -9.198  -2.146  1.00 55.30           H  
ATOM   3981  CE2 TYR A 257     -18.891  -7.096  -4.410  1.00 55.30           C  
ATOM   3982  HE2 TYR A 257     -18.316  -7.103  -5.324  1.00 55.30           H  
ATOM   3983  OH  TYR A 257     -18.883  -9.491  -4.310  1.00 55.30           O  
ATOM   3984  HH  TYR A 257     -18.400  -9.332  -5.124  1.00 55.30           H  
ATOM   3985  CZ  TYR A 257     -19.275  -8.301  -3.782  1.00 55.30           C  
ATOM   3986  OXT TYR A 257     -22.159  -1.810  -1.951  1.00 55.30           O  
TER    3987      TYR A 257                                                       
END   
