# Supplementary material for: The evolutionary dynamics between viral mimics and host proteins
Source: Mol Syst Biol. 2026 Mar 20;22(6):902–27. doi: 10.1038/s44320-026-00200-1 (PMC13230584; doi:10.1038/s44320-026-00200-1)
Supplement: Supplementary file 10 — Source data Fig. 1 [file 44320_2026_200_MOESM10_ESM.zip › Figure_1/1E/1E_P22674_Q00526_mimicked-target.pdb]

ATOM      1  N   MET A   1      65.235  15.926  49.369  1.00 19.70           N  
ATOM      2  H   MET A   1      64.761  15.690  48.509  1.00 19.70           H  
ATOM      3  H2  MET A   1      65.048  15.204  50.051  1.00 19.70           H  
ATOM      4  H3  MET A   1      66.228  15.968  49.193  1.00 19.70           H  
ATOM      5  CA  MET A   1      64.735  17.229  49.858  1.00 19.70           C  
ATOM      6  HA  MET A   1      63.660  17.139  50.015  1.00 19.70           H  
ATOM      7  C   MET A   1      64.866  18.323  48.802  1.00 19.70           C  
ATOM      8  CB  MET A   1      65.342  17.681  51.198  1.00 19.70           C  
ATOM      9  HB2 MET A   1      65.279  18.768  51.250  1.00 19.70           H  
ATOM     10  HB3 MET A   1      66.393  17.394  51.252  1.00 19.70           H  
ATOM     11  O   MET A   1      63.867  18.590  48.164  1.00 19.70           O  
ATOM     12  CG  MET A   1      64.602  17.172  52.435  1.00 19.70           C  
ATOM     13  HG2 MET A   1      64.699  16.089  52.512  1.00 19.70           H  
ATOM     14  HG3 MET A   1      63.546  17.430  52.344  1.00 19.70           H  
ATOM     15  SD  MET A   1      65.257  17.946  53.935  1.00 19.70           S  
ATOM     16  CE  MET A   1      63.960  17.541  55.136  1.00 19.70           C  
ATOM     17  HE1 MET A   1      64.220  17.965  56.106  1.00 19.70           H  
ATOM     18  HE2 MET A   1      63.870  16.459  55.232  1.00 19.70           H  
ATOM     19  HE3 MET A   1      63.008  17.960  54.808  1.00 19.70           H  
ATOM     20  N   VAL A   2      66.026  18.980  48.658  1.00 16.14           N  
ATOM     21  H   VAL A   2      66.862  18.584  49.063  1.00 16.14           H  
ATOM     22  CA  VAL A   2      66.022  20.461  48.669  1.00 16.14           C  
ATOM     23  HA  VAL A   2      65.188  20.780  49.293  1.00 16.14           H  
ATOM     24  C   VAL A   2      65.813  21.194  47.334  1.00 16.14           C  
ATOM     25  CB  VAL A   2      67.305  21.005  49.347  1.00 16.14           C  
ATOM     26  HB  VAL A   2      68.155  20.805  48.694  1.00 16.14           H  
ATOM     27  O   VAL A   2      64.944  22.055  47.266  1.00 16.14           O  
ATOM     28  CG1 VAL A   2      67.224  22.515  49.611  1.00 16.14           C  
ATOM     29 HG11 VAL A   2      68.138  22.860  50.096  1.00 16.14           H  
ATOM     30 HG12 VAL A   2      67.114  23.071  48.680  1.00 16.14           H  
ATOM     31 HG13 VAL A   2      66.374  22.740  50.255  1.00 16.14           H  
ATOM     32  CG2 VAL A   2      67.616  20.341  50.697  1.00 16.14           C  
ATOM     33 HG21 VAL A   2      68.509  20.795  51.127  1.00 16.14           H  
ATOM     34 HG22 VAL A   2      67.823  19.278  50.576  1.00 16.14           H  
ATOM     35 HG23 VAL A   2      66.790  20.495  51.391  1.00 16.14           H  
ATOM     36  N   THR A   3      66.720  21.034  46.370  1.00 15.42           N  
ATOM     37  H   THR A   3      67.333  20.231  46.390  1.00 15.42           H  
ATOM     38  CA  THR A   3      67.291  22.211  45.679  1.00 15.42           C  
ATOM     39  HA  THR A   3      67.261  23.014  46.416  1.00 15.42           H  
ATOM     40  C   THR A   3      66.480  22.782  44.487  1.00 15.42           C  
ATOM     41  CB  THR A   3      68.785  21.975  45.352  1.00 15.42           C  
ATOM     42  HB  THR A   3      69.042  22.470  44.416  1.00 15.42           H  
ATOM     43  O   THR A   3      65.640  22.080  43.928  1.00 15.42           O  
ATOM     44  CG2 THR A   3      69.718  22.480  46.462  1.00 15.42           C  
ATOM     45 HG21 THR A   3      69.576  21.895  47.370  1.00 15.42           H  
ATOM     46 HG22 THR A   3      70.753  22.372  46.137  1.00 15.42           H  
ATOM     47 HG23 THR A   3      69.543  23.531  46.694  1.00 15.42           H  
ATOM     48  OG1 THR A   3      69.090  20.598  45.258  1.00 15.42           O  
ATOM     49  HG1 THR A   3      69.826  20.506  44.649  1.00 15.42           H  
ATOM     50  N   PRO A   4      66.689  24.074  44.121  1.00 16.71           N  
ATOM     51  CA  PRO A   4      65.693  24.940  43.463  1.00 16.71           C  
ATOM     52  HA  PRO A   4      64.744  24.418  43.338  1.00 16.71           H  
ATOM     53  C   PRO A   4      66.185  25.403  42.053  1.00 16.71           C  
ATOM     54  CB  PRO A   4      65.533  26.010  44.551  1.00 16.71           C  
ATOM     55  HB2 PRO A   4      64.942  25.583  45.361  1.00 16.71           H  
ATOM     56  HB3 PRO A   4      65.035  26.923  44.225  1.00 16.71           H  
ATOM     57  O   PRO A   4      67.053  24.746  41.489  1.00 16.71           O  
ATOM     58  CG  PRO A   4      66.955  26.249  45.074  1.00 16.71           C  
ATOM     59  HG2 PRO A   4      67.434  27.114  44.616  1.00 16.71           H  
ATOM     60  HG3 PRO A   4      66.950  26.358  46.159  1.00 16.71           H  
ATOM     61  CD  PRO A   4      67.699  24.985  44.659  1.00 16.71           C  
ATOM     62  HD2 PRO A   4      68.230  24.597  45.528  1.00 16.71           H  
ATOM     63  HD3 PRO A   4      68.421  25.219  43.877  1.00 16.71           H  
ATOM     64  N   CYS A   5      65.752  26.474  41.362  1.00 16.41           N  
ATOM     65  H   CYS A   5      66.120  26.465  40.421  1.00 16.41           H  
ATOM     66  CA  CYS A   5      64.945  27.671  41.689  1.00 16.41           C  
ATOM     67  HA  CYS A   5      64.085  27.376  42.291  1.00 16.41           H  
ATOM     68  C   CYS A   5      64.400  28.473  40.466  1.00 16.41           C  
ATOM     69  CB  CYS A   5      65.830  28.669  42.473  1.00 16.41           C  
ATOM     70  HB2 CYS A   5      66.377  29.320  41.792  1.00 16.41           H  
ATOM     71  HB3 CYS A   5      66.570  28.136  43.070  1.00 16.41           H  
ATOM     72  O   CYS A   5      63.237  28.866  40.506  1.00 16.41           O  
ATOM     73  SG  CYS A   5      64.806  29.700  43.561  1.00 16.41           S  
ATOM     74  HG  CYS A   5      65.778  30.475  44.049  1.00 16.41           H  
ATOM     75  N   PRO A   6      65.217  28.825  39.441  1.00 16.34           N  
ATOM     76  CA  PRO A   6      65.056  30.108  38.722  1.00 16.34           C  
ATOM     77  HA  PRO A   6      64.327  30.745  39.222  1.00 16.34           H  
ATOM     78  C   PRO A   6      64.660  29.965  37.231  1.00 16.34           C  
ATOM     79  CB  PRO A   6      66.464  30.702  38.855  1.00 16.34           C  
ATOM     80  HB2 PRO A   6      66.618  31.069  39.870  1.00 16.34           H  
ATOM     81  HB3 PRO A   6      66.675  31.489  38.131  1.00 16.34           H  
ATOM     82  O   PRO A   6      64.690  28.860  36.703  1.00 16.34           O  
ATOM     83  CG  PRO A   6      67.368  29.505  38.596  1.00 16.34           C  
ATOM     84  HG2 PRO A   6      68.343  29.630  39.068  1.00 16.34           H  
ATOM     85  HG3 PRO A   6      67.479  29.346  37.524  1.00 16.34           H  
ATOM     86  CD  PRO A   6      66.587  28.351  39.211  1.00 16.34           C  
ATOM     87  HD2 PRO A   6      66.584  27.498  38.532  1.00 16.34           H  
ATOM     88  HD3 PRO A   6      67.096  28.086  40.138  1.00 16.34           H  
ATOM     89  N   THR A   7      64.365  31.010  36.436  1.00 16.48           N  
ATOM     90  H   THR A   7      64.262  30.716  35.476  1.00 16.48           H  
ATOM     91  CA  THR A   7      63.856  32.377  36.725  1.00 16.48           C  
ATOM     92  HA  THR A   7      63.144  32.306  37.548  1.00 16.48           H  
ATOM     93  C   THR A   7      63.062  32.945  35.529  1.00 16.48           C  
ATOM     94  CB  THR A   7      64.903  33.458  37.100  1.00 16.48           C  
ATOM     95  HB  THR A   7      64.533  34.415  36.731  1.00 16.48           H  
ATOM     96  O   THR A   7      61.846  33.024  35.620  1.00 16.48           O  
ATOM     97  CG2 THR A   7      65.088  33.734  38.592  1.00 16.48           C  
ATOM     98 HG21 THR A   7      65.005  32.824  39.187  1.00 16.48           H  
ATOM     99 HG22 THR A   7      64.303  34.413  38.925  1.00 16.48           H  
ATOM    100 HG23 THR A   7      66.055  34.205  38.770  1.00 16.48           H  
ATOM    101  OG1 THR A   7      66.144  33.253  36.464  1.00 16.48           O  
ATOM    102  HG1 THR A   7      66.221  33.921  35.778  1.00 16.48           H  
ATOM    103  N   SER A   8      63.723  33.470  34.477  1.00 15.70           N  
ATOM    104  H   SER A   8      64.703  33.239  34.399  1.00 15.70           H  
ATOM    105  CA  SER A   8      63.387  34.854  34.051  1.00 15.70           C  
ATOM    106  HA  SER A   8      62.543  35.163  34.668  1.00 15.70           H  
ATOM    107  C   SER A   8      62.873  35.167  32.624  1.00 15.70           C  
ATOM    108  CB  SER A   8      64.509  35.843  34.436  1.00 15.70           C  
ATOM    109  HB2 SER A   8      64.525  36.672  33.728  1.00 15.70           H  
ATOM    110  HB3 SER A   8      64.274  36.259  35.416  1.00 15.70           H  
ATOM    111  O   SER A   8      61.769  35.695  32.529  1.00 15.70           O  
ATOM    112  OG  SER A   8      65.804  35.255  34.507  1.00 15.70           O  
ATOM    113  HG  SER A   8      66.450  35.964  34.549  1.00 15.70           H  
ATOM    114  N   PRO A   9      63.677  35.074  31.545  1.00 15.38           N  
ATOM    115  CA  PRO A   9      63.595  36.011  30.402  1.00 15.38           C  
ATOM    116  HA  PRO A   9      63.129  36.950  30.700  1.00 15.38           H  
ATOM    117  C   PRO A   9      62.803  35.426  29.208  1.00 15.38           C  
ATOM    118  CB  PRO A   9      65.076  36.247  30.094  1.00 15.38           C  
ATOM    119  HB2 PRO A   9      65.259  36.579  29.072  1.00 15.38           H  
ATOM    120  HB3 PRO A   9      65.491  36.956  30.809  1.00 15.38           H  
ATOM    121  O   PRO A   9      62.409  34.268  29.267  1.00 15.38           O  
ATOM    122  CG  PRO A   9      65.706  34.872  30.303  1.00 15.38           C  
ATOM    123  HG2 PRO A   9      65.597  34.276  29.397  1.00 15.38           H  
ATOM    124  HG3 PRO A   9      66.757  34.953  30.582  1.00 15.38           H  
ATOM    125  CD  PRO A   9      64.873  34.251  31.422  1.00 15.38           C  
ATOM    126  HD2 PRO A   9      65.455  34.243  32.344  1.00 15.38           H  
ATOM    127  HD3 PRO A   9      64.597  33.230  31.158  1.00 15.38           H  
ATOM    128  N   SER A  10      62.545  36.078  28.064  1.00 16.38           N  
ATOM    129  H   SER A  10      62.024  35.479  27.439  1.00 16.38           H  
ATOM    130  CA  SER A  10      62.669  37.465  27.544  1.00 16.38           C  
ATOM    131  HA  SER A  10      62.487  38.181  28.345  1.00 16.38           H  
ATOM    132  C   SER A  10      61.540  37.654  26.489  1.00 16.38           C  
ATOM    133  CB  SER A  10      64.061  37.747  26.934  1.00 16.38           C  
ATOM    134  HB2 SER A  10      64.032  38.635  26.303  1.00 16.38           H  
ATOM    135  HB3 SER A  10      64.769  37.978  27.730  1.00 16.38           H  
ATOM    136  O   SER A  10      60.438  37.165  26.700  1.00 16.38           O  
ATOM    137  OG  SER A  10      64.541  36.663  26.161  1.00 16.38           O  
ATOM    138  HG  SER A  10      65.441  36.843  25.881  1.00 16.38           H  
ATOM    139  N   SER A  11      61.747  38.284  25.323  1.00 16.26           N  
ATOM    140  H   SER A  11      61.640  37.643  24.551  1.00 16.26           H  
ATOM    141  CA  SER A  11      61.099  39.577  24.999  1.00 16.26           C  
ATOM    142  HA  SER A  11      60.326  39.763  25.744  1.00 16.26           H  
ATOM    143  C   SER A  11      60.346  39.493  23.621  1.00 16.26           C  
ATOM    144  CB  SER A  11      62.139  40.700  25.162  1.00 16.26           C  
ATOM    145  HB2 SER A  11      62.926  40.581  24.416  1.00 16.26           H  
ATOM    146  HB3 SER A  11      61.644  41.662  25.037  1.00 16.26           H  
ATOM    147  O   SER A  11      59.987  38.381  23.247  1.00 16.26           O  
ATOM    148  OG  SER A  11      62.722  40.714  26.451  1.00 16.26           O  
ATOM    149  HG  SER A  11      63.228  41.522  26.564  1.00 16.26           H  
ATOM    150  N   PRO A  12      59.987  40.564  22.856  1.00 15.71           N  
ATOM    151  CA  PRO A  12      58.578  41.010  22.867  1.00 15.71           C  
ATOM    152  HA  PRO A  12      57.953  40.290  23.394  1.00 15.71           H  
ATOM    153  C   PRO A  12      57.868  41.360  21.519  1.00 15.71           C  
ATOM    154  CB  PRO A  12      58.693  42.296  23.697  1.00 15.71           C  
ATOM    155  HB2 PRO A  12      58.798  42.037  24.750  1.00 15.71           H  
ATOM    156  HB3 PRO A  12      57.840  42.962  23.566  1.00 15.71           H  
ATOM    157  O   PRO A  12      56.696  41.720  21.541  1.00 15.71           O  
ATOM    158  CG  PRO A  12      59.997  42.933  23.195  1.00 15.71           C  
ATOM    159  HG2 PRO A  12      59.784  43.672  22.422  1.00 15.71           H  
ATOM    160  HG3 PRO A  12      60.542  43.395  24.018  1.00 15.71           H  
ATOM    161  CD  PRO A  12      60.776  41.762  22.588  1.00 15.71           C  
ATOM    162  HD2 PRO A  12      60.846  41.904  21.509  1.00 15.71           H  
ATOM    163  HD3 PRO A  12      61.800  41.713  22.958  1.00 15.71           H  
ATOM    164  N   ALA A  13      58.555  41.402  20.371  1.00 16.20           N  
ATOM    165  H   ALA A  13      59.445  40.926  20.358  1.00 16.20           H  
ATOM    166  CA  ALA A  13      58.266  42.313  19.231  1.00 16.20           C  
ATOM    167  HA  ALA A  13      57.648  43.140  19.581  1.00 16.20           H  
ATOM    168  C   ALA A  13      57.532  41.668  18.009  1.00 16.20           C  
ATOM    169  CB  ALA A  13      59.654  42.857  18.843  1.00 16.20           C  
ATOM    170  HB1 ALA A  13      60.036  43.497  19.638  1.00 16.20           H  
ATOM    171  HB2 ALA A  13      59.622  43.421  17.911  1.00 16.20           H  
ATOM    172  HB3 ALA A  13      60.344  42.027  18.690  1.00 16.20           H  
ATOM    173  O   ALA A  13      57.575  40.453  17.876  1.00 16.20           O  
ATOM    174  N   ALA A  14      56.935  42.357  17.003  1.00 15.14           N  
ATOM    175  H   ALA A  14      56.573  41.716  16.311  1.00 15.14           H  
ATOM    176  CA  ALA A  14      56.425  43.749  16.889  1.00 15.14           C  
ATOM    177  HA  ALA A  14      55.821  43.960  17.771  1.00 15.14           H  
ATOM    178  C   ALA A  14      55.512  44.063  15.649  1.00 15.14           C  
ATOM    179  CB  ALA A  14      57.585  44.759  16.852  1.00 15.14           C  
ATOM    180  HB1 ALA A  14      57.209  45.737  16.554  1.00 15.14           H  
ATOM    181  HB2 ALA A  14      58.004  44.875  17.852  1.00 15.14           H  
ATOM    182  HB3 ALA A  14      58.352  44.439  16.147  1.00 15.14           H  
ATOM    183  O   ALA A  14      54.441  44.632  15.826  1.00 15.14           O  
ATOM    184  N   ARG A  15      55.958  43.847  14.392  1.00 15.64           N  
ATOM    185  H   ARG A  15      56.764  43.245  14.301  1.00 15.64           H  
ATOM    186  CA  ARG A  15      55.459  44.523  13.141  1.00 15.64           C  
ATOM    187  HA  ARG A  15      54.941  45.442  13.414  1.00 15.64           H  
ATOM    188  C   ARG A  15      54.448  43.690  12.302  1.00 15.64           C  
ATOM    189  CB  ARG A  15      56.700  44.842  12.275  1.00 15.64           C  
ATOM    190  HB2 ARG A  15      57.360  43.974  12.271  1.00 15.64           H  
ATOM    191  HB3 ARG A  15      56.391  44.994  11.241  1.00 15.64           H  
ATOM    192  O   ARG A  15      54.491  42.476  12.413  1.00 15.64           O  
ATOM    193  CG  ARG A  15      57.497  46.078  12.728  1.00 15.64           C  
ATOM    194  HG2 ARG A  15      57.891  45.917  13.732  1.00 15.64           H  
ATOM    195  HG3 ARG A  15      56.836  46.945  12.741  1.00 15.64           H  
ATOM    196  CD  ARG A  15      58.659  46.336  11.752  1.00 15.64           C  
ATOM    197  HD2 ARG A  15      58.261  46.358  10.737  1.00 15.64           H  
ATOM    198  HD3 ARG A  15      59.365  45.509  11.830  1.00 15.64           H  
ATOM    199  NE  ARG A  15      59.353  47.612  12.020  1.00 15.64           N  
ATOM    200  HE  ARG A  15      59.003  48.168  12.788  1.00 15.64           H  
ATOM    201  NH1 ARG A  15      60.944  47.452  10.364  1.00 15.64           N  
ATOM    202 HH11 ARG A  15      60.603  46.531  10.130  1.00 15.64           H  
ATOM    203 HH12 ARG A  15      61.750  47.830   9.886  1.00 15.64           H  
ATOM    204  NH2 ARG A  15      60.893  49.260  11.664  1.00 15.64           N  
ATOM    205 HH21 ARG A  15      60.519  49.790  12.438  1.00 15.64           H  
ATOM    206 HH22 ARG A  15      61.695  49.618  11.165  1.00 15.64           H  
ATOM    207  CZ  ARG A  15      60.388  48.100  11.351  1.00 15.64           C  
ATOM    208  N   ALA A  16      53.630  44.197  11.349  1.00 15.79           N  
ATOM    209  H   ALA A  16      53.113  43.453  10.903  1.00 15.79           H  
ATOM    210  CA  ALA A  16      53.124  45.558  11.025  1.00 15.79           C  
ATOM    211  HA  ALA A  16      52.795  46.007  11.963  1.00 15.79           H  
ATOM    212  C   ALA A  16      51.846  45.560  10.104  1.00 15.79           C  
ATOM    213  CB  ALA A  16      54.225  46.468  10.453  1.00 15.79           C  
ATOM    214  HB1 ALA A  16      54.939  46.722  11.236  1.00 15.79           H  
ATOM    215  HB2 ALA A  16      54.733  45.974   9.624  1.00 15.79           H  
ATOM    216  HB3 ALA A  16      53.784  47.402  10.105  1.00 15.79           H  
ATOM    217  O   ALA A  16      50.752  45.422  10.632  1.00 15.79           O  
ATOM    218  N   GLY A  17      51.934  45.795   8.772  1.00 16.15           N  
ATOM    219  H   GLY A  17      52.856  45.781   8.360  1.00 16.15           H  
ATOM    220  CA  GLY A  17      50.782  46.109   7.863  1.00 16.15           C  
ATOM    221  HA2 GLY A  17      50.948  47.095   7.430  1.00 16.15           H  
ATOM    222  HA3 GLY A  17      49.864  46.171   8.449  1.00 16.15           H  
ATOM    223  C   GLY A  17      50.513  45.104   6.707  1.00 16.15           C  
ATOM    224  O   GLY A  17      51.071  44.016   6.737  1.00 16.15           O  
ATOM    225  N   ARG A  18      49.730  45.384   5.633  1.00 16.05           N  
ATOM    226  H   ARG A  18      49.606  44.580   5.034  1.00 16.05           H  
ATOM    227  CA  ARG A  18      48.968  46.618   5.286  1.00 16.05           C  
ATOM    228  HA  ARG A  18      48.540  47.001   6.213  1.00 16.05           H  
ATOM    229  C   ARG A  18      47.743  46.500   4.319  1.00 16.05           C  
ATOM    230  CB  ARG A  18      49.931  47.684   4.710  1.00 16.05           C  
ATOM    231  HB2 ARG A  18      50.134  47.463   3.662  1.00 16.05           H  
ATOM    232  HB3 ARG A  18      50.882  47.642   5.243  1.00 16.05           H  
ATOM    233  O   ARG A  18      46.728  47.075   4.668  1.00 16.05           O  
ATOM    234  CG  ARG A  18      49.379  49.119   4.843  1.00 16.05           C  
ATOM    235  HG2 ARG A  18      48.394  49.190   4.382  1.00 16.05           H  
ATOM    236  HG3 ARG A  18      49.281  49.349   5.904  1.00 16.05           H  
ATOM    237  CD  ARG A  18      50.308  50.151   4.182  1.00 16.05           C  
ATOM    238  HD2 ARG A  18      50.194  50.079   3.100  1.00 16.05           H  
ATOM    239  HD3 ARG A  18      51.339  49.913   4.445  1.00 16.05           H  
ATOM    240  NE  ARG A  18      50.011  51.525   4.636  1.00 16.05           N  
ATOM    241  HE  ARG A  18      49.347  51.608   5.393  1.00 16.05           H  
ATOM    242  NH1 ARG A  18      51.324  52.689   3.145  1.00 16.05           N  
ATOM    243 HH11 ARG A  18      51.576  51.816   2.704  1.00 16.05           H  
ATOM    244 HH12 ARG A  18      51.735  53.564   2.854  1.00 16.05           H  
ATOM    245  NH2 ARG A  18      50.257  53.789   4.761  1.00 16.05           N  
ATOM    246 HH21 ARG A  18      49.626  53.813   5.549  1.00 16.05           H  
ATOM    247 HH22 ARG A  18      50.630  54.659   4.410  1.00 16.05           H  
ATOM    248  CZ  ARG A  18      50.527  52.655   4.178  1.00 16.05           C  
ATOM    249  N   ARG A  19      47.866  45.959   3.085  1.00 15.45           N  
ATOM    250  H   ARG A  19      48.634  45.321   2.934  1.00 15.45           H  
ATOM    251  CA  ARG A  19      47.165  46.476   1.855  1.00 15.45           C  
ATOM    252  HA  ARG A  19      46.662  47.403   2.132  1.00 15.45           H  
ATOM    253  C   ARG A  19      45.988  45.662   1.247  1.00 15.45           C  
ATOM    254  CB  ARG A  19      48.224  46.797   0.779  1.00 15.45           C  
ATOM    255  HB2 ARG A  19      49.122  46.201   0.944  1.00 15.45           H  
ATOM    256  HB3 ARG A  19      47.848  46.531  -0.209  1.00 15.45           H  
ATOM    257  O   ARG A  19      45.729  44.544   1.666  1.00 15.45           O  
ATOM    258  CG  ARG A  19      48.585  48.286   0.763  1.00 15.45           C  
ATOM    259  HG2 ARG A  19      49.115  48.545   1.680  1.00 15.45           H  
ATOM    260  HG3 ARG A  19      47.674  48.881   0.705  1.00 15.45           H  
ATOM    261  CD  ARG A  19      49.463  48.593  -0.454  1.00 15.45           C  
ATOM    262  HD2 ARG A  19      50.408  48.062  -0.346  1.00 15.45           H  
ATOM    263  HD3 ARG A  19      48.952  48.232  -1.347  1.00 15.45           H  
ATOM    264  NE  ARG A  19      49.693  50.041  -0.601  1.00 15.45           N  
ATOM    265  HE  ARG A  19      48.966  50.630  -0.220  1.00 15.45           H  
ATOM    266  NH1 ARG A  19      51.439  49.915  -2.090  1.00 15.45           N  
ATOM    267 HH11 ARG A  19      51.342  48.910  -2.094  1.00 15.45           H  
ATOM    268 HH12 ARG A  19      52.098  50.365  -2.709  1.00 15.45           H  
ATOM    269  NH2 ARG A  19      50.680  51.911  -1.447  1.00 15.45           N  
ATOM    270 HH21 ARG A  19      49.958  52.471  -1.016  1.00 15.45           H  
ATOM    271 HH22 ARG A  19      51.317  52.343  -2.101  1.00 15.45           H  
ATOM    272  CZ  ARG A  19      50.601  50.612  -1.374  1.00 15.45           C  
ATOM    273  N   ASP A  20      45.345  46.237   0.210  1.00 15.67           N  
ATOM    274  H   ASP A  20      45.778  47.091  -0.112  1.00 15.67           H  
ATOM    275  CA  ASP A  20      43.869  46.317   0.070  1.00 15.67           C  
ATOM    276  HA  ASP A  20      43.419  46.042   1.024  1.00 15.67           H  
ATOM    277  C   ASP A  20      43.147  45.485  -1.033  1.00 15.67           C  
ATOM    278  CB  ASP A  20      43.514  47.805  -0.205  1.00 15.67           C  
ATOM    279  HB2 ASP A  20      42.504  48.001   0.157  1.00 15.67           H  
ATOM    280  HB3 ASP A  20      43.511  47.972  -1.282  1.00 15.67           H  
ATOM    281  O   ASP A  20      41.968  45.199  -0.891  1.00 15.67           O  
ATOM    282  CG  ASP A  20      44.484  48.821   0.417  1.00 15.67           C  
ATOM    283  OD1 ASP A  20      44.439  49.026   1.646  1.00 15.67           O  
ATOM    284  OD2 ASP A  20      45.415  49.258  -0.305  1.00 15.67           O  
ATOM    285  N   ASN A  21      43.777  45.183  -2.177  1.00 15.01           N  
ATOM    286  H   ASN A  21      44.766  45.386  -2.185  1.00 15.01           H  
ATOM    287  CA  ASN A  21      43.093  45.167  -3.500  1.00 15.01           C  
ATOM    288  HA  ASN A  21      42.763  46.190  -3.679  1.00 15.01           H  
ATOM    289  C   ASN A  21      41.813  44.291  -3.729  1.00 15.01           C  
ATOM    290  CB  ASN A  21      44.144  44.820  -4.577  1.00 15.01           C  
ATOM    291  HB2 ASN A  21      44.747  43.981  -4.231  1.00 15.01           H  
ATOM    292  HB3 ASN A  21      43.626  44.497  -5.480  1.00 15.01           H  
ATOM    293  O   ASN A  21      41.904  43.088  -3.978  1.00 15.01           O  
ATOM    294  CG  ASN A  21      45.045  45.968  -4.991  1.00 15.01           C  
ATOM    295  ND2 ASN A  21      46.095  45.678  -5.724  1.00 15.01           N  
ATOM    296 HD21 ASN A  21      46.316  44.715  -5.932  1.00 15.01           H  
ATOM    297 HD22 ASN A  21      46.673  46.464  -5.986  1.00 15.01           H  
ATOM    298  OD1 ASN A  21      44.828  47.132  -4.721  1.00 15.01           O  
ATOM    299  N   ASP A  22      40.666  44.965  -3.919  1.00 16.93           N  
ATOM    300  H   ASP A  22      40.690  45.925  -3.606  1.00 16.93           H  
ATOM    301  CA  ASP A  22      39.281  44.475  -4.169  1.00 16.93           C  
ATOM    302  HA  ASP A  22      39.023  43.756  -3.392  1.00 16.93           H  
ATOM    303  C   ASP A  22      38.938  43.816  -5.545  1.00 16.93           C  
ATOM    304  CB  ASP A  22      38.340  45.699  -4.028  1.00 16.93           C  
ATOM    305  HB2 ASP A  22      38.664  46.471  -4.726  1.00 16.93           H  
ATOM    306  HB3 ASP A  22      37.318  45.430  -4.294  1.00 16.93           H  
ATOM    307  O   ASP A  22      37.783  43.843  -5.972  1.00 16.93           O  
ATOM    308  CG  ASP A  22      38.228  46.280  -2.629  1.00 16.93           C  
ATOM    309  OD1 ASP A  22      37.901  45.495  -1.715  1.00 16.93           O  
ATOM    310  OD2 ASP A  22      38.420  47.511  -2.527  1.00 16.93           O  
ATOM    311  N   GLN A  23      39.889  43.335  -6.356  1.00 15.42           N  
ATOM    312  H   GLN A  23      40.806  43.191  -5.957  1.00 15.42           H  
ATOM    313  CA  GLN A  23      39.696  43.345  -7.829  1.00 15.42           C  
ATOM    314  HA  GLN A  23      39.629  44.403  -8.079  1.00 15.42           H  
ATOM    315  C   GLN A  23      38.398  42.723  -8.423  1.00 15.42           C  
ATOM    316  CB  GLN A  23      40.913  42.797  -8.585  1.00 15.42           C  
ATOM    317  HB2 GLN A  23      41.229  41.847  -8.156  1.00 15.42           H  
ATOM    318  HB3 GLN A  23      40.605  42.620  -9.615  1.00 15.42           H  
ATOM    319  O   GLN A  23      38.065  41.552  -8.254  1.00 15.42           O  
ATOM    320  CG  GLN A  23      42.082  43.795  -8.592  1.00 15.42           C  
ATOM    321  HG2 GLN A  23      42.616  43.722  -7.645  1.00 15.42           H  
ATOM    322  HG3 GLN A  23      41.698  44.812  -8.683  1.00 15.42           H  
ATOM    323  CD  GLN A  23      43.064  43.581  -9.742  1.00 15.42           C  
ATOM    324  NE2 GLN A  23      44.125  44.354  -9.796  1.00 15.42           N  
ATOM    325 HE21 GLN A  23      44.764  44.166 -10.556  1.00 15.42           H  
ATOM    326 HE22 GLN A  23      44.301  45.037  -9.073  1.00 15.42           H  
ATOM    327  OE1 GLN A  23      42.897  42.772 -10.639  1.00 15.42           O  
ATOM    328  N   ASN A  24      37.739  43.538  -9.262  1.00 15.49           N  
ATOM    329  H   ASN A  24      38.065  44.493  -9.261  1.00 15.49           H  
ATOM    330  CA  ASN A  24      36.462  43.293  -9.944  1.00 15.49           C  
ATOM    331  HA  ASN A  24      35.673  43.260  -9.193  1.00 15.49           H  
ATOM    332  C   ASN A  24      36.383  41.995 -10.785  1.00 15.49           C  
ATOM    333  CB  ASN A  24      36.200  44.487 -10.890  1.00 15.49           C  
ATOM    334  HB2 ASN A  24      37.023  44.580 -11.598  1.00 15.49           H  
ATOM    335  HB3 ASN A  24      35.290  44.283 -11.455  1.00 15.49           H  
ATOM    336  O   ASN A  24      36.829  41.972 -11.940  1.00 15.49           O  
ATOM    337  CG  ASN A  24      35.985  45.812 -10.192  1.00 15.49           C  
ATOM    338  ND2 ASN A  24      36.954  46.698 -10.189  1.00 15.49           N  
ATOM    339 HD21 ASN A  24      37.877  46.481 -10.536  1.00 15.49           H  
ATOM    340 HD22 ASN A  24      36.761  47.518  -9.631  1.00 15.49           H  
ATOM    341  OD1 ASN A  24      34.918  46.093  -9.692  1.00 15.49           O  
ATOM    342  N   LEU A  25      35.651  40.983 -10.307  1.00 17.39           N  
ATOM    343  H   LEU A  25      35.358  41.020  -9.341  1.00 17.39           H  
ATOM    344  CA  LEU A  25      35.146  39.887 -11.149  1.00 17.39           C  
ATOM    345  HA  LEU A  25      35.951  39.559 -11.807  1.00 17.39           H  
ATOM    346  C   LEU A  25      34.013  40.401 -12.061  1.00 17.39           C  
ATOM    347  CB  LEU A  25      34.733  38.686 -10.274  1.00 17.39           C  
ATOM    348  HB2 LEU A  25      34.106  38.017 -10.863  1.00 17.39           H  
ATOM    349  HB3 LEU A  25      34.131  39.051  -9.442  1.00 17.39           H  
ATOM    350  O   LEU A  25      32.844  40.467 -11.690  1.00 17.39           O  
ATOM    351  CG  LEU A  25      35.927  37.874  -9.730  1.00 17.39           C  
ATOM    352  HG  LEU A  25      36.644  38.546  -9.259  1.00 17.39           H  
ATOM    353  CD1 LEU A  25      35.443  36.872  -8.683  1.00 17.39           C  
ATOM    354 HD11 LEU A  25      34.729  36.176  -9.124  1.00 17.39           H  
ATOM    355 HD12 LEU A  25      36.291  36.317  -8.282  1.00 17.39           H  
ATOM    356 HD13 LEU A  25      34.966  37.404  -7.861  1.00 17.39           H  
ATOM    357  CD2 LEU A  25      36.633  37.080 -10.837  1.00 17.39           C  
ATOM    358 HD21 LEU A  25      37.102  37.757 -11.552  1.00 17.39           H  
ATOM    359 HD22 LEU A  25      35.920  36.434 -11.350  1.00 17.39           H  
ATOM    360 HD23 LEU A  25      37.417  36.465 -10.396  1.00 17.39           H  
ATOM    361  N   ARG A  26      34.389  40.843 -13.266  1.00 15.12           N  
ATOM    362  H   ARG A  26      35.381  40.800 -13.455  1.00 15.12           H  
ATOM    363  CA  ARG A  26      33.511  41.540 -14.223  1.00 15.12           C  
ATOM    364  HA  ARG A  26      33.027  42.359 -13.691  1.00 15.12           H  
ATOM    365  C   ARG A  26      32.393  40.646 -14.790  1.00 15.12           C  
ATOM    366  CB  ARG A  26      34.362  42.102 -15.375  1.00 15.12           C  
ATOM    367  HB2 ARG A  26      35.011  41.314 -15.756  1.00 15.12           H  
ATOM    368  HB3 ARG A  26      33.697  42.409 -16.181  1.00 15.12           H  
ATOM    369  O   ARG A  26      32.668  39.601 -15.368  1.00 15.12           O  
ATOM    370  CG  ARG A  26      35.204  43.327 -14.998  1.00 15.12           C  
ATOM    371  HG2 ARG A  26      35.881  43.086 -14.178  1.00 15.12           H  
ATOM    372  HG3 ARG A  26      34.537  44.132 -14.687  1.00 15.12           H  
ATOM    373  CD  ARG A  26      36.017  43.770 -16.223  1.00 15.12           C  
ATOM    374  HD2 ARG A  26      35.364  43.782 -17.095  1.00 15.12           H  
ATOM    375  HD3 ARG A  26      36.811  43.042 -16.388  1.00 15.12           H  
ATOM    376  NE  ARG A  26      36.596  45.115 -16.045  1.00 15.12           N  
ATOM    377  HE  ARG A  26      36.363  45.594 -15.187  1.00 15.12           H  
ATOM    378  NH1 ARG A  26      37.844  45.170 -17.973  1.00 15.12           N  
ATOM    379 HH11 ARG A  26      37.602  44.204 -18.137  1.00 15.12           H  
ATOM    380 HH12 ARG A  26      38.550  45.624 -18.536  1.00 15.12           H  
ATOM    381  NH2 ARG A  26      37.824  46.946 -16.624  1.00 15.12           N  
ATOM    382 HH21 ARG A  26      37.545  47.405 -15.768  1.00 15.12           H  
ATOM    383 HH22 ARG A  26      38.473  47.412 -17.241  1.00 15.12           H  
ATOM    384  CZ  ARG A  26      37.414  45.735 -16.878  1.00 15.12           C  
ATOM    385  N   ALA A  27      31.160  41.161 -14.797  1.00 17.79           N  
ATOM    386  H   ALA A  27      31.010  41.993 -14.244  1.00 17.79           H  
ATOM    387  CA  ALA A  27      29.952  40.452 -15.251  1.00 17.79           C  
ATOM    388  HA  ALA A  27      30.104  39.389 -15.062  1.00 17.79           H  
ATOM    389  C   ALA A  27      29.460  40.552 -16.739  1.00 17.79           C  
ATOM    390  CB  ALA A  27      28.834  40.922 -14.304  1.00 17.79           C  
ATOM    391  HB1 ALA A  27      29.128  40.764 -13.266  1.00 17.79           H  
ATOM    392  HB2 ALA A  27      28.617  41.978 -14.464  1.00 17.79           H  
ATOM    393  HB3 ALA A  27      27.928  40.345 -14.489  1.00 17.79           H  
ATOM    394  O   ALA A  27      28.482  39.880 -17.050  1.00 17.79           O  
ATOM    395  N   PRO A  28      29.954  41.396 -17.681  1.00 15.14           N  
ATOM    396  CA  PRO A  28      29.011  42.363 -18.276  1.00 15.14           C  
ATOM    397  HA  PRO A  28      28.089  42.362 -17.695  1.00 15.14           H  
ATOM    398  C   PRO A  28      28.598  42.226 -19.762  1.00 15.14           C  
ATOM    399  CB  PRO A  28      29.697  43.734 -18.084  1.00 15.14           C  
ATOM    400  HB2 PRO A  28      29.083  44.389 -17.466  1.00 15.14           H  
ATOM    401  HB3 PRO A  28      29.880  44.213 -19.046  1.00 15.14           H  
ATOM    402  O   PRO A  28      27.719  42.969 -20.193  1.00 15.14           O  
ATOM    403  CG  PRO A  28      31.041  43.460 -17.401  1.00 15.14           C  
ATOM    404  HG2 PRO A  28      30.939  43.575 -16.322  1.00 15.14           H  
ATOM    405  HG3 PRO A  28      31.837  44.096 -17.788  1.00 15.14           H  
ATOM    406  CD  PRO A  28      31.268  41.997 -17.748  1.00 15.14           C  
ATOM    407  HD2 PRO A  28      31.633  41.932 -18.773  1.00 15.14           H  
ATOM    408  HD3 PRO A  28      31.998  41.509 -17.103  1.00 15.14           H  
ATOM    409  N   VAL A  29      29.325  41.502 -20.624  1.00 16.26           N  
ATOM    410  H   VAL A  29      29.939  40.794 -20.247  1.00 16.26           H  
ATOM    411  CA  VAL A  29      29.586  42.031 -21.995  1.00 16.26           C  
ATOM    412  HA  VAL A  29      29.711  43.104 -21.849  1.00 16.26           H  
ATOM    413  C   VAL A  29      28.431  41.911 -23.030  1.00 16.26           C  
ATOM    414  CB  VAL A  29      30.941  41.547 -22.555  1.00 16.26           C  
ATOM    415  HB  VAL A  29      30.871  40.492 -22.821  1.00 16.26           H  
ATOM    416  O   VAL A  29      27.744  40.905 -23.126  1.00 16.26           O  
ATOM    417  CG1 VAL A  29      31.359  42.348 -23.801  1.00 16.26           C  
ATOM    418 HG11 VAL A  29      32.356  42.036 -24.114  1.00 16.26           H  
ATOM    419 HG12 VAL A  29      31.371  43.415 -23.581  1.00 16.26           H  
ATOM    420 HG13 VAL A  29      30.682  42.131 -24.628  1.00 16.26           H  
ATOM    421  CG2 VAL A  29      32.075  41.724 -21.532  1.00 16.26           C  
ATOM    422 HG21 VAL A  29      31.942  41.012 -20.718  1.00 16.26           H  
ATOM    423 HG22 VAL A  29      32.085  42.741 -21.140  1.00 16.26           H  
ATOM    424 HG23 VAL A  29      33.038  41.500 -21.992  1.00 16.26           H  
ATOM    425  N   LYS A  30      28.286  42.964 -23.867  1.00 15.71           N  
ATOM    426  H   LYS A  30      28.968  43.691 -23.708  1.00 15.71           H  
ATOM    427  CA  LYS A  30      27.077  43.393 -24.624  1.00 15.71           C  
ATOM    428  HA  LYS A  30      26.210  43.265 -23.975  1.00 15.71           H  
ATOM    429  C   LYS A  30      26.667  42.750 -25.978  1.00 15.71           C  
ATOM    430  CB  LYS A  30      27.245  44.896 -24.958  1.00 15.71           C  
ATOM    431  HB2 LYS A  30      26.414  45.191 -25.599  1.00 15.71           H  
ATOM    432  HB3 LYS A  30      28.160  45.023 -25.535  1.00 15.71           H  
ATOM    433  O   LYS A  30      25.487  42.763 -26.301  1.00 15.71           O  
ATOM    434  CG  LYS A  30      27.269  45.891 -23.788  1.00 15.71           C  
ATOM    435  HG2 LYS A  30      28.099  45.666 -23.119  1.00 15.71           H  
ATOM    436  HG3 LYS A  30      26.333  45.805 -23.235  1.00 15.71           H  
ATOM    437  CD  LYS A  30      27.417  47.327 -24.335  1.00 15.71           C  
ATOM    438  HD2 LYS A  30      28.409  47.449 -24.768  1.00 15.71           H  
ATOM    439  HD3 LYS A  30      26.666  47.490 -25.108  1.00 15.71           H  
ATOM    440  CE  LYS A  30      27.202  48.362 -23.221  1.00 15.71           C  
ATOM    441  HE2 LYS A  30      26.236  48.164 -22.757  1.00 15.71           H  
ATOM    442  HE3 LYS A  30      27.960  48.214 -22.450  1.00 15.71           H  
ATOM    443  NZ  LYS A  30      27.236  49.766 -23.714  1.00 15.71           N  
ATOM    444  HZ1 LYS A  30      28.137  50.008 -24.102  1.00 15.71           H  
ATOM    445  HZ2 LYS A  30      27.049  50.399 -22.950  1.00 15.71           H  
ATOM    446  HZ3 LYS A  30      26.514  49.922 -24.403  1.00 15.71           H  
ATOM    447  N   LYS A  31      27.606  42.531 -26.911  1.00 15.77           N  
ATOM    448  H   LYS A  31      28.536  42.335 -26.569  1.00 15.77           H  
ATOM    449  CA  LYS A  31      27.420  42.848 -28.368  1.00 15.77           C  
ATOM    450  HA  LYS A  31      26.759  43.712 -28.440  1.00 15.77           H  
ATOM    451  C   LYS A  31      26.772  41.716 -29.217  1.00 15.77           C  
ATOM    452  CB  LYS A  31      28.809  43.180 -28.957  1.00 15.77           C  
ATOM    453  HB2 LYS A  31      29.451  42.311 -28.809  1.00 15.77           H  
ATOM    454  HB3 LYS A  31      28.714  43.322 -30.034  1.00 15.77           H  
ATOM    455  O   LYS A  31      26.949  40.565 -28.869  1.00 15.77           O  
ATOM    456  CG  LYS A  31      29.519  44.418 -28.377  1.00 15.77           C  
ATOM    457  HG2 LYS A  31      28.893  45.298 -28.525  1.00 15.77           H  
ATOM    458  HG3 LYS A  31      29.687  44.275 -27.309  1.00 15.77           H  
ATOM    459  CD  LYS A  31      30.879  44.626 -29.073  1.00 15.77           C  
ATOM    460  HD2 LYS A  31      31.474  43.720 -28.952  1.00 15.77           H  
ATOM    461  HD3 LYS A  31      30.713  44.796 -30.136  1.00 15.77           H  
ATOM    462  CE  LYS A  31      31.647  45.816 -28.478  1.00 15.77           C  
ATOM    463  HE2 LYS A  31      31.727  45.667 -27.401  1.00 15.77           H  
ATOM    464  HE3 LYS A  31      31.070  46.725 -28.644  1.00 15.77           H  
ATOM    465  NZ  LYS A  31      33.010  45.959 -29.061  1.00 15.77           N  
ATOM    466  HZ1 LYS A  31      33.501  46.732 -28.635  1.00 15.77           H  
ATOM    467  HZ2 LYS A  31      32.971  46.126 -30.056  1.00 15.77           H  
ATOM    468  HZ3 LYS A  31      33.561  45.128 -28.896  1.00 15.77           H  
ATOM    469  N   SER A  32      26.234  41.888 -30.447  1.00 15.93           N  
ATOM    470  H   SER A  32      26.028  40.974 -30.823  1.00 15.93           H  
ATOM    471  CA  SER A  32      25.383  42.963 -31.035  1.00 15.93           C  
ATOM    472  HA  SER A  32      24.548  43.134 -30.356  1.00 15.93           H  
ATOM    473  C   SER A  32      24.752  42.654 -32.430  1.00 15.93           C  
ATOM    474  CB  SER A  32      26.116  44.306 -31.211  1.00 15.93           C  
ATOM    475  HB2 SER A  32      26.364  44.719 -30.233  1.00 15.93           H  
ATOM    476  HB3 SER A  32      25.456  45.017 -31.709  1.00 15.93           H  
ATOM    477  O   SER A  32      23.653  43.130 -32.670  1.00 15.93           O  
ATOM    478  OG  SER A  32      27.302  44.154 -31.970  1.00 15.93           O  
ATOM    479  HG  SER A  32      27.747  43.378 -31.621  1.00 15.93           H  
ATOM    480  N   ARG A  33      25.452  42.033 -33.412  1.00 15.87           N  
ATOM    481  H   ARG A  33      26.254  41.492 -33.124  1.00 15.87           H  
ATOM    482  CA  ARG A  33      25.513  42.663 -34.770  1.00 15.87           C  
ATOM    483  HA  ARG A  33      24.980  43.603 -34.623  1.00 15.87           H  
ATOM    484  C   ARG A  33      24.736  42.138 -36.013  1.00 15.87           C  
ATOM    485  CB  ARG A  33      26.962  43.083 -35.105  1.00 15.87           C  
ATOM    486  HB2 ARG A  33      27.394  42.403 -35.838  1.00 15.87           H  
ATOM    487  HB3 ARG A  33      27.584  43.015 -34.212  1.00 15.87           H  
ATOM    488  O   ARG A  33      23.875  42.865 -36.489  1.00 15.87           O  
ATOM    489  CG  ARG A  33      27.015  44.534 -35.621  1.00 15.87           C  
ATOM    490  HG2 ARG A  33      26.563  45.186 -34.874  1.00 15.87           H  
ATOM    491  HG3 ARG A  33      26.442  44.613 -36.545  1.00 15.87           H  
ATOM    492  CD  ARG A  33      28.456  45.008 -35.871  1.00 15.87           C  
ATOM    493  HD2 ARG A  33      28.879  44.428 -36.691  1.00 15.87           H  
ATOM    494  HD3 ARG A  33      29.040  44.825 -34.969  1.00 15.87           H  
ATOM    495  NE  ARG A  33      28.503  46.452 -36.190  1.00 15.87           N  
ATOM    496  HE  ARG A  33      27.640  46.962 -36.073  1.00 15.87           H  
ATOM    497  NH1 ARG A  33      30.738  46.630 -36.720  1.00 15.87           N  
ATOM    498 HH11 ARG A  33      30.874  45.658 -36.481  1.00 15.87           H  
ATOM    499 HH12 ARG A  33      31.526  47.219 -36.947  1.00 15.87           H  
ATOM    500  NH2 ARG A  33      29.454  48.451 -36.745  1.00 15.87           N  
ATOM    501 HH21 ARG A  33      30.253  49.010 -37.007  1.00 15.87           H  
ATOM    502 HH22 ARG A  33      28.568  48.920 -36.622  1.00 15.87           H  
ATOM    503  CZ  ARG A  33      29.560  47.166 -36.549  1.00 15.87           C  
ATOM    504  N   ARG A  34      25.230  41.126 -36.754  1.00 15.67           N  
ATOM    505  H   ARG A  34      25.789  40.426 -36.288  1.00 15.67           H  
ATOM    506  CA  ARG A  34      25.196  41.143 -38.257  1.00 15.67           C  
ATOM    507  HA  ARG A  34      25.016  42.187 -38.516  1.00 15.67           H  
ATOM    508  C   ARG A  34      24.015  40.405 -38.962  1.00 15.67           C  
ATOM    509  CB  ARG A  34      26.573  40.735 -38.830  1.00 15.67           C  
ATOM    510  HB2 ARG A  34      27.041  39.997 -38.179  1.00 15.67           H  
ATOM    511  HB3 ARG A  34      26.429  40.265 -39.803  1.00 15.67           H  
ATOM    512  O   ARG A  34      23.470  39.492 -38.362  1.00 15.67           O  
ATOM    513  CG  ARG A  34      27.509  41.945 -39.017  1.00 15.67           C  
ATOM    514  HG2 ARG A  34      27.009  42.691 -39.636  1.00 15.67           H  
ATOM    515  HG3 ARG A  34      27.729  42.395 -38.049  1.00 15.67           H  
ATOM    516  CD  ARG A  34      28.826  41.551 -39.702  1.00 15.67           C  
ATOM    517  HD2 ARG A  34      29.387  40.902 -39.029  1.00 15.67           H  
ATOM    518  HD3 ARG A  34      28.596  40.991 -40.609  1.00 15.67           H  
ATOM    519  NE  ARG A  34      29.640  42.736 -40.060  1.00 15.67           N  
ATOM    520  HE  ARG A  34      29.202  43.639 -39.956  1.00 15.67           H  
ATOM    521  NH1 ARG A  34      31.512  41.618 -40.803  1.00 15.67           N  
ATOM    522 HH11 ARG A  34      32.450  41.631 -41.176  1.00 15.67           H  
ATOM    523 HH12 ARG A  34      31.093  40.731 -40.561  1.00 15.67           H  
ATOM    524  NH2 ARG A  34      31.469  43.841 -40.872  1.00 15.67           N  
ATOM    525 HH21 ARG A  34      31.005  44.734 -40.784  1.00 15.67           H  
ATOM    526 HH22 ARG A  34      32.399  43.814 -41.265  1.00 15.67           H  
ATOM    527  CZ  ARG A  34      30.864  42.725 -40.572  1.00 15.67           C  
ATOM    528  N   PRO A  35      23.650  40.755 -40.235  1.00 16.82           N  
ATOM    529  CA  PRO A  35      22.232  40.714 -40.668  1.00 16.82           C  
ATOM    530  HA  PRO A  35      21.593  40.333 -39.872  1.00 16.82           H  
ATOM    531  C   PRO A  35      21.837  39.978 -41.987  1.00 16.82           C  
ATOM    532  CB  PRO A  35      21.950  42.208 -40.871  1.00 16.82           C  
ATOM    533  HB2 PRO A  35      21.040  42.400 -41.440  1.00 16.82           H  
ATOM    534  HB3 PRO A  35      21.891  42.704 -39.903  1.00 16.82           H  
ATOM    535  O   PRO A  35      20.674  40.017 -42.366  1.00 16.82           O  
ATOM    536  CG  PRO A  35      23.200  42.676 -41.620  1.00 16.82           C  
ATOM    537  HG2 PRO A  35      23.399  43.730 -41.426  1.00 16.82           H  
ATOM    538  HG3 PRO A  35      23.083  42.500 -42.689  1.00 16.82           H  
ATOM    539  CD  PRO A  35      24.306  41.779 -41.058  1.00 16.82           C  
ATOM    540  HD2 PRO A  35      24.993  42.408 -40.493  1.00 16.82           H  
ATOM    541  HD3 PRO A  35      24.850  41.305 -41.876  1.00 16.82           H  
ATOM    542  N   ARG A  36      22.770  39.446 -42.791  1.00 16.07           N  
ATOM    543  H   ARG A  36      23.669  39.252 -42.373  1.00 16.07           H  
ATOM    544  CA  ARG A  36      22.577  39.137 -44.244  1.00 16.07           C  
ATOM    545  HA  ARG A  36      21.943  39.907 -44.683  1.00 16.07           H  
ATOM    546  C   ARG A  36      21.866  37.788 -44.534  1.00 16.07           C  
ATOM    547  CB  ARG A  36      23.979  39.133 -44.891  1.00 16.07           C  
ATOM    548  HB2 ARG A  36      24.677  38.617 -44.231  1.00 16.07           H  
ATOM    549  HB3 ARG A  36      23.955  38.559 -45.817  1.00 16.07           H  
ATOM    550  O   ARG A  36      22.042  36.881 -43.739  1.00 16.07           O  
ATOM    551  CG  ARG A  36      24.514  40.542 -45.196  1.00 16.07           C  
ATOM    552  HG2 ARG A  36      23.791  41.076 -45.813  1.00 16.07           H  
ATOM    553  HG3 ARG A  36      24.656  41.093 -44.266  1.00 16.07           H  
ATOM    554  CD  ARG A  36      25.850  40.443 -45.948  1.00 16.07           C  
ATOM    555  HD2 ARG A  36      26.585  39.975 -45.293  1.00 16.07           H  
ATOM    556  HD3 ARG A  36      25.709  39.806 -46.822  1.00 16.07           H  
ATOM    557  NE  ARG A  36      26.345  41.762 -46.393  1.00 16.07           N  
ATOM    558  HE  ARG A  36      25.740  42.554 -46.232  1.00 16.07           H  
ATOM    559  NH1 ARG A  36      28.316  41.051 -47.350  1.00 16.07           N  
ATOM    560 HH11 ARG A  36      28.115  40.102 -47.072  1.00 16.07           H  
ATOM    561 HH12 ARG A  36      29.158  41.261 -47.867  1.00 16.07           H  
ATOM    562  NH2 ARG A  36      27.769  43.209 -47.438  1.00 16.07           N  
ATOM    563 HH21 ARG A  36      27.126  43.973 -47.290  1.00 16.07           H  
ATOM    564 HH22 ARG A  36      28.610  43.386 -47.969  1.00 16.07           H  
ATOM    565  CZ  ARG A  36      27.469  42.000 -47.054  1.00 16.07           C  
ATOM    566  N   LEU A  37      21.248  37.473 -45.699  1.00 16.05           N  
ATOM    567  H   LEU A  37      20.937  36.514 -45.635  1.00 16.05           H  
ATOM    568  CA  LEU A  37      20.561  38.233 -46.792  1.00 16.05           C  
ATOM    569  HA  LEU A  37      19.721  38.776 -46.360  1.00 16.05           H  
ATOM    570  C   LEU A  37      20.003  37.281 -47.903  1.00 16.05           C  
ATOM    571  CB  LEU A  37      21.506  39.228 -47.523  1.00 16.05           C  
ATOM    572  HB2 LEU A  37      22.341  39.484 -46.870  1.00 16.05           H  
ATOM    573  HB3 LEU A  37      21.939  38.745 -48.399  1.00 16.05           H  
ATOM    574  O   LEU A  37      18.975  37.547 -48.509  1.00 16.05           O  
ATOM    575  CG  LEU A  37      20.893  40.581 -47.950  1.00 16.05           C  
ATOM    576  HG  LEU A  37      20.603  41.126 -47.052  1.00 16.05           H  
ATOM    577  CD1 LEU A  37      21.970  41.391 -48.680  1.00 16.05           C  
ATOM    578 HD11 LEU A  37      22.852  41.504 -48.049  1.00 16.05           H  
ATOM    579 HD12 LEU A  37      22.240  40.900 -49.615  1.00 16.05           H  
ATOM    580 HD13 LEU A  37      21.580  42.383 -48.905  1.00 16.05           H  
ATOM    581  CD2 LEU A  37      19.688  40.495 -48.881  1.00 16.05           C  
ATOM    582 HD21 LEU A  37      19.913  39.884 -49.755  1.00 16.05           H  
ATOM    583 HD22 LEU A  37      18.840  40.066 -48.348  1.00 16.05           H  
ATOM    584 HD23 LEU A  37      19.391  41.493 -49.203  1.00 16.05           H  
ATOM    585  N   ARG A  38      20.758  36.232 -48.274  1.00 15.85           N  
ATOM    586  H   ARG A  38      21.499  35.975 -47.638  1.00 15.85           H  
ATOM    587  CA  ARG A  38      20.630  35.424 -49.524  1.00 15.85           C  
ATOM    588  HA  ARG A  38      20.260  36.053 -50.334  1.00 15.85           H  
ATOM    589  C   ARG A  38      19.637  34.245 -49.401  1.00 15.85           C  
ATOM    590  CB  ARG A  38      22.037  34.871 -49.838  1.00 15.85           C  
ATOM    591  HB2 ARG A  38      22.552  34.644 -48.904  1.00 15.85           H  
ATOM    592  HB3 ARG A  38      21.952  33.918 -50.359  1.00 15.85           H  
ATOM    593  O   ARG A  38      19.433  33.799 -48.285  1.00 15.85           O  
ATOM    594  CG  ARG A  38      22.907  35.823 -50.674  1.00 15.85           C  
ATOM    595  HG2 ARG A  38      23.111  36.729 -50.103  1.00 15.85           H  
ATOM    596  HG3 ARG A  38      22.377  36.086 -51.589  1.00 15.85           H  
ATOM    597  CD  ARG A  38      24.227  35.121 -51.034  1.00 15.85           C  
ATOM    598  HD2 ARG A  38      23.993  34.191 -51.551  1.00 15.85           H  
ATOM    599  HD3 ARG A  38      24.755  34.876 -50.113  1.00 15.85           H  
ATOM    600  NE  ARG A  38      25.099  35.951 -51.894  1.00 15.85           N  
ATOM    601  HE  ARG A  38      24.835  36.917 -52.024  1.00 15.85           H  
ATOM    602  NH1 ARG A  38      26.668  34.330 -52.369  1.00 15.85           N  
ATOM    603 HH11 ARG A  38      26.178  33.664 -51.789  1.00 15.85           H  
ATOM    604 HH12 ARG A  38      27.524  34.044 -52.822  1.00 15.85           H  
ATOM    605  NH2 ARG A  38      26.915  36.373 -53.216  1.00 15.85           N  
ATOM    606 HH21 ARG A  38      26.629  37.332 -53.350  1.00 15.85           H  
ATOM    607 HH22 ARG A  38      27.770  36.054 -53.650  1.00 15.85           H  
ATOM    608  CZ  ARG A  38      26.217  35.549 -52.485  1.00 15.85           C  
ATOM    609  N   ARG A  39      19.109  33.601 -50.466  1.00 15.92           N  
ATOM    610  H   ARG A  39      18.562  32.815 -50.145  1.00 15.92           H  
ATOM    611  CA  ARG A  39      18.843  33.929 -51.904  1.00 15.92           C  
ATOM    612  HA  ARG A  39      18.445  34.943 -51.946  1.00 15.92           H  
ATOM    613  C   ARG A  39      17.700  32.982 -52.394  1.00 15.92           C  
ATOM    614  CB  ARG A  39      20.100  33.810 -52.813  1.00 15.92           C  
ATOM    615  HB2 ARG A  39      20.167  32.795 -53.205  1.00 15.92           H  
ATOM    616  HB3 ARG A  39      21.002  33.984 -52.228  1.00 15.92           H  
ATOM    617  O   ARG A  39      17.068  32.334 -51.576  1.00 15.92           O  
ATOM    618  CG  ARG A  39      20.120  34.831 -53.978  1.00 15.92           C  
ATOM    619  HG2 ARG A  39      20.243  35.829 -53.556  1.00 15.92           H  
ATOM    620  HG3 ARG A  39      19.171  34.806 -54.515  1.00 15.92           H  
ATOM    621  CD  ARG A  39      21.259  34.565 -54.984  1.00 15.92           C  
ATOM    622  HD2 ARG A  39      21.066  33.614 -55.479  1.00 15.92           H  
ATOM    623  HD3 ARG A  39      22.197  34.482 -54.435  1.00 15.92           H  
ATOM    624  NE  ARG A  39      21.388  35.642 -55.999  1.00 15.92           N  
ATOM    625  HE  ARG A  39      20.843  36.479 -55.850  1.00 15.92           H  
ATOM    626  NH1 ARG A  39      22.919  34.620 -57.394  1.00 15.92           N  
ATOM    627 HH11 ARG A  39      23.472  34.634 -58.239  1.00 15.92           H  
ATOM    628 HH12 ARG A  39      22.867  33.766 -56.858  1.00 15.92           H  
ATOM    629  NH2 ARG A  39      22.235  36.684 -57.854  1.00 15.92           N  
ATOM    630 HH21 ARG A  39      21.691  37.516 -57.671  1.00 15.92           H  
ATOM    631 HH22 ARG A  39      22.824  36.668 -58.674  1.00 15.92           H  
ATOM    632  CZ  ARG A  39      22.175  35.642 -57.071  1.00 15.92           C  
ATOM    633  N   LYS A  40      17.433  32.915 -53.709  1.00 16.52           N  
ATOM    634  H   LYS A  40      18.096  33.369 -54.320  1.00 16.52           H  
ATOM    635  CA  LYS A  40      16.123  32.577 -54.320  1.00 16.52           C  
ATOM    636  HA  LYS A  40      15.386  33.261 -53.901  1.00 16.52           H  
ATOM    637  C   LYS A  40      15.477  31.195 -54.067  1.00 16.52           C  
ATOM    638  CB  LYS A  40      16.178  32.826 -55.841  1.00 16.52           C  
ATOM    639  HB2 LYS A  40      15.266  32.422 -56.280  1.00 16.52           H  
ATOM    640  HB3 LYS A  40      17.022  32.286 -56.271  1.00 16.52           H  
ATOM    641  O   LYS A  40      14.263  31.180 -53.983  1.00 16.52           O  
ATOM    642  CG  LYS A  40      16.258  34.315 -56.225  1.00 16.52           C  
ATOM    643  HG2 LYS A  40      17.208  34.736 -55.897  1.00 16.52           H  
ATOM    644  HG3 LYS A  40      15.446  34.849 -55.730  1.00 16.52           H  
ATOM    645  CD  LYS A  40      16.114  34.494 -57.747  1.00 16.52           C  
ATOM    646  HD2 LYS A  40      15.210  33.978 -58.069  1.00 16.52           H  
ATOM    647  HD3 LYS A  40      16.969  34.041 -58.251  1.00 16.52           H  
ATOM    648  CE  LYS A  40      15.998  35.976 -58.137  1.00 16.52           C  
ATOM    649  HE2 LYS A  40      15.224  36.428 -57.517  1.00 16.52           H  
ATOM    650  HE3 LYS A  40      16.938  36.483 -57.918  1.00 16.52           H  
ATOM    651  NZ  LYS A  40      15.634  36.150 -59.570  1.00 16.52           N  
ATOM    652  HZ1 LYS A  40      14.747  35.707 -59.765  1.00 16.52           H  
ATOM    653  HZ2 LYS A  40      15.521  37.126 -59.805  1.00 16.52           H  
ATOM    654  HZ3 LYS A  40      16.319  35.746 -60.193  1.00 16.52           H  
ATOM    655  N   GLN A  41      16.178  30.058 -54.133  1.00 17.15           N  
ATOM    656  H   GLN A  41      16.050  29.513 -53.292  1.00 17.15           H  
ATOM    657  CA  GLN A  41      15.947  29.189 -55.312  1.00 17.15           C  
ATOM    658  HA  GLN A  41      15.933  29.856 -56.174  1.00 17.15           H  
ATOM    659  C   GLN A  41      14.576  28.454 -55.288  1.00 17.15           C  
ATOM    660  CB  GLN A  41      17.099  28.182 -55.496  1.00 17.15           C  
ATOM    661  HB2 GLN A  41      16.692  27.224 -55.820  1.00 17.15           H  
ATOM    662  HB3 GLN A  41      17.607  28.021 -54.545  1.00 17.15           H  
ATOM    663  O   GLN A  41      14.108  28.129 -54.203  1.00 17.15           O  
ATOM    664  CG  GLN A  41      18.104  28.649 -56.562  1.00 17.15           C  
ATOM    665  HG2 GLN A  41      17.575  28.818 -57.500  1.00 17.15           H  
ATOM    666  HG3 GLN A  41      18.561  29.587 -56.246  1.00 17.15           H  
ATOM    667  CD  GLN A  41      19.214  27.629 -56.816  1.00 17.15           C  
ATOM    668  NE2 GLN A  41      19.891  27.685 -57.942  1.00 17.15           N  
ATOM    669 HE21 GLN A  41      20.551  26.930 -58.062  1.00 17.15           H  
ATOM    670 HE22 GLN A  41      19.599  28.269 -58.712  1.00 17.15           H  
ATOM    671  OE1 GLN A  41      19.523  26.783 -56.003  1.00 17.15           O  
ATOM    672  N   PRO A  42      13.939  28.185 -56.453  1.00 16.18           N  
ATOM    673  CA  PRO A  42      12.469  28.213 -56.552  1.00 16.18           C  
ATOM    674  HA  PRO A  42      12.028  28.650 -55.657  1.00 16.18           H  
ATOM    675  C   PRO A  42      11.755  26.871 -56.831  1.00 16.18           C  
ATOM    676  CB  PRO A  42      12.252  29.154 -57.747  1.00 16.18           C  
ATOM    677  HB2 PRO A  42      11.248  29.100 -58.168  1.00 16.18           H  
ATOM    678  HB3 PRO A  42      12.474  30.180 -57.452  1.00 16.18           H  
ATOM    679  O   PRO A  42      10.590  26.901 -57.210  1.00 16.18           O  
ATOM    680  CG  PRO A  42      13.311  28.651 -58.728  1.00 16.18           C  
ATOM    681  HG2 PRO A  42      12.968  27.739 -59.217  1.00 16.18           H  
ATOM    682  HG3 PRO A  42      13.565  29.409 -59.469  1.00 16.18           H  
ATOM    683  CD  PRO A  42      14.490  28.341 -57.804  1.00 16.18           C  
ATOM    684  HD2 PRO A  42      15.187  29.177 -57.868  1.00 16.18           H  
ATOM    685  HD3 PRO A  42      14.986  27.425 -58.125  1.00 16.18           H  
ATOM    686  N   LEU A  43      12.462  25.736 -56.844  1.00 17.11           N  
ATOM    687  H   LEU A  43      13.364  25.728 -56.390  1.00 17.11           H  
ATOM    688  CA  LEU A  43      12.125  24.621 -57.750  1.00 17.11           C  
ATOM    689  HA  LEU A  43      12.007  25.083 -58.731  1.00 17.11           H  
ATOM    690  C   LEU A  43      10.764  23.917 -57.536  1.00 17.11           C  
ATOM    691  CB  LEU A  43      13.303  23.633 -57.832  1.00 17.11           C  
ATOM    692  HB2 LEU A  43      13.731  23.513 -56.837  1.00 17.11           H  
ATOM    693  HB3 LEU A  43      12.937  22.654 -58.142  1.00 17.11           H  
ATOM    694  O   LEU A  43      10.203  23.902 -56.450  1.00 17.11           O  
ATOM    695  CG  LEU A  43      14.398  24.073 -58.822  1.00 17.11           C  
ATOM    696  HG  LEU A  43      14.743  25.074 -58.563  1.00 17.11           H  
ATOM    697  CD1 LEU A  43      15.588  23.121 -58.728  1.00 17.11           C  
ATOM    698 HD11 LEU A  43      16.386  23.449 -59.395  1.00 17.11           H  
ATOM    699 HD12 LEU A  43      15.969  23.102 -57.707  1.00 17.11           H  
ATOM    700 HD13 LEU A  43      15.283  22.113 -59.009  1.00 17.11           H  
ATOM    701  CD2 LEU A  43      13.904  24.075 -60.275  1.00 17.11           C  
ATOM    702 HD21 LEU A  43      13.390  23.139 -60.497  1.00 17.11           H  
ATOM    703 HD22 LEU A  43      14.748  24.179 -60.957  1.00 17.11           H  
ATOM    704 HD23 LEU A  43      13.230  24.913 -60.451  1.00 17.11           H  
ATOM    705  N   HIS A  44      10.276  23.342 -58.645  1.00 16.90           N  
ATOM    706  H   HIS A  44      10.918  23.290 -59.424  1.00 16.90           H  
ATOM    707  CA  HIS A  44       8.859  23.285 -59.032  1.00 16.90           C  
ATOM    708  HA  HIS A  44       8.397  24.204 -58.673  1.00 16.90           H  
ATOM    709  C   HIS A  44       7.964  22.155 -58.453  1.00 16.90           C  
ATOM    710  CB  HIS A  44       8.772  23.317 -60.572  1.00 16.90           C  
ATOM    711  HB2 HIS A  44       9.567  22.698 -60.989  1.00 16.90           H  
ATOM    712  HB3 HIS A  44       7.815  22.896 -60.881  1.00 16.90           H  
ATOM    713  O   HIS A  44       7.132  22.466 -57.610  1.00 16.90           O  
ATOM    714  CG  HIS A  44       8.856  24.656 -61.241  1.00 16.90           C  
ATOM    715  CD2 HIS A  44       9.945  25.175 -61.888  1.00 16.90           C  
ATOM    716  HD2 HIS A  44      10.928  24.730 -61.935  1.00 16.90           H  
ATOM    717  ND1 HIS A  44       7.785  25.465 -61.536  1.00 16.90           N  
ATOM    718  HD1 HIS A  44       6.830  25.324 -61.238  1.00 16.90           H  
ATOM    719  CE1 HIS A  44       8.221  26.455 -62.332  1.00 16.90           C  
ATOM    720  HE1 HIS A  44       7.602  27.243 -62.735  1.00 16.90           H  
ATOM    721  NE2 HIS A  44       9.538  26.328 -62.563  1.00 16.90           N  
ATOM    722  N   PRO A  45       7.933  20.926 -59.027  1.00 16.28           N  
ATOM    723  CA  PRO A  45       6.671  20.516 -59.663  1.00 16.28           C  
ATOM    724  HA  PRO A  45       6.067  21.412 -59.810  1.00 16.28           H  
ATOM    725  C   PRO A  45       5.777  19.571 -58.841  1.00 16.28           C  
ATOM    726  CB  PRO A  45       7.021  20.004 -61.069  1.00 16.28           C  
ATOM    727  HB2 PRO A  45       6.609  20.674 -61.823  1.00 16.28           H  
ATOM    728  HB3 PRO A  45       6.630  19.002 -61.244  1.00 16.28           H  
ATOM    729  O   PRO A  45       4.677  19.966 -58.488  1.00 16.28           O  
ATOM    730  CG  PRO A  45       8.551  20.009 -61.150  1.00 16.28           C  
ATOM    731  HG2 PRO A  45       8.945  19.072 -61.543  1.00 16.28           H  
ATOM    732  HG3 PRO A  45       8.873  20.817 -61.806  1.00 16.28           H  
ATOM    733  CD  PRO A  45       9.021  20.247 -59.713  1.00 16.28           C  
ATOM    734  HD2 PRO A  45       9.949  20.818 -59.695  1.00 16.28           H  
ATOM    735  HD3 PRO A  45       9.186  19.285 -59.228  1.00 16.28           H  
ATOM    736  N   LEU A  46       6.187  18.342 -58.505  1.00 17.71           N  
ATOM    737  H   LEU A  46       5.951  18.177 -57.537  1.00 17.71           H  
ATOM    738  CA  LEU A  46       5.714  17.181 -59.288  1.00 17.71           C  
ATOM    739  HA  LEU A  46       5.393  17.533 -60.269  1.00 17.71           H  
ATOM    740  C   LEU A  46       4.432  16.567 -58.683  1.00 17.71           C  
ATOM    741  CB  LEU A  46       6.851  16.142 -59.460  1.00 17.71           C  
ATOM    742  HB2 LEU A  46       6.452  15.133 -59.362  1.00 17.71           H  
ATOM    743  HB3 LEU A  46       7.570  16.271 -58.652  1.00 17.71           H  
ATOM    744  O   LEU A  46       3.976  17.007 -57.636  1.00 17.71           O  
ATOM    745  CG  LEU A  46       7.591  16.221 -60.808  1.00 17.71           C  
ATOM    746  HG  LEU A  46       8.005  17.223 -60.923  1.00 17.71           H  
ATOM    747  CD1 LEU A  46       8.757  15.235 -60.826  1.00 17.71           C  
ATOM    748 HD11 LEU A  46       9.306  15.325 -61.763  1.00 17.71           H  
ATOM    749 HD12 LEU A  46       8.388  14.214 -60.724  1.00 17.71           H  
ATOM    750 HD13 LEU A  46       9.437  15.453 -60.001  1.00 17.71           H  
ATOM    751  CD2 LEU A  46       6.698  15.905 -62.014  1.00 17.71           C  
ATOM    752 HD21 LEU A  46       6.262  14.912 -61.908  1.00 17.71           H  
ATOM    753 HD22 LEU A  46       7.292  15.933 -62.928  1.00 17.71           H  
ATOM    754 HD23 LEU A  46       5.898  16.638 -62.116  1.00 17.71           H  
ATOM    755  N   ASN A  47       3.870  15.558 -59.361  1.00 17.53           N  
ATOM    756  H   ASN A  47       4.381  15.247 -60.175  1.00 17.53           H  
ATOM    757  CA  ASN A  47       2.435  15.223 -59.370  1.00 17.53           C  
ATOM    758  HA  ASN A  47       1.875  16.112 -59.081  1.00 17.53           H  
ATOM    759  C   ASN A  47       1.938  14.059 -58.453  1.00 17.53           C  
ATOM    760  CB  ASN A  47       2.056  14.849 -60.834  1.00 17.53           C  
ATOM    761  HB2 ASN A  47       2.481  13.871 -61.061  1.00 17.53           H  
ATOM    762  HB3 ASN A  47       0.972  14.754 -60.898  1.00 17.53           H  
ATOM    763  O   ASN A  47       0.989  13.399 -58.881  1.00 17.53           O  
ATOM    764  CG  ASN A  47       2.442  15.786 -61.956  1.00 17.53           C  
ATOM    765  ND2 ASN A  47       2.312  15.330 -63.180  1.00 17.53           N  
ATOM    766 HD21 ASN A  47       1.894  14.425 -63.343  1.00 17.53           H  
ATOM    767 HD22 ASN A  47       2.519  15.982 -63.923  1.00 17.53           H  
ATOM    768  OD1 ASN A  47       2.882  16.905 -61.777  1.00 17.53           O  
ATOM    769  N   PRO A  48       2.564  13.654 -57.324  1.00 16.90           N  
ATOM    770  CA  PRO A  48       2.382  12.299 -56.786  1.00 16.90           C  
ATOM    771  HA  PRO A  48       2.792  11.596 -57.511  1.00 16.90           H  
ATOM    772  C   PRO A  48       0.908  11.914 -56.546  1.00 16.90           C  
ATOM    773  CB  PRO A  48       3.236  12.214 -55.519  1.00 16.90           C  
ATOM    774  HB2 PRO A  48       2.779  11.588 -54.753  1.00 16.90           H  
ATOM    775  HB3 PRO A  48       4.229  11.843 -55.773  1.00 16.90           H  
ATOM    776  O   PRO A  48       0.110  12.696 -56.037  1.00 16.90           O  
ATOM    777  CG  PRO A  48       3.336  13.669 -55.071  1.00 16.90           C  
ATOM    778  HG2 PRO A  48       2.446  13.936 -54.502  1.00 16.90           H  
ATOM    779  HG3 PRO A  48       4.236  13.854 -54.485  1.00 16.90           H  
ATOM    780  CD  PRO A  48       3.348  14.442 -56.389  1.00 16.90           C  
ATOM    781  HD2 PRO A  48       4.372  14.538 -56.750  1.00 16.90           H  
ATOM    782  HD3 PRO A  48       2.889  15.417 -56.228  1.00 16.90           H  
ATOM    783  N   CYS A  49       0.579  10.696 -56.984  1.00 19.21           N  
ATOM    784  H   CYS A  49       1.327  10.135 -57.366  1.00 19.21           H  
ATOM    785  CA  CYS A  49      -0.775  10.233 -57.293  1.00 19.21           C  
ATOM    786  HA  CYS A  49      -1.184  10.926 -58.028  1.00 19.21           H  
ATOM    787  C   CYS A  49      -1.769  10.211 -56.109  1.00 19.21           C  
ATOM    788  CB  CYS A  49      -0.642   8.845 -57.944  1.00 19.21           C  
ATOM    789  HB2 CYS A  49       0.106   8.254 -57.416  1.00 19.21           H  
ATOM    790  HB3 CYS A  49      -1.587   8.304 -57.891  1.00 19.21           H  
ATOM    791  O   CYS A  49      -1.364  10.053 -54.958  1.00 19.21           O  
ATOM    792  SG  CYS A  49      -0.182   9.050 -59.689  1.00 19.21           S  
ATOM    793  HG  CYS A  49      -0.224   7.760 -60.033  1.00 19.21           H  
ATOM    794  N   PRO A  50      -3.088  10.274 -56.392  1.00 16.98           N  
ATOM    795  CA  PRO A  50      -4.128  10.650 -55.422  1.00 16.98           C  
ATOM    796  HA  PRO A  50      -3.789  11.505 -54.837  1.00 16.98           H  
ATOM    797  C   PRO A  50      -4.548   9.550 -54.432  1.00 16.98           C  
ATOM    798  CB  PRO A  50      -5.319  11.074 -56.296  1.00 16.98           C  
ATOM    799  HB2 PRO A  50      -5.186  12.108 -56.615  1.00 16.98           H  
ATOM    800  HB3 PRO A  50      -6.282  10.962 -55.799  1.00 16.98           H  
ATOM    801  O   PRO A  50      -5.528   9.734 -53.720  1.00 16.98           O  
ATOM    802  CG  PRO A  50      -5.197  10.149 -57.503  1.00 16.98           C  
ATOM    803  HG2 PRO A  50      -5.732  10.537 -58.370  1.00 16.98           H  
ATOM    804  HG3 PRO A  50      -5.542   9.147 -57.246  1.00 16.98           H  
ATOM    805  CD  PRO A  50      -3.688  10.146 -57.720  1.00 16.98           C  
ATOM    806  HD2 PRO A  50      -3.411  11.006 -58.331  1.00 16.98           H  
ATOM    807  HD3 PRO A  50      -3.400   9.221 -58.218  1.00 16.98           H  
ATOM    808  N   LEU A  51      -3.873   8.395 -54.425  1.00 17.17           N  
ATOM    809  H   LEU A  51      -2.990   8.381 -54.915  1.00 17.17           H  
ATOM    810  CA  LEU A  51      -4.411   7.122 -53.922  1.00 17.17           C  
ATOM    811  HA  LEU A  51      -5.176   6.791 -54.625  1.00 17.17           H  
ATOM    812  C   LEU A  51      -5.124   7.152 -52.556  1.00 17.17           C  
ATOM    813  CB  LEU A  51      -3.292   6.058 -53.859  1.00 17.17           C  
ATOM    814  HB2 LEU A  51      -3.580   5.287 -53.145  1.00 17.17           H  
ATOM    815  HB3 LEU A  51      -2.381   6.520 -53.479  1.00 17.17           H  
ATOM    816  O   LEU A  51      -6.241   6.643 -52.482  1.00 17.17           O  
ATOM    817  CG  LEU A  51      -2.965   5.355 -55.181  1.00 17.17           C  
ATOM    818  HG  LEU A  51      -2.751   6.100 -55.948  1.00 17.17           H  
ATOM    819  CD1 LEU A  51      -1.724   4.483 -54.982  1.00 17.17           C  
ATOM    820 HD11 LEU A  51      -0.881   5.101 -54.673  1.00 17.17           H  
ATOM    821 HD12 LEU A  51      -1.915   3.729 -54.219  1.00 17.17           H  
ATOM    822 HD13 LEU A  51      -1.469   3.985 -55.918  1.00 17.17           H  
ATOM    823  CD2 LEU A  51      -4.105   4.450 -55.654  1.00 17.17           C  
ATOM    824 HD21 LEU A  51      -4.358   3.727 -54.878  1.00 17.17           H  
ATOM    825 HD22 LEU A  51      -4.990   5.041 -55.887  1.00 17.17           H  
ATOM    826 HD23 LEU A  51      -3.805   3.915 -56.555  1.00 17.17           H  
ATOM    827  N   PRO A  52      -4.480   7.591 -51.459  1.00 15.74           N  
ATOM    828  CA  PRO A  52      -4.688   6.931 -50.175  1.00 15.74           C  
ATOM    829  HA  PRO A  52      -5.018   5.904 -50.327  1.00 15.74           H  
ATOM    830  C   PRO A  52      -5.762   7.635 -49.340  1.00 15.74           C  
ATOM    831  CB  PRO A  52      -3.292   6.906 -49.540  1.00 15.74           C  
ATOM    832  HB2 PRO A  52      -3.314   6.793 -48.456  1.00 15.74           H  
ATOM    833  HB3 PRO A  52      -2.705   6.103 -49.987  1.00 15.74           H  
ATOM    834  O   PRO A  52      -5.496   8.005 -48.203  1.00 15.74           O  
ATOM    835  CG  PRO A  52      -2.723   8.256 -49.972  1.00 15.74           C  
ATOM    836  HG2 PRO A  52      -3.101   9.042 -49.319  1.00 15.74           H  
ATOM    837  HG3 PRO A  52      -1.633   8.252 -49.974  1.00 15.74           H  
ATOM    838  CD  PRO A  52      -3.292   8.438 -51.381  1.00 15.74           C  
ATOM    839  HD2 PRO A  52      -3.555   9.483 -51.547  1.00 15.74           H  
ATOM    840  HD3 PRO A  52      -2.539   8.130 -52.106  1.00 15.74           H  
ATOM    841  N   GLY A  53      -6.943   7.874 -49.921  1.00 15.71           N  
ATOM    842  H   GLY A  53      -7.077   7.529 -50.861  1.00 15.71           H  
ATOM    843  CA  GLY A  53      -8.084   8.501 -49.244  1.00 15.71           C  
ATOM    844  HA2 GLY A  53      -7.823   9.515 -48.943  1.00 15.71           H  
ATOM    845  HA3 GLY A  53      -8.934   8.546 -49.926  1.00 15.71           H  
ATOM    846  C   GLY A  53      -8.504   7.701 -48.010  1.00 15.71           C  
ATOM    847  O   GLY A  53      -9.250   6.732 -48.120  1.00 15.71           O  
ATOM    848  N   ASP A  54      -7.954   8.085 -46.863  1.00 15.51           N  
ATOM    849  H   ASP A  54      -7.281   8.837 -46.905  1.00 15.51           H  
ATOM    850  CA  ASP A  54      -7.953   7.294 -45.635  1.00 15.51           C  
ATOM    851  HA  ASP A  54      -7.885   6.242 -45.911  1.00 15.51           H  
ATOM    852  C   ASP A  54      -9.241   7.488 -44.818  1.00 15.51           C  
ATOM    853  CB  ASP A  54      -6.683   7.661 -44.832  1.00 15.51           C  
ATOM    854  HB2 ASP A  54      -5.874   7.871 -45.531  1.00 15.51           H  
ATOM    855  HB3 ASP A  54      -6.871   8.577 -44.271  1.00 15.51           H  
ATOM    856  O   ASP A  54     -10.007   8.423 -45.046  1.00 15.51           O  
ATOM    857  CG  ASP A  54      -6.170   6.577 -43.873  1.00 15.51           C  
ATOM    858  OD1 ASP A  54      -6.898   5.584 -43.631  1.00 15.51           O  
ATOM    859  OD2 ASP A  54      -5.045   6.757 -43.361  1.00 15.51           O  
ATOM    860  N   SER A  55      -9.435   6.589 -43.854  1.00 15.54           N  
ATOM    861  H   SER A  55      -8.723   5.873 -43.837  1.00 15.54           H  
ATOM    862  CA  SER A  55     -10.216   6.656 -42.608  1.00 15.54           C  
ATOM    863  HA  SER A  55     -10.931   5.834 -42.634  1.00 15.54           H  
ATOM    864  C   SER A  55     -11.035   7.934 -42.336  1.00 15.54           C  
ATOM    865  CB  SER A  55      -9.257   6.379 -41.439  1.00 15.54           C  
ATOM    866  HB2 SER A  55      -9.828   6.333 -40.511  1.00 15.54           H  
ATOM    867  HB3 SER A  55      -8.528   7.185 -41.363  1.00 15.54           H  
ATOM    868  O   SER A  55     -10.826   8.618 -41.331  1.00 15.54           O  
ATOM    869  OG  SER A  55      -8.577   5.147 -41.617  1.00 15.54           O  
ATOM    870  HG  SER A  55      -7.891   5.265 -42.278  1.00 15.54           H  
ATOM    871  N   GLY A  56     -12.023   8.225 -43.185  1.00 15.58           N  
ATOM    872  H   GLY A  56     -12.028   7.735 -44.068  1.00 15.58           H  
ATOM    873  CA  GLY A  56     -13.020   9.272 -42.971  1.00 15.58           C  
ATOM    874  HA2 GLY A  56     -13.583   9.434 -43.890  1.00 15.58           H  
ATOM    875  HA3 GLY A  56     -12.524  10.204 -42.697  1.00 15.58           H  
ATOM    876  C   GLY A  56     -13.994   8.883 -41.861  1.00 15.58           C  
ATOM    877  O   GLY A  56     -15.122   8.488 -42.141  1.00 15.58           O  
ATOM    878  N   ILE A  57     -13.544   8.947 -40.605  1.00 16.47           N  
ATOM    879  H   ILE A  57     -12.580   9.216 -40.472  1.00 16.47           H  
ATOM    880  CA  ILE A  57     -14.392   8.745 -39.426  1.00 16.47           C  
ATOM    881  HA  ILE A  57     -14.894   7.781 -39.513  1.00 16.47           H  
ATOM    882  C   ILE A  57     -15.452   9.849 -39.441  1.00 16.47           C  
ATOM    883  CB  ILE A  57     -13.558   8.750 -38.122  1.00 16.47           C  
ATOM    884  HB  ILE A  57     -13.023   9.697 -38.055  1.00 16.47           H  
ATOM    885  O   ILE A  57     -15.123  11.016 -39.244  1.00 16.47           O  
ATOM    886  CG1 ILE A  57     -12.521   7.600 -38.134  1.00 16.47           C  
ATOM    887 HG12 ILE A  57     -13.042   6.643 -38.168  1.00 16.47           H  
ATOM    888 HG13 ILE A  57     -11.909   7.676 -39.032  1.00 16.47           H  
ATOM    889  CG2 ILE A  57     -14.485   8.627 -36.894  1.00 16.47           C  
ATOM    890 HG21 ILE A  57     -15.203   9.447 -36.876  1.00 16.47           H  
ATOM    891 HG22 ILE A  57     -15.027   7.682 -36.922  1.00 16.47           H  
ATOM    892 HG23 ILE A  57     -13.909   8.691 -35.971  1.00 16.47           H  
ATOM    893  CD1 ILE A  57     -11.559   7.598 -36.938  1.00 16.47           C  
ATOM    894 HD11 ILE A  57     -10.791   6.842 -37.098  1.00 16.47           H  
ATOM    895 HD12 ILE A  57     -11.082   8.574 -36.846  1.00 16.47           H  
ATOM    896 HD13 ILE A  57     -12.091   7.360 -36.016  1.00 16.47           H  
ATOM    897  N   CYS A  58     -16.700   9.475 -39.726  1.00 16.25           N  
ATOM    898  H   CYS A  58     -16.859   8.517 -40.004  1.00 16.25           H  
ATOM    899  CA  CYS A  58     -17.788  10.420 -39.961  1.00 16.25           C  
ATOM    900  HA  CYS A  58     -17.524  11.027 -40.828  1.00 16.25           H  
ATOM    901  C   CYS A  58     -18.009  11.371 -38.775  1.00 16.25           C  
ATOM    902  CB  CYS A  58     -19.079   9.652 -40.277  1.00 16.25           C  
ATOM    903  HB2 CYS A  58     -19.875  10.371 -40.470  1.00 16.25           H  
ATOM    904  HB3 CYS A  58     -19.359   9.051 -39.411  1.00 16.25           H  
ATOM    905  O   CYS A  58     -17.957  10.956 -37.613  1.00 16.25           O  
ATOM    906  SG  CYS A  58     -18.866   8.584 -41.733  1.00 16.25           S  
ATOM    907  HG  CYS A  58     -20.142   8.201 -41.840  1.00 16.25           H  
ATOM    908  N   ASP A  59     -18.316  12.631 -39.086  1.00 16.44           N  
ATOM    909  H   ASP A  59     -18.310  12.916 -40.054  1.00 16.44           H  
ATOM    910  CA  ASP A  59     -18.562  13.683 -38.101  1.00 16.44           C  
ATOM    911  HA  ASP A  59     -17.692  13.748 -37.448  1.00 16.44           H  
ATOM    912  C   ASP A  59     -19.788  13.363 -37.226  1.00 16.44           C  
ATOM    913  CB  ASP A  59     -18.703  15.037 -38.815  1.00 16.44           C  
ATOM    914  HB2 ASP A  59     -19.431  14.953 -39.622  1.00 16.44           H  
ATOM    915  HB3 ASP A  59     -19.075  15.772 -38.101  1.00 16.44           H  
ATOM    916  O   ASP A  59     -20.936  13.440 -37.653  1.00 16.44           O  
ATOM    917  CG  ASP A  59     -17.363  15.541 -39.359  1.00 16.44           C  
ATOM    918  OD1 ASP A  59     -16.425  15.659 -38.537  1.00 16.44           O  
ATOM    919  OD2 ASP A  59     -17.287  15.808 -40.578  1.00 16.44           O  
ATOM    920  N   LEU A  60     -19.524  12.985 -35.973  1.00 16.29           N  
ATOM    921  H   LEU A  60     -18.549  12.831 -35.756  1.00 16.29           H  
ATOM    922  CA  LEU A  60     -20.525  12.516 -35.005  1.00 16.29           C  
ATOM    923  HA  LEU A  60     -21.147  11.758 -35.480  1.00 16.29           H  
ATOM    924  C   LEU A  60     -21.475  13.604 -34.482  1.00 16.29           C  
ATOM    925  CB  LEU A  60     -19.759  11.907 -33.806  1.00 16.29           C  
ATOM    926  HB2 LEU A  60     -18.752  12.322 -33.773  1.00 16.29           H  
ATOM    927  HB3 LEU A  60     -20.241  12.199 -32.873  1.00 16.29           H  
ATOM    928  O   LEU A  60     -22.610  13.311 -34.117  1.00 16.29           O  
ATOM    929  CG  LEU A  60     -19.677  10.375 -33.840  1.00 16.29           C  
ATOM    930  HG  LEU A  60     -19.457  10.037 -34.853  1.00 16.29           H  
ATOM    931  CD1 LEU A  60     -18.561   9.895 -32.910  1.00 16.29           C  
ATOM    932 HD11 LEU A  60     -17.605  10.280 -33.264  1.00 16.29           H  
ATOM    933 HD12 LEU A  60     -18.522   8.805 -32.919  1.00 16.29           H  
ATOM    934 HD13 LEU A  60     -18.743  10.246 -31.894  1.00 16.29           H  
ATOM    935  CD2 LEU A  60     -20.991   9.748 -33.364  1.00 16.29           C  
ATOM    936 HD21 LEU A  60     -21.809  10.080 -34.003  1.00 16.29           H  
ATOM    937 HD22 LEU A  60     -21.204  10.048 -32.337  1.00 16.29           H  
ATOM    938 HD23 LEU A  60     -20.923   8.662 -33.420  1.00 16.29           H  
ATOM    939  N   PHE A  61     -20.975  14.829 -34.319  1.00 16.56           N  
ATOM    940  H   PHE A  61     -20.078  15.021 -34.742  1.00 16.56           H  
ATOM    941  CA  PHE A  61     -21.482  15.776 -33.316  1.00 16.56           C  
ATOM    942  HA  PHE A  61     -22.028  15.205 -32.565  1.00 16.56           H  
ATOM    943  C   PHE A  61     -22.511  16.790 -33.853  1.00 16.56           C  
ATOM    944  CB  PHE A  61     -20.293  16.439 -32.595  1.00 16.56           C  
ATOM    945  HB2 PHE A  61     -20.672  17.210 -31.924  1.00 16.56           H  
ATOM    946  HB3 PHE A  61     -19.665  16.939 -33.333  1.00 16.56           H  
ATOM    947  O   PHE A  61     -22.483  17.961 -33.464  1.00 16.56           O  
ATOM    948  CG  PHE A  61     -19.444  15.505 -31.751  1.00 16.56           C  
ATOM    949  CD1 PHE A  61     -19.880  15.141 -30.462  1.00 16.56           C  
ATOM    950  HD1 PHE A  61     -20.829  15.501 -30.096  1.00 16.56           H  
ATOM    951  CD2 PHE A  61     -18.208  15.029 -32.229  1.00 16.56           C  
ATOM    952  HD2 PHE A  61     -17.869  15.304 -33.217  1.00 16.56           H  
ATOM    953  CE1 PHE A  61     -19.084  14.310 -29.653  1.00 16.56           C  
ATOM    954  HE1 PHE A  61     -19.428  14.028 -28.669  1.00 16.56           H  
ATOM    955  CE2 PHE A  61     -17.413  14.195 -31.421  1.00 16.56           C  
ATOM    956  HE2 PHE A  61     -16.471  13.825 -31.797  1.00 16.56           H  
ATOM    957  CZ  PHE A  61     -17.849  13.838 -30.133  1.00 16.56           C  
ATOM    958  HZ  PHE A  61     -17.242  13.190 -29.518  1.00 16.56           H  
ATOM    959  N   GLU A  62     -23.407  16.382 -34.758  1.00 15.63           N  
ATOM    960  H   GLU A  62     -23.426  15.410 -35.033  1.00 15.63           H  
ATOM    961  CA  GLU A  62     -24.451  17.294 -35.248  1.00 15.63           C  
ATOM    962  HA  GLU A  62     -23.939  18.197 -35.579  1.00 15.63           H  
ATOM    963  C   GLU A  62     -25.410  17.772 -34.140  1.00 15.63           C  
ATOM    964  CB  GLU A  62     -25.211  16.755 -36.468  1.00 15.63           C  
ATOM    965  HB2 GLU A  62     -26.140  17.321 -36.538  1.00 15.63           H  
ATOM    966  HB3 GLU A  62     -25.464  15.704 -36.326  1.00 15.63           H  
ATOM    967  O   GLU A  62     -25.581  17.158 -33.088  1.00 15.63           O  
ATOM    968  CG  GLU A  62     -24.426  16.948 -37.781  1.00 15.63           C  
ATOM    969  HG2 GLU A  62     -23.797  17.834 -37.691  1.00 15.63           H  
ATOM    970  HG3 GLU A  62     -23.770  16.091 -37.931  1.00 15.63           H  
ATOM    971  CD  GLU A  62     -25.340  17.138 -39.006  1.00 15.63           C  
ATOM    972  OE1 GLU A  62     -24.865  17.757 -39.985  1.00 15.63           O  
ATOM    973  OE2 GLU A  62     -26.522  16.725 -38.945  1.00 15.63           O  
ATOM    974  N   SER A  63     -25.968  18.963 -34.361  1.00 17.40           N  
ATOM    975  H   SER A  63     -25.836  19.349 -35.285  1.00 17.40           H  
ATOM    976  CA  SER A  63     -26.146  19.950 -33.289  1.00 17.40           C  
ATOM    977  HA  SER A  63     -25.455  19.683 -32.489  1.00 17.40           H  
ATOM    978  C   SER A  63     -27.526  20.099 -32.613  1.00 17.40           C  
ATOM    979  CB  SER A  63     -25.714  21.334 -33.801  1.00 17.40           C  
ATOM    980  HB2 SER A  63     -26.518  21.774 -34.391  1.00 17.40           H  
ATOM    981  HB3 SER A  63     -25.517  21.983 -32.948  1.00 17.40           H  
ATOM    982  O   SER A  63     -27.539  20.229 -31.391  1.00 17.40           O  
ATOM    983  OG  SER A  63     -24.561  21.263 -34.620  1.00 17.40           O  
ATOM    984  HG  SER A  63     -23.928  20.668 -34.211  1.00 17.40           H  
ATOM    985  N   PRO A  64     -28.659  20.297 -33.329  1.00 16.97           N  
ATOM    986  CA  PRO A  64     -29.389  21.540 -33.019  1.00 16.97           C  
ATOM    987  HA  PRO A  64     -28.745  22.206 -32.445  1.00 16.97           H  
ATOM    988  C   PRO A  64     -30.719  21.474 -32.243  1.00 16.97           C  
ATOM    989  CB  PRO A  64     -29.615  22.196 -34.385  1.00 16.97           C  
ATOM    990  HB2 PRO A  64     -28.720  22.745 -34.678  1.00 16.97           H  
ATOM    991  HB3 PRO A  64     -30.479  22.861 -34.391  1.00 16.97           H  
ATOM    992  O   PRO A  64     -30.977  22.375 -31.451  1.00 16.97           O  
ATOM    993  CG  PRO A  64     -29.809  21.005 -35.320  1.00 16.97           C  
ATOM    994  HG2 PRO A  64     -29.555  21.256 -36.350  1.00 16.97           H  
ATOM    995  HG3 PRO A  64     -30.834  20.638 -35.261  1.00 16.97           H  
ATOM    996  CD  PRO A  64     -28.852  19.967 -34.744  1.00 16.97           C  
ATOM    997  HD2 PRO A  64     -29.257  18.962 -34.859  1.00 16.97           H  
ATOM    998  HD3 PRO A  64     -27.920  20.053 -35.303  1.00 16.97           H  
ATOM    999  N   SER A  65     -31.643  20.576 -32.601  1.00 16.27           N  
ATOM   1000  H   SER A  65     -31.332  19.797 -33.164  1.00 16.27           H  
ATOM   1001  CA  SER A  65     -33.053  21.011 -32.752  1.00 16.27           C  
ATOM   1002  HA  SER A  65     -33.017  22.060 -33.044  1.00 16.27           H  
ATOM   1003  C   SER A  65     -33.961  20.998 -31.502  1.00 16.27           C  
ATOM   1004  CB  SER A  65     -33.697  20.295 -33.940  1.00 16.27           C  
ATOM   1005  HB2 SER A  65     -33.038  20.357 -34.807  1.00 16.27           H  
ATOM   1006  HB3 SER A  65     -34.640  20.777 -34.198  1.00 16.27           H  
ATOM   1007  O   SER A  65     -33.606  20.507 -30.437  1.00 16.27           O  
ATOM   1008  OG  SER A  65     -33.939  18.942 -33.635  1.00 16.27           O  
ATOM   1009  HG  SER A  65     -33.404  18.683 -32.881  1.00 16.27           H  
ATOM   1010  N   SER A  66     -35.160  21.570 -31.664  1.00 17.57           N  
ATOM   1011  H   SER A  66     -35.386  21.814 -32.617  1.00 17.57           H  
ATOM   1012  CA  SER A  66     -35.738  22.541 -30.718  1.00 17.57           C  
ATOM   1013  HA  SER A  66     -34.959  22.865 -30.028  1.00 17.57           H  
ATOM   1014  C   SER A  66     -36.943  22.099 -29.870  1.00 17.57           C  
ATOM   1015  CB  SER A  66     -36.217  23.765 -31.530  1.00 17.57           C  
ATOM   1016  HB2 SER A  66     -37.275  23.648 -31.766  1.00 17.57           H  
ATOM   1017  HB3 SER A  66     -36.105  24.659 -30.916  1.00 17.57           H  
ATOM   1018  O   SER A  66     -37.553  22.961 -29.249  1.00 17.57           O  
ATOM   1019  OG  SER A  66     -35.526  23.937 -32.762  1.00 17.57           O  
ATOM   1020  HG  SER A  66     -35.749  24.806 -33.106  1.00 17.57           H  
ATOM   1021  N   GLY A  67     -37.375  20.840 -29.977  1.00 16.82           N  
ATOM   1022  H   GLY A  67     -36.729  20.182 -30.390  1.00 16.82           H  
ATOM   1023  CA  GLY A  67     -38.793  20.436 -29.923  1.00 16.82           C  
ATOM   1024  HA2 GLY A  67     -38.836  19.365 -30.119  1.00 16.82           H  
ATOM   1025  HA3 GLY A  67     -39.307  20.929 -30.748  1.00 16.82           H  
ATOM   1026  C   GLY A  67     -39.645  20.684 -28.659  1.00 16.82           C  
ATOM   1027  O   GLY A  67     -39.207  21.197 -27.636  1.00 16.82           O  
ATOM   1028  N   SER A  68     -40.914  20.289 -28.802  1.00 17.10           N  
ATOM   1029  H   SER A  68     -41.140  19.789 -29.651  1.00 17.10           H  
ATOM   1030  CA  SER A  68     -42.035  20.352 -27.847  1.00 17.10           C  
ATOM   1031  HA  SER A  68     -42.077  21.341 -27.390  1.00 17.10           H  
ATOM   1032  C   SER A  68     -41.923  19.297 -26.715  1.00 17.10           C  
ATOM   1033  CB  SER A  68     -43.278  20.147 -28.719  1.00 17.10           C  
ATOM   1034  HB2 SER A  68     -44.182  20.343 -28.142  1.00 17.10           H  
ATOM   1035  HB3 SER A  68     -43.264  20.875 -29.531  1.00 17.10           H  
ATOM   1036  O   SER A  68     -40.900  18.630 -26.613  1.00 17.10           O  
ATOM   1037  OG  SER A  68     -43.297  18.841 -29.275  1.00 17.10           O  
ATOM   1038  HG  SER A  68     -44.130  18.436 -29.023  1.00 17.10           H  
ATOM   1039  N   ASP A  69     -42.886  19.030 -25.820  1.00 17.41           N  
ATOM   1040  H   ASP A  69     -42.595  18.327 -25.155  1.00 17.41           H  
ATOM   1041  CA  ASP A  69     -44.158  19.675 -25.439  1.00 17.41           C  
ATOM   1042  HA  ASP A  69     -44.050  20.749 -25.592  1.00 17.41           H  
ATOM   1043  C   ASP A  69     -44.395  19.427 -23.924  1.00 17.41           C  
ATOM   1044  CB  ASP A  69     -45.353  19.118 -26.256  1.00 17.41           C  
ATOM   1045  HB2 ASP A  69     -44.983  18.535 -27.100  1.00 17.41           H  
ATOM   1046  HB3 ASP A  69     -45.922  18.424 -25.637  1.00 17.41           H  
ATOM   1047  O   ASP A  69     -43.669  18.655 -23.299  1.00 17.41           O  
ATOM   1048  CG  ASP A  69     -46.310  20.195 -26.797  1.00 17.41           C  
ATOM   1049  OD1 ASP A  69     -46.050  21.394 -26.557  1.00 17.41           O  
ATOM   1050  OD2 ASP A  69     -47.279  19.799 -27.478  1.00 17.41           O  
ATOM   1051  N   GLY A  70     -45.372  20.092 -23.297  1.00 18.72           N  
ATOM   1052  H   GLY A  70     -45.969  20.663 -23.879  1.00 18.72           H  
ATOM   1053  CA  GLY A  70     -45.192  20.522 -21.896  1.00 18.72           C  
ATOM   1054  HA2 GLY A  70     -44.149  20.813 -21.773  1.00 18.72           H  
ATOM   1055  HA3 GLY A  70     -45.779  21.431 -21.764  1.00 18.72           H  
ATOM   1056  C   GLY A  70     -45.527  19.619 -20.686  1.00 18.72           C  
ATOM   1057  O   GLY A  70     -45.121  19.984 -19.589  1.00 18.72           O  
ATOM   1058  N   ALA A  71     -46.309  18.535 -20.771  1.00 19.57           N  
ATOM   1059  H   ALA A  71     -46.561  18.196 -21.689  1.00 19.57           H  
ATOM   1060  CA  ALA A  71     -47.063  18.053 -19.589  1.00 19.57           C  
ATOM   1061  HA  ALA A  71     -47.509  18.934 -19.127  1.00 19.57           H  
ATOM   1062  C   ALA A  71     -46.240  17.362 -18.458  1.00 19.57           C  
ATOM   1063  CB  ALA A  71     -48.239  17.190 -20.070  1.00 19.57           C  
ATOM   1064  HB1 ALA A  71     -48.853  16.900 -19.217  1.00 19.57           H  
ATOM   1065  HB2 ALA A  71     -48.851  17.754 -20.774  1.00 19.57           H  
ATOM   1066  HB3 ALA A  71     -47.861  16.292 -20.558  1.00 19.57           H  
ATOM   1067  O   ALA A  71     -46.082  16.140 -18.448  1.00 19.57           O  
ATOM   1068  N   GLU A  72     -45.835  18.133 -17.438  1.00 18.35           N  
ATOM   1069  H   GLU A  72     -45.920  19.127 -17.596  1.00 18.35           H  
ATOM   1070  CA  GLU A  72     -45.001  17.773 -16.263  1.00 18.35           C  
ATOM   1071  HA  GLU A  72     -44.066  17.352 -16.631  1.00 18.35           H  
ATOM   1072  C   GLU A  72     -45.594  16.750 -15.253  1.00 18.35           C  
ATOM   1073  CB  GLU A  72     -44.660  19.052 -15.463  1.00 18.35           C  
ATOM   1074  HB2 GLU A  72     -45.572  19.385 -14.968  1.00 18.35           H  
ATOM   1075  HB3 GLU A  72     -43.932  18.791 -14.695  1.00 18.35           H  
ATOM   1076  O   GLU A  72     -45.329  16.844 -14.054  1.00 18.35           O  
ATOM   1077  CG  GLU A  72     -44.077  20.242 -16.228  1.00 18.35           C  
ATOM   1078  HG2 GLU A  72     -44.813  20.610 -16.943  1.00 18.35           H  
ATOM   1079  HG3 GLU A  72     -43.191  19.915 -16.772  1.00 18.35           H  
ATOM   1080  CD  GLU A  72     -43.723  21.367 -15.239  1.00 18.35           C  
ATOM   1081  OE1 GLU A  72     -42.548  21.800 -15.238  1.00 18.35           O  
ATOM   1082  OE2 GLU A  72     -44.628  21.775 -14.474  1.00 18.35           O  
ATOM   1083  N   SER A  73     -46.447  15.805 -15.670  1.00 21.45           N  
ATOM   1084  H   SER A  73     -46.555  15.703 -16.669  1.00 21.45           H  
ATOM   1085  CA  SER A  73     -47.290  15.015 -14.746  1.00 21.45           C  
ATOM   1086  HA  SER A  73     -48.066  15.690 -14.386  1.00 21.45           H  
ATOM   1087  C   SER A  73     -46.505  14.444 -13.544  1.00 21.45           C  
ATOM   1088  CB  SER A  73     -48.003  13.880 -15.474  1.00 21.45           C  
ATOM   1089  HB2 SER A  73     -48.462  13.213 -14.744  1.00 21.45           H  
ATOM   1090  HB3 SER A  73     -47.290  13.314 -16.074  1.00 21.45           H  
ATOM   1091  O   SER A  73     -45.575  13.657 -13.748  1.00 21.45           O  
ATOM   1092  OG  SER A  73     -49.020  14.422 -16.290  1.00 21.45           O  
ATOM   1093  HG  SER A  73     -48.602  14.951 -16.974  1.00 21.45           H  
ATOM   1094  N   PRO A  74     -46.865  14.808 -12.292  1.00 20.59           N  
ATOM   1095  CA  PRO A  74     -45.947  14.829 -11.146  1.00 20.59           C  
ATOM   1096  HA  PRO A  74     -44.957  15.140 -11.481  1.00 20.59           H  
ATOM   1097  C   PRO A  74     -45.811  13.453 -10.479  1.00 20.59           C  
ATOM   1098  CB  PRO A  74     -46.517  15.910 -10.215  1.00 20.59           C  
ATOM   1099  HB2 PRO A  74     -46.204  16.892 -10.570  1.00 20.59           H  
ATOM   1100  HB3 PRO A  74     -46.224  15.786  -9.172  1.00 20.59           H  
ATOM   1101  O   PRO A  74     -46.109  13.289  -9.295  1.00 20.59           O  
ATOM   1102  CG  PRO A  74     -48.021  15.749 -10.422  1.00 20.59           C  
ATOM   1103  HG2 PRO A  74     -48.570  16.642 -10.126  1.00 20.59           H  
ATOM   1104  HG3 PRO A  74     -48.386  14.871  -9.890  1.00 20.59           H  
ATOM   1105  CD  PRO A  74     -48.089  15.517 -11.929  1.00 20.59           C  
ATOM   1106  HD2 PRO A  74     -48.111  16.485 -12.429  1.00 20.59           H  
ATOM   1107  HD3 PRO A  74     -48.975  14.937 -12.188  1.00 20.59           H  
ATOM   1108  N   SER A  75     -45.444  12.437 -11.267  1.00 19.18           N  
ATOM   1109  H   SER A  75     -45.215  12.670 -12.223  1.00 19.18           H  
ATOM   1110  CA  SER A  75     -45.510  11.024 -10.890  1.00 19.18           C  
ATOM   1111  HA  SER A  75     -46.561  10.735 -10.848  1.00 19.18           H  
ATOM   1112  C   SER A  75     -44.875  10.787  -9.525  1.00 19.18           C  
ATOM   1113  CB  SER A  75     -44.829  10.149 -11.939  1.00 19.18           C  
ATOM   1114  HB2 SER A  75     -43.758  10.349 -11.946  1.00 19.18           H  
ATOM   1115  HB3 SER A  75     -45.241  10.373 -12.922  1.00 19.18           H  
ATOM   1116  O   SER A  75     -43.684  11.035  -9.325  1.00 19.18           O  
ATOM   1117  OG  SER A  75     -45.067   8.787 -11.630  1.00 19.18           O  
ATOM   1118  HG  SER A  75     -44.565   8.255 -12.252  1.00 19.18           H  
ATOM   1119  N   ALA A  76     -45.705  10.347  -8.575  1.00 20.66           N  
ATOM   1120  H   ALA A  76     -46.670  10.193  -8.830  1.00 20.66           H  
ATOM   1121  CA  ALA A  76     -45.359  10.324  -7.165  1.00 20.66           C  
ATOM   1122  HA  ALA A  76     -45.171  11.349  -6.847  1.00 20.66           H  
ATOM   1123  C   ALA A  76     -44.088   9.499  -6.940  1.00 20.66           C  
ATOM   1124  CB  ALA A  76     -46.554   9.784  -6.368  1.00 20.66           C  
ATOM   1125  HB1 ALA A  76     -46.792   8.772  -6.693  1.00 20.66           H  
ATOM   1126  HB2 ALA A  76     -47.419  10.429  -6.524  1.00 20.66           H  
ATOM   1127  HB3 ALA A  76     -46.308   9.773  -5.307  1.00 20.66           H  
ATOM   1128  O   ALA A  76     -44.102   8.270  -7.061  1.00 20.66           O  
ATOM   1129  N   ALA A  77     -43.000  10.190  -6.593  1.00 19.91           N  
ATOM   1130  H   ALA A  77     -43.049  11.198  -6.635  1.00 19.91           H  
ATOM   1131  CA  ALA A  77     -41.710   9.591  -6.303  1.00 19.91           C  
ATOM   1132  HA  ALA A  77     -41.416   8.967  -7.147  1.00 19.91           H  
ATOM   1133  C   ALA A  77     -41.836   8.702  -5.060  1.00 19.91           C  
ATOM   1134  CB  ALA A  77     -40.668  10.707  -6.149  1.00 19.91           C  
ATOM   1135  HB1 ALA A  77     -39.692  10.271  -5.936  1.00 19.91           H  
ATOM   1136  HB2 ALA A  77     -40.603  11.282  -7.073  1.00 19.91           H  
ATOM   1137  HB3 ALA A  77     -40.945  11.373  -5.332  1.00 19.91           H  
ATOM   1138  O   ALA A  77     -41.653   9.148  -3.927  1.00 19.91           O  
ATOM   1139  N   ARG A  78     -42.192   7.429  -5.271  1.00 21.95           N  
ATOM   1140  H   ARG A  78     -42.473   7.185  -6.210  1.00 21.95           H  
ATOM   1141  CA  ARG A  78     -42.206   6.407  -4.226  1.00 21.95           C  
ATOM   1142  HA  ARG A  78     -42.825   6.745  -3.395  1.00 21.95           H  
ATOM   1143  C   ARG A  78     -40.779   6.272  -3.718  1.00 21.95           C  
ATOM   1144  CB  ARG A  78     -42.750   5.068  -4.757  1.00 21.95           C  
ATOM   1145  HB2 ARG A  78     -42.270   4.825  -5.705  1.00 21.95           H  
ATOM   1146  HB3 ARG A  78     -42.496   4.289  -4.039  1.00 21.95           H  
ATOM   1147  O   ARG A  78     -39.968   5.588  -4.336  1.00 21.95           O  
ATOM   1148  CG  ARG A  78     -44.275   5.080  -4.934  1.00 21.95           C  
ATOM   1149  HG2 ARG A  78     -44.740   5.367  -3.991  1.00 21.95           H  
ATOM   1150  HG3 ARG A  78     -44.553   5.802  -5.702  1.00 21.95           H  
ATOM   1151  CD  ARG A  78     -44.770   3.683  -5.334  1.00 21.95           C  
ATOM   1152  HD2 ARG A  78     -44.399   2.962  -4.606  1.00 21.95           H  
ATOM   1153  HD3 ARG A  78     -44.362   3.436  -6.314  1.00 21.95           H  
ATOM   1154  NE  ARG A  78     -46.244   3.616  -5.377  1.00 21.95           N  
ATOM   1155  HE  ARG A  78     -46.736   4.492  -5.269  1.00 21.95           H  
ATOM   1156  NH1 ARG A  78     -46.441   1.351  -5.722  1.00 21.95           N  
ATOM   1157 HH11 ARG A  78     -45.434   1.280  -5.762  1.00 21.95           H  
ATOM   1158 HH12 ARG A  78     -47.016   0.530  -5.840  1.00 21.95           H  
ATOM   1159  NH2 ARG A  78     -48.278   2.601  -5.542  1.00 21.95           N  
ATOM   1160 HH21 ARG A  78     -48.736   3.494  -5.429  1.00 21.95           H  
ATOM   1161 HH22 ARG A  78     -48.834   1.768  -5.678  1.00 21.95           H  
ATOM   1162  CZ  ARG A  78     -46.977   2.528  -5.546  1.00 21.95           C  
ATOM   1163  N   GLY A  79     -40.491   6.941  -2.603  1.00 22.52           N  
ATOM   1164  H   GLY A  79     -41.179   7.610  -2.288  1.00 22.52           H  
ATOM   1165  CA  GLY A  79     -39.200   6.938  -1.919  1.00 22.52           C  
ATOM   1166  HA2 GLY A  79     -38.406   7.129  -2.640  1.00 22.52           H  
ATOM   1167  HA3 GLY A  79     -39.183   7.723  -1.163  1.00 22.52           H  
ATOM   1168  C   GLY A  79     -38.927   5.601  -1.243  1.00 22.52           C  
ATOM   1169  O   GLY A  79     -38.721   5.559  -0.036  1.00 22.52           O  
ATOM   1170  N   GLY A  80     -38.998   4.509  -2.008  1.00 25.49           N  
ATOM   1171  H   GLY A  80     -39.137   4.644  -2.999  1.00 25.49           H  
ATOM   1172  CA  GLY A  80     -38.666   3.174  -1.546  1.00 25.49           C  
ATOM   1173  HA2 GLY A  80     -39.344   2.874  -0.747  1.00 25.49           H  
ATOM   1174  HA3 GLY A  80     -38.732   2.462  -2.369  1.00 25.49           H  
ATOM   1175  C   GLY A  80     -37.239   3.203  -1.039  1.00 25.49           C  
ATOM   1176  O   GLY A  80     -36.312   3.348  -1.835  1.00 25.49           O  
ATOM   1177  N   SER A  81     -37.092   3.126   0.284  1.00 28.35           N  
ATOM   1178  H   SER A  81     -37.911   3.181   0.873  1.00 28.35           H  
ATOM   1179  CA  SER A  81     -35.800   3.149   0.953  1.00 28.35           C  
ATOM   1180  HA  SER A  81     -35.383   4.153   0.877  1.00 28.35           H  
ATOM   1181  C   SER A  81     -34.909   2.116   0.274  1.00 28.35           C  
ATOM   1182  CB  SER A  81     -35.964   2.793   2.435  1.00 28.35           C  
ATOM   1183  HB2 SER A  81     -36.302   1.761   2.531  1.00 28.35           H  
ATOM   1184  HB3 SER A  81     -35.003   2.899   2.938  1.00 28.35           H  
ATOM   1185  O   SER A  81     -35.280   0.937   0.290  1.00 28.35           O  
ATOM   1186  OG  SER A  81     -36.917   3.648   3.037  1.00 28.35           O  
ATOM   1187  HG  SER A  81     -36.946   3.470   3.980  1.00 28.35           H  
ATOM   1188  N   PRO A  82     -33.791   2.514  -0.364  1.00 29.48           N  
ATOM   1189  CA  PRO A  82     -32.912   1.552  -0.999  1.00 29.48           C  
ATOM   1190  HA  PRO A  82     -33.454   0.972  -1.746  1.00 29.48           H  
ATOM   1191  C   PRO A  82     -32.414   0.636   0.111  1.00 29.48           C  
ATOM   1192  CB  PRO A  82     -31.808   2.368  -1.680  1.00 29.48           C  
ATOM   1193  HB2 PRO A  82     -30.843   1.862  -1.651  1.00 29.48           H  
ATOM   1194  HB3 PRO A  82     -32.097   2.571  -2.711  1.00 29.48           H  
ATOM   1195  O   PRO A  82     -31.664   1.073   0.986  1.00 29.48           O  
ATOM   1196  CG  PRO A  82     -31.786   3.681  -0.896  1.00 29.48           C  
ATOM   1197  HG2 PRO A  82     -31.156   3.571  -0.013  1.00 29.48           H  
ATOM   1198  HG3 PRO A  82     -31.442   4.513  -1.509  1.00 29.48           H  
ATOM   1199  CD  PRO A  82     -33.242   3.858  -0.466  1.00 29.48           C  
ATOM   1200  HD2 PRO A  82     -33.790   4.414  -1.228  1.00 29.48           H  
ATOM   1201  HD3 PRO A  82     -33.280   4.383   0.489  1.00 29.48           H  
ATOM   1202  N   LEU A  83     -32.910  -0.606   0.116  1.00 31.42           N  
ATOM   1203  H   LEU A  83     -33.614  -0.846  -0.568  1.00 31.42           H  
ATOM   1204  CA  LEU A  83     -32.504  -1.606   1.092  1.00 31.42           C  
ATOM   1205  HA  LEU A  83     -32.858  -1.289   2.073  1.00 31.42           H  
ATOM   1206  C   LEU A  83     -30.975  -1.639   1.071  1.00 31.42           C  
ATOM   1207  CB  LEU A  83     -33.093  -2.985   0.734  1.00 31.42           C  
ATOM   1208  HB2 LEU A  83     -33.017  -3.124  -0.344  1.00 31.42           H  
ATOM   1209  HB3 LEU A  83     -32.489  -3.762   1.203  1.00 31.42           H  
ATOM   1210  O   LEU A  83     -30.415  -1.742  -0.027  1.00 31.42           O  
ATOM   1211  CG  LEU A  83     -34.553  -3.172   1.179  1.00 31.42           C  
ATOM   1212  HG  LEU A  83     -35.136  -2.292   0.906  1.00 31.42           H  
ATOM   1213  CD1 LEU A  83     -35.161  -4.389   0.482  1.00 31.42           C  
ATOM   1214 HD11 LEU A  83     -35.147  -4.239  -0.597  1.00 31.42           H  
ATOM   1215 HD12 LEU A  83     -36.195  -4.519   0.802  1.00 31.42           H  
ATOM   1216 HD13 LEU A  83     -34.592  -5.285   0.729  1.00 31.42           H  
ATOM   1217  CD2 LEU A  83     -34.655  -3.397   2.691  1.00 31.42           C  
ATOM   1218 HD21 LEU A  83     -35.697  -3.551   2.969  1.00 31.42           H  
ATOM   1219 HD22 LEU A  83     -34.283  -2.526   3.230  1.00 31.42           H  
ATOM   1220 HD23 LEU A  83     -34.076  -4.274   2.981  1.00 31.42           H  
ATOM   1221  N   PRO A  84     -30.296  -1.504   2.227  1.00 35.36           N  
ATOM   1222  CA  PRO A  84     -28.849  -1.595   2.264  1.00 35.36           C  
ATOM   1223  HA  PRO A  84     -28.408  -0.810   1.650  1.00 35.36           H  
ATOM   1224  C   PRO A  84     -28.480  -2.963   1.698  1.00 35.36           C  
ATOM   1225  CB  PRO A  84     -28.442  -1.386   3.726  1.00 35.36           C  
ATOM   1226  HB2 PRO A  84     -27.586  -1.999   4.007  1.00 35.36           H  
ATOM   1227  HB3 PRO A  84     -28.223  -0.332   3.890  1.00 35.36           H  
ATOM   1228  O   PRO A  84     -28.767  -3.998   2.300  1.00 35.36           O  
ATOM   1229  CG  PRO A  84     -29.696  -1.769   4.512  1.00 35.36           C  
ATOM   1230  HG2 PRO A  84     -29.712  -2.847   4.673  1.00 35.36           H  
ATOM   1231  HG3 PRO A  84     -29.756  -1.240   5.463  1.00 35.36           H  
ATOM   1232  CD  PRO A  84     -30.835  -1.376   3.573  1.00 35.36           C  
ATOM   1233  HD2 PRO A  84     -31.684  -2.041   3.732  1.00 35.36           H  
ATOM   1234  HD3 PRO A  84     -31.123  -0.340   3.748  1.00 35.36           H  
ATOM   1235  N   GLY A  85     -27.937  -2.942   0.478  1.00 34.79           N  
ATOM   1236  H   GLY A  85     -27.882  -2.050   0.008  1.00 34.79           H  
ATOM   1237  CA  GLY A  85     -27.598  -4.144  -0.268  1.00 34.79           C  
ATOM   1238  HA2 GLY A  85     -28.501  -4.734  -0.420  1.00 34.79           H  
ATOM   1239  HA3 GLY A  85     -27.184  -3.869  -1.238  1.00 34.79           H  
ATOM   1240  C   GLY A  85     -26.575  -4.990   0.492  1.00 34.79           C  
ATOM   1241  O   GLY A  85     -26.024  -4.529   1.492  1.00 34.79           O  
ATOM   1242  N   PRO A  86     -26.305  -6.219   0.030  1.00 37.28           N  
ATOM   1243  CA  PRO A  86     -25.539  -7.223   0.767  1.00 37.28           C  
ATOM   1244  HA  PRO A  86     -26.074  -7.468   1.685  1.00 37.28           H  
ATOM   1245  C   PRO A  86     -24.128  -6.741   1.159  1.00 37.28           C  
ATOM   1246  CB  PRO A  86     -25.547  -8.467  -0.129  1.00 37.28           C  
ATOM   1247  HB2 PRO A  86     -26.373  -9.116   0.161  1.00 37.28           H  
ATOM   1248  HB3 PRO A  86     -24.609  -9.019  -0.075  1.00 37.28           H  
ATOM   1249  O   PRO A  86     -23.150  -6.913   0.439  1.00 37.28           O  
ATOM   1250  CG  PRO A  86     -25.815  -7.911  -1.530  1.00 37.28           C  
ATOM   1251  HG2 PRO A  86     -26.301  -8.642  -2.177  1.00 37.28           H  
ATOM   1252  HG3 PRO A  86     -24.884  -7.555  -1.971  1.00 37.28           H  
ATOM   1253  CD  PRO A  86     -26.739  -6.738  -1.254  1.00 37.28           C  
ATOM   1254  HD2 PRO A  86     -26.644  -5.998  -2.048  1.00 37.28           H  
ATOM   1255  HD3 PRO A  86     -27.769  -7.088  -1.178  1.00 37.28           H  
ATOM   1256  N   ALA A  87     -24.033  -6.131   2.342  1.00 49.08           N  
ATOM   1257  H   ALA A  87     -24.904  -5.844   2.764  1.00 49.08           H  
ATOM   1258  CA  ALA A  87     -22.806  -5.577   2.910  1.00 49.08           C  
ATOM   1259  HA  ALA A  87     -22.201  -5.155   2.106  1.00 49.08           H  
ATOM   1260  C   ALA A  87     -21.950  -6.643   3.619  1.00 49.08           C  
ATOM   1261  CB  ALA A  87     -23.212  -4.443   3.861  1.00 49.08           C  
ATOM   1262  HB1 ALA A  87     -23.813  -4.837   4.681  1.00 49.08           H  
ATOM   1263  HB2 ALA A  87     -23.789  -3.694   3.319  1.00 49.08           H  
ATOM   1264  HB3 ALA A  87     -22.318  -3.973   4.271  1.00 49.08           H  
ATOM   1265  O   ALA A  87     -20.766  -6.424   3.877  1.00 49.08           O  
ATOM   1266  N   GLN A  88     -22.547  -7.803   3.918  1.00 60.01           N  
ATOM   1267  H   GLN A  88     -23.507  -7.918   3.626  1.00 60.01           H  
ATOM   1268  CA  GLN A  88     -21.931  -8.897   4.672  1.00 60.01           C  
ATOM   1269  HA  GLN A  88     -21.681  -8.519   5.663  1.00 60.01           H  
ATOM   1270  C   GLN A  88     -20.607  -9.417   4.074  1.00 60.01           C  
ATOM   1271  CB  GLN A  88     -22.938 -10.048   4.855  1.00 60.01           C  
ATOM   1272  HB2 GLN A  88     -23.335 -10.354   3.887  1.00 60.01           H  
ATOM   1273  HB3 GLN A  88     -22.413 -10.901   5.286  1.00 60.01           H  
ATOM   1274  O   GLN A  88     -19.652  -9.529   4.846  1.00 60.01           O  
ATOM   1275  CG  GLN A  88     -24.108  -9.691   5.787  1.00 60.01           C  
ATOM   1276  HG2 GLN A  88     -23.709  -9.420   6.765  1.00 60.01           H  
ATOM   1277  HG3 GLN A  88     -24.654  -8.836   5.390  1.00 60.01           H  
ATOM   1278  CD  GLN A  88     -25.092 -10.848   5.958  1.00 60.01           C  
ATOM   1279  NE2 GLN A  88     -25.857 -10.879   7.027  1.00 60.01           N  
ATOM   1280 HE21 GLN A  88     -25.764 -10.191   7.761  1.00 60.01           H  
ATOM   1281 HE22 GLN A  88     -26.467 -11.680   7.094  1.00 60.01           H  
ATOM   1282  OE1 GLN A  88     -25.219 -11.730   5.130  1.00 60.01           O  
ATOM   1283  N   PRO A  89     -20.470  -9.675   2.751  1.00 69.63           N  
ATOM   1284  CA  PRO A  89     -19.246 -10.282   2.216  1.00 69.63           C  
ATOM   1285  HA  PRO A  89     -19.067 -11.225   2.733  1.00 69.63           H  
ATOM   1286  C   PRO A  89     -18.014  -9.385   2.390  1.00 69.63           C  
ATOM   1287  CB  PRO A  89     -19.530 -10.574   0.734  1.00 69.63           C  
ATOM   1288  HB2 PRO A  89     -19.080 -11.515   0.418  1.00 69.63           H  
ATOM   1289  HB3 PRO A  89     -19.171  -9.756   0.110  1.00 69.63           H  
ATOM   1290  O   PRO A  89     -16.924  -9.863   2.698  1.00 69.63           O  
ATOM   1291  CG  PRO A  89     -21.054 -10.629   0.655  1.00 69.63           C  
ATOM   1292  HG2 PRO A  89     -21.422 -10.382  -0.340  1.00 69.63           H  
ATOM   1293  HG3 PRO A  89     -21.404 -11.615   0.962  1.00 69.63           H  
ATOM   1294  CD  PRO A  89     -21.468  -9.588   1.690  1.00 69.63           C  
ATOM   1295  HD2 PRO A  89     -22.480  -9.798   2.034  1.00 69.63           H  
ATOM   1296  HD3 PRO A  89     -21.424  -8.595   1.241  1.00 69.63           H  
ATOM   1297  N   VAL A  90     -18.189  -8.064   2.250  1.00 76.50           N  
ATOM   1298  H   VAL A  90     -19.121  -7.725   2.060  1.00 76.50           H  
ATOM   1299  CA  VAL A  90     -17.098  -7.092   2.424  1.00 76.50           C  
ATOM   1300  HA  VAL A  90     -16.230  -7.449   1.869  1.00 76.50           H  
ATOM   1301  C   VAL A  90     -16.679  -7.012   3.892  1.00 76.50           C  
ATOM   1302  CB  VAL A  90     -17.475  -5.702   1.875  1.00 76.50           C  
ATOM   1303  HB  VAL A  90     -18.321  -5.309   2.438  1.00 76.50           H  
ATOM   1304  O   VAL A  90     -15.486  -7.041   4.174  1.00 76.50           O  
ATOM   1305  CG1 VAL A  90     -16.308  -4.711   1.986  1.00 76.50           C  
ATOM   1306 HG11 VAL A  90     -16.043  -4.553   3.031  1.00 76.50           H  
ATOM   1307 HG12 VAL A  90     -15.435  -5.094   1.457  1.00 76.50           H  
ATOM   1308 HG13 VAL A  90     -16.592  -3.747   1.564  1.00 76.50           H  
ATOM   1309  CG2 VAL A  90     -17.870  -5.778   0.392  1.00 76.50           C  
ATOM   1310 HG21 VAL A  90     -17.056  -6.213  -0.188  1.00 76.50           H  
ATOM   1311 HG22 VAL A  90     -18.763  -6.391   0.270  1.00 76.50           H  
ATOM   1312 HG23 VAL A  90     -18.091  -4.778   0.017  1.00 76.50           H  
ATOM   1313  N   ALA A  91     -17.636  -6.978   4.825  1.00 80.23           N  
ATOM   1314  H   ALA A  91     -18.604  -6.996   4.537  1.00 80.23           H  
ATOM   1315  CA  ALA A  91     -17.343  -6.945   6.259  1.00 80.23           C  
ATOM   1316  HA  ALA A  91     -16.701  -6.088   6.464  1.00 80.23           H  
ATOM   1317  C   ALA A  91     -16.587  -8.202   6.733  1.00 80.23           C  
ATOM   1318  CB  ALA A  91     -18.663  -6.755   7.016  1.00 80.23           C  
ATOM   1319  HB1 ALA A  91     -18.462  -6.686   8.085  1.00 80.23           H  
ATOM   1320  HB2 ALA A  91     -19.327  -7.599   6.831  1.00 80.23           H  
ATOM   1321  HB3 ALA A  91     -19.149  -5.836   6.687  1.00 80.23           H  
ATOM   1322  O   ALA A  91     -15.635  -8.095   7.505  1.00 80.23           O  
ATOM   1323  N   GLN A  92     -16.959  -9.386   6.233  1.00 83.26           N  
ATOM   1324  H   GLN A  92     -17.765  -9.425   5.625  1.00 83.26           H  
ATOM   1325  CA  GLN A  92     -16.258 -10.637   6.538  1.00 83.26           C  
ATOM   1326  HA  GLN A  92     -16.187 -10.739   7.621  1.00 83.26           H  
ATOM   1327  C   GLN A  92     -14.826 -10.647   5.983  1.00 83.26           C  
ATOM   1328  CB  GLN A  92     -17.086 -11.812   5.996  1.00 83.26           C  
ATOM   1329  HB2 GLN A  92     -18.070 -11.778   6.463  1.00 83.26           H  
ATOM   1330  HB3 GLN A  92     -17.212 -11.704   4.919  1.00 83.26           H  
ATOM   1331  O   GLN A  92     -13.893 -11.006   6.700  1.00 83.26           O  
ATOM   1332  CG  GLN A  92     -16.438 -13.177   6.290  1.00 83.26           C  
ATOM   1333  HG2 GLN A  92     -16.230 -13.259   7.357  1.00 83.26           H  
ATOM   1334  HG3 GLN A  92     -15.496 -13.257   5.749  1.00 83.26           H  
ATOM   1335  CD  GLN A  92     -17.322 -14.353   5.882  1.00 83.26           C  
ATOM   1336  NE2 GLN A  92     -16.792 -15.555   5.853  1.00 83.26           N  
ATOM   1337 HE21 GLN A  92     -15.795 -15.684   5.950  1.00 83.26           H  
ATOM   1338 HE22 GLN A  92     -17.388 -16.281   5.482  1.00 83.26           H  
ATOM   1339  OE1 GLN A  92     -18.499 -14.223   5.596  1.00 83.26           O  
ATOM   1340  N   LEU A  93     -14.640 -10.222   4.729  1.00 85.94           N  
ATOM   1341  H   LEU A  93     -15.449  -9.962   4.184  1.00 85.94           H  
ATOM   1342  CA  LEU A  93     -13.326 -10.155   4.084  1.00 85.94           C  
ATOM   1343  HA  LEU A  93     -12.869 -11.143   4.143  1.00 85.94           H  
ATOM   1344  C   LEU A  93     -12.384  -9.159   4.783  1.00 85.94           C  
ATOM   1345  CB  LEU A  93     -13.567  -9.786   2.609  1.00 85.94           C  
ATOM   1346  HB2 LEU A  93     -14.268 -10.504   2.183  1.00 85.94           H  
ATOM   1347  HB3 LEU A  93     -14.034  -8.802   2.573  1.00 85.94           H  
ATOM   1348  O   LEU A  93     -11.180  -9.402   4.898  1.00 85.94           O  
ATOM   1349  CG  LEU A  93     -12.308  -9.759   1.729  1.00 85.94           C  
ATOM   1350  HG  LEU A  93     -11.594  -9.043   2.137  1.00 85.94           H  
ATOM   1351  CD1 LEU A  93     -11.632 -11.128   1.638  1.00 85.94           C  
ATOM   1352 HD11 LEU A  93     -11.277 -11.440   2.620  1.00 85.94           H  
ATOM   1353 HD12 LEU A  93     -12.339 -11.867   1.261  1.00 85.94           H  
ATOM   1354 HD13 LEU A  93     -10.772 -11.078   0.970  1.00 85.94           H  
ATOM   1355  CD2 LEU A  93     -12.698  -9.303   0.321  1.00 85.94           C  
ATOM   1356 HD21 LEU A  93     -11.827  -9.300  -0.336  1.00 85.94           H  
ATOM   1357 HD22 LEU A  93     -13.447  -9.978  -0.091  1.00 85.94           H  
ATOM   1358 HD23 LEU A  93     -13.111  -8.295   0.366  1.00 85.94           H  
ATOM   1359  N   ASP A  94     -12.933  -8.050   5.274  1.00 88.22           N  
ATOM   1360  H   ASP A  94     -13.914  -7.888   5.098  1.00 88.22           H  
ATOM   1361  CA  ASP A  94     -12.198  -7.003   5.978  1.00 88.22           C  
ATOM   1362  HA  ASP A  94     -11.287  -6.787   5.419  1.00 88.22           H  
ATOM   1363  C   ASP A  94     -11.779  -7.437   7.396  1.00 88.22           C  
ATOM   1364  CB  ASP A  94     -13.081  -5.749   5.975  1.00 88.22           C  
ATOM   1365  HB2 ASP A  94     -13.898  -5.871   6.685  1.00 88.22           H  
ATOM   1366  HB3 ASP A  94     -13.507  -5.619   4.980  1.00 88.22           H  
ATOM   1367  O   ASP A  94     -10.608  -7.319   7.765  1.00 88.22           O  
ATOM   1368  CG  ASP A  94     -12.301  -4.480   6.277  1.00 88.22           C  
ATOM   1369  OD1 ASP A  94     -11.166  -4.362   5.765  1.00 88.22           O  
ATOM   1370  OD2 ASP A  94     -12.872  -3.593   6.938  1.00 88.22           O  
ATOM   1371  N   LEU A  95     -12.692  -8.063   8.153  1.00 87.57           N  
ATOM   1372  H   LEU A  95     -13.637  -8.128   7.803  1.00 87.57           H  
ATOM   1373  CA  LEU A  95     -12.380  -8.693   9.443  1.00 87.57           C  
ATOM   1374  HA  LEU A  95     -11.940  -7.945  10.103  1.00 87.57           H  
ATOM   1375  C   LEU A  95     -11.335  -9.807   9.302  1.00 87.57           C  
ATOM   1376  CB  LEU A  95     -13.666  -9.253  10.079  1.00 87.57           C  
ATOM   1377  HB2 LEU A  95     -14.225  -9.791   9.314  1.00 87.57           H  
ATOM   1378  HB3 LEU A  95     -13.393  -9.971  10.853  1.00 87.57           H  
ATOM   1379  O   LEU A  95     -10.396  -9.866  10.095  1.00 87.57           O  
ATOM   1380  CG  LEU A  95     -14.570  -8.185  10.718  1.00 87.57           C  
ATOM   1381  HG  LEU A  95     -14.747  -7.377  10.008  1.00 87.57           H  
ATOM   1382  CD1 LEU A  95     -15.913  -8.813  11.090  1.00 87.57           C  
ATOM   1383 HD11 LEU A  95     -15.765  -9.617  11.811  1.00 87.57           H  
ATOM   1384 HD12 LEU A  95     -16.391  -9.207  10.192  1.00 87.57           H  
ATOM   1385 HD13 LEU A  95     -16.564  -8.055  11.525  1.00 87.57           H  
ATOM   1386  CD2 LEU A  95     -13.954  -7.599  11.993  1.00 87.57           C  
ATOM   1387 HD21 LEU A  95     -13.748  -8.390  12.713  1.00 87.57           H  
ATOM   1388 HD22 LEU A  95     -14.648  -6.885  12.437  1.00 87.57           H  
ATOM   1389 HD23 LEU A  95     -13.025  -7.077  11.765  1.00 87.57           H  
ATOM   1390  N   GLN A  96     -11.442 -10.655   8.276  1.00 91.58           N  
ATOM   1391  H   GLN A  96     -12.248 -10.596   7.671  1.00 91.58           H  
ATOM   1392  CA  GLN A  96     -10.443 -11.696   8.028  1.00 91.58           C  
ATOM   1393  HA  GLN A  96     -10.326 -12.259   8.954  1.00 91.58           H  
ATOM   1394  C   GLN A  96      -9.069 -11.089   7.697  1.00 91.58           C  
ATOM   1395  CB  GLN A  96     -10.959 -12.651   6.938  1.00 91.58           C  
ATOM   1396  HB2 GLN A  96     -11.037 -12.118   5.991  1.00 91.58           H  
ATOM   1397  HB3 GLN A  96     -11.954 -13.000   7.216  1.00 91.58           H  
ATOM   1398  O   GLN A  96      -8.060 -11.483   8.280  1.00 91.58           O  
ATOM   1399  CG  GLN A  96     -10.050 -13.875   6.752  1.00 91.58           C  
ATOM   1400  HG2 GLN A  96     -10.513 -14.558   6.040  1.00 91.58           H  
ATOM   1401  HG3 GLN A  96      -9.100 -13.551   6.328  1.00 91.58           H  
ATOM   1402  CD  GLN A  96      -9.789 -14.635   8.053  1.00 91.58           C  
ATOM   1403  NE2 GLN A  96      -8.564 -15.033   8.297  1.00 91.58           N  
ATOM   1404 HE21 GLN A  96      -7.811 -14.769   7.678  1.00 91.58           H  
ATOM   1405 HE22 GLN A  96      -8.363 -15.524   9.157  1.00 91.58           H  
ATOM   1406  OE1 GLN A  96     -10.663 -14.823   8.894  1.00 91.58           O  
ATOM   1407  N   THR A  97      -9.030 -10.040   6.868  1.00 92.46           N  
ATOM   1408  H   THR A  97      -9.894  -9.742   6.437  1.00 92.46           H  
ATOM   1409  CA  THR A  97      -7.792  -9.292   6.584  1.00 92.46           C  
ATOM   1410  HA  THR A  97      -7.061  -9.991   6.177  1.00 92.46           H  
ATOM   1411  C   THR A  97      -7.187  -8.685   7.862  1.00 92.46           C  
ATOM   1412  CB  THR A  97      -8.043  -8.193   5.535  1.00 92.46           C  
ATOM   1413  HB  THR A  97      -8.733  -7.450   5.935  1.00 92.46           H  
ATOM   1414  O   THR A  97      -5.963  -8.696   8.035  1.00 92.46           O  
ATOM   1415  CG2 THR A  97      -6.752  -7.495   5.100  1.00 92.46           C  
ATOM   1416 HG21 THR A  97      -6.289  -6.999   5.952  1.00 92.46           H  
ATOM   1417 HG22 THR A  97      -6.058  -8.225   4.683  1.00 92.46           H  
ATOM   1418 HG23 THR A  97      -6.987  -6.743   4.347  1.00 92.46           H  
ATOM   1419  OG1 THR A  97      -8.589  -8.740   4.353  1.00 92.46           O  
ATOM   1420  HG1 THR A  97      -9.491  -9.002   4.550  1.00 92.46           H  
ATOM   1421  N   PHE A  98      -8.016  -8.194   8.792  1.00 93.61           N  
ATOM   1422  H   PHE A  98      -9.005  -8.158   8.590  1.00 93.61           H  
ATOM   1423  CA  PHE A  98      -7.555  -7.710  10.096  1.00 93.61           C  
ATOM   1424  HA  PHE A  98      -6.731  -7.017   9.924  1.00 93.61           H  
ATOM   1425  C   PHE A  98      -6.994  -8.828  10.987  1.00 93.61           C  
ATOM   1426  CB  PHE A  98      -8.671  -6.937  10.811  1.00 93.61           C  
ATOM   1427  HB2 PHE A  98      -9.034  -6.138  10.164  1.00 93.61           H  
ATOM   1428  HB3 PHE A  98      -9.511  -7.604  11.003  1.00 93.61           H  
ATOM   1429  O   PHE A  98      -5.932  -8.633  11.582  1.00 93.61           O  
ATOM   1430  CG  PHE A  98      -8.205  -6.337  12.124  1.00 93.61           C  
ATOM   1431  CD1 PHE A  98      -8.468  -7.003  13.336  1.00 93.61           C  
ATOM   1432  HD1 PHE A  98      -9.030  -7.926  13.337  1.00 93.61           H  
ATOM   1433  CD2 PHE A  98      -7.482  -5.128  12.139  1.00 93.61           C  
ATOM   1434  HD2 PHE A  98      -7.307  -4.590  11.219  1.00 93.61           H  
ATOM   1435  CE1 PHE A  98      -8.001  -6.471  14.551  1.00 93.61           C  
ATOM   1436  HE1 PHE A  98      -8.216  -6.985  15.476  1.00 93.61           H  
ATOM   1437  CE2 PHE A  98      -7.030  -4.588  13.355  1.00 93.61           C  
ATOM   1438  HE2 PHE A  98      -6.532  -3.630  13.373  1.00 93.61           H  
ATOM   1439  CZ  PHE A  98      -7.276  -5.267  14.559  1.00 93.61           C  
ATOM   1440  HZ  PHE A  98      -6.932  -4.847  15.493  1.00 93.61           H  
ATOM   1441  N   ARG A  99      -7.634 -10.003  11.041  1.00 94.06           N  
ATOM   1442  H   ARG A  99      -8.509 -10.086  10.544  1.00 94.06           H  
ATOM   1443  CA  ARG A  99      -7.125 -11.181  11.773  1.00 94.06           C  
ATOM   1444  HA  ARG A  99      -6.989 -10.928  12.825  1.00 94.06           H  
ATOM   1445  C   ARG A  99      -5.763 -11.634  11.260  1.00 94.06           C  
ATOM   1446  CB  ARG A  99      -8.126 -12.341  11.660  1.00 94.06           C  
ATOM   1447  HB2 ARG A  99      -8.413 -12.483  10.618  1.00 94.06           H  
ATOM   1448  HB3 ARG A  99      -7.654 -13.259  12.010  1.00 94.06           H  
ATOM   1449  O   ARG A  99      -4.843 -11.845  12.050  1.00 94.06           O  
ATOM   1450  CG  ARG A  99      -9.369 -12.089  12.509  1.00 94.06           C  
ATOM   1451  HG2 ARG A  99      -9.086 -12.105  13.561  1.00 94.06           H  
ATOM   1452  HG3 ARG A  99      -9.792 -11.111  12.279  1.00 94.06           H  
ATOM   1453  CD  ARG A  99     -10.427 -13.161  12.250  1.00 94.06           C  
ATOM   1454  HD2 ARG A  99     -10.034 -14.138  12.532  1.00 94.06           H  
ATOM   1455  HD3 ARG A  99     -10.676 -13.165  11.189  1.00 94.06           H  
ATOM   1456  NE  ARG A  99     -11.606 -12.848  13.057  1.00 94.06           N  
ATOM   1457  HE  ARG A  99     -11.425 -12.377  13.932  1.00 94.06           H  
ATOM   1458  NH1 ARG A  99     -13.284 -13.592  11.689  1.00 94.06           N  
ATOM   1459 HH11 ARG A  99     -14.268 -13.648  11.470  1.00 94.06           H  
ATOM   1460 HH12 ARG A  99     -12.588 -14.044  11.113  1.00 94.06           H  
ATOM   1461  NH2 ARG A  99     -13.734 -12.301  13.477  1.00 94.06           N  
ATOM   1462 HH21 ARG A  99     -13.328 -11.632  14.115  1.00 94.06           H  
ATOM   1463 HH22 ARG A  99     -14.722 -12.271  13.269  1.00 94.06           H  
ATOM   1464  CZ  ARG A  99     -12.873 -12.927  12.734  1.00 94.06           C  
ATOM   1465  N   ASP A 100      -5.620 -11.735   9.942  1.00 94.54           N  
ATOM   1466  H   ASP A 100      -6.444 -11.608   9.371  1.00 94.54           H  
ATOM   1467  CA  ASP A 100      -4.410 -12.261   9.308  1.00 94.54           C  
ATOM   1468  HA  ASP A 100      -4.115 -13.178   9.818  1.00 94.54           H  
ATOM   1469  C   ASP A 100      -3.219 -11.298   9.399  1.00 94.54           C  
ATOM   1470  CB  ASP A 100      -4.721 -12.598   7.843  1.00 94.54           C  
ATOM   1471  HB2 ASP A 100      -3.784 -12.806   7.326  1.00 94.54           H  
ATOM   1472  HB3 ASP A 100      -5.187 -11.738   7.362  1.00 94.54           H  
ATOM   1473  O   ASP A 100      -2.080 -11.726   9.624  1.00 94.54           O  
ATOM   1474  CG  ASP A 100      -5.621 -13.828   7.709  1.00 94.54           C  
ATOM   1475  OD1 ASP A 100      -5.436 -14.776   8.503  1.00 94.54           O  
ATOM   1476  OD2 ASP A 100      -6.448 -13.854   6.774  1.00 94.54           O  
ATOM   1477  N   TYR A 101      -3.470  -9.993   9.236  1.00 94.69           N  
ATOM   1478  H   TYR A 101      -4.420  -9.732   9.014  1.00 94.69           H  
ATOM   1479  CA  TYR A 101      -2.407  -9.002   9.046  1.00 94.69           C  
ATOM   1480  HA  TYR A 101      -1.444  -9.492   9.188  1.00 94.69           H  
ATOM   1481  C   TYR A 101      -2.411  -7.839  10.040  1.00 94.69           C  
ATOM   1482  CB  TYR A 101      -2.444  -8.515   7.590  1.00 94.69           C  
ATOM   1483  HB2 TYR A 101      -3.424  -8.095   7.367  1.00 94.69           H  
ATOM   1484  HB3 TYR A 101      -1.707  -7.722   7.462  1.00 94.69           H  
ATOM   1485  O   TYR A 101      -1.336  -7.288  10.296  1.00 94.69           O  
ATOM   1486  CG  TYR A 101      -2.110  -9.614   6.600  1.00 94.69           C  
ATOM   1487  CD1 TYR A 101      -0.808 -10.150   6.587  1.00 94.69           C  
ATOM   1488  HD1 TYR A 101      -0.062  -9.754   7.260  1.00 94.69           H  
ATOM   1489  CD2 TYR A 101      -3.099 -10.146   5.750  1.00 94.69           C  
ATOM   1490  HD2 TYR A 101      -4.109  -9.767   5.788  1.00 94.69           H  
ATOM   1491  CE1 TYR A 101      -0.492 -11.220   5.732  1.00 94.69           C  
ATOM   1492  HE1 TYR A 101       0.506 -11.634   5.741  1.00 94.69           H  
ATOM   1493  CE2 TYR A 101      -2.779 -11.201   4.872  1.00 94.69           C  
ATOM   1494  HE2 TYR A 101      -3.542 -11.622   4.234  1.00 94.69           H  
ATOM   1495  OH  TYR A 101      -1.119 -12.729   3.996  1.00 94.69           O  
ATOM   1496  HH  TYR A 101      -0.252 -13.056   4.247  1.00 94.69           H  
ATOM   1497  CZ  TYR A 101      -1.473 -11.734   4.856  1.00 94.69           C  
ATOM   1498  N   GLY A 102      -3.543  -7.494  10.658  1.00 94.17           N  
ATOM   1499  H   GLY A 102      -4.358  -8.074  10.518  1.00 94.17           H  
ATOM   1500  CA  GLY A 102      -3.728  -6.281  11.467  1.00 94.17           C  
ATOM   1501  HA2 GLY A 102      -3.741  -5.413  10.809  1.00 94.17           H  
ATOM   1502  HA3 GLY A 102      -4.694  -6.343  11.968  1.00 94.17           H  
ATOM   1503  C   GLY A 102      -2.655  -6.068  12.538  1.00 94.17           C  
ATOM   1504  O   GLY A 102      -2.069  -4.987  12.607  1.00 94.17           O  
ATOM   1505  N   GLN A 103      -2.320  -7.109  13.306  1.00 94.02           N  
ATOM   1506  H   GLN A 103      -2.852  -7.961  13.198  1.00 94.02           H  
ATOM   1507  CA  GLN A 103      -1.274  -7.047  14.338  1.00 94.02           C  
ATOM   1508  HA  GLN A 103      -1.447  -6.162  14.951  1.00 94.02           H  
ATOM   1509  C   GLN A 103       0.142  -6.883  13.761  1.00 94.02           C  
ATOM   1510  CB  GLN A 103      -1.358  -8.297  15.236  1.00 94.02           C  
ATOM   1511  HB2 GLN A 103      -0.468  -8.348  15.863  1.00 94.02           H  
ATOM   1512  HB3 GLN A 103      -1.379  -9.191  14.612  1.00 94.02           H  
ATOM   1513  O   GLN A 103       0.917  -6.052  14.235  1.00 94.02           O  
ATOM   1514  CG  GLN A 103      -2.598  -8.287  16.149  1.00 94.02           C  
ATOM   1515  HG2 GLN A 103      -3.501  -8.257  15.538  1.00 94.02           H  
ATOM   1516  HG3 GLN A 103      -2.620  -9.208  16.732  1.00 94.02           H  
ATOM   1517  CD  GLN A 103      -2.609  -7.107  17.120  1.00 94.02           C  
ATOM   1518  NE2 GLN A 103      -3.756  -6.698  17.610  1.00 94.02           N  
ATOM   1519 HE21 GLN A 103      -4.623  -7.172  17.399  1.00 94.02           H  
ATOM   1520 HE22 GLN A 103      -3.714  -5.886  18.209  1.00 94.02           H  
ATOM   1521  OE1 GLN A 103      -1.588  -6.515  17.429  1.00 94.02           O  
ATOM   1522  N   SER A 104       0.484  -7.614  12.692  1.00 94.63           N  
ATOM   1523  H   SER A 104      -0.210  -8.230  12.294  1.00 94.63           H  
ATOM   1524  CA  SER A 104       1.797  -7.473  12.037  1.00 94.63           C  
ATOM   1525  HA  SER A 104       2.568  -7.578  12.800  1.00 94.63           H  
ATOM   1526  C   SER A 104       1.983  -6.087  11.409  1.00 94.63           C  
ATOM   1527  CB  SER A 104       2.013  -8.591  11.010  1.00 94.63           C  
ATOM   1528  HB2 SER A 104       1.887  -9.552  11.508  1.00 94.63           H  
ATOM   1529  HB3 SER A 104       3.039  -8.533  10.645  1.00 94.63           H  
ATOM   1530  O   SER A 104       3.041  -5.470  11.540  1.00 94.63           O  
ATOM   1531  OG  SER A 104       1.135  -8.533   9.899  1.00 94.63           O  
ATOM   1532  HG  SER A 104       0.283  -8.165  10.146  1.00 94.63           H  
ATOM   1533  N   CYS A 105       0.915  -5.555  10.817  1.00 93.89           N  
ATOM   1534  H   CYS A 105       0.079  -6.117  10.746  1.00 93.89           H  
ATOM   1535  CA  CYS A 105       0.867  -4.227  10.229  1.00 93.89           C  
ATOM   1536  HA  CYS A 105       1.710  -4.108   9.549  1.00 93.89           H  
ATOM   1537  C   CYS A 105       0.969  -3.118  11.287  1.00 93.89           C  
ATOM   1538  CB  CYS A 105      -0.439  -4.140   9.436  1.00 93.89           C  
ATOM   1539  HB2 CYS A 105      -1.283  -4.414  10.070  1.00 93.89           H  
ATOM   1540  HB3 CYS A 105      -0.590  -3.121   9.079  1.00 93.89           H  
ATOM   1541  O   CYS A 105       1.639  -2.112  11.040  1.00 93.89           O  
ATOM   1542  SG  CYS A 105      -0.346  -5.277   8.021  1.00 93.89           S  
ATOM   1543  HG  CYS A 105       0.898  -5.720   8.228  1.00 93.89           H  
ATOM   1544  N   TYR A 106       0.350  -3.301  12.462  1.00 94.85           N  
ATOM   1545  H   TYR A 106      -0.231  -4.117  12.587  1.00 94.85           H  
ATOM   1546  CA  TYR A 106       0.491  -2.387  13.598  1.00 94.85           C  
ATOM   1547  HA  TYR A 106       0.261  -1.373  13.269  1.00 94.85           H  
ATOM   1548  C   TYR A 106       1.923  -2.365  14.120  1.00 94.85           C  
ATOM   1549  CB  TYR A 106      -0.497  -2.744  14.711  1.00 94.85           C  
ATOM   1550  HB2 TYR A 106      -0.372  -3.788  14.996  1.00 94.85           H  
ATOM   1551  HB3 TYR A 106      -1.502  -2.627  14.304  1.00 94.85           H  
ATOM   1552  O   TYR A 106       2.521  -1.293  14.154  1.00 94.85           O  
ATOM   1553  CG  TYR A 106      -0.373  -1.868  15.947  1.00 94.85           C  
ATOM   1554  CD1 TYR A 106       0.245  -2.365  17.114  1.00 94.85           C  
ATOM   1555  HD1 TYR A 106       0.606  -3.382  17.142  1.00 94.85           H  
ATOM   1556  CD2 TYR A 106      -0.885  -0.555  15.934  1.00 94.85           C  
ATOM   1557  HD2 TYR A 106      -1.396  -0.185  15.057  1.00 94.85           H  
ATOM   1558  CE1 TYR A 106       0.346  -1.557  18.266  1.00 94.85           C  
ATOM   1559  HE1 TYR A 106       0.791  -1.951  19.167  1.00 94.85           H  
ATOM   1560  CE2 TYR A 106      -0.776   0.256  17.082  1.00 94.85           C  
ATOM   1561  HE2 TYR A 106      -1.202   1.248  17.108  1.00 94.85           H  
ATOM   1562  OH  TYR A 106      -0.093   0.557  19.351  1.00 94.85           O  
ATOM   1563  HH  TYR A 106       0.021   0.047  20.157  1.00 94.85           H  
ATOM   1564  CZ  TYR A 106      -0.167  -0.241  18.251  1.00 94.85           C  
ATOM   1565  N   ALA A 107       2.511  -3.527  14.420  1.00 95.49           N  
ATOM   1566  H   ALA A 107       1.965  -4.375  14.372  1.00 95.49           H  
ATOM   1567  CA  ALA A 107       3.895  -3.619  14.885  1.00 95.49           C  
ATOM   1568  HA  ALA A 107       3.977  -3.094  15.837  1.00 95.49           H  
ATOM   1569  C   ALA A 107       4.880  -2.954  13.901  1.00 95.49           C  
ATOM   1570  CB  ALA A 107       4.224  -5.098  15.118  1.00 95.49           C  
ATOM   1571  HB1 ALA A 107       4.134  -5.655  14.185  1.00 95.49           H  
ATOM   1572  HB2 ALA A 107       3.535  -5.517  15.850  1.00 95.49           H  
ATOM   1573  HB3 ALA A 107       5.241  -5.192  15.497  1.00 95.49           H  
ATOM   1574  O   ALA A 107       5.713  -2.141  14.306  1.00 95.49           O  
ATOM   1575  N   PHE A 108       4.732  -3.217  12.597  1.00 95.01           N  
ATOM   1576  H   PHE A 108       4.046  -3.907  12.327  1.00 95.01           H  
ATOM   1577  CA  PHE A 108       5.561  -2.621  11.544  1.00 95.01           C  
ATOM   1578  HA  PHE A 108       6.607  -2.840  11.757  1.00 95.01           H  
ATOM   1579  C   PHE A 108       5.433  -1.090  11.445  1.00 95.01           C  
ATOM   1580  CB  PHE A 108       5.187  -3.279  10.207  1.00 95.01           C  
ATOM   1581  HB2 PHE A 108       5.491  -4.325  10.229  1.00 95.01           H  
ATOM   1582  HB3 PHE A 108       4.103  -3.256  10.096  1.00 95.01           H  
ATOM   1583  O   PHE A 108       6.434  -0.391  11.254  1.00 95.01           O  
ATOM   1584  CG  PHE A 108       5.815  -2.617   8.996  1.00 95.01           C  
ATOM   1585  CD1 PHE A 108       4.999  -2.033   8.007  1.00 95.01           C  
ATOM   1586  HD1 PHE A 108       3.924  -2.082   8.095  1.00 95.01           H  
ATOM   1587  CD2 PHE A 108       7.215  -2.566   8.866  1.00 95.01           C  
ATOM   1588  HD2 PHE A 108       7.847  -3.020   9.614  1.00 95.01           H  
ATOM   1589  CE1 PHE A 108       5.584  -1.425   6.883  1.00 95.01           C  
ATOM   1590  HE1 PHE A 108       4.965  -1.020   6.096  1.00 95.01           H  
ATOM   1591  CE2 PHE A 108       7.798  -1.932   7.755  1.00 95.01           C  
ATOM   1592  HE2 PHE A 108       8.873  -1.897   7.657  1.00 95.01           H  
ATOM   1593  CZ  PHE A 108       6.981  -1.375   6.756  1.00 95.01           C  
ATOM   1594  HZ  PHE A 108       7.421  -0.901   5.891  1.00 95.01           H  
ATOM   1595  N   ARG A 109       4.218  -0.539  11.562  1.00 95.51           N  
ATOM   1596  H   ARG A 109       3.428  -1.150  11.710  1.00 95.51           H  
ATOM   1597  CA  ARG A 109       3.999   0.917  11.499  1.00 95.51           C  
ATOM   1598  HA  ARG A 109       4.693   1.342  10.773  1.00 95.51           H  
ATOM   1599  C   ARG A 109       4.362   1.609  12.817  1.00 95.51           C  
ATOM   1600  CB  ARG A 109       2.564   1.217  11.035  1.00 95.51           C  
ATOM   1601  HB2 ARG A 109       2.330   2.263  11.231  1.00 95.51           H  
ATOM   1602  HB3 ARG A 109       1.888   0.607  11.635  1.00 95.51           H  
ATOM   1603  O   ARG A 109       5.004   2.652  12.767  1.00 95.51           O  
ATOM   1604  CG  ARG A 109       2.303   0.927   9.541  1.00 95.51           C  
ATOM   1605  HG2 ARG A 109       1.229   0.989   9.369  1.00 95.51           H  
ATOM   1606  HG3 ARG A 109       2.622  -0.090   9.311  1.00 95.51           H  
ATOM   1607  CD  ARG A 109       3.008   1.910   8.580  1.00 95.51           C  
ATOM   1608  HD2 ARG A 109       4.081   1.873   8.772  1.00 95.51           H  
ATOM   1609  HD3 ARG A 109       2.661   2.922   8.786  1.00 95.51           H  
ATOM   1610  NE  ARG A 109       2.754   1.584   7.155  1.00 95.51           N  
ATOM   1611  HE  ARG A 109       1.831   1.256   6.908  1.00 95.51           H  
ATOM   1612  NH1 ARG A 109       4.819   2.155   6.271  1.00 95.51           N  
ATOM   1613 HH11 ARG A 109       5.516   2.018   5.552  1.00 95.51           H  
ATOM   1614 HH12 ARG A 109       4.989   2.915   6.914  1.00 95.51           H  
ATOM   1615  NH2 ARG A 109       3.435   0.995   5.043  1.00 95.51           N  
ATOM   1616 HH21 ARG A 109       4.222   0.971   4.410  1.00 95.51           H  
ATOM   1617 HH22 ARG A 109       2.646   0.382   4.897  1.00 95.51           H  
ATOM   1618  CZ  ARG A 109       3.654   1.592   6.177  1.00 95.51           C  
ATOM   1619  N   LYS A 110       4.060   1.023  13.981  1.00 96.48           N  
ATOM   1620  H   LYS A 110       3.546   0.154  13.951  1.00 96.48           H  
ATOM   1621  CA  LYS A 110       4.466   1.537  15.304  1.00 96.48           C  
ATOM   1622  HA  LYS A 110       4.089   2.553  15.424  1.00 96.48           H  
ATOM   1623  C   LYS A 110       5.992   1.627  15.421  1.00 96.48           C  
ATOM   1624  CB  LYS A 110       3.850   0.650  16.404  1.00 96.48           C  
ATOM   1625  HB2 LYS A 110       4.322  -0.331  16.366  1.00 96.48           H  
ATOM   1626  HB3 LYS A 110       2.787   0.508  16.207  1.00 96.48           H  
ATOM   1627  O   LYS A 110       6.512   2.671  15.798  1.00 96.48           O  
ATOM   1628  CG  LYS A 110       4.008   1.212  17.830  1.00 96.48           C  
ATOM   1629  HG2 LYS A 110       5.031   1.557  17.984  1.00 96.48           H  
ATOM   1630  HG3 LYS A 110       3.823   0.397  18.530  1.00 96.48           H  
ATOM   1631  CD  LYS A 110       3.023   2.346  18.156  1.00 96.48           C  
ATOM   1632  HD2 LYS A 110       2.008   1.966  18.044  1.00 96.48           H  
ATOM   1633  HD3 LYS A 110       3.163   3.183  17.472  1.00 96.48           H  
ATOM   1634  CE  LYS A 110       3.238   2.824  19.600  1.00 96.48           C  
ATOM   1635  HE2 LYS A 110       3.450   1.960  20.229  1.00 96.48           H  
ATOM   1636  HE3 LYS A 110       4.102   3.489  19.627  1.00 96.48           H  
ATOM   1637  NZ  LYS A 110       2.044   3.515  20.137  1.00 96.48           N  
ATOM   1638  HZ1 LYS A 110       2.117   3.709  21.125  1.00 96.48           H  
ATOM   1639  HZ2 LYS A 110       1.224   2.927  20.098  1.00 96.48           H  
ATOM   1640  HZ3 LYS A 110       1.843   4.383  19.661  1.00 96.48           H  
ATOM   1641  N   ALA A 111       6.724   0.598  14.983  1.00 95.90           N  
ATOM   1642  H   ALA A 111       6.251  -0.251  14.709  1.00 95.90           H  
ATOM   1643  CA  ALA A 111       8.192   0.595  14.987  1.00 95.90           C  
ATOM   1644  HA  ALA A 111       8.535   0.755  16.010  1.00 95.90           H  
ATOM   1645  C   ALA A 111       8.833   1.702  14.120  1.00 95.90           C  
ATOM   1646  CB  ALA A 111       8.659  -0.792  14.534  1.00 95.90           C  
ATOM   1647  HB1 ALA A 111       8.263  -1.553  15.206  1.00 95.90           H  
ATOM   1648  HB2 ALA A 111       8.311  -0.992  13.520  1.00 95.90           H  
ATOM   1649  HB3 ALA A 111       9.748  -0.838  14.555  1.00 95.90           H  
ATOM   1650  O   ALA A 111       9.966   2.105  14.373  1.00 95.90           O  
ATOM   1651  N   GLN A 112       8.124   2.211  13.107  1.00 95.59           N  
ATOM   1652  H   GLN A 112       7.194   1.849  12.948  1.00 95.59           H  
ATOM   1653  CA  GLN A 112       8.594   3.300  12.241  1.00 95.59           C  
ATOM   1654  HA  GLN A 112       9.684   3.318  12.238  1.00 95.59           H  
ATOM   1655  C   GLN A 112       8.140   4.694  12.687  1.00 95.59           C  
ATOM   1656  CB  GLN A 112       8.114   3.039  10.812  1.00 95.59           C  
ATOM   1657  HB2 GLN A 112       8.248   3.939  10.211  1.00 95.59           H  
ATOM   1658  HB3 GLN A 112       7.051   2.795  10.824  1.00 95.59           H  
ATOM   1659  O   GLN A 112       8.622   5.690  12.150  1.00 95.59           O  
ATOM   1660  CG  GLN A 112       8.904   1.914  10.146  1.00 95.59           C  
ATOM   1661  HG2 GLN A 112       9.955   2.193  10.072  1.00 95.59           H  
ATOM   1662  HG3 GLN A 112       8.820   0.996  10.728  1.00 95.59           H  
ATOM   1663  CD  GLN A 112       8.350   1.680   8.756  1.00 95.59           C  
ATOM   1664  NE2 GLN A 112       7.270   0.945   8.654  1.00 95.59           N  
ATOM   1665 HE21 GLN A 112       6.986   0.694   7.718  1.00 95.59           H  
ATOM   1666 HE22 GLN A 112       6.946   0.430   9.461  1.00 95.59           H  
ATOM   1667  OE1 GLN A 112       8.852   2.188   7.769  1.00 95.59           O  
ATOM   1668  N   GLU A 113       7.217   4.792  13.642  1.00 96.10           N  
ATOM   1669  H   GLU A 113       6.892   3.946  14.089  1.00 96.10           H  
ATOM   1670  CA  GLU A 113       6.538   6.039  14.002  1.00 96.10           C  
ATOM   1671  HA  GLU A 113       5.943   6.388  13.158  1.00 96.10           H  
ATOM   1672  C   GLU A 113       7.521   7.162  14.362  1.00 96.10           C  
ATOM   1673  CB  GLU A 113       5.596   5.712  15.163  1.00 96.10           C  
ATOM   1674  HB2 GLU A 113       6.192   5.418  16.027  1.00 96.10           H  
ATOM   1675  HB3 GLU A 113       4.956   4.878  14.873  1.00 96.10           H  
ATOM   1676  O   GLU A 113       7.423   8.273  13.839  1.00 96.10           O  
ATOM   1677  CG  GLU A 113       4.702   6.890  15.539  1.00 96.10           C  
ATOM   1678  HG2 GLU A 113       5.318   7.744  15.821  1.00 96.10           H  
ATOM   1679  HG3 GLU A 113       4.109   7.163  14.666  1.00 96.10           H  
ATOM   1680  CD  GLU A 113       3.772   6.549  16.704  1.00 96.10           C  
ATOM   1681  OE1 GLU A 113       2.752   7.250  16.867  1.00 96.10           O  
ATOM   1682  OE2 GLU A 113       4.035   5.616  17.484  1.00 96.10           O  
ATOM   1683  N   SER A 114       8.533   6.847  15.172  1.00 94.94           N  
ATOM   1684  H   SER A 114       8.593   5.896  15.507  1.00 94.94           H  
ATOM   1685  CA  SER A 114       9.574   7.791  15.592  1.00 94.94           C  
ATOM   1686  HA  SER A 114       9.091   8.670  16.018  1.00 94.94           H  
ATOM   1687  C   SER A 114      10.468   8.276  14.444  1.00 94.94           C  
ATOM   1688  CB  SER A 114      10.428   7.138  16.683  1.00 94.94           C  
ATOM   1689  HB2 SER A 114      11.202   7.834  17.008  1.00 94.94           H  
ATOM   1690  HB3 SER A 114       9.792   6.893  17.533  1.00 94.94           H  
ATOM   1691  O   SER A 114      10.920   9.418  14.473  1.00 94.94           O  
ATOM   1692  OG  SER A 114      11.027   5.955  16.188  1.00 94.94           O  
ATOM   1693  HG  SER A 114      11.299   5.401  16.923  1.00 94.94           H  
ATOM   1694  N   HIS A 115      10.698   7.455  13.411  1.00 95.32           N  
ATOM   1695  H   HIS A 115      10.252   6.549  13.425  1.00 95.32           H  
ATOM   1696  CA  HIS A 115      11.510   7.822  12.243  1.00 95.32           C  
ATOM   1697  HA  HIS A 115      12.427   8.296  12.592  1.00 95.32           H  
ATOM   1698  C   HIS A 115      10.801   8.829  11.324  1.00 95.32           C  
ATOM   1699  CB  HIS A 115      11.878   6.549  11.464  1.00 95.32           C  
ATOM   1700  HB2 HIS A 115      10.967   6.061  11.115  1.00 95.32           H  
ATOM   1701  HB3 HIS A 115      12.396   5.860  12.130  1.00 95.32           H  
ATOM   1702  O   HIS A 115      11.446   9.637  10.656  1.00 95.32           O  
ATOM   1703  CG  HIS A 115      12.762   6.820  10.270  1.00 95.32           C  
ATOM   1704  CD2 HIS A 115      12.421   6.714   8.946  1.00 95.32           C  
ATOM   1705  HD2 HIS A 115      11.462   6.395   8.566  1.00 95.32           H  
ATOM   1706  ND1 HIS A 115      14.050   7.300  10.316  1.00 95.32           N  
ATOM   1707  HD1 HIS A 115      14.560   7.538  11.154  1.00 95.32           H  
ATOM   1708  CE1 HIS A 115      14.474   7.478   9.055  1.00 95.32           C  
ATOM   1709  HE1 HIS A 115      15.444   7.865   8.781  1.00 95.32           H  
ATOM   1710  NE2 HIS A 115      13.520   7.126   8.177  1.00 95.32           N  
ATOM   1711  N   PHE A 116       9.468   8.786  11.291  1.00 97.20           N  
ATOM   1712  H   PHE A 116       9.002   8.104  11.871  1.00 97.20           H  
ATOM   1713  CA  PHE A 116       8.641   9.642  10.442  1.00 97.20           C  
ATOM   1714  HA  PHE A 116       9.255  10.050   9.638  1.00 97.20           H  
ATOM   1715  C   PHE A 116       8.049  10.856  11.169  1.00 97.20           C  
ATOM   1716  CB  PHE A 116       7.554   8.781   9.797  1.00 97.20           C  
ATOM   1717  HB2 PHE A 116       6.747   9.422   9.442  1.00 97.20           H  
ATOM   1718  HB3 PHE A 116       7.126   8.130  10.559  1.00 97.20           H  
ATOM   1719  O   PHE A 116       7.333  11.627  10.534  1.00 97.20           O  
ATOM   1720  CG  PHE A 116       8.025   7.952   8.618  1.00 97.20           C  
ATOM   1721  CD1 PHE A 116       7.958   8.490   7.320  1.00 97.20           C  
ATOM   1722  HD1 PHE A 116       7.628   9.509   7.183  1.00 97.20           H  
ATOM   1723  CD2 PHE A 116       8.429   6.618   8.796  1.00 97.20           C  
ATOM   1724  HD2 PHE A 116       8.479   6.200   9.790  1.00 97.20           H  
ATOM   1725  CE1 PHE A 116       8.220   7.676   6.205  1.00 97.20           C  
ATOM   1726  HE1 PHE A 116       8.097   8.073   5.208  1.00 97.20           H  
ATOM   1727  CE2 PHE A 116       8.714   5.809   7.683  1.00 97.20           C  
ATOM   1728  HE2 PHE A 116       8.982   4.772   7.818  1.00 97.20           H  
ATOM   1729  CZ  PHE A 116       8.587   6.330   6.385  1.00 97.20           C  
ATOM   1730  HZ  PHE A 116       8.746   5.683   5.536  1.00 97.20           H  
ATOM   1731  N   HIS A 117       8.325  11.050  12.461  1.00 96.54           N  
ATOM   1732  H   HIS A 117       8.912  10.373  12.928  1.00 96.54           H  
ATOM   1733  CA  HIS A 117       7.770  12.138  13.275  1.00 96.54           C  
ATOM   1734  HA  HIS A 117       6.727  12.278  12.991  1.00 96.54           H  
ATOM   1735  C   HIS A 117       8.542  13.461  13.061  1.00 96.54           C  
ATOM   1736  CB  HIS A 117       7.786  11.678  14.747  1.00 96.54           C  
ATOM   1737  HB2 HIS A 117       7.283  10.713  14.814  1.00 96.54           H  
ATOM   1738  HB3 HIS A 117       8.819  11.532  15.064  1.00 96.54           H  
ATOM   1739  O   HIS A 117       9.688  13.562  13.507  1.00 96.54           O  
ATOM   1740  CG  HIS A 117       7.109  12.595  15.737  1.00 96.54           C  
ATOM   1741  CD2 HIS A 117       6.131  13.505  15.455  1.00 96.54           C  
ATOM   1742  HD2 HIS A 117       5.700  13.735  14.493  1.00 96.54           H  
ATOM   1743  ND1 HIS A 117       7.321  12.568  17.123  1.00 96.54           N  
ATOM   1744  CE1 HIS A 117       6.443  13.452  17.633  1.00 96.54           C  
ATOM   1745  HE1 HIS A 117       6.325  13.670  18.684  1.00 96.54           H  
ATOM   1746  NE2 HIS A 117       5.739  14.041  16.655  1.00 96.54           N  
ATOM   1747  HE2 HIS A 117       5.031  14.750  16.786  1.00 96.54           H  
ATOM   1748  N   PRO A 118       7.969  14.492  12.399  1.00 95.26           N  
ATOM   1749  CA  PRO A 118       8.646  15.771  12.160  1.00 95.26           C  
ATOM   1750  HA  PRO A 118       9.683  15.597  11.870  1.00 95.26           H  
ATOM   1751  C   PRO A 118       8.646  16.657  13.411  1.00 95.26           C  
ATOM   1752  CB  PRO A 118       7.909  16.414  10.986  1.00 95.26           C  
ATOM   1753  HB2 PRO A 118       8.323  16.030  10.053  1.00 95.26           H  
ATOM   1754  HB3 PRO A 118       7.974  17.502  10.985  1.00 95.26           H  
ATOM   1755  O   PRO A 118       7.928  17.653  13.499  1.00 95.26           O  
ATOM   1756  CG  PRO A 118       6.478  15.916  11.173  1.00 95.26           C  
ATOM   1757  HG2 PRO A 118       5.957  16.539  11.900  1.00 95.26           H  
ATOM   1758  HG3 PRO A 118       5.934  15.883  10.229  1.00 95.26           H  
ATOM   1759  CD  PRO A 118       6.668  14.511  11.736  1.00 95.26           C  
ATOM   1760  HD2 PRO A 118       6.668  13.816  10.896  1.00 95.26           H  
ATOM   1761  HD3 PRO A 118       5.855  14.274  12.423  1.00 95.26           H  
ATOM   1762  N   ARG A 119       9.472  16.295  14.393  1.00 92.13           N  
ATOM   1763  H   ARG A 119      10.000  15.443  14.272  1.00 92.13           H  
ATOM   1764  CA  ARG A 119       9.669  17.107  15.598  1.00 92.13           C  
ATOM   1765  HA  ARG A 119       8.696  17.265  16.064  1.00 92.13           H  
ATOM   1766  C   ARG A 119      10.228  18.478  15.227  1.00 92.13           C  
ATOM   1767  CB  ARG A 119      10.587  16.390  16.592  1.00 92.13           C  
ATOM   1768  HB2 ARG A 119      10.759  17.044  17.448  1.00 92.13           H  
ATOM   1769  HB3 ARG A 119      11.546  16.177  16.119  1.00 92.13           H  
ATOM   1770  O   ARG A 119      11.155  18.572  14.426  1.00 92.13           O  
ATOM   1771  CG  ARG A 119       9.945  15.087  17.079  1.00 92.13           C  
ATOM   1772  HG2 ARG A 119       8.972  15.307  17.519  1.00 92.13           H  
ATOM   1773  HG3 ARG A 119       9.807  14.402  16.243  1.00 92.13           H  
ATOM   1774  CD  ARG A 119      10.829  14.418  18.126  1.00 92.13           C  
ATOM   1775  HD2 ARG A 119      10.957  15.101  18.966  1.00 92.13           H  
ATOM   1776  HD3 ARG A 119      11.803  14.204  17.685  1.00 92.13           H  
ATOM   1777  NE  ARG A 119      10.208  13.169  18.589  1.00 92.13           N  
ATOM   1778  HE  ARG A 119       9.363  12.886  18.113  1.00 92.13           H  
ATOM   1779  NH1 ARG A 119      11.683  12.715  20.292  1.00 92.13           N  
ATOM   1780 HH11 ARG A 119      12.178  13.568  20.073  1.00 92.13           H  
ATOM   1781 HH12 ARG A 119      11.960  12.145  21.078  1.00 92.13           H  
ATOM   1782  NH2 ARG A 119       9.946  11.355  19.918  1.00 92.13           N  
ATOM   1783 HH21 ARG A 119      10.204  10.806  20.725  1.00 92.13           H  
ATOM   1784 HH22 ARG A 119       9.097  11.146  19.411  1.00 92.13           H  
ATOM   1785  CZ  ARG A 119      10.619  12.421  19.594  1.00 92.13           C  
ATOM   1786  N   GLU A 120       9.655  19.516  15.832  1.00 94.64           N  
ATOM   1787  H   GLU A 120       8.894  19.326  16.467  1.00 94.64           H  
ATOM   1788  CA  GLU A 120      10.107  20.908  15.708  1.00 94.64           C  
ATOM   1789  HA  GLU A 120       9.329  21.533  16.145  1.00 94.64           H  
ATOM   1790  C   GLU A 120      10.249  21.396  14.250  1.00 94.64           C  
ATOM   1791  CB  GLU A 120      11.373  21.137  16.549  1.00 94.64           C  
ATOM   1792  HB2 GLU A 120      12.193  20.555  16.128  1.00 94.64           H  
ATOM   1793  HB3 GLU A 120      11.630  22.195  16.494  1.00 94.64           H  
ATOM   1794  O   GLU A 120      11.181  22.127  13.914  1.00 94.64           O  
ATOM   1795  CG  GLU A 120      11.193  20.778  18.031  1.00 94.64           C  
ATOM   1796  HG2 GLU A 120      10.316  21.305  18.408  1.00 94.64           H  
ATOM   1797  HG3 GLU A 120      11.012  19.708  18.126  1.00 94.64           H  
ATOM   1798  CD  GLU A 120      12.422  21.152  18.873  1.00 94.64           C  
ATOM   1799  OE1 GLU A 120      12.229  21.340  20.093  1.00 94.64           O  
ATOM   1800  OE2 GLU A 120      13.536  21.223  18.304  1.00 94.64           O  
ATOM   1801  N   ALA A 121       9.308  21.017  13.375  1.00 95.43           N  
ATOM   1802  H   ALA A 121       8.596  20.379  13.698  1.00 95.43           H  
ATOM   1803  CA  ALA A 121       9.331  21.327  11.939  1.00 95.43           C  
ATOM   1804  HA  ALA A 121      10.132  20.754  11.473  1.00 95.43           H  
ATOM   1805  C   ALA A 121       9.602  22.807  11.599  1.00 95.43           C  
ATOM   1806  CB  ALA A 121       7.998  20.864  11.342  1.00 95.43           C  
ATOM   1807  HB1 ALA A 121       7.172  21.430  11.773  1.00 95.43           H  
ATOM   1808  HB2 ALA A 121       8.004  21.021  10.263  1.00 95.43           H  
ATOM   1809  HB3 ALA A 121       7.849  19.803  11.544  1.00 95.43           H  
ATOM   1810  O   ALA A 121      10.203  23.106  10.567  1.00 95.43           O  
ATOM   1811  N   LEU A 122       9.198  23.734  12.474  1.00 96.92           N  
ATOM   1812  H   LEU A 122       8.714  23.413  13.301  1.00 96.92           H  
ATOM   1813  CA  LEU A 122       9.376  25.174  12.288  1.00 96.92           C  
ATOM   1814  HA  LEU A 122       9.498  25.372  11.223  1.00 96.92           H  
ATOM   1815  C   LEU A 122      10.639  25.763  12.942  1.00 96.92           C  
ATOM   1816  CB  LEU A 122       8.096  25.897  12.740  1.00 96.92           C  
ATOM   1817  HB2 LEU A 122       8.231  26.966  12.579  1.00 96.92           H  
ATOM   1818  HB3 LEU A 122       7.960  25.735  13.810  1.00 96.92           H  
ATOM   1819  O   LEU A 122      10.959  26.916  12.677  1.00 96.92           O  
ATOM   1820  CG  LEU A 122       6.823  25.447  11.997  1.00 96.92           C  
ATOM   1821  HG  LEU A 122       6.637  24.387  12.173  1.00 96.92           H  
ATOM   1822  CD1 LEU A 122       5.634  26.238  12.525  1.00 96.92           C  
ATOM   1823 HD11 LEU A 122       5.511  26.054  13.592  1.00 96.92           H  
ATOM   1824 HD12 LEU A 122       4.726  25.930  12.006  1.00 96.92           H  
ATOM   1825 HD13 LEU A 122       5.820  27.298  12.355  1.00 96.92           H  
ATOM   1826  CD2 LEU A 122       6.913  25.682  10.489  1.00 96.92           C  
ATOM   1827 HD21 LEU A 122       5.950  25.472  10.023  1.00 96.92           H  
ATOM   1828 HD22 LEU A 122       7.656  25.011  10.058  1.00 96.92           H  
ATOM   1829 HD23 LEU A 122       7.197  26.716  10.292  1.00 96.92           H  
ATOM   1830  N   ALA A 123      11.408  25.009  13.737  1.00 93.61           N  
ATOM   1831  H   ALA A 123      11.175  24.035  13.867  1.00 93.61           H  
ATOM   1832  CA  ALA A 123      12.551  25.551  14.493  1.00 93.61           C  
ATOM   1833  HA  ALA A 123      12.194  26.381  15.103  1.00 93.61           H  
ATOM   1834  C   ALA A 123      13.691  26.114  13.620  1.00 93.61           C  
ATOM   1835  CB  ALA A 123      13.076  24.465  15.436  1.00 93.61           C  
ATOM   1836  HB1 ALA A 123      13.958  24.827  15.965  1.00 93.61           H  
ATOM   1837  HB2 ALA A 123      13.336  23.563  14.882  1.00 93.61           H  
ATOM   1838  HB3 ALA A 123      12.311  24.236  16.178  1.00 93.61           H  
ATOM   1839  O   ALA A 123      14.530  26.872  14.101  1.00 93.61           O  
ATOM   1840  N   ARG A 124      13.732  25.753  12.330  1.00 92.98           N  
ATOM   1841  H   ARG A 124      13.004  25.126  12.019  1.00 92.98           H  
ATOM   1842  CA  ARG A 124      14.701  26.265  11.342  1.00 92.98           C  
ATOM   1843  HA  ARG A 124      15.365  26.971  11.841  1.00 92.98           H  
ATOM   1844  C   ARG A 124      14.051  27.087  10.225  1.00 92.98           C  
ATOM   1845  CB  ARG A 124      15.563  25.111  10.803  1.00 92.98           C  
ATOM   1846  HB2 ARG A 124      16.264  25.503  10.066  1.00 92.98           H  
ATOM   1847  HB3 ARG A 124      14.922  24.378  10.315  1.00 92.98           H  
ATOM   1848  O   ARG A 124      14.684  27.319   9.196  1.00 92.98           O  
ATOM   1849  CG  ARG A 124      16.368  24.433  11.920  1.00 92.98           C  
ATOM   1850  HG2 ARG A 124      16.976  25.178  12.433  1.00 92.98           H  
ATOM   1851  HG3 ARG A 124      15.690  23.971  12.638  1.00 92.98           H  
ATOM   1852  CD  ARG A 124      17.275  23.353  11.331  1.00 92.98           C  
ATOM   1853  HD2 ARG A 124      16.656  22.623  10.809  1.00 92.98           H  
ATOM   1854  HD3 ARG A 124      17.956  23.817  10.618  1.00 92.98           H  
ATOM   1855  NE  ARG A 124      18.045  22.681  12.391  1.00 92.98           N  
ATOM   1856  HE  ARG A 124      17.847  22.967  13.340  1.00 92.98           H  
ATOM   1857  NH1 ARG A 124      19.214  21.245  11.040  1.00 92.98           N  
ATOM   1858 HH11 ARG A 124      19.856  20.473  10.931  1.00 92.98           H  
ATOM   1859 HH12 ARG A 124      18.672  21.585  10.258  1.00 92.98           H  
ATOM   1860  NH2 ARG A 124      19.542  21.203  13.252  1.00 92.98           N  
ATOM   1861 HH21 ARG A 124      20.215  20.459  13.131  1.00 92.98           H  
ATOM   1862 HH22 ARG A 124      19.303  21.514  14.182  1.00 92.98           H  
ATOM   1863  CZ  ARG A 124      18.930  21.717  12.223  1.00 92.98           C  
ATOM   1864  N   GLN A 125      12.796  27.504  10.399  1.00 95.83           N  
ATOM   1865  H   GLN A 125      12.346  27.352  11.290  1.00 95.83           H  
ATOM   1866  CA  GLN A 125      12.056  28.265   9.396  1.00 95.83           C  
ATOM   1867  HA  GLN A 125      12.506  28.071   8.422  1.00 95.83           H  
ATOM   1868  C   GLN A 125      12.134  29.774   9.672  1.00 95.83           C  
ATOM   1869  CB  GLN A 125      10.603  27.771   9.315  1.00 95.83           C  
ATOM   1870  HB2 GLN A 125      10.143  27.800  10.303  1.00 95.83           H  
ATOM   1871  HB3 GLN A 125      10.048  28.449   8.667  1.00 95.83           H  
ATOM   1872  O   GLN A 125      11.616  30.232  10.686  1.00 95.83           O  
ATOM   1873  CG  GLN A 125      10.511  26.346   8.744  1.00 95.83           C  
ATOM   1874  HG2 GLN A 125       9.465  26.044   8.709  1.00 95.83           H  
ATOM   1875  HG3 GLN A 125      11.035  25.656   9.406  1.00 95.83           H  
ATOM   1876  CD  GLN A 125      11.091  26.231   7.336  1.00 95.83           C  
ATOM   1877  NE2 GLN A 125      11.662  25.108   6.982  1.00 95.83           N  
ATOM   1878 HE21 GLN A 125      11.989  25.002   6.032  1.00 95.83           H  
ATOM   1879 HE22 GLN A 125      11.739  24.332   7.624  1.00 95.83           H  
ATOM   1880  OE1 GLN A 125      11.075  27.155   6.536  1.00 95.83           O  
ATOM   1881  N   PRO A 126      12.752  30.575   8.780  1.00 95.04           N  
ATOM   1882  CA  PRO A 126      12.895  32.017   8.989  1.00 95.04           C  
ATOM   1883  HA  PRO A 126      13.127  32.227  10.033  1.00 95.04           H  
ATOM   1884  C   PRO A 126      11.638  32.818   8.615  1.00 95.04           C  
ATOM   1885  CB  PRO A 126      14.089  32.412   8.116  1.00 95.04           C  
ATOM   1886  HB2 PRO A 126      14.039  33.451   7.788  1.00 95.04           H  
ATOM   1887  HB3 PRO A 126      15.013  32.235   8.667  1.00 95.04           H  
ATOM   1888  O   PRO A 126      11.530  33.980   8.992  1.00 95.04           O  
ATOM   1889  CG  PRO A 126      14.003  31.439   6.940  1.00 95.04           C  
ATOM   1890  HG2 PRO A 126      13.276  31.798   6.211  1.00 95.04           H  
ATOM   1891  HG3 PRO A 126      14.974  31.287   6.468  1.00 95.04           H  
ATOM   1892  CD  PRO A 126      13.487  30.159   7.592  1.00 95.04           C  
ATOM   1893  HD2 PRO A 126      14.332  29.538   7.888  1.00 95.04           H  
ATOM   1894  HD3 PRO A 126      12.845  29.618   6.896  1.00 95.04           H  
ATOM   1895  N   GLN A 127      10.721  32.234   7.832  1.00 96.35           N  
ATOM   1896  H   GLN A 127      10.899  31.286   7.533  1.00 96.35           H  
ATOM   1897  CA  GLN A 127       9.531  32.921   7.303  1.00 96.35           C  
ATOM   1898  HA  GLN A 127       9.401  33.874   7.817  1.00 96.35           H  
ATOM   1899  C   GLN A 127       8.218  32.145   7.504  1.00 96.35           C  
ATOM   1900  CB  GLN A 127       9.722  33.209   5.806  1.00 96.35           C  
ATOM   1901  HB2 GLN A 127       8.815  33.692   5.442  1.00 96.35           H  
ATOM   1902  HB3 GLN A 127       9.843  32.266   5.271  1.00 96.35           H  
ATOM   1903  O   GLN A 127       7.150  32.751   7.497  1.00 96.35           O  
ATOM   1904  CG  GLN A 127      10.910  34.129   5.482  1.00 96.35           C  
ATOM   1905  HG2 GLN A 127      11.839  33.652   5.796  1.00 96.35           H  
ATOM   1906  HG3 GLN A 127      10.804  35.065   6.029  1.00 96.35           H  
ATOM   1907  CD  GLN A 127      11.009  34.446   3.991  1.00 96.35           C  
ATOM   1908  NE2 GLN A 127      12.147  34.899   3.515  1.00 96.35           N  
ATOM   1909 HE21 GLN A 127      12.145  35.130   2.532  1.00 96.35           H  
ATOM   1910 HE22 GLN A 127      12.924  35.091   4.130  1.00 96.35           H  
ATOM   1911  OE1 GLN A 127      10.080  34.289   3.216  1.00 96.35           O  
ATOM   1912  N   VAL A 128       8.272  30.819   7.682  1.00 96.88           N  
ATOM   1913  H   VAL A 128       9.175  30.368   7.721  1.00 96.88           H  
ATOM   1914  CA  VAL A 128       7.086  29.994   7.960  1.00 96.88           C  
ATOM   1915  HA  VAL A 128       6.213  30.477   7.521  1.00 96.88           H  
ATOM   1916  C   VAL A 128       6.872  29.918   9.471  1.00 96.88           C  
ATOM   1917  CB  VAL A 128       7.196  28.592   7.329  1.00 96.88           C  
ATOM   1918  HB  VAL A 128       8.036  28.055   7.770  1.00 96.88           H  
ATOM   1919  O   VAL A 128       7.727  29.416  10.195  1.00 96.88           O  
ATOM   1920  CG1 VAL A 128       5.926  27.768   7.566  1.00 96.88           C  
ATOM   1921 HG11 VAL A 128       6.072  26.758   7.182  1.00 96.88           H  
ATOM   1922 HG12 VAL A 128       5.079  28.227   7.057  1.00 96.88           H  
ATOM   1923 HG13 VAL A 128       5.703  27.694   8.631  1.00 96.88           H  
ATOM   1924  CG2 VAL A 128       7.415  28.673   5.812  1.00 96.88           C  
ATOM   1925 HG21 VAL A 128       6.618  29.250   5.344  1.00 96.88           H  
ATOM   1926 HG22 VAL A 128       8.375  29.143   5.596  1.00 96.88           H  
ATOM   1927 HG23 VAL A 128       7.426  27.668   5.390  1.00 96.88           H  
ATOM   1928  N   THR A 129       5.723  30.398   9.941  1.00 97.45           N  
ATOM   1929  H   THR A 129       5.029  30.717   9.279  1.00 97.45           H  
ATOM   1930  CA  THR A 129       5.329  30.417  11.356  1.00 97.45           C  
ATOM   1931  HA  THR A 129       6.191  30.153  11.968  1.00 97.45           H  
ATOM   1932  C   THR A 129       4.230  29.389  11.638  1.00 97.45           C  
ATOM   1933  CB  THR A 129       4.866  31.820  11.792  1.00 97.45           C  
ATOM   1934  HB  THR A 129       4.708  31.810  12.870  1.00 97.45           H  
ATOM   1935  O   THR A 129       3.600  28.854  10.724  1.00 97.45           O  
ATOM   1936  CG2 THR A 129       5.883  32.917  11.474  1.00 97.45           C  
ATOM   1937 HG21 THR A 129       5.559  33.859  11.916  1.00 97.45           H  
ATOM   1938 HG22 THR A 129       5.983  33.044  10.396  1.00 97.45           H  
ATOM   1939 HG23 THR A 129       6.853  32.648  11.891  1.00 97.45           H  
ATOM   1940  OG1 THR A 129       3.647  32.163  11.171  1.00 97.45           O  
ATOM   1941  HG1 THR A 129       3.479  33.088  11.366  1.00 97.45           H  
ATOM   1942  N   ALA A 130       3.955  29.118  12.918  1.00 97.59           N  
ATOM   1943  H   ALA A 130       4.517  29.535  13.647  1.00 97.59           H  
ATOM   1944  CA  ALA A 130       2.843  28.248  13.312  1.00 97.59           C  
ATOM   1945  HA  ALA A 130       2.984  27.261  12.870  1.00 97.59           H  
ATOM   1946  C   ALA A 130       1.491  28.788  12.806  1.00 97.59           C  
ATOM   1947  CB  ALA A 130       2.863  28.105  14.837  1.00 97.59           C  
ATOM   1948  HB1 ALA A 130       3.798  27.643  15.155  1.00 97.59           H  
ATOM   1949  HB2 ALA A 130       2.033  27.474  15.153  1.00 97.59           H  
ATOM   1950  HB3 ALA A 130       2.759  29.080  15.312  1.00 97.59           H  
ATOM   1951  O   ALA A 130       0.647  28.024  12.341  1.00 97.59           O  
ATOM   1952  N   GLU A 131       1.324  30.114  12.813  1.00 97.31           N  
ATOM   1953  H   GLU A 131       2.061  30.689  13.195  1.00 97.31           H  
ATOM   1954  CA  GLU A 131       0.151  30.793  12.264  1.00 97.31           C  
ATOM   1955  HA  GLU A 131      -0.747  30.375  12.718  1.00 97.31           H  
ATOM   1956  C   GLU A 131       0.045  30.606  10.741  1.00 97.31           C  
ATOM   1957  CB  GLU A 131       0.238  32.282  12.623  1.00 97.31           C  
ATOM   1958  HB2 GLU A 131       0.482  32.387  13.680  1.00 97.31           H  
ATOM   1959  HB3 GLU A 131       1.042  32.727  12.037  1.00 97.31           H  
ATOM   1960  O   GLU A 131      -1.032  30.284  10.239  1.00 97.31           O  
ATOM   1961  CG  GLU A 131      -1.078  33.024  12.348  1.00 97.31           C  
ATOM   1962  HG2 GLU A 131      -1.454  32.724  11.369  1.00 97.31           H  
ATOM   1963  HG3 GLU A 131      -1.816  32.727  13.094  1.00 97.31           H  
ATOM   1964  CD  GLU A 131      -0.922  34.550  12.343  1.00 97.31           C  
ATOM   1965  OE1 GLU A 131      -1.867  35.205  11.843  1.00 97.31           O  
ATOM   1966  OE2 GLU A 131       0.166  35.053  12.686  1.00 97.31           O  
ATOM   1967  N   SER A 132       1.146  30.752   9.988  1.00 97.54           N  
ATOM   1968  H   SER A 132       2.026  30.981  10.426  1.00 97.54           H  
ATOM   1969  CA  SER A 132       1.110  30.553   8.533  1.00 97.54           C  
ATOM   1970  HA  SER A 132       0.261  31.118   8.150  1.00 97.54           H  
ATOM   1971  C   SER A 132       0.855  29.088   8.163  1.00 97.54           C  
ATOM   1972  CB  SER A 132       2.357  31.121   7.842  1.00 97.54           C  
ATOM   1973  HB2 SER A 132       2.157  31.198   6.773  1.00 97.54           H  
ATOM   1974  HB3 SER A 132       2.554  32.122   8.225  1.00 97.54           H  
ATOM   1975  O   SER A 132       0.089  28.831   7.233  1.00 97.54           O  
ATOM   1976  OG  SER A 132       3.502  30.317   8.027  1.00 97.54           O  
ATOM   1977  HG  SER A 132       3.755  29.948   7.177  1.00 97.54           H  
ATOM   1978  N   ARG A 133       1.412  28.127   8.919  1.00 98.07           N  
ATOM   1979  H   ARG A 133       2.071  28.422   9.625  1.00 98.07           H  
ATOM   1980  CA  ARG A 133       1.100  26.689   8.801  1.00 98.07           C  
ATOM   1981  HA  ARG A 133       1.296  26.360   7.781  1.00 98.07           H  
ATOM   1982  C   ARG A 133      -0.384  26.417   9.051  1.00 98.07           C  
ATOM   1983  CB  ARG A 133       1.997  25.878   9.755  1.00 98.07           C  
ATOM   1984  HB2 ARG A 133       3.043  26.097   9.540  1.00 98.07           H  
ATOM   1985  HB3 ARG A 133       1.791  26.183  10.781  1.00 98.07           H  
ATOM   1986  O   ARG A 133      -1.015  25.757   8.229  1.00 98.07           O  
ATOM   1987  CG  ARG A 133       1.769  24.359   9.626  1.00 98.07           C  
ATOM   1988  HG2 ARG A 133       2.115  24.020   8.650  1.00 98.07           H  
ATOM   1989  HG3 ARG A 133       0.706  24.137   9.715  1.00 98.07           H  
ATOM   1990  CD  ARG A 133       2.508  23.591  10.728  1.00 98.07           C  
ATOM   1991  HD2 ARG A 133       3.581  23.734  10.603  1.00 98.07           H  
ATOM   1992  HD3 ARG A 133       2.221  23.994  11.700  1.00 98.07           H  
ATOM   1993  NE  ARG A 133       2.210  22.148  10.686  1.00 98.07           N  
ATOM   1994  HE  ARG A 133       2.890  21.559  10.226  1.00 98.07           H  
ATOM   1995  NH1 ARG A 133       0.135  22.117  11.723  1.00 98.07           N  
ATOM   1996 HH11 ARG A 133       0.087  23.120  11.834  1.00 98.07           H  
ATOM   1997 HH12 ARG A 133      -0.680  21.566  11.951  1.00 98.07           H  
ATOM   1998  NH2 ARG A 133       1.003  20.246  10.988  1.00 98.07           N  
ATOM   1999 HH21 ARG A 133       0.128  19.809  11.242  1.00 98.07           H  
ATOM   2000 HH22 ARG A 133       1.776  19.710  10.620  1.00 98.07           H  
ATOM   2001  CZ  ARG A 133       1.133  21.524  11.133  1.00 98.07           C  
ATOM   2002  N   CYS A 134      -0.944  26.956  10.134  1.00 97.69           N  
ATOM   2003  H   CYS A 134      -0.357  27.463  10.782  1.00 97.69           H  
ATOM   2004  CA  CYS A 134      -2.364  26.817  10.453  1.00 97.69           C  
ATOM   2005  HA  CYS A 134      -2.610  25.758  10.523  1.00 97.69           H  
ATOM   2006  C   CYS A 134      -3.251  27.402   9.341  1.00 97.69           C  
ATOM   2007  CB  CYS A 134      -2.623  27.455  11.824  1.00 97.69           C  
ATOM   2008  HB2 CYS A 134      -2.026  26.937  12.575  1.00 97.69           H  
ATOM   2009  HB3 CYS A 134      -2.346  28.509  11.811  1.00 97.69           H  
ATOM   2010  O   CYS A 134      -4.161  26.725   8.871  1.00 97.69           O  
ATOM   2011  SG  CYS A 134      -4.380  27.288  12.244  1.00 97.69           S  
ATOM   2012  HG  CYS A 134      -4.292  27.611  13.537  1.00 97.69           H  
ATOM   2013  N   LYS A 135      -2.941  28.602   8.828  1.00 97.62           N  
ATOM   2014  H   LYS A 135      -2.199  29.126   9.269  1.00 97.62           H  
ATOM   2015  CA  LYS A 135      -3.654  29.200   7.682  1.00 97.62           C  
ATOM   2016  HA  LYS A 135      -4.713  29.281   7.931  1.00 97.62           H  
ATOM   2017  C   LYS A 135      -3.594  28.319   6.429  1.00 97.62           C  
ATOM   2018  CB  LYS A 135      -3.106  30.607   7.388  1.00 97.62           C  
ATOM   2019  HB2 LYS A 135      -2.018  30.570   7.347  1.00 97.62           H  
ATOM   2020  HB3 LYS A 135      -3.474  30.936   6.416  1.00 97.62           H  
ATOM   2021  O   LYS A 135      -4.625  28.107   5.795  1.00 97.62           O  
ATOM   2022  CG  LYS A 135      -3.557  31.629   8.442  1.00 97.62           C  
ATOM   2023  HG2 LYS A 135      -3.302  31.266   9.438  1.00 97.62           H  
ATOM   2024  HG3 LYS A 135      -4.639  31.743   8.387  1.00 97.62           H  
ATOM   2025  CD  LYS A 135      -2.891  32.994   8.226  1.00 97.62           C  
ATOM   2026  HD2 LYS A 135      -3.192  33.404   7.262  1.00 97.62           H  
ATOM   2027  HD3 LYS A 135      -1.809  32.867   8.248  1.00 97.62           H  
ATOM   2028  CE  LYS A 135      -3.318  33.934   9.357  1.00 97.62           C  
ATOM   2029  HE2 LYS A 135      -4.393  34.106   9.310  1.00 97.62           H  
ATOM   2030  HE3 LYS A 135      -3.114  33.435  10.304  1.00 97.62           H  
ATOM   2031  NZ  LYS A 135      -2.583  35.220   9.344  1.00 97.62           N  
ATOM   2032  HZ1 LYS A 135      -1.599  35.080   9.164  1.00 97.62           H  
ATOM   2033  HZ2 LYS A 135      -2.986  35.911   8.727  1.00 97.62           H  
ATOM   2034  HZ3 LYS A 135      -2.574  35.571  10.291  1.00 97.62           H  
ATOM   2035  N   LEU A 136      -2.418  27.778   6.090  1.00 98.24           N  
ATOM   2036  H   LEU A 136      -1.609  28.002   6.650  1.00 98.24           H  
ATOM   2037  CA  LEU A 136      -2.254  26.888   4.934  1.00 98.24           C  
ATOM   2038  HA  LEU A 136      -2.612  27.415   4.050  1.00 98.24           H  
ATOM   2039  C   LEU A 136      -3.101  25.615   5.074  1.00 98.24           C  
ATOM   2040  CB  LEU A 136      -0.761  26.549   4.742  1.00 98.24           C  
ATOM   2041  HB2 LEU A 136      -0.207  27.474   4.579  1.00 98.24           H  
ATOM   2042  HB3 LEU A 136      -0.387  26.093   5.659  1.00 98.24           H  
ATOM   2043  O   LEU A 136      -3.795  25.241   4.133  1.00 98.24           O  
ATOM   2044  CG  LEU A 136      -0.482  25.581   3.572  1.00 98.24           C  
ATOM   2045  HG  LEU A 136      -1.048  24.659   3.710  1.00 98.24           H  
ATOM   2046  CD1 LEU A 136      -0.855  26.195   2.221  1.00 98.24           C  
ATOM   2047 HD11 LEU A 136      -1.932  26.358   2.172  1.00 98.24           H  
ATOM   2048 HD12 LEU A 136      -0.341  27.148   2.096  1.00 98.24           H  
ATOM   2049 HD13 LEU A 136      -0.574  25.517   1.415  1.00 98.24           H  
ATOM   2050  CD2 LEU A 136       0.996  25.205   3.525  1.00 98.24           C  
ATOM   2051 HD21 LEU A 136       1.302  24.798   4.489  1.00 98.24           H  
ATOM   2052 HD22 LEU A 136       1.602  26.080   3.291  1.00 98.24           H  
ATOM   2053 HD23 LEU A 136       1.166  24.446   2.761  1.00 98.24           H  
ATOM   2054  N   LEU A 137      -3.059  24.954   6.232  1.00 98.09           N  
ATOM   2055  H   LEU A 137      -2.480  25.315   6.977  1.00 98.09           H  
ATOM   2056  CA  LEU A 137      -3.764  23.688   6.442  1.00 98.09           C  
ATOM   2057  HA  LEU A 137      -3.652  23.078   5.546  1.00 98.09           H  
ATOM   2058  C   LEU A 137      -5.278  23.871   6.605  1.00 98.09           C  
ATOM   2059  CB  LEU A 137      -3.127  22.936   7.619  1.00 98.09           C  
ATOM   2060  HB2 LEU A 137      -3.122  23.591   8.491  1.00 98.09           H  
ATOM   2061  HB3 LEU A 137      -3.745  22.069   7.850  1.00 98.09           H  
ATOM   2062  O   LEU A 137      -6.035  23.093   6.030  1.00 98.09           O  
ATOM   2063  CG  LEU A 137      -1.690  22.456   7.334  1.00 98.09           C  
ATOM   2064  HG  LEU A 137      -1.039  23.313   7.157  1.00 98.09           H  
ATOM   2065  CD1 LEU A 137      -1.159  21.702   8.546  1.00 98.09           C  
ATOM   2066 HD11 LEU A 137      -1.229  22.345   9.424  1.00 98.09           H  
ATOM   2067 HD12 LEU A 137      -1.749  20.801   8.717  1.00 98.09           H  
ATOM   2068 HD13 LEU A 137      -0.116  21.428   8.388  1.00 98.09           H  
ATOM   2069  CD2 LEU A 137      -1.608  21.528   6.119  1.00 98.09           C  
ATOM   2070 HD21 LEU A 137      -1.731  22.106   5.202  1.00 98.09           H  
ATOM   2071 HD22 LEU A 137      -2.391  20.772   6.177  1.00 98.09           H  
ATOM   2072 HD23 LEU A 137      -0.633  21.041   6.084  1.00 98.09           H  
ATOM   2073  N   SER A 138      -5.726  24.938   7.269  1.00 96.30           N  
ATOM   2074  H   SER A 138      -5.066  25.513   7.773  1.00 96.30           H  
ATOM   2075  CA  SER A 138      -7.147  25.309   7.349  1.00 96.30           C  
ATOM   2076  HA  SER A 138      -7.704  24.482   7.790  1.00 96.30           H  
ATOM   2077  C   SER A 138      -7.767  25.600   5.976  1.00 96.30           C  
ATOM   2078  CB  SER A 138      -7.317  26.533   8.253  1.00 96.30           C  
ATOM   2079  HB2 SER A 138      -6.682  27.344   7.898  1.00 96.30           H  
ATOM   2080  HB3 SER A 138      -8.357  26.857   8.232  1.00 96.30           H  
ATOM   2081  O   SER A 138      -8.955  25.366   5.782  1.00 96.30           O  
ATOM   2082  OG  SER A 138      -6.973  26.197   9.582  1.00 96.30           O  
ATOM   2083  HG  SER A 138      -6.309  26.807   9.910  1.00 96.30           H  
ATOM   2084  N   TRP A 139      -6.973  26.060   5.002  1.00 96.76           N  
ATOM   2085  H   TRP A 139      -6.021  26.301   5.237  1.00 96.76           H  
ATOM   2086  CA  TRP A 139      -7.385  26.163   3.596  1.00 96.76           C  
ATOM   2087  HA  TRP A 139      -8.423  26.491   3.544  1.00 96.76           H  
ATOM   2088  C   TRP A 139      -7.309  24.819   2.851  1.00 96.76           C  
ATOM   2089  CB  TRP A 139      -6.510  27.223   2.916  1.00 96.76           C  
ATOM   2090  HB2 TRP A 139      -6.769  28.202   3.321  1.00 96.76           H  
ATOM   2091  HB3 TRP A 139      -5.466  27.036   3.168  1.00 96.76           H  
ATOM   2092  O   TRP A 139      -8.195  24.491   2.060  1.00 96.76           O  
ATOM   2093  CG  TRP A 139      -6.611  27.275   1.424  1.00 96.76           C  
ATOM   2094  CD1 TRP A 139      -7.620  27.838   0.722  1.00 96.76           C  
ATOM   2095  HD1 TRP A 139      -8.482  28.316   1.161  1.00 96.76           H  
ATOM   2096  CD2 TRP A 139      -5.687  26.728   0.431  1.00 96.76           C  
ATOM   2097  CE2 TRP A 139      -6.184  27.050  -0.866  1.00 96.76           C  
ATOM   2098  CE3 TRP A 139      -4.475  26.004   0.489  1.00 96.76           C  
ATOM   2099  HE3 TRP A 139      -4.088  25.719   1.456  1.00 96.76           H  
ATOM   2100  NE1 TRP A 139      -7.372  27.706  -0.630  1.00 96.76           N  
ATOM   2101  HE1 TRP A 139      -7.997  28.049  -1.346  1.00 96.76           H  
ATOM   2102  CH2 TRP A 139      -4.285  26.009  -1.949  1.00 96.76           C  
ATOM   2103  HH2 TRP A 139      -3.746  25.746  -2.847  1.00 96.76           H  
ATOM   2104  CZ2 TRP A 139      -5.494  26.719  -2.038  1.00 96.76           C  
ATOM   2105  HZ2 TRP A 139      -5.892  27.024  -2.995  1.00 96.76           H  
ATOM   2106  CZ3 TRP A 139      -3.780  25.649  -0.686  1.00 96.76           C  
ATOM   2107  HZ3 TRP A 139      -2.853  25.099  -0.617  1.00 96.76           H  
ATOM   2108  N   LEU A 140      -6.268  24.021   3.106  1.00 97.54           N  
ATOM   2109  H   LEU A 140      -5.562  24.353   3.748  1.00 97.54           H  
ATOM   2110  CA  LEU A 140      -6.015  22.772   2.385  1.00 97.54           C  
ATOM   2111  HA  LEU A 140      -6.174  22.981   1.327  1.00 97.54           H  
ATOM   2112  C   LEU A 140      -6.984  21.637   2.772  1.00 97.54           C  
ATOM   2113  CB  LEU A 140      -4.540  22.384   2.592  1.00 97.54           C  
ATOM   2114  HB2 LEU A 140      -4.423  22.004   3.607  1.00 97.54           H  
ATOM   2115  HB3 LEU A 140      -3.929  23.281   2.496  1.00 97.54           H  
ATOM   2116  O   LEU A 140      -7.264  20.782   1.936  1.00 97.54           O  
ATOM   2117  CG  LEU A 140      -3.983  21.344   1.601  1.00 97.54           C  
ATOM   2118  HG  LEU A 140      -4.561  20.422   1.655  1.00 97.54           H  
ATOM   2119  CD1 LEU A 140      -3.978  21.860   0.158  1.00 97.54           C  
ATOM   2120 HD11 LEU A 140      -3.498  22.838   0.113  1.00 97.54           H  
ATOM   2121 HD12 LEU A 140      -5.001  21.941  -0.209  1.00 97.54           H  
ATOM   2122 HD13 LEU A 140      -3.435  21.166  -0.484  1.00 97.54           H  
ATOM   2123  CD2 LEU A 140      -2.533  21.036   1.981  1.00 97.54           C  
ATOM   2124 HD21 LEU A 140      -2.100  20.345   1.258  1.00 97.54           H  
ATOM   2125 HD22 LEU A 140      -2.504  20.579   2.970  1.00 97.54           H  
ATOM   2126 HD23 LEU A 140      -1.944  21.952   1.989  1.00 97.54           H  
ATOM   2127  N   ILE A 141      -7.525  21.633   3.995  1.00 96.39           N  
ATOM   2128  H   ILE A 141      -7.208  22.333   4.650  1.00 96.39           H  
ATOM   2129  CA  ILE A 141      -8.491  20.625   4.472  1.00 96.39           C  
ATOM   2130  HA  ILE A 141      -8.074  19.641   4.258  1.00 96.39           H  
ATOM   2131  C   ILE A 141      -9.824  20.679   3.685  1.00 96.39           C  
ATOM   2132  CB  ILE A 141      -8.640  20.714   6.015  1.00 96.39           C  
ATOM   2133  HB  ILE A 141      -8.732  21.762   6.302  1.00 96.39           H  
ATOM   2134  O   ILE A 141     -10.210  19.652   3.121  1.00 96.39           O  
ATOM   2135  CG1 ILE A 141      -7.373  20.162   6.704  1.00 96.39           C  
ATOM   2136 HG12 ILE A 141      -6.484  20.519   6.185  1.00 96.39           H  
ATOM   2137 HG13 ILE A 141      -7.377  19.074   6.638  1.00 96.39           H  
ATOM   2138  CG2 ILE A 141      -9.887  19.962   6.518  1.00 96.39           C  
ATOM   2139 HG21 ILE A 141     -10.794  20.415   6.119  1.00 96.39           H  
ATOM   2140 HG22 ILE A 141      -9.950  20.005   7.606  1.00 96.39           H  
ATOM   2141 HG23 ILE A 141      -9.844  18.915   6.216  1.00 96.39           H  
ATOM   2142  CD1 ILE A 141      -7.246  20.576   8.175  1.00 96.39           C  
ATOM   2143 HD11 ILE A 141      -8.056  20.150   8.767  1.00 96.39           H  
ATOM   2144 HD12 ILE A 141      -6.298  20.211   8.571  1.00 96.39           H  
ATOM   2145 HD13 ILE A 141      -7.270  21.663   8.257  1.00 96.39           H  
ATOM   2146  N   PRO A 142     -10.513  21.834   3.538  1.00 94.30           N  
ATOM   2147  CA  PRO A 142     -11.683  21.949   2.659  1.00 94.30           C  
ATOM   2148  HA  PRO A 142     -12.469  21.296   3.040  1.00 94.30           H  
ATOM   2149  C   PRO A 142     -11.397  21.573   1.199  1.00 94.30           C  
ATOM   2150  CB  PRO A 142     -12.142  23.407   2.768  1.00 94.30           C  
ATOM   2151  HB2 PRO A 142     -11.635  24.022   2.024  1.00 94.30           H  
ATOM   2152  HB3 PRO A 142     -13.223  23.498   2.663  1.00 94.30           H  
ATOM   2153  O   PRO A 142     -12.204  20.889   0.573  1.00 94.30           O  
ATOM   2154  CG  PRO A 142     -11.672  23.822   4.157  1.00 94.30           C  
ATOM   2155  HG2 PRO A 142     -11.519  24.899   4.232  1.00 94.30           H  
ATOM   2156  HG3 PRO A 142     -12.388  23.481   4.905  1.00 94.30           H  
ATOM   2157  CD  PRO A 142     -10.363  23.055   4.315  1.00 94.30           C  
ATOM   2158  HD2 PRO A 142     -10.211  22.855   5.376  1.00 94.30           H  
ATOM   2159  HD3 PRO A 142      -9.536  23.646   3.922  1.00 94.30           H  
ATOM   2160  N   VAL A 143     -10.232  21.968   0.670  1.00 95.41           N  
ATOM   2161  H   VAL A 143      -9.625  22.540   1.239  1.00 95.41           H  
ATOM   2162  CA  VAL A 143      -9.778  21.616  -0.688  1.00 95.41           C  
ATOM   2163  HA  VAL A 143     -10.525  21.942  -1.413  1.00 95.41           H  
ATOM   2164  C   VAL A 143      -9.624  20.101  -0.857  1.00 95.41           C  
ATOM   2165  CB  VAL A 143      -8.451  22.345  -0.982  1.00 95.41           C  
ATOM   2166  HB  VAL A 143      -7.809  22.272  -0.104  1.00 95.41           H  
ATOM   2167  O   VAL A 143     -10.096  19.534  -1.842  1.00 95.41           O  
ATOM   2168  CG1 VAL A 143      -7.664  21.764  -2.160  1.00 95.41           C  
ATOM   2169 HG11 VAL A 143      -8.263  21.822  -3.069  1.00 95.41           H  
ATOM   2170 HG12 VAL A 143      -6.736  22.327  -2.268  1.00 95.41           H  
ATOM   2171 HG13 VAL A 143      -7.387  20.728  -1.969  1.00 95.41           H  
ATOM   2172  CG2 VAL A 143      -8.701  23.831  -1.263  1.00 95.41           C  
ATOM   2173 HG21 VAL A 143      -9.318  23.946  -2.154  1.00 95.41           H  
ATOM   2174 HG22 VAL A 143      -9.213  24.290  -0.416  1.00 95.41           H  
ATOM   2175 HG23 VAL A 143      -7.752  24.347  -1.405  1.00 95.41           H  
ATOM   2176  N   HIS A 144      -8.985  19.430   0.105  1.00 96.50           N  
ATOM   2177  H   HIS A 144      -8.607  19.951   0.883  1.00 96.50           H  
ATOM   2178  CA  HIS A 144      -8.817  17.974   0.115  1.00 96.50           C  
ATOM   2179  HA  HIS A 144      -8.299  17.668  -0.793  1.00 96.50           H  
ATOM   2180  C   HIS A 144     -10.176  17.260   0.106  1.00 96.50           C  
ATOM   2181  CB  HIS A 144      -7.951  17.592   1.328  1.00 96.50           C  
ATOM   2182  HB2 HIS A 144      -8.346  18.075   2.222  1.00 96.50           H  
ATOM   2183  HB3 HIS A 144      -6.936  17.957   1.173  1.00 96.50           H  
ATOM   2184  O   HIS A 144     -10.401  16.374  -0.724  1.00 96.50           O  
ATOM   2185  CG  HIS A 144      -7.907  16.113   1.601  1.00 96.50           C  
ATOM   2186  CD2 HIS A 144      -6.942  15.238   1.196  1.00 96.50           C  
ATOM   2187  HD2 HIS A 144      -6.051  15.473   0.633  1.00 96.50           H  
ATOM   2188  ND1 HIS A 144      -8.904  15.412   2.273  1.00 96.50           N  
ATOM   2189  CE1 HIS A 144      -8.538  14.126   2.240  1.00 96.50           C  
ATOM   2190  HE1 HIS A 144      -9.124  13.314   2.645  1.00 96.50           H  
ATOM   2191  NE2 HIS A 144      -7.356  13.991   1.612  1.00 96.50           N  
ATOM   2192  HE2 HIS A 144      -6.900  13.108   1.431  1.00 96.50           H  
ATOM   2193  N   ARG A 145     -11.116  17.728   0.938  1.00 93.77           N  
ATOM   2194  H   ARG A 145     -10.836  18.437   1.601  1.00 93.77           H  
ATOM   2195  CA  ARG A 145     -12.490  17.213   0.996  1.00 93.77           C  
ATOM   2196  HA  ARG A 145     -12.432  16.136   1.149  1.00 93.77           H  
ATOM   2197  C   ARG A 145     -13.252  17.430  -0.314  1.00 93.77           C  
ATOM   2198  CB  ARG A 145     -13.201  17.849   2.199  1.00 93.77           C  
ATOM   2199  HB2 ARG A 145     -13.444  18.889   1.979  1.00 93.77           H  
ATOM   2200  HB3 ARG A 145     -12.512  17.832   3.044  1.00 93.77           H  
ATOM   2201  O   ARG A 145     -13.940  16.519  -0.765  1.00 93.77           O  
ATOM   2202  CG  ARG A 145     -14.480  17.088   2.588  1.00 93.77           C  
ATOM   2203  HG2 ARG A 145     -15.181  17.100   1.754  1.00 93.77           H  
ATOM   2204  HG3 ARG A 145     -14.225  16.051   2.810  1.00 93.77           H  
ATOM   2205  CD  ARG A 145     -15.167  17.705   3.815  1.00 93.77           C  
ATOM   2206  HD2 ARG A 145     -16.042  17.105   4.067  1.00 93.77           H  
ATOM   2207  HD3 ARG A 145     -15.504  18.706   3.546  1.00 93.77           H  
ATOM   2208  NE  ARG A 145     -14.260  17.752   4.982  1.00 93.77           N  
ATOM   2209  HE  ARG A 145     -13.662  16.954   5.144  1.00 93.77           H  
ATOM   2210  NH1 ARG A 145     -14.802  19.841   5.776  1.00 93.77           N  
ATOM   2211 HH11 ARG A 145     -15.643  19.828   5.217  1.00 93.77           H  
ATOM   2212 HH12 ARG A 145     -14.659  20.566   6.464  1.00 93.77           H  
ATOM   2213  NH2 ARG A 145     -13.078  18.735   6.650  1.00 93.77           N  
ATOM   2214 HH21 ARG A 145     -12.514  17.907   6.778  1.00 93.77           H  
ATOM   2215 HH22 ARG A 145     -12.930  19.479   7.317  1.00 93.77           H  
ATOM   2216  CZ  ARG A 145     -14.052  18.772   5.791  1.00 93.77           C  
ATOM   2217  N   GLN A 146     -13.094  18.588  -0.962  1.00 94.34           N  
ATOM   2218  H   GLN A 146     -12.538  19.305  -0.519  1.00 94.34           H  
ATOM   2219  CA  GLN A 146     -13.727  18.894  -2.253  1.00 94.34           C  
ATOM   2220  HA  GLN A 146     -14.802  18.750  -2.146  1.00 94.34           H  
ATOM   2221  C   GLN A 146     -13.254  17.963  -3.384  1.00 94.34           C  
ATOM   2222  CB  GLN A 146     -13.467  20.368  -2.609  1.00 94.34           C  
ATOM   2223  HB2 GLN A 146     -13.779  20.995  -1.773  1.00 94.34           H  
ATOM   2224  HB3 GLN A 146     -12.401  20.519  -2.775  1.00 94.34           H  
ATOM   2225  O   GLN A 146     -14.034  17.644  -4.279  1.00 94.34           O  
ATOM   2226  CG  GLN A 146     -14.242  20.805  -3.865  1.00 94.34           C  
ATOM   2227  HG2 GLN A 146     -15.308  20.661  -3.693  1.00 94.34           H  
ATOM   2228  HG3 GLN A 146     -13.947  20.189  -4.715  1.00 94.34           H  
ATOM   2229  CD  GLN A 146     -14.004  22.257  -4.265  1.00 94.34           C  
ATOM   2230  NE2 GLN A 146     -14.699  22.742  -5.271  1.00 94.34           N  
ATOM   2231 HE21 GLN A 146     -15.405  22.180  -5.724  1.00 94.34           H  
ATOM   2232 HE22 GLN A 146     -14.543  23.718  -5.476  1.00 94.34           H  
ATOM   2233  OE1 GLN A 146     -13.196  22.985  -3.716  1.00 94.34           O  
ATOM   2234  N   PHE A 147     -12.003  17.494  -3.345  1.00 96.40           N  
ATOM   2235  H   PHE A 147     -11.387  17.818  -2.614  1.00 96.40           H  
ATOM   2236  CA  PHE A 147     -11.500  16.494  -4.294  1.00 96.40           C  
ATOM   2237  HA  PHE A 147     -11.892  16.729  -5.283  1.00 96.40           H  
ATOM   2238  C   PHE A 147     -11.968  15.054  -3.998  1.00 96.40           C  
ATOM   2239  CB  PHE A 147      -9.968  16.566  -4.355  1.00 96.40           C  
ATOM   2240  HB2 PHE A 147      -9.587  16.578  -3.334  1.00 96.40           H  
ATOM   2241  HB3 PHE A 147      -9.596  15.662  -4.838  1.00 96.40           H  
ATOM   2242  O   PHE A 147     -11.682  14.166  -4.799  1.00 96.40           O  
ATOM   2243  CG  PHE A 147      -9.362  17.719  -5.124  1.00 96.40           C  
ATOM   2244  CD1 PHE A 147      -9.649  17.893  -6.491  1.00 96.40           C  
ATOM   2245  HD1 PHE A 147     -10.361  17.241  -6.976  1.00 96.40           H  
ATOM   2246  CD2 PHE A 147      -8.415  18.548  -4.499  1.00 96.40           C  
ATOM   2247  HD2 PHE A 147      -8.183  18.411  -3.454  1.00 96.40           H  
ATOM   2248  CE1 PHE A 147      -9.009  18.909  -7.224  1.00 96.40           C  
ATOM   2249  HE1 PHE A 147      -9.247  19.053  -8.267  1.00 96.40           H  
ATOM   2250  CE2 PHE A 147      -7.754  19.542  -5.237  1.00 96.40           C  
ATOM   2251  HE2 PHE A 147      -7.010  20.150  -4.745  1.00 96.40           H  
ATOM   2252  CZ  PHE A 147      -8.058  19.735  -6.596  1.00 96.40           C  
ATOM   2253  HZ  PHE A 147      -7.561  20.515  -7.153  1.00 96.40           H  
ATOM   2254  N   GLY A 148     -12.666  14.797  -2.883  1.00 94.60           N  
ATOM   2255  H   GLY A 148     -12.909  15.563  -2.272  1.00 94.60           H  
ATOM   2256  CA  GLY A 148     -13.131  13.453  -2.511  1.00 94.60           C  
ATOM   2257  HA2 GLY A 148     -13.801  13.541  -1.655  1.00 94.60           H  
ATOM   2258  HA3 GLY A 148     -13.685  13.019  -3.343  1.00 94.60           H  
ATOM   2259  C   GLY A 148     -12.002  12.487  -2.128  1.00 94.60           C  
ATOM   2260  O   GLY A 148     -12.105  11.285  -2.369  1.00 94.60           O  
ATOM   2261  N   LEU A 149     -10.902  13.013  -1.585  1.00 95.20           N  
ATOM   2262  H   LEU A 149     -10.910  14.000  -1.370  1.00 95.20           H  
ATOM   2263  CA  LEU A 149      -9.678  12.265  -1.293  1.00 95.20           C  
ATOM   2264  HA  LEU A 149      -9.534  11.509  -2.065  1.00 95.20           H  
ATOM   2265  C   LEU A 149      -9.753  11.521   0.053  1.00 95.20           C  
ATOM   2266  CB  LEU A 149      -8.499  13.248  -1.333  1.00 95.20           C  
ATOM   2267  HB2 LEU A 149      -8.710  14.023  -0.597  1.00 95.20           H  
ATOM   2268  HB3 LEU A 149      -7.584  12.728  -1.050  1.00 95.20           H  
ATOM   2269  O   LEU A 149     -10.525  11.868   0.947  1.00 95.20           O  
ATOM   2270  CG  LEU A 149      -8.273  13.946  -2.680  1.00 95.20           C  
ATOM   2271  HG  LEU A 149      -9.217  14.378  -3.013  1.00 95.20           H  
ATOM   2272  CD1 LEU A 149      -7.255  15.072  -2.501  1.00 95.20           C  
ATOM   2273 HD11 LEU A 149      -7.073  15.569  -3.454  1.00 95.20           H  
ATOM   2274 HD12 LEU A 149      -7.651  15.798  -1.790  1.00 95.20           H  
ATOM   2275 HD13 LEU A 149      -6.324  14.663  -2.108  1.00 95.20           H  
ATOM   2276  CD2 LEU A 149      -7.761  13.012  -3.773  1.00 95.20           C  
ATOM   2277 HD21 LEU A 149      -8.451  12.179  -3.906  1.00 95.20           H  
ATOM   2278 HD22 LEU A 149      -6.776  12.639  -3.494  1.00 95.20           H  
ATOM   2279 HD23 LEU A 149      -7.697  13.555  -4.715  1.00 95.20           H  
ATOM   2280  N   SER A 150      -8.915  10.498   0.231  1.00 94.12           N  
ATOM   2281  H   SER A 150      -8.256  10.278  -0.502  1.00 94.12           H  
ATOM   2282  CA  SER A 150      -8.863   9.715   1.470  1.00 94.12           C  
ATOM   2283  HA  SER A 150      -9.891   9.503   1.762  1.00 94.12           H  
ATOM   2284  C   SER A 150      -8.201  10.479   2.626  1.00 94.12           C  
ATOM   2285  CB  SER A 150      -8.171   8.367   1.229  1.00 94.12           C  
ATOM   2286  HB2 SER A 150      -8.614   7.887   0.356  1.00 94.12           H  
ATOM   2287  HB3 SER A 150      -8.337   7.727   2.095  1.00 94.12           H  
ATOM   2288  O   SER A 150      -7.251  11.234   2.433  1.00 94.12           O  
ATOM   2289  OG  SER A 150      -6.778   8.506   1.029  1.00 94.12           O  
ATOM   2290  HG  SER A 150      -6.670   9.006   0.216  1.00 94.12           H  
ATOM   2291  N   PHE A 151      -8.631  10.233   3.867  1.00 96.00           N  
ATOM   2292  H   PHE A 151      -9.454   9.663   3.998  1.00 96.00           H  
ATOM   2293  CA  PHE A 151      -8.000  10.843   5.049  1.00 96.00           C  
ATOM   2294  HA  PHE A 151      -8.053  11.926   4.941  1.00 96.00           H  
ATOM   2295  C   PHE A 151      -6.503  10.482   5.189  1.00 96.00           C  
ATOM   2296  CB  PHE A 151      -8.807  10.445   6.293  1.00 96.00           C  
ATOM   2297  HB2 PHE A 151      -8.819   9.358   6.372  1.00 96.00           H  
ATOM   2298  HB3 PHE A 151      -9.834  10.785   6.158  1.00 96.00           H  
ATOM   2299  O   PHE A 151      -5.705  11.284   5.674  1.00 96.00           O  
ATOM   2300  CG  PHE A 151      -8.279  11.033   7.587  1.00 96.00           C  
ATOM   2301  CD1 PHE A 151      -7.912  10.190   8.653  1.00 96.00           C  
ATOM   2302  HD1 PHE A 151      -8.047   9.122   8.567  1.00 96.00           H  
ATOM   2303  CD2 PHE A 151      -8.133  12.427   7.722  1.00 96.00           C  
ATOM   2304  HD2 PHE A 151      -8.451  13.090   6.932  1.00 96.00           H  
ATOM   2305  CE1 PHE A 151      -7.371  10.732   9.832  1.00 96.00           C  
ATOM   2306  HE1 PHE A 151      -7.082  10.087  10.648  1.00 96.00           H  
ATOM   2307  CE2 PHE A 151      -7.567  12.964   8.891  1.00 96.00           C  
ATOM   2308  HE2 PHE A 151      -7.433  14.032   8.989  1.00 96.00           H  
ATOM   2309  CZ  PHE A 151      -7.189  12.120   9.944  1.00 96.00           C  
ATOM   2310  HZ  PHE A 151      -6.758  12.546  10.838  1.00 96.00           H  
ATOM   2311  N   GLU A 152      -6.090   9.320   4.672  1.00 96.01           N  
ATOM   2312  H   GLU A 152      -6.793   8.710   4.279  1.00 96.01           H  
ATOM   2313  CA  GLU A 152      -4.680   8.918   4.562  1.00 96.01           C  
ATOM   2314  HA  GLU A 152      -4.240   8.889   5.558  1.00 96.01           H  
ATOM   2315  C   GLU A 152      -3.861   9.904   3.714  1.00 96.01           C  
ATOM   2316  CB  GLU A 152      -4.618   7.510   3.947  1.00 96.01           C  
ATOM   2317  HB2 GLU A 152      -5.251   6.850   4.541  1.00 96.01           H  
ATOM   2318  HB3 GLU A 152      -5.051   7.565   2.948  1.00 96.01           H  
ATOM   2319  O   GLU A 152      -2.763  10.277   4.123  1.00 96.01           O  
ATOM   2320  CG  GLU A 152      -3.227   6.856   3.811  1.00 96.01           C  
ATOM   2321  HG2 GLU A 152      -2.507   7.582   3.432  1.00 96.01           H  
ATOM   2322  HG3 GLU A 152      -3.317   6.067   3.064  1.00 96.01           H  
ATOM   2323  CD  GLU A 152      -2.710   6.231   5.114  1.00 96.01           C  
ATOM   2324  OE1 GLU A 152      -2.056   5.160   5.058  1.00 96.01           O  
ATOM   2325  OE2 GLU A 152      -3.033   6.789   6.181  1.00 96.01           O  
ATOM   2326  N   SER A 153      -4.374  10.373   2.566  1.00 97.03           N  
ATOM   2327  H   SER A 153      -5.320  10.141   2.298  1.00 97.03           H  
ATOM   2328  CA  SER A 153      -3.632  11.337   1.742  1.00 97.03           C  
ATOM   2329  HA  SER A 153      -2.613  10.965   1.644  1.00 97.03           H  
ATOM   2330  C   SER A 153      -3.527  12.705   2.411  1.00 97.03           C  
ATOM   2331  CB  SER A 153      -4.179  11.456   0.317  1.00 97.03           C  
ATOM   2332  HB2 SER A 153      -4.124  10.481  -0.166  1.00 97.03           H  
ATOM   2333  HB3 SER A 153      -3.559  12.152  -0.247  1.00 97.03           H  
ATOM   2334  O   SER A 153      -2.481  13.337   2.284  1.00 97.03           O  
ATOM   2335  OG  SER A 153      -5.512  11.903   0.290  1.00 97.03           O  
ATOM   2336  HG  SER A 153      -5.993  11.263  -0.240  1.00 97.03           H  
ATOM   2337  N   LEU A 154      -4.511  13.137   3.210  1.00 98.33           N  
ATOM   2338  H   LEU A 154      -5.356  12.587   3.272  1.00 98.33           H  
ATOM   2339  CA  LEU A 154      -4.373  14.339   4.043  1.00 98.33           C  
ATOM   2340  HA  LEU A 154      -4.078  15.166   3.396  1.00 98.33           H  
ATOM   2341  C   LEU A 154      -3.277  14.158   5.104  1.00 98.33           C  
ATOM   2342  CB  LEU A 154      -5.721  14.689   4.694  1.00 98.33           C  
ATOM   2343  HB2 LEU A 154      -6.044  13.849   5.309  1.00 98.33           H  
ATOM   2344  HB3 LEU A 154      -6.469  14.843   3.917  1.00 98.33           H  
ATOM   2345  O   LEU A 154      -2.386  14.998   5.221  1.00 98.33           O  
ATOM   2346  CG  LEU A 154      -5.684  15.954   5.571  1.00 98.33           C  
ATOM   2347  HG  LEU A 154      -4.945  15.827   6.361  1.00 98.33           H  
ATOM   2348  CD1 LEU A 154      -5.351  17.222   4.780  1.00 98.33           C  
ATOM   2349 HD11 LEU A 154      -6.061  17.348   3.963  1.00 98.33           H  
ATOM   2350 HD12 LEU A 154      -4.337  17.165   4.382  1.00 98.33           H  
ATOM   2351 HD13 LEU A 154      -5.411  18.087   5.440  1.00 98.33           H  
ATOM   2352  CD2 LEU A 154      -7.047  16.129   6.226  1.00 98.33           C  
ATOM   2353 HD21 LEU A 154      -7.331  15.201   6.723  1.00 98.33           H  
ATOM   2354 HD22 LEU A 154      -6.999  16.917   6.978  1.00 98.33           H  
ATOM   2355 HD23 LEU A 154      -7.803  16.376   5.481  1.00 98.33           H  
ATOM   2356  N   CYS A 155      -3.287  13.036   5.829  1.00 98.27           N  
ATOM   2357  H   CYS A 155      -4.047  12.385   5.693  1.00 98.27           H  
ATOM   2358  CA  CYS A 155      -2.265  12.728   6.832  1.00 98.27           C  
ATOM   2359  HA  CYS A 155      -2.280  13.493   7.609  1.00 98.27           H  
ATOM   2360  C   CYS A 155      -0.851  12.705   6.226  1.00 98.27           C  
ATOM   2361  CB  CYS A 155      -2.571  11.366   7.461  1.00 98.27           C  
ATOM   2362  HB2 CYS A 155      -1.752  11.111   8.134  1.00 98.27           H  
ATOM   2363  HB3 CYS A 155      -2.640  10.605   6.684  1.00 98.27           H  
ATOM   2364  O   CYS A 155       0.080  13.292   6.780  1.00 98.27           O  
ATOM   2365  SG  CYS A 155      -4.110  11.397   8.411  1.00 98.27           S  
ATOM   2366  HG  CYS A 155      -4.959  11.589   7.398  1.00 98.27           H  
ATOM   2367  N   LEU A 156      -0.692  12.060   5.066  1.00 98.27           N  
ATOM   2368  H   LEU A 156      -1.488  11.569   4.683  1.00 98.27           H  
ATOM   2369  CA  LEU A 156       0.571  12.008   4.328  1.00 98.27           C  
ATOM   2370  HA  LEU A 156       1.368  11.726   5.016  1.00 98.27           H  
ATOM   2371  C   LEU A 156       0.966  13.374   3.750  1.00 98.27           C  
ATOM   2372  CB  LEU A 156       0.470  10.949   3.217  1.00 98.27           C  
ATOM   2373  HB2 LEU A 156      -0.433  11.146   2.639  1.00 98.27           H  
ATOM   2374  HB3 LEU A 156       1.325  11.056   2.549  1.00 98.27           H  
ATOM   2375  O   LEU A 156       2.156  13.680   3.710  1.00 98.27           O  
ATOM   2376  CG  LEU A 156       0.428   9.493   3.715  1.00 98.27           C  
ATOM   2377  HG  LEU A 156      -0.376   9.370   4.441  1.00 98.27           H  
ATOM   2378  CD1 LEU A 156       0.157   8.571   2.531  1.00 98.27           C  
ATOM   2379 HD11 LEU A 156       0.113   7.539   2.878  1.00 98.27           H  
ATOM   2380 HD12 LEU A 156       0.948   8.677   1.788  1.00 98.27           H  
ATOM   2381 HD13 LEU A 156      -0.801   8.835   2.082  1.00 98.27           H  
ATOM   2382  CD2 LEU A 156       1.740   9.058   4.368  1.00 98.27           C  
ATOM   2383 HD21 LEU A 156       1.680   8.007   4.651  1.00 98.27           H  
ATOM   2384 HD22 LEU A 156       1.912   9.639   5.274  1.00 98.27           H  
ATOM   2385 HD23 LEU A 156       2.569   9.201   3.674  1.00 98.27           H  
ATOM   2386  N   THR A 157       0.004  14.217   3.363  1.00 98.67           N  
ATOM   2387  H   THR A 157      -0.951  13.890   3.391  1.00 98.67           H  
ATOM   2388  CA  THR A 157       0.249  15.602   2.922  1.00 98.67           C  
ATOM   2389  HA  THR A 157       0.934  15.595   2.074  1.00 98.67           H  
ATOM   2390  C   THR A 157       0.890  16.410   4.042  1.00 98.67           C  
ATOM   2391  CB  THR A 157      -1.051  16.296   2.481  1.00 98.67           C  
ATOM   2392  HB  THR A 157      -1.784  16.277   3.288  1.00 98.67           H  
ATOM   2393  O   THR A 157       1.954  16.996   3.844  1.00 98.67           O  
ATOM   2394  CG2 THR A 157      -0.853  17.752   2.066  1.00 98.67           C  
ATOM   2395 HG21 THR A 157      -0.667  18.371   2.944  1.00 98.67           H  
ATOM   2396 HG22 THR A 157      -0.010  17.838   1.380  1.00 98.67           H  
ATOM   2397 HG23 THR A 157      -1.760  18.106   1.578  1.00 98.67           H  
ATOM   2398  OG1 THR A 157      -1.593  15.633   1.375  1.00 98.67           O  
ATOM   2399  HG1 THR A 157      -1.926  14.784   1.676  1.00 98.67           H  
ATOM   2400  N   VAL A 158       0.286  16.390   5.234  1.00 98.73           N  
ATOM   2401  H   VAL A 158      -0.580  15.878   5.321  1.00 98.73           H  
ATOM   2402  CA  VAL A 158       0.782  17.114   6.414  1.00 98.73           C  
ATOM   2403  HA  VAL A 158       0.941  18.158   6.143  1.00 98.73           H  
ATOM   2404  C   VAL A 158       2.137  16.561   6.864  1.00 98.73           C  
ATOM   2405  CB  VAL A 158      -0.261  17.079   7.548  1.00 98.73           C  
ATOM   2406  HB  VAL A 158      -0.482  16.043   7.807  1.00 98.73           H  
ATOM   2407  O   VAL A 158       3.070  17.331   7.075  1.00 98.73           O  
ATOM   2408  CG1 VAL A 158       0.232  17.814   8.799  1.00 98.73           C  
ATOM   2409 HG11 VAL A 158      -0.561  17.862   9.546  1.00 98.73           H  
ATOM   2410 HG12 VAL A 158       1.084  17.294   9.237  1.00 98.73           H  
ATOM   2411 HG13 VAL A 158       0.537  18.827   8.539  1.00 98.73           H  
ATOM   2412  CG2 VAL A 158      -1.559  17.768   7.102  1.00 98.73           C  
ATOM   2413 HG21 VAL A 158      -2.314  17.676   7.882  1.00 98.73           H  
ATOM   2414 HG22 VAL A 158      -1.961  17.312   6.197  1.00 98.73           H  
ATOM   2415 HG23 VAL A 158      -1.366  18.824   6.913  1.00 98.73           H  
ATOM   2416  N   ASN A 159       2.307  15.234   6.906  1.00 98.57           N  
ATOM   2417  H   ASN A 159       1.510  14.636   6.739  1.00 98.57           H  
ATOM   2418  CA  ASN A 159       3.598  14.626   7.236  1.00 98.57           C  
ATOM   2419  HA  ASN A 159       3.915  15.012   8.204  1.00 98.57           H  
ATOM   2420  C   ASN A 159       4.702  14.993   6.225  1.00 98.57           C  
ATOM   2421  CB  ASN A 159       3.424  13.103   7.341  1.00 98.57           C  
ATOM   2422  HB2 ASN A 159       2.627  12.870   8.047  1.00 98.57           H  
ATOM   2423  HB3 ASN A 159       3.151  12.695   6.368  1.00 98.57           H  
ATOM   2424  O   ASN A 159       5.827  15.289   6.625  1.00 98.57           O  
ATOM   2425  CG  ASN A 159       4.708  12.438   7.799  1.00 98.57           C  
ATOM   2426  ND2 ASN A 159       4.949  12.409   9.089  1.00 98.57           N  
ATOM   2427 HD21 ASN A 159       5.801  11.981   9.421  1.00 98.57           H  
ATOM   2428 HD22 ASN A 159       4.275  12.791   9.738  1.00 98.57           H  
ATOM   2429  OD1 ASN A 159       5.512  11.975   7.003  1.00 98.57           O  
ATOM   2430  N   THR A 160       4.388  15.007   4.925  1.00 98.60           N  
ATOM   2431  H   THR A 160       3.452  14.735   4.663  1.00 98.60           H  
ATOM   2432  CA  THR A 160       5.321  15.397   3.852  1.00 98.60           C  
ATOM   2433  HA  THR A 160       6.238  14.815   3.949  1.00 98.60           H  
ATOM   2434  C   THR A 160       5.702  16.873   3.953  1.00 98.60           C  
ATOM   2435  CB  THR A 160       4.711  15.098   2.471  1.00 98.60           C  
ATOM   2436  HB  THR A 160       3.760  15.622   2.370  1.00 98.60           H  
ATOM   2437  O   THR A 160       6.879  17.204   3.822  1.00 98.60           O  
ATOM   2438  CG2 THR A 160       5.604  15.473   1.288  1.00 98.60           C  
ATOM   2439 HG21 THR A 160       5.805  16.544   1.281  1.00 98.60           H  
ATOM   2440 HG22 THR A 160       5.098  15.206   0.360  1.00 98.60           H  
ATOM   2441 HG23 THR A 160       6.544  14.925   1.351  1.00 98.60           H  
ATOM   2442  OG1 THR A 160       4.492  13.715   2.354  1.00 98.60           O  
ATOM   2443  HG1 THR A 160       3.663  13.534   2.803  1.00 98.60           H  
ATOM   2444  N   LEU A 161       4.728  17.751   4.219  1.00 98.70           N  
ATOM   2445  H   LEU A 161       3.785  17.402   4.313  1.00 98.70           H  
ATOM   2446  CA  LEU A 161       4.928  19.183   4.452  1.00 98.70           C  
ATOM   2447  HA  LEU A 161       5.390  19.624   3.569  1.00 98.70           H  
ATOM   2448  C   LEU A 161       5.871  19.420   5.641  1.00 98.70           C  
ATOM   2449  CB  LEU A 161       3.540  19.824   4.668  1.00 98.70           C  
ATOM   2450  HB2 LEU A 161       3.037  19.296   5.478  1.00 98.70           H  
ATOM   2451  HB3 LEU A 161       2.944  19.681   3.767  1.00 98.70           H  
ATOM   2452  O   LEU A 161       6.939  20.010   5.478  1.00 98.70           O  
ATOM   2453  CG  LEU A 161       3.546  21.321   5.027  1.00 98.70           C  
ATOM   2454  HG  LEU A 161       4.188  21.499   5.890  1.00 98.70           H  
ATOM   2455  CD1 LEU A 161       4.042  22.164   3.858  1.00 98.70           C  
ATOM   2456 HD11 LEU A 161       3.471  21.930   2.959  1.00 98.70           H  
ATOM   2457 HD12 LEU A 161       3.930  23.224   4.087  1.00 98.70           H  
ATOM   2458 HD13 LEU A 161       5.097  21.946   3.696  1.00 98.70           H  
ATOM   2459  CD2 LEU A 161       2.134  21.779   5.386  1.00 98.70           C  
ATOM   2460 HD21 LEU A 161       2.147  22.834   5.661  1.00 98.70           H  
ATOM   2461 HD22 LEU A 161       1.461  21.628   4.543  1.00 98.70           H  
ATOM   2462 HD23 LEU A 161       1.782  21.207   6.244  1.00 98.70           H  
ATOM   2463  N   ASP A 162       5.519  18.904   6.819  1.00 98.49           N  
ATOM   2464  H   ASP A 162       4.634  18.424   6.890  1.00 98.49           H  
ATOM   2465  CA  ASP A 162       6.267  19.147   8.055  1.00 98.49           C  
ATOM   2466  HA  ASP A 162       6.414  20.221   8.174  1.00 98.49           H  
ATOM   2467  C   ASP A 162       7.669  18.510   8.020  1.00 98.49           C  
ATOM   2468  CB  ASP A 162       5.444  18.652   9.255  1.00 98.49           C  
ATOM   2469  HB2 ASP A 162       5.138  17.623   9.066  1.00 98.49           H  
ATOM   2470  HB3 ASP A 162       6.081  18.666  10.139  1.00 98.49           H  
ATOM   2471  O   ASP A 162       8.648  19.133   8.434  1.00 98.49           O  
ATOM   2472  CG  ASP A 162       4.203  19.496   9.570  1.00 98.49           C  
ATOM   2473  OD1 ASP A 162       4.193  20.718   9.300  1.00 98.49           O  
ATOM   2474  OD2 ASP A 162       3.245  18.942  10.151  1.00 98.49           O  
ATOM   2475  N   ARG A 163       7.822  17.306   7.444  1.00 98.23           N  
ATOM   2476  H   ARG A 163       6.998  16.829   7.107  1.00 98.23           H  
ATOM   2477  CA  ARG A 163       9.151  16.695   7.238  1.00 98.23           C  
ATOM   2478  HA  ARG A 163       9.722  16.777   8.162  1.00 98.23           H  
ATOM   2479  C   ARG A 163       9.985  17.416   6.186  1.00 98.23           C  
ATOM   2480  CB  ARG A 163       9.036  15.218   6.848  1.00 98.23           C  
ATOM   2481  HB2 ARG A 163      10.018  14.870   6.528  1.00 98.23           H  
ATOM   2482  HB3 ARG A 163       8.355  15.126   6.002  1.00 98.23           H  
ATOM   2483  O   ARG A 163      11.206  17.331   6.240  1.00 98.23           O  
ATOM   2484  CG  ARG A 163       8.578  14.322   8.005  1.00 98.23           C  
ATOM   2485  HG2 ARG A 163       7.641  14.702   8.413  1.00 98.23           H  
ATOM   2486  HG3 ARG A 163       9.333  14.300   8.790  1.00 98.23           H  
ATOM   2487  CD  ARG A 163       8.312  12.913   7.492  1.00 98.23           C  
ATOM   2488  HD2 ARG A 163       7.597  13.022   6.677  1.00 98.23           H  
ATOM   2489  HD3 ARG A 163       7.842  12.325   8.281  1.00 98.23           H  
ATOM   2490  NE  ARG A 163       9.526  12.219   7.020  1.00 98.23           N  
ATOM   2491  HE  ARG A 163      10.364  12.319   7.574  1.00 98.23           H  
ATOM   2492  NH1 ARG A 163       8.524  11.227   5.210  1.00 98.23           N  
ATOM   2493 HH11 ARG A 163       8.608  10.631   4.400  1.00 98.23           H  
ATOM   2494 HH12 ARG A 163       7.627  11.581   5.510  1.00 98.23           H  
ATOM   2495  NH2 ARG A 163      10.686  10.915   5.543  1.00 98.23           N  
ATOM   2496 HH21 ARG A 163      10.639  10.348   4.708  1.00 98.23           H  
ATOM   2497 HH22 ARG A 163      11.527  10.995   6.095  1.00 98.23           H  
ATOM   2498  CZ  ARG A 163       9.576  11.465   5.939  1.00 98.23           C  
ATOM   2499  N   PHE A 164       9.385  18.113   5.222  1.00 98.37           N  
ATOM   2500  H   PHE A 164       8.376  18.135   5.170  1.00 98.37           H  
ATOM   2501  CA  PHE A 164      10.169  18.955   4.321  1.00 98.37           C  
ATOM   2502  HA  PHE A 164      11.025  18.380   3.968  1.00 98.37           H  
ATOM   2503  C   PHE A 164      10.720  20.176   5.069  1.00 98.37           C  
ATOM   2504  CB  PHE A 164       9.342  19.345   3.097  1.00 98.37           C  
ATOM   2505  HB2 PHE A 164       8.491  19.953   3.403  1.00 98.37           H  
ATOM   2506  HB3 PHE A 164       8.955  18.442   2.626  1.00 98.37           H  
ATOM   2507  O   PHE A 164      11.909  20.484   4.938  1.00 98.37           O  
ATOM   2508  CG  PHE A 164      10.158  20.104   2.074  1.00 98.37           C  
ATOM   2509  CD1 PHE A 164      10.062  21.503   1.983  1.00 98.37           C  
ATOM   2510  HD1 PHE A 164       9.426  22.047   2.666  1.00 98.37           H  
ATOM   2511  CD2 PHE A 164      11.038  19.407   1.228  1.00 98.37           C  
ATOM   2512  HD2 PHE A 164      11.128  18.334   1.311  1.00 98.37           H  
ATOM   2513  CE1 PHE A 164      10.791  22.199   1.004  1.00 98.37           C  
ATOM   2514  HE1 PHE A 164      10.695  23.271   0.920  1.00 98.37           H  
ATOM   2515  CE2 PHE A 164      11.775  20.105   0.256  1.00 98.37           C  
ATOM   2516  HE2 PHE A 164      12.426  19.560  -0.413  1.00 98.37           H  
ATOM   2517  CZ  PHE A 164      11.641  21.499   0.133  1.00 98.37           C  
ATOM   2518  HZ  PHE A 164      12.190  22.035  -0.627  1.00 98.37           H  
ATOM   2519  N   LEU A 165       9.894  20.800   5.919  1.00 98.18           N  
ATOM   2520  H   LEU A 165       8.944  20.465   5.986  1.00 98.18           H  
ATOM   2521  CA  LEU A 165      10.261  21.968   6.727  1.00 98.18           C  
ATOM   2522  HA  LEU A 165      10.631  22.737   6.049  1.00 98.18           H  
ATOM   2523  C   LEU A 165      11.412  21.688   7.718  1.00 98.18           C  
ATOM   2524  CB  LEU A 165       9.011  22.514   7.450  1.00 98.18           C  
ATOM   2525  HB2 LEU A 165       9.318  23.306   8.132  1.00 98.18           H  
ATOM   2526  HB3 LEU A 165       8.588  21.711   8.053  1.00 98.18           H  
ATOM   2527  O   LEU A 165      12.235  22.576   7.935  1.00 98.18           O  
ATOM   2528  CG  LEU A 165       7.906  23.082   6.534  1.00 98.18           C  
ATOM   2529  HG  LEU A 165       7.694  22.377   5.730  1.00 98.18           H  
ATOM   2530  CD1 LEU A 165       6.621  23.314   7.330  1.00 98.18           C  
ATOM   2531 HD11 LEU A 165       6.319  22.395   7.831  1.00 98.18           H  
ATOM   2532 HD12 LEU A 165       6.775  24.092   8.078  1.00 98.18           H  
ATOM   2533 HD13 LEU A 165       5.814  23.606   6.659  1.00 98.18           H  
ATOM   2534  CD2 LEU A 165       8.305  24.415   5.898  1.00 98.18           C  
ATOM   2535 HD21 LEU A 165       8.430  25.178   6.667  1.00 98.18           H  
ATOM   2536 HD22 LEU A 165       9.240  24.302   5.350  1.00 98.18           H  
ATOM   2537 HD23 LEU A 165       7.529  24.736   5.202  1.00 98.18           H  
ATOM   2538  N   THR A 166      11.583  20.462   8.234  1.00 97.26           N  
ATOM   2539  H   THR A 166      10.865  19.766   8.093  1.00 97.26           H  
ATOM   2540  CA  THR A 166      12.772  20.127   9.055  1.00 97.26           C  
ATOM   2541  HA  THR A 166      12.855  20.873   9.846  1.00 97.26           H  
ATOM   2542  C   THR A 166      14.096  20.162   8.266  1.00 97.26           C  
ATOM   2543  CB  THR A 166      12.669  18.749   9.737  1.00 97.26           C  
ATOM   2544  HB  THR A 166      13.568  18.594  10.334  1.00 97.26           H  
ATOM   2545  O   THR A 166      15.164  20.334   8.858  1.00 97.26           O  
ATOM   2546  CG2 THR A 166      11.470  18.560  10.662  1.00 97.26           C  
ATOM   2547 HG21 THR A 166      10.539  18.806  10.149  1.00 97.26           H  
ATOM   2548 HG22 THR A 166      11.592  19.203  11.533  1.00 97.26           H  
ATOM   2549 HG23 THR A 166      11.425  17.531  11.016  1.00 97.26           H  
ATOM   2550  OG1 THR A 166      12.611  17.726   8.780  1.00 97.26           O  
ATOM   2551  HG1 THR A 166      12.356  16.922   9.239  1.00 97.26           H  
ATOM   2552  N   THR A 167      14.057  20.009   6.933  1.00 96.13           N  
ATOM   2553  H   THR A 167      13.143  19.889   6.520  1.00 96.13           H  
ATOM   2554  CA  THR A 167      15.255  19.834   6.076  1.00 96.13           C  
ATOM   2555  HA  THR A 167      16.108  19.593   6.710  1.00 96.13           H  
ATOM   2556  C   THR A 167      15.650  21.057   5.249  1.00 96.13           C  
ATOM   2557  CB  THR A 167      15.086  18.675   5.077  1.00 96.13           C  
ATOM   2558  HB  THR A 167      16.049  18.515   4.592  1.00 96.13           H  
ATOM   2559  O   THR A 167      16.783  21.132   4.759  1.00 96.13           O  
ATOM   2560  CG2 THR A 167      14.683  17.351   5.719  1.00 96.13           C  
ATOM   2561 HG21 THR A 167      13.714  17.445   6.211  1.00 96.13           H  
ATOM   2562 HG22 THR A 167      14.620  16.579   4.953  1.00 96.13           H  
ATOM   2563 HG23 THR A 167      15.426  17.059   6.461  1.00 96.13           H  
ATOM   2564  OG1 THR A 167      14.156  19.003   4.061  1.00 96.13           O  
ATOM   2565  HG1 THR A 167      13.314  19.187   4.485  1.00 96.13           H  
ATOM   2566  N   THR A 168      14.706  21.964   4.992  1.00 96.28           N  
ATOM   2567  H   THR A 168      13.794  21.840   5.408  1.00 96.28           H  
ATOM   2568  CA  THR A 168      14.845  23.002   3.962  1.00 96.28           C  
ATOM   2569  HA  THR A 168      15.901  23.230   3.817  1.00 96.28           H  
ATOM   2570  C   THR A 168      14.100  24.269   4.390  1.00 96.28           C  
ATOM   2571  CB  THR A 168      14.298  22.491   2.613  1.00 96.28           C  
ATOM   2572  HB  THR A 168      13.226  22.308   2.692  1.00 96.28           H  
ATOM   2573  O   THR A 168      12.887  24.203   4.575  1.00 96.28           O  
ATOM   2574  CG2 THR A 168      14.561  23.473   1.471  1.00 96.28           C  
ATOM   2575 HG21 THR A 168      15.618  23.739   1.432  1.00 96.28           H  
ATOM   2576 HG22 THR A 168      14.264  23.020   0.525  1.00 96.28           H  
ATOM   2577 HG23 THR A 168      13.967  24.375   1.617  1.00 96.28           H  
ATOM   2578  OG1 THR A 168      14.944  21.281   2.254  1.00 96.28           O  
ATOM   2579  HG1 THR A 168      14.489  20.598   2.752  1.00 96.28           H  
ATOM   2580  N   PRO A 169      14.779  25.424   4.538  1.00 97.21           N  
ATOM   2581  CA  PRO A 169      14.116  26.711   4.744  1.00 97.21           C  
ATOM   2582  HA  PRO A 169      13.532  26.665   5.663  1.00 97.21           H  
ATOM   2583  C   PRO A 169      13.206  27.061   3.562  1.00 97.21           C  
ATOM   2584  CB  PRO A 169      15.236  27.743   4.918  1.00 97.21           C  
ATOM   2585  HB2 PRO A 169      15.483  28.203   3.961  1.00 97.21           H  
ATOM   2586  HB3 PRO A 169      14.969  28.507   5.649  1.00 97.21           H  
ATOM   2587  O   PRO A 169      13.606  26.905   2.407  1.00 97.21           O  
ATOM   2588  CG  PRO A 169      16.419  26.901   5.390  1.00 97.21           C  
ATOM   2589  HG2 PRO A 169      16.334  26.719   6.461  1.00 97.21           H  
ATOM   2590  HG3 PRO A 169      17.373  27.370   5.151  1.00 97.21           H  
ATOM   2591  CD  PRO A 169      16.220  25.593   4.627  1.00 97.21           C  
ATOM   2592  HD2 PRO A 169      16.639  25.680   3.624  1.00 97.21           H  
ATOM   2593  HD3 PRO A 169      16.690  24.774   5.171  1.00 97.21           H  
ATOM   2594  N   VAL A 170      11.997  27.541   3.847  1.00 97.58           N  
ATOM   2595  H   VAL A 170      11.723  27.618   4.816  1.00 97.58           H  
ATOM   2596  CA  VAL A 170      10.973  27.867   2.846  1.00 97.58           C  
ATOM   2597  HA  VAL A 170      11.370  27.671   1.850  1.00 97.58           H  
ATOM   2598  C   VAL A 170      10.632  29.352   2.923  1.00 97.58           C  
ATOM   2599  CB  VAL A 170       9.729  26.973   3.028  1.00 97.58           C  
ATOM   2600  HB  VAL A 170       9.320  27.118   4.028  1.00 97.58           H  
ATOM   2601  O   VAL A 170      10.437  29.900   4.008  1.00 97.58           O  
ATOM   2602  CG1 VAL A 170       8.631  27.263   1.997  1.00 97.58           C  
ATOM   2603 HG11 VAL A 170       9.041  27.259   0.988  1.00 97.58           H  
ATOM   2604 HG12 VAL A 170       8.182  28.234   2.208  1.00 97.58           H  
ATOM   2605 HG13 VAL A 170       7.844  26.512   2.066  1.00 97.58           H  
ATOM   2606  CG2 VAL A 170      10.108  25.498   2.868  1.00 97.58           C  
ATOM   2607 HG21 VAL A 170      10.537  25.327   1.881  1.00 97.58           H  
ATOM   2608 HG22 VAL A 170       9.226  24.874   3.014  1.00 97.58           H  
ATOM   2609 HG23 VAL A 170      10.830  25.214   3.634  1.00 97.58           H  
ATOM   2610  N   ALA A 171      10.574  30.006   1.763  1.00 96.93           N  
ATOM   2611  H   ALA A 171      10.728  29.498   0.904  1.00 96.93           H  
ATOM   2612  CA  ALA A 171      10.107  31.382   1.649  1.00 96.93           C  
ATOM   2613  HA  ALA A 171      10.502  31.950   2.491  1.00 96.93           H  
ATOM   2614  C   ALA A 171       8.570  31.438   1.718  1.00 96.93           C  
ATOM   2615  CB  ALA A 171      10.675  31.991   0.364  1.00 96.93           C  
ATOM   2616  HB1 ALA A 171      10.301  31.450  -0.505  1.00 96.93           H  
ATOM   2617  HB2 ALA A 171      11.764  31.947   0.379  1.00 96.93           H  
ATOM   2618  HB3 ALA A 171      10.366  33.033   0.287  1.00 96.93           H  
ATOM   2619  O   ALA A 171       7.890  30.530   1.233  1.00 96.93           O  
ATOM   2620  N   ALA A 172       8.017  32.488   2.329  1.00 96.29           N  
ATOM   2621  H   ALA A 172       8.626  33.218   2.672  1.00 96.29           H  
ATOM   2622  CA  ALA A 172       6.579  32.602   2.581  1.00 96.29           C  
ATOM   2623  HA  ALA A 172       6.258  31.738   3.164  1.00 96.29           H  
ATOM   2624  C   ALA A 172       5.742  32.611   1.288  1.00 96.29           C  
ATOM   2625  CB  ALA A 172       6.332  33.864   3.416  1.00 96.29           C  
ATOM   2626  HB1 ALA A 172       5.262  33.987   3.585  1.00 96.29           H  
ATOM   2627  HB2 ALA A 172       6.714  34.742   2.894  1.00 96.29           H  
ATOM   2628  HB3 ALA A 172       6.827  33.773   4.383  1.00 96.29           H  
ATOM   2629  O   ALA A 172       4.670  32.010   1.245  1.00 96.29           O  
ATOM   2630  N   ASP A 173       6.259  33.224   0.221  1.00 95.11           N  
ATOM   2631  H   ASP A 173       7.198  33.589   0.289  1.00 95.11           H  
ATOM   2632  CA  ASP A 173       5.650  33.251  -1.116  1.00 95.11           C  
ATOM   2633  HA  ASP A 173       4.626  33.612  -1.018  1.00 95.11           H  
ATOM   2634  C   ASP A 173       5.570  31.859  -1.774  1.00 95.11           C  
ATOM   2635  CB  ASP A 173       6.422  34.256  -1.994  1.00 95.11           C  
ATOM   2636  HB2 ASP A 173       6.392  35.230  -1.506  1.00 95.11           H  
ATOM   2637  HB3 ASP A 173       5.896  34.349  -2.944  1.00 95.11           H  
ATOM   2638  O   ASP A 173       4.624  31.554  -2.495  1.00 95.11           O  
ATOM   2639  CG  ASP A 173       7.892  33.900  -2.283  1.00 95.11           C  
ATOM   2640  OD1 ASP A 173       8.446  33.000  -1.607  1.00 95.11           O  
ATOM   2641  OD2 ASP A 173       8.470  34.544  -3.183  1.00 95.11           O  
ATOM   2642  N   CYS A 174       6.519  30.975  -1.468  1.00 96.54           N  
ATOM   2643  H   CYS A 174       7.314  31.337  -0.962  1.00 96.54           H  
ATOM   2644  CA  CYS A 174       6.566  29.595  -1.944  1.00 96.54           C  
ATOM   2645  HA  CYS A 174       6.140  29.552  -2.946  1.00 96.54           H  
ATOM   2646  C   CYS A 174       5.763  28.617  -1.066  1.00 96.54           C  
ATOM   2647  CB  CYS A 174       8.039  29.173  -2.031  1.00 96.54           C  
ATOM   2648  HB2 CYS A 174       8.093  28.126  -2.331  1.00 96.54           H  
ATOM   2649  HB3 CYS A 174       8.507  29.290  -1.054  1.00 96.54           H  
ATOM   2650  O   CYS A 174       5.612  27.447  -1.430  1.00 96.54           O  
ATOM   2651  SG  CYS A 174       8.918  30.192  -3.254  1.00 96.54           S  
ATOM   2652  HG  CYS A 174       8.761  31.374  -2.651  1.00 96.54           H  
ATOM   2653  N   PHE A 175       5.251  29.046   0.092  1.00 98.01           N  
ATOM   2654  H   PHE A 175       5.400  30.010   0.354  1.00 98.01           H  
ATOM   2655  CA  PHE A 175       4.685  28.125   1.079  1.00 98.01           C  
ATOM   2656  HA  PHE A 175       5.393  27.304   1.192  1.00 98.01           H  
ATOM   2657  C   PHE A 175       3.356  27.490   0.627  1.00 98.01           C  
ATOM   2658  CB  PHE A 175       4.578  28.841   2.433  1.00 98.01           C  
ATOM   2659  HB2 PHE A 175       5.541  29.295   2.666  1.00 98.01           H  
ATOM   2660  HB3 PHE A 175       3.845  29.643   2.350  1.00 98.01           H  
ATOM   2661  O   PHE A 175       3.143  26.295   0.839  1.00 98.01           O  
ATOM   2662  CG  PHE A 175       4.207  27.933   3.590  1.00 98.01           C  
ATOM   2663  CD1 PHE A 175       3.114  28.249   4.417  1.00 98.01           C  
ATOM   2664  HD1 PHE A 175       2.527  29.136   4.229  1.00 98.01           H  
ATOM   2665  CD2 PHE A 175       4.953  26.765   3.843  1.00 98.01           C  
ATOM   2666  HD2 PHE A 175       5.804  26.516   3.226  1.00 98.01           H  
ATOM   2667  CE1 PHE A 175       2.766  27.396   5.477  1.00 98.01           C  
ATOM   2668  HE1 PHE A 175       1.906  27.628   6.088  1.00 98.01           H  
ATOM   2669  CE2 PHE A 175       4.596  25.909   4.897  1.00 98.01           C  
ATOM   2670  HE2 PHE A 175       5.164  25.009   5.074  1.00 98.01           H  
ATOM   2671  CZ  PHE A 175       3.502  26.223   5.719  1.00 98.01           C  
ATOM   2672  HZ  PHE A 175       3.229  25.563   6.529  1.00 98.01           H  
ATOM   2673  N   GLN A 176       2.502  28.231  -0.093  1.00 98.10           N  
ATOM   2674  H   GLN A 176       2.719  29.205  -0.249  1.00 98.10           H  
ATOM   2675  CA  GLN A 176       1.287  27.660  -0.695  1.00 98.10           C  
ATOM   2676  HA  GLN A 176       0.734  27.140   0.087  1.00 98.10           H  
ATOM   2677  C   GLN A 176       1.620  26.623  -1.782  1.00 98.10           C  
ATOM   2678  CB  GLN A 176       0.393  28.780  -1.253  1.00 98.10           C  
ATOM   2679  HB2 GLN A 176       0.311  29.580  -0.517  1.00 98.10           H  
ATOM   2680  HB3 GLN A 176       0.852  29.186  -2.154  1.00 98.10           H  
ATOM   2681  O   GLN A 176       0.975  25.573  -1.850  1.00 98.10           O  
ATOM   2682  CG  GLN A 176      -1.025  28.266  -1.572  1.00 98.10           C  
ATOM   2683  HG2 GLN A 176      -1.510  27.967  -0.643  1.00 98.10           H  
ATOM   2684  HG3 GLN A 176      -0.971  27.391  -2.220  1.00 98.10           H  
ATOM   2685  CD  GLN A 176      -1.903  29.298  -2.276  1.00 98.10           C  
ATOM   2686  NE2 GLN A 176      -3.208  29.143  -2.237  1.00 98.10           N  
ATOM   2687 HE21 GLN A 176      -3.762  29.825  -2.735  1.00 98.10           H  
ATOM   2688 HE22 GLN A 176      -3.630  28.351  -1.773  1.00 98.10           H  
ATOM   2689  OE1 GLN A 176      -1.436  30.237  -2.899  1.00 98.10           O  
ATOM   2690  N   LEU A 177       2.661  26.874  -2.590  1.00 98.42           N  
ATOM   2691  H   LEU A 177       3.170  27.737  -2.466  1.00 98.42           H  
ATOM   2692  CA  LEU A 177       3.140  25.922  -3.595  1.00 98.42           C  
ATOM   2693  HA  LEU A 177       2.302  25.677  -4.247  1.00 98.42           H  
ATOM   2694  C   LEU A 177       3.626  24.623  -2.943  1.00 98.42           C  
ATOM   2695  CB  LEU A 177       4.245  26.567  -4.451  1.00 98.42           C  
ATOM   2696  HB2 LEU A 177       3.855  27.477  -4.907  1.00 98.42           H  
ATOM   2697  HB3 LEU A 177       5.078  26.845  -3.806  1.00 98.42           H  
ATOM   2698  O   LEU A 177       3.321  23.541  -3.445  1.00 98.42           O  
ATOM   2699  CG  LEU A 177       4.787  25.647  -5.561  1.00 98.42           C  
ATOM   2700  HG  LEU A 177       5.197  24.741  -5.116  1.00 98.42           H  
ATOM   2701  CD1 LEU A 177       3.712  25.234  -6.567  1.00 98.42           C  
ATOM   2702 HD11 LEU A 177       4.179  24.721  -7.408  1.00 98.42           H  
ATOM   2703 HD12 LEU A 177       3.176  26.112  -6.927  1.00 98.42           H  
ATOM   2704 HD13 LEU A 177       3.009  24.547  -6.095  1.00 98.42           H  
ATOM   2705  CD2 LEU A 177       5.923  26.340  -6.309  1.00 98.42           C  
ATOM   2706 HD21 LEU A 177       6.372  25.635  -7.008  1.00 98.42           H  
ATOM   2707 HD22 LEU A 177       6.685  26.659  -5.598  1.00 98.42           H  
ATOM   2708 HD23 LEU A 177       5.542  27.211  -6.843  1.00 98.42           H  
ATOM   2709  N   LEU A 178       4.334  24.712  -1.812  1.00 98.63           N  
ATOM   2710  H   LEU A 178       4.584  25.628  -1.470  1.00 98.63           H  
ATOM   2711  CA  LEU A 178       4.731  23.534  -1.042  1.00 98.63           C  
ATOM   2712  HA  LEU A 178       5.287  22.873  -1.707  1.00 98.63           H  
ATOM   2713  C   LEU A 178       3.511  22.741  -0.559  1.00 98.63           C  
ATOM   2714  CB  LEU A 178       5.656  23.955   0.109  1.00 98.63           C  
ATOM   2715  HB2 LEU A 178       6.524  24.472  -0.301  1.00 98.63           H  
ATOM   2716  HB3 LEU A 178       5.120  24.654   0.751  1.00 98.63           H  
ATOM   2717  O   LEU A 178       3.488  21.532  -0.758  1.00 98.63           O  
ATOM   2718  CG  LEU A 178       6.132  22.772   0.972  1.00 98.63           C  
ATOM   2719  HG  LEU A 178       5.267  22.251   1.383  1.00 98.63           H  
ATOM   2720  CD1 LEU A 178       6.984  21.762   0.201  1.00 98.63           C  
ATOM   2721 HD11 LEU A 178       6.381  21.276  -0.566  1.00 98.63           H  
ATOM   2722 HD12 LEU A 178       7.336  20.989   0.884  1.00 98.63           H  
ATOM   2723 HD13 LEU A 178       7.840  22.256  -0.259  1.00 98.63           H  
ATOM   2724  CD2 LEU A 178       6.964  23.320   2.125  1.00 98.63           C  
ATOM   2725 HD21 LEU A 178       7.229  22.507   2.802  1.00 98.63           H  
ATOM   2726 HD22 LEU A 178       6.386  24.056   2.683  1.00 98.63           H  
ATOM   2727 HD23 LEU A 178       7.865  23.783   1.722  1.00 98.63           H  
ATOM   2728  N   GLY A 179       2.474  23.399  -0.029  1.00 98.60           N  
ATOM   2729  H   GLY A 179       2.563  24.395   0.115  1.00 98.60           H  
ATOM   2730  CA  GLY A 179       1.231  22.736   0.388  1.00 98.60           C  
ATOM   2731  HA2 GLY A 179       1.438  22.083   1.236  1.00 98.60           H  
ATOM   2732  HA3 GLY A 179       0.513  23.495   0.699  1.00 98.60           H  
ATOM   2733  C   GLY A 179       0.583  21.899  -0.722  1.00 98.60           C  
ATOM   2734  O   GLY A 179       0.344  20.705  -0.537  1.00 98.60           O  
ATOM   2735  N   VAL A 180       0.361  22.483  -1.907  1.00 98.48           N  
ATOM   2736  H   VAL A 180       0.580  23.463  -2.016  1.00 98.48           H  
ATOM   2737  CA  VAL A 180      -0.232  21.738  -3.039  1.00 98.48           C  
ATOM   2738  HA  VAL A 180      -1.079  21.175  -2.647  1.00 98.48           H  
ATOM   2739  C   VAL A 180       0.717  20.691  -3.637  1.00 98.48           C  
ATOM   2740  CB  VAL A 180      -0.799  22.656  -4.139  1.00 98.48           C  
ATOM   2741  HB  VAL A 180      -1.248  22.015  -4.898  1.00 98.48           H  
ATOM   2742  O   VAL A 180       0.259  19.670  -4.144  1.00 98.48           O  
ATOM   2743  CG1 VAL A 180      -1.909  23.559  -3.591  1.00 98.48           C  
ATOM   2744 HG11 VAL A 180      -1.499  24.284  -2.888  1.00 98.48           H  
ATOM   2745 HG12 VAL A 180      -2.664  22.956  -3.087  1.00 98.48           H  
ATOM   2746 HG13 VAL A 180      -2.384  24.094  -4.414  1.00 98.48           H  
ATOM   2747  CG2 VAL A 180       0.254  23.529  -4.828  1.00 98.48           C  
ATOM   2748 HG21 VAL A 180       0.688  24.217  -4.103  1.00 98.48           H  
ATOM   2749 HG22 VAL A 180       1.040  22.911  -5.262  1.00 98.48           H  
ATOM   2750 HG23 VAL A 180      -0.217  24.104  -5.626  1.00 98.48           H  
ATOM   2751  N   THR A 181       2.035  20.889  -3.537  1.00 98.57           N  
ATOM   2752  H   THR A 181       2.357  21.744  -3.108  1.00 98.57           H  
ATOM   2753  CA  THR A 181       3.035  19.897  -3.973  1.00 98.57           C  
ATOM   2754  HA  THR A 181       2.763  19.531  -4.963  1.00 98.57           H  
ATOM   2755  C   THR A 181       3.072  18.691  -3.031  1.00 98.57           C  
ATOM   2756  CB  THR A 181       4.431  20.525  -4.075  1.00 98.57           C  
ATOM   2757  HB  THR A 181       4.764  20.852  -3.089  1.00 98.57           H  
ATOM   2758  O   THR A 181       3.096  17.550  -3.491  1.00 98.57           O  
ATOM   2759  CG2 THR A 181       5.461  19.562  -4.654  1.00 98.57           C  
ATOM   2760 HG21 THR A 181       5.129  19.209  -5.630  1.00 98.57           H  
ATOM   2761 HG22 THR A 181       6.410  20.086  -4.763  1.00 98.57           H  
ATOM   2762 HG23 THR A 181       5.608  18.713  -3.986  1.00 98.57           H  
ATOM   2763  OG1 THR A 181       4.405  21.634  -4.941  1.00 98.57           O  
ATOM   2764  HG1 THR A 181       3.966  22.343  -4.467  1.00 98.57           H  
ATOM   2765  N   SER A 182       3.011  18.915  -1.715  1.00 98.77           N  
ATOM   2766  H   SER A 182       3.039  19.866  -1.375  1.00 98.77           H  
ATOM   2767  CA  SER A 182       2.877  17.853  -0.712  1.00 98.77           C  
ATOM   2768  HA  SER A 182       3.702  17.150  -0.826  1.00 98.77           H  
ATOM   2769  C   SER A 182       1.575  17.069  -0.905  1.00 98.77           C  
ATOM   2770  CB  SER A 182       2.934  18.448   0.700  1.00 98.77           C  
ATOM   2771  HB2 SER A 182       2.774  17.660   1.436  1.00 98.77           H  
ATOM   2772  HB3 SER A 182       2.147  19.195   0.811  1.00 98.77           H  
ATOM   2773  O   SER A 182       1.598  15.841  -0.813  1.00 98.77           O  
ATOM   2774  OG  SER A 182       4.190  19.059   0.934  1.00 98.77           O  
ATOM   2775  HG  SER A 182       4.830  18.387   1.179  1.00 98.77           H  
ATOM   2776  N   LEU A 183       0.475  17.754  -1.256  1.00 98.74           N  
ATOM   2777  H   LEU A 183       0.514  18.763  -1.248  1.00 98.74           H  
ATOM   2778  CA  LEU A 183      -0.795  17.110  -1.601  1.00 98.74           C  
ATOM   2779  HA  LEU A 183      -1.063  16.447  -0.778  1.00 98.74           H  
ATOM   2780  C   LEU A 183      -0.662  16.222  -2.843  1.00 98.74           C  
ATOM   2781  CB  LEU A 183      -1.905  18.171  -1.750  1.00 98.74           C  
ATOM   2782  HB2 LEU A 183      -1.623  18.861  -2.546  1.00 98.74           H  
ATOM   2783  HB3 LEU A 183      -1.975  18.739  -0.822  1.00 98.74           H  
ATOM   2784  O   LEU A 183      -1.123  15.081  -2.819  1.00 98.74           O  
ATOM   2785  CG  LEU A 183      -3.297  17.595  -2.087  1.00 98.74           C  
ATOM   2786  HG  LEU A 183      -3.242  17.044  -3.026  1.00 98.74           H  
ATOM   2787  CD1 LEU A 183      -3.834  16.667  -0.998  1.00 98.74           C  
ATOM   2788 HD11 LEU A 183      -3.850  17.182  -0.038  1.00 98.74           H  
ATOM   2789 HD12 LEU A 183      -3.207  15.779  -0.914  1.00 98.74           H  
ATOM   2790 HD13 LEU A 183      -4.844  16.348  -1.255  1.00 98.74           H  
ATOM   2791  CD2 LEU A 183      -4.311  18.724  -2.269  1.00 98.74           C  
ATOM   2792 HD21 LEU A 183      -5.261  18.312  -2.610  1.00 98.74           H  
ATOM   2793 HD22 LEU A 183      -3.950  19.436  -3.011  1.00 98.74           H  
ATOM   2794 HD23 LEU A 183      -4.471  19.238  -1.321  1.00 98.74           H  
ATOM   2795  N   LEU A 184       0.008  16.695  -3.901  1.00 98.55           N  
ATOM   2796  H   LEU A 184       0.336  17.649  -3.878  1.00 98.55           H  
ATOM   2797  CA  LEU A 184       0.251  15.889  -5.100  1.00 98.55           C  
ATOM   2798  HA  LEU A 184      -0.719  15.600  -5.505  1.00 98.55           H  
ATOM   2799  C   LEU A 184       1.021  14.605  -4.775  1.00 98.55           C  
ATOM   2800  CB  LEU A 184       1.011  16.710  -6.156  1.00 98.55           C  
ATOM   2801  HB2 LEU A 184       1.991  16.980  -5.762  1.00 98.55           H  
ATOM   2802  HB3 LEU A 184       0.470  17.637  -6.351  1.00 98.55           H  
ATOM   2803  O   LEU A 184       0.587  13.524  -5.168  1.00 98.55           O  
ATOM   2804  CG  LEU A 184       1.217  15.951  -7.483  1.00 98.55           C  
ATOM   2805  HG  LEU A 184       1.797  15.046  -7.304  1.00 98.55           H  
ATOM   2806  CD1 LEU A 184      -0.104  15.569  -8.158  1.00 98.55           C  
ATOM   2807 HD11 LEU A 184      -0.756  16.439  -8.237  1.00 98.55           H  
ATOM   2808 HD12 LEU A 184       0.070  15.190  -9.165  1.00 98.55           H  
ATOM   2809 HD13 LEU A 184      -0.613  14.795  -7.584  1.00 98.55           H  
ATOM   2810  CD2 LEU A 184       2.004  16.828  -8.448  1.00 98.55           C  
ATOM   2811 HD21 LEU A 184       1.445  17.744  -8.633  1.00 98.55           H  
ATOM   2812 HD22 LEU A 184       2.166  16.304  -9.390  1.00 98.55           H  
ATOM   2813 HD23 LEU A 184       2.977  17.065  -8.016  1.00 98.55           H  
ATOM   2814  N   ILE A 185       2.132  14.711  -4.039  1.00 98.49           N  
ATOM   2815  H   ILE A 185       2.421  15.636  -3.755  1.00 98.49           H  
ATOM   2816  CA  ILE A 185       2.984  13.566  -3.681  1.00 98.49           C  
ATOM   2817  HA  ILE A 185       3.305  13.070  -4.597  1.00 98.49           H  
ATOM   2818  C   ILE A 185       2.191  12.534  -2.869  1.00 98.49           C  
ATOM   2819  CB  ILE A 185       4.245  14.057  -2.931  1.00 98.49           C  
ATOM   2820  HB  ILE A 185       3.931  14.728  -2.132  1.00 98.49           H  
ATOM   2821  O   ILE A 185       2.194  11.349  -3.212  1.00 98.49           O  
ATOM   2822  CG1 ILE A 185       5.158  14.834  -3.907  1.00 98.49           C  
ATOM   2823 HG12 ILE A 185       5.613  14.137  -4.611  1.00 98.49           H  
ATOM   2824 HG13 ILE A 185       4.566  15.543  -4.486  1.00 98.49           H  
ATOM   2825  CG2 ILE A 185       5.022  12.884  -2.298  1.00 98.49           C  
ATOM   2826 HG21 ILE A 185       5.278  12.150  -3.062  1.00 98.49           H  
ATOM   2827 HG22 ILE A 185       5.932  13.238  -1.814  1.00 98.49           H  
ATOM   2828 HG23 ILE A 185       4.422  12.402  -1.526  1.00 98.49           H  
ATOM   2829  CD1 ILE A 185       6.261  15.633  -3.205  1.00 98.49           C  
ATOM   2830 HD11 ILE A 185       6.799  16.223  -3.947  1.00 98.49           H  
ATOM   2831 HD12 ILE A 185       6.973  14.966  -2.719  1.00 98.49           H  
ATOM   2832 HD13 ILE A 185       5.820  16.306  -2.470  1.00 98.49           H  
ATOM   2833  N   ALA A 186       1.462  12.982  -1.843  1.00 98.37           N  
ATOM   2834  H   ALA A 186       1.486  13.966  -1.618  1.00 98.37           H  
ATOM   2835  CA  ALA A 186       0.617  12.116  -1.028  1.00 98.37           C  
ATOM   2836  HA  ALA A 186       1.233  11.333  -0.584  1.00 98.37           H  
ATOM   2837  C   ALA A 186      -0.482  11.435  -1.861  1.00 98.37           C  
ATOM   2838  CB  ALA A 186       0.022  12.967   0.093  1.00 98.37           C  
ATOM   2839  HB1 ALA A 186      -0.563  13.785  -0.327  1.00 98.37           H  
ATOM   2840  HB2 ALA A 186      -0.628  12.348   0.711  1.00 98.37           H  
ATOM   2841  HB3 ALA A 186       0.823  13.379   0.708  1.00 98.37           H  
ATOM   2842  O   ALA A 186      -0.680  10.222  -1.765  1.00 98.37           O  
ATOM   2843  N   CYS A 187      -1.153  12.182  -2.744  1.00 97.66           N  
ATOM   2844  H   CYS A 187      -0.968  13.174  -2.785  1.00 97.66           H  
ATOM   2845  CA  CYS A 187      -2.175  11.623  -3.626  1.00 97.66           C  
ATOM   2846  HA  CYS A 187      -2.908  11.105  -3.007  1.00 97.66           H  
ATOM   2847  C   CYS A 187      -1.590  10.592  -4.599  1.00 97.66           C  
ATOM   2848  CB  CYS A 187      -2.896  12.744  -4.378  1.00 97.66           C  
ATOM   2849  HB2 CYS A 187      -2.177  13.380  -4.895  1.00 97.66           H  
ATOM   2850  HB3 CYS A 187      -3.576  12.298  -5.103  1.00 97.66           H  
ATOM   2851  O   CYS A 187      -2.132   9.497  -4.738  1.00 97.66           O  
ATOM   2852  SG  CYS A 187      -3.876  13.729  -3.220  1.00 97.66           S  
ATOM   2853  HG  CYS A 187      -2.847  14.334  -2.619  1.00 97.66           H  
ATOM   2854  N   LYS A 188      -0.449  10.887  -5.235  1.00 96.26           N  
ATOM   2855  H   LYS A 188      -0.036  11.795  -5.077  1.00 96.26           H  
ATOM   2856  CA  LYS A 188       0.252   9.935  -6.110  1.00 96.26           C  
ATOM   2857  HA  LYS A 188      -0.416   9.630  -6.917  1.00 96.26           H  
ATOM   2858  C   LYS A 188       0.646   8.660  -5.367  1.00 96.26           C  
ATOM   2859  CB  LYS A 188       1.498  10.588  -6.717  1.00 96.26           C  
ATOM   2860  HB2 LYS A 188       2.079  11.069  -5.930  1.00 96.26           H  
ATOM   2861  HB3 LYS A 188       2.111   9.801  -7.155  1.00 96.26           H  
ATOM   2862  O   LYS A 188       0.594   7.580  -5.954  1.00 96.26           O  
ATOM   2863  CG  LYS A 188       1.179  11.608  -7.819  1.00 96.26           C  
ATOM   2864  HG2 LYS A 188       0.586  11.138  -8.604  1.00 96.26           H  
ATOM   2865  HG3 LYS A 188       0.610  12.446  -7.416  1.00 96.26           H  
ATOM   2866  CD  LYS A 188       2.498  12.111  -8.406  1.00 96.26           C  
ATOM   2867  HD2 LYS A 188       3.077  12.588  -7.615  1.00 96.26           H  
ATOM   2868  HD3 LYS A 188       3.061  11.265  -8.801  1.00 96.26           H  
ATOM   2869  CE  LYS A 188       2.277  13.111  -9.533  1.00 96.26           C  
ATOM   2870  HE2 LYS A 188       1.661  13.931  -9.165  1.00 96.26           H  
ATOM   2871  HE3 LYS A 188       1.756  12.624 -10.358  1.00 96.26           H  
ATOM   2872  NZ  LYS A 188       3.573  13.640  -9.992  1.00 96.26           N  
ATOM   2873  HZ1 LYS A 188       4.173  12.899 -10.324  1.00 96.26           H  
ATOM   2874  HZ2 LYS A 188       3.462  14.329 -10.722  1.00 96.26           H  
ATOM   2875  HZ3 LYS A 188       4.072  14.093  -9.240  1.00 96.26           H  
ATOM   2876  N   GLN A 189       0.987   8.744  -4.083  1.00 95.45           N  
ATOM   2877  H   GLN A 189       1.058   9.660  -3.664  1.00 95.45           H  
ATOM   2878  CA  GLN A 189       1.325   7.578  -3.271  1.00 95.45           C  
ATOM   2879  HA  GLN A 189       2.070   6.995  -3.812  1.00 95.45           H  
ATOM   2880  C   GLN A 189       0.118   6.657  -3.018  1.00 95.45           C  
ATOM   2881  CB  GLN A 189       1.974   8.065  -1.972  1.00 95.45           C  
ATOM   2882  HB2 GLN A 189       1.230   8.590  -1.374  1.00 95.45           H  
ATOM   2883  HB3 GLN A 189       2.768   8.768  -2.223  1.00 95.45           H  
ATOM   2884  O   GLN A 189       0.237   5.458  -3.271  1.00 95.45           O  
ATOM   2885  CG  GLN A 189       2.581   6.938  -1.125  1.00 95.45           C  
ATOM   2886  HG2 GLN A 189       3.371   6.440  -1.688  1.00 95.45           H  
ATOM   2887  HG3 GLN A 189       1.813   6.206  -0.875  1.00 95.45           H  
ATOM   2888  CD  GLN A 189       3.168   7.483   0.172  1.00 95.45           C  
ATOM   2889  NE2 GLN A 189       3.648   6.646   1.060  1.00 95.45           N  
ATOM   2890 HE21 GLN A 189       3.959   7.089   1.913  1.00 95.45           H  
ATOM   2891 HE22 GLN A 189       3.651   5.648   0.909  1.00 95.45           H  
ATOM   2892  OE1 GLN A 189       3.209   8.673   0.422  1.00 95.45           O  
ATOM   2893  N   VAL A 190      -1.032   7.179  -2.561  1.00 94.24           N  
ATOM   2894  H   VAL A 190      -1.065   8.172  -2.379  1.00 94.24           H  
ATOM   2895  CA  VAL A 190      -2.140   6.329  -2.058  1.00 94.24           C  
ATOM   2896  HA  VAL A 190      -1.802   5.293  -2.081  1.00 94.24           H  
ATOM   2897  C   VAL A 190      -3.426   6.319  -2.889  1.00 94.24           C  
ATOM   2898  CB  VAL A 190      -2.464   6.608  -0.575  1.00 94.24           C  
ATOM   2899  HB  VAL A 190      -3.218   5.886  -0.261  1.00 94.24           H  
ATOM   2900  O   VAL A 190      -4.132   5.306  -2.877  1.00 94.24           O  
ATOM   2901  CG1 VAL A 190      -1.226   6.371   0.297  1.00 94.24           C  
ATOM   2902 HG11 VAL A 190      -1.508   6.421   1.348  1.00 94.24           H  
ATOM   2903 HG12 VAL A 190      -0.470   7.131   0.099  1.00 94.24           H  
ATOM   2904 HG13 VAL A 190      -0.809   5.384   0.097  1.00 94.24           H  
ATOM   2905  CG2 VAL A 190      -3.020   8.006  -0.296  1.00 94.24           C  
ATOM   2906 HG21 VAL A 190      -3.255   8.102   0.764  1.00 94.24           H  
ATOM   2907 HG22 VAL A 190      -3.937   8.169  -0.861  1.00 94.24           H  
ATOM   2908 HG23 VAL A 190      -2.288   8.770  -0.559  1.00 94.24           H  
ATOM   2909  N   GLU A 191      -3.734   7.378  -3.633  1.00 94.40           N  
ATOM   2910  H   GLU A 191      -3.084   8.147  -3.704  1.00 94.40           H  
ATOM   2911  CA  GLU A 191      -5.011   7.505  -4.346  1.00 94.40           C  
ATOM   2912  HA  GLU A 191      -5.790   7.059  -3.728  1.00 94.40           H  
ATOM   2913  C   GLU A 191      -5.006   6.734  -5.671  1.00 94.40           C  
ATOM   2914  CB  GLU A 191      -5.387   8.982  -4.567  1.00 94.40           C  
ATOM   2915  HB2 GLU A 191      -4.665   9.436  -5.247  1.00 94.40           H  
ATOM   2916  HB3 GLU A 191      -6.361   9.035  -5.054  1.00 94.40           H  
ATOM   2917  O   GLU A 191      -3.968   6.555  -6.314  1.00 94.40           O  
ATOM   2918  CG  GLU A 191      -5.429   9.808  -3.270  1.00 94.40           C  
ATOM   2919  HG2 GLU A 191      -4.464   9.733  -2.769  1.00 94.40           H  
ATOM   2920  HG3 GLU A 191      -5.566  10.854  -3.543  1.00 94.40           H  
ATOM   2921  CD  GLU A 191      -6.519   9.389  -2.273  1.00 94.40           C  
ATOM   2922  OE1 GLU A 191      -6.515   9.939  -1.146  1.00 94.40           O  
ATOM   2923  OE2 GLU A 191      -7.312   8.474  -2.572  1.00 94.40           O  
ATOM   2924  N   VAL A 192      -6.173   6.260  -6.112  1.00 91.13           N  
ATOM   2925  H   VAL A 192      -7.003   6.421  -5.559  1.00 91.13           H  
ATOM   2926  CA  VAL A 192      -6.294   5.628  -7.441  1.00 91.13           C  
ATOM   2927  HA  VAL A 192      -5.469   4.929  -7.572  1.00 91.13           H  
ATOM   2928  C   VAL A 192      -6.152   6.687  -8.538  1.00 91.13           C  
ATOM   2929  CB  VAL A 192      -7.605   4.830  -7.581  1.00 91.13           C  
ATOM   2930  HB  VAL A 192      -8.455   5.508  -7.500  1.00 91.13           H  
ATOM   2931  O   VAL A 192      -5.392   6.488  -9.483  1.00 91.13           O  
ATOM   2932  CG1 VAL A 192      -7.674   4.095  -8.924  1.00 91.13           C  
ATOM   2933 HG11 VAL A 192      -8.608   3.538  -8.995  1.00 91.13           H  
ATOM   2934 HG12 VAL A 192      -6.835   3.407  -9.023  1.00 91.13           H  
ATOM   2935 HG13 VAL A 192      -7.646   4.807  -9.749  1.00 91.13           H  
ATOM   2936  CG2 VAL A 192      -7.712   3.761  -6.484  1.00 91.13           C  
ATOM   2937 HG21 VAL A 192      -8.630   3.189  -6.623  1.00 91.13           H  
ATOM   2938 HG22 VAL A 192      -6.855   3.089  -6.529  1.00 91.13           H  
ATOM   2939 HG23 VAL A 192      -7.766   4.225  -5.500  1.00 91.13           H  
ATOM   2940  N   HIS A 193      -6.809   7.835  -8.355  1.00 92.67           N  
ATOM   2941  H   HIS A 193      -7.374   7.932  -7.523  1.00 92.67           H  
ATOM   2942  CA  HIS A 193      -6.820   8.963  -9.284  1.00 92.67           C  
ATOM   2943  HA  HIS A 193      -6.157   8.761 -10.124  1.00 92.67           H  
ATOM   2944  C   HIS A 193      -6.343  10.235  -8.557  1.00 92.67           C  
ATOM   2945  CB  HIS A 193      -8.241   9.115  -9.856  1.00 92.67           C  
ATOM   2946  HB2 HIS A 193      -8.242   9.925 -10.584  1.00 92.67           H  
ATOM   2947  HB3 HIS A 193      -8.929   9.384  -9.055  1.00 92.67           H  
ATOM   2948  O   HIS A 193      -7.157  10.919  -7.938  1.00 92.67           O  
ATOM   2949  CG  HIS A 193      -8.754   7.864 -10.524  1.00 92.67           C  
ATOM   2950  CD2 HIS A 193      -8.263   7.289 -11.664  1.00 92.67           C  
ATOM   2951  HD2 HIS A 193      -7.438   7.651 -12.259  1.00 92.67           H  
ATOM   2952  ND1 HIS A 193      -9.791   7.071 -10.083  1.00 92.67           N  
ATOM   2953  HD1 HIS A 193     -10.407   7.269  -9.307  1.00 92.67           H  
ATOM   2954  CE1 HIS A 193      -9.929   6.050 -10.946  1.00 92.67           C  
ATOM   2955  HE1 HIS A 193     -10.683   5.279 -10.889  1.00 92.67           H  
ATOM   2956  NE2 HIS A 193      -9.008   6.135 -11.916  1.00 92.67           N  
ATOM   2957  N   PRO A 194      -5.034  10.552  -8.562  1.00 96.00           N  
ATOM   2958  CA  PRO A 194      -4.538  11.778  -7.940  1.00 96.00           C  
ATOM   2959  HA  PRO A 194      -4.878  11.804  -6.905  1.00 96.00           H  
ATOM   2960  C   PRO A 194      -5.038  13.032  -8.688  1.00 96.00           C  
ATOM   2961  CB  PRO A 194      -3.012  11.657  -7.969  1.00 96.00           C  
ATOM   2962  HB2 PRO A 194      -2.677  11.134  -7.074  1.00 96.00           H  
ATOM   2963  HB3 PRO A 194      -2.519  12.626  -8.054  1.00 96.00           H  
ATOM   2964  O   PRO A 194      -5.220  12.977  -9.909  1.00 96.00           O  
ATOM   2965  CG  PRO A 194      -2.751  10.773  -9.188  1.00 96.00           C  
ATOM   2966  HG2 PRO A 194      -1.803  10.241  -9.106  1.00 96.00           H  
ATOM   2967  HG3 PRO A 194      -2.775  11.380 -10.093  1.00 96.00           H  
ATOM   2968  CD  PRO A 194      -3.941   9.813  -9.179  1.00 96.00           C  
ATOM   2969  HD2 PRO A 194      -4.179   9.517 -10.201  1.00 96.00           H  
ATOM   2970  HD3 PRO A 194      -3.712   8.937  -8.574  1.00 96.00           H  
ATOM   2971  N   PRO A 195      -5.211  14.183  -8.007  1.00 97.17           N  
ATOM   2972  CA  PRO A 195      -5.514  15.450  -8.667  1.00 97.17           C  
ATOM   2973  HA  PRO A 195      -6.480  15.361  -9.166  1.00 97.17           H  
ATOM   2974  C   PRO A 195      -4.430  15.821  -9.684  1.00 97.17           C  
ATOM   2975  CB  PRO A 195      -5.607  16.502  -7.552  1.00 97.17           C  
ATOM   2976  HB2 PRO A 195      -4.646  17.001  -7.423  1.00 97.17           H  
ATOM   2977  HB3 PRO A 195      -6.390  17.233  -7.750  1.00 97.17           H  
ATOM   2978  O   PRO A 195      -3.238  15.709  -9.394  1.00 97.17           O  
ATOM   2979  CG  PRO A 195      -5.907  15.679  -6.302  1.00 97.17           C  
ATOM   2980  HG2 PRO A 195      -6.977  15.480  -6.241  1.00 97.17           H  
ATOM   2981  HG3 PRO A 195      -5.555  16.174  -5.396  1.00 97.17           H  
ATOM   2982  CD  PRO A 195      -5.152  14.378  -6.566  1.00 97.17           C  
ATOM   2983  HD2 PRO A 195      -5.629  13.563  -6.022  1.00 97.17           H  
ATOM   2984  HD3 PRO A 195      -4.112  14.489  -6.261  1.00 97.17           H  
ATOM   2985  N   ARG A 196      -4.829  16.314 -10.862  1.00 96.80           N  
ATOM   2986  H   ARG A 196      -5.819  16.369 -11.054  1.00 96.80           H  
ATOM   2987  CA  ARG A 196      -3.869  16.769 -11.880  1.00 96.80           C  
ATOM   2988  HA  ARG A 196      -3.095  16.009 -11.987  1.00 96.80           H  
ATOM   2989  C   ARG A 196      -3.167  18.050 -11.445  1.00 96.80           C  
ATOM   2990  CB  ARG A 196      -4.543  16.970 -13.243  1.00 96.80           C  
ATOM   2991  HB2 ARG A 196      -5.342  17.704 -13.137  1.00 96.80           H  
ATOM   2992  HB3 ARG A 196      -3.808  17.369 -13.942  1.00 96.80           H  
ATOM   2993  O   ARG A 196      -3.789  18.936 -10.855  1.00 96.80           O  
ATOM   2994  CG  ARG A 196      -5.088  15.656 -13.823  1.00 96.80           C  
ATOM   2995  HG2 ARG A 196      -4.249  14.990 -14.024  1.00 96.80           H  
ATOM   2996  HG3 ARG A 196      -5.752  15.170 -13.109  1.00 96.80           H  
ATOM   2997  CD  ARG A 196      -5.851  15.902 -15.129  1.00 96.80           C  
ATOM   2998  HD2 ARG A 196      -6.081  14.933 -15.571  1.00 96.80           H  
ATOM   2999  HD3 ARG A 196      -5.208  16.454 -15.814  1.00 96.80           H  
ATOM   3000  NE  ARG A 196      -7.106  16.639 -14.883  1.00 96.80           N  
ATOM   3001  HE  ARG A 196      -7.334  16.790 -13.910  1.00 96.80           H  
ATOM   3002  NH1 ARG A 196      -7.828  16.798 -17.054  1.00 96.80           N  
ATOM   3003 HH11 ARG A 196      -7.007  16.281 -17.335  1.00 96.80           H  
ATOM   3004 HH12 ARG A 196      -8.575  16.961 -17.714  1.00 96.80           H  
ATOM   3005  NH2 ARG A 196      -9.116  17.561 -15.392  1.00 96.80           N  
ATOM   3006 HH21 ARG A 196      -9.308  17.601 -14.402  1.00 96.80           H  
ATOM   3007 HH22 ARG A 196      -9.863  17.724 -16.053  1.00 96.80           H  
ATOM   3008  CZ  ARG A 196      -8.006  16.999 -15.777  1.00 96.80           C  
ATOM   3009  N   VAL A 197      -1.922  18.230 -11.874  1.00 96.68           N  
ATOM   3010  H   VAL A 197      -1.507  17.464 -12.386  1.00 96.68           H  
ATOM   3011  CA  VAL A 197      -1.119  19.441 -11.659  1.00 96.68           C  
ATOM   3012  HA  VAL A 197      -0.922  19.539 -10.591  1.00 96.68           H  
ATOM   3013  C   VAL A 197      -1.881  20.696 -12.101  1.00 96.68           C  
ATOM   3014  CB  VAL A 197       0.235  19.320 -12.390  1.00 96.68           C  
ATOM   3015  HB  VAL A 197       0.062  19.136 -13.451  1.00 96.68           H  
ATOM   3016  O   VAL A 197      -1.904  21.686 -11.376  1.00 96.68           O  
ATOM   3017  CG1 VAL A 197       1.057  20.605 -12.245  1.00 96.68           C  
ATOM   3018 HG11 VAL A 197       1.070  20.914 -11.199  1.00 96.68           H  
ATOM   3019 HG12 VAL A 197       2.085  20.427 -12.561  1.00 96.68           H  
ATOM   3020 HG13 VAL A 197       0.621  21.401 -12.849  1.00 96.68           H  
ATOM   3021  CG2 VAL A 197       1.085  18.182 -11.819  1.00 96.68           C  
ATOM   3022 HG21 VAL A 197       0.561  17.229 -11.895  1.00 96.68           H  
ATOM   3023 HG22 VAL A 197       1.308  18.377 -10.770  1.00 96.68           H  
ATOM   3024 HG23 VAL A 197       2.021  18.099 -12.370  1.00 96.68           H  
ATOM   3025  N   LYS A 198      -2.601  20.655 -13.235  1.00 95.95           N  
ATOM   3026  H   LYS A 198      -2.558  19.806 -13.779  1.00 95.95           H  
ATOM   3027  CA  LYS A 198      -3.440  21.787 -13.687  1.00 95.95           C  
ATOM   3028  HA  LYS A 198      -2.800  22.666 -13.766  1.00 95.95           H  
ATOM   3029  C   LYS A 198      -4.535  22.166 -12.676  1.00 95.95           C  
ATOM   3030  CB  LYS A 198      -4.038  21.489 -15.078  1.00 95.95           C  
ATOM   3031  HB2 LYS A 198      -3.230  21.237 -15.764  1.00 95.95           H  
ATOM   3032  HB3 LYS A 198      -4.711  20.635 -15.006  1.00 95.95           H  
ATOM   3033  O   LYS A 198      -4.824  23.349 -12.528  1.00 95.95           O  
ATOM   3034  CG  LYS A 198      -4.810  22.703 -15.638  1.00 95.95           C  
ATOM   3035  HG2 LYS A 198      -5.628  22.952 -14.962  1.00 95.95           H  
ATOM   3036  HG3 LYS A 198      -4.134  23.556 -15.691  1.00 95.95           H  
ATOM   3037  CD  LYS A 198      -5.420  22.462 -17.026  1.00 95.95           C  
ATOM   3038  HD2 LYS A 198      -6.092  21.605 -16.977  1.00 95.95           H  
ATOM   3039  HD3 LYS A 198      -4.625  22.258 -17.743  1.00 95.95           H  
ATOM   3040  CE  LYS A 198      -6.203  23.718 -17.446  1.00 95.95           C  
ATOM   3041  HE2 LYS A 198      -6.932  23.946 -16.668  1.00 95.95           H  
ATOM   3042  HE3 LYS A 198      -5.509  24.557 -17.493  1.00 95.95           H  
ATOM   3043  NZ  LYS A 198      -6.895  23.557 -18.752  1.00 95.95           N  
ATOM   3044  HZ1 LYS A 198      -7.388  24.405 -18.993  1.00 95.95           H  
ATOM   3045  HZ2 LYS A 198      -6.237  23.358 -19.492  1.00 95.95           H  
ATOM   3046  HZ3 LYS A 198      -7.575  22.811 -18.711  1.00 95.95           H  
ATOM   3047  N   GLN A 199      -5.144  21.191 -11.997  1.00 96.89           N  
ATOM   3048  H   GLN A 199      -4.753  20.261 -12.041  1.00 96.89           H  
ATOM   3049  CA  GLN A 199      -6.184  21.445 -10.991  1.00 96.89           C  
ATOM   3050  HA  GLN A 199      -6.894  22.173 -11.383  1.00 96.89           H  
ATOM   3051  C   GLN A 199      -5.573  22.064  -9.729  1.00 96.89           C  
ATOM   3052  CB  GLN A 199      -6.950  20.147 -10.668  1.00 96.89           C  
ATOM   3053  HB2 GLN A 199      -7.630  20.333  -9.837  1.00 96.89           H  
ATOM   3054  HB3 GLN A 199      -6.248  19.371 -10.360  1.00 96.89           H  
ATOM   3055  O   GLN A 199      -6.109  23.036  -9.210  1.00 96.89           O  
ATOM   3056  CG  GLN A 199      -7.771  19.651 -11.869  1.00 96.89           C  
ATOM   3057  HG2 GLN A 199      -7.153  19.658 -12.767  1.00 96.89           H  
ATOM   3058  HG3 GLN A 199      -8.610  20.327 -12.030  1.00 96.89           H  
ATOM   3059  CD  GLN A 199      -8.290  18.231 -11.682  1.00 96.89           C  
ATOM   3060  NE2 GLN A 199      -9.443  18.030 -11.087  1.00 96.89           N  
ATOM   3061 HE21 GLN A 199      -9.717  17.071 -10.924  1.00 96.89           H  
ATOM   3062 HE22 GLN A 199      -9.958  18.790 -10.667  1.00 96.89           H  
ATOM   3063  OE1 GLN A 199      -7.689  17.276 -12.146  1.00 96.89           O  
ATOM   3064  N   LEU A 200      -4.411  21.570  -9.294  1.00 97.26           N  
ATOM   3065  H   LEU A 200      -4.024  20.764  -9.764  1.00 97.26           H  
ATOM   3066  CA  LEU A 200      -3.696  22.103  -8.132  1.00 97.26           C  
ATOM   3067  HA  LEU A 200      -4.385  22.152  -7.289  1.00 97.26           H  
ATOM   3068  C   LEU A 200      -3.194  23.541  -8.344  1.00 97.26           C  
ATOM   3069  CB  LEU A 200      -2.548  21.146  -7.780  1.00 97.26           C  
ATOM   3070  HB2 LEU A 200      -1.944  21.601  -6.995  1.00 97.26           H  
ATOM   3071  HB3 LEU A 200      -1.910  21.026  -8.656  1.00 97.26           H  
ATOM   3072  O   LEU A 200      -3.302  24.368  -7.446  1.00 97.26           O  
ATOM   3073  CG  LEU A 200      -3.015  19.756  -7.303  1.00 97.26           C  
ATOM   3074  HG  LEU A 200      -3.633  19.290  -8.071  1.00 97.26           H  
ATOM   3075  CD1 LEU A 200      -1.793  18.879  -7.076  1.00 97.26           C  
ATOM   3076 HD11 LEU A 200      -1.161  19.318  -6.304  1.00 97.26           H  
ATOM   3077 HD12 LEU A 200      -2.108  17.885  -6.759  1.00 97.26           H  
ATOM   3078 HD13 LEU A 200      -1.226  18.789  -8.002  1.00 97.26           H  
ATOM   3079  CD2 LEU A 200      -3.809  19.809  -5.996  1.00 97.26           C  
ATOM   3080 HD21 LEU A 200      -4.751  20.337  -6.141  1.00 97.26           H  
ATOM   3081 HD22 LEU A 200      -3.224  20.312  -5.226  1.00 97.26           H  
ATOM   3082 HD23 LEU A 200      -4.038  18.798  -5.661  1.00 97.26           H  
ATOM   3083  N   LEU A 201      -2.709  23.877  -9.542  1.00 97.08           N  
ATOM   3084  H   LEU A 201      -2.589  23.147 -10.229  1.00 97.08           H  
ATOM   3085  CA  LEU A 201      -2.281  25.245  -9.868  1.00 97.08           C  
ATOM   3086  HA  LEU A 201      -1.627  25.610  -9.076  1.00 97.08           H  
ATOM   3087  C   LEU A 201      -3.443  26.243  -9.963  1.00 97.08           C  
ATOM   3088  CB  LEU A 201      -1.513  25.228 -11.193  1.00 97.08           C  
ATOM   3089  HB2 LEU A 201      -1.313  26.256 -11.495  1.00 97.08           H  
ATOM   3090  HB3 LEU A 201      -2.150  24.774 -11.952  1.00 97.08           H  
ATOM   3091  O   LEU A 201      -3.256  27.426  -9.673  1.00 97.08           O  
ATOM   3092  CG  LEU A 201      -0.178  24.474 -11.133  1.00 97.08           C  
ATOM   3093  HG  LEU A 201      -0.328  23.454 -10.781  1.00 97.08           H  
ATOM   3094  CD1 LEU A 201       0.386  24.413 -12.547  1.00 97.08           C  
ATOM   3095 HD11 LEU A 201       1.259  23.760 -12.525  1.00 97.08           H  
ATOM   3096 HD12 LEU A 201       0.662  25.414 -12.878  1.00 97.08           H  
ATOM   3097 HD13 LEU A 201      -0.353  23.983 -13.223  1.00 97.08           H  
ATOM   3098  CD2 LEU A 201       0.839  25.137 -10.206  1.00 97.08           C  
ATOM   3099 HD21 LEU A 201       0.547  24.983  -9.167  1.00 97.08           H  
ATOM   3100 HD22 LEU A 201       1.827  24.705 -10.362  1.00 97.08           H  
ATOM   3101 HD23 LEU A 201       0.879  26.208 -10.404  1.00 97.08           H  
ATOM   3102  N   ALA A 202      -4.637  25.783 -10.351  1.00 96.73           N  
ATOM   3103  H   ALA A 202      -4.733  24.803 -10.579  1.00 96.73           H  
ATOM   3104  CA  ALA A 202      -5.832  26.624 -10.394  1.00 96.73           C  
ATOM   3105  HA  ALA A 202      -5.607  27.519 -10.973  1.00 96.73           H  
ATOM   3106  C   ALA A 202      -6.256  27.090  -8.989  1.00 96.73           C  
ATOM   3107  CB  ALA A 202      -6.951  25.858 -11.111  1.00 96.73           C  
ATOM   3108  HB1 ALA A 202      -7.822  26.505 -11.212  1.00 96.73           H  
ATOM   3109  HB2 ALA A 202      -6.616  25.553 -12.103  1.00 96.73           H  
ATOM   3110  HB3 ALA A 202      -7.234  24.977 -10.535  1.00 96.73           H  
ATOM   3111  O   ALA A 202      -6.697  28.225  -8.836  1.00 96.73           O  
ATOM   3112  N   LEU A 203      -6.046  26.259  -7.960  1.00 96.01           N  
ATOM   3113  H   LEU A 203      -5.682  25.337  -8.158  1.00 96.01           H  
ATOM   3114  CA  LEU A 203      -6.295  26.610  -6.555  1.00 96.01           C  
ATOM   3115  HA  LEU A 203      -7.314  26.982  -6.451  1.00 96.01           H  
ATOM   3116  C   LEU A 203      -5.361  27.711  -6.035  1.00 96.01           C  
ATOM   3117  CB  LEU A 203      -6.116  25.357  -5.691  1.00 96.01           C  
ATOM   3118  HB2 LEU A 203      -6.236  25.635  -4.644  1.00 96.01           H  
ATOM   3119  HB3 LEU A 203      -5.096  24.992  -5.810  1.00 96.01           H  
ATOM   3120  O   LEU A 203      -5.751  28.494  -5.175  1.00 96.01           O  
ATOM   3121  CG  LEU A 203      -7.100  24.221  -5.990  1.00 96.01           C  
ATOM   3122  HG  LEU A 203      -7.109  23.986  -7.054  1.00 96.01           H  
ATOM   3123  CD1 LEU A 203      -6.630  22.997  -5.225  1.00 96.01           C  
ATOM   3124 HD11 LEU A 203      -7.393  22.223  -5.302  1.00 96.01           H  
ATOM   3125 HD12 LEU A 203      -6.481  23.268  -4.180  1.00 96.01           H  
ATOM   3126 HD13 LEU A 203      -5.687  22.635  -5.635  1.00 96.01           H  
ATOM   3127  CD2 LEU A 203      -8.523  24.557  -5.544  1.00 96.01           C  
ATOM   3128 HD21 LEU A 203      -9.181  23.706  -5.724  1.00 96.01           H  
ATOM   3129 HD22 LEU A 203      -8.903  25.409  -6.108  1.00 96.01           H  
ATOM   3130 HD23 LEU A 203      -8.538  24.795  -4.481  1.00 96.01           H  
ATOM   3131  N   CYS A 204      -4.147  27.802  -6.581  1.00 95.52           N  
ATOM   3132  H   CYS A 204      -3.871  27.091  -7.243  1.00 95.52           H  
ATOM   3133  CA  CYS A 204      -3.206  28.889  -6.307  1.00 95.52           C  
ATOM   3134  HA  CYS A 204      -3.372  29.248  -5.291  1.00 95.52           H  
ATOM   3135  C   CYS A 204      -3.418  30.101  -7.237  1.00 95.52           C  
ATOM   3136  CB  CYS A 204      -1.768  28.356  -6.379  1.00 95.52           C  
ATOM   3137  HB2 CYS A 204      -1.094  29.170  -6.110  1.00 95.52           H  
ATOM   3138  HB3 CYS A 204      -1.549  28.036  -7.398  1.00 95.52           H  
ATOM   3139  O   CYS A 204      -2.483  30.865  -7.466  1.00 95.52           O  
ATOM   3140  SG  CYS A 204      -1.518  26.972  -5.227  1.00 95.52           S  
ATOM   3141  HG  CYS A 204      -0.187  26.907  -5.318  1.00 95.52           H  
ATOM   3142  N   CYS A 205      -4.601  30.246  -7.849  1.00 93.10           N  
ATOM   3143  H   CYS A 205      -5.340  29.601  -7.609  1.00 93.10           H  
ATOM   3144  CA  CYS A 205      -4.950  31.323  -8.786  1.00 93.10           C  
ATOM   3145  HA  CYS A 205      -5.889  31.034  -9.259  1.00 93.10           H  
ATOM   3146  C   CYS A 205      -3.950  31.516  -9.949  1.00 93.10           C  
ATOM   3147  CB  CYS A 205      -5.226  32.616  -8.001  1.00 93.10           C  
ATOM   3148  HB2 CYS A 205      -5.487  33.415  -8.695  1.00 93.10           H  
ATOM   3149  HB3 CYS A 205      -4.329  32.908  -7.454  1.00 93.10           H  
ATOM   3150  O   CYS A 205      -3.811  32.616 -10.477  1.00 93.10           O  
ATOM   3151  SG  CYS A 205      -6.602  32.356  -6.843  1.00 93.10           S  
ATOM   3152  HG  CYS A 205      -6.584  33.569  -6.283  1.00 93.10           H  
ATOM   3153  N   GLY A 206      -3.221  30.464 -10.345  1.00 88.46           N  
ATOM   3154  H   GLY A 206      -3.365  29.578  -9.882  1.00 88.46           H  
ATOM   3155  CA  GLY A 206      -2.172  30.556 -11.366  1.00 88.46           C  
ATOM   3156  HA2 GLY A 206      -2.573  31.068 -12.241  1.00 88.46           H  
ATOM   3157  HA3 GLY A 206      -1.884  29.546 -11.660  1.00 88.46           H  
ATOM   3158  C   GLY A 206      -0.895  31.297 -10.937  1.00 88.46           C  
ATOM   3159  O   GLY A 206      -0.047  31.550 -11.790  1.00 88.46           O  
ATOM   3160  N   ALA A 207      -0.712  31.602  -9.645  1.00 95.01           N  
ATOM   3161  H   ALA A 207      -1.454  31.401  -8.991  1.00 95.01           H  
ATOM   3162  CA  ALA A 207       0.484  32.271  -9.110  1.00 95.01           C  
ATOM   3163  HA  ALA A 207       0.598  33.231  -9.614  1.00 95.01           H  
ATOM   3164  C   ALA A 207       1.792  31.481  -9.327  1.00 95.01           C  
ATOM   3165  CB  ALA A 207       0.256  32.529  -7.615  1.00 95.01           C  
ATOM   3166  HB1 ALA A 207       0.158  31.585  -7.079  1.00 95.01           H  
ATOM   3167  HB2 ALA A 207      -0.649  33.119  -7.472  1.00 95.01           H  
ATOM   3168  HB3 ALA A 207       1.103  33.078  -7.204  1.00 95.01           H  
ATOM   3169  O   ALA A 207       2.885  32.044  -9.259  1.00 95.01           O  
ATOM   3170  N   PHE A 208       1.687  30.180  -9.615  1.00 96.82           N  
ATOM   3171  H   PHE A 208       0.755  29.802  -9.714  1.00 96.82           H  
ATOM   3172  CA  PHE A 208       2.814  29.299  -9.900  1.00 96.82           C  
ATOM   3173  HA  PHE A 208       3.722  29.898  -9.959  1.00 96.82           H  
ATOM   3174  C   PHE A 208       2.633  28.595 -11.246  1.00 96.82           C  
ATOM   3175  CB  PHE A 208       2.998  28.288  -8.759  1.00 96.82           C  
ATOM   3176  HB2 PHE A 208       2.212  27.536  -8.831  1.00 96.82           H  
ATOM   3177  HB3 PHE A 208       3.952  27.778  -8.891  1.00 96.82           H  
ATOM   3178  O   PHE A 208       1.531  28.223 -11.650  1.00 96.82           O  
ATOM   3179  CG  PHE A 208       2.957  28.901  -7.370  1.00 96.82           C  
ATOM   3180  CD1 PHE A 208       4.030  29.684  -6.902  1.00 96.82           C  
ATOM   3181  HD1 PHE A 208       4.899  29.844  -7.523  1.00 96.82           H  
ATOM   3182  CD2 PHE A 208       1.813  28.731  -6.565  1.00 96.82           C  
ATOM   3183  HD2 PHE A 208       0.983  28.144  -6.928  1.00 96.82           H  
ATOM   3184  CE1 PHE A 208       3.955  30.294  -5.637  1.00 96.82           C  
ATOM   3185  HE1 PHE A 208       4.763  30.914  -5.278  1.00 96.82           H  
ATOM   3186  CE2 PHE A 208       1.734  29.350  -5.305  1.00 96.82           C  
ATOM   3187  HE2 PHE A 208       0.846  29.252  -4.698  1.00 96.82           H  
ATOM   3188  CZ  PHE A 208       2.805  30.133  -4.845  1.00 96.82           C  
ATOM   3189  HZ  PHE A 208       2.735  30.633  -3.889  1.00 96.82           H  
ATOM   3190  N   SER A 209       3.746  28.359 -11.934  1.00 96.02           N  
ATOM   3191  H   SER A 209       4.612  28.716 -11.557  1.00 96.02           H  
ATOM   3192  CA  SER A 209       3.792  27.569 -13.162  1.00 96.02           C  
ATOM   3193  HA  SER A 209       2.878  27.762 -13.724  1.00 96.02           H  
ATOM   3194  C   SER A 209       3.870  26.065 -12.883  1.00 96.02           C  
ATOM   3195  CB  SER A 209       4.973  28.014 -14.030  1.00 96.02           C  
ATOM   3196  HB2 SER A 209       4.923  29.090 -14.194  1.00 96.02           H  
ATOM   3197  HB3 SER A 209       4.918  27.513 -14.997  1.00 96.02           H  
ATOM   3198  O   SER A 209       4.374  25.618 -11.849  1.00 96.02           O  
ATOM   3199  OG  SER A 209       6.198  27.684 -13.407  1.00 96.02           O  
ATOM   3200  HG  SER A 209       6.321  28.331 -12.708  1.00 96.02           H  
ATOM   3201  N   ARG A 210       3.487  25.261 -13.883  1.00 95.13           N  
ATOM   3202  H   ARG A 210       3.024  25.685 -14.674  1.00 95.13           H  
ATOM   3203  CA  ARG A 210       3.711  23.805 -13.888  1.00 95.13           C  
ATOM   3204  HA  ARG A 210       3.162  23.345 -13.066  1.00 95.13           H  
ATOM   3205  C   ARG A 210       5.169  23.439 -13.624  1.00 95.13           C  
ATOM   3206  CB  ARG A 210       3.225  23.224 -15.225  1.00 95.13           C  
ATOM   3207  HB2 ARG A 210       2.225  23.601 -15.437  1.00 95.13           H  
ATOM   3208  HB3 ARG A 210       3.893  23.556 -16.019  1.00 95.13           H  
ATOM   3209  O   ARG A 210       5.429  22.497 -12.889  1.00 95.13           O  
ATOM   3210  CG  ARG A 210       3.164  21.688 -15.198  1.00 95.13           C  
ATOM   3211  HG2 ARG A 210       4.097  21.263 -14.828  1.00 95.13           H  
ATOM   3212  HG3 ARG A 210       2.355  21.389 -14.533  1.00 95.13           H  
ATOM   3213  CD  ARG A 210       2.874  21.109 -16.580  1.00 95.13           C  
ATOM   3214  HD2 ARG A 210       2.011  21.624 -17.002  1.00 95.13           H  
ATOM   3215  HD3 ARG A 210       2.621  20.056 -16.461  1.00 95.13           H  
ATOM   3216  NE  ARG A 210       4.044  21.220 -17.474  1.00 95.13           N  
ATOM   3217  HE  ARG A 210       4.950  21.260 -17.030  1.00 95.13           H  
ATOM   3218  NH1 ARG A 210       2.912  20.909 -19.431  1.00 95.13           N  
ATOM   3219 HH11 ARG A 210       2.936  20.587 -20.388  1.00 95.13           H  
ATOM   3220 HH12 ARG A 210       2.080  20.749 -18.881  1.00 95.13           H  
ATOM   3221  NH2 ARG A 210       5.130  21.115 -19.475  1.00 95.13           N  
ATOM   3222 HH21 ARG A 210       6.019  21.175 -18.999  1.00 95.13           H  
ATOM   3223 HH22 ARG A 210       5.104  20.954 -20.472  1.00 95.13           H  
ATOM   3224  CZ  ARG A 210       4.026  21.087 -18.786  1.00 95.13           C  
ATOM   3225  N   GLN A 211       6.115  24.195 -14.185  1.00 92.88           N  
ATOM   3226  H   GLN A 211       5.844  25.008 -14.720  1.00 92.88           H  
ATOM   3227  CA  GLN A 211       7.533  23.908 -13.992  1.00 92.88           C  
ATOM   3228  HA  GLN A 211       7.681  22.849 -14.204  1.00 92.88           H  
ATOM   3229  C   GLN A 211       7.974  24.137 -12.542  1.00 92.88           C  
ATOM   3230  CB  GLN A 211       8.381  24.731 -14.974  1.00 92.88           C  
ATOM   3231  HB2 GLN A 211       8.411  25.771 -14.647  1.00 92.88           H  
ATOM   3232  HB3 GLN A 211       7.926  24.699 -15.964  1.00 92.88           H  
ATOM   3233  O   GLN A 211       8.753  23.343 -12.030  1.00 92.88           O  
ATOM   3234  CG  GLN A 211       9.816  24.183 -15.070  1.00 92.88           C  
ATOM   3235  HG2 GLN A 211      10.398  24.822 -15.735  1.00 92.88           H  
ATOM   3236  HG3 GLN A 211      10.290  24.208 -14.089  1.00 92.88           H  
ATOM   3237  CD  GLN A 211       9.851  22.759 -15.626  1.00 92.88           C  
ATOM   3238  NE2 GLN A 211      10.521  21.825 -14.991  1.00 92.88           N  
ATOM   3239 HE21 GLN A 211      10.486  20.892 -15.377  1.00 92.88           H  
ATOM   3240 HE22 GLN A 211      10.946  21.980 -14.088  1.00 92.88           H  
ATOM   3241  OE1 GLN A 211       9.237  22.455 -16.636  1.00 92.88           O  
ATOM   3242  N   GLN A 212       7.460  25.168 -11.863  1.00 95.90           N  
ATOM   3243  H   GLN A 212       6.794  25.777 -12.316  1.00 95.90           H  
ATOM   3244  CA  GLN A 212       7.748  25.389 -10.440  1.00 95.90           C  
ATOM   3245  HA  GLN A 212       8.828  25.405 -10.294  1.00 95.90           H  
ATOM   3246  C   GLN A 212       7.208  24.244  -9.574  1.00 95.90           C  
ATOM   3247  CB  GLN A 212       7.180  26.740  -9.984  1.00 95.90           C  
ATOM   3248  HB2 GLN A 212       6.154  26.835 -10.340  1.00 95.90           H  
ATOM   3249  HB3 GLN A 212       7.162  26.775  -8.895  1.00 95.90           H  
ATOM   3250  O   GLN A 212       7.941  23.759  -8.716  1.00 95.90           O  
ATOM   3251  CG  GLN A 212       8.026  27.926 -10.476  1.00 95.90           C  
ATOM   3252  HG2 GLN A 212       8.908  28.031  -9.843  1.00 95.90           H  
ATOM   3253  HG3 GLN A 212       8.361  27.750 -11.498  1.00 95.90           H  
ATOM   3254  CD  GLN A 212       7.215  29.214 -10.467  1.00 95.90           C  
ATOM   3255  NE2 GLN A 212       7.476  30.159  -9.594  1.00 95.90           N  
ATOM   3256 HE21 GLN A 212       6.884  30.978  -9.614  1.00 95.90           H  
ATOM   3257 HE22 GLN A 212       8.188  30.051  -8.886  1.00 95.90           H  
ATOM   3258  OE1 GLN A 212       6.308  29.365 -11.270  1.00 95.90           O  
ATOM   3259  N   LEU A 213       5.985  23.765  -9.835  1.00 96.61           N  
ATOM   3260  H   LEU A 213       5.425  24.217 -10.543  1.00 96.61           H  
ATOM   3261  CA  LEU A 213       5.406  22.639  -9.092  1.00 96.61           C  
ATOM   3262  HA  LEU A 213       5.512  22.858  -8.029  1.00 96.61           H  
ATOM   3263  C   LEU A 213       6.179  21.335  -9.337  1.00 96.61           C  
ATOM   3264  CB  LEU A 213       3.899  22.540  -9.398  1.00 96.61           C  
ATOM   3265  HB2 LEU A 213       3.490  23.547  -9.326  1.00 96.61           H  
ATOM   3266  HB3 LEU A 213       3.740  22.187 -10.417  1.00 96.61           H  
ATOM   3267  O   LEU A 213       6.608  20.702  -8.377  1.00 96.61           O  
ATOM   3268  CG  LEU A 213       3.134  21.645  -8.399  1.00 96.61           C  
ATOM   3269  HG  LEU A 213       3.567  21.769  -7.406  1.00 96.61           H  
ATOM   3270  CD1 LEU A 213       1.665  22.067  -8.310  1.00 96.61           C  
ATOM   3271 HD11 LEU A 213       1.604  23.088  -7.933  1.00 96.61           H  
ATOM   3272 HD12 LEU A 213       1.186  22.015  -9.289  1.00 96.61           H  
ATOM   3273 HD13 LEU A 213       1.136  21.418  -7.612  1.00 96.61           H  
ATOM   3274  CD2 LEU A 213       3.169  20.163  -8.769  1.00 96.61           C  
ATOM   3275 HD21 LEU A 213       2.777  20.003  -9.773  1.00 96.61           H  
ATOM   3276 HD22 LEU A 213       2.571  19.610  -8.044  1.00 96.61           H  
ATOM   3277 HD23 LEU A 213       4.184  19.770  -8.709  1.00 96.61           H  
ATOM   3278  N   CYS A 214       6.440  20.958 -10.594  1.00 93.73           N  
ATOM   3279  H   CYS A 214       6.041  21.482 -11.360  1.00 93.73           H  
ATOM   3280  CA  CYS A 214       7.200  19.738 -10.899  1.00 93.73           C  
ATOM   3281  HA  CYS A 214       6.726  18.898 -10.393  1.00 93.73           H  
ATOM   3282  C   CYS A 214       8.651  19.805 -10.381  1.00 93.73           C  
ATOM   3283  CB  CYS A 214       7.171  19.461 -12.410  1.00 93.73           C  
ATOM   3284  HB2 CYS A 214       7.626  20.292 -12.950  1.00 93.73           H  
ATOM   3285  HB3 CYS A 214       7.749  18.557 -12.600  1.00 93.73           H  
ATOM   3286  O   CYS A 214       9.184  18.804  -9.908  1.00 93.73           O  
ATOM   3287  SG  CYS A 214       5.466  19.202 -12.990  1.00 93.73           S  
ATOM   3288  HG  CYS A 214       5.739  18.332 -13.966  1.00 93.73           H  
ATOM   3289  N   ASN A 215       9.291  20.982 -10.413  1.00 93.08           N  
ATOM   3290  H   ASN A 215       8.839  21.777 -10.841  1.00 93.08           H  
ATOM   3291  CA  ASN A 215      10.611  21.167  -9.807  1.00 93.08           C  
ATOM   3292  HA  ASN A 215      11.288  20.405 -10.193  1.00 93.08           H  
ATOM   3293  C   ASN A 215      10.557  20.985  -8.283  1.00 93.08           C  
ATOM   3294  CB  ASN A 215      11.176  22.558 -10.150  1.00 93.08           C  
ATOM   3295  HB2 ASN A 215      10.420  23.318  -9.952  1.00 93.08           H  
ATOM   3296  HB3 ASN A 215      12.021  22.755  -9.491  1.00 93.08           H  
ATOM   3297  O   ASN A 215      11.422  20.309  -7.725  1.00 93.08           O  
ATOM   3298  CG  ASN A 215      11.680  22.714 -11.574  1.00 93.08           C  
ATOM   3299  ND2 ASN A 215      12.189  23.878 -11.908  1.00 93.08           N  
ATOM   3300 HD21 ASN A 215      12.613  23.941 -12.823  1.00 93.08           H  
ATOM   3301 HD22 ASN A 215      12.242  24.618 -11.224  1.00 93.08           H  
ATOM   3302  OD1 ASN A 215      11.664  21.823 -12.407  1.00 93.08           O  
ATOM   3303  N   LEU A 216       9.554  21.563  -7.608  1.00 96.46           N  
ATOM   3304  H   LEU A 216       8.864  22.107  -8.107  1.00 96.46           H  
ATOM   3305  CA  LEU A 216       9.404  21.416  -6.162  1.00 96.46           C  
ATOM   3306  HA  LEU A 216      10.374  21.648  -5.722  1.00 96.46           H  
ATOM   3307  C   LEU A 216       9.073  19.970  -5.777  1.00 96.46           C  
ATOM   3308  CB  LEU A 216       8.379  22.426  -5.615  1.00 96.46           C  
ATOM   3309  HB2 LEU A 216       8.645  23.421  -5.971  1.00 96.46           H  
ATOM   3310  HB3 LEU A 216       7.392  22.179  -6.008  1.00 96.46           H  
ATOM   3311  O   LEU A 216       9.627  19.486  -4.797  1.00 96.46           O  
ATOM   3312  CG  LEU A 216       8.311  22.456  -4.071  1.00 96.46           C  
ATOM   3313  HG  LEU A 216       7.981  21.487  -3.697  1.00 96.46           H  
ATOM   3314  CD1 LEU A 216       9.650  22.800  -3.410  1.00 96.46           C  
ATOM   3315 HD11 LEU A 216      10.366  21.994  -3.575  1.00 96.46           H  
ATOM   3316 HD12 LEU A 216       9.513  22.901  -2.334  1.00 96.46           H  
ATOM   3317 HD13 LEU A 216      10.039  23.734  -3.816  1.00 96.46           H  
ATOM   3318  CD2 LEU A 216       7.301  23.506  -3.621  1.00 96.46           C  
ATOM   3319 HD21 LEU A 216       6.308  23.205  -3.955  1.00 96.46           H  
ATOM   3320 HD22 LEU A 216       7.552  24.481  -4.039  1.00 96.46           H  
ATOM   3321 HD23 LEU A 216       7.297  23.575  -2.533  1.00 96.46           H  
ATOM   3322  N   GLU A 217       8.272  19.251  -6.568  1.00 96.73           N  
ATOM   3323  H   GLU A 217       7.799  19.720  -7.328  1.00 96.73           H  
ATOM   3324  CA  GLU A 217       8.023  17.818  -6.373  1.00 96.73           C  
ATOM   3325  HA  GLU A 217       7.553  17.678  -5.400  1.00 96.73           H  
ATOM   3326  C   GLU A 217       9.340  17.031  -6.351  1.00 96.73           C  
ATOM   3327  CB  GLU A 217       7.058  17.285  -7.451  1.00 96.73           C  
ATOM   3328  HB2 GLU A 217       6.076  17.735  -7.302  1.00 96.73           H  
ATOM   3329  HB3 GLU A 217       7.420  17.563  -8.441  1.00 96.73           H  
ATOM   3330  O   GLU A 217       9.620  16.321  -5.383  1.00 96.73           O  
ATOM   3331  CG  GLU A 217       6.930  15.756  -7.384  1.00 96.73           C  
ATOM   3332  HG2 GLU A 217       7.880  15.305  -7.670  1.00 96.73           H  
ATOM   3333  HG3 GLU A 217       6.715  15.465  -6.356  1.00 96.73           H  
ATOM   3334  CD  GLU A 217       5.849  15.205  -8.313  1.00 96.73           C  
ATOM   3335  OE1 GLU A 217       4.912  14.544  -7.818  1.00 96.73           O  
ATOM   3336  OE2 GLU A 217       5.956  15.355  -9.550  1.00 96.73           O  
ATOM   3337  N   CYS A 218      10.194  17.212  -7.363  1.00 93.68           N  
ATOM   3338  H   CYS A 218       9.902  17.771  -8.151  1.00 93.68           H  
ATOM   3339  CA  CYS A 218      11.503  16.562  -7.408  1.00 93.68           C  
ATOM   3340  HA  CYS A 218      11.359  15.483  -7.361  1.00 93.68           H  
ATOM   3341  C   CYS A 218      12.397  16.948  -6.215  1.00 93.68           C  
ATOM   3342  CB  CYS A 218      12.186  16.904  -8.737  1.00 93.68           C  
ATOM   3343  HB2 CYS A 218      12.194  17.983  -8.886  1.00 93.68           H  
ATOM   3344  HB3 CYS A 218      13.211  16.532  -8.712  1.00 93.68           H  
ATOM   3345  O   CYS A 218      13.104  16.092  -5.679  1.00 93.68           O  
ATOM   3346  SG  CYS A 218      11.306  16.094 -10.103  1.00 93.68           S  
ATOM   3347  HG  CYS A 218      12.191  16.368 -11.066  1.00 93.68           H  
ATOM   3348  N   ILE A 219      12.358  18.209  -5.767  1.00 95.78           N  
ATOM   3349  H   ILE A 219      11.758  18.862  -6.250  1.00 95.78           H  
ATOM   3350  CA  ILE A 219      13.118  18.680  -4.598  1.00 95.78           C  
ATOM   3351  HA  ILE A 219      14.152  18.355  -4.712  1.00 95.78           H  
ATOM   3352  C   ILE A 219      12.601  18.032  -3.305  1.00 95.78           C  
ATOM   3353  CB  ILE A 219      13.117  20.227  -4.533  1.00 95.78           C  
ATOM   3354  HB  ILE A 219      12.087  20.572  -4.628  1.00 95.78           H  
ATOM   3355  O   ILE A 219      13.414  17.549  -2.518  1.00 95.78           O  
ATOM   3356  CG1 ILE A 219      13.954  20.816  -5.692  1.00 95.78           C  
ATOM   3357 HG12 ILE A 219      13.727  20.287  -6.618  1.00 95.78           H  
ATOM   3358 HG13 ILE A 219      15.015  20.667  -5.488  1.00 95.78           H  
ATOM   3359  CG2 ILE A 219      13.674  20.744  -3.192  1.00 95.78           C  
ATOM   3360 HG21 ILE A 219      13.018  20.439  -2.377  1.00 95.78           H  
ATOM   3361 HG22 ILE A 219      13.704  21.834  -3.183  1.00 95.78           H  
ATOM   3362 HG23 ILE A 219      14.676  20.350  -3.021  1.00 95.78           H  
ATOM   3363  CD1 ILE A 219      13.697  22.309  -5.942  1.00 95.78           C  
ATOM   3364 HD11 ILE A 219      14.243  22.621  -6.833  1.00 95.78           H  
ATOM   3365 HD12 ILE A 219      12.633  22.481  -6.105  1.00 95.78           H  
ATOM   3366 HD13 ILE A 219      14.039  22.909  -5.099  1.00 95.78           H  
ATOM   3367  N   VAL A 220      11.283  17.969  -3.087  1.00 97.65           N  
ATOM   3368  H   VAL A 220      10.668  18.373  -3.779  1.00 97.65           H  
ATOM   3369  CA  VAL A 220      10.667  17.333  -1.908  1.00 97.65           C  
ATOM   3370  HA  VAL A 220      11.108  17.758  -1.006  1.00 97.65           H  
ATOM   3371  C   VAL A 220      10.976  15.836  -1.885  1.00 97.65           C  
ATOM   3372  CB  VAL A 220       9.145  17.593  -1.856  1.00 97.65           C  
ATOM   3373  HB  VAL A 220       8.703  17.276  -2.800  1.00 97.65           H  
ATOM   3374  O   VAL A 220      11.479  15.333  -0.880  1.00 97.65           O  
ATOM   3375  CG1 VAL A 220       8.465  16.827  -0.711  1.00 97.65           C  
ATOM   3376 HG11 VAL A 220       7.413  17.109  -0.655  1.00 97.65           H  
ATOM   3377 HG12 VAL A 220       8.945  17.062   0.239  1.00 97.65           H  
ATOM   3378 HG13 VAL A 220       8.517  15.752  -0.885  1.00 97.65           H  
ATOM   3379  CG2 VAL A 220       8.814  19.077  -1.638  1.00 97.65           C  
ATOM   3380 HG21 VAL A 220       7.749  19.241  -1.805  1.00 97.65           H  
ATOM   3381 HG22 VAL A 220       9.058  19.380  -0.620  1.00 97.65           H  
ATOM   3382 HG23 VAL A 220       9.372  19.709  -2.329  1.00 97.65           H  
ATOM   3383  N   LEU A 221      10.770  15.132  -3.003  1.00 96.73           N  
ATOM   3384  H   LEU A 221      10.371  15.607  -3.800  1.00 96.73           H  
ATOM   3385  CA  LEU A 221      11.081  13.704  -3.129  1.00 96.73           C  
ATOM   3386  HA  LEU A 221      10.517  13.154  -2.376  1.00 96.73           H  
ATOM   3387  C   LEU A 221      12.565  13.415  -2.864  1.00 96.73           C  
ATOM   3388  CB  LEU A 221      10.677  13.213  -4.530  1.00 96.73           C  
ATOM   3389  HB2 LEU A 221      11.094  12.218  -4.682  1.00 96.73           H  
ATOM   3390  HB3 LEU A 221      11.126  13.875  -5.271  1.00 96.73           H  
ATOM   3391  O   LEU A 221      12.882  12.475  -2.136  1.00 96.73           O  
ATOM   3392  CG  LEU A 221       9.158  13.141  -4.778  1.00 96.73           C  
ATOM   3393  HG  LEU A 221       8.689  14.094  -4.530  1.00 96.73           H  
ATOM   3394  CD1 LEU A 221       8.898  12.836  -6.250  1.00 96.73           C  
ATOM   3395 HD11 LEU A 221       9.322  11.869  -6.522  1.00 96.73           H  
ATOM   3396 HD12 LEU A 221       9.350  13.620  -6.858  1.00 96.73           H  
ATOM   3397 HD13 LEU A 221       7.825  12.833  -6.442  1.00 96.73           H  
ATOM   3398  CD2 LEU A 221       8.494  12.045  -3.946  1.00 96.73           C  
ATOM   3399 HD21 LEU A 221       8.550  12.299  -2.888  1.00 96.73           H  
ATOM   3400 HD22 LEU A 221       7.442  11.972  -4.222  1.00 96.73           H  
ATOM   3401 HD23 LEU A 221       8.981  11.087  -4.128  1.00 96.73           H  
ATOM   3402  N   HIS A 222      13.477  14.242  -3.385  1.00 94.24           N  
ATOM   3403  H   HIS A 222      13.164  14.979  -4.002  1.00 94.24           H  
ATOM   3404  CA  HIS A 222      14.911  14.100  -3.136  1.00 94.24           C  
ATOM   3405  HA  HIS A 222      15.195  13.067  -3.339  1.00 94.24           H  
ATOM   3406  C   HIS A 222      15.285  14.396  -1.674  1.00 94.24           C  
ATOM   3407  CB  HIS A 222      15.683  15.003  -4.107  1.00 94.24           C  
ATOM   3408  HB2 HIS A 222      15.383  14.760  -5.126  1.00 94.24           H  
ATOM   3409  HB3 HIS A 222      15.424  16.045  -3.920  1.00 94.24           H  
ATOM   3410  O   HIS A 222      16.032  13.631  -1.069  1.00 94.24           O  
ATOM   3411  CG  HIS A 222      17.178  14.845  -4.002  1.00 94.24           C  
ATOM   3412  CD2 HIS A 222      17.981  14.138  -4.855  1.00 94.24           C  
ATOM   3413  HD2 HIS A 222      17.657  13.599  -5.732  1.00 94.24           H  
ATOM   3414  ND1 HIS A 222      17.988  15.347  -3.008  1.00 94.24           N  
ATOM   3415  HD1 HIS A 222      17.679  15.829  -2.176  1.00 94.24           H  
ATOM   3416  CE1 HIS A 222      19.247  14.952  -3.258  1.00 94.24           C  
ATOM   3417  HE1 HIS A 222      20.104  15.165  -2.636  1.00 94.24           H  
ATOM   3418  NE2 HIS A 222      19.293  14.220  -4.381  1.00 94.24           N  
ATOM   3419  N   LYS A 223      14.761  15.478  -1.082  1.00 96.54           N  
ATOM   3420  H   LYS A 223      14.138  16.056  -1.628  1.00 96.54           H  
ATOM   3421  CA  LYS A 223      15.029  15.880   0.314  1.00 96.54           C  
ATOM   3422  HA  LYS A 223      16.105  15.906   0.485  1.00 96.54           H  
ATOM   3423  C   LYS A 223      14.493  14.880   1.339  1.00 96.54           C  
ATOM   3424  CB  LYS A 223      14.422  17.269   0.569  1.00 96.54           C  
ATOM   3425  HB2 LYS A 223      13.419  17.302   0.143  1.00 96.54           H  
ATOM   3426  HB3 LYS A 223      14.313  17.429   1.642  1.00 96.54           H  
ATOM   3427  O   LYS A 223      15.137  14.658   2.356  1.00 96.54           O  
ATOM   3428  CG  LYS A 223      15.262  18.415  -0.018  1.00 96.54           C  
ATOM   3429  HG2 LYS A 223      14.648  19.315  -0.023  1.00 96.54           H  
ATOM   3430  HG3 LYS A 223      15.554  18.191  -1.044  1.00 96.54           H  
ATOM   3431  CD  LYS A 223      16.509  18.690   0.831  1.00 96.54           C  
ATOM   3432  HD2 LYS A 223      16.200  18.758   1.874  1.00 96.54           H  
ATOM   3433  HD3 LYS A 223      17.228  17.877   0.731  1.00 96.54           H  
ATOM   3434  CE  LYS A 223      17.148  20.015   0.408  1.00 96.54           C  
ATOM   3435  HE2 LYS A 223      17.786  19.853  -0.461  1.00 96.54           H  
ATOM   3436  HE3 LYS A 223      16.348  20.699   0.125  1.00 96.54           H  
ATOM   3437  NZ  LYS A 223      17.900  20.613   1.537  1.00 96.54           N  
ATOM   3438  HZ1 LYS A 223      18.603  19.982   1.895  1.00 96.54           H  
ATOM   3439  HZ2 LYS A 223      17.251  20.812   2.285  1.00 96.54           H  
ATOM   3440  HZ3 LYS A 223      18.323  21.491   1.271  1.00 96.54           H  
ATOM   3441  N   LEU A 224      13.359  14.243   1.051  1.00 97.26           N  
ATOM   3442  H   LEU A 224      12.845  14.542   0.234  1.00 97.26           H  
ATOM   3443  CA  LEU A 224      12.809  13.140   1.847  1.00 97.26           C  
ATOM   3444  HA  LEU A 224      13.130  13.265   2.881  1.00 97.26           H  
ATOM   3445  C   LEU A 224      13.351  11.765   1.416  1.00 97.26           C  
ATOM   3446  CB  LEU A 224      11.270  13.205   1.813  1.00 97.26           C  
ATOM   3447  HB2 LEU A 224      10.936  13.057   0.787  1.00 97.26           H  
ATOM   3448  HB3 LEU A 224      10.876  12.385   2.414  1.00 97.26           H  
ATOM   3449  O   LEU A 224      12.920  10.738   1.940  1.00 97.26           O  
ATOM   3450  CG  LEU A 224      10.670  14.524   2.342  1.00 97.26           C  
ATOM   3451  HG  LEU A 224      10.964  15.354   1.698  1.00 97.26           H  
ATOM   3452  CD1 LEU A 224       9.147  14.427   2.333  1.00 97.26           C  
ATOM   3453 HD11 LEU A 224       8.809  13.640   3.006  1.00 97.26           H  
ATOM   3454 HD12 LEU A 224       8.717  15.377   2.650  1.00 97.26           H  
ATOM   3455 HD13 LEU A 224       8.804  14.210   1.322  1.00 97.26           H  
ATOM   3456  CD2 LEU A 224      11.117  14.839   3.768  1.00 97.26           C  
ATOM   3457 HD21 LEU A 224      10.578  15.718   4.120  1.00 97.26           H  
ATOM   3458 HD22 LEU A 224      10.905  13.996   4.425  1.00 97.26           H  
ATOM   3459 HD23 LEU A 224      12.181  15.072   3.792  1.00 97.26           H  
ATOM   3460  N   HIS A 225      14.284  11.726   0.458  1.00 95.66           N  
ATOM   3461  H   HIS A 225      14.623  12.607   0.099  1.00 95.66           H  
ATOM   3462  CA  HIS A 225      14.879  10.523  -0.128  1.00 95.66           C  
ATOM   3463  HA  HIS A 225      15.407  10.847  -1.024  1.00 95.66           H  
ATOM   3464  C   HIS A 225      13.856   9.471  -0.606  1.00 95.66           C  
ATOM   3465  CB  HIS A 225      15.930   9.941   0.837  1.00 95.66           C  
ATOM   3466  HB2 HIS A 225      15.434   9.604   1.747  1.00 95.66           H  
ATOM   3467  HB3 HIS A 225      16.401   9.077   0.367  1.00 95.66           H  
ATOM   3468  O   HIS A 225      14.139   8.277  -0.530  1.00 95.66           O  
ATOM   3469  CG  HIS A 225      17.031  10.899   1.207  1.00 95.66           C  
ATOM   3470  CD2 HIS A 225      17.152  11.600   2.378  1.00 95.66           C  
ATOM   3471  HD2 HIS A 225      16.455  11.592   3.203  1.00 95.66           H  
ATOM   3472  ND1 HIS A 225      18.129  11.204   0.435  1.00 95.66           N  
ATOM   3473  HD1 HIS A 225      18.312  10.889  -0.507  1.00 95.66           H  
ATOM   3474  CE1 HIS A 225      18.896  12.061   1.128  1.00 95.66           C  
ATOM   3475  HE1 HIS A 225      19.825  12.485   0.778  1.00 95.66           H  
ATOM   3476  NE2 HIS A 225      18.347  12.323   2.322  1.00 95.66           N  
ATOM   3477  N   PHE A 226      12.661   9.873  -1.050  1.00 95.65           N  
ATOM   3478  H   PHE A 226      12.539  10.864  -1.201  1.00 95.65           H  
ATOM   3479  CA  PHE A 226      11.516   8.990  -1.342  1.00 95.65           C  
ATOM   3480  HA  PHE A 226      10.669   9.640  -1.563  1.00 95.65           H  
ATOM   3481  C   PHE A 226      11.049   8.111  -0.153  1.00 95.65           C  
ATOM   3482  CB  PHE A 226      11.773   8.162  -2.615  1.00 95.65           C  
ATOM   3483  HB2 PHE A 226      10.913   7.511  -2.772  1.00 95.65           H  
ATOM   3484  HB3 PHE A 226      12.633   7.514  -2.449  1.00 95.65           H  
ATOM   3485  O   PHE A 226      10.288   7.163  -0.337  1.00 95.65           O  
ATOM   3486  CG  PHE A 226      11.998   8.936  -3.903  1.00 95.65           C  
ATOM   3487  CD1 PHE A 226      10.974   8.996  -4.867  1.00 95.65           C  
ATOM   3488  HD1 PHE A 226      10.021   8.525  -4.677  1.00 95.65           H  
ATOM   3489  CD2 PHE A 226      13.246   9.530  -4.180  1.00 95.65           C  
ATOM   3490  HD2 PHE A 226      14.049   9.464  -3.461  1.00 95.65           H  
ATOM   3491  CE1 PHE A 226      11.191   9.653  -6.091  1.00 95.65           C  
ATOM   3492  HE1 PHE A 226      10.403   9.688  -6.830  1.00 95.65           H  
ATOM   3493  CE2 PHE A 226      13.458  10.201  -5.397  1.00 95.65           C  
ATOM   3494  HE2 PHE A 226      14.414  10.661  -5.601  1.00 95.65           H  
ATOM   3495  CZ  PHE A 226      12.430  10.262  -6.354  1.00 95.65           C  
ATOM   3496  HZ  PHE A 226      12.591  10.775  -7.291  1.00 95.65           H  
ATOM   3497  N   THR A 227      11.461   8.413   1.084  1.00 96.53           N  
ATOM   3498  H   THR A 227      12.064   9.214   1.207  1.00 96.53           H  
ATOM   3499  CA  THR A 227      10.940   7.771   2.301  1.00 96.53           C  
ATOM   3500  HA  THR A 227      10.794   6.706   2.121  1.00 96.53           H  
ATOM   3501  C   THR A 227       9.583   8.397   2.642  1.00 96.53           C  
ATOM   3502  CB  THR A 227      11.930   7.926   3.473  1.00 96.53           C  
ATOM   3503  HB  THR A 227      12.061   8.982   3.706  1.00 96.53           H  
ATOM   3504  O   THR A 227       9.535   9.422   3.328  1.00 96.53           O  
ATOM   3505  CG2 THR A 227      11.479   7.201   4.736  1.00 96.53           C  
ATOM   3506 HG21 THR A 227      12.266   7.209   5.490  1.00 96.53           H  
ATOM   3507 HG22 THR A 227      10.621   7.721   5.162  1.00 96.53           H  
ATOM   3508 HG23 THR A 227      11.204   6.171   4.511  1.00 96.53           H  
ATOM   3509  OG1 THR A 227      13.199   7.376   3.198  1.00 96.53           O  
ATOM   3510  HG1 THR A 227      13.615   7.345   4.063  1.00 96.53           H  
ATOM   3511  N   LEU A 228       8.489   7.821   2.130  1.00 97.10           N  
ATOM   3512  H   LEU A 228       8.624   7.019   1.531  1.00 97.10           H  
ATOM   3513  CA  LEU A 228       7.142   8.418   2.171  1.00 97.10           C  
ATOM   3514  HA  LEU A 228       7.185   9.383   2.677  1.00 97.10           H  
ATOM   3515  C   LEU A 228       6.080   7.604   2.939  1.00 97.10           C  
ATOM   3516  CB  LEU A 228       6.649   8.678   0.735  1.00 97.10           C  
ATOM   3517  HB2 LEU A 228       5.663   9.137   0.800  1.00 97.10           H  
ATOM   3518  HB3 LEU A 228       6.531   7.715   0.238  1.00 97.10           H  
ATOM   3519  O   LEU A 228       5.014   8.145   3.210  1.00 97.10           O  
ATOM   3520  CG  LEU A 228       7.512   9.588  -0.155  1.00 97.10           C  
ATOM   3521  HG  LEU A 228       8.516   9.173  -0.239  1.00 97.10           H  
ATOM   3522  CD1 LEU A 228       6.898   9.617  -1.551  1.00 97.10           C  
ATOM   3523 HD11 LEU A 228       6.837   8.602  -1.943  1.00 97.10           H  
ATOM   3524 HD12 LEU A 228       5.895  10.042  -1.508  1.00 97.10           H  
ATOM   3525 HD13 LEU A 228       7.518  10.217  -2.217  1.00 97.10           H  
ATOM   3526  CD2 LEU A 228       7.626  11.021   0.372  1.00 97.10           C  
ATOM   3527 HD21 LEU A 228       8.192  11.632  -0.331  1.00 97.10           H  
ATOM   3528 HD22 LEU A 228       6.631  11.449   0.495  1.00 97.10           H  
ATOM   3529 HD23 LEU A 228       8.138  11.026   1.334  1.00 97.10           H  
ATOM   3530  N   GLY A 229       6.307   6.333   3.297  1.00 94.95           N  
ATOM   3531  H   GLY A 229       7.187   5.888   3.078  1.00 94.95           H  
ATOM   3532  CA  GLY A 229       5.318   5.488   3.994  1.00 94.95           C  
ATOM   3533  HA2 GLY A 229       4.342   5.617   3.527  1.00 94.95           H  
ATOM   3534  HA3 GLY A 229       5.587   4.436   3.893  1.00 94.95           H  
ATOM   3535  C   GLY A 229       5.154   5.798   5.484  1.00 94.95           C  
ATOM   3536  O   GLY A 229       5.273   4.914   6.334  1.00 94.95           O  
ATOM   3537  N   ALA A 230       4.882   7.058   5.815  1.00 96.96           N  
ATOM   3538  H   ALA A 230       4.732   7.728   5.074  1.00 96.96           H  
ATOM   3539  CA  ALA A 230       4.731   7.495   7.193  1.00 96.96           C  
ATOM   3540  HA  ALA A 230       5.660   7.258   7.712  1.00 96.96           H  
ATOM   3541  C   ALA A 230       3.560   6.783   7.893  1.00 96.96           C  
ATOM   3542  CB  ALA A 230       4.550   9.012   7.216  1.00 96.96           C  
ATOM   3543  HB1 ALA A 230       3.589   9.280   6.777  1.00 96.96           H  
ATOM   3544  HB2 ALA A 230       4.577   9.369   8.246  1.00 96.96           H  
ATOM   3545  HB3 ALA A 230       5.347   9.483   6.641  1.00 96.96           H  
ATOM   3546  O   ALA A 230       2.465   6.719   7.333  1.00 96.96           O  
ATOM   3547  N   PRO A 231       3.742   6.286   9.128  1.00 96.61           N  
ATOM   3548  CA  PRO A 231       2.636   5.906   9.998  1.00 96.61           C  
ATOM   3549  HA  PRO A 231       2.057   5.119   9.513  1.00 96.61           H  
ATOM   3550  C   PRO A 231       1.739   7.121  10.267  1.00 96.61           C  
ATOM   3551  CB  PRO A 231       3.287   5.348  11.271  1.00 96.61           C  
ATOM   3552  HB2 PRO A 231       3.415   6.134  12.015  1.00 96.61           H  
ATOM   3553  HB3 PRO A 231       2.716   4.520  11.690  1.00 96.61           H  
ATOM   3554  O   PRO A 231       2.185   8.126  10.817  1.00 96.61           O  
ATOM   3555  CG  PRO A 231       4.664   4.901  10.781  1.00 96.61           C  
ATOM   3556  HG2 PRO A 231       5.399   4.875  11.585  1.00 96.61           H  
ATOM   3557  HG3 PRO A 231       4.590   3.930  10.289  1.00 96.61           H  
ATOM   3558  CD  PRO A 231       5.008   5.970   9.759  1.00 96.61           C  
ATOM   3559  HD2 PRO A 231       5.389   6.856  10.267  1.00 96.61           H  
ATOM   3560  HD3 PRO A 231       5.737   5.581   9.048  1.00 96.61           H  
ATOM   3561  N   THR A 232       0.480   7.043   9.846  1.00 96.87           N  
ATOM   3562  H   THR A 232       0.171   6.210   9.366  1.00 96.87           H  
ATOM   3563  CA  THR A 232      -0.500   8.133   9.926  1.00 96.87           C  
ATOM   3564  HA  THR A 232       0.020   9.084  10.047  1.00 96.87           H  
ATOM   3565  C   THR A 232      -1.453   7.955  11.104  1.00 96.87           C  
ATOM   3566  CB  THR A 232      -1.335   8.199   8.639  1.00 96.87           C  
ATOM   3567  HB  THR A 232      -2.094   8.973   8.750  1.00 96.87           H  
ATOM   3568  O   THR A 232      -1.702   6.838  11.559  1.00 96.87           O  
ATOM   3569  CG2 THR A 232      -0.504   8.504   7.395  1.00 96.87           C  
ATOM   3570 HG21 THR A 232       0.132   9.373   7.568  1.00 96.87           H  
ATOM   3571 HG22 THR A 232      -1.173   8.709   6.560  1.00 96.87           H  
ATOM   3572 HG23 THR A 232       0.115   7.644   7.137  1.00 96.87           H  
ATOM   3573  OG1 THR A 232      -1.976   6.960   8.474  1.00 96.87           O  
ATOM   3574  HG1 THR A 232      -2.330   6.917   7.583  1.00 96.87           H  
ATOM   3575  N   ILE A 233      -2.079   9.053  11.542  1.00 97.83           N  
ATOM   3576  H   ILE A 233      -1.825   9.956  11.168  1.00 97.83           H  
ATOM   3577  CA  ILE A 233      -3.221   8.984  12.464  1.00 97.83           C  
ATOM   3578  HA  ILE A 233      -2.909   8.414  13.339  1.00 97.83           H  
ATOM   3579  C   ILE A 233      -4.391   8.202  11.843  1.00 97.83           C  
ATOM   3580  CB  ILE A 233      -3.617  10.391  12.969  1.00 97.83           C  
ATOM   3581  HB  ILE A 233      -2.787  10.748  13.579  1.00 97.83           H  
ATOM   3582  O   ILE A 233      -5.034   7.434  12.549  1.00 97.83           O  
ATOM   3583  CG1 ILE A 233      -4.877  10.323  13.856  1.00 97.83           C  
ATOM   3584 HG12 ILE A 233      -5.774  10.343  13.237  1.00 97.83           H  
ATOM   3585 HG13 ILE A 233      -4.877   9.388  14.416  1.00 97.83           H  
ATOM   3586  CG2 ILE A 233      -3.844  11.413  11.840  1.00 97.83           C  
ATOM   3587 HG21 ILE A 233      -4.673  11.097  11.208  1.00 97.83           H  
ATOM   3588 HG22 ILE A 233      -2.945  11.539  11.236  1.00 97.83           H  
ATOM   3589 HG23 ILE A 233      -4.089  12.387  12.264  1.00 97.83           H  
ATOM   3590  CD1 ILE A 233      -4.941  11.453  14.880  1.00 97.83           C  
ATOM   3591 HD11 ILE A 233      -4.922  12.429  14.396  1.00 97.83           H  
ATOM   3592 HD12 ILE A 233      -4.078  11.363  15.539  1.00 97.83           H  
ATOM   3593 HD13 ILE A 233      -5.851  11.358  15.473  1.00 97.83           H  
ATOM   3594  N   SER A 234      -4.609   8.299  10.521  1.00 96.78           N  
ATOM   3595  H   SER A 234      -4.065   8.965   9.992  1.00 96.78           H  
ATOM   3596  CA  SER A 234      -5.598   7.474   9.804  1.00 96.78           C  
ATOM   3597  HA  SER A 234      -6.593   7.732  10.167  1.00 96.78           H  
ATOM   3598  C   SER A 234      -5.383   5.980  10.052  1.00 96.78           C  
ATOM   3599  CB  SER A 234      -5.549   7.737   8.294  1.00 96.78           C  
ATOM   3600  HB2 SER A 234      -5.544   8.813   8.114  1.00 96.78           H  
ATOM   3601  HB3 SER A 234      -4.631   7.319   7.883  1.00 96.78           H  
ATOM   3602  O   SER A 234      -6.327   5.299  10.434  1.00 96.78           O  
ATOM   3603  OG  SER A 234      -6.670   7.176   7.626  1.00 96.78           O  
ATOM   3604  HG  SER A 234      -6.741   6.235   7.805  1.00 96.78           H  
ATOM   3605  N   PHE A 235      -4.154   5.477   9.892  1.00 95.63           N  
ATOM   3606  H   PHE A 235      -3.407   6.084   9.582  1.00 95.63           H  
ATOM   3607  CA  PHE A 235      -3.849   4.062  10.099  1.00 95.63           C  
ATOM   3608  HA  PHE A 235      -4.509   3.464   9.470  1.00 95.63           H  
ATOM   3609  C   PHE A 235      -4.086   3.614  11.546  1.00 95.63           C  
ATOM   3610  CB  PHE A 235      -2.393   3.786   9.697  1.00 95.63           C  
ATOM   3611  HB2 PHE A 235      -2.301   3.880   8.615  1.00 95.63           H  
ATOM   3612  HB3 PHE A 235      -1.746   4.534  10.154  1.00 95.63           H  
ATOM   3613  O   PHE A 235      -4.649   2.546  11.771  1.00 95.63           O  
ATOM   3614  CG  PHE A 235      -1.930   2.408  10.130  1.00 95.63           C  
ATOM   3615  CD1 PHE A 235      -1.077   2.262  11.241  1.00 95.63           C  
ATOM   3616  HD1 PHE A 235      -0.715   3.133  11.769  1.00 95.63           H  
ATOM   3617  CD2 PHE A 235      -2.477   1.266   9.514  1.00 95.63           C  
ATOM   3618  HD2 PHE A 235      -3.208   1.376   8.727  1.00 95.63           H  
ATOM   3619  CE1 PHE A 235      -0.769   0.979  11.724  1.00 95.63           C  
ATOM   3620  HE1 PHE A 235      -0.171   0.872  12.617  1.00 95.63           H  
ATOM   3621  CE2 PHE A 235      -2.134  -0.017   9.970  1.00 95.63           C  
ATOM   3622  HE2 PHE A 235      -2.592  -0.888   9.525  1.00 95.63           H  
ATOM   3623  CZ  PHE A 235      -1.283  -0.159  11.078  1.00 95.63           C  
ATOM   3624  HZ  PHE A 235      -1.079  -1.145  11.469  1.00 95.63           H  
ATOM   3625  N   PHE A 236      -3.660   4.407  12.531  1.00 96.81           N  
ATOM   3626  H   PHE A 236      -3.194   5.274  12.305  1.00 96.81           H  
ATOM   3627  CA  PHE A 236      -3.836   4.031  13.934  1.00 96.81           C  
ATOM   3628  HA  PHE A 236      -3.555   2.983  14.046  1.00 96.81           H  
ATOM   3629  C   PHE A 236      -5.306   4.112  14.375  1.00 96.81           C  
ATOM   3630  CB  PHE A 236      -2.890   4.858  14.810  1.00 96.81           C  
ATOM   3631  HB2 PHE A 236      -3.147   4.683  15.854  1.00 96.81           H  
ATOM   3632  HB3 PHE A 236      -3.047   5.915  14.595  1.00 96.81           H  
ATOM   3633  O   PHE A 236      -5.766   3.214  15.076  1.00 96.81           O  
ATOM   3634  CG  PHE A 236      -1.418   4.522  14.633  1.00 96.81           C  
ATOM   3635  CD1 PHE A 236      -0.943   3.241  14.972  1.00 96.81           C  
ATOM   3636  HD1 PHE A 236      -1.637   2.496  15.331  1.00 96.81           H  
ATOM   3637  CD2 PHE A 236      -0.512   5.493  14.168  1.00 96.81           C  
ATOM   3638  HD2 PHE A 236      -0.866   6.484  13.926  1.00 96.81           H  
ATOM   3639  CE1 PHE A 236       0.426   2.934  14.857  1.00 96.81           C  
ATOM   3640  HE1 PHE A 236       0.784   1.955  15.138  1.00 96.81           H  
ATOM   3641  CE2 PHE A 236       0.856   5.188  14.047  1.00 96.81           C  
ATOM   3642  HE2 PHE A 236       1.551   5.943  13.712  1.00 96.81           H  
ATOM   3643  CZ  PHE A 236       1.327   3.910  14.394  1.00 96.81           C  
ATOM   3644  HZ  PHE A 236       2.381   3.688  14.323  1.00 96.81           H  
ATOM   3645  N   LEU A 237      -6.074   5.103  13.901  1.00 96.43           N  
ATOM   3646  H   LEU A 237      -5.644   5.815  13.328  1.00 96.43           H  
ATOM   3647  CA  LEU A 237      -7.528   5.166  14.107  1.00 96.43           C  
ATOM   3648  HA  LEU A 237      -7.740   5.156  15.177  1.00 96.43           H  
ATOM   3649  C   LEU A 237      -8.236   3.944  13.514  1.00 96.43           C  
ATOM   3650  CB  LEU A 237      -8.109   6.443  13.465  1.00 96.43           C  
ATOM   3651  HB2 LEU A 237      -7.699   6.547  12.461  1.00 96.43           H  
ATOM   3652  HB3 LEU A 237      -9.186   6.315  13.364  1.00 96.43           H  
ATOM   3653  O   LEU A 237      -9.053   3.322  14.188  1.00 96.43           O  
ATOM   3654  CG  LEU A 237      -7.870   7.749  14.240  1.00 96.43           C  
ATOM   3655  HG  LEU A 237      -6.803   7.900  14.404  1.00 96.43           H  
ATOM   3656  CD1 LEU A 237      -8.422   8.924  13.431  1.00 96.43           C  
ATOM   3657 HD11 LEU A 237      -7.920   8.967  12.465  1.00 96.43           H  
ATOM   3658 HD12 LEU A 237      -8.239   9.856  13.968  1.00 96.43           H  
ATOM   3659 HD13 LEU A 237      -9.496   8.808  13.283  1.00 96.43           H  
ATOM   3660  CD2 LEU A 237      -8.582   7.742  15.589  1.00 96.43           C  
ATOM   3661 HD21 LEU A 237      -9.641   7.521  15.458  1.00 96.43           H  
ATOM   3662 HD22 LEU A 237      -8.474   8.714  16.071  1.00 96.43           H  
ATOM   3663 HD23 LEU A 237      -8.136   6.993  16.242  1.00 96.43           H  
ATOM   3664  N   GLU A 238      -7.912   3.592  12.267  1.00 94.75           N  
ATOM   3665  H   GLU A 238      -7.234   4.151  11.770  1.00 94.75           H  
ATOM   3666  CA  GLU A 238      -8.415   2.386  11.604  1.00 94.75           C  
ATOM   3667  HA  GLU A 238      -9.503   2.423  11.546  1.00 94.75           H  
ATOM   3668  C   GLU A 238      -8.073   1.129  12.428  1.00 94.75           C  
ATOM   3669  CB  GLU A 238      -7.848   2.324  10.169  1.00 94.75           C  
ATOM   3670  HB2 GLU A 238      -8.047   1.326   9.780  1.00 94.75           H  
ATOM   3671  HB3 GLU A 238      -6.769   2.474  10.200  1.00 94.75           H  
ATOM   3672  O   GLU A 238      -8.973   0.380  12.809  1.00 94.75           O  
ATOM   3673  CG  GLU A 238      -8.488   3.340   9.201  1.00 94.75           C  
ATOM   3674  HG2 GLU A 238      -8.530   4.319   9.677  1.00 94.75           H  
ATOM   3675  HG3 GLU A 238      -9.520   3.033   9.030  1.00 94.75           H  
ATOM   3676  CD  GLU A 238      -7.795   3.493   7.827  1.00 94.75           C  
ATOM   3677  OE1 GLU A 238      -8.311   4.283   7.000  1.00 94.75           O  
ATOM   3678  OE2 GLU A 238      -6.734   2.896   7.538  1.00 94.75           O  
ATOM   3679  N   HIS A 239      -6.809   0.947  12.824  1.00 94.99           N  
ATOM   3680  H   HIS A 239      -6.107   1.599  12.504  1.00 94.99           H  
ATOM   3681  CA  HIS A 239      -6.380  -0.209  13.616  1.00 94.99           C  
ATOM   3682  HA  HIS A 239      -6.629  -1.107  13.049  1.00 94.99           H  
ATOM   3683  C   HIS A 239      -7.109  -0.326  14.967  1.00 94.99           C  
ATOM   3684  CB  HIS A 239      -4.857  -0.177  13.809  1.00 94.99           C  
ATOM   3685  HB2 HIS A 239      -4.581   0.720  14.364  1.00 94.99           H  
ATOM   3686  HB3 HIS A 239      -4.371  -0.138  12.834  1.00 94.99           H  
ATOM   3687  O   HIS A 239      -7.616  -1.400  15.286  1.00 94.99           O  
ATOM   3688  CG  HIS A 239      -4.362  -1.391  14.555  1.00 94.99           C  
ATOM   3689  CD2 HIS A 239      -4.159  -1.492  15.906  1.00 94.99           C  
ATOM   3690  HD2 HIS A 239      -4.271  -0.696  16.628  1.00 94.99           H  
ATOM   3691  ND1 HIS A 239      -4.169  -2.647  14.025  1.00 94.99           N  
ATOM   3692  HD1 HIS A 239      -4.271  -2.912  13.055  1.00 94.99           H  
ATOM   3693  CE1 HIS A 239      -3.875  -3.485  15.033  1.00 94.99           C  
ATOM   3694  HE1 HIS A 239      -3.680  -4.543  14.931  1.00 94.99           H  
ATOM   3695  NE2 HIS A 239      -3.845  -2.823  16.196  1.00 94.99           N  
ATOM   3696  N   PHE A 240      -7.212   0.754  15.751  1.00 95.65           N  
ATOM   3697  H   PHE A 240      -6.777   1.616  15.456  1.00 95.65           H  
ATOM   3698  CA  PHE A 240      -7.909   0.731  17.048  1.00 95.65           C  
ATOM   3699  HA  PHE A 240      -7.561  -0.136  17.611  1.00 95.65           H  
ATOM   3700  C   PHE A 240      -9.436   0.567  16.915  1.00 95.65           C  
ATOM   3701  CB  PHE A 240      -7.567   1.998  17.849  1.00 95.65           C  
ATOM   3702  HB2 PHE A 240      -8.123   1.970  18.786  1.00 95.65           H  
ATOM   3703  HB3 PHE A 240      -7.922   2.859  17.283  1.00 95.65           H  
ATOM   3704  O   PHE A 240     -10.090   0.094  17.848  1.00 95.65           O  
ATOM   3705  CG  PHE A 240      -6.099   2.210  18.199  1.00 95.65           C  
ATOM   3706  CD1 PHE A 240      -5.304   1.149  18.680  1.00 95.65           C  
ATOM   3707  HD1 PHE A 240      -5.722   0.160  18.801  1.00 95.65           H  
ATOM   3708  CD2 PHE A 240      -5.538   3.499  18.096  1.00 95.65           C  
ATOM   3709  HD2 PHE A 240      -6.142   4.325  17.750  1.00 95.65           H  
ATOM   3710  CE1 PHE A 240      -3.957   1.369  19.022  1.00 95.65           C  
ATOM   3711  HE1 PHE A 240      -3.354   0.555  19.396  1.00 95.65           H  
ATOM   3712  CE2 PHE A 240      -4.193   3.719  18.442  1.00 95.65           C  
ATOM   3713  HE2 PHE A 240      -3.772   4.712  18.376  1.00 95.65           H  
ATOM   3714  CZ  PHE A 240      -3.401   2.654  18.903  1.00 95.65           C  
ATOM   3715  HZ  PHE A 240      -2.372   2.823  19.183  1.00 95.65           H  
ATOM   3716  N   THR A 241     -10.008   0.915  15.757  1.00 94.05           N  
ATOM   3717  H   THR A 241      -9.424   1.315  15.037  1.00 94.05           H  
ATOM   3718  CA  THR A 241     -11.424   0.669  15.438  1.00 94.05           C  
ATOM   3719  HA  THR A 241     -12.028   0.886  16.320  1.00 94.05           H  
ATOM   3720  C   THR A 241     -11.670  -0.794  15.068  1.00 94.05           C  
ATOM   3721  CB  THR A 241     -11.916   1.599  14.321  1.00 94.05           C  
ATOM   3722  HB  THR A 241     -11.377   1.391  13.397  1.00 94.05           H  
ATOM   3723  O   THR A 241     -12.629  -1.388  15.549  1.00 94.05           O  
ATOM   3724  CG2 THR A 241     -13.415   1.458  14.076  1.00 94.05           C  
ATOM   3725 HG21 THR A 241     -13.719   2.116  13.262  1.00 94.05           H  
ATOM   3726 HG22 THR A 241     -13.671   0.437  13.791  1.00 94.05           H  
ATOM   3727 HG23 THR A 241     -13.955   1.738  14.980  1.00 94.05           H  
ATOM   3728  OG1 THR A 241     -11.680   2.933  14.712  1.00 94.05           O  
ATOM   3729  HG1 THR A 241     -10.736   3.086  14.618  1.00 94.05           H  
ATOM   3730  N   HIS A 242     -10.789  -1.435  14.299  1.00 92.68           N  
ATOM   3731  H   HIS A 242     -10.034  -0.922  13.866  1.00 92.68           H  
ATOM   3732  CA  HIS A 242     -10.926  -2.873  14.040  1.00 92.68           C  
ATOM   3733  HA  HIS A 242     -11.972  -3.086  13.816  1.00 92.68           H  
ATOM   3734  C   HIS A 242     -10.575  -3.730  15.264  1.00 92.68           C  
ATOM   3735  CB  HIS A 242     -10.117  -3.269  12.808  1.00 92.68           C  
ATOM   3736  HB2 HIS A 242     -10.047  -4.356  12.778  1.00 92.68           H  
ATOM   3737  HB3 HIS A 242      -9.115  -2.845  12.870  1.00 92.68           H  
ATOM   3738  O   HIS A 242     -11.246  -4.728  15.513  1.00 92.68           O  
ATOM   3739  CG  HIS A 242     -10.782  -2.823  11.537  1.00 92.68           C  
ATOM   3740  CD2 HIS A 242     -10.491  -1.698  10.818  1.00 92.68           C  
ATOM   3741  HD2 HIS A 242      -9.698  -0.993  11.020  1.00 92.68           H  
ATOM   3742  ND1 HIS A 242     -11.850  -3.435  10.921  1.00 92.68           N  
ATOM   3743  HD1 HIS A 242     -12.290  -4.304  11.188  1.00 92.68           H  
ATOM   3744  CE1 HIS A 242     -12.201  -2.687   9.862  1.00 92.68           C  
ATOM   3745  HE1 HIS A 242     -13.008  -2.910   9.180  1.00 92.68           H  
ATOM   3746  NE2 HIS A 242     -11.409  -1.608   9.777  1.00 92.68           N  
ATOM   3747  N   ALA A 243      -9.600  -3.316  16.082  1.00 93.10           N  
ATOM   3748  H   ALA A 243      -9.045  -2.520  15.802  1.00 93.10           H  
ATOM   3749  CA  ALA A 243      -9.209  -4.037  17.294  1.00 93.10           C  
ATOM   3750  HA  ALA A 243      -8.909  -5.046  17.013  1.00 93.10           H  
ATOM   3751  C   ALA A 243     -10.363  -4.183  18.302  1.00 93.10           C  
ATOM   3752  CB  ALA A 243      -8.002  -3.330  17.927  1.00 93.10           C  
ATOM   3753  HB1 ALA A 243      -7.175  -3.284  17.219  1.00 93.10           H  
ATOM   3754  HB2 ALA A 243      -7.679  -3.881  18.810  1.00 93.10           H  
ATOM   3755  HB3 ALA A 243      -8.276  -2.317  18.223  1.00 93.10           H  
ATOM   3756  O   ALA A 243     -10.561  -5.269  18.841  1.00 93.10           O  
ATOM   3757  N   ARG A 244     -11.158  -3.123  18.528  1.00 92.71           N  
ATOM   3758  H   ARG A 244     -10.936  -2.254  18.065  1.00 92.71           H  
ATOM   3759  CA  ARG A 244     -12.330  -3.183  19.427  1.00 92.71           C  
ATOM   3760  HA  ARG A 244     -12.018  -3.649  20.361  1.00 92.71           H  
ATOM   3761  C   ARG A 244     -13.457  -4.067  18.882  1.00 92.71           C  
ATOM   3762  CB  ARG A 244     -12.843  -1.770  19.772  1.00 92.71           C  
ATOM   3763  HB2 ARG A 244     -13.625  -1.850  20.526  1.00 92.71           H  
ATOM   3764  HB3 ARG A 244     -12.023  -1.189  20.194  1.00 92.71           H  
ATOM   3765  O   ARG A 244     -14.119  -4.735  19.671  1.00 92.71           O  
ATOM   3766  CG  ARG A 244     -13.416  -1.045  18.546  1.00 92.71           C  
ATOM   3767  HG2 ARG A 244     -12.602  -0.916  17.833  1.00 92.71           H  
ATOM   3768  HG3 ARG A 244     -14.219  -1.633  18.102  1.00 92.71           H  
ATOM   3769  CD  ARG A 244     -14.001   0.327  18.836  1.00 92.71           C  
ATOM   3770  HD2 ARG A 244     -14.530   0.678  17.950  1.00 92.71           H  
ATOM   3771  HD3 ARG A 244     -14.709   0.243  19.660  1.00 92.71           H  
ATOM   3772  NE  ARG A 244     -12.942   1.280  19.166  1.00 92.71           N  
ATOM   3773  HE  ARG A 244     -11.989   0.994  18.994  1.00 92.71           H  
ATOM   3774  NH1 ARG A 244     -14.330   2.939  19.967  1.00 92.71           N  
ATOM   3775 HH11 ARG A 244     -15.165   2.464  19.655  1.00 92.71           H  
ATOM   3776 HH12 ARG A 244     -14.457   3.815  20.453  1.00 92.71           H  
ATOM   3777  NH2 ARG A 244     -12.157   3.096  20.215  1.00 92.71           N  
ATOM   3778 HH21 ARG A 244     -12.405   3.881  20.801  1.00 92.71           H  
ATOM   3779 HH22 ARG A 244     -11.213   2.743  20.154  1.00 92.71           H  
ATOM   3780  CZ  ARG A 244     -13.153   2.429  19.766  1.00 92.71           C  
ATOM   3781  N   VAL A 245     -13.672  -4.081  17.562  1.00 91.77           N  
ATOM   3782  H   VAL A 245     -13.080  -3.513  16.972  1.00 91.77           H  
ATOM   3783  CA  VAL A 245     -14.729  -4.884  16.921  1.00 91.77           C  
ATOM   3784  HA  VAL A 245     -15.654  -4.778  17.487  1.00 91.77           H  
ATOM   3785  C   VAL A 245     -14.350  -6.361  16.969  1.00 91.77           C  
ATOM   3786  CB  VAL A 245     -15.003  -4.409  15.478  1.00 91.77           C  
ATOM   3787  HB  VAL A 245     -14.068  -4.398  14.919  1.00 91.77           H  
ATOM   3788  O   VAL A 245     -15.141  -7.182  17.420  1.00 91.77           O  
ATOM   3789  CG1 VAL A 245     -16.004  -5.307  14.740  1.00 91.77           C  
ATOM   3790 HG11 VAL A 245     -16.939  -5.356  15.298  1.00 91.77           H  
ATOM   3791 HG12 VAL A 245     -15.604  -6.315  14.634  1.00 91.77           H  
ATOM   3792 HG13 VAL A 245     -16.199  -4.909  13.744  1.00 91.77           H  
ATOM   3793  CG2 VAL A 245     -15.597  -2.996  15.475  1.00 91.77           C  
ATOM   3794 HG21 VAL A 245     -16.552  -2.994  16.002  1.00 91.77           H  
ATOM   3795 HG22 VAL A 245     -14.924  -2.298  15.972  1.00 91.77           H  
ATOM   3796 HG23 VAL A 245     -15.746  -2.657  14.450  1.00 91.77           H  
ATOM   3797  N   GLU A 246     -13.109  -6.695  16.608  1.00 91.08           N  
ATOM   3798  H   GLU A 246     -12.496  -5.980  16.245  1.00 91.08           H  
ATOM   3799  CA  GLU A 246     -12.589  -8.064  16.693  1.00 91.08           C  
ATOM   3800  HA  GLU A 246     -13.250  -8.721  16.128  1.00 91.08           H  
ATOM   3801  C   GLU A 246     -12.562  -8.592  18.139  1.00 91.08           C  
ATOM   3802  CB  GLU A 246     -11.191  -8.083  16.051  1.00 91.08           C  
ATOM   3803  HB2 GLU A 246     -10.552  -7.379  16.583  1.00 91.08           H  
ATOM   3804  HB3 GLU A 246     -11.273  -7.739  15.020  1.00 91.08           H  
ATOM   3805  O   GLU A 246     -12.818  -9.769  18.376  1.00 91.08           O  
ATOM   3806  CG  GLU A 246     -10.495  -9.452  16.057  1.00 91.08           C  
ATOM   3807  HG2 GLU A 246      -9.527  -9.335  15.569  1.00 91.08           H  
ATOM   3808  HG3 GLU A 246     -10.299  -9.746  17.088  1.00 91.08           H  
ATOM   3809  CD  GLU A 246     -11.271 -10.567  15.340  1.00 91.08           C  
ATOM   3810  OE1 GLU A 246     -10.871 -11.742  15.472  1.00 91.08           O  
ATOM   3811  OE2 GLU A 246     -12.219 -10.297  14.567  1.00 91.08           O  
ATOM   3812  N   ALA A 247     -12.321  -7.721  19.124  1.00 91.61           N  
ATOM   3813  H   ALA A 247     -12.061  -6.778  18.875  1.00 91.61           H  
ATOM   3814  CA  ALA A 247     -12.381  -8.068  20.543  1.00 91.61           C  
ATOM   3815  HA  ALA A 247     -11.970  -9.070  20.661  1.00 91.61           H  
ATOM   3816  C   ALA A 247     -13.811  -8.115  21.133  1.00 91.61           C  
ATOM   3817  CB  ALA A 247     -11.469  -7.097  21.306  1.00 91.61           C  
ATOM   3818  HB1 ALA A 247     -10.462  -7.135  20.892  1.00 91.61           H  
ATOM   3819  HB2 ALA A 247     -11.854  -6.081  21.218  1.00 91.61           H  
ATOM   3820  HB3 ALA A 247     -11.428  -7.378  22.359  1.00 91.61           H  
ATOM   3821  O   ALA A 247     -13.953  -8.312  22.341  1.00 91.61           O  
ATOM   3822  N   GLY A 248     -14.867  -7.888  20.337  1.00 90.90           N  
ATOM   3823  H   GLY A 248     -14.710  -7.758  19.348  1.00 90.90           H  
ATOM   3824  CA  GLY A 248     -16.258  -7.852  20.818  1.00 90.90           C  
ATOM   3825  HA2 GLY A 248     -16.506  -8.808  21.278  1.00 90.90           H  
ATOM   3826  HA3 GLY A 248     -16.914  -7.699  19.960  1.00 90.90           H  
ATOM   3827  C   GLY A 248     -16.544  -6.734  21.835  1.00 90.90           C  
ATOM   3828  O   GLY A 248     -17.429  -6.860  22.684  1.00 90.90           O  
ATOM   3829  N   GLN A 249     -15.760  -5.653  21.805  1.00 90.55           N  
ATOM   3830  H   GLN A 249     -15.067  -5.596  21.071  1.00 90.55           H  
ATOM   3831  CA  GLN A 249     -15.881  -4.526  22.735  1.00 90.55           C  
ATOM   3832  HA  GLN A 249     -16.221  -4.901  23.700  1.00 90.55           H  
ATOM   3833  C   GLN A 249     -16.908  -3.488  22.274  1.00 90.55           C  
ATOM   3834  CB  GLN A 249     -14.514  -3.861  22.946  1.00 90.55           C  
ATOM   3835  HB2 GLN A 249     -14.106  -3.559  21.982  1.00 90.55           H  
ATOM   3836  HB3 GLN A 249     -14.649  -2.966  23.554  1.00 90.55           H  
ATOM   3837  O   GLN A 249     -17.521  -2.851  23.129  1.00 90.55           O  
ATOM   3838  CG  GLN A 249     -13.514  -4.781  23.659  1.00 90.55           C  
ATOM   3839  HG2 GLN A 249     -13.914  -5.051  24.637  1.00 90.55           H  
ATOM   3840  HG3 GLN A 249     -13.380  -5.697  23.084  1.00 90.55           H  
ATOM   3841  CD  GLN A 249     -12.144  -4.135  23.853  1.00 90.55           C  
ATOM   3842  NE2 GLN A 249     -11.272  -4.752  24.618  1.00 90.55           N  
ATOM   3843 HE21 GLN A 249     -10.380  -4.292  24.728  1.00 90.55           H  
ATOM   3844 HE22 GLN A 249     -11.493  -5.648  25.028  1.00 90.55           H  
ATOM   3845  OE1 GLN A 249     -11.819  -3.081  23.330  1.00 90.55           O  
ATOM   3846  N   ALA A 250     -17.105  -3.344  20.961  1.00 90.78           N  
ATOM   3847  H   ALA A 250     -16.600  -3.951  20.332  1.00 90.78           H  
ATOM   3848  CA  ALA A 250     -18.077  -2.443  20.347  1.00 90.78           C  
ATOM   3849  HA  ALA A 250     -18.885  -2.238  21.049  1.00 90.78           H  
ATOM   3850  C   ALA A 250     -18.684  -3.080  19.090  1.00 90.78           C  
ATOM   3851  CB  ALA A 250     -17.380  -1.122  19.998  1.00 90.78           C  
ATOM   3852  HB1 ALA A 250     -16.970  -0.671  20.902  1.00 90.78           H  
ATOM   3853  HB2 ALA A 250     -18.104  -0.436  19.558  1.00 90.78           H  
ATOM   3854  HB3 ALA A 250     -16.582  -1.307  19.279  1.00 90.78           H  
ATOM   3855  O   ALA A 250     -17.989  -3.796  18.364  1.00 90.78           O  
ATOM   3856  N   GLU A 251     -19.952  -2.775  18.812  1.00 91.66           N  
ATOM   3857  H   GLU A 251     -20.459  -2.153  19.425  1.00 91.66           H  
ATOM   3858  CA  GLU A 251     -20.595  -3.153  17.552  1.00 91.66           C  
ATOM   3859  HA  GLU A 251     -20.454  -4.222  17.394  1.00 91.66           H  
ATOM   3860  C   GLU A 251     -19.946  -2.429  16.368  1.00 91.66           C  
ATOM   3861  CB  GLU A 251     -22.101  -2.846  17.607  1.00 91.66           C  
ATOM   3862  HB2 GLU A 251     -22.247  -1.841  18.003  1.00 91.66           H  
ATOM   3863  HB3 GLU A 251     -22.510  -2.859  16.597  1.00 91.66           H  
ATOM   3864  O   GLU A 251     -19.494  -1.286  16.484  1.00 91.66           O  
ATOM   3865  CG  GLU A 251     -22.884  -3.848  18.471  1.00 91.66           C  
ATOM   3866  HG2 GLU A 251     -23.931  -3.543  18.485  1.00 91.66           H  
ATOM   3867  HG3 GLU A 251     -22.510  -3.799  19.493  1.00 91.66           H  
ATOM   3868  CD  GLU A 251     -22.792  -5.293  17.950  1.00 91.66           C  
ATOM   3869  OE1 GLU A 251     -22.977  -6.216  18.774  1.00 91.66           O  
ATOM   3870  OE2 GLU A 251     -22.520  -5.464  16.736  1.00 91.66           O  
ATOM   3871  N   ALA A 252     -19.918  -3.075  15.199  1.00 89.06           N  
ATOM   3872  H   ALA A 252     -20.321  -4.000  15.156  1.00 89.06           H  
ATOM   3873  CA  ALA A 252     -19.233  -2.531  14.024  1.00 89.06           C  
ATOM   3874  HA  ALA A 252     -18.183  -2.383  14.279  1.00 89.06           H  
ATOM   3875  C   ALA A 252     -19.787  -1.158  13.589  1.00 89.06           C  
ATOM   3876  CB  ALA A 252     -19.311  -3.561  12.891  1.00 89.06           C  
ATOM   3877  HB1 ALA A 252     -18.767  -3.189  12.023  1.00 89.06           H  
ATOM   3878  HB2 ALA A 252     -18.860  -4.500  13.214  1.00 89.06           H  
ATOM   3879  HB3 ALA A 252     -20.351  -3.737  12.616  1.00 89.06           H  
ATOM   3880  O   ALA A 252     -19.027  -0.290  13.167  1.00 89.06           O  
ATOM   3881  N   SER A 253     -21.096  -0.932  13.731  1.00 89.88           N  
ATOM   3882  H   SER A 253     -21.664  -1.643  14.170  1.00 89.88           H  
ATOM   3883  CA  SER A 253     -21.741   0.356  13.447  1.00 89.88           C  
ATOM   3884  HA  SER A 253     -21.456   0.680  12.446  1.00 89.88           H  
ATOM   3885  C   SER A 253     -21.307   1.460  14.418  1.00 89.88           C  
ATOM   3886  CB  SER A 253     -23.265   0.193  13.481  1.00 89.88           C  
ATOM   3887  HB2 SER A 253     -23.584  -0.364  12.601  1.00 89.88           H  
ATOM   3888  HB3 SER A 253     -23.738   1.175  13.470  1.00 89.88           H  
ATOM   3889  O   SER A 253     -20.912   2.536  13.974  1.00 89.88           O  
ATOM   3890  OG  SER A 253     -23.653  -0.521  14.642  1.00 89.88           O  
ATOM   3891  HG  SER A 253     -24.601  -0.446  14.777  1.00 89.88           H  
ATOM   3892  N   GLU A 254     -21.324   1.192  15.726  1.00 92.26           N  
ATOM   3893  H   GLU A 254     -21.649   0.282  16.020  1.00 92.26           H  
ATOM   3894  CA  GLU A 254     -20.904   2.144  16.766  1.00 92.26           C  
ATOM   3895  HA  GLU A 254     -21.467   3.071  16.665  1.00 92.26           H  
ATOM   3896  C   GLU A 254     -19.413   2.485  16.641  1.00 92.26           C  
ATOM   3897  CB  GLU A 254     -21.167   1.551  18.160  1.00 92.26           C  
ATOM   3898  HB2 GLU A 254     -20.813   2.265  18.905  1.00 92.26           H  
ATOM   3899  HB3 GLU A 254     -20.590   0.632  18.267  1.00 92.26           H  
ATOM   3900  O   GLU A 254     -19.016   3.648  16.729  1.00 92.26           O  
ATOM   3901  CG  GLU A 254     -22.648   1.252  18.438  1.00 92.26           C  
ATOM   3902  HG2 GLU A 254     -23.000   0.488  17.744  1.00 92.26           H  
ATOM   3903  HG3 GLU A 254     -23.222   2.160  18.256  1.00 92.26           H  
ATOM   3904  CD  GLU A 254     -22.885   0.772  19.881  1.00 92.26           C  
ATOM   3905  OE1 GLU A 254     -23.999   1.028  20.392  1.00 92.26           O  
ATOM   3906  OE2 GLU A 254     -21.959   0.166  20.471  1.00 92.26           O  
ATOM   3907  N   ALA A 255     -18.583   1.475  16.364  1.00 92.71           N  
ATOM   3908  H   ALA A 255     -18.970   0.543  16.326  1.00 92.71           H  
ATOM   3909  CA  ALA A 255     -17.154   1.638  16.134  1.00 92.71           C  
ATOM   3910  HA  ALA A 255     -16.712   2.107  17.013  1.00 92.71           H  
ATOM   3911  C   ALA A 255     -16.862   2.550  14.925  1.00 92.71           C  
ATOM   3912  CB  ALA A 255     -16.557   0.235  15.967  1.00 92.71           C  
ATOM   3913  HB1 ALA A 255     -15.475   0.295  15.847  1.00 92.71           H  
ATOM   3914  HB2 ALA A 255     -16.785  -0.371  16.843  1.00 92.71           H  
ATOM   3915  HB3 ALA A 255     -16.982  -0.246  15.086  1.00 92.71           H  
ATOM   3916  O   ALA A 255     -15.988   3.414  15.007  1.00 92.71           O  
ATOM   3917  N   LEU A 256     -17.617   2.410  13.828  1.00 91.01           N  
ATOM   3918  H   LEU A 256     -18.314   1.679  13.820  1.00 91.01           H  
ATOM   3919  CA  LEU A 256     -17.483   3.259  12.640  1.00 91.01           C  
ATOM   3920  HA  LEU A 256     -16.424   3.340  12.393  1.00 91.01           H  
ATOM   3921  C   LEU A 256     -17.975   4.698  12.872  1.00 91.01           C  
ATOM   3922  CB  LEU A 256     -18.221   2.601  11.460  1.00 91.01           C  
ATOM   3923  HB2 LEU A 256     -19.221   2.321  11.792  1.00 91.01           H  
ATOM   3924  HB3 LEU A 256     -18.334   3.335  10.662  1.00 91.01           H  
ATOM   3925  O   LEU A 256     -17.356   5.635  12.365  1.00 91.01           O  
ATOM   3926  CG  LEU A 256     -17.513   1.360  10.879  1.00 91.01           C  
ATOM   3927  HG  LEU A 256     -17.250   0.666  11.677  1.00 91.01           H  
ATOM   3928  CD1 LEU A 256     -18.448   0.655   9.894  1.00 91.01           C  
ATOM   3929 HD11 LEU A 256     -18.714   1.327   9.078  1.00 91.01           H  
ATOM   3930 HD12 LEU A 256     -19.351   0.342  10.419  1.00 91.01           H  
ATOM   3931 HD13 LEU A 256     -17.957  -0.232   9.496  1.00 91.01           H  
ATOM   3932  CD2 LEU A 256     -16.230   1.721  10.127  1.00 91.01           C  
ATOM   3933 HD21 LEU A 256     -16.442   2.442   9.338  1.00 91.01           H  
ATOM   3934 HD22 LEU A 256     -15.499   2.142  10.817  1.00 91.01           H  
ATOM   3935 HD23 LEU A 256     -15.795   0.821   9.692  1.00 91.01           H  
ATOM   3936  N   GLU A 257     -19.035   4.907  13.661  1.00 93.59           N  
ATOM   3937  H   GLU A 257     -19.533   4.107  14.027  1.00 93.59           H  
ATOM   3938  CA  GLU A 257     -19.465   6.253  14.073  1.00 93.59           C  
ATOM   3939  HA  GLU A 257     -19.608   6.870  13.186  1.00 93.59           H  
ATOM   3940  C   GLU A 257     -18.398   6.948  14.934  1.00 93.59           C  
ATOM   3941  CB  GLU A 257     -20.792   6.200  14.845  1.00 93.59           C  
ATOM   3942  HB2 GLU A 257     -20.720   5.451  15.634  1.00 93.59           H  
ATOM   3943  HB3 GLU A 257     -20.949   7.173  15.311  1.00 93.59           H  
ATOM   3944  O   GLU A 257     -18.025   8.093  14.658  1.00 93.59           O  
ATOM   3945  CG  GLU A 257     -22.009   5.901  13.957  1.00 93.59           C  
ATOM   3946  HG2 GLU A 257     -22.045   6.645  13.161  1.00 93.59           H  
ATOM   3947  HG3 GLU A 257     -21.898   4.920  13.496  1.00 93.59           H  
ATOM   3948  CD  GLU A 257     -23.326   5.950  14.748  1.00 93.59           C  
ATOM   3949  OE1 GLU A 257     -24.415   6.019  14.130  1.00 93.59           O  
ATOM   3950  OE2 GLU A 257     -23.314   5.986  16.000  1.00 93.59           O  
ATOM   3951  N   ALA A 258     -17.842   6.241  15.924  1.00 95.40           N  
ATOM   3952  H   ALA A 258     -18.205   5.319  16.123  1.00 95.40           H  
ATOM   3953  CA  ALA A 258     -16.743   6.742  16.746  1.00 95.40           C  
ATOM   3954  HA  ALA A 258     -17.054   7.673  17.219  1.00 95.40           H  
ATOM   3955  C   ALA A 258     -15.502   7.066  15.902  1.00 95.40           C  
ATOM   3956  CB  ALA A 258     -16.440   5.719  17.845  1.00 95.40           C  
ATOM   3957  HB1 ALA A 258     -16.133   4.770  17.406  1.00 95.40           H  
ATOM   3958  HB2 ALA A 258     -17.327   5.558  18.458  1.00 95.40           H  
ATOM   3959  HB3 ALA A 258     -15.640   6.095  18.482  1.00 95.40           H  
ATOM   3960  O   ALA A 258     -14.898   8.126  16.074  1.00 95.40           O  
ATOM   3961  N   GLN A 259     -15.155   6.218  14.929  1.00 95.16           N  
ATOM   3962  H   GLN A 259     -15.652   5.342  14.858  1.00 95.16           H  
ATOM   3963  CA  GLN A 259     -14.050   6.474  14.006  1.00 95.16           C  
ATOM   3964  HA  GLN A 259     -13.154   6.660  14.598  1.00 95.16           H  
ATOM   3965  C   GLN A 259     -14.296   7.703  13.115  1.00 95.16           C  
ATOM   3966  CB  GLN A 259     -13.816   5.230  13.143  1.00 95.16           C  
ATOM   3967  HB2 GLN A 259     -13.804   4.348  13.784  1.00 95.16           H  
ATOM   3968  HB3 GLN A 259     -14.634   5.131  12.430  1.00 95.16           H  
ATOM   3969  O   GLN A 259     -13.364   8.469  12.859  1.00 95.16           O  
ATOM   3970  CG  GLN A 259     -12.475   5.307  12.395  1.00 95.16           C  
ATOM   3971  HG2 GLN A 259     -11.659   5.195  13.109  1.00 95.16           H  
ATOM   3972  HG3 GLN A 259     -12.370   6.280  11.915  1.00 95.16           H  
ATOM   3973  CD  GLN A 259     -12.326   4.255  11.304  1.00 95.16           C  
ATOM   3974  NE2 GLN A 259     -11.247   4.290  10.559  1.00 95.16           N  
ATOM   3975 HE21 GLN A 259     -10.444   4.827  10.855  1.00 95.16           H  
ATOM   3976 HE22 GLN A 259     -11.171   3.512   9.919  1.00 95.16           H  
ATOM   3977  OE1 GLN A 259     -13.168   3.424  11.037  1.00 95.16           O  
ATOM   3978  N   ALA A 260     -15.527   7.915  12.638  1.00 94.94           N  
ATOM   3979  H   ALA A 260     -16.247   7.238  12.846  1.00 94.94           H  
ATOM   3980  CA  ALA A 260     -15.882   9.076  11.823  1.00 94.94           C  
ATOM   3981  HA  ALA A 260     -15.187   9.141  10.986  1.00 94.94           H  
ATOM   3982  C   ALA A 260     -15.759  10.387  12.619  1.00 94.94           C  
ATOM   3983  CB  ALA A 260     -17.292   8.869  11.259  1.00 94.94           C  
ATOM   3984  HB1 ALA A 260     -18.006   8.760  12.075  1.00 94.94           H  
ATOM   3985  HB2 ALA A 260     -17.318   7.965  10.650  1.00 94.94           H  
ATOM   3986  HB3 ALA A 260     -17.576   9.724  10.646  1.00 94.94           H  
ATOM   3987  O   ALA A 260     -15.162  11.349  12.132  1.00 94.94           O  
ATOM   3988  N   LEU A 261     -16.229  10.403  13.869  1.00 96.35           N  
ATOM   3989  H   LEU A 261     -16.721   9.588  14.207  1.00 96.35           H  
ATOM   3990  CA  LEU A 261     -16.038  11.531  14.780  1.00 96.35           C  
ATOM   3991  HA  LEU A 261     -16.409  12.435  14.297  1.00 96.35           H  
ATOM   3992  C   LEU A 261     -14.555  11.765  15.105  1.00 96.35           C  
ATOM   3993  CB  LEU A 261     -16.887  11.278  16.029  1.00 96.35           C  
ATOM   3994  HB2 LEU A 261     -17.933  11.241  15.725  1.00 96.35           H  
ATOM   3995  HB3 LEU A 261     -16.632  10.299  16.436  1.00 96.35           H  
ATOM   3996  O   LEU A 261     -14.060  12.884  14.965  1.00 96.35           O  
ATOM   3997  CG  LEU A 261     -16.721  12.330  17.138  1.00 96.35           C  
ATOM   3998  HG  LEU A 261     -15.704  12.306  17.530  1.00 96.35           H  
ATOM   3999  CD1 LEU A 261     -17.043  13.756  16.695  1.00 96.35           C  
ATOM   4000 HD11 LEU A 261     -16.938  14.431  17.544  1.00 96.35           H  
ATOM   4001 HD12 LEU A 261     -18.067  13.803  16.327  1.00 96.35           H  
ATOM   4002 HD13 LEU A 261     -16.345  14.073  15.920  1.00 96.35           H  
ATOM   4003  CD2 LEU A 261     -17.688  11.963  18.248  1.00 96.35           C  
ATOM   4004 HD21 LEU A 261     -18.691  11.865  17.832  1.00 96.35           H  
ATOM   4005 HD22 LEU A 261     -17.684  12.736  19.017  1.00 96.35           H  
ATOM   4006 HD23 LEU A 261     -17.416  11.003  18.685  1.00 96.35           H  
ATOM   4007  N   ALA A 262     -13.822  10.707  15.459  1.00 97.47           N  
ATOM   4008  H   ALA A 262     -14.288   9.820  15.580  1.00 97.47           H  
ATOM   4009  CA  ALA A 262     -12.391  10.772  15.753  1.00 97.47           C  
ATOM   4010  HA  ALA A 262     -12.236  11.455  16.588  1.00 97.47           H  
ATOM   4011  C   ALA A 262     -11.568  11.283  14.561  1.00 97.47           C  
ATOM   4012  CB  ALA A 262     -11.926   9.378  16.169  1.00 97.47           C  
ATOM   4013  HB1 ALA A 262     -11.998   8.689  15.327  1.00 97.47           H  
ATOM   4014  HB2 ALA A 262     -10.894   9.423  16.516  1.00 97.47           H  
ATOM   4015  HB3 ALA A 262     -12.560   9.014  16.978  1.00 97.47           H  
ATOM   4016  O   ALA A 262     -10.592  12.005  14.754  1.00 97.47           O  
ATOM   4017  N   ARG A 263     -11.979  10.963  13.325  1.00 96.64           N  
ATOM   4018  H   ARG A 263     -12.752  10.318  13.245  1.00 96.64           H  
ATOM   4019  CA  ARG A 263     -11.401  11.522  12.095  1.00 96.64           C  
ATOM   4020  HA  ARG A 263     -10.321  11.381  12.119  1.00 96.64           H  
ATOM   4021  C   ARG A 263     -11.636  13.028  11.990  1.00 96.64           C  
ATOM   4022  CB  ARG A 263     -11.969  10.777  10.880  1.00 96.64           C  
ATOM   4023  HB2 ARG A 263     -11.740   9.717  10.993  1.00 96.64           H  
ATOM   4024  HB3 ARG A 263     -13.052  10.894  10.853  1.00 96.64           H  
ATOM   4025  O   ARG A 263     -10.690  13.743  11.683  1.00 96.64           O  
ATOM   4026  CG  ARG A 263     -11.385  11.288   9.552  1.00 96.64           C  
ATOM   4027  HG2 ARG A 263     -10.306  11.130   9.548  1.00 96.64           H  
ATOM   4028  HG3 ARG A 263     -11.577  12.355   9.442  1.00 96.64           H  
ATOM   4029  CD  ARG A 263     -12.024  10.577   8.356  1.00 96.64           C  
ATOM   4030  HD2 ARG A 263     -13.096  10.768   8.383  1.00 96.64           H  
ATOM   4031  HD3 ARG A 263     -11.623  11.019   7.444  1.00 96.64           H  
ATOM   4032  NE  ARG A 263     -11.771   9.121   8.377  1.00 96.64           N  
ATOM   4033  HE  ARG A 263     -11.167   8.784   9.113  1.00 96.64           H  
ATOM   4034  NH1 ARG A 263     -13.140   8.559   6.630  1.00 96.64           N  
ATOM   4035 HH11 ARG A 263     -13.332   9.541   6.495  1.00 96.64           H  
ATOM   4036 HH12 ARG A 263     -13.646   7.856   6.110  1.00 96.64           H  
ATOM   4037  NH2 ARG A 263     -12.129   6.945   7.794  1.00 96.64           N  
ATOM   4038 HH21 ARG A 263     -11.561   6.628   8.567  1.00 96.64           H  
ATOM   4039 HH22 ARG A 263     -12.579   6.251   7.215  1.00 96.64           H  
ATOM   4040  CZ  ARG A 263     -12.343   8.217   7.604  1.00 96.64           C  
ATOM   4041  N   GLY A 264     -12.841  13.516  12.286  1.00 95.78           N  
ATOM   4042  H   GLY A 264     -13.577  12.869  12.533  1.00 95.78           H  
ATOM   4043  CA  GLY A 264     -13.131  14.955  12.310  1.00 95.78           C  
ATOM   4044  HA2 GLY A 264     -12.951  15.375  11.320  1.00 95.78           H  
ATOM   4045  HA3 GLY A 264     -14.178  15.103  12.572  1.00 95.78           H  
ATOM   4046  C   GLY A 264     -12.267  15.709  13.329  1.00 95.78           C  
ATOM   4047  O   GLY A 264     -11.658  16.726  13.001  1.00 95.78           O  
ATOM   4048  N   VAL A 265     -12.128  15.160  14.540  1.00 97.11           N  
ATOM   4049  H   VAL A 265     -12.674  14.337  14.750  1.00 97.11           H  
ATOM   4050  CA  VAL A 265     -11.224  15.695  15.577  1.00 97.11           C  
ATOM   4051  HA  VAL A 265     -11.475  16.741  15.751  1.00 97.11           H  
ATOM   4052  C   VAL A 265      -9.759  15.656  15.114  1.00 97.11           C  
ATOM   4053  CB  VAL A 265     -11.415  14.927  16.902  1.00 97.11           C  
ATOM   4054  HB  VAL A 265     -11.203  13.871  16.740  1.00 97.11           H  
ATOM   4055  O   VAL A 265      -9.024  16.631  15.279  1.00 97.11           O  
ATOM   4056  CG1 VAL A 265     -10.477  15.443  17.996  1.00 97.11           C  
ATOM   4057 HG11 VAL A 265     -10.640  16.508  18.164  1.00 97.11           H  
ATOM   4058 HG12 VAL A 265     -10.652  14.894  18.921  1.00 97.11           H  
ATOM   4059 HG13 VAL A 265      -9.441  15.282  17.700  1.00 97.11           H  
ATOM   4060  CG2 VAL A 265     -12.851  15.062  17.428  1.00 97.11           C  
ATOM   4061 HG21 VAL A 265     -13.116  16.114  17.535  1.00 97.11           H  
ATOM   4062 HG22 VAL A 265     -12.946  14.565  18.393  1.00 97.11           H  
ATOM   4063 HG23 VAL A 265     -13.557  14.597  16.740  1.00 97.11           H  
ATOM   4064  N   ALA A 266      -9.336  14.563  14.474  1.00 97.94           N  
ATOM   4065  H   ALA A 266      -9.966  13.777  14.390  1.00 97.94           H  
ATOM   4066  CA  ALA A 266      -7.989  14.420  13.935  1.00 97.94           C  
ATOM   4067  HA  ALA A 266      -7.285  14.611  14.745  1.00 97.94           H  
ATOM   4068  C   ALA A 266      -7.693  15.431  12.810  1.00 97.94           C  
ATOM   4069  CB  ALA A 266      -7.789  12.974  13.477  1.00 97.94           C  
ATOM   4070  HB1 ALA A 266      -6.773  12.854  13.102  1.00 97.94           H  
ATOM   4071  HB2 ALA A 266      -8.493  12.730  12.682  1.00 97.94           H  
ATOM   4072  HB3 ALA A 266      -7.945  12.296  14.317  1.00 97.94           H  
ATOM   4073  O   ALA A 266      -6.627  16.043  12.826  1.00 97.94           O  
ATOM   4074  N   GLU A 267      -8.624  15.666  11.880  1.00 96.90           N  
ATOM   4075  H   GLU A 267      -9.473  15.119  11.907  1.00 96.90           H  
ATOM   4076  CA  GLU A 267      -8.505  16.693  10.832  1.00 96.90           C  
ATOM   4077  HA  GLU A 267      -7.643  16.466  10.205  1.00 96.90           H  
ATOM   4078  C   GLU A 267      -8.249  18.088  11.427  1.00 96.90           C  
ATOM   4079  CB  GLU A 267      -9.765  16.712   9.941  1.00 96.90           C  
ATOM   4080  HB2 GLU A 267     -10.646  16.574  10.567  1.00 96.90           H  
ATOM   4081  HB3 GLU A 267      -9.824  17.683   9.448  1.00 96.90           H  
ATOM   4082  O   GLU A 267      -7.332  18.776  10.978  1.00 96.90           O  
ATOM   4083  CG  GLU A 267      -9.759  15.625   8.859  1.00 96.90           C  
ATOM   4084  HG2 GLU A 267      -9.719  14.653   9.351  1.00 96.90           H  
ATOM   4085  HG3 GLU A 267      -8.848  15.743   8.272  1.00 96.90           H  
ATOM   4086  CD  GLU A 267     -10.964  15.655   7.896  1.00 96.90           C  
ATOM   4087  OE1 GLU A 267     -11.388  14.555   7.475  1.00 96.90           O  
ATOM   4088  OE2 GLU A 267     -11.438  16.759   7.525  1.00 96.90           O  
ATOM   4089  N   LEU A 268      -8.977  18.475  12.483  1.00 96.22           N  
ATOM   4090  H   LEU A 268      -9.710  17.862  12.811  1.00 96.22           H  
ATOM   4091  CA  LEU A 268      -8.731  19.733  13.200  1.00 96.22           C  
ATOM   4092  HA  LEU A 268      -8.770  20.559  12.489  1.00 96.22           H  
ATOM   4093  C   LEU A 268      -7.329  19.765  13.832  1.00 96.22           C  
ATOM   4094  CB  LEU A 268      -9.816  19.939  14.275  1.00 96.22           C  
ATOM   4095  HB2 LEU A 268      -9.550  20.812  14.871  1.00 96.22           H  
ATOM   4096  HB3 LEU A 268      -9.814  19.076  14.940  1.00 96.22           H  
ATOM   4097  O   LEU A 268      -6.617  20.763  13.713  1.00 96.22           O  
ATOM   4098  CG  LEU A 268     -11.242  20.139  13.734  1.00 96.22           C  
ATOM   4099  HG  LEU A 268     -11.502  19.328  13.053  1.00 96.22           H  
ATOM   4100  CD1 LEU A 268     -12.225  20.116  14.902  1.00 96.22           C  
ATOM   4101 HD11 LEU A 268     -12.232  19.123  15.352  1.00 96.22           H  
ATOM   4102 HD12 LEU A 268     -11.932  20.849  15.655  1.00 96.22           H  
ATOM   4103 HD13 LEU A 268     -13.226  20.345  14.536  1.00 96.22           H  
ATOM   4104  CD2 LEU A 268     -11.402  21.467  12.991  1.00 96.22           C  
ATOM   4105 HD21 LEU A 268     -12.439  21.584  12.676  1.00 96.22           H  
ATOM   4106 HD22 LEU A 268     -10.774  21.472  12.100  1.00 96.22           H  
ATOM   4107 HD23 LEU A 268     -11.120  22.298  13.637  1.00 96.22           H  
ATOM   4108  N   SER A 269      -6.903  18.664  14.461  1.00 97.87           N  
ATOM   4109  H   SER A 269      -7.550  17.894  14.556  1.00 97.87           H  
ATOM   4110  CA  SER A 269      -5.600  18.588  15.140  1.00 97.87           C  
ATOM   4111  HA  SER A 269      -5.521  19.440  15.815  1.00 97.87           H  
ATOM   4112  C   SER A 269      -4.407  18.678  14.181  1.00 97.87           C  
ATOM   4113  CB  SER A 269      -5.516  17.320  15.995  1.00 97.87           C  
ATOM   4114  HB2 SER A 269      -6.426  17.221  16.587  1.00 97.87           H  
ATOM   4115  HB3 SER A 269      -4.670  17.407  16.677  1.00 97.87           H  
ATOM   4116  O   SER A 269      -3.342  19.142  14.573  1.00 97.87           O  
ATOM   4117  OG  SER A 269      -5.340  16.165  15.198  1.00 97.87           O  
ATOM   4118  HG  SER A 269      -5.866  16.244  14.399  1.00 97.87           H  
ATOM   4119  N   LEU A 270      -4.573  18.294  12.908  1.00 97.80           N  
ATOM   4120  H   LEU A 270      -5.471  17.921  12.635  1.00 97.80           H  
ATOM   4121  CA  LEU A 270      -3.515  18.413  11.901  1.00 97.80           C  
ATOM   4122  HA  LEU A 270      -2.601  17.976  12.305  1.00 97.80           H  
ATOM   4123  C   LEU A 270      -3.185  19.880  11.573  1.00 97.80           C  
ATOM   4124  CB  LEU A 270      -3.929  17.653  10.627  1.00 97.80           C  
ATOM   4125  HB2 LEU A 270      -4.932  17.974  10.343  1.00 97.80           H  
ATOM   4126  HB3 LEU A 270      -3.256  17.951   9.824  1.00 97.80           H  
ATOM   4127  O   LEU A 270      -2.019  20.197  11.310  1.00 97.80           O  
ATOM   4128  CG  LEU A 270      -3.906  16.114  10.728  1.00 97.80           C  
ATOM   4129  HG  LEU A 270      -4.495  15.787  11.584  1.00 97.80           H  
ATOM   4130  CD1 LEU A 270      -4.505  15.503   9.459  1.00 97.80           C  
ATOM   4131 HD11 LEU A 270      -5.520  15.875   9.322  1.00 97.80           H  
ATOM   4132 HD12 LEU A 270      -3.904  15.771   8.590  1.00 97.80           H  
ATOM   4133 HD13 LEU A 270      -4.546  14.418   9.556  1.00 97.80           H  
ATOM   4134  CD2 LEU A 270      -2.489  15.552  10.879  1.00 97.80           C  
ATOM   4135 HD21 LEU A 270      -2.534  14.463  10.917  1.00 97.80           H  
ATOM   4136 HD22 LEU A 270      -1.869  15.862  10.039  1.00 97.80           H  
ATOM   4137 HD23 LEU A 270      -2.048  15.905  11.812  1.00 97.80           H  
ATOM   4138  N   ALA A 271      -4.187  20.768  11.588  1.00 97.29           N  
ATOM   4139  H   ALA A 271      -5.106  20.450  11.862  1.00 97.29           H  
ATOM   4140  CA  ALA A 271      -4.016  22.187  11.275  1.00 97.29           C  
ATOM   4141  HA  ALA A 271      -3.428  22.267  10.361  1.00 97.29           H  
ATOM   4142  C   ALA A 271      -3.253  22.947  12.374  1.00 97.29           C  
ATOM   4143  CB  ALA A 271      -5.395  22.802  11.006  1.00 97.29           C  
ATOM   4144  HB1 ALA A 271      -5.894  22.263  10.201  1.00 97.29           H  
ATOM   4145  HB2 ALA A 271      -6.011  22.751  11.904  1.00 97.29           H  
ATOM   4146  HB3 ALA A 271      -5.283  23.847  10.715  1.00 97.29           H  
ATOM   4147  O   ALA A 271      -2.391  23.776  12.065  1.00 97.29           O  
ATOM   4148  N   ASP A 272      -3.510  22.625  13.642  1.00 96.98           N  
ATOM   4149  H   ASP A 272      -4.193  21.906  13.830  1.00 96.98           H  
ATOM   4150  CA  ASP A 272      -2.854  23.254  14.789  1.00 96.98           C  
ATOM   4151  HA  ASP A 272      -2.735  24.314  14.563  1.00 96.98           H  
ATOM   4152  C   ASP A 272      -1.443  22.677  15.030  1.00 96.98           C  
ATOM   4153  CB  ASP A 272      -3.786  23.185  16.009  1.00 96.98           C  
ATOM   4154  HB2 ASP A 272      -4.006  22.141  16.231  1.00 96.98           H  
ATOM   4155  HB3 ASP A 272      -4.728  23.665  15.745  1.00 96.98           H  
ATOM   4156  O   ASP A 272      -1.226  21.473  15.161  1.00 96.98           O  
ATOM   4157  CG  ASP A 272      -3.230  23.882  17.261  1.00 96.98           C  
ATOM   4158  OD1 ASP A 272      -2.084  24.393  17.211  1.00 96.98           O  
ATOM   4159  OD2 ASP A 272      -3.954  23.890  18.275  1.00 96.98           O  
ATOM   4160  N   TYR A 273      -0.447  23.564  15.090  1.00 97.03           N  
ATOM   4161  H   TYR A 273      -0.712  24.535  15.175  1.00 97.03           H  
ATOM   4162  CA  TYR A 273       0.948  23.192  15.309  1.00 97.03           C  
ATOM   4163  HA  TYR A 273       1.200  22.414  14.589  1.00 97.03           H  
ATOM   4164  C   TYR A 273       1.203  22.606  16.710  1.00 97.03           C  
ATOM   4165  CB  TYR A 273       1.836  24.409  15.029  1.00 97.03           C  
ATOM   4166  HB2 TYR A 273       1.598  25.184  15.758  1.00 97.03           H  
ATOM   4167  HB3 TYR A 273       1.594  24.798  14.040  1.00 97.03           H  
ATOM   4168  O   TYR A 273       2.131  21.807  16.858  1.00 97.03           O  
ATOM   4169  CG  TYR A 273       3.327  24.122  15.065  1.00 97.03           C  
ATOM   4170  CD1 TYR A 273       4.141  24.709  16.055  1.00 97.03           C  
ATOM   4171  HD1 TYR A 273       3.702  25.359  16.798  1.00 97.03           H  
ATOM   4172  CD2 TYR A 273       3.899  23.247  14.121  1.00 97.03           C  
ATOM   4173  HD2 TYR A 273       3.277  22.759  13.386  1.00 97.03           H  
ATOM   4174  CE1 TYR A 273       5.522  24.432  16.094  1.00 97.03           C  
ATOM   4175  HE1 TYR A 273       6.137  24.881  16.860  1.00 97.03           H  
ATOM   4176  CE2 TYR A 273       5.278  22.966  14.158  1.00 97.03           C  
ATOM   4177  HE2 TYR A 273       5.712  22.273  13.452  1.00 97.03           H  
ATOM   4178  OH  TYR A 273       7.434  23.312  15.165  1.00 97.03           O  
ATOM   4179  HH  TYR A 273       7.834  23.731  15.931  1.00 97.03           H  
ATOM   4180  CZ  TYR A 273       6.095  23.561  15.142  1.00 97.03           C  
ATOM   4181  N   ALA A 274       0.372  22.928  17.711  1.00 95.82           N  
ATOM   4182  H   ALA A 274      -0.416  23.529  17.514  1.00 95.82           H  
ATOM   4183  CA  ALA A 274       0.490  22.407  19.076  1.00 95.82           C  
ATOM   4184  HA  ALA A 274       1.429  22.756  19.507  1.00 95.82           H  
ATOM   4185  C   ALA A 274       0.500  20.864  19.122  1.00 95.82           C  
ATOM   4186  CB  ALA A 274      -0.667  22.980  19.908  1.00 95.82           C  
ATOM   4187  HB1 ALA A 274      -0.655  24.069  19.870  1.00 95.82           H  
ATOM   4188  HB2 ALA A 274      -0.575  22.659  20.946  1.00 95.82           H  
ATOM   4189  HB3 ALA A 274      -1.623  22.633  19.516  1.00 95.82           H  
ATOM   4190  O   ALA A 274       1.234  20.263  19.913  1.00 95.82           O  
ATOM   4191  N   PHE A 275      -0.250  20.217  18.222  1.00 97.61           N  
ATOM   4192  H   PHE A 275      -0.816  20.765  17.591  1.00 97.61           H  
ATOM   4193  CA  PHE A 275      -0.393  18.759  18.178  1.00 97.61           C  
ATOM   4194  HA  PHE A 275      -0.358  18.396  19.205  1.00 97.61           H  
ATOM   4195  C   PHE A 275       0.732  18.028  17.437  1.00 97.61           C  
ATOM   4196  CB  PHE A 275      -1.765  18.387  17.606  1.00 97.61           C  
ATOM   4197  HB2 PHE A 275      -1.865  18.825  16.613  1.00 97.61           H  
ATOM   4198  HB3 PHE A 275      -1.826  17.304  17.497  1.00 97.61           H  
ATOM   4199  O   PHE A 275       0.852  16.815  17.586  1.00 97.61           O  
ATOM   4200  CG  PHE A 275      -2.908  18.847  18.485  1.00 97.61           C  
ATOM   4201  CD1 PHE A 275      -3.411  18.012  19.500  1.00 97.61           C  
ATOM   4202  HD1 PHE A 275      -3.024  17.012  19.628  1.00 97.61           H  
ATOM   4203  CD2 PHE A 275      -3.417  20.147  18.336  1.00 97.61           C  
ATOM   4204  HD2 PHE A 275      -3.016  20.794  17.570  1.00 97.61           H  
ATOM   4205  CE1 PHE A 275      -4.407  18.484  20.370  1.00 97.61           C  
ATOM   4206  HE1 PHE A 275      -4.773  17.851  21.164  1.00 97.61           H  
ATOM   4207  CE2 PHE A 275      -4.420  20.617  19.197  1.00 97.61           C  
ATOM   4208  HE2 PHE A 275      -4.792  21.625  19.090  1.00 97.61           H  
ATOM   4209  CZ  PHE A 275      -4.919  19.782  20.209  1.00 97.61           C  
ATOM   4210  HZ  PHE A 275      -5.689  20.154  20.867  1.00 97.61           H  
ATOM   4211  N   THR A 276       1.613  18.725  16.708  1.00 96.86           N  
ATOM   4212  H   THR A 276       1.497  19.726  16.631  1.00 96.86           H  
ATOM   4213  CA  THR A 276       2.758  18.082  16.024  1.00 96.86           C  
ATOM   4214  HA  THR A 276       2.372  17.266  15.413  1.00 96.86           H  
ATOM   4215  C   THR A 276       3.772  17.454  16.988  1.00 96.86           C  
ATOM   4216  CB  THR A 276       3.509  19.055  15.104  1.00 96.86           C  
ATOM   4217  HB  THR A 276       4.302  18.500  14.602  1.00 96.86           H  
ATOM   4218  O   THR A 276       4.593  16.631  16.582  1.00 96.86           O  
ATOM   4219  CG2 THR A 276       2.617  19.687  14.042  1.00 96.86           C  
ATOM   4220 HG21 THR A 276       2.116  18.908  13.468  1.00 96.86           H  
ATOM   4221 HG22 THR A 276       3.237  20.279  13.369  1.00 96.86           H  
ATOM   4222 HG23 THR A 276       1.868  20.324  14.513  1.00 96.86           H  
ATOM   4223  OG1 THR A 276       4.088  20.112  15.836  1.00 96.86           O  
ATOM   4224  HG1 THR A 276       3.399  20.732  16.085  1.00 96.86           H  
ATOM   4225  N   SER A 277       3.700  17.805  18.275  1.00 95.88           N  
ATOM   4226  H   SER A 277       2.984  18.468  18.533  1.00 95.88           H  
ATOM   4227  CA  SER A 277       4.492  17.210  19.355  1.00 95.88           C  
ATOM   4228  HA  SER A 277       5.535  17.170  19.042  1.00 95.88           H  
ATOM   4229  C   SER A 277       4.066  15.775  19.703  1.00 95.88           C  
ATOM   4230  CB  SER A 277       4.405  18.109  20.593  1.00 95.88           C  
ATOM   4231  HB2 SER A 277       4.819  19.091  20.362  1.00 95.88           H  
ATOM   4232  HB3 SER A 277       4.996  17.664  21.394  1.00 95.88           H  
ATOM   4233  O   SER A 277       4.906  14.985  20.140  1.00 95.88           O  
ATOM   4234  OG  SER A 277       3.067  18.254  21.036  1.00 95.88           O  
ATOM   4235  HG  SER A 277       2.636  19.013  20.636  1.00 95.88           H  
ATOM   4236  N   TYR A 278       2.805  15.405  19.460  1.00 97.35           N  
ATOM   4237  H   TYR A 278       2.172  16.072  19.042  1.00 97.35           H  
ATOM   4238  CA  TYR A 278       2.293  14.058  19.713  1.00 97.35           C  
ATOM   4239  HA  TYR A 278       2.752  13.689  20.630  1.00 97.35           H  
ATOM   4240  C   TYR A 278       2.662  13.095  18.589  1.00 97.35           C  
ATOM   4241  CB  TYR A 278       0.775  14.082  19.928  1.00 97.35           C  
ATOM   4242  HB2 TYR A 278       0.431  13.074  20.157  1.00 97.35           H  
ATOM   4243  HB3 TYR A 278       0.294  14.389  18.999  1.00 97.35           H  
ATOM   4244  O   TYR A 278       2.775  13.474  17.421  1.00 97.35           O  
ATOM   4245  CG  TYR A 278       0.343  14.998  21.051  1.00 97.35           C  
ATOM   4246  CD1 TYR A 278       0.798  14.765  22.364  1.00 97.35           C  
ATOM   4247  HD1 TYR A 278       1.442  13.927  22.583  1.00 97.35           H  
ATOM   4248  CD2 TYR A 278      -0.481  16.102  20.772  1.00 97.35           C  
ATOM   4249  HD2 TYR A 278      -0.816  16.274  19.760  1.00 97.35           H  
ATOM   4250  CE1 TYR A 278       0.431  15.638  23.400  1.00 97.35           C  
ATOM   4251  HE1 TYR A 278       0.773  15.468  24.411  1.00 97.35           H  
ATOM   4252  CE2 TYR A 278      -0.851  16.981  21.806  1.00 97.35           C  
ATOM   4253  HE2 TYR A 278      -1.479  17.837  21.609  1.00 97.35           H  
ATOM   4254  OH  TYR A 278      -0.747  17.582  24.109  1.00 97.35           O  
ATOM   4255  HH  TYR A 278      -0.334  17.308  24.931  1.00 97.35           H  
ATOM   4256  CZ  TYR A 278      -0.389  16.745  23.115  1.00 97.35           C  
ATOM   4257  N   SER A 279       2.830  11.821  18.940  1.00 97.17           N  
ATOM   4258  H   SER A 279       2.654  11.540  19.894  1.00 97.17           H  
ATOM   4259  CA  SER A 279       3.005  10.775  17.940  1.00 97.17           C  
ATOM   4260  HA  SER A 279       3.657  11.185  17.169  1.00 97.17           H  
ATOM   4261  C   SER A 279       1.643  10.412  17.309  1.00 97.17           C  
ATOM   4262  CB  SER A 279       3.757   9.582  18.538  1.00 97.17           C  
ATOM   4263  HB2 SER A 279       4.500   9.943  19.248  1.00 97.17           H  
ATOM   4264  HB3 SER A 279       4.287   9.069  17.736  1.00 97.17           H  
ATOM   4265  O   SER A 279       0.616  10.494  17.990  1.00 97.17           O  
ATOM   4266  OG  SER A 279       2.898   8.664  19.178  1.00 97.17           O  
ATOM   4267  HG  SER A 279       2.737   7.975  18.529  1.00 97.17           H  
ATOM   4268  N   PRO A 280       1.588  10.018  16.023  1.00 97.72           N  
ATOM   4269  CA  PRO A 280       0.336   9.680  15.341  1.00 97.72           C  
ATOM   4270  HA  PRO A 280      -0.245  10.595  15.231  1.00 97.72           H  
ATOM   4271  C   PRO A 280      -0.549   8.635  16.043  1.00 97.72           C  
ATOM   4272  CB  PRO A 280       0.769   9.195  13.956  1.00 97.72           C  
ATOM   4273  HB2 PRO A 280       0.008   9.399  13.203  1.00 97.72           H  
ATOM   4274  HB3 PRO A 280       1.008   8.132  13.987  1.00 97.72           H  
ATOM   4275  O   PRO A 280      -1.769   8.728  15.945  1.00 97.72           O  
ATOM   4276  CG  PRO A 280       2.047   9.984  13.688  1.00 97.72           C  
ATOM   4277  HG2 PRO A 280       1.793  10.983  13.333  1.00 97.72           H  
ATOM   4278  HG3 PRO A 280       2.703   9.478  12.981  1.00 97.72           H  
ATOM   4279  CD  PRO A 280       2.686  10.078  15.068  1.00 97.72           C  
ATOM   4280  HD2 PRO A 280       3.357   9.234  15.228  1.00 97.72           H  
ATOM   4281  HD3 PRO A 280       3.236  11.016  15.143  1.00 97.72           H  
ATOM   4282  N   SER A 281       0.032   7.661  16.750  1.00 97.93           N  
ATOM   4283  H   SER A 281       1.041   7.630  16.773  1.00 97.93           H  
ATOM   4284  CA  SER A 281      -0.698   6.639  17.515  1.00 97.93           C  
ATOM   4285  HA  SER A 281      -1.553   6.318  16.920  1.00 97.93           H  
ATOM   4286  C   SER A 281      -1.262   7.163  18.837  1.00 97.93           C  
ATOM   4287  CB  SER A 281       0.171   5.400  17.754  1.00 97.93           C  
ATOM   4288  HB2 SER A 281      -0.413   4.666  18.309  1.00 97.93           H  
ATOM   4289  HB3 SER A 281       0.450   4.963  16.795  1.00 97.93           H  
ATOM   4290  O   SER A 281      -2.401   6.832  19.168  1.00 97.93           O  
ATOM   4291  OG  SER A 281       1.348   5.695  18.473  1.00 97.93           O  
ATOM   4292  HG  SER A 281       1.983   6.095  17.874  1.00 97.93           H  
ATOM   4293  N   LEU A 282      -0.532   8.043  19.532  1.00 98.04           N  
ATOM   4294  H   LEU A 282       0.404   8.250  19.213  1.00 98.04           H  
ATOM   4295  CA  LEU A 282      -1.020   8.743  20.723  1.00 98.04           C  
ATOM   4296  HA  LEU A 282      -1.366   8.006  21.448  1.00 98.04           H  
ATOM   4297  C   LEU A 282      -2.202   9.644  20.355  1.00 98.04           C  
ATOM   4298  CB  LEU A 282       0.141   9.545  21.343  1.00 98.04           C  
ATOM   4299  HB2 LEU A 282       0.589  10.172  20.572  1.00 98.04           H  
ATOM   4300  HB3 LEU A 282       0.904   8.845  21.684  1.00 98.04           H  
ATOM   4301  O   LEU A 282      -3.269   9.574  20.958  1.00 98.04           O  
ATOM   4302  CG  LEU A 282      -0.257  10.454  22.521  1.00 98.04           C  
ATOM   4303  HG  LEU A 282      -0.946  11.224  22.172  1.00 98.04           H  
ATOM   4304  CD1 LEU A 282      -0.904   9.683  23.665  1.00 98.04           C  
ATOM   4305 HD11 LEU A 282      -1.844   9.249  23.324  1.00 98.04           H  
ATOM   4306 HD12 LEU A 282      -0.241   8.891  24.015  1.00 98.04           H  
ATOM   4307 HD13 LEU A 282      -1.123  10.366  24.485  1.00 98.04           H  
ATOM   4308  CD2 LEU A 282       0.993  11.143  23.067  1.00 98.04           C  
ATOM   4309 HD21 LEU A 282       1.503  11.668  22.260  1.00 98.04           H  
ATOM   4310 HD22 LEU A 282       1.666  10.404  23.503  1.00 98.04           H  
ATOM   4311 HD23 LEU A 282       0.697  11.859  23.834  1.00 98.04           H  
ATOM   4312  N   LEU A 283      -2.034  10.441  19.301  1.00 98.14           N  
ATOM   4313  H   LEU A 283      -1.135  10.444  18.840  1.00 98.14           H  
ATOM   4314  CA  LEU A 283      -3.082  11.327  18.816  1.00 98.14           C  
ATOM   4315  HA  LEU A 283      -3.415  11.934  19.658  1.00 98.14           H  
ATOM   4316  C   LEU A 283      -4.302  10.529  18.319  1.00 98.14           C  
ATOM   4317  CB  LEU A 283      -2.455  12.243  17.753  1.00 98.14           C  
ATOM   4318  HB2 LEU A 283      -2.224  11.644  16.872  1.00 98.14           H  
ATOM   4319  HB3 LEU A 283      -1.511  12.625  18.142  1.00 98.14           H  
ATOM   4320  O   LEU A 283      -5.432  10.923  18.586  1.00 98.14           O  
ATOM   4321  CG  LEU A 283      -3.316  13.452  17.342  1.00 98.14           C  
ATOM   4322  HG  LEU A 283      -4.285  13.121  16.970  1.00 98.14           H  
ATOM   4323  CD1 LEU A 283      -3.547  14.426  18.494  1.00 98.14           C  
ATOM   4324 HD11 LEU A 283      -4.051  15.316  18.118  1.00 98.14           H  
ATOM   4325 HD12 LEU A 283      -2.595  14.705  18.946  1.00 98.14           H  
ATOM   4326 HD13 LEU A 283      -4.187  13.966  19.246  1.00 98.14           H  
ATOM   4327  CD2 LEU A 283      -2.576  14.193  16.226  1.00 98.14           C  
ATOM   4328 HD21 LEU A 283      -1.600  14.526  16.577  1.00 98.14           H  
ATOM   4329 HD22 LEU A 283      -2.453  13.538  15.364  1.00 98.14           H  
ATOM   4330 HD23 LEU A 283      -3.152  15.066  15.919  1.00 98.14           H  
ATOM   4331  N   ALA A 284      -4.100   9.370  17.677  1.00 98.05           N  
ATOM   4332  H   ALA A 284      -3.154   9.096  17.456  1.00 98.05           H  
ATOM   4333  CA  ALA A 284      -5.191   8.480  17.277  1.00 98.05           C  
ATOM   4334  HA  ALA A 284      -5.886   9.043  16.654  1.00 98.05           H  
ATOM   4335  C   ALA A 284      -5.990   7.942  18.473  1.00 98.05           C  
ATOM   4336  CB  ALA A 284      -4.633   7.319  16.451  1.00 98.05           C  
ATOM   4337  HB1 ALA A 284      -3.919   6.746  17.044  1.00 98.05           H  
ATOM   4338  HB2 ALA A 284      -4.132   7.696  15.559  1.00 98.05           H  
ATOM   4339  HB3 ALA A 284      -5.450   6.662  16.152  1.00 98.05           H  
ATOM   4340  O   ALA A 284      -7.215   8.069  18.482  1.00 98.05           O  
ATOM   4341  N   ILE A 285      -5.327   7.357  19.481  1.00 97.81           N  
ATOM   4342  H   ILE A 285      -4.319   7.304  19.449  1.00 97.81           H  
ATOM   4343  CA  ILE A 285      -6.035   6.770  20.628  1.00 97.81           C  
ATOM   4344  HA  ILE A 285      -6.815   6.133  20.213  1.00 97.81           H  
ATOM   4345  C   ILE A 285      -6.765   7.851  21.440  1.00 97.81           C  
ATOM   4346  CB  ILE A 285      -5.100   5.861  21.469  1.00 97.81           C  
ATOM   4347  HB  ILE A 285      -4.523   5.245  20.779  1.00 97.81           H  
ATOM   4348  O   ILE A 285      -7.899   7.630  21.858  1.00 97.81           O  
ATOM   4349  CG1 ILE A 285      -5.870   4.900  22.397  1.00 97.81           C  
ATOM   4350 HG12 ILE A 285      -6.589   5.460  22.996  1.00 97.81           H  
ATOM   4351 HG13 ILE A 285      -5.165   4.420  23.076  1.00 97.81           H  
ATOM   4352  CG2 ILE A 285      -4.086   6.638  22.319  1.00 97.81           C  
ATOM   4353 HG21 ILE A 285      -3.452   7.237  21.665  1.00 97.81           H  
ATOM   4354 HG22 ILE A 285      -4.587   7.283  23.040  1.00 97.81           H  
ATOM   4355 HG23 ILE A 285      -3.444   5.943  22.861  1.00 97.81           H  
ATOM   4356  CD1 ILE A 285      -6.599   3.783  21.646  1.00 97.81           C  
ATOM   4357 HD11 ILE A 285      -7.026   3.094  22.375  1.00 97.81           H  
ATOM   4358 HD12 ILE A 285      -5.893   3.233  21.025  1.00 97.81           H  
ATOM   4359 HD13 ILE A 285      -7.397   4.191  21.026  1.00 97.81           H  
ATOM   4360  N   CYS A 286      -6.189   9.053  21.570  1.00 98.11           N  
ATOM   4361  H   CYS A 286      -5.237   9.172  21.253  1.00 98.11           H  
ATOM   4362  CA  CYS A 286      -6.835  10.185  22.236  1.00 98.11           C  
ATOM   4363  HA  CYS A 286      -7.257   9.833  23.177  1.00 98.11           H  
ATOM   4364  C   CYS A 286      -8.012  10.766  21.428  1.00 98.11           C  
ATOM   4365  CB  CYS A 286      -5.776  11.244  22.565  1.00 98.11           C  
ATOM   4366  HB2 CYS A 286      -6.262  12.122  22.991  1.00 98.11           H  
ATOM   4367  HB3 CYS A 286      -5.237  11.533  21.662  1.00 98.11           H  
ATOM   4368  O   CYS A 286      -9.081  10.984  21.995  1.00 98.11           O  
ATOM   4369  SG  CYS A 286      -4.610  10.602  23.795  1.00 98.11           S  
ATOM   4370  HG  CYS A 286      -5.475  10.483  24.807  1.00 98.11           H  
ATOM   4371  N   CYS A 287      -7.886  10.957  20.107  1.00 97.94           N  
ATOM   4372  H   CYS A 287      -6.987  10.815  19.669  1.00 97.94           H  
ATOM   4373  CA  CYS A 287      -9.014  11.376  19.260  1.00 97.94           C  
ATOM   4374  HA  CYS A 287      -9.389  12.341  19.602  1.00 97.94           H  
ATOM   4375  C   CYS A 287     -10.186  10.390  19.349  1.00 97.94           C  
ATOM   4376  CB  CYS A 287      -8.554  11.509  17.800  1.00 97.94           C  
ATOM   4377  HB2 CYS A 287      -7.941  10.650  17.526  1.00 97.94           H  
ATOM   4378  HB3 CYS A 287      -9.428  11.544  17.149  1.00 97.94           H  
ATOM   4379  O   CYS A 287     -11.344  10.804  19.396  1.00 97.94           O  
ATOM   4380  SG  CYS A 287      -7.613  13.043  17.575  1.00 97.94           S  
ATOM   4381  HG  CYS A 287      -7.333  12.882  16.279  1.00 97.94           H  
ATOM   4382  N   LEU A 288      -9.886   9.092  19.405  1.00 97.40           N  
ATOM   4383  H   LEU A 288      -8.915   8.820  19.342  1.00 97.40           H  
ATOM   4384  CA  LEU A 288     -10.889   8.037  19.469  1.00 97.40           C  
ATOM   4385  HA  LEU A 288     -11.697   8.311  18.791  1.00 97.40           H  
ATOM   4386  C   LEU A 288     -11.530   7.917  20.863  1.00 97.40           C  
ATOM   4387  CB  LEU A 288     -10.223   6.760  18.942  1.00 97.40           C  
ATOM   4388  HB2 LEU A 288      -9.523   6.394  19.693  1.00 97.40           H  
ATOM   4389  HB3 LEU A 288      -9.654   7.013  18.048  1.00 97.40           H  
ATOM   4390  O   LEU A 288     -12.745   7.792  20.959  1.00 97.40           O  
ATOM   4391  CG  LEU A 288     -11.193   5.636  18.565  1.00 97.40           C  
ATOM   4392  HG  LEU A 288     -11.731   5.359  19.472  1.00 97.40           H  
ATOM   4393  CD1 LEU A 288     -12.221   6.005  17.495  1.00 97.40           C  
ATOM   4394 HD11 LEU A 288     -11.722   6.402  16.611  1.00 97.40           H  
ATOM   4395 HD12 LEU A 288     -12.924   6.739  17.889  1.00 97.40           H  
ATOM   4396 HD13 LEU A 288     -12.796   5.122  17.215  1.00 97.40           H  
ATOM   4397  CD2 LEU A 288     -10.366   4.459  18.030  1.00 97.40           C  
ATOM   4398 HD21 LEU A 288     -11.025   3.638  17.749  1.00 97.40           H  
ATOM   4399 HD22 LEU A 288      -9.812   4.769  17.144  1.00 97.40           H  
ATOM   4400 HD23 LEU A 288      -9.665   4.123  18.794  1.00 97.40           H  
ATOM   4401  N   ALA A 289     -10.759   8.080  21.942  1.00 96.63           N  
ATOM   4402  H   ALA A 289      -9.758   8.143  21.820  1.00 96.63           H  
ATOM   4403  CA  ALA A 289     -11.291   8.158  23.305  1.00 96.63           C  
ATOM   4404  HA  ALA A 289     -11.920   7.286  23.485  1.00 96.63           H  
ATOM   4405  C   ALA A 289     -12.146   9.414  23.553  1.00 96.63           C  
ATOM   4406  CB  ALA A 289     -10.110   8.126  24.273  1.00 96.63           C  
ATOM   4407  HB1 ALA A 289      -9.489   9.012  24.138  1.00 96.63           H  
ATOM   4408  HB2 ALA A 289     -10.475   8.089  25.300  1.00 96.63           H  
ATOM   4409  HB3 ALA A 289      -9.505   7.241  24.077  1.00 96.63           H  
ATOM   4410  O   ALA A 289     -13.115   9.374  24.316  1.00 96.63           O  
ATOM   4411  N   LEU A 290     -11.808  10.541  22.915  1.00 96.93           N  
ATOM   4412  H   LEU A 290     -10.956  10.554  22.373  1.00 96.93           H  
ATOM   4413  CA  LEU A 290     -12.639  11.743  22.950  1.00 96.93           C  
ATOM   4414  HA  LEU A 290     -12.921  11.919  23.988  1.00 96.93           H  
ATOM   4415  C   LEU A 290     -13.940  11.537  22.163  1.00 96.93           C  
ATOM   4416  CB  LEU A 290     -11.826  12.954  22.457  1.00 96.93           C  
ATOM   4417  HB2 LEU A 290     -10.933  13.044  23.074  1.00 96.93           H  
ATOM   4418  HB3 LEU A 290     -11.506  12.772  21.431  1.00 96.93           H  
ATOM   4419  O   LEU A 290     -15.002  11.906  22.659  1.00 96.93           O  
ATOM   4420  CG  LEU A 290     -12.603  14.286  22.503  1.00 96.93           C  
ATOM   4421  HG  LEU A 290     -13.424  14.254  21.786  1.00 96.93           H  
ATOM   4422  CD1 LEU A 290     -13.165  14.601  23.893  1.00 96.93           C  
ATOM   4423 HD11 LEU A 290     -12.374  14.526  24.640  1.00 96.93           H  
ATOM   4424 HD12 LEU A 290     -13.586  15.607  23.896  1.00 96.93           H  
ATOM   4425 HD13 LEU A 290     -13.969  13.905  24.133  1.00 96.93           H  
ATOM   4426  CD2 LEU A 290     -11.673  15.434  22.121  1.00 96.93           C  
ATOM   4427 HD21 LEU A 290     -10.855  15.504  22.838  1.00 96.93           H  
ATOM   4428 HD22 LEU A 290     -11.271  15.259  21.123  1.00 96.93           H  
ATOM   4429 HD23 LEU A 290     -12.225  16.373  22.111  1.00 96.93           H  
ATOM   4430  N   ALA A 291     -13.876  10.894  20.994  1.00 96.84           N  
ATOM   4431  H   ALA A 291     -12.973  10.636  20.624  1.00 96.84           H  
ATOM   4432  CA  ALA A 291     -15.060  10.536  20.217  1.00 96.84           C  
ATOM   4433  HA  ALA A 291     -15.607  11.452  19.996  1.00 96.84           H  
ATOM   4434  C   ALA A 291     -16.007   9.606  20.997  1.00 96.84           C  
ATOM   4435  CB  ALA A 291     -14.605   9.907  18.897  1.00 96.84           C  
ATOM   4436  HB1 ALA A 291     -14.002  10.622  18.338  1.00 96.84           H  
ATOM   4437  HB2 ALA A 291     -14.017   9.008  19.085  1.00 96.84           H  
ATOM   4438  HB3 ALA A 291     -15.476   9.623  18.307  1.00 96.84           H  
ATOM   4439  O   ALA A 291     -17.194   9.905  21.120  1.00 96.84           O  
ATOM   4440  N   ASP A 292     -15.469   8.545  21.606  1.00 95.95           N  
ATOM   4441  H   ASP A 292     -14.506   8.321  21.400  1.00 95.95           H  
ATOM   4442  CA  ASP A 292     -16.202   7.621  22.481  1.00 95.95           C  
ATOM   4443  HA  ASP A 292     -16.961   7.096  21.901  1.00 95.95           H  
ATOM   4444  C   ASP A 292     -16.918   8.375  23.625  1.00 95.95           C  
ATOM   4445  CB  ASP A 292     -15.206   6.586  23.051  1.00 95.95           C  
ATOM   4446  HB2 ASP A 292     -14.348   7.112  23.469  1.00 95.95           H  
ATOM   4447  HB3 ASP A 292     -15.682   6.060  23.878  1.00 95.95           H  
ATOM   4448  O   ASP A 292     -18.098   8.141  23.904  1.00 95.95           O  
ATOM   4449  CG  ASP A 292     -14.706   5.531  22.048  1.00 95.95           C  
ATOM   4450  OD1 ASP A 292     -15.340   5.305  20.998  1.00 95.95           O  
ATOM   4451  OD2 ASP A 292     -13.680   4.868  22.329  1.00 95.95           O  
ATOM   4452  N   ARG A 293     -16.235   9.347  24.251  1.00 94.50           N  
ATOM   4453  H   ARG A 293     -15.273   9.481  23.975  1.00 94.50           H  
ATOM   4454  CA  ARG A 293     -16.798  10.198  25.315  1.00 94.50           C  
ATOM   4455  HA  ARG A 293     -17.259   9.546  26.057  1.00 94.50           H  
ATOM   4456  C   ARG A 293     -17.909  11.125  24.812  1.00 94.50           C  
ATOM   4457  CB  ARG A 293     -15.655  10.987  25.974  1.00 94.50           C  
ATOM   4458  HB2 ARG A 293     -14.879  10.281  26.269  1.00 94.50           H  
ATOM   4459  HB3 ARG A 293     -15.228  11.677  25.246  1.00 94.50           H  
ATOM   4460  O   ARG A 293     -18.915  11.281  25.498  1.00 94.50           O  
ATOM   4461  CG  ARG A 293     -16.107  11.782  27.211  1.00 94.50           C  
ATOM   4462  HG2 ARG A 293     -16.484  11.095  27.968  1.00 94.50           H  
ATOM   4463  HG3 ARG A 293     -16.910  12.465  26.934  1.00 94.50           H  
ATOM   4464  CD  ARG A 293     -14.964  12.620  27.802  1.00 94.50           C  
ATOM   4465  HD2 ARG A 293     -15.363  13.200  28.634  1.00 94.50           H  
ATOM   4466  HD3 ARG A 293     -14.605  13.310  27.039  1.00 94.50           H  
ATOM   4467  NE  ARG A 293     -13.847  11.780  28.277  1.00 94.50           N  
ATOM   4468  HE  ARG A 293     -13.895  10.798  28.048  1.00 94.50           H  
ATOM   4469  NH1 ARG A 293     -12.602  13.438  29.274  1.00 94.50           N  
ATOM   4470 HH11 ARG A 293     -13.263  14.136  28.967  1.00 94.50           H  
ATOM   4471 HH12 ARG A 293     -11.789  13.728  29.799  1.00 94.50           H  
ATOM   4472  NH2 ARG A 293     -11.890  11.323  29.344  1.00 94.50           N  
ATOM   4473 HH21 ARG A 293     -12.003  10.342  29.135  1.00 94.50           H  
ATOM   4474 HH22 ARG A 293     -11.103  11.623  29.901  1.00 94.50           H  
ATOM   4475  CZ  ARG A 293     -12.790  12.185  28.960  1.00 94.50           C  
ATOM   4476  N   MET A 294     -17.738  11.739  23.641  1.00 94.58           N  
ATOM   4477  H   MET A 294     -16.884  11.556  23.134  1.00 94.58           H  
ATOM   4478  CA  MET A 294     -18.732  12.635  23.031  1.00 94.58           C  
ATOM   4479  HA  MET A 294     -19.036  13.389  23.757  1.00 94.58           H  
ATOM   4480  C   MET A 294     -20.002  11.886  22.608  1.00 94.58           C  
ATOM   4481  CB  MET A 294     -18.111  13.339  21.819  1.00 94.58           C  
ATOM   4482  HB2 MET A 294     -17.597  12.598  21.208  1.00 94.58           H  
ATOM   4483  HB3 MET A 294     -18.907  13.791  21.226  1.00 94.58           H  
ATOM   4484  O   MET A 294     -21.103  12.376  22.847  1.00 94.58           O  
ATOM   4485  CG  MET A 294     -17.116  14.433  22.218  1.00 94.58           C  
ATOM   4486  HG2 MET A 294     -16.368  14.004  22.884  1.00 94.58           H  
ATOM   4487  HG3 MET A 294     -17.647  15.209  22.769  1.00 94.58           H  
ATOM   4488  SD  MET A 294     -16.245  15.202  20.824  1.00 94.58           S  
ATOM   4489  CE  MET A 294     -17.616  16.077  20.019  1.00 94.58           C  
ATOM   4490  HE1 MET A 294     -17.226  16.680  19.199  1.00 94.58           H  
ATOM   4491  HE2 MET A 294     -18.332  15.359  19.621  1.00 94.58           H  
ATOM   4492  HE3 MET A 294     -18.113  16.727  20.739  1.00 94.58           H  
ATOM   4493  N   LEU A 295     -19.852  10.679  22.054  1.00 94.59           N  
ATOM   4494  H   LEU A 295     -18.913  10.362  21.854  1.00 94.59           H  
ATOM   4495  CA  LEU A 295     -20.954   9.778  21.696  1.00 94.59           C  
ATOM   4496  HA  LEU A 295     -21.754  10.361  21.241  1.00 94.59           H  
ATOM   4497  C   LEU A 295     -21.587   9.070  22.905  1.00 94.59           C  
ATOM   4498  CB  LEU A 295     -20.430   8.748  20.679  1.00 94.59           C  
ATOM   4499  HB2 LEU A 295     -19.499   8.330  21.063  1.00 94.59           H  
ATOM   4500  HB3 LEU A 295     -21.145   7.930  20.584  1.00 94.59           H  
ATOM   4501  O   LEU A 295     -22.635   8.446  22.759  1.00 94.59           O  
ATOM   4502  CG  LEU A 295     -20.180   9.336  19.282  1.00 94.59           C  
ATOM   4503  HG  LEU A 295     -19.605  10.258  19.375  1.00 94.59           H  
ATOM   4504  CD1 LEU A 295     -19.376   8.349  18.441  1.00 94.59           C  
ATOM   4505 HD11 LEU A 295     -18.434   8.135  18.947  1.00 94.59           H  
ATOM   4506 HD12 LEU A 295     -19.932   7.420  18.315  1.00 94.59           H  
ATOM   4507 HD13 LEU A 295     -19.168   8.782  17.463  1.00 94.59           H  
ATOM   4508  CD2 LEU A 295     -21.486   9.638  18.546  1.00 94.59           C  
ATOM   4509 HD21 LEU A 295     -22.091   8.734  18.475  1.00 94.59           H  
ATOM   4510 HD22 LEU A 295     -21.265   9.996  17.540  1.00 94.59           H  
ATOM   4511 HD23 LEU A 295     -22.042  10.413  19.074  1.00 94.59           H  
ATOM   4512  N   ARG A 296     -20.975   9.178  24.094  1.00 92.71           N  
ATOM   4513  H   ARG A 296     -20.102   9.686  24.106  1.00 92.71           H  
ATOM   4514  CA  ARG A 296     -21.413   8.537  25.348  1.00 92.71           C  
ATOM   4515  HA  ARG A 296     -20.627   8.699  26.085  1.00 92.71           H  
ATOM   4516  C   ARG A 296     -21.532   7.012  25.222  1.00 92.71           C  
ATOM   4517  CB  ARG A 296     -22.703   9.191  25.881  1.00 92.71           C  
ATOM   4518  HB2 ARG A 296     -23.534   8.910  25.233  1.00 92.71           H  
ATOM   4519  HB3 ARG A 296     -22.906   8.797  26.877  1.00 92.71           H  
ATOM   4520  O   ARG A 296     -22.470   6.415  25.750  1.00 92.71           O  
ATOM   4521  CG  ARG A 296     -22.638  10.721  25.959  1.00 92.71           C  
ATOM   4522  HG2 ARG A 296     -22.469  11.133  24.963  1.00 92.71           H  
ATOM   4523  HG3 ARG A 296     -21.821  11.024  26.614  1.00 92.71           H  
ATOM   4524  CD  ARG A 296     -23.965  11.266  26.491  1.00 92.71           C  
ATOM   4525  HD2 ARG A 296     -24.085  10.958  27.529  1.00 92.71           H  
ATOM   4526  HD3 ARG A 296     -24.773  10.841  25.896  1.00 92.71           H  
ATOM   4527  NE  ARG A 296     -24.010  12.734  26.386  1.00 92.71           N  
ATOM   4528  HE  ARG A 296     -23.224  13.168  25.924  1.00 92.71           H  
ATOM   4529  NH1 ARG A 296     -26.128  13.032  27.218  1.00 92.71           N  
ATOM   4530 HH11 ARG A 296     -26.919  13.635  27.393  1.00 92.71           H  
ATOM   4531 HH12 ARG A 296     -26.183  12.036  27.375  1.00 92.71           H  
ATOM   4532  NH2 ARG A 296     -24.997  14.782  26.413  1.00 92.71           N  
ATOM   4533 HH21 ARG A 296     -24.231  15.144  25.863  1.00 92.71           H  
ATOM   4534 HH22 ARG A 296     -25.830  15.348  26.489  1.00 92.71           H  
ATOM   4535  CZ  ARG A 296     -25.038  13.508  26.679  1.00 92.71           C  
ATOM   4536  N   VAL A 297     -20.586   6.384  24.518  1.00 91.59           N  
ATOM   4537  H   VAL A 297     -19.825   6.932  24.143  1.00 91.59           H  
ATOM   4538  CA  VAL A 297     -20.585   4.927  24.314  1.00 91.59           C  
ATOM   4539  HA  VAL A 297     -21.558   4.664  23.897  1.00 91.59           H  
ATOM   4540  C   VAL A 297     -20.446   4.183  25.647  1.00 91.59           C  
ATOM   4541  CB  VAL A 297     -19.525   4.456  23.296  1.00 91.59           C  
ATOM   4542  HB  VAL A 297     -19.703   3.399  23.096  1.00 91.59           H  
ATOM   4543  O   VAL A 297     -19.758   4.634  26.563  1.00 91.59           O  
ATOM   4544  CG1 VAL A 297     -19.646   5.207  21.966  1.00 91.59           C  
ATOM   4545 HG11 VAL A 297     -18.976   4.761  21.231  1.00 91.59           H  
ATOM   4546 HG12 VAL A 297     -19.376   6.255  22.096  1.00 91.59           H  
ATOM   4547 HG13 VAL A 297     -20.668   5.137  21.592  1.00 91.59           H  
ATOM   4548  CG2 VAL A 297     -18.093   4.594  23.816  1.00 91.59           C  
ATOM   4549 HG21 VAL A 297     -17.387   4.324  23.030  1.00 91.59           H  
ATOM   4550 HG22 VAL A 297     -17.939   3.922  24.660  1.00 91.59           H  
ATOM   4551 HG23 VAL A 297     -17.911   5.617  24.144  1.00 91.59           H  
ATOM   4552  N   SER A 298     -21.084   3.016  25.754  1.00 89.84           N  
ATOM   4553  H   SER A 298     -21.611   2.680  24.960  1.00 89.84           H  
ATOM   4554  CA  SER A 298     -21.111   2.220  26.993  1.00 89.84           C  
ATOM   4555  HA  SER A 298     -21.418   2.867  27.815  1.00 89.84           H  
ATOM   4556  C   SER A 298     -19.748   1.620  27.368  1.00 89.84           C  
ATOM   4557  CB  SER A 298     -22.147   1.102  26.846  1.00 89.84           C  
ATOM   4558  HB2 SER A 298     -23.122   1.536  26.627  1.00 89.84           H  
ATOM   4559  HB3 SER A 298     -22.212   0.546  27.781  1.00 89.84           H  
ATOM   4560  O   SER A 298     -19.469   1.396  28.547  1.00 89.84           O  
ATOM   4561  OG  SER A 298     -21.771   0.221  25.802  1.00 89.84           O  
ATOM   4562  HG  SER A 298     -22.465   0.171  25.140  1.00 89.84           H  
ATOM   4563  N   ARG A 299     -18.898   1.366  26.367  1.00 91.57           N  
ATOM   4564  H   ARG A 299     -19.242   1.539  25.433  1.00 91.57           H  
ATOM   4565  CA  ARG A 299     -17.548   0.804  26.493  1.00 91.57           C  
ATOM   4566  HA  ARG A 299     -17.243   0.788  27.540  1.00 91.57           H  
ATOM   4567  C   ARG A 299     -16.558   1.679  25.715  1.00 91.57           C  
ATOM   4568  CB  ARG A 299     -17.546  -0.645  25.983  1.00 91.57           C  
ATOM   4569  HB2 ARG A 299     -17.969  -0.677  24.979  1.00 91.57           H  
ATOM   4570  HB3 ARG A 299     -16.515  -0.996  25.930  1.00 91.57           H  
ATOM   4571  O   ARG A 299     -16.342   1.430  24.530  1.00 91.57           O  
ATOM   4572  CG  ARG A 299     -18.337  -1.581  26.904  1.00 91.57           C  
ATOM   4573  HG2 ARG A 299     -17.888  -1.577  27.897  1.00 91.57           H  
ATOM   4574  HG3 ARG A 299     -19.373  -1.251  26.973  1.00 91.57           H  
ATOM   4575  CD  ARG A 299     -18.302  -2.994  26.325  1.00 91.57           C  
ATOM   4576  HD2 ARG A 299     -18.788  -2.975  25.350  1.00 91.57           H  
ATOM   4577  HD3 ARG A 299     -17.263  -3.297  26.189  1.00 91.57           H  
ATOM   4578  NE  ARG A 299     -18.990  -3.960  27.199  1.00 91.57           N  
ATOM   4579  HE  ARG A 299     -19.388  -3.598  28.054  1.00 91.57           H  
ATOM   4580  NH1 ARG A 299     -18.710  -5.772  25.821  1.00 91.57           N  
ATOM   4581 HH11 ARG A 299     -18.309  -5.167  25.119  1.00 91.57           H  
ATOM   4582 HH12 ARG A 299     -18.880  -6.735  25.567  1.00 91.57           H  
ATOM   4583  NH2 ARG A 299     -19.798  -6.013  27.759  1.00 91.57           N  
ATOM   4584 HH21 ARG A 299     -20.207  -5.624  28.597  1.00 91.57           H  
ATOM   4585 HH22 ARG A 299     -19.934  -6.985  27.519  1.00 91.57           H  
ATOM   4586  CZ  ARG A 299     -19.161  -5.241  26.924  1.00 91.57           C  
ATOM   4587  N   PRO A 300     -15.995   2.733  26.334  1.00 91.83           N  
ATOM   4588  CA  PRO A 300     -14.972   3.547  25.688  1.00 91.83           C  
ATOM   4589  HA  PRO A 300     -15.331   3.908  24.724  1.00 91.83           H  
ATOM   4590  C   PRO A 300     -13.693   2.735  25.460  1.00 91.83           C  
ATOM   4591  CB  PRO A 300     -14.742   4.732  26.630  1.00 91.83           C  
ATOM   4592  HB2 PRO A 300     -15.457   5.522  26.401  1.00 91.83           H  
ATOM   4593  HB3 PRO A 300     -13.722   5.113  26.576  1.00 91.83           H  
ATOM   4594  O   PRO A 300     -13.454   1.731  26.133  1.00 91.83           O  
ATOM   4595  CG  PRO A 300     -15.057   4.141  28.005  1.00 91.83           C  
ATOM   4596  HG2 PRO A 300     -15.353   4.909  28.719  1.00 91.83           H  
ATOM   4597  HG3 PRO A 300     -14.194   3.585  28.372  1.00 91.83           H  
ATOM   4598  CD  PRO A 300     -16.203   3.174  27.707  1.00 91.83           C  
ATOM   4599  HD2 PRO A 300     -16.169   2.345  28.414  1.00 91.83           H  
ATOM   4600  HD3 PRO A 300     -17.158   3.694  27.778  1.00 91.83           H  
ATOM   4601  N   VAL A 301     -12.854   3.192  24.530  1.00 92.60           N  
ATOM   4602  H   VAL A 301     -13.151   3.954  23.938  1.00 92.60           H  
ATOM   4603  CA  VAL A 301     -11.575   2.544  24.227  1.00 92.60           C  
ATOM   4604  HA  VAL A 301     -11.815   1.551  23.847  1.00 92.60           H  
ATOM   4605  C   VAL A 301     -10.678   2.376  25.447  1.00 92.60           C  
ATOM   4606  CB  VAL A 301     -10.830   3.312  23.128  1.00 92.60           C  
ATOM   4607  HB  VAL A 301     -11.593   3.624  22.415  1.00 92.60           H  
ATOM   4608  O   VAL A 301     -10.506   3.289  26.257  1.00 92.60           O  
ATOM   4609  CG1 VAL A 301     -10.144   4.611  23.545  1.00 92.60           C  
ATOM   4610 HG11 VAL A 301      -9.281   4.401  24.177  1.00 92.60           H  
ATOM   4611 HG12 VAL A 301     -10.857   5.224  24.097  1.00 92.60           H  
ATOM   4612 HG13 VAL A 301      -9.815   5.157  22.660  1.00 92.60           H  
ATOM   4613  CG2 VAL A 301      -9.833   2.413  22.391  1.00 92.60           C  
ATOM   4614 HG21 VAL A 301      -9.424   2.942  21.531  1.00 92.60           H  
ATOM   4615 HG22 VAL A 301     -10.328   1.503  22.052  1.00 92.60           H  
ATOM   4616 HG23 VAL A 301      -9.020   2.146  23.065  1.00 92.60           H  
ATOM   4617  N   ASP A 302     -10.017   1.225  25.520  1.00 90.33           N  
ATOM   4618  H   ASP A 302     -10.213   0.496  24.848  1.00 90.33           H  
ATOM   4619  CA  ASP A 302      -8.895   1.045  26.428  1.00 90.33           C  
ATOM   4620  HA  ASP A 302      -9.169   1.446  27.404  1.00 90.33           H  
ATOM   4621  C   ASP A 302      -7.680   1.827  25.903  1.00 90.33           C  
ATOM   4622  CB  ASP A 302      -8.615  -0.450  26.608  1.00 90.33           C  
ATOM   4623  HB2 ASP A 302      -8.269  -0.881  25.669  1.00 90.33           H  
ATOM   4624  HB3 ASP A 302      -9.546  -0.947  26.883  1.00 90.33           H  
ATOM   4625  O   ASP A 302      -7.040   1.437  24.924  1.00 90.33           O  
ATOM   4626  CG  ASP A 302      -7.589  -0.722  27.708  1.00 90.33           C  
ATOM   4627  OD1 ASP A 302      -6.938   0.218  28.217  1.00 90.33           O  
ATOM   4628  OD2 ASP A 302      -7.458  -1.897  28.110  1.00 90.33           O  
ATOM   4629  N   LEU A 303      -7.350   2.938  26.567  1.00 90.63           N  
ATOM   4630  H   LEU A 303      -7.953   3.222  27.326  1.00 90.63           H  
ATOM   4631  CA  LEU A 303      -6.194   3.778  26.231  1.00 90.63           C  
ATOM   4632  HA  LEU A 303      -6.321   4.157  25.217  1.00 90.63           H  
ATOM   4633  C   LEU A 303      -4.865   2.999  26.242  1.00 90.63           C  
ATOM   4634  CB  LEU A 303      -6.116   4.960  27.215  1.00 90.63           C  
ATOM   4635  HB2 LEU A 303      -6.090   4.567  28.232  1.00 90.63           H  
ATOM   4636  HB3 LEU A 303      -5.173   5.478  27.040  1.00 90.63           H  
ATOM   4637  O   LEU A 303      -3.921   3.384  25.548  1.00 90.63           O  
ATOM   4638  CG  LEU A 303      -7.252   5.992  27.106  1.00 90.63           C  
ATOM   4639  HG  LEU A 303      -8.212   5.506  27.277  1.00 90.63           H  
ATOM   4640  CD1 LEU A 303      -7.066   7.077  28.167  1.00 90.63           C  
ATOM   4641 HD11 LEU A 303      -6.130   7.610  28.001  1.00 90.63           H  
ATOM   4642 HD12 LEU A 303      -7.044   6.623  29.158  1.00 90.63           H  
ATOM   4643 HD13 LEU A 303      -7.896   7.783  28.127  1.00 90.63           H  
ATOM   4644  CD2 LEU A 303      -7.273   6.677  25.739  1.00 90.63           C  
ATOM   4645 HD21 LEU A 303      -6.270   6.988  25.447  1.00 90.63           H  
ATOM   4646 HD22 LEU A 303      -7.916   7.556  25.778  1.00 90.63           H  
ATOM   4647 HD23 LEU A 303      -7.667   5.986  24.994  1.00 90.63           H  
ATOM   4648  N   ARG A 304      -4.793   1.874  26.971  1.00 87.17           N  
ATOM   4649  H   ARG A 304      -5.624   1.567  27.456  1.00 87.17           H  
ATOM   4650  CA  ARG A 304      -3.603   1.013  27.036  1.00 87.17           C  
ATOM   4651  HA  ARG A 304      -2.735   1.635  27.258  1.00 87.17           H  
ATOM   4652  C   ARG A 304      -3.294   0.323  25.705  1.00 87.17           C  
ATOM   4653  CB  ARG A 304      -3.755  -0.021  28.162  1.00 87.17           C  
ATOM   4654  HB2 ARG A 304      -2.846  -0.621  28.212  1.00 87.17           H  
ATOM   4655  HB3 ARG A 304      -4.577  -0.691  27.910  1.00 87.17           H  
ATOM   4656  O   ARG A 304      -2.147  -0.060  25.501  1.00 87.17           O  
ATOM   4657  CG  ARG A 304      -3.988   0.626  29.542  1.00 87.17           C  
ATOM   4658  HG2 ARG A 304      -4.830   1.317  29.506  1.00 87.17           H  
ATOM   4659  HG3 ARG A 304      -3.098   1.189  29.822  1.00 87.17           H  
ATOM   4660  CD  ARG A 304      -4.276  -0.420  30.621  1.00 87.17           C  
ATOM   4661  HD2 ARG A 304      -4.345   0.091  31.582  1.00 87.17           H  
ATOM   4662  HD3 ARG A 304      -3.446  -1.126  30.657  1.00 87.17           H  
ATOM   4663  NE  ARG A 304      -5.535  -1.137  30.354  1.00 87.17           N  
ATOM   4664  HE  ARG A 304      -6.059  -0.848  29.541  1.00 87.17           H  
ATOM   4665  NH1 ARG A 304      -5.490  -2.573  32.138  1.00 87.17           N  
ATOM   4666 HH11 ARG A 304      -5.912  -3.332  32.655  1.00 87.17           H  
ATOM   4667 HH12 ARG A 304      -4.673  -2.086  32.476  1.00 87.17           H  
ATOM   4668  NH2 ARG A 304      -7.125  -2.725  30.633  1.00 87.17           N  
ATOM   4669 HH21 ARG A 304      -7.443  -2.452  29.714  1.00 87.17           H  
ATOM   4670 HH22 ARG A 304      -7.532  -3.523  31.099  1.00 87.17           H  
ATOM   4671  CZ  ARG A 304      -6.044  -2.137  31.042  1.00 87.17           C  
ATOM   4672  N   LEU A 305      -4.249   0.234  24.767  1.00 86.24           N  
ATOM   4673  H   LEU A 305      -5.167   0.592  24.991  1.00 86.24           H  
ATOM   4674  CA  LEU A 305      -4.012  -0.278  23.404  1.00 86.24           C  
ATOM   4675  HA  LEU A 305      -3.683  -1.315  23.465  1.00 86.24           H  
ATOM   4676  C   LEU A 305      -2.904   0.487  22.659  1.00 86.24           C  
ATOM   4677  CB  LEU A 305      -5.313  -0.190  22.580  1.00 86.24           C  
ATOM   4678  HB2 LEU A 305      -5.697   0.828  22.653  1.00 86.24           H  
ATOM   4679  HB3 LEU A 305      -5.071  -0.368  21.532  1.00 86.24           H  
ATOM   4680  O   LEU A 305      -2.252  -0.070  21.775  1.00 86.24           O  
ATOM   4681  CG  LEU A 305      -6.424  -1.176  22.980  1.00 86.24           C  
ATOM   4682  HG  LEU A 305      -6.647  -1.069  24.041  1.00 86.24           H  
ATOM   4683  CD1 LEU A 305      -7.687  -0.870  22.172  1.00 86.24           C  
ATOM   4684 HD11 LEU A 305      -7.495  -0.994  21.106  1.00 86.24           H  
ATOM   4685 HD12 LEU A 305      -8.492  -1.538  22.478  1.00 86.24           H  
ATOM   4686 HD13 LEU A 305      -7.996   0.157  22.368  1.00 86.24           H  
ATOM   4687  CD2 LEU A 305      -6.035  -2.630  22.703  1.00 86.24           C  
ATOM   4688 HD21 LEU A 305      -6.880  -3.282  22.925  1.00 86.24           H  
ATOM   4689 HD22 LEU A 305      -5.749  -2.752  21.659  1.00 86.24           H  
ATOM   4690 HD23 LEU A 305      -5.204  -2.921  23.346  1.00 86.24           H  
ATOM   4691  N   GLY A 306      -2.686   1.760  23.004  1.00 84.03           N  
ATOM   4692  H   GLY A 306      -3.249   2.163  23.739  1.00 84.03           H  
ATOM   4693  CA  GLY A 306      -1.628   2.574  22.414  1.00 84.03           C  
ATOM   4694  HA2 GLY A 306      -1.891   3.622  22.559  1.00 84.03           H  
ATOM   4695  HA3 GLY A 306      -1.579   2.380  21.343  1.00 84.03           H  
ATOM   4696  C   GLY A 306      -0.231   2.346  23.003  1.00 84.03           C  
ATOM   4697  O   GLY A 306       0.735   2.731  22.350  1.00 84.03           O  
ATOM   4698  N   ASP A 307      -0.107   1.734  24.186  1.00 90.75           N  
ATOM   4699  H   ASP A 307      -0.924   1.297  24.589  1.00 90.75           H  
ATOM   4700  CA  ASP A 307       1.141   1.653  24.968  1.00 90.75           C  
ATOM   4701  HA  ASP A 307       0.855   1.340  25.973  1.00 90.75           H  
ATOM   4702  C   ASP A 307       1.821   3.033  25.133  1.00 90.75           C  
ATOM   4703  CB  ASP A 307       2.053   0.542  24.417  1.00 90.75           C  
ATOM   4704  HB2 ASP A 307       1.454  -0.355  24.258  1.00 90.75           H  
ATOM   4705  HB3 ASP A 307       2.457   0.849  23.452  1.00 90.75           H  
ATOM   4706  O   ASP A 307       2.919   3.302  24.639  1.00 90.75           O  
ATOM   4707  CG  ASP A 307       3.202   0.181  25.368  1.00 90.75           C  
ATOM   4708  OD1 ASP A 307       3.023   0.351  26.596  1.00 90.75           O  
ATOM   4709  OD2 ASP A 307       4.233  -0.308  24.852  1.00 90.75           O  
ATOM   4710  N   HIS A 308       1.095   3.966  25.763  1.00 95.05           N  
ATOM   4711  H   HIS A 308       0.221   3.682  26.182  1.00 95.05           H  
ATOM   4712  CA  HIS A 308       1.532   5.346  25.988  1.00 95.05           C  
ATOM   4713  HA  HIS A 308       2.560   5.435  25.635  1.00 95.05           H  
ATOM   4714  C   HIS A 308       1.491   5.724  27.478  1.00 95.05           C  
ATOM   4715  CB  HIS A 308       0.675   6.319  25.167  1.00 95.05           C  
ATOM   4716  HB2 HIS A 308       0.908   7.338  25.475  1.00 95.05           H  
ATOM   4717  HB3 HIS A 308      -0.378   6.138  25.384  1.00 95.05           H  
ATOM   4718  O   HIS A 308       0.585   5.282  28.186  1.00 95.05           O  
ATOM   4719  CG  HIS A 308       0.908   6.217  23.682  1.00 95.05           C  
ATOM   4720  CD2 HIS A 308       0.001   5.823  22.740  1.00 95.05           C  
ATOM   4721  HD2 HIS A 308      -1.024   5.543  22.934  1.00 95.05           H  
ATOM   4722  ND1 HIS A 308       2.077   6.513  23.019  1.00 95.05           N  
ATOM   4723  HD1 HIS A 308       2.951   6.776  23.452  1.00 95.05           H  
ATOM   4724  CE1 HIS A 308       1.877   6.306  21.709  1.00 95.05           C  
ATOM   4725  HE1 HIS A 308       2.613   6.468  20.936  1.00 95.05           H  
ATOM   4726  NE2 HIS A 308       0.631   5.858  21.492  1.00 95.05           N  
ATOM   4727  N   PRO A 309       2.418   6.578  27.963  1.00 95.43           N  
ATOM   4728  CA  PRO A 309       2.387   7.079  29.335  1.00 95.43           C  
ATOM   4729  HA  PRO A 309       2.461   6.228  30.013  1.00 95.43           H  
ATOM   4730  C   PRO A 309       1.111   7.869  29.641  1.00 95.43           C  
ATOM   4731  CB  PRO A 309       3.627   7.967  29.494  1.00 95.43           C  
ATOM   4732  HB2 PRO A 309       4.067   7.868  30.486  1.00 95.43           H  
ATOM   4733  HB3 PRO A 309       3.377   9.009  29.294  1.00 95.43           H  
ATOM   4734  O   PRO A 309       0.690   8.707  28.842  1.00 95.43           O  
ATOM   4735  CG  PRO A 309       4.572   7.465  28.405  1.00 95.43           C  
ATOM   4736  HG2 PRO A 309       5.109   6.587  28.762  1.00 95.43           H  
ATOM   4737  HG3 PRO A 309       5.268   8.239  28.082  1.00 95.43           H  
ATOM   4738  CD  PRO A 309       3.615   7.059  27.288  1.00 95.43           C  
ATOM   4739  HD2 PRO A 309       4.087   6.285  26.683  1.00 95.43           H  
ATOM   4740  HD3 PRO A 309       3.364   7.926  26.677  1.00 95.43           H  
ATOM   4741  N   GLU A 310       0.558   7.670  30.837  1.00 95.37           N  
ATOM   4742  H   GLU A 310       0.935   6.942  31.427  1.00 95.37           H  
ATOM   4743  CA  GLU A 310      -0.676   8.318  31.307  1.00 95.37           C  
ATOM   4744  HA  GLU A 310      -1.509   7.992  30.685  1.00 95.37           H  
ATOM   4745  C   GLU A 310      -0.614   9.849  31.207  1.00 95.37           C  
ATOM   4746  CB  GLU A 310      -0.939   7.818  32.732  1.00 95.37           C  
ATOM   4747  HB2 GLU A 310      -0.890   6.730  32.708  1.00 95.37           H  
ATOM   4748  HB3 GLU A 310      -0.151   8.180  33.393  1.00 95.37           H  
ATOM   4749  O   GLU A 310      -1.468  10.451  30.567  1.00 95.37           O  
ATOM   4750  CG  GLU A 310      -2.308   8.221  33.296  1.00 95.37           C  
ATOM   4751  HG2 GLU A 310      -2.292   9.279  33.556  1.00 95.37           H  
ATOM   4752  HG3 GLU A 310      -3.060   8.067  32.521  1.00 95.37           H  
ATOM   4753  CD  GLU A 310      -2.663   7.373  34.531  1.00 95.37           C  
ATOM   4754  OE1 GLU A 310      -3.864   7.063  34.697  1.00 95.37           O  
ATOM   4755  OE2 GLU A 310      -1.720   6.965  35.251  1.00 95.37           O  
ATOM   4756  N   ALA A 311       0.472  10.477  31.671  1.00 96.43           N  
ATOM   4757  H   ALA A 311       1.120   9.946  32.234  1.00 96.43           H  
ATOM   4758  CA  ALA A 311       0.662  11.928  31.561  1.00 96.43           C  
ATOM   4759  HA  ALA A 311      -0.147  12.421  32.099  1.00 96.43           H  
ATOM   4760  C   ALA A 311       0.639  12.459  30.107  1.00 96.43           C  
ATOM   4761  CB  ALA A 311       1.990  12.274  32.246  1.00 96.43           C  
ATOM   4762  HB1 ALA A 311       2.136  13.354  32.219  1.00 96.43           H  
ATOM   4763  HB2 ALA A 311       1.959  11.954  33.287  1.00 96.43           H  
ATOM   4764  HB3 ALA A 311       2.819  11.785  31.734  1.00 96.43           H  
ATOM   4765  O   ALA A 311       0.233  13.594  29.865  1.00 96.43           O  
ATOM   4766  N   ALA A 312       1.059  11.652  29.122  1.00 96.86           N  
ATOM   4767  H   ALA A 312       1.249  10.686  29.350  1.00 96.86           H  
ATOM   4768  CA  ALA A 312       1.002  12.029  27.707  1.00 96.86           C  
ATOM   4769  HA  ALA A 312       1.258  13.085  27.614  1.00 96.86           H  
ATOM   4770  C   ALA A 312      -0.410  11.853  27.122  1.00 96.86           C  
ATOM   4771  CB  ALA A 312       2.049  11.216  26.934  1.00 96.86           C  
ATOM   4772  HB1 ALA A 312       1.791  10.157  26.951  1.00 96.86           H  
ATOM   4773  HB2 ALA A 312       2.078  11.558  25.900  1.00 96.86           H  
ATOM   4774  HB3 ALA A 312       3.032  11.359  27.383  1.00 96.86           H  
ATOM   4775  O   ALA A 312      -0.828  12.646  26.276  1.00 96.86           O  
ATOM   4776  N   LEU A 313      -1.149  10.841  27.591  1.00 96.99           N  
ATOM   4777  H   LEU A 313      -0.744  10.251  28.304  1.00 96.99           H  
ATOM   4778  CA  LEU A 313      -2.564  10.641  27.276  1.00 96.99           C  
ATOM   4779  HA  LEU A 313      -2.698  10.658  26.195  1.00 96.99           H  
ATOM   4780  C   LEU A 313      -3.414  11.785  27.849  1.00 96.99           C  
ATOM   4781  CB  LEU A 313      -3.026   9.271  27.820  1.00 96.99           C  
ATOM   4782  HB2 LEU A 313      -2.778   9.212  28.880  1.00 96.99           H  
ATOM   4783  HB3 LEU A 313      -4.112   9.214  27.749  1.00 96.99           H  
ATOM   4784  O   LEU A 313      -4.237  12.340  27.126  1.00 96.99           O  
ATOM   4785  CG  LEU A 313      -2.419   8.050  27.102  1.00 96.99           C  
ATOM   4786  HG  LEU A 313      -1.358   8.210  26.909  1.00 96.99           H  
ATOM   4787  CD1 LEU A 313      -2.574   6.793  27.955  1.00 96.99           C  
ATOM   4788 HD11 LEU A 313      -3.607   6.678  28.282  1.00 96.99           H  
ATOM   4789 HD12 LEU A 313      -2.265   5.912  27.392  1.00 96.99           H  
ATOM   4790 HD13 LEU A 313      -1.930   6.869  28.831  1.00 96.99           H  
ATOM   4791  CD2 LEU A 313      -3.131   7.787  25.777  1.00 96.99           C  
ATOM   4792 HD21 LEU A 313      -2.678   6.934  25.272  1.00 96.99           H  
ATOM   4793 HD22 LEU A 313      -3.051   8.664  25.135  1.00 96.99           H  
ATOM   4794 HD23 LEU A 313      -4.185   7.577  25.961  1.00 96.99           H  
ATOM   4795  N   GLU A 314      -3.192  12.180  29.104  1.00 96.47           N  
ATOM   4796  H   GLU A 314      -2.533  11.653  29.660  1.00 96.47           H  
ATOM   4797  CA  GLU A 314      -3.906  13.279  29.767  1.00 96.47           C  
ATOM   4798  HA  GLU A 314      -4.978  13.087  29.724  1.00 96.47           H  
ATOM   4799  C   GLU A 314      -3.664  14.633  29.089  1.00 96.47           C  
ATOM   4800  CB  GLU A 314      -3.495  13.369  31.242  1.00 96.47           C  
ATOM   4801  HB2 GLU A 314      -2.407  13.401  31.308  1.00 96.47           H  
ATOM   4802  HB3 GLU A 314      -3.893  14.298  31.650  1.00 96.47           H  
ATOM   4803  O   GLU A 314      -4.625  15.322  28.742  1.00 96.47           O  
ATOM   4804  CG  GLU A 314      -4.036  12.208  32.087  1.00 96.47           C  
ATOM   4805  HG2 GLU A 314      -3.598  11.267  31.753  1.00 96.47           H  
ATOM   4806  HG3 GLU A 314      -5.113  12.147  31.931  1.00 96.47           H  
ATOM   4807  CD  GLU A 314      -3.743  12.415  33.580  1.00 96.47           C  
ATOM   4808  OE1 GLU A 314      -4.612  12.016  34.385  1.00 96.47           O  
ATOM   4809  OE2 GLU A 314      -2.691  13.018  33.898  1.00 96.47           O  
ATOM   4810  N   ASP A 315      -2.402  14.998  28.837  1.00 97.83           N  
ATOM   4811  H   ASP A 315      -1.655  14.411  29.182  1.00 97.83           H  
ATOM   4812  CA  ASP A 315      -2.041  16.249  28.158  1.00 97.83           C  
ATOM   4813  HA  ASP A 315      -2.453  17.087  28.720  1.00 97.83           H  
ATOM   4814  C   ASP A 315      -2.633  16.316  26.735  1.00 97.83           C  
ATOM   4815  CB  ASP A 315      -0.509  16.379  28.168  1.00 97.83           C  
ATOM   4816  HB2 ASP A 315      -0.076  15.469  27.752  1.00 97.83           H  
ATOM   4817  HB3 ASP A 315      -0.166  16.475  29.198  1.00 97.83           H  
ATOM   4818  O   ASP A 315      -3.224  17.329  26.351  1.00 97.83           O  
ATOM   4819  CG  ASP A 315      -0.000  17.574  27.362  1.00 97.83           C  
ATOM   4820  OD1 ASP A 315      -0.179  18.747  27.755  1.00 97.83           O  
ATOM   4821  OD2 ASP A 315       0.563  17.357  26.266  1.00 97.83           O  
ATOM   4822  N   CYS A 316      -2.565  15.216  25.973  1.00 97.87           N  
ATOM   4823  H   CYS A 316      -2.097  14.401  26.342  1.00 97.87           H  
ATOM   4824  CA  CYS A 316      -3.169  15.135  24.642  1.00 97.87           C  
ATOM   4825  HA  CYS A 316      -2.827  15.989  24.056  1.00 97.87           H  
ATOM   4826  C   CYS A 316      -4.704  15.232  24.700  1.00 97.87           C  
ATOM   4827  CB  CYS A 316      -2.685  13.849  23.957  1.00 97.87           C  
ATOM   4828  HB2 CYS A 316      -3.149  12.982  24.428  1.00 97.87           H  
ATOM   4829  HB3 CYS A 316      -1.605  13.760  24.067  1.00 97.87           H  
ATOM   4830  O   CYS A 316      -5.303  16.038  23.985  1.00 97.87           O  
ATOM   4831  SG  CYS A 316      -3.093  13.899  22.189  1.00 97.87           S  
ATOM   4832  HG  CYS A 316      -2.234  14.872  21.872  1.00 97.87           H  
ATOM   4833  N   MET A 317      -5.351  14.481  25.599  1.00 97.04           N  
ATOM   4834  H   MET A 317      -4.807  13.859  26.180  1.00 97.04           H  
ATOM   4835  CA  MET A 317      -6.803  14.526  25.807  1.00 97.04           C  
ATOM   4836  HA  MET A 317      -7.300  14.294  24.865  1.00 97.04           H  
ATOM   4837  C   MET A 317      -7.291  15.911  26.241  1.00 97.04           C  
ATOM   4838  CB  MET A 317      -7.221  13.494  26.869  1.00 97.04           C  
ATOM   4839  HB2 MET A 317      -8.214  13.742  27.244  1.00 97.04           H  
ATOM   4840  HB3 MET A 317      -6.533  13.539  27.713  1.00 97.04           H  
ATOM   4841  O   MET A 317      -8.359  16.338  25.797  1.00 97.04           O  
ATOM   4842  CG  MET A 317      -7.261  12.067  26.318  1.00 97.04           C  
ATOM   4843  HG2 MET A 317      -6.291  11.835  25.879  1.00 97.04           H  
ATOM   4844  HG3 MET A 317      -7.421  11.377  27.147  1.00 97.04           H  
ATOM   4845  SD  MET A 317      -8.526  11.759  25.056  1.00 97.04           S  
ATOM   4846  CE  MET A 317     -10.056  11.914  26.012  1.00 97.04           C  
ATOM   4847  HE1 MET A 317     -10.900  11.632  25.384  1.00 97.04           H  
ATOM   4848  HE2 MET A 317     -10.184  12.945  26.342  1.00 97.04           H  
ATOM   4849  HE3 MET A 317     -10.013  11.249  26.875  1.00 97.04           H  
ATOM   4850  N   GLY A 318      -6.545  16.611  27.098  1.00 97.09           N  
ATOM   4851  H   GLY A 318      -5.711  16.179  27.471  1.00 97.09           H  
ATOM   4852  CA  GLY A 318      -6.865  17.967  27.541  1.00 97.09           C  
ATOM   4853  HA2 GLY A 318      -6.135  18.272  28.291  1.00 97.09           H  
ATOM   4854  HA3 GLY A 318      -7.859  17.986  27.987  1.00 97.09           H  
ATOM   4855  C   GLY A 318      -6.821  18.970  26.389  1.00 97.09           C  
ATOM   4856  O   GLY A 318      -7.780  19.718  26.182  1.00 97.09           O  
ATOM   4857  N   LYS A 319      -5.759  18.938  25.572  1.00 97.82           N  
ATOM   4858  H   LYS A 319      -5.004  18.300  25.780  1.00 97.82           H  
ATOM   4859  CA  LYS A 319      -5.653  19.822  24.399  1.00 97.82           C  
ATOM   4860  HA  LYS A 319      -5.896  20.835  24.718  1.00 97.82           H  
ATOM   4861  C   LYS A 319      -6.689  19.489  23.327  1.00 97.82           C  
ATOM   4862  CB  LYS A 319      -4.220  19.842  23.843  1.00 97.82           C  
ATOM   4863  HB2 LYS A 319      -4.202  20.446  22.936  1.00 97.82           H  
ATOM   4864  HB3 LYS A 319      -3.898  18.829  23.602  1.00 97.82           H  
ATOM   4865  O   LYS A 319      -7.271  20.412  22.766  1.00 97.82           O  
ATOM   4866  CG  LYS A 319      -3.260  20.468  24.865  1.00 97.82           C  
ATOM   4867  HG2 LYS A 319      -3.198  19.805  25.728  1.00 97.82           H  
ATOM   4868  HG3 LYS A 319      -3.658  21.425  25.203  1.00 97.82           H  
ATOM   4869  CD  LYS A 319      -1.852  20.700  24.303  1.00 97.82           C  
ATOM   4870  HD2 LYS A 319      -1.574  19.860  23.667  1.00 97.82           H  
ATOM   4871  HD3 LYS A 319      -1.841  21.605  23.695  1.00 97.82           H  
ATOM   4872  CE  LYS A 319      -0.884  20.845  25.489  1.00 97.82           C  
ATOM   4873  HE2 LYS A 319      -0.595  21.888  25.618  1.00 97.82           H  
ATOM   4874  HE3 LYS A 319      -1.411  20.539  26.393  1.00 97.82           H  
ATOM   4875  NZ  LYS A 319       0.301  19.970  25.369  1.00 97.82           N  
ATOM   4876  HZ1 LYS A 319       0.536  19.623  26.288  1.00 97.82           H  
ATOM   4877  HZ2 LYS A 319       0.053  19.106  24.908  1.00 97.82           H  
ATOM   4878  HZ3 LYS A 319       1.098  20.393  24.915  1.00 97.82           H  
ATOM   4879  N   LEU A 320      -6.994  18.211  23.079  1.00 97.82           N  
ATOM   4880  H   LEU A 320      -6.460  17.491  23.544  1.00 97.82           H  
ATOM   4881  CA  LEU A 320      -8.053  17.820  22.138  1.00 97.82           C  
ATOM   4882  HA  LEU A 320      -7.864  18.303  21.179  1.00 97.82           H  
ATOM   4883  C   LEU A 320      -9.446  18.293  22.584  1.00 97.82           C  
ATOM   4884  CB  LEU A 320      -8.059  16.297  21.936  1.00 97.82           C  
ATOM   4885  HB2 LEU A 320      -8.996  16.028  21.448  1.00 97.82           H  
ATOM   4886  HB3 LEU A 320      -8.045  15.816  22.914  1.00 97.82           H  
ATOM   4887  O   LEU A 320     -10.217  18.766  21.753  1.00 97.82           O  
ATOM   4888  CG  LEU A 320      -6.925  15.727  21.069  1.00 97.82           C  
ATOM   4889  HG  LEU A 320      -5.955  15.972  21.502  1.00 97.82           H  
ATOM   4890  CD1 LEU A 320      -7.081  14.210  21.044  1.00 97.82           C  
ATOM   4891 HD11 LEU A 320      -8.019  13.940  20.559  1.00 97.82           H  
ATOM   4892 HD12 LEU A 320      -7.085  13.839  22.068  1.00 97.82           H  
ATOM   4893 HD13 LEU A 320      -6.250  13.760  20.501  1.00 97.82           H  
ATOM   4894  CD2 LEU A 320      -6.978  16.236  19.627  1.00 97.82           C  
ATOM   4895 HD21 LEU A 320      -6.238  15.710  19.024  1.00 97.82           H  
ATOM   4896 HD22 LEU A 320      -7.968  16.059  19.207  1.00 97.82           H  
ATOM   4897 HD23 LEU A 320      -6.759  17.303  19.586  1.00 97.82           H  
ATOM   4898  N   GLN A 321      -9.767  18.226  23.881  1.00 96.72           N  
ATOM   4899  H   GLN A 321      -9.108  17.812  24.524  1.00 96.72           H  
ATOM   4900  CA  GLN A 321     -11.027  18.770  24.411  1.00 96.72           C  
ATOM   4901  HA  GLN A 321     -11.865  18.306  23.891  1.00 96.72           H  
ATOM   4902  C   GLN A 321     -11.135  20.282  24.167  1.00 96.72           C  
ATOM   4903  CB  GLN A 321     -11.140  18.463  25.912  1.00 96.72           C  
ATOM   4904  HB2 GLN A 321     -10.187  18.668  26.398  1.00 96.72           H  
ATOM   4905  HB3 GLN A 321     -11.894  19.110  26.360  1.00 96.72           H  
ATOM   4906  O   GLN A 321     -12.172  20.755  23.702  1.00 96.72           O  
ATOM   4907  CG  GLN A 321     -11.548  17.008  26.167  1.00 96.72           C  
ATOM   4908  HG2 GLN A 321     -12.610  16.887  25.953  1.00 96.72           H  
ATOM   4909  HG3 GLN A 321     -10.992  16.349  25.501  1.00 96.72           H  
ATOM   4910  CD  GLN A 321     -11.282  16.595  27.609  1.00 96.72           C  
ATOM   4911  NE2 GLN A 321     -10.326  15.731  27.846  1.00 96.72           N  
ATOM   4912 HE21 GLN A 321     -10.028  15.691  28.810  1.00 96.72           H  
ATOM   4913 HE22 GLN A 321      -9.672  15.580  27.091  1.00 96.72           H  
ATOM   4914  OE1 GLN A 321     -11.913  17.030  28.553  1.00 96.72           O  
ATOM   4915  N   LEU A 322     -10.054  21.030  24.414  1.00 96.98           N  
ATOM   4916  H   LEU A 322      -9.240  20.584  24.811  1.00 96.98           H  
ATOM   4917  CA  LEU A 322      -9.997  22.468  24.140  1.00 96.98           C  
ATOM   4918  HA  LEU A 322     -10.840  22.939  24.645  1.00 96.98           H  
ATOM   4919  C   LEU A 322     -10.135  22.773  22.637  1.00 96.98           C  
ATOM   4920  CB  LEU A 322      -8.689  23.019  24.733  1.00 96.98           C  
ATOM   4921  HB2 LEU A 322      -8.665  22.789  25.799  1.00 96.98           H  
ATOM   4922  HB3 LEU A 322      -7.848  22.508  24.263  1.00 96.98           H  
ATOM   4923  O   LEU A 322     -10.906  23.652  22.256  1.00 96.98           O  
ATOM   4924  CG  LEU A 322      -8.496  24.534  24.549  1.00 96.98           C  
ATOM   4925  HG  LEU A 322      -8.475  24.771  23.485  1.00 96.98           H  
ATOM   4926  CD1 LEU A 322      -9.601  25.350  25.224  1.00 96.98           C  
ATOM   4927 HD11 LEU A 322     -10.551  25.177  24.719  1.00 96.98           H  
ATOM   4928 HD12 LEU A 322      -9.687  25.070  26.273  1.00 96.98           H  
ATOM   4929 HD13 LEU A 322      -9.369  26.413  25.153  1.00 96.98           H  
ATOM   4930  CD2 LEU A 322      -7.155  24.952  25.151  1.00 96.98           C  
ATOM   4931 HD21 LEU A 322      -7.151  24.762  26.224  1.00 96.98           H  
ATOM   4932 HD22 LEU A 322      -6.987  26.014  24.971  1.00 96.98           H  
ATOM   4933 HD23 LEU A 322      -6.350  24.388  24.681  1.00 96.98           H  
ATOM   4934  N   LEU A 323      -9.441  22.015  21.782  1.00 96.64           N  
ATOM   4935  H   LEU A 323      -8.805  21.331  22.166  1.00 96.64           H  
ATOM   4936  CA  LEU A 323      -9.522  22.133  20.326  1.00 96.64           C  
ATOM   4937  HA  LEU A 323      -9.204  23.137  20.043  1.00 96.64           H  
ATOM   4938  C   LEU A 323     -10.960  21.936  19.824  1.00 96.64           C
[truncated: 439,273 more chars]
