# Supplementary material for: The evolutionary dynamics between viral mimics and host proteins
Source: Mol Syst Biol. 2026 Mar 20;22(6):902–27. doi: 10.1038/s44320-026-00200-1 (PMC13230584; doi:10.1038/s44320-026-00200-1)
Supplement: Supplementary file 10 — Source data Fig. 1 [file 44320_2026_200_MOESM10_ESM.zip › Figure_1/1E/1E_Q77Q36_Q00526_mimic-target.pdb]

ATOM      1  N   MET A   1     -40.741  -2.491 -13.332  1.00 19.26           N  
ATOM      2  H   MET A   1     -40.679  -3.464 -13.596  1.00 19.26           H  
ATOM      3  H2  MET A   1     -40.310  -1.936 -14.057  1.00 19.26           H  
ATOM      4  H3  MET A   1     -41.714  -2.236 -13.240  1.00 19.26           H  
ATOM      5  CA  MET A   1     -40.033  -2.305 -12.049  1.00 19.26           C  
ATOM      6  HA  MET A   1     -40.029  -1.254 -11.758  1.00 19.26           H  
ATOM      7  C   MET A   1     -38.601  -2.743 -12.291  1.00 19.26           C  
ATOM      8  CB  MET A   1     -40.709  -3.127 -10.939  1.00 19.26           C  
ATOM      9  HB2 MET A   1     -40.855  -4.152 -11.280  1.00 19.26           H  
ATOM     10  HB3 MET A   1     -40.068  -3.145 -10.058  1.00 19.26           H  
ATOM     11  O   MET A   1     -38.363  -3.936 -12.392  1.00 19.26           O  
ATOM     12  CG  MET A   1     -42.064  -2.527 -10.540  1.00 19.26           C  
ATOM     13  HG2 MET A   1     -42.652  -2.315 -11.434  1.00 19.26           H  
ATOM     14  HG3 MET A   1     -41.891  -1.589 -10.012  1.00 19.26           H  
ATOM     15  SD  MET A   1     -43.047  -3.617  -9.485  1.00 19.26           S  
ATOM     16  CE  MET A   1     -44.418  -2.513  -9.049  1.00 19.26           C  
ATOM     17  HE1 MET A   1     -44.943  -2.198  -9.951  1.00 19.26           H  
ATOM     18  HE2 MET A   1     -44.036  -1.638  -8.523  1.00 19.26           H  
ATOM     19  HE3 MET A   1     -45.113  -3.043  -8.397  1.00 19.26           H  
ATOM     20  N   ALA A   2     -37.711  -1.800 -12.605  1.00 21.08           N  
ATOM     21  H   ALA A   2     -37.898  -0.824 -12.426  1.00 21.08           H  
ATOM     22  CA  ALA A   2     -36.378  -2.122 -13.108  1.00 21.08           C  
ATOM     23  HA  ALA A   2     -36.451  -2.910 -13.858  1.00 21.08           H  
ATOM     24  C   ALA A   2     -35.517  -2.640 -11.952  1.00 21.08           C  
ATOM     25  CB  ALA A   2     -35.789  -0.876 -13.784  1.00 21.08           C  
ATOM     26  HB1 ALA A   2     -34.794  -1.109 -14.165  1.00 21.08           H  
ATOM     27  HB2 ALA A   2     -35.702  -0.062 -13.065  1.00 21.08           H  
ATOM     28  HB3 ALA A   2     -36.419  -0.563 -14.617  1.00 21.08           H  
ATOM     29  O   ALA A   2     -35.246  -1.896 -11.014  1.00 21.08           O  
ATOM     30  N   THR A   3     -35.148  -3.920 -11.998  1.00 24.44           N  
ATOM     31  H   THR A   3     -35.411  -4.492 -12.788  1.00 24.44           H  
ATOM     32  CA  THR A   3     -34.175  -4.519 -11.082  1.00 24.44           C  
ATOM     33  HA  THR A   3     -34.523  -4.432 -10.052  1.00 24.44           H  
ATOM     34  C   THR A   3     -32.882  -3.735 -11.236  1.00 24.44           C  
ATOM     35  CB  THR A   3     -33.963  -6.006 -11.417  1.00 24.44           C  
ATOM     36  HB  THR A   3     -33.058  -6.369 -10.930  1.00 24.44           H  
ATOM     37  O   THR A   3     -32.238  -3.810 -12.282  1.00 24.44           O  
ATOM     38  CG2 THR A   3     -35.150  -6.846 -10.945  1.00 24.44           C  
ATOM     39 HG21 THR A   3     -35.259  -6.756  -9.864  1.00 24.44           H  
ATOM     40 HG22 THR A   3     -36.067  -6.518 -11.434  1.00 24.44           H  
ATOM     41 HG23 THR A   3     -34.968  -7.892 -11.192  1.00 24.44           H  
ATOM     42  OG1 THR A   3     -33.858  -6.182 -12.814  1.00 24.44           O  
ATOM     43  HG1 THR A   3     -32.988  -5.858 -13.059  1.00 24.44           H  
ATOM     44  N   ALA A   4     -32.579  -2.880 -10.257  1.00 27.53           N  
ATOM     45  H   ALA A   4     -33.194  -2.800  -9.460  1.00 27.53           H  
ATOM     46  CA  ALA A   4     -31.420  -2.009 -10.306  1.00 27.53           C  
ATOM     47  HA  ALA A   4     -31.448  -1.424 -11.226  1.00 27.53           H  
ATOM     48  C   ALA A   4     -30.179  -2.901 -10.325  1.00 27.53           C  
ATOM     49  CB  ALA A   4     -31.460  -1.040  -9.116  1.00 27.53           C  
ATOM     50  HB1 ALA A   4     -32.357  -0.423  -9.167  1.00 27.53           H  
ATOM     51  HB2 ALA A   4     -30.582  -0.395  -9.142  1.00 27.53           H  
ATOM     52  HB3 ALA A   4     -31.455  -1.597  -8.178  1.00 27.53           H  
ATOM     53  O   ALA A   4     -29.818  -3.488  -9.307  1.00 27.53           O  
ATOM     54  N   ASN A   5     -29.585  -3.054 -11.510  1.00 27.29           N  
ATOM     55  H   ASN A   5     -30.056  -2.677 -12.320  1.00 27.29           H  
ATOM     56  CA  ASN A   5     -28.336  -3.769 -11.728  1.00 27.29           C  
ATOM     57  HA  ASN A   5     -28.372  -4.743 -11.242  1.00 27.29           H  
ATOM     58  C   ASN A   5     -27.225  -2.948 -11.073  1.00 27.29           C  
ATOM     59  CB  ASN A   5     -28.098  -3.959 -13.241  1.00 27.29           C  
ATOM     60  HB2 ASN A   5     -27.075  -4.307 -13.389  1.00 27.29           H  
ATOM     61  HB3 ASN A   5     -28.197  -3.000 -13.748  1.00 27.29           H  
ATOM     62  O   ASN A   5     -26.470  -2.261 -11.761  1.00 27.29           O  
ATOM     63  CG  ASN A   5     -29.004  -4.974 -13.911  1.00 27.29           C  
ATOM     64  ND2 ASN A   5     -29.045  -4.970 -15.223  1.00 27.29           N  
ATOM     65 HD21 ASN A   5     -28.425  -4.368 -15.745  1.00 27.29           H  
ATOM     66 HD22 ASN A   5     -29.597  -5.704 -15.643  1.00 27.29           H  
ATOM     67  OD1 ASN A   5     -29.670  -5.787 -13.296  1.00 27.29           O  
ATOM     68  N   ASN A   6     -27.184  -2.939  -9.739  1.00 32.10           N  
ATOM     69  H   ASN A   6     -27.895  -3.441  -9.228  1.00 32.10           H  
ATOM     70  CA  ASN A   6     -26.063  -2.371  -9.021  1.00 32.10           C  
ATOM     71  HA  ASN A   6     -26.007  -1.312  -9.271  1.00 32.10           H  
ATOM     72  C   ASN A   6     -24.835  -3.106  -9.554  1.00 32.10           C  
ATOM     73  CB  ASN A   6     -26.230  -2.529  -7.498  1.00 32.10           C  
ATOM     74  HB2 ASN A   6     -25.243  -2.512  -7.035  1.00 32.10           H  
ATOM     75  HB3 ASN A   6     -26.688  -3.492  -7.271  1.00 32.10           H  
ATOM     76  O   ASN A   6     -24.815  -4.342  -9.499  1.00 32.10           O  
ATOM     77  CG  ASN A   6     -27.037  -1.409  -6.865  1.00 32.10           C  
ATOM     78  ND2 ASN A   6     -27.418  -1.560  -5.619  1.00 32.10           N  
ATOM     79 HD21 ASN A   6     -27.156  -2.386  -5.099  1.00 32.10           H  
ATOM     80 HD22 ASN A   6     -27.911  -0.783  -5.203  1.00 32.10           H  
ATOM     81  OD1 ASN A   6     -27.318  -0.379  -7.456  1.00 32.10           O  
ATOM     82  N   PRO A   7     -23.859  -2.390 -10.139  1.00 35.17           N  
ATOM     83  CA  PRO A   7     -22.619  -3.034 -10.532  1.00 35.17           C  
ATOM     84  HA  PRO A   7     -22.810  -3.724 -11.354  1.00 35.17           H  
ATOM     85  C   PRO A   7     -22.109  -3.785  -9.299  1.00 35.17           C  
ATOM     86  CB  PRO A   7     -21.688  -1.906 -10.983  1.00 35.17           C  
ATOM     87  HB2 PRO A   7     -21.789  -1.768 -12.059  1.00 35.17           H  
ATOM     88  HB3 PRO A   7     -20.649  -2.105 -10.721  1.00 35.17           H  
ATOM     89  O   PRO A   7     -22.264  -3.245  -8.197  1.00 35.17           O  
ATOM     90  CG  PRO A   7     -22.232  -0.673 -10.260  1.00 35.17           C  
ATOM     91  HG2 PRO A   7     -21.812  -0.626  -9.255  1.00 35.17           H  
ATOM     92  HG3 PRO A   7     -22.019   0.246 -10.807  1.00 35.17           H  
ATOM     93  CD  PRO A   7     -23.729  -0.943 -10.171  1.00 35.17           C  
ATOM     94  HD2 PRO A   7     -24.118  -0.475  -9.267  1.00 35.17           H  
ATOM     95  HD3 PRO A   7     -24.235  -0.554 -11.054  1.00 35.17           H  
ATOM     96  N   PRO A   8     -21.591  -5.019  -9.445  1.00 35.37           N  
ATOM     97  CA  PRO A   8     -21.129  -5.793  -8.301  1.00 35.37           C  
ATOM     98  HA  PRO A   8     -21.987  -6.152  -7.733  1.00 35.37           H  
ATOM     99  C   PRO A   8     -20.280  -4.878  -7.415  1.00 35.37           C  
ATOM    100  CB  PRO A   8     -20.362  -6.990  -8.879  1.00 35.37           C  
ATOM    101  HB2 PRO A   8     -21.005  -7.870  -8.862  1.00 35.37           H  
ATOM    102  HB3 PRO A   8     -19.440  -7.190  -8.332  1.00 35.37           H  
ATOM    103  O   PRO A   8     -19.349  -4.230  -7.906  1.00 35.37           O  
ATOM    104  CG  PRO A   8     -20.079  -6.601 -10.332  1.00 35.37           C  
ATOM    105  HG2 PRO A   8     -20.037  -7.472 -10.986  1.00 35.37           H  
ATOM    106  HG3 PRO A   8     -19.146  -6.040 -10.382  1.00 35.37           H  
ATOM    107  CD  PRO A   8     -21.242  -5.681 -10.689  1.00 35.37           C  
ATOM    108  HD2 PRO A   8     -20.930  -4.973 -11.457  1.00 35.37           H  
ATOM    109  HD3 PRO A   8     -22.091  -6.270 -11.037  1.00 35.37           H  
ATOM    110  N   SER A   9     -20.691  -4.732  -6.149  1.00 39.27           N  
ATOM    111  H   SER A   9     -21.468  -5.288  -5.820  1.00 39.27           H  
ATOM    112  CA  SER A   9     -19.989  -3.913  -5.160  1.00 39.27           C  
ATOM    113  HA  SER A   9     -20.084  -2.861  -5.432  1.00 39.27           H  
ATOM    114  C   SER A   9     -18.514  -4.292  -5.160  1.00 39.27           C  
ATOM    115  CB  SER A   9     -20.590  -4.122  -3.764  1.00 39.27           C  
ATOM    116  HB2 SER A   9     -21.603  -3.719  -3.747  1.00 39.27           H  
ATOM    117  HB3 SER A   9     -19.993  -3.591  -3.022  1.00 39.27           H  
ATOM    118  O   SER A   9     -18.182  -5.444  -5.462  1.00 39.27           O  
ATOM    119  OG  SER A   9     -20.637  -5.502  -3.444  1.00 39.27           O  
ATOM    120  HG  SER A   9     -19.742  -5.847  -3.474  1.00 39.27           H  
ATOM    121  N   GLY A  10     -17.628  -3.352  -4.816  1.00 47.54           N  
ATOM    122  H   GLY A  10     -17.962  -2.453  -4.497  1.00 47.54           H  
ATOM    123  CA  GLY A  10     -16.208  -3.667  -4.679  1.00 47.54           C  
ATOM    124  HA2 GLY A  10     -15.692  -2.857  -4.162  1.00 47.54           H  
ATOM    125  HA3 GLY A  10     -15.771  -3.801  -5.668  1.00 47.54           H  
ATOM    126  C   GLY A  10     -16.037  -4.954  -3.872  1.00 47.54           C  
ATOM    127  O   GLY A  10     -16.637  -5.100  -2.808  1.00 47.54           O  
ATOM    128  N   LEU A  11     -15.289  -5.915  -4.424  1.00 55.98           N  
ATOM    129  H   LEU A  11     -14.914  -5.764  -5.349  1.00 55.98           H  
ATOM    130  CA  LEU A  11     -14.976  -7.167  -3.742  1.00 55.98           C  
ATOM    131  HA  LEU A  11     -15.890  -7.747  -3.616  1.00 55.98           H  
ATOM    132  C   LEU A  11     -14.425  -6.830  -2.354  1.00 55.98           C  
ATOM    133  CB  LEU A  11     -13.961  -7.965  -4.590  1.00 55.98           C  
ATOM    134  HB2 LEU A  11     -13.400  -7.275  -5.219  1.00 55.98           H  
ATOM    135  HB3 LEU A  11     -13.234  -8.440  -3.931  1.00 55.98           H  
ATOM    136  O   LEU A  11     -13.384  -6.176  -2.240  1.00 55.98           O  
ATOM    137  CG  LEU A  11     -14.628  -9.048  -5.461  1.00 55.98           C  
ATOM    138  HG  LEU A  11     -15.664  -8.778  -5.665  1.00 55.98           H  
ATOM    139  CD1 LEU A  11     -13.911  -9.206  -6.799  1.00 55.98           C  
ATOM    140 HD11 LEU A  11     -12.854  -9.414  -6.632  1.00 55.98           H  
ATOM    141 HD12 LEU A  11     -14.012  -8.288  -7.377  1.00 55.98           H  
ATOM    142 HD13 LEU A  11     -14.363 -10.024  -7.360  1.00 55.98           H  
ATOM    143  CD2 LEU A  11     -14.587 -10.385  -4.735  1.00 55.98           C  
ATOM    144 HD21 LEU A  11     -15.121 -10.283  -3.790  1.00 55.98           H  
ATOM    145 HD22 LEU A  11     -13.557 -10.688  -4.546  1.00 55.98           H  
ATOM    146 HD23 LEU A  11     -15.081 -11.149  -5.334  1.00 55.98           H  
ATOM    147  N   LEU A  12     -15.134  -7.258  -1.307  1.00 65.02           N  
ATOM    148  H   LEU A  12     -16.018  -7.718  -1.470  1.00 65.02           H  
ATOM    149  CA  LEU A  12     -14.602  -7.221   0.047  1.00 65.02           C  
ATOM    150  HA  LEU A  12     -14.242  -6.214   0.259  1.00 65.02           H  
ATOM    151  C   LEU A  12     -13.410  -8.168   0.080  1.00 65.02           C  
ATOM    152  CB  LEU A  12     -15.687  -7.615   1.068  1.00 65.02           C  
ATOM    153  HB2 LEU A  12     -15.217  -8.085   1.931  1.00 65.02           H  
ATOM    154  HB3 LEU A  12     -16.348  -8.355   0.617  1.00 65.02           H  
ATOM    155  O   LEU A  12     -13.570  -9.380  -0.034  1.00 65.02           O  
ATOM    156  CG  LEU A  12     -16.505  -6.408   1.554  1.00 65.02           C  
ATOM    157  HG  LEU A  12     -16.785  -5.788   0.703  1.00 65.02           H  
ATOM    158  CD1 LEU A  12     -17.784  -6.877   2.248  1.00 65.02           C  
ATOM    159 HD11 LEU A  12     -17.537  -7.500   3.108  1.00 65.02           H  
ATOM    160 HD12 LEU A  12     -18.358  -6.012   2.581  1.00 65.02           H  
ATOM    161 HD13 LEU A  12     -18.393  -7.448   1.548  1.00 65.02           H  
ATOM    162  CD2 LEU A  12     -15.686  -5.574   2.541  1.00 65.02           C  
ATOM    163 HD21 LEU A  12     -15.364  -6.198   3.375  1.00 65.02           H  
ATOM    164 HD22 LEU A  12     -16.288  -4.738   2.896  1.00 65.02           H  
ATOM    165 HD23 LEU A  12     -14.806  -5.159   2.050  1.00 65.02           H  
ATOM    166  N   ASP A  13     -12.211  -7.603   0.180  1.00 77.78           N  
ATOM    167  H   ASP A  13     -12.151  -6.595   0.177  1.00 77.78           H  
ATOM    168  CA  ASP A  13     -10.989  -8.384   0.313  1.00 77.78           C  
ATOM    169  HA  ASP A  13     -10.879  -9.025  -0.562  1.00 77.78           H  
ATOM    170  C   ASP A  13     -11.081  -9.220   1.601  1.00 77.78           C  
ATOM    171  CB  ASP A  13      -9.797  -7.428   0.360  1.00 77.78           C  
ATOM    172  HB2 ASP A  13      -9.862  -6.727  -0.472  1.00 77.78           H  
ATOM    173  HB3 ASP A  13      -9.867  -6.867   1.292  1.00 77.78           H  
ATOM    174  O   ASP A  13     -11.141  -8.635   2.688  1.00 77.78           O  
ATOM    175  CG  ASP A  13      -8.437  -8.122   0.327  1.00 77.78           C  
ATOM    176  OD1 ASP A  13      -8.309  -9.261   0.819  1.00 77.78           O  
ATOM    177  OD2 ASP A  13      -7.484  -7.527  -0.221  1.00 77.78           O  
ATOM    178  N   PRO A  14     -11.064 -10.564   1.526  1.00 75.76           N  
ATOM    179  CA  PRO A  14     -11.120 -11.409   2.716  1.00 75.76           C  
ATOM    180  HA  PRO A  14     -12.093 -11.282   3.192  1.00 75.76           H  
ATOM    181  C   PRO A  14     -10.017 -11.084   3.728  1.00 75.76           C  
ATOM    182  CB  PRO A  14     -10.983 -12.843   2.194  1.00 75.76           C  
ATOM    183  HB2 PRO A  14      -9.934 -13.138   2.171  1.00 75.76           H  
ATOM    184  HB3 PRO A  14     -11.561 -13.546   2.794  1.00 75.76           H  
ATOM    185  O   PRO A  14     -10.218 -11.223   4.933  1.00 75.76           O  
ATOM    186  CG  PRO A  14     -11.508 -12.762   0.762  1.00 75.76           C  
ATOM    187  HG2 PRO A  14     -11.091 -13.546   0.130  1.00 75.76           H  
ATOM    188  HG3 PRO A  14     -12.597 -12.806   0.764  1.00 75.76           H  
ATOM    189  CD  PRO A  14     -11.052 -11.378   0.318  1.00 75.76           C  
ATOM    190  HD2 PRO A  14     -11.730 -11.000  -0.447  1.00 75.76           H  
ATOM    191  HD3 PRO A  14     -10.035 -11.431  -0.072  1.00 75.76           H  
ATOM    192  N   THR A  15      -8.867 -10.598   3.255  1.00 83.08           N  
ATOM    193  H   THR A  15      -8.782 -10.438   2.261  1.00 83.08           H  
ATOM    194  CA  THR A  15      -7.749 -10.176   4.100  1.00 83.08           C  
ATOM    195  HA  THR A  15      -7.490 -11.002   4.762  1.00 83.08           H  
ATOM    196  C   THR A  15      -8.134  -8.971   4.962  1.00 83.08           C  
ATOM    197  CB  THR A  15      -6.512  -9.846   3.246  1.00 83.08           C  
ATOM    198  HB  THR A  15      -6.673  -8.904   2.723  1.00 83.08           H  
ATOM    199  O   THR A  15      -7.759  -8.913   6.129  1.00 83.08           O  
ATOM    200  CG2 THR A  15      -5.228  -9.726   4.072  1.00 83.08           C  
ATOM    201 HG21 THR A  15      -5.415  -9.982   5.115  1.00 83.08           H  
ATOM    202 HG22 THR A  15      -4.465 -10.403   3.689  1.00 83.08           H  
ATOM    203 HG23 THR A  15      -4.858  -8.703   4.002  1.00 83.08           H  
ATOM    204  OG1 THR A  15      -6.287 -10.855   2.287  1.00 83.08           O  
ATOM    205  HG1 THR A  15      -6.688 -10.534   1.476  1.00 83.08           H  
ATOM    206  N   LEU A  16      -8.936  -8.038   4.434  1.00 74.15           N  
ATOM    207  H   LEU A  16      -9.345  -8.228   3.530  1.00 74.15           H  
ATOM    208  CA  LEU A  16      -9.403  -6.839   5.148  1.00 74.15           C  
ATOM    209  HA  LEU A  16      -8.556  -6.373   5.651  1.00 74.15           H  
ATOM    210  C   LEU A  16     -10.397  -7.155   6.272  1.00 74.15           C  
ATOM    211  CB  LEU A  16      -9.979  -5.825   4.139  1.00 74.15           C  
ATOM    212  HB2 LEU A  16     -10.739  -6.313   3.529  1.00 74.15           H  
ATOM    213  HB3 LEU A  16     -10.473  -5.031   4.699  1.00 74.15           H  
ATOM    214  O   LEU A  16     -10.533  -6.367   7.207  1.00 74.15           O  
ATOM    215  CG  LEU A  16      -8.887  -5.217   3.231  1.00 74.15           C  
ATOM    216  HG  LEU A  16      -8.290  -6.039   2.835  1.00 74.15           H  
ATOM    217  CD1 LEU A  16      -9.411  -4.452   2.000  1.00 74.15           C  
ATOM    218 HD11 LEU A  16      -9.251  -3.377   2.080  1.00 74.15           H  
ATOM    219 HD12 LEU A  16     -10.466  -4.668   1.829  1.00 74.15           H  
ATOM    220 HD13 LEU A  16      -8.848  -4.777   1.125  1.00 74.15           H  
ATOM    221  CD2 LEU A  16      -7.947  -4.328   4.059  1.00 74.15           C  
ATOM    222 HD21 LEU A  16      -7.209  -4.953   4.562  1.00 74.15           H  
ATOM    223 HD22 LEU A  16      -7.421  -3.614   3.426  1.00 74.15           H  
ATOM    224 HD23 LEU A  16      -8.506  -3.781   4.817  1.00 74.15           H  
ATOM    225  N   CYS A  17     -11.035  -8.324   6.219  1.00 73.73           N  
ATOM    226  H   CYS A  17     -10.913  -8.899   5.398  1.00 73.73           H  
ATOM    227  CA  CYS A  17     -11.905  -8.825   7.279  1.00 73.73           C  
ATOM    228  HA  CYS A  17     -12.478  -7.993   7.687  1.00 73.73           H  
ATOM    229  C   CYS A  17     -11.128  -9.452   8.453  1.00 73.73           C  
ATOM    230  CB  CYS A  17     -12.885  -9.833   6.662  1.00 73.73           C  
ATOM    231  HB2 CYS A  17     -13.537 -10.224   7.443  1.00 73.73           H  
ATOM    232  HB3 CYS A  17     -12.327 -10.660   6.224  1.00 73.73           H  
ATOM    233  O   CYS A  17     -11.731  -9.811   9.465  1.00 73.73           O  
ATOM    234  SG  CYS A  17     -13.895  -9.029   5.382  1.00 73.73           S  
ATOM    235  HG  CYS A  17     -14.497 -10.128   4.919  1.00 73.73           H  
ATOM    236  N   GLU A  18      -9.806  -9.620   8.339  1.00 85.52           N  
ATOM    237  H   GLU A  18      -9.340  -9.294   7.504  1.00 85.52           H  
ATOM    238  CA  GLU A  18      -9.009 -10.278   9.369  1.00 85.52           C  
ATOM    239  HA  GLU A  18      -9.595 -11.102   9.775  1.00 85.52           H  
ATOM    240  C   GLU A  18      -8.626  -9.348  10.533  1.00 85.52           C  
ATOM    241  CB  GLU A  18      -7.719 -10.866   8.791  1.00 85.52           C  
ATOM    242  HB2 GLU A  18      -7.218 -11.325   9.643  1.00 85.52           H  
ATOM    243  HB3 GLU A  18      -7.081 -10.059   8.429  1.00 85.52           H  
ATOM    244  O   GLU A  18      -7.994  -8.307  10.341  1.00 85.52           O  
ATOM    245  CG  GLU A  18      -7.852 -11.927   7.684  1.00 85.52           C  
ATOM    246  HG2 GLU A  18      -8.287 -11.484   6.788  1.00 85.52           H  
ATOM    247  HG3 GLU A  18      -8.502 -12.727   8.037  1.00 85.52           H  
ATOM    248  CD  GLU A  18      -6.462 -12.508   7.385  1.00 85.52           C  
ATOM    249  OE1 GLU A  18      -6.018 -12.689   6.232  1.00 85.52           O  
ATOM    250  OE2 GLU A  18      -5.746 -12.784   8.379  1.00 85.52           O  
ATOM    251  N   ASP A  19      -8.847  -9.806  11.770  1.00 89.15           N  
ATOM    252  H   ASP A  19      -9.468 -10.594  11.881  1.00 89.15           H  
ATOM    253  CA  ASP A  19      -8.510  -9.048  12.989  1.00 89.15           C  
ATOM    254  HA  ASP A  19      -9.072  -8.114  12.993  1.00 89.15           H  
ATOM    255  C   ASP A  19      -7.027  -8.680  13.099  1.00 89.15           C  
ATOM    256  CB  ASP A  19      -8.904  -9.860  14.230  1.00 89.15           C  
ATOM    257  HB2 ASP A  19      -8.373 -10.813  14.227  1.00 89.15           H  
ATOM    258  HB3 ASP A  19      -8.612  -9.299  15.117  1.00 89.15           H  
ATOM    259  O   ASP A  19      -6.680  -7.628  13.631  1.00 89.15           O  
ATOM    260  CG  ASP A  19     -10.405 -10.096  14.308  1.00 89.15           C  
ATOM    261  OD1 ASP A  19     -11.156  -9.180  13.911  1.00 89.15           O  
ATOM    262  OD2 ASP A  19     -10.821 -11.210  14.675  1.00 89.15           O  
ATOM    263  N   ARG A  20      -6.128  -9.504  12.542  1.00 91.11           N  
ATOM    264  H   ARG A  20      -6.489 -10.322  12.073  1.00 91.11           H  
ATOM    265  CA  ARG A  20      -4.684  -9.218  12.561  1.00 91.11           C  
ATOM    266  HA  ARG A  20      -4.376  -9.098  13.599  1.00 91.11           H  
ATOM    267  C   ARG A  20      -4.331  -7.887  11.894  1.00 91.11           C  
ATOM    268  CB  ARG A  20      -3.866 -10.365  11.950  1.00 91.11           C  
ATOM    269  HB2 ARG A  20      -4.106 -11.295  12.466  1.00 91.11           H  
ATOM    270  HB3 ARG A  20      -2.812 -10.148  12.122  1.00 91.11           H  
ATOM    271  O   ARG A  20      -3.337  -7.283  12.274  1.00 91.11           O  
ATOM    272  CG  ARG A  20      -4.095 -10.541  10.442  1.00 91.11           C  
ATOM    273  HG2 ARG A  20      -4.007  -9.588   9.921  1.00 91.11           H  
ATOM    274  HG3 ARG A  20      -5.096 -10.939  10.277  1.00 91.11           H  
ATOM    275  CD  ARG A  20      -3.061 -11.482   9.833  1.00 91.11           C  
ATOM    276  HD2 ARG A  20      -2.069 -11.058   9.993  1.00 91.11           H  
ATOM    277  HD3 ARG A  20      -3.121 -12.453  10.325  1.00 91.11           H  
ATOM    278  NE  ARG A  20      -3.328 -11.641   8.399  1.00 91.11           N  
ATOM    279  HE  ARG A  20      -4.301 -11.742   8.149  1.00 91.11           H  
ATOM    280  NH1 ARG A  20      -1.215 -12.003   7.634  1.00 91.11           N  
ATOM    281 HH11 ARG A  20      -0.845 -11.835   8.559  1.00 91.11           H  
ATOM    282 HH12 ARG A  20      -0.585 -12.162   6.861  1.00 91.11           H  
ATOM    283  NH2 ARG A  20      -2.952 -12.008   6.207  1.00 91.11           N  
ATOM    284 HH21 ARG A  20      -2.323 -12.090   5.421  1.00 91.11           H  
ATOM    285 HH22 ARG A  20      -3.951 -12.044   6.063  1.00 91.11           H  
ATOM    286  CZ  ARG A  20      -2.492 -11.873   7.416  1.00 91.11           C  
ATOM    287  N   ILE A  21      -5.109  -7.440  10.903  1.00 89.56           N  
ATOM    288  H   ILE A  21      -5.970  -7.925  10.698  1.00 89.56           H  
ATOM    289  CA  ILE A  21      -4.858  -6.154  10.244  1.00 89.56           C  
ATOM    290  HA  ILE A  21      -3.801  -6.082   9.985  1.00 89.56           H  
ATOM    291  C   ILE A  21      -5.154  -5.023  11.216  1.00 89.56           C  
ATOM    292  CB  ILE A  21      -5.688  -6.008   8.952  1.00 89.56           C  
ATOM    293  HB  ILE A  21      -6.749  -6.098   9.185  1.00 89.56           H  
ATOM    294  O   ILE A  21      -4.360  -4.094  11.348  1.00 89.56           O  
ATOM    295  CG1 ILE A  21      -5.295  -7.156   7.998  1.00 89.56           C  
ATOM    296 HG12 ILE A  21      -5.810  -8.063   8.315  1.00 89.56           H  
ATOM    297 HG13 ILE A  21      -4.222  -7.334   8.069  1.00 89.56           H  
ATOM    298  CG2 ILE A  21      -5.454  -4.614   8.333  1.00 89.56           C  
ATOM    299 HG21 ILE A  21      -5.761  -3.828   9.022  1.00 89.56           H  
ATOM    300 HG22 ILE A  21      -4.397  -4.494   8.095  1.00 89.56           H  
ATOM    301 HG23 ILE A  21      -6.057  -4.487   7.435  1.00 89.56           H  
ATOM    302  CD1 ILE A  21      -5.628  -6.904   6.531  1.00 89.56           C  
ATOM    303 HD11 ILE A  21      -5.449  -7.822   5.970  1.00 89.56           H  
ATOM    304 HD12 ILE A  21      -6.670  -6.600   6.439  1.00 89.56           H  
ATOM    305 HD13 ILE A  21      -4.982  -6.128   6.121  1.00 89.56           H  
ATOM    306  N   PHE A  22      -6.270  -5.132  11.928  1.00 90.33           N  
ATOM    307  H   PHE A  22      -6.854  -5.947  11.809  1.00 90.33           H  
ATOM    308  CA  PHE A  22      -6.664  -4.157  12.927  1.00 90.33           C  
ATOM    309  HA  PHE A  22      -6.636  -3.163  12.480  1.00 90.33           H  
ATOM    310  C   PHE A  22      -5.708  -4.135  14.125  1.00 90.33           C  
ATOM    311  CB  PHE A  22      -8.102  -4.453  13.320  1.00 90.33           C  
ATOM    312  HB2 PHE A  22      -8.190  -5.481  13.670  1.00 90.33           H  
ATOM    313  HB3 PHE A  22      -8.722  -4.339  12.431  1.00 90.33           H  
ATOM    314  O   PHE A  22      -5.282  -3.060  14.537  1.00 90.33           O  
ATOM    315  CG  PHE A  22      -8.609  -3.514  14.379  1.00 90.33           C  
ATOM    316  CD1 PHE A  22      -8.827  -3.995  15.681  1.00 90.33           C  
ATOM    317  HD1 PHE A  22      -8.661  -5.035  15.920  1.00 90.33           H  
ATOM    318  CD2 PHE A  22      -8.825  -2.159  14.067  1.00 90.33           C  
ATOM    319  HD2 PHE A  22      -8.663  -1.797  13.062  1.00 90.33           H  
ATOM    320  CE1 PHE A  22      -9.243  -3.111  16.681  1.00 90.33           C  
ATOM    321  HE1 PHE A  22      -9.394  -3.464  17.691  1.00 90.33           H  
ATOM    322  CE2 PHE A  22      -9.228  -1.270  15.075  1.00 90.33           C  
ATOM    323  HE2 PHE A  22      -9.364  -0.220  14.864  1.00 90.33           H  
ATOM    324  CZ  PHE A  22      -9.411  -1.754  16.380  1.00 90.33           C  
ATOM    325  HZ  PHE A  22      -9.639  -1.080  17.193  1.00 90.33           H  
ATOM    326  N   TYR A  23      -5.259  -5.292  14.619  1.00 92.44           N  
ATOM    327  H   TYR A  23      -5.684  -6.154  14.307  1.00 92.44           H  
ATOM    328  CA  TYR A  23      -4.243  -5.330  15.676  1.00 92.44           C  
ATOM    329  HA  TYR A  23      -4.598  -4.722  16.509  1.00 92.44           H  
ATOM    330  C   TYR A  23      -2.914  -4.700  15.241  1.00 92.44           C  
ATOM    331  CB  TYR A  23      -4.042  -6.767  16.170  1.00 92.44           C  
ATOM    332  HB2 TYR A  23      -3.729  -7.385  15.329  1.00 92.44           H  
ATOM    333  HB3 TYR A  23      -3.232  -6.769  16.900  1.00 92.44           H  
ATOM    334  O   TYR A  23      -2.331  -3.931  16.002  1.00 92.44           O  
ATOM    335  CG  TYR A  23      -5.260  -7.384  16.834  1.00 92.44           C  
ATOM    336  CD1 TYR A  23      -5.960  -6.676  17.833  1.00 92.44           C  
ATOM    337  HD1 TYR A  23      -5.636  -5.692  18.138  1.00 92.44           H  
ATOM    338  CD2 TYR A  23      -5.681  -8.679  16.473  1.00 92.44           C  
ATOM    339  HD2 TYR A  23      -5.142  -9.233  15.719  1.00 92.44           H  
ATOM    340  CE1 TYR A  23      -7.094  -7.242  18.444  1.00 92.44           C  
ATOM    341  HE1 TYR A  23      -7.636  -6.687  19.196  1.00 92.44           H  
ATOM    342  CE2 TYR A  23      -6.803  -9.256  17.096  1.00 92.44           C  
ATOM    343  HE2 TYR A  23      -7.141 -10.247  16.830  1.00 92.44           H  
ATOM    344  OH  TYR A  23      -8.609  -9.092  18.655  1.00 92.44           O  
ATOM    345  HH  TYR A  23      -9.042  -8.484  19.259  1.00 92.44           H  
ATOM    346  CZ  TYR A  23      -7.519  -8.534  18.072  1.00 92.44           C  
ATOM    347  N   ASN A  24      -2.470  -4.934  14.000  1.00 91.98           N  
ATOM    348  H   ASN A  24      -2.952  -5.609  13.424  1.00 91.98           H  
ATOM    349  CA  ASN A  24      -1.282  -4.263  13.467  1.00 91.98           C  
ATOM    350  HA  ASN A  24      -0.442  -4.433  14.141  1.00 91.98           H  
ATOM    351  C   ASN A  24      -1.479  -2.740  13.359  1.00 91.98           C  
ATOM    352  CB  ASN A  24      -0.937  -4.831  12.083  1.00 91.98           C  
ATOM    353  HB2 ASN A  24      -1.813  -4.767  11.437  1.00 91.98           H  
ATOM    354  HB3 ASN A  24      -0.150  -4.219  11.644  1.00 91.98           H  
ATOM    355  O   ASN A  24      -0.543  -1.985  13.604  1.00 91.98           O  
ATOM    356  CG  ASN A  24      -0.430  -6.258  12.084  1.00 91.98           C  
ATOM    357  ND2 ASN A  24      -0.416  -6.870  10.925  1.00 91.98           N  
ATOM    358 HD21 ASN A  24      -0.154  -7.845  10.974  1.00 91.98           H  
ATOM    359 HD22 ASN A  24      -0.846  -6.400  10.142  1.00 91.98           H  
ATOM    360  OD1 ASN A  24      -0.028  -6.853  13.065  1.00 91.98           O  
ATOM    361  N   ILE A  25      -2.679  -2.273  12.993  1.00 91.93           N  
ATOM    362  H   ILE A  25      -3.410  -2.942  12.795  1.00 91.93           H  
ATOM    363  CA  ILE A  25      -3.022  -0.841  12.992  1.00 91.93           C  
ATOM    364  HA  ILE A  25      -2.314  -0.309  12.356  1.00 91.93           H  
ATOM    365  C   ILE A  25      -2.851  -0.260  14.399  1.00 91.93           C  
ATOM    366  CB  ILE A  25      -4.447  -0.624  12.427  1.00 91.93           C  
ATOM    367  HB  ILE A  25      -5.089  -1.419  12.807  1.00 91.93           H  
ATOM    368  O   ILE A  25      -2.142   0.734  14.538  1.00 91.93           O  
ATOM    369  CG1 ILE A  25      -4.427  -0.739  10.888  1.00 91.93           C  
ATOM    370 HG12 ILE A  25      -3.904  -1.651  10.599  1.00 91.93           H  
ATOM    371 HG13 ILE A  25      -3.884   0.108  10.467  1.00 91.93           H  
ATOM    372  CG2 ILE A  25      -5.111   0.700  12.849  1.00 91.93           C  
ATOM    373 HG21 ILE A  25      -5.049   0.867  13.925  1.00 91.93           H  
ATOM    374 HG22 ILE A  25      -6.176   0.659  12.622  1.00 91.93           H  
ATOM    375 HG23 ILE A  25      -4.664   1.545  12.325  1.00 91.93           H  
ATOM    376  CD1 ILE A  25      -5.834  -0.785  10.276  1.00 91.93           C  
ATOM    377 HD11 ILE A  25      -6.417  -1.583  10.736  1.00 91.93           H  
ATOM    378 HD12 ILE A  25      -6.346   0.168  10.412  1.00 91.93           H  
ATOM    379 HD13 ILE A  25      -5.763  -0.976   9.205  1.00 91.93           H  
ATOM    380  N   LEU A  26      -3.442  -0.886  15.422  1.00 94.05           N  
ATOM    381  H   LEU A  26      -4.006  -1.701  15.227  1.00 94.05           H  
ATOM    382  CA  LEU A  26      -3.362  -0.416  16.810  1.00 94.05           C  
ATOM    383  HA  LEU A  26      -3.692   0.622  16.857  1.00 94.05           H  
ATOM    384  C   LEU A  26      -1.928  -0.435  17.363  1.00 94.05           C  
ATOM    385  CB  LEU A  26      -4.277  -1.271  17.704  1.00 94.05           C  
ATOM    386  HB2 LEU A  26      -4.094  -0.971  18.736  1.00 94.05           H  
ATOM    387  HB3 LEU A  26      -3.982  -2.316  17.610  1.00 94.05           H  
ATOM    388  O   LEU A  26      -1.541   0.458  18.109  1.00 94.05           O  
ATOM    389  CG  LEU A  26      -5.792  -1.161  17.446  1.00 94.05           C  
ATOM    390  HG  LEU A  26      -6.032  -1.555  16.458  1.00 94.05           H  
ATOM    391  CD1 LEU A  26      -6.513  -2.004  18.499  1.00 94.05           C  
ATOM    392 HD11 LEU A  26      -6.221  -1.685  19.500  1.00 94.05           H  
ATOM    393 HD12 LEU A  26      -7.591  -1.875  18.414  1.00 94.05           H  
ATOM    394 HD13 LEU A  26      -6.266  -3.057  18.363  1.00 94.05           H  
ATOM    395  CD2 LEU A  26      -6.310   0.274  17.528  1.00 94.05           C  
ATOM    396 HD21 LEU A  26      -7.395   0.283  17.429  1.00 94.05           H  
ATOM    397 HD22 LEU A  26      -6.036   0.719  18.485  1.00 94.05           H  
ATOM    398 HD23 LEU A  26      -5.882   0.874  16.725  1.00 94.05           H  
ATOM    399  N   GLU A  27      -1.108  -1.417  16.978  1.00 93.87           N  
ATOM    400  H   GLU A  27      -1.491  -2.183  16.443  1.00 93.87           H  
ATOM    401  CA  GLU A  27       0.305  -1.472  17.382  1.00 93.87           C  
ATOM    402  HA  GLU A  27       0.365  -1.351  18.463  1.00 93.87           H  
ATOM    403  C   GLU A  27       1.139  -0.347  16.738  1.00 93.87           C  
ATOM    404  CB  GLU A  27       0.879  -2.851  17.005  1.00 93.87           C  
ATOM    405  HB2 GLU A  27       0.198  -3.628  17.351  1.00 93.87           H  
ATOM    406  HB3 GLU A  27       0.960  -2.918  15.920  1.00 93.87           H  
ATOM    407  O   GLU A  27       2.096   0.165  17.327  1.00 93.87           O  
ATOM    408  CG  GLU A  27       2.260  -3.097  17.638  1.00 93.87           C  
ATOM    409  HG2 GLU A  27       2.143  -3.179  18.718  1.00 93.87           H  
ATOM    410  HG3 GLU A  27       2.905  -2.241  17.440  1.00 93.87           H  
ATOM    411  CD  GLU A  27       2.975  -4.349  17.105  1.00 93.87           C  
ATOM    412  OE1 GLU A  27       4.230  -4.305  17.055  1.00 93.87           O  
ATOM    413  OE2 GLU A  27       2.295  -5.332  16.740  1.00 93.87           O  
ATOM    414  N   ILE A  28       0.799   0.036  15.505  1.00 93.09           N  
ATOM    415  H   ILE A  28       0.004  -0.420  15.081  1.00 93.09           H  
ATOM    416  CA  ILE A  28       1.597   0.958  14.694  1.00 93.09           C  
ATOM    417  HA  ILE A  28       2.627   0.931  15.049  1.00 93.09           H  
ATOM    418  C   ILE A  28       1.138   2.415  14.847  1.00 93.09           C  
ATOM    419  CB  ILE A  28       1.605   0.466  13.229  1.00 93.09           C  
ATOM    420  HB  ILE A  28       0.573   0.310  12.913  1.00 93.09           H  
ATOM    421  O   ILE A  28       1.983   3.312  14.790  1.00 93.09           O  
ATOM    422  CG1 ILE A  28       2.383  -0.864  13.102  1.00 93.09           C  
ATOM    423 HG12 ILE A  28       2.020  -1.573  13.845  1.00 93.09           H  
ATOM    424 HG13 ILE A  28       3.439  -0.690  13.307  1.00 93.09           H  
ATOM    425  CG2 ILE A  28       2.228   1.511  12.297  1.00 93.09           C  
ATOM    426 HG21 ILE A  28       2.214   1.169  11.262  1.00 93.09           H  
ATOM    427 HG22 ILE A  28       3.251   1.735  12.599  1.00 93.09           H  
ATOM    428 HG23 ILE A  28       1.622   2.415  12.354  1.00 93.09           H  
ATOM    429  CD1 ILE A  28       2.244  -1.533  11.728  1.00 93.09           C  
ATOM    430 HD11 ILE A  28       1.192  -1.614  11.454  1.00 93.09           H  
ATOM    431 HD12 ILE A  28       2.782  -0.969  10.966  1.00 93.09           H  
ATOM    432 HD13 ILE A  28       2.670  -2.535  11.781  1.00 93.09           H  
ATOM    433  N   GLU A  29      -0.156   2.682  15.054  1.00 94.44           N  
ATOM    434  H   GLU A  29      -0.807   1.913  15.124  1.00 94.44           H  
ATOM    435  CA  GLU A  29      -0.698   4.047  15.125  1.00 94.44           C  
ATOM    436  HA  GLU A  29      -0.525   4.497  14.147  1.00 94.44           H  
ATOM    437  C   GLU A  29       0.003   4.985  16.126  1.00 94.44           C  
ATOM    438  CB  GLU A  29      -2.225   4.065  15.319  1.00 94.44           C  
ATOM    439  HB2 GLU A  29      -2.557   5.082  15.111  1.00 94.44           H  
ATOM    440  HB3 GLU A  29      -2.682   3.410  14.577  1.00 94.44           H  
ATOM    441  O   GLU A  29       0.186   6.154  15.768  1.00 94.44           O  
ATOM    442  CG  GLU A  29      -2.732   3.666  16.715  1.00 94.44           C  
ATOM    443  HG2 GLU A  29      -2.488   2.616  16.880  1.00 94.44           H  
ATOM    444  HG3 GLU A  29      -2.238   4.278  17.469  1.00 94.44           H  
ATOM    445  CD  GLU A  29      -4.242   3.845  16.878  1.00 94.44           C  
ATOM    446  OE1 GLU A  29      -4.782   3.472  17.939  1.00 94.44           O  
ATOM    447  OE2 GLU A  29      -4.894   4.389  15.959  1.00 94.44           O  
ATOM    448  N   PRO A  30       0.515   4.535  17.300  1.00 94.41           N  
ATOM    449  CA  PRO A  30       1.206   5.424  18.233  1.00 94.41           C  
ATOM    450  HA  PRO A  30       0.506   6.199  18.547  1.00 94.41           H  
ATOM    451  C   PRO A  30       2.456   6.082  17.636  1.00 94.41           C  
ATOM    452  CB  PRO A  30       1.555   4.565  19.454  1.00 94.41           C  
ATOM    453  HB2 PRO A  30       1.490   5.138  20.379  1.00 94.41           H  
ATOM    454  HB3 PRO A  30       2.550   4.134  19.342  1.00 94.41           H  
ATOM    455  O   PRO A  30       2.882   7.140  18.092  1.00 94.41           O  
ATOM    456  CG  PRO A  30       0.515   3.449  19.410  1.00 94.41           C  
ATOM    457  HG2 PRO A  30       0.848   2.554  19.936  1.00 94.41           H  
ATOM    458  HG3 PRO A  30      -0.437   3.804  19.804  1.00 94.41           H  
ATOM    459  CD  PRO A  30       0.400   3.214  17.912  1.00 94.41           C  
ATOM    460  HD2 PRO A  30       1.231   2.589  17.583  1.00 94.41           H  
ATOM    461  HD3 PRO A  30      -0.543   2.715  17.688  1.00 94.41           H  
ATOM    462  N   ARG A  31       3.041   5.489  16.584  1.00 92.82           N  
ATOM    463  H   ARG A  31       2.590   4.667  16.209  1.00 92.82           H  
ATOM    464  CA  ARG A  31       4.218   6.025  15.878  1.00 92.82           C  
ATOM    465  HA  ARG A  31       4.953   6.348  16.616  1.00 92.82           H  
ATOM    466  C   ARG A  31       3.904   7.261  15.029  1.00 92.82           C  
ATOM    467  CB  ARG A  31       4.832   4.939  14.982  1.00 92.82           C  
ATOM    468  HB2 ARG A  31       5.730   5.341  14.513  1.00 92.82           H  
ATOM    469  HB3 ARG A  31       4.124   4.696  14.189  1.00 92.82           H  
ATOM    470  O   ARG A  31       4.834   7.930  14.580  1.00 92.82           O  
ATOM    471  CG  ARG A  31       5.207   3.656  15.737  1.00 92.82           C  
ATOM    472  HG2 ARG A  31       5.937   3.887  16.513  1.00 92.82           H  
ATOM    473  HG3 ARG A  31       4.321   3.223  16.200  1.00 92.82           H  
ATOM    474  CD  ARG A  31       5.795   2.639  14.756  1.00 92.82           C  
ATOM    475  HD2 ARG A  31       6.739   3.019  14.366  1.00 92.82           H  
ATOM    476  HD3 ARG A  31       5.097   2.519  13.928  1.00 92.82           H  
ATOM    477  NE  ARG A  31       6.003   1.334  15.404  1.00 92.82           N  
ATOM    478  HE  ARG A  31       5.693   1.248  16.361  1.00 92.82           H  
ATOM    479  NH1 ARG A  31       6.673   0.179  13.527  1.00 92.82           N  
ATOM    480 HH11 ARG A  31       6.803  -0.709  13.065  1.00 92.82           H  
ATOM    481 HH12 ARG A  31       6.538   0.997  12.950  1.00 92.82           H  
ATOM    482  NH2 ARG A  31       6.373  -0.904  15.467  1.00 92.82           N  
ATOM    483 HH21 ARG A  31       5.958  -0.939  16.388  1.00 92.82           H  
ATOM    484 HH22 ARG A  31       6.472  -1.789  14.991  1.00 92.82           H  
ATOM    485  CZ  ARG A  31       6.357   0.215  14.797  1.00 92.82           C  
ATOM    486  N   PHE A  32       2.624   7.537  14.780  1.00 93.72           N  
ATOM    487  H   PHE A  32       1.923   6.931  15.184  1.00 93.72           H  
ATOM    488  CA  PHE A  32       2.150   8.609  13.902  1.00 93.72           C  
ATOM    489  HA  PHE A  32       3.009   9.122  13.470  1.00 93.72           H  
ATOM    490  C   PHE A  32       1.355   9.696  14.630  1.00 93.72           C  
ATOM    491  CB  PHE A  32       1.342   7.992  12.752  1.00 93.72           C  
ATOM    492  HB2 PHE A  32       0.472   7.480  13.164  1.00 93.72           H  
ATOM    493  HB3 PHE A  32       0.976   8.787  12.103  1.00 93.72           H  
ATOM    494  O   PHE A  32       0.867  10.615  13.969  1.00 93.72           O  
ATOM    495  CG  PHE A  32       2.145   7.032  11.901  1.00 93.72           C  
ATOM    496  CD1 PHE A  32       3.218   7.521  11.136  1.00 93.72           C  
ATOM    497  HD1 PHE A  32       3.450   8.575  11.168  1.00 93.72           H  
ATOM    498  CD2 PHE A  32       1.839   5.660  11.873  1.00 93.72           C  
ATOM    499  HD2 PHE A  32       1.028   5.271  12.470  1.00 93.72           H  
ATOM    500  CE1 PHE A  32       3.987   6.651  10.347  1.00 93.72           C  
ATOM    501  HE1 PHE A  32       4.806   7.031   9.753  1.00 93.72           H  
ATOM    502  CE2 PHE A  32       2.592   4.800  11.053  1.00 93.72           C  
ATOM    503  HE2 PHE A  32       2.345   3.752  10.970  1.00 93.72           H  
ATOM    504  CZ  PHE A  32       3.671   5.286  10.303  1.00 93.72           C  
ATOM    505  HZ  PHE A  32       4.247   4.616   9.682  1.00 93.72           H  
ATOM    506  N   LEU A  33       1.248   9.604  15.961  1.00 94.78           N  
ATOM    507  H   LEU A  33       1.692   8.828  16.430  1.00 94.78           H  
ATOM    508  CA  LEU A  33       0.599  10.614  16.791  1.00 94.78           C  
ATOM    509  HA  LEU A  33      -0.420  10.755  16.431  1.00 94.78           H  
ATOM    510  C   LEU A  33       1.308  11.964  16.678  1.00 94.78           C  
ATOM    511  CB  LEU A  33       0.559  10.159  18.260  1.00 94.78           C  
ATOM    512  HB2 LEU A  33       0.224  10.994  18.876  1.00 94.78           H  
ATOM    513  HB3 LEU A  33       1.572   9.902  18.571  1.00 94.78           H  
ATOM    514  O   LEU A  33       2.539  12.044  16.616  1.00 94.78           O  
ATOM    515  CG  LEU A  33      -0.367   8.964  18.525  1.00 94.78           C  
ATOM    516  HG  LEU A  33      -0.078   8.137  17.877  1.00 94.78           H  
ATOM    517  CD1 LEU A  33      -0.233   8.520  19.983  1.00 94.78           C  
ATOM    518 HD11 LEU A  33      -0.539   9.329  20.647  1.00 94.78           H  
ATOM    519 HD12 LEU A  33      -0.864   7.649  20.163  1.00 94.78           H  
ATOM    520 HD13 LEU A  33       0.803   8.253  20.190  1.00 94.78           H  
ATOM    521  CD2 LEU A  33      -1.835   9.291  18.265  1.00 94.78           C  
ATOM    522 HD21 LEU A  33      -2.444   8.446  18.585  1.00 94.78           H  
ATOM    523 HD22 LEU A  33      -2.008   9.460  17.203  1.00 94.78           H  
ATOM    524 HD23 LEU A  33      -2.133  10.179  18.824  1.00 94.78           H  
ATOM    525  N   THR A  34       0.505  13.023  16.682  1.00 95.45           N  
ATOM    526  H   THR A  34      -0.492  12.874  16.746  1.00 95.45           H  
ATOM    527  CA  THR A  34       0.968  14.410  16.668  1.00 95.45           C  
ATOM    528  HA  THR A  34       2.058  14.392  16.694  1.00 95.45           H  
ATOM    529  C   THR A  34       0.513  15.154  17.922  1.00 95.45           C  
ATOM    530  CB  THR A  34       0.569  15.127  15.370  1.00 95.45           C  
ATOM    531  HB  THR A  34       0.960  16.144  15.385  1.00 95.45           H  
ATOM    532  O   THR A  34      -0.078  14.556  18.817  1.00 95.45           O  
ATOM    533  CG2 THR A  34       1.153  14.402  14.158  1.00 95.45           C  
ATOM    534 HG21 THR A  34       2.232  14.304  14.278  1.00 95.45           H  
ATOM    535 HG22 THR A  34       0.940  14.971  13.252  1.00 95.45           H  
ATOM    536 HG23 THR A  34       0.706  13.414  14.055  1.00 95.45           H  
ATOM    537  OG1 THR A  34      -0.823  15.168  15.201  1.00 95.45           O  
ATOM    538  HG1 THR A  34      -1.236  15.702  15.883  1.00 95.45           H  
ATOM    539  N   SER A  35       0.817  16.449  18.025  1.00 93.83           N  
ATOM    540  H   SER A  35       1.281  16.921  17.263  1.00 93.83           H  
ATOM    541  CA  SER A  35       0.353  17.281  19.138  1.00 93.83           C  
ATOM    542  HA  SER A  35      -0.563  16.859  19.554  1.00 93.83           H  
ATOM    543  C   SER A  35       0.055  18.700  18.673  1.00 93.83           C  
ATOM    544  CB  SER A  35       1.404  17.318  20.248  1.00 93.83           C  
ATOM    545  HB2 SER A  35       2.303  17.820  19.891  1.00 93.83           H  
ATOM    546  HB3 SER A  35       1.651  16.301  20.551  1.00 93.83           H  
ATOM    547  O   SER A  35       0.885  19.316  18.003  1.00 93.83           O  
ATOM    548  OG  SER A  35       0.879  18.019  21.354  1.00 93.83           O  
ATOM    549  HG  SER A  35       1.522  18.648  21.691  1.00 93.83           H  
ATOM    550  N   ASP A  36      -1.083  19.250  19.090  1.00 92.77           N  
ATOM    551  H   ASP A  36      -1.732  18.687  19.622  1.00 92.77           H  
ATOM    552  CA  ASP A  36      -1.429  20.659  18.903  1.00 92.77           C  
ATOM    553  HA  ASP A  36      -1.111  20.951  17.902  1.00 92.77           H  
ATOM    554  C   ASP A  36      -0.690  21.575  19.897  1.00 92.77           C  
ATOM    555  CB  ASP A  36      -2.956  20.837  18.969  1.00 92.77           C  
ATOM    556  HB2 ASP A  36      -3.440  20.052  18.388  1.00 92.77           H  
ATOM    557  HB3 ASP A  36      -3.205  21.790  18.502  1.00 92.77           H  
ATOM    558  O   ASP A  36      -0.593  22.783  19.679  1.00 92.77           O  
ATOM    559  CG  ASP A  36      -3.511  20.824  20.397  1.00 92.77           C  
ATOM    560  OD1 ASP A  36      -3.112  19.923  21.166  1.00 92.77           O  
ATOM    561  OD2 ASP A  36      -4.314  21.737  20.708  1.00 92.77           O  
ATOM    562  N   SER A  37      -0.071  21.013  20.942  1.00 93.62           N  
ATOM    563  H   SER A  37      -0.235  20.029  21.098  1.00 93.62           H  
ATOM    564  CA  SER A  37       0.688  21.778  21.943  1.00 93.62           C  
ATOM    565  HA  SER A  37       0.031  22.563  22.317  1.00 93.62           H  
ATOM    566  C   SER A  37       1.937  22.478  21.393  1.00 93.62           C  
ATOM    567  CB  SER A  37       1.068  20.890  23.131  1.00 93.62           C  
ATOM    568  HB2 SER A  37       1.416  21.528  23.943  1.00 93.62           H  
ATOM    569  HB3 SER A  37       0.185  20.349  23.471  1.00 93.62           H  
ATOM    570  O   SER A  37       2.535  23.302  22.089  1.00 93.62           O  
ATOM    571  OG  SER A  37       2.097  19.968  22.801  1.00 93.62           O  
ATOM    572  HG  SER A  37       2.344  19.515  23.610  1.00 93.62           H  
ATOM    573  N   VAL A  38       2.337  22.184  20.149  1.00 95.32           N  
ATOM    574  H   VAL A  38       1.795  21.502  19.639  1.00 95.32           H  
ATOM    575  CA  VAL A  38       3.466  22.839  19.471  1.00 95.32           C  
ATOM    576  HA  VAL A  38       4.335  22.788  20.126  1.00 95.32           H  
ATOM    577  C   VAL A  38       3.210  24.316  19.182  1.00 95.32           C  
ATOM    578  CB  VAL A  38       3.831  22.135  18.151  1.00 95.32           C  
ATOM    579  HB  VAL A  38       4.693  22.648  17.727  1.00 95.32           H  
ATOM    580  O   VAL A  38       4.165  25.092  19.105  1.00 95.32           O  
ATOM    581  CG1 VAL A  38       4.252  20.691  18.401  1.00 95.32           C  
ATOM    582 HG11 VAL A  38       3.413  20.105  18.777  1.00 95.32           H  
ATOM    583 HG12 VAL A  38       4.585  20.266  17.455  1.00 95.32           H  
ATOM    584 HG13 VAL A  38       5.073  20.661  19.117  1.00 95.32           H  
ATOM    585  CG2 VAL A  38       2.713  22.155  17.097  1.00 95.32           C  
ATOM    586 HG21 VAL A  38       1.787  21.751  17.506  1.00 95.32           H  
ATOM    587 HG22 VAL A  38       3.003  21.552  16.238  1.00 95.32           H  
ATOM    588 HG23 VAL A  38       2.535  23.173  16.751  1.00 95.32           H  
ATOM    589  N   PHE A  39       1.947  24.718  19.005  1.00 94.80           N  
ATOM    590  H   PHE A  39       1.202  24.051  19.145  1.00 94.80           H  
ATOM    591  CA  PHE A  39       1.588  26.094  18.665  1.00 94.80           C  
ATOM    592  HA  PHE A  39       2.244  26.435  17.864  1.00 94.80           H  
ATOM    593  C   PHE A  39       1.805  27.020  19.862  1.00 94.80           C  
ATOM    594  CB  PHE A  39       0.145  26.158  18.144  1.00 94.80           C  
ATOM    595  HB2 PHE A  39      -0.103  27.200  17.943  1.00 94.80           H  
ATOM    596  HB3 PHE A  39      -0.528  25.801  18.924  1.00 94.80           H  
ATOM    597  O   PHE A  39       1.291  26.778  20.951  1.00 94.80           O  
ATOM    598  CG  PHE A  39      -0.076  25.357  16.874  1.00 94.80           C  
ATOM    599  CD1 PHE A  39       0.575  25.732  15.684  1.00 94.80           C  
ATOM    600  HD1 PHE A  39       1.196  26.616  15.662  1.00 94.80           H  
ATOM    601  CD2 PHE A  39      -0.888  24.209  16.888  1.00 94.80           C  
ATOM    602  HD2 PHE A  39      -1.422  23.929  17.784  1.00 94.80           H  
ATOM    603  CE1 PHE A  39       0.463  24.931  14.536  1.00 94.80           C  
ATOM    604  HE1 PHE A  39       0.990  25.204  13.633  1.00 94.80           H  
ATOM    605  CE2 PHE A  39      -0.977  23.391  15.750  1.00 94.80           C  
ATOM    606  HE2 PHE A  39      -1.545  22.474  15.788  1.00 94.80           H  
ATOM    607  CZ  PHE A  39      -0.284  23.741  14.581  1.00 94.80           C  
ATOM    608  HZ  PHE A  39      -0.304  23.081  13.727  1.00 94.80           H  
ATOM    609  N   GLY A  40       2.577  28.090  19.664  1.00 89.28           N  
ATOM    610  H   GLY A  40       3.001  28.226  18.758  1.00 89.28           H  
ATOM    611  CA  GLY A  40       2.970  29.012  20.733  1.00 89.28           C  
ATOM    612  HA2 GLY A  40       2.104  29.228  21.359  1.00 89.28           H  
ATOM    613  HA3 GLY A  40       3.308  29.943  20.280  1.00 89.28           H  
ATOM    614  C   GLY A  40       4.094  28.501  21.645  1.00 89.28           C  
ATOM    615  O   GLY A  40       4.528  29.243  22.522  1.00 89.28           O  
ATOM    616  N   THR A  41       4.596  27.278  21.440  1.00 94.09           N  
ATOM    617  H   THR A  41       4.178  26.703  20.723  1.00 94.09           H  
ATOM    618  CA  THR A  41       5.748  26.727  22.173  1.00 94.09           C  
ATOM    619  HA  THR A  41       6.078  27.457  22.912  1.00 94.09           H  
ATOM    620  C   THR A  41       6.936  26.540  21.229  1.00 94.09           C  
ATOM    621  CB  THR A  41       5.392  25.449  22.962  1.00 94.09           C  
ATOM    622  HB  THR A  41       6.288  25.119  23.489  1.00 94.09           H  
ATOM    623  O   THR A  41       7.739  27.454  21.037  1.00 94.09           O  
ATOM    624  CG2 THR A  41       4.292  25.670  23.993  1.00 94.09           C  
ATOM    625 HG21 THR A  41       4.578  26.476  24.670  1.00 94.09           H  
ATOM    626 HG22 THR A  41       3.358  25.936  23.498  1.00 94.09           H  
ATOM    627 HG23 THR A  41       4.142  24.757  24.569  1.00 94.09           H  
ATOM    628  OG1 THR A  41       4.972  24.407  22.111  1.00 94.09           O  
ATOM    629  HG1 THR A  41       4.056  24.190  22.296  1.00 94.09           H  
ATOM    630  N   PHE A  42       7.037  25.375  20.591  1.00 94.27           N  
ATOM    631  H   PHE A  42       6.324  24.687  20.786  1.00 94.27           H  
ATOM    632  CA  PHE A  42       8.053  25.076  19.595  1.00 94.27           C  
ATOM    633  HA  PHE A  42       9.030  25.346  19.996  1.00 94.27           H  
ATOM    634  C   PHE A  42       7.834  25.900  18.323  1.00 94.27           C  
ATOM    635  CB  PHE A  42       8.037  23.572  19.309  1.00 94.27           C  
ATOM    636  HB2 PHE A  42       7.042  23.281  18.970  1.00 94.27           H  
ATOM    637  HB3 PHE A  42       8.241  23.032  20.234  1.00 94.27           H  
ATOM    638  O   PHE A  42       8.783  26.483  17.797  1.00 94.27           O  
ATOM    639  CG  PHE A  42       9.063  23.160  18.277  1.00 94.27           C  
ATOM    640  CD1 PHE A  42       8.650  22.766  16.994  1.00 94.27           C  
ATOM    641  HD1 PHE A  42       7.597  22.730  16.755  1.00 94.27           H  
ATOM    642  CD2 PHE A  42      10.434  23.190  18.591  1.00 94.27           C  
ATOM    643  HD2 PHE A  42      10.756  23.489  19.578  1.00 94.27           H  
ATOM    644  CE1 PHE A  42       9.599  22.386  16.032  1.00 94.27           C  
ATOM    645  HE1 PHE A  42       9.259  22.048  15.064  1.00 94.27           H  
ATOM    646  CE2 PHE A  42      11.386  22.817  17.627  1.00 94.27           C  
ATOM    647  HE2 PHE A  42      12.437  22.825  17.875  1.00 94.27           H  
ATOM    648  CZ  PHE A  42      10.969  22.407  16.348  1.00 94.27           C  
ATOM    649  HZ  PHE A  42      11.699  22.087  15.619  1.00 94.27           H  
ATOM    650  N   GLN A  43       6.583  26.005  17.865  1.00 95.61           N  
ATOM    651  H   GLN A  43       5.843  25.558  18.387  1.00 95.61           H  
ATOM    652  CA  GLN A  43       6.187  26.880  16.766  1.00 95.61           C  
ATOM    653  HA  GLN A  43       7.020  26.984  16.072  1.00 95.61           H  
ATOM    654  C   GLN A  43       5.853  28.270  17.306  1.00 95.61           C  
ATOM    655  CB  GLN A  43       4.997  26.292  15.994  1.00 95.61           C  
ATOM    656  HB2 GLN A  43       4.722  26.999  15.211  1.00 95.61           H  
ATOM    657  HB3 GLN A  43       4.144  26.177  16.663  1.00 95.61           H  
ATOM    658  O   GLN A  43       4.735  28.537  17.739  1.00 95.61           O  
ATOM    659  CG  GLN A  43       5.291  24.938  15.345  1.00 95.61           C  
ATOM    660  HG2 GLN A  43       5.548  24.216  16.119  1.00 95.61           H  
ATOM    661  HG3 GLN A  43       4.386  24.581  14.853  1.00 95.61           H  
ATOM    662  CD  GLN A  43       6.408  24.982  14.308  1.00 95.61           C  
ATOM    663  NE2 GLN A  43       7.013  23.855  14.047  1.00 95.61           N  
ATOM    664 HE21 GLN A  43       6.752  23.010  14.534  1.00 95.61           H  
ATOM    665 HE22 GLN A  43       7.674  23.802  13.284  1.00 95.61           H  
ATOM    666  OE1 GLN A  43       6.752  25.996  13.715  1.00 95.61           O  
ATOM    667  N   GLN A  44       6.834  29.168  17.265  1.00 94.12           N  
ATOM    668  H   GLN A  44       7.755  28.848  17.000  1.00 94.12           H  
ATOM    669  CA  GLN A  44       6.691  30.524  17.804  1.00 94.12           C  
ATOM    670  HA  GLN A  44       6.171  30.479  18.761  1.00 94.12           H  
ATOM    671  C   GLN A  44       5.877  31.449  16.888  1.00 94.12           C  
ATOM    672  CB  GLN A  44       8.086  31.116  18.037  1.00 94.12           C  
ATOM    673  HB2 GLN A  44       8.636  31.125  17.096  1.00 94.12           H  
ATOM    674  HB3 GLN A  44       7.977  32.143  18.383  1.00 94.12           H  
ATOM    675  O   GLN A  44       5.134  32.297  17.371  1.00 94.12           O  
ATOM    676  CG  GLN A  44       8.883  30.328  19.087  1.00 94.12           C  
ATOM    677  HG2 GLN A  44       9.006  29.292  18.769  1.00 94.12           H  
ATOM    678  HG3 GLN A  44       8.333  30.330  20.028  1.00 94.12           H  
ATOM    679  CD  GLN A  44      10.270  30.909  19.329  1.00 94.12           C  
ATOM    680  NE2 GLN A  44      11.003  30.372  20.277  1.00 94.12           N  
ATOM    681 HE21 GLN A  44      11.905  30.800  20.432  1.00 94.12           H  
ATOM    682 HE22 GLN A  44      10.624  29.632  20.850  1.00 94.12           H  
ATOM    683  OE1 GLN A  44      10.729  31.834  18.681  1.00 94.12           O  
ATOM    684  N   SER A  45       6.012  31.291  15.565  1.00 94.06           N  
ATOM    685  H   SER A  45       6.639  30.569  15.239  1.00 94.06           H  
ATOM    686  CA  SER A  45       5.362  32.169  14.577  1.00 94.06           C  
ATOM    687  HA  SER A  45       5.157  33.125  15.061  1.00 94.06           H  
ATOM    688  C   SER A  45       4.007  31.661  14.071  1.00 94.06           C  
ATOM    689  CB  SER A  45       6.314  32.474  13.414  1.00 94.06           C  
ATOM    690  HB2 SER A  45       5.940  33.353  12.889  1.00 94.06           H  
ATOM    691  HB3 SER A  45       7.303  32.713  13.805  1.00 94.06           H  
ATOM    692  O   SER A  45       3.313  32.384  13.357  1.00 94.06           O  
ATOM    693  OG  SER A  45       6.414  31.416  12.474  1.00 94.06           O  
ATOM    694  HG  SER A  45       6.762  30.612  12.865  1.00 94.06           H  
ATOM    695  N   LEU A  46       3.626  30.432  14.438  1.00 95.82           N  
ATOM    696  H   LEU A  46       4.177  29.947  15.132  1.00 95.82           H  
ATOM    697  CA  LEU A  46       2.400  29.779  13.982  1.00 95.82           C  
ATOM    698  HA  LEU A  46       1.887  30.434  13.277  1.00 95.82           H  
ATOM    699  C   LEU A  46       1.449  29.538  15.151  1.00 95.82           C  
ATOM    700  CB  LEU A  46       2.708  28.458  13.254  1.00 95.82           C  
ATOM    701  HB2 LEU A  46       3.131  27.757  13.974  1.00 95.82           H  
ATOM    702  HB3 LEU A  46       1.766  28.033  12.909  1.00 95.82           H  
ATOM    703  O   LEU A  46       1.854  29.096  16.227  1.00 95.82           O  
ATOM    704  CG  LEU A  46       3.661  28.570  12.052  1.00 95.82           C  
ATOM    705  HG  LEU A  46       4.613  28.991  12.374  1.00 95.82           H  
ATOM    706  CD1 LEU A  46       3.915  27.173  11.491  1.00 95.82           C  
ATOM    707 HD11 LEU A  46       4.451  26.577  12.230  1.00 95.82           H  
ATOM    708 HD12 LEU A  46       4.529  27.254  10.595  1.00 95.82           H  
ATOM    709 HD13 LEU A  46       2.971  26.689  11.239  1.00 95.82           H  
ATOM    710  CD2 LEU A  46       3.081  29.440  10.936  1.00 95.82           C  
ATOM    711 HD21 LEU A  46       3.767  29.436  10.089  1.00 95.82           H  
ATOM    712 HD22 LEU A  46       2.114  29.050  10.618  1.00 95.82           H  
ATOM    713 HD23 LEU A  46       2.972  30.468  11.281  1.00 95.82           H  
ATOM    714  N   THR A  47       0.164  29.774  14.911  1.00 95.49           N  
ATOM    715  H   THR A  47      -0.101  30.110  13.996  1.00 95.49           H  
ATOM    716  CA  THR A  47      -0.911  29.511  15.873  1.00 95.49           C  
ATOM    717  HA  THR A  47      -0.473  29.218  16.827  1.00 95.49           H  
ATOM    718  C   THR A  47      -1.792  28.359  15.399  1.00 95.49           C  
ATOM    719  CB  THR A  47      -1.755  30.769  16.133  1.00 95.49           C  
ATOM    720  HB  THR A  47      -2.448  30.557  16.947  1.00 95.49           H  
ATOM    721  O   THR A  47      -1.864  28.069  14.202  1.00 95.49           O  
ATOM    722  CG2 THR A  47      -0.916  31.986  16.522  1.00 95.49           C  
ATOM    723 HG21 THR A  47      -1.568  32.803  16.829  1.00 95.49           H  
ATOM    724 HG22 THR A  47      -0.300  32.312  15.683  1.00 95.49           H  
ATOM    725 HG23 THR A  47      -0.264  31.727  17.357  1.00 95.49           H  
ATOM    726  OG1 THR A  47      -2.506  31.122  14.993  1.00 95.49           O  
ATOM    727  HG1 THR A  47      -2.759  32.041  15.107  1.00 95.49           H  
ATOM    728  N   SER A  48      -2.533  27.741  16.324  1.00 94.51           N  
ATOM    729  H   SER A  48      -2.381  27.953  17.300  1.00 94.51           H  
ATOM    730  CA  SER A  48      -3.548  26.735  15.976  1.00 94.51           C  
ATOM    731  HA  SER A  48      -3.055  25.893  15.489  1.00 94.51           H  
ATOM    732  C   SER A  48      -4.586  27.297  14.989  1.00 94.51           C  
ATOM    733  CB  SER A  48      -4.212  26.215  17.256  1.00 94.51           C  
ATOM    734  HB2 SER A  48      -3.466  25.704  17.864  1.00 94.51           H  
ATOM    735  HB3 SER A  48      -4.618  27.051  17.825  1.00 94.51           H  
ATOM    736  O   SER A  48      -4.980  26.614  14.049  1.00 94.51           O  
ATOM    737  OG  SER A  48      -5.258  25.319  16.952  1.00 94.51           O  
ATOM    738  HG  SER A  48      -5.165  24.528  17.487  1.00 94.51           H  
ATOM    739  N   HIS A  49      -4.941  28.584  15.105  1.00 93.66           N  
ATOM    740  H   HIS A  49      -4.566  29.127  15.870  1.00 93.66           H  
ATOM    741  CA  HIS A  49      -5.816  29.245  14.136  1.00 93.66           C  
ATOM    742  HA  HIS A  49      -6.738  28.668  14.061  1.00 93.66           H  
ATOM    743  C   HIS A  49      -5.204  29.285  12.726  1.00 93.66           C  
ATOM    744  CB  HIS A  49      -6.177  30.650  14.629  1.00 93.66           C  
ATOM    745  HB2 HIS A  49      -5.272  31.250  14.721  1.00 93.66           H  
ATOM    746  HB3 HIS A  49      -6.641  30.577  15.613  1.00 93.66           H  
ATOM    747  O   HIS A  49      -5.865  28.888  11.773  1.00 93.66           O  
ATOM    748  CG  HIS A  49      -7.137  31.349  13.702  1.00 93.66           C  
ATOM    749  CD2 HIS A  49      -6.861  32.419  12.893  1.00 93.66           C  
ATOM    750  HD2 HIS A  49      -5.916  32.935  12.811  1.00 93.66           H  
ATOM    751  ND1 HIS A  49      -8.450  30.996  13.468  1.00 93.66           N  
ATOM    752  HD1 HIS A  49      -8.967  30.241  13.896  1.00 93.66           H  
ATOM    753  CE1 HIS A  49      -8.949  31.835  12.545  1.00 93.66           C  
ATOM    754  HE1 HIS A  49      -9.954  31.809  12.149  1.00 93.66           H  
ATOM    755  NE2 HIS A  49      -8.015  32.721  12.175  1.00 93.66           N  
ATOM    756  N   MET A  50      -3.926  29.663  12.582  1.00 95.44           N  
ATOM    757  H   MET A  50      -3.395  29.924  13.400  1.00 95.44           H  
ATOM    758  CA  MET A  50      -3.242  29.607  11.279  1.00 95.44           C  
ATOM    759  HA  MET A  50      -3.787  30.223  10.564  1.00 95.44           H  
ATOM    760  C   MET A  50      -3.215  28.183  10.713  1.00 95.44           C  
ATOM    761  CB  MET A  50      -1.803  30.131  11.388  1.00 95.44           C  
ATOM    762  HB2 MET A  50      -1.285  29.937  10.449  1.00 95.44           H  
ATOM    763  HB3 MET A  50      -1.276  29.597  12.179  1.00 95.44           H  
ATOM    764  O   MET A  50      -3.380  27.994   9.509  1.00 95.44           O  
ATOM    765  CG  MET A  50      -1.734  31.633  11.661  1.00 95.44           C  
ATOM    766  HG2 MET A  50      -2.178  32.165  10.819  1.00 95.44           H  
ATOM    767  HG3 MET A  50      -2.312  31.866  12.555  1.00 95.44           H  
ATOM    768  SD  MET A  50      -0.036  32.215  11.899  1.00 95.44           S  
ATOM    769  CE  MET A  50      -0.347  33.949  12.302  1.00 95.44           C  
ATOM    770  HE1 MET A  50      -0.945  34.007  13.211  1.00 95.44           H  
ATOM    771  HE2 MET A  50      -0.886  34.427  11.483  1.00 95.44           H  
ATOM    772  HE3 MET A  50       0.605  34.453  12.472  1.00 95.44           H  
ATOM    773  N   ARG A  51      -3.039  27.169  11.568  1.00 96.54           N  
ATOM    774  H   ARG A  51      -2.879  27.385  12.541  1.00 96.54           H  
ATOM    775  CA  ARG A  51      -3.089  25.763  11.152  1.00 96.54           C  
ATOM    776  HA  ARG A  51      -2.429  25.649  10.292  1.00 96.54           H  
ATOM    777  C   ARG A  51      -4.477  25.338  10.669  1.00 96.54           C  
ATOM    778  CB  ARG A  51      -2.581  24.876  12.297  1.00 96.54           C  
ATOM    779  HB2 ARG A  51      -3.170  25.062  13.195  1.00 96.54           H  
ATOM    780  HB3 ARG A  51      -1.546  25.141  12.510  1.00 96.54           H  
ATOM    781  O   ARG A  51      -4.536  24.606   9.679  1.00 96.54           O  
ATOM    782  CG  ARG A  51      -2.664  23.378  11.984  1.00 96.54           C  
ATOM    783  HG2 ARG A  51      -3.701  23.094  11.802  1.00 96.54           H  
ATOM    784  HG3 ARG A  51      -2.334  22.815  12.857  1.00 96.54           H  
ATOM    785  CD  ARG A  51      -1.795  22.981  10.787  1.00 96.54           C  
ATOM    786  HD2 ARG A  51      -2.043  23.575   9.908  1.00 96.54           H  
ATOM    787  HD3 ARG A  51      -0.747  23.148  11.038  1.00 96.54           H  
ATOM    788  NE  ARG A  51      -1.988  21.566  10.494  1.00 96.54           N  
ATOM    789  HE  ARG A  51      -1.427  20.908  11.015  1.00 96.54           H  
ATOM    790  NH1 ARG A  51      -3.824  21.754   9.135  1.00 96.54           N  
ATOM    791 HH11 ARG A  51      -4.586  21.298   8.654  1.00 96.54           H  
ATOM    792 HH12 ARG A  51      -3.845  22.755   9.267  1.00 96.54           H  
ATOM    793  NH2 ARG A  51      -3.078  19.735   9.800  1.00 96.54           N  
ATOM    794 HH21 ARG A  51      -3.914  19.292   9.447  1.00 96.54           H  
ATOM    795 HH22 ARG A  51      -2.538  19.204  10.468  1.00 96.54           H  
ATOM    796  CZ  ARG A  51      -2.961  21.028   9.798  1.00 96.54           C  
ATOM    797  N   LYS A  52      -5.551  25.806  11.319  1.00 95.81           N  
ATOM    798  H   LYS A  52      -5.394  26.339  12.162  1.00 95.81           H  
ATOM    799  CA  LYS A  52      -6.935  25.617  10.853  1.00 95.81           C  
ATOM    800  HA  LYS A  52      -7.116  24.553  10.703  1.00 95.81           H  
ATOM    801  C   LYS A  52      -7.133  26.270   9.484  1.00 95.81           C  
ATOM    802  CB  LYS A  52      -7.967  26.134  11.878  1.00 95.81           C  
ATOM    803  HB2 LYS A  52      -8.945  26.125  11.396  1.00 95.81           H  
ATOM    804  HB3 LYS A  52      -7.740  27.165  12.150  1.00 95.81           H  
ATOM    805  O   LYS A  52      -7.577  25.585   8.575  1.00 95.81           O  
ATOM    806  CG  LYS A  52      -8.065  25.277  13.154  1.00 95.81           C  
ATOM    807  HG2 LYS A  52      -8.225  24.239  12.860  1.00 95.81           H  
ATOM    808  HG3 LYS A  52      -7.132  25.335  13.713  1.00 95.81           H  
ATOM    809  CD  LYS A  52      -9.234  25.716  14.062  1.00 95.81           C  
ATOM    810  HD2 LYS A  52     -10.162  25.595  13.502  1.00 95.81           H  
ATOM    811  HD3 LYS A  52      -9.122  26.765  14.336  1.00 95.81           H  
ATOM    812  CE  LYS A  52      -9.293  24.852  15.335  1.00 95.81           C  
ATOM    813  HE2 LYS A  52      -9.014  23.839  15.046  1.00 95.81           H  
ATOM    814  HE3 LYS A  52      -8.541  25.187  16.049  1.00 95.81           H  
ATOM    815  NZ  LYS A  52     -10.645  24.790  15.969  1.00 95.81           N  
ATOM    816  HZ1 LYS A  52     -10.909  25.589  16.528  1.00 95.81           H  
ATOM    817  HZ2 LYS A  52     -10.717  23.954  16.531  1.00 95.81           H  
ATOM    818  HZ3 LYS A  52     -11.384  24.662  15.293  1.00 95.81           H  
ATOM    819  N   LEU A  53      -6.697  27.523   9.291  1.00 95.95           N  
ATOM    820  H   LEU A  53      -6.352  28.031  10.094  1.00 95.95           H  
ATOM    821  CA  LEU A  53      -6.759  28.216   7.989  1.00 95.95           C  
ATOM    822  HA  LEU A  53      -7.802  28.332   7.696  1.00 95.95           H  
ATOM    823  C   LEU A  53      -6.088  27.412   6.871  1.00 95.95           C  
ATOM    824  CB  LEU A  53      -6.081  29.601   8.068  1.00 95.95           C  
ATOM    825  HB2 LEU A  53      -5.052  29.478   8.405  1.00 95.95           H  
ATOM    826  HB3 LEU A  53      -6.039  30.016   7.061  1.00 95.95           H  
ATOM    827  O   LEU A  53      -6.705  27.132   5.844  1.00 95.95           O  
ATOM    828  CG  LEU A  53      -6.762  30.634   8.970  1.00 95.95           C  
ATOM    829  HG  LEU A  53      -6.872  30.238   9.980  1.00 95.95           H  
ATOM    830  CD1 LEU A  53      -5.944  31.921   9.034  1.00 95.95           C  
ATOM    831 HD11 LEU A  53      -4.928  31.710   9.367  1.00 95.95           H  
ATOM    832 HD12 LEU A  53      -5.911  32.389   8.050  1.00 95.95           H  
ATOM    833 HD13 LEU A  53      -6.414  32.609   9.737  1.00 95.95           H  
ATOM    834  CD2 LEU A  53      -8.128  30.979   8.432  1.00 95.95           C  
ATOM    835 HD21 LEU A  53      -8.758  30.091   8.442  1.00 95.95           H  
ATOM    836 HD22 LEU A  53      -8.566  31.742   9.076  1.00 95.95           H  
ATOM    837 HD23 LEU A  53      -8.054  31.369   7.417  1.00 95.95           H  
ATOM    838  N   LEU A  54      -4.837  26.993   7.091  1.00 97.08           N  
ATOM    839  H   LEU A  54      -4.373  27.282   7.940  1.00 97.08           H  
ATOM    840  CA  LEU A  54      -4.108  26.193   6.110  1.00 97.08           C  
ATOM    841  HA  LEU A  54      -4.136  26.733   5.164  1.00 97.08           H  
ATOM    842  C   LEU A  54      -4.787  24.836   5.879  1.00 97.08           C  
ATOM    843  CB  LEU A  54      -2.644  26.037   6.558  1.00 97.08           C  
ATOM    844  HB2 LEU A  54      -2.625  25.531   7.523  1.00 97.08           H  
ATOM    845  HB3 LEU A  54      -2.208  27.028   6.686  1.00 97.08           H  
ATOM    846  O   LEU A  54      -4.866  24.384   4.742  1.00 97.08           O  
ATOM    847  CG  LEU A  54      -1.780  25.237   5.561  1.00 97.08           C  
ATOM    848  HG  LEU A  54      -2.190  24.234   5.446  1.00 97.08           H  
ATOM    849  CD1 LEU A  54      -1.695  25.910   4.191  1.00 97.08           C  
ATOM    850 HD11 LEU A  54      -1.306  26.923   4.296  1.00 97.08           H  
ATOM    851 HD12 LEU A  54      -2.685  25.962   3.738  1.00 97.08           H  
ATOM    852 HD13 LEU A  54      -1.050  25.330   3.531  1.00 97.08           H  
ATOM    853  CD2 LEU A  54      -0.358  25.104   6.093  1.00 97.08           C  
ATOM    854 HD21 LEU A  54       0.120  26.083   6.132  1.00 97.08           H  
ATOM    855 HD22 LEU A  54       0.225  24.448   5.447  1.00 97.08           H  
ATOM    856 HD23 LEU A  54      -0.382  24.679   7.097  1.00 97.08           H  
ATOM    857  N   GLY A  55      -5.307  24.203   6.934  1.00 97.28           N  
ATOM    858  H   GLY A  55      -5.255  24.653   7.836  1.00 97.28           H  
ATOM    859  CA  GLY A  55      -6.055  22.951   6.834  1.00 97.28           C  
ATOM    860  HA2 GLY A  55      -6.342  22.630   7.835  1.00 97.28           H  
ATOM    861  HA3 GLY A  55      -5.421  22.192   6.376  1.00 97.28           H  
ATOM    862  C   GLY A  55      -7.329  23.085   5.996  1.00 97.28           C  
ATOM    863  O   GLY A  55      -7.576  22.236   5.142  1.00 97.28           O  
ATOM    864  N   THR A  56      -8.090  24.168   6.175  1.00 96.50           N  
ATOM    865  H   THR A  56      -7.878  24.790   6.942  1.00 96.50           H  
ATOM    866  CA  THR A  56      -9.282  24.486   5.375  1.00 96.50           C  
ATOM    867  HA  THR A  56      -9.976  23.646   5.426  1.00 96.50           H  
ATOM    868  C   THR A  56      -8.917  24.708   3.909  1.00 96.50           C  
ATOM    869  CB  THR A  56      -9.997  25.734   5.922  1.00 96.50           C  
ATOM    870  HB  THR A  56      -9.359  26.610   5.805  1.00 96.50           H  
ATOM    871  O   THR A  56      -9.585  24.177   3.020  1.00 96.50           O  
ATOM    872  CG2 THR A  56     -11.339  25.993   5.245  1.00 96.50           C  
ATOM    873 HG21 THR A  56     -12.009  25.150   5.419  1.00 96.50           H  
ATOM    874 HG22 THR A  56     -11.789  26.897   5.654  1.00 96.50           H  
ATOM    875 HG23 THR A  56     -11.208  26.136   4.173  1.00 96.50           H  
ATOM    876  OG1 THR A  56     -10.310  25.568   7.281  1.00 96.50           O  
ATOM    877  HG1 THR A  56     -10.954  26.243   7.506  1.00 96.50           H  
ATOM    878  N   TRP A  57      -7.824  25.429   3.633  1.00 96.53           N  
ATOM    879  H   TRP A  57      -7.333  25.880   4.391  1.00 96.53           H  
ATOM    880  CA  TRP A  57      -7.319  25.599   2.267  1.00 96.53           C  
ATOM    881  HA  TRP A  57      -8.116  25.993   1.638  1.00 96.53           H  
ATOM    882  C   TRP A  57      -6.904  24.253   1.656  1.00 96.53           C  
ATOM    883  CB  TRP A  57      -6.173  26.617   2.249  1.00 96.53           C  
ATOM    884  HB2 TRP A  57      -5.418  26.320   2.977  1.00 96.53           H  
ATOM    885  HB3 TRP A  57      -6.556  27.590   2.555  1.00 96.53           H  
ATOM    886  O   TRP A  57      -7.356  23.917   0.566  1.00 96.53           O  
ATOM    887  CG  TRP A  57      -5.503  26.766   0.916  1.00 96.53           C  
ATOM    888  CD1 TRP A  57      -5.926  27.532  -0.117  1.00 96.53           C  
ATOM    889  HD1 TRP A  57      -6.805  28.160  -0.103  1.00 96.53           H  
ATOM    890  CD2 TRP A  57      -4.304  26.087   0.437  1.00 96.53           C  
ATOM    891  CE2 TRP A  57      -4.066  26.485  -0.910  1.00 96.53           C  
ATOM    892  CE3 TRP A  57      -3.403  25.163   1.007  1.00 96.53           C  
ATOM    893  HE3 TRP A  57      -3.570  24.846   2.026  1.00 96.53           H  
ATOM    894  NE1 TRP A  57      -5.072  27.379  -1.194  1.00 96.53           N  
ATOM    895  HE1 TRP A  57      -5.192  27.840  -2.085  1.00 96.53           H  
ATOM    896  CH2 TRP A  57      -2.140  25.037  -1.073  1.00 96.53           C  
ATOM    897  HH2 TRP A  57      -1.351  24.605  -1.671  1.00 96.53           H  
ATOM    898  CZ2 TRP A  57      -2.996  25.982  -1.657  1.00 96.53           C  
ATOM    899  HZ2 TRP A  57      -2.856  26.290  -2.682  1.00 96.53           H  
ATOM    900  CZ3 TRP A  57      -2.329  24.640   0.263  1.00 96.53           C  
ATOM    901  HZ3 TRP A  57      -1.663  23.914   0.705  1.00 96.53           H  
ATOM    902  N   MET A  58      -6.136  23.427   2.377  1.00 97.59           N  
ATOM    903  H   MET A  58      -5.811  23.748   3.278  1.00 97.59           H  
ATOM    904  CA  MET A  58      -5.720  22.096   1.909  1.00 97.59           C  
ATOM    905  HA  MET A  58      -5.171  22.222   0.976  1.00 97.59           H  
ATOM    906  C   MET A  58      -6.919  21.187   1.608  1.00 97.59           C  
ATOM    907  CB  MET A  58      -4.819  21.412   2.953  1.00 97.59           C  
ATOM    908  HB2 MET A  58      -5.309  21.452   3.926  1.00 97.59           H  
ATOM    909  HB3 MET A  58      -4.700  20.362   2.683  1.00 97.59           H  
ATOM    910  O   MET A  58      -6.918  20.477   0.603  1.00 97.59           O  
ATOM    911  CG  MET A  58      -3.424  22.033   3.075  1.00 97.59           C  
ATOM    912  HG2 MET A  58      -3.532  23.112   3.183  1.00 97.59           H  
ATOM    913  HG3 MET A  58      -2.860  21.846   2.161  1.00 97.59           H  
ATOM    914  SD  MET A  58      -2.461  21.454   4.501  1.00 97.59           S  
ATOM    915  CE  MET A  58      -2.025  19.785   3.966  1.00 97.59           C  
ATOM    916  HE1 MET A  58      -1.395  19.841   3.078  1.00 97.59           H  
ATOM    917  HE2 MET A  58      -2.929  19.216   3.748  1.00 97.59           H  
ATOM    918  HE3 MET A  58      -1.470  19.290   4.764  1.00 97.59           H  
ATOM    919  N   PHE A  59      -7.950  21.224   2.457  1.00 96.38           N  
ATOM    920  H   PHE A  59      -7.873  21.799   3.284  1.00 96.38           H  
ATOM    921  CA  PHE A  59      -9.208  20.517   2.226  1.00 96.38           C  
ATOM    922  HA  PHE A  59      -9.001  19.454   2.103  1.00 96.38           H  
ATOM    923  C   PHE A  59      -9.887  21.001   0.936  1.00 96.38           C  
ATOM    924  CB  PHE A  59     -10.112  20.697   3.456  1.00 96.38           C  
ATOM    925  HB2 PHE A  59     -10.291  21.758   3.625  1.00 96.38           H  
ATOM    926  HB3 PHE A  59      -9.591  20.313   4.334  1.00 96.38           H  
ATOM    927  O   PHE A  59     -10.278  20.180   0.107  1.00 96.38           O  
ATOM    928  CG  PHE A  59     -11.453  19.999   3.340  1.00 96.38           C  
ATOM    929  CD1 PHE A  59     -12.513  20.622   2.654  1.00 96.38           C  
ATOM    930  HD1 PHE A  59     -12.381  21.602   2.221  1.00 96.38           H  
ATOM    931  CD2 PHE A  59     -11.642  18.724   3.906  1.00 96.38           C  
ATOM    932  HD2 PHE A  59     -10.847  18.257   4.467  1.00 96.38           H  
ATOM    933  CE1 PHE A  59     -13.749  19.968   2.523  1.00 96.38           C  
ATOM    934  HE1 PHE A  59     -14.554  20.455   1.994  1.00 96.38           H  
ATOM    935  CE2 PHE A  59     -12.873  18.060   3.757  1.00 96.38           C  
ATOM    936  HE2 PHE A  59     -13.013  17.080   4.187  1.00 96.38           H  
ATOM    937  CZ  PHE A  59     -13.924  18.681   3.060  1.00 96.38           C  
ATOM    938  HZ  PHE A  59     -14.868  18.170   2.940  1.00 96.38           H  
ATOM    939  N   SER A  60      -9.966  22.319   0.737  1.00 95.48           N  
ATOM    940  H   SER A  60      -9.598  22.931   1.451  1.00 95.48           H  
ATOM    941  CA  SER A  60     -10.595  22.938  -0.440  1.00 95.48           C  
ATOM    942  HA  SER A  60     -11.619  22.577  -0.526  1.00 95.48           H  
ATOM    943  C   SER A  60      -9.869  22.583  -1.737  1.00 95.48           C  
ATOM    944  CB  SER A  60     -10.644  24.461  -0.288  1.00 95.48           C  
ATOM    945  HB2 SER A  60      -9.636  24.874  -0.294  1.00 95.48           H  
ATOM    946  HB3 SER A  60     -11.203  24.885  -1.122  1.00 95.48           H  
ATOM    947  O   SER A  60     -10.511  22.211  -2.714  1.00 95.48           O  
ATOM    948  OG  SER A  60     -11.284  24.801   0.922  1.00 95.48           O  
ATOM    949  HG  SER A  60     -10.698  24.610   1.658  1.00 95.48           H  
ATOM    950  N   VAL A  61      -8.530  22.598  -1.733  1.00 96.50           N  
ATOM    951  H   VAL A  61      -8.062  22.942  -0.907  1.00 96.50           H  
ATOM    952  CA  VAL A  61      -7.715  22.156  -2.877  1.00 96.50           C  
ATOM    953  HA  VAL A  61      -7.988  22.748  -3.751  1.00 96.50           H  
ATOM    954  C   VAL A  61      -8.010  20.697  -3.220  1.00 96.50           C  
ATOM    955  CB  VAL A  61      -6.212  22.357  -2.596  1.00 96.50           C  
ATOM    956  HB  VAL A  61      -5.950  21.879  -1.652  1.00 96.50           H  
ATOM    957  O   VAL A  61      -8.212  20.365  -4.384  1.00 96.50           O  
ATOM    958  CG1 VAL A  61      -5.311  21.774  -3.696  1.00 96.50           C  
ATOM    959 HG11 VAL A  61      -5.556  22.229  -4.656  1.00 96.50           H  
ATOM    960 HG12 VAL A  61      -4.267  21.984  -3.463  1.00 96.50           H  
ATOM    961 HG13 VAL A  61      -5.433  20.693  -3.762  1.00 96.50           H  
ATOM    962  CG2 VAL A  61      -5.888  23.850  -2.502  1.00 96.50           C  
ATOM    963 HG21 VAL A  61      -6.392  24.306  -1.650  1.00 96.50           H  
ATOM    964 HG22 VAL A  61      -4.814  23.995  -2.378  1.00 96.50           H  
ATOM    965 HG23 VAL A  61      -6.230  24.358  -3.403  1.00 96.50           H  
ATOM    966  N   CYS A  62      -8.080  19.811  -2.227  1.00 94.95           N  
ATOM    967  H   CYS A  62      -7.899  20.106  -1.278  1.00 94.95           H  
ATOM    968  CA  CYS A  62      -8.418  18.416  -2.494  1.00 94.95           C  
ATOM    969  HA  CYS A  62      -7.735  18.033  -3.251  1.00 94.95           H  
ATOM    970  C   CYS A  62      -9.825  18.245  -3.075  1.00 94.95           C  
ATOM    971  CB  CYS A  62      -8.255  17.597  -1.218  1.00 94.95           C  
ATOM    972  HB2 CYS A  62      -8.738  16.629  -1.349  1.00 94.95           H  
ATOM    973  HB3 CYS A  62      -8.735  18.124  -0.393  1.00 94.95           H  
ATOM    974  O   CYS A  62      -9.999  17.393  -3.941  1.00 94.95           O  
ATOM    975  SG  CYS A  62      -6.489  17.344  -0.881  1.00 94.95           S  
ATOM    976  HG  CYS A  62      -6.638  16.784   0.323  1.00 94.95           H  
ATOM    977  N   GLN A  63     -10.809  19.041  -2.646  1.00 92.54           N  
ATOM    978  H   GLN A  63     -10.614  19.735  -1.939  1.00 92.54           H  
ATOM    979  CA  GLN A  63     -12.143  18.998  -3.249  1.00 92.54           C  
ATOM    980  HA  GLN A  63     -12.471  17.959  -3.286  1.00 92.54           H  
ATOM    981  C   GLN A  63     -12.133  19.483  -4.703  1.00 92.54           C  
ATOM    982  CB  GLN A  63     -13.161  19.783  -2.410  1.00 92.54           C  
ATOM    983  HB2 GLN A  63     -14.092  19.819  -2.976  1.00 92.54           H  
ATOM    984  HB3 GLN A  63     -12.822  20.807  -2.250  1.00 92.54           H  
ATOM    985  O   GLN A  63     -12.627  18.769  -5.571  1.00 92.54           O  
ATOM    986  CG  GLN A  63     -13.438  19.107  -1.059  1.00 92.54           C  
ATOM    987  HG2 GLN A  63     -13.323  18.029  -1.167  1.00 92.54           H  
ATOM    988  HG3 GLN A  63     -12.719  19.450  -0.315  1.00 92.54           H  
ATOM    989  CD  GLN A  63     -14.849  19.389  -0.554  1.00 92.54           C  
ATOM    990  NE2 GLN A  63     -15.538  18.400  -0.027  1.00 92.54           N  
ATOM    991 HE21 GLN A  63     -16.508  18.615   0.155  1.00 92.54           H  
ATOM    992 HE22 GLN A  63     -15.155  17.465  -0.026  1.00 92.54           H  
ATOM    993  OE1 GLN A  63     -15.382  20.481  -0.615  1.00 92.54           O  
ATOM    994  N   GLU A  64     -11.514  20.632  -4.981  1.00 93.52           N  
ATOM    995  H   GLU A  64     -11.145  21.181  -4.218  1.00 93.52           H  
ATOM    996  CA  GLU A  64     -11.460  21.225  -6.326  1.00 93.52           C  
ATOM    997  HA  GLU A  64     -12.476  21.410  -6.675  1.00 93.52           H  
ATOM    998  C   GLU A  64     -10.777  20.295  -7.343  1.00 93.52           C  
ATOM    999  CB  GLU A  64     -10.713  22.568  -6.228  1.00 93.52           C  
ATOM   1000  HB2 GLU A  64     -11.162  23.172  -5.439  1.00 93.52           H  
ATOM   1001  HB3 GLU A  64      -9.679  22.378  -5.939  1.00 93.52           H  
ATOM   1002  O   GLU A  64     -11.260  20.085  -8.455  1.00 93.52           O  
ATOM   1003  CG  GLU A  64     -10.711  23.380  -7.533  1.00 93.52           C  
ATOM   1004  HG2 GLU A  64     -10.124  24.283  -7.366  1.00 93.52           H  
ATOM   1005  HG3 GLU A  64     -10.202  22.805  -8.307  1.00 93.52           H  
ATOM   1006  CD  GLU A  64     -12.115  23.784  -8.016  1.00 93.52           C  
ATOM   1007  OE1 GLU A  64     -12.244  24.072  -9.227  1.00 93.52           O  
ATOM   1008  OE2 GLU A  64     -13.044  23.819  -7.176  1.00 93.52           O  
ATOM   1009  N   TYR A  65      -9.675  19.659  -6.939  1.00 94.57           N  
ATOM   1010  H   TYR A  65      -9.322  19.870  -6.017  1.00 94.57           H  
ATOM   1011  CA  TYR A  65      -8.923  18.732  -7.788  1.00 94.57           C  
ATOM   1012  HA  TYR A  65      -9.094  19.017  -8.826  1.00 94.57           H  
ATOM   1013  C   TYR A  65      -9.402  17.273  -7.692  1.00 94.57           C  
ATOM   1014  CB  TYR A  65      -7.421  18.906  -7.530  1.00 94.57           C  
ATOM   1015  HB2 TYR A  65      -6.872  18.103  -8.021  1.00 94.57           H  
ATOM   1016  HB3 TYR A  65      -7.224  18.828  -6.461  1.00 94.57           H  
ATOM   1017  O   TYR A  65      -8.731  16.381  -8.209  1.00 94.57           O  
ATOM   1018  CG  TYR A  65      -6.881  20.221  -8.060  1.00 94.57           C  
ATOM   1019  CD1 TYR A  65      -6.518  20.332  -9.415  1.00 94.57           C  
ATOM   1020  HD1 TYR A  65      -6.637  19.484 -10.073  1.00 94.57           H  
ATOM   1021  CD2 TYR A  65      -6.774  21.343  -7.218  1.00 94.57           C  
ATOM   1022  HD2 TYR A  65      -7.089  21.277  -6.188  1.00 94.57           H  
ATOM   1023  CE1 TYR A  65      -6.033  21.554  -9.915  1.00 94.57           C  
ATOM   1024  HE1 TYR A  65      -5.780  21.654 -10.960  1.00 94.57           H  
ATOM   1025  CE2 TYR A  65      -6.274  22.561  -7.706  1.00 94.57           C  
ATOM   1026  HE2 TYR A  65      -6.210  23.417  -7.049  1.00 94.57           H  
ATOM   1027  OH  TYR A  65      -5.336  23.809  -9.528  1.00 94.57           O  
ATOM   1028  HH  TYR A  65      -5.227  24.456  -8.827  1.00 94.57           H  
ATOM   1029  CZ  TYR A  65      -5.889  22.664  -9.057  1.00 94.57           C  
ATOM   1030  N   ASN A  66     -10.557  17.016  -7.062  1.00 91.25           N  
ATOM   1031  H   ASN A  66     -11.070  17.800  -6.684  1.00 91.25           H  
ATOM   1032  CA  ASN A  66     -11.153  15.682  -6.895  1.00 91.25           C  
ATOM   1033  HA  ASN A  66     -11.949  15.792  -6.158  1.00 91.25           H  
ATOM   1034  C   ASN A  66     -10.192  14.637  -6.297  1.00 91.25           C  
ATOM   1035  CB  ASN A  66     -11.812  15.228  -8.209  1.00 91.25           C  
ATOM   1036  HB2 ASN A  66     -11.071  15.202  -9.008  1.00 91.25           H  
ATOM   1037  HB3 ASN A  66     -12.212  14.222  -8.084  1.00 91.25           H  
ATOM   1038  O   ASN A  66     -10.209  13.459  -6.665  1.00 91.25           O  
ATOM   1039  CG  ASN A  66     -12.970  16.120  -8.596  1.00 91.25           C  
ATOM   1040  ND2 ASN A  66     -12.796  16.990  -9.560  1.00 91.25           N  
ATOM   1041 HD21 ASN A  66     -13.521  17.690  -9.627  1.00 91.25           H  
ATOM   1042 HD22 ASN A  66     -11.860  17.192  -9.880  1.00 91.25           H  
ATOM   1043  OD1 ASN A  66     -14.046  16.039  -8.032  1.00 91.25           O  
ATOM   1044  N   LEU A  67      -9.344  15.069  -5.364  1.00 89.95           N  
ATOM   1045  H   LEU A  67      -9.454  16.022  -5.048  1.00 89.95           H  
ATOM   1046  CA  LEU A  67      -8.438  14.195  -4.636  1.00 89.95           C  
ATOM   1047  HA  LEU A  67      -8.038  13.462  -5.337  1.00 89.95           H  
ATOM   1048  C   LEU A  67      -9.190  13.418  -3.557  1.00 89.95           C  
ATOM   1049  CB  LEU A  67      -7.262  14.983  -4.036  1.00 89.95           C  
ATOM   1050  HB2 LEU A  67      -7.667  15.701  -3.323  1.00 89.95           H  
ATOM   1051  HB3 LEU A  67      -6.624  14.291  -3.485  1.00 89.95           H  
ATOM   1052  O   LEU A  67     -10.140  13.876  -2.922  1.00 89.95           O  
ATOM   1053  CG  LEU A  67      -6.398  15.735  -5.063  1.00 89.95           C  
ATOM   1054  HG  LEU A  67      -7.014  16.457  -5.599  1.00 89.95           H  
ATOM   1055  CD1 LEU A  67      -5.285  16.500  -4.345  1.00 89.95           C  
ATOM   1056 HD11 LEU A  67      -5.713  17.153  -3.584  1.00 89.95           H  
ATOM   1057 HD12 LEU A  67      -4.581  15.809  -3.881  1.00 89.95           H  
ATOM   1058 HD13 LEU A  67      -4.763  17.134  -5.061  1.00 89.95           H  
ATOM   1059  CD2 LEU A  67      -5.737  14.791  -6.071  1.00 89.95           C  
ATOM   1060 HD21 LEU A  67      -6.502  14.334  -6.699  1.00 89.95           H  
ATOM   1061 HD22 LEU A  67      -5.073  15.354  -6.727  1.00 89.95           H  
ATOM   1062 HD23 LEU A  67      -5.177  14.009  -5.558  1.00 89.95           H  
ATOM   1063  N   GLU A  68      -8.717  12.209  -3.318  1.00 84.31           N  
ATOM   1064  H   GLU A  68      -7.962  11.870  -3.898  1.00 84.31           H  
ATOM   1065  CA  GLU A  68      -9.292  11.298  -2.355  1.00 84.31           C  
ATOM   1066  HA  GLU A  68     -10.331  11.128  -2.639  1.00 84.31           H  
ATOM   1067  C   GLU A  68      -9.228  11.821  -0.897  1.00 84.31           C  
ATOM   1068  CB  GLU A  68      -8.502  10.000  -2.490  1.00 84.31           C  
ATOM   1069  HB2 GLU A  68      -7.436  10.204  -2.391  1.00 84.31           H  
ATOM   1070  HB3 GLU A  68      -8.758   9.373  -1.636  1.00 84.31           H  
ATOM   1071  O   GLU A  68      -8.205  12.369  -0.488  1.00 84.31           O  
ATOM   1072  CG  GLU A  68      -8.758   9.206  -3.780  1.00 84.31           C  
ATOM   1073  HG2 GLU A  68      -9.781   9.359  -4.122  1.00 84.31           H  
ATOM   1074  HG3 GLU A  68      -8.637   8.155  -3.517  1.00 84.31           H  
ATOM   1075  CD  GLU A  68      -7.756   9.478  -4.910  1.00 84.31           C  
ATOM   1076  OE1 GLU A  68      -7.645   8.599  -5.792  1.00 84.31           O  
ATOM   1077  OE2 GLU A  68      -7.025  10.493  -4.855  1.00 84.31           O  
ATOM   1078  N   PRO A  69     -10.237  11.553  -0.033  1.00 87.31           N  
ATOM   1079  CA  PRO A  69     -10.206  11.942   1.387  1.00 87.31           C  
ATOM   1080  HA  PRO A  69     -10.305  13.025   1.452  1.00 87.31           H  
ATOM   1081  C   PRO A  69      -8.942  11.519   2.161  1.00 87.31           C  
ATOM   1082  CB  PRO A  69     -11.459  11.286   1.986  1.00 87.31           C  
ATOM   1083  HB2 PRO A  69     -11.259  10.244   2.235  1.00 87.31           H  
ATOM   1084  HB3 PRO A  69     -11.838  11.819   2.858  1.00 87.31           H  
ATOM   1085  O   PRO A  69      -8.480  12.213   3.066  1.00 87.31           O  
ATOM   1086  CG  PRO A  69     -12.458  11.351   0.836  1.00 87.31           C  
ATOM   1087  HG2 PRO A  69     -12.905  12.345   0.799  1.00 87.31           H  
ATOM   1088  HG3 PRO A  69     -13.232  10.588   0.923  1.00 87.31           H  
ATOM   1089  CD  PRO A  69     -11.585  11.136  -0.400  1.00 87.31           C  
ATOM   1090  HD2 PRO A  69     -11.594  10.080  -0.672  1.00 87.31           H  
ATOM   1091  HD3 PRO A  69     -11.967  11.738  -1.224  1.00 87.31           H  
ATOM   1092  N   ASN A  70      -8.332  10.390   1.794  1.00 89.74           N  
ATOM   1093  H   ASN A  70      -8.606   9.963   0.921  1.00 89.74           H  
ATOM   1094  CA  ASN A  70      -7.090   9.934   2.422  1.00 89.74           C  
ATOM   1095  HA  ASN A  70      -7.210  10.022   3.502  1.00 89.74           H  
ATOM   1096  C   ASN A  70      -5.876  10.814   2.066  1.00 89.74           C  
ATOM   1097  CB  ASN A  70      -6.856   8.444   2.104  1.00 89.74           C  
ATOM   1098  HB2 ASN A  70      -5.970   8.113   2.646  1.00 89.74           H  
ATOM   1099  HB3 ASN A  70      -7.701   7.858   2.464  1.00 89.74           H  
ATOM   1100  O   ASN A  70      -4.926  10.843   2.841  1.00 89.74           O  
ATOM   1101  CG  ASN A  70      -6.643   8.154   0.629  1.00 89.74           C  
ATOM   1102  ND2 ASN A  70      -6.385   6.925   0.256  1.00 89.74           N  
ATOM   1103 HD21 ASN A  70      -6.173   6.805  -0.725  1.00 89.74           H  
ATOM   1104 HD22 ASN A  70      -6.356   6.180   0.937  1.00 89.74           H  
ATOM   1105  OD1 ASN A  70      -6.768   9.001  -0.226  1.00 89.74           O  
ATOM   1106  N   VAL A  71      -5.908  11.559   0.955  1.00 93.59           N  
ATOM   1107  H   VAL A  71      -6.717  11.500   0.352  1.00 93.59           H  
ATOM   1108  CA  VAL A  71      -4.872  12.535   0.593  1.00 93.59           C  
ATOM   1109  HA  VAL A  71      -3.895  12.062   0.689  1.00 93.59           H  
ATOM   1110  C   VAL A  71      -4.904  13.712   1.561  1.00 93.59           C  
ATOM   1111  CB  VAL A  71      -5.025  13.022  -0.863  1.00 93.59           C  
ATOM   1112  HB  VAL A  71      -6.012  13.463  -1.003  1.00 93.59           H  
ATOM   1113  O   VAL A  71      -3.854  14.075   2.082  1.00 93.59           O  
ATOM   1114  CG1 VAL A  71      -3.983  14.089  -1.213  1.00 93.59           C  
ATOM   1115 HG11 VAL A  71      -4.190  15.012  -0.672  1.00 93.59           H  
ATOM   1116 HG12 VAL A  71      -4.026  14.309  -2.279  1.00 93.59           H  
ATOM   1117 HG13 VAL A  71      -2.983  13.738  -0.955  1.00 93.59           H  
ATOM   1118  CG2 VAL A  71      -4.848  11.865  -1.855  1.00 93.59           C  
ATOM   1119 HG21 VAL A  71      -5.531  11.051  -1.615  1.00 93.59           H  
ATOM   1120 HG22 VAL A  71      -5.083  12.212  -2.861  1.00 93.59           H  
ATOM   1121 HG23 VAL A  71      -3.824  11.494  -1.823  1.00 93.59           H  
ATOM   1122  N   VAL A  72      -6.091  14.252   1.874  1.00 95.48           N  
ATOM   1123  H   VAL A  72      -6.915  13.895   1.412  1.00 95.48           H  
ATOM   1124  CA  VAL A  72      -6.248  15.310   2.893  1.00 95.48           C  
ATOM   1125  HA  VAL A  72      -5.650  16.174   2.603  1.00 95.48           H  
ATOM   1126  C   VAL A  72      -5.727  14.818   4.240  1.00 95.48           C  
ATOM   1127  CB  VAL A  72      -7.715  15.760   3.056  1.00 95.48           C  
ATOM   1128  HB  VAL A  72      -8.323  14.908   3.361  1.00 95.48           H  
ATOM   1129  O   VAL A  72      -4.861  15.454   4.835  1.00 95.48           O  
ATOM   1130  CG1 VAL A  72      -7.850  16.860   4.115  1.00 95.48           C  
ATOM   1131 HG11 VAL A  72      -7.169  17.685   3.901  1.00 95.48           H  
ATOM   1132 HG12 VAL A  72      -8.872  17.240   4.131  1.00 95.48           H  
ATOM   1133 HG13 VAL A  72      -7.637  16.455   5.104  1.00 95.48           H  
ATOM   1134  CG2 VAL A  72      -8.306  16.322   1.769  1.00 95.48           C  
ATOM   1135 HG21 VAL A  72      -8.189  15.617   0.946  1.00 95.48           H  
ATOM   1136 HG22 VAL A  72      -9.372  16.506   1.906  1.00 95.48           H  
ATOM   1137 HG23 VAL A  72      -7.825  17.274   1.543  1.00 95.48           H  
ATOM   1138  N   ALA A  73      -6.208  13.657   4.697  1.00 95.86           N  
ATOM   1139  H   ALA A  73      -6.917  13.182   4.156  1.00 95.86           H  
ATOM   1140  CA  ALA A  73      -5.814  13.099   5.988  1.00 95.86           C  
ATOM   1141  HA  ALA A  73      -6.091  13.807   6.769  1.00 95.86           H  
ATOM   1142  C   ALA A  73      -4.293  12.883   6.088  1.00 95.86           C  
ATOM   1143  CB  ALA A  73      -6.590  11.795   6.212  1.00 95.86           C  
ATOM   1144  HB1 ALA A  73      -6.331  11.382   7.186  1.00 95.86           H  
ATOM   1145  HB2 ALA A  73      -7.662  11.994   6.187  1.00 95.86           H  
ATOM   1146  HB3 ALA A  73      -6.337  11.072   5.437  1.00 95.86           H  
ATOM   1147  O   ALA A  73      -3.684  13.247   7.093  1.00 95.86           O  
ATOM   1148  N   LEU A  74      -3.666  12.347   5.034  1.00 96.33           N  
ATOM   1149  H   LEU A  74      -4.206  12.057   4.231  1.00 96.33           H  
ATOM   1150  CA  LEU A  74      -2.221  12.144   5.010  1.00 96.33           C  
ATOM   1151  HA  LEU A  74      -1.944  11.650   5.942  1.00 96.33           H  
ATOM   1152  C   LEU A  74      -1.451  13.464   4.955  1.00 96.33           C  
ATOM   1153  CB  LEU A  74      -1.842  11.237   3.829  1.00 96.33           C  
ATOM   1154  HB2 LEU A  74      -2.083  11.752   2.900  1.00 96.33           H  
ATOM   1155  HB3 LEU A  74      -2.450  10.333   3.859  1.00 96.33           H  
ATOM   1156  O   LEU A  74      -0.468  13.616   5.670  1.00 96.33           O  
ATOM   1157  CG  LEU A  74      -0.354  10.836   3.810  1.00 96.33           C  
ATOM   1158  HG  LEU A  74       0.260  11.722   3.648  1.00 96.33           H  
ATOM   1159  CD1 LEU A  74       0.095  10.138   5.096  1.00 96.33           C  
ATOM   1160 HD11 LEU A  74       1.117   9.778   4.980  1.00 96.33           H  
ATOM   1161 HD12 LEU A  74      -0.552   9.287   5.309  1.00 96.33           H  
ATOM   1162 HD13 LEU A  74       0.085  10.835   5.933  1.00 96.33           H  
ATOM   1163  CD2 LEU A  74      -0.113   9.869   2.657  1.00 96.33           C  
ATOM   1164 HD21 LEU A  74      -0.627   8.928   2.852  1.00 96.33           H  
ATOM   1165 HD22 LEU A  74      -0.466  10.304   1.722  1.00 96.33           H  
ATOM   1166 HD23 LEU A  74       0.955   9.662   2.584  1.00 96.33           H  
ATOM   1167  N   ALA A  75      -1.887  14.426   4.142  1.00 98.30           N  
ATOM   1168  H   ALA A  75      -2.708  14.261   3.577  1.00 98.30           H  
ATOM   1169  CA  ALA A  75      -1.214  15.716   4.020  1.00 98.30           C  
ATOM   1170  HA  ALA A  75      -0.173  15.544   3.745  1.00 98.30           H  
ATOM   1171  C   ALA A  75      -1.226  16.490   5.345  1.00 98.30           C  
ATOM   1172  CB  ALA A  75      -1.884  16.513   2.900  1.00 98.30           C  
ATOM   1173  HB1 ALA A  75      -1.893  15.928   1.980  1.00 98.30           H  
ATOM   1174  HB2 ALA A  75      -1.323  17.430   2.720  1.00 98.30           H  
ATOM   1175  HB3 ALA A  75      -2.911  16.757   3.173  1.00 98.30           H  
ATOM   1176  O   ALA A  75      -0.211  17.071   5.726  1.00 98.30           O  
ATOM   1177  N   LEU A  76      -2.348  16.459   6.069  1.00 98.24           N  
ATOM   1178  H   LEU A  76      -3.149  15.977   5.687  1.00 98.24           H  
ATOM   1179  CA  LEU A  76      -2.467  17.058   7.398  1.00 98.24           C  
ATOM   1180  HA  LEU A  76      -2.115  18.089   7.355  1.00 98.24           H  
ATOM   1181  C   LEU A  76      -1.564  16.334   8.412  1.00 98.24           C  
ATOM   1182  CB  LEU A  76      -3.948  17.051   7.820  1.00 98.24           C  
ATOM   1183  HB2 LEU A  76      -4.304  16.021   7.779  1.00 98.24           H  
ATOM   1184  HB3 LEU A  76      -4.031  17.376   8.857  1.00 98.24           H  
ATOM   1185  O   LEU A  76      -0.819  16.997   9.129  1.00 98.24           O  
ATOM   1186  CG  LEU A  76      -4.870  17.924   6.939  1.00 98.24           C  
ATOM   1187  HG  LEU A  76      -4.722  17.678   5.888  1.00 98.24           H  
ATOM   1188  CD1 LEU A  76      -6.326  17.652   7.306  1.00 98.24           C  
ATOM   1189 HD11 LEU A  76      -6.991  18.249   6.682  1.00 98.24           H  
ATOM   1190 HD12 LEU A  76      -6.550  16.596   7.159  1.00 98.24           H  
ATOM   1191 HD13 LEU A  76      -6.502  17.903   8.352  1.00 98.24           H  
ATOM   1192  CD2 LEU A  76      -4.664  19.429   7.085  1.00 98.24           C  
ATOM   1193 HD21 LEU A  76      -3.607  19.685   7.018  1.00 98.24           H  
ATOM   1194 HD22 LEU A  76      -5.188  19.923   6.267  1.00 98.24           H  
ATOM   1195 HD23 LEU A  76      -5.109  19.754   8.025  1.00 98.24           H  
ATOM   1196  N   ASN A  77      -1.528  14.994   8.405  1.00 97.58           N  
ATOM   1197  H   ASN A  77      -2.171  14.491   7.810  1.00 97.58           H  
ATOM   1198  CA  ASN A  77      -0.616  14.229   9.264  1.00 97.58           C  
ATOM   1199  HA  ASN A  77      -0.794  14.524  10.298  1.00 97.58           H  
ATOM   1200  C   ASN A  77       0.866  14.527   8.966  1.00 97.58           C  
ATOM   1201  CB  ASN A  77      -0.918  12.726   9.118  1.00 97.58           C  
ATOM   1202  HB2 ASN A  77      -1.958  12.536   9.384  1.00 97.58           H  
ATOM   1203  HB3 ASN A  77      -0.766  12.417   8.084  1.00 97.58           H  
ATOM   1204  O   ASN A  77       1.657  14.699   9.890  1.00 97.58           O  
ATOM   1205  CG  ASN A  77      -0.021  11.878  10.009  1.00 97.58           C  
ATOM   1206  ND2 ASN A  77      -0.328  11.803  11.286  1.00 97.58           N  
ATOM   1207 HD21 ASN A  77      -1.121  12.307  11.656  1.00 97.58           H  
ATOM   1208 HD22 ASN A  77       0.247  11.267  11.920  1.00 97.58           H  
ATOM   1209  OD1 ASN A  77       0.967  11.304   9.566  1.00 97.58           O  
ATOM   1210  N   LEU A  78       1.250  14.625   7.689  1.00 98.31           N  
ATOM   1211  H   LEU A  78       0.560  14.445   6.974  1.00 98.31           H  
ATOM   1212  CA  LEU A  78       2.606  14.999   7.275  1.00 98.31           C  
ATOM   1213  HA  LEU A  78       3.320  14.307   7.722  1.00 98.31           H  
ATOM   1214  C   LEU A  78       2.983  16.395   7.773  1.00 98.31           C  
ATOM   1215  CB  LEU A  78       2.716  14.957   5.739  1.00 98.31           C  
ATOM   1216  HB2 LEU A  78       1.865  15.489   5.315  1.00 98.31           H  
ATOM   1217  HB3 LEU A  78       3.616  15.492   5.438  1.00 98.31           H  
ATOM   1218  O   LEU A  78       4.087  16.578   8.291  1.00 98.31           O  
ATOM   1219  CG  LEU A  78       2.772  13.546   5.136  1.00 98.31           C  
ATOM   1220  HG  LEU A  78       1.940  12.940   5.494  1.00 98.31           H  
ATOM   1221  CD1 LEU A  78       2.706  13.636   3.609  1.00 98.31           C  
ATOM   1222 HD11 LEU A  78       1.779  14.128   3.316  1.00 98.31           H  
ATOM   1223 HD12 LEU A  78       3.551  14.207   3.225  1.00 98.31           H  
ATOM   1224 HD13 LEU A  78       2.712  12.631   3.185  1.00 98.31           H  
ATOM   1225  CD2 LEU A  78       4.075  12.843   5.500  1.00 98.31           C  
ATOM   1226 HD21 LEU A  78       4.093  11.883   4.984  1.00 98.31           H  
ATOM   1227 HD22 LEU A  78       4.122  12.661   6.573  1.00 98.31           H  
ATOM   1228 HD23 LEU A  78       4.922  13.447   5.174  1.00 98.31           H  
ATOM   1229  N   LEU A  79       2.066  17.356   7.641  1.00 98.61           N  
ATOM   1230  H   LEU A  79       1.189  17.128   7.195  1.00 98.61           H  
ATOM   1231  CA  LEU A  79       2.256  18.720   8.117  1.00 98.61           C  
ATOM   1232  HA  LEU A  79       3.159  19.119   7.655  1.00 98.61           H  
ATOM   1233  C   LEU A  79       2.463  18.742   9.634  1.00 98.61           C  
ATOM   1234  CB  LEU A  79       1.050  19.568   7.674  1.00 98.61           C  
ATOM   1235  HB2 LEU A  79       0.987  19.546   6.586  1.00 98.61           H  
ATOM   1236  HB3 LEU A  79       0.140  19.118   8.070  1.00 98.61           H  
ATOM   1237  O   LEU A  79       3.459  19.283  10.103  1.00 98.61           O  
ATOM   1238  CG  LEU A  79       1.101  21.031   8.142  1.00 98.61           C  
ATOM   1239  HG  LEU A  79       1.112  21.071   9.232  1.00 98.61           H  
ATOM   1240  CD1 LEU A  79       2.327  21.768   7.595  1.00 98.61           C  
ATOM   1241 HD11 LEU A  79       2.247  22.833   7.814  1.00 98.61           H  
ATOM   1242 HD12 LEU A  79       3.230  21.381   8.067  1.00 98.61           H  
ATOM   1243 HD13 LEU A  79       2.389  21.629   6.516  1.00 98.61           H  
ATOM   1244  CD2 LEU A  79      -0.146  21.761   7.650  1.00 98.61           C  
ATOM   1245 HD21 LEU A  79      -0.095  21.915   6.572  1.00 98.61           H  
ATOM   1246 HD22 LEU A  79      -0.224  22.722   8.159  1.00 98.61           H  
ATOM   1247 HD23 LEU A  79      -1.033  21.168   7.871  1.00 98.61           H  
ATOM   1248  N   ASP A  80       1.579  18.105  10.398  1.00 98.31           N  
ATOM   1249  H   ASP A  80       0.774  17.680   9.960  1.00 98.31           H  
ATOM   1250  CA  ASP A  80       1.642  18.124  11.862  1.00 98.31           C  
ATOM   1251  HA  ASP A  80       1.754  19.158  12.189  1.00 98.31           H  
ATOM   1252  C   ASP A  80       2.874  17.373  12.397  1.00 98.31           C  
ATOM   1253  CB  ASP A  80       0.311  17.602  12.427  1.00 98.31           C  
ATOM   1254  HB2 ASP A  80       0.394  17.516  13.510  1.00 98.31           H  
ATOM   1255  HB3 ASP A  80       0.103  16.618  12.006  1.00 98.31           H  
ATOM   1256  O   ASP A  80       3.544  17.844  13.320  1.00 98.31           O  
ATOM   1257  CG  ASP A  80      -0.854  18.547  12.103  1.00 98.31           C  
ATOM   1258  OD1 ASP A  80      -0.629  19.778  12.041  1.00 98.31           O  
ATOM   1259  OD2 ASP A  80      -1.980  18.085  11.823  1.00 98.31           O  
ATOM   1260  N   ARG A  81       3.276  16.268  11.753  1.00 97.75           N  
ATOM   1261  H   ARG A  81       2.685  15.917  11.013  1.00 97.75           H  
ATOM   1262  CA  ARG A  81       4.541  15.576  12.057  1.00 97.75           C  
ATOM   1263  HA  ARG A  81       4.588  15.382  13.128  1.00 97.75           H  
ATOM   1264  C   ARG A  81       5.767  16.424  11.735  1.00 97.75           C  
ATOM   1265  CB  ARG A  81       4.610  14.245  11.302  1.00 97.75           C  
ATOM   1266  HB2 ARG A  81       5.628  13.860  11.359  1.00 97.75           H  
ATOM   1267  HB3 ARG A  81       4.364  14.413  10.254  1.00 97.75           H  
ATOM   1268  O   ARG A  81       6.743  16.369  12.480  1.00 97.75           O  
ATOM   1269  CG  ARG A  81       3.657  13.204  11.909  1.00 97.75           C  
ATOM   1270  HG2 ARG A  81       4.002  12.917  12.902  1.00 97.75           H  
ATOM   1271  HG3 ARG A  81       2.658  13.630  12.001  1.00 97.75           H  
ATOM   1272  CD  ARG A  81       3.545  11.970  11.018  1.00 97.75           C  
ATOM   1273  HD2 ARG A  81       2.812  11.293  11.455  1.00 97.75           H  
ATOM   1274  HD3 ARG A  81       3.183  12.296  10.043  1.00 97.75           H  
ATOM   1275  NE  ARG A  81       4.834  11.276  10.872  1.00 97.75           N  
ATOM   1276  HE  ARG A  81       5.533  11.475  11.573  1.00 97.75           H  
ATOM   1277  NH1 ARG A  81       4.261  10.030   9.028  1.00 97.75           N  
ATOM   1278 HH11 ARG A  81       4.471   9.305   8.356  1.00 97.75           H  
ATOM   1279 HH12 ARG A  81       3.313  10.373   9.094  1.00 97.75           H  
ATOM   1280  NH2 ARG A  81       6.341   9.952   9.852  1.00 97.75           N  
ATOM   1281 HH21 ARG A  81       7.041  10.255  10.513  1.00 97.75           H  
ATOM   1282 HH22 ARG A  81       6.577   9.478   8.992  1.00 97.75           H  
ATOM   1283  CZ  ARG A  81       5.133  10.422   9.917  1.00 97.75           C  
ATOM   1284  N   LEU A  82       5.743  17.213  10.658  1.00 98.23           N  
ATOM   1285  H   LEU A  82       4.924  17.201  10.067  1.00 98.23           H  
ATOM   1286  CA  LEU A  82       6.826  18.148  10.352  1.00 98.23           C  
ATOM   1287  HA  LEU A  82       7.768  17.601  10.392  1.00 98.23           H  
ATOM   1288  C   LEU A  82       6.896  19.269  11.400  1.00 98.23           C  
ATOM   1289  CB  LEU A  82       6.644  18.712   8.931  1.00 98.23           C  
ATOM   1290  HB2 LEU A  82       5.694  19.244   8.888  1.00 98.23           H  
ATOM   1291  HB3 LEU A  82       6.598  17.891   8.216  1.00 98.23           H  
ATOM   1292  O   LEU A  82       7.988  19.606  11.861  1.00 98.23           O  
ATOM   1293  CG  LEU A  82       7.772  19.681   8.527  1.00 98.23           C  
ATOM   1294  HG  LEU A  82       7.928  20.422   9.311  1.00 98.23           H  
ATOM   1295  CD1 LEU A  82       9.094  18.950   8.274  1.00 98.23           C  
ATOM   1296 HD11 LEU A  82       9.458  18.519   9.207  1.00 98.23           H  
ATOM   1297 HD12 LEU A  82       9.839  19.651   7.897  1.00 98.23           H  
ATOM   1298 HD13 LEU A  82       8.948  18.154   7.544  1.00 98.23           H  
ATOM   1299  CD2 LEU A  82       7.390  20.457   7.275  1.00 98.23           C  
ATOM   1300 HD21 LEU A  82       7.354  19.791   6.412  1.00 98.23           H  
ATOM   1301 HD22 LEU A  82       8.116  21.248   7.090  1.00 98.23           H  
ATOM   1302 HD23 LEU A  82       6.408  20.904   7.426  1.00 98.23           H  
ATOM   1303  N   LEU A  83       5.747  19.816  11.808  1.00 97.91           N  
ATOM   1304  H   LEU A  83       4.889  19.494  11.382  1.00 97.91           H  
ATOM   1305  CA  LEU A  83       5.661  20.886  12.805  1.00 97.91           C  
ATOM   1306  HA  LEU A  83       6.326  21.693  12.496  1.00 97.91           H  
ATOM   1307  C   LEU A  83       6.144  20.455  14.198  1.00 97.91           C  
ATOM   1308  CB  LEU A  83       4.219  21.420  12.881  1.00 97.91           C  
ATOM   1309  HB2 LEU A  83       4.141  22.084  13.742  1.00 97.91           H  
ATOM   1310  HB3 LEU A  83       3.550  20.578  13.061  1.00 97.91           H  
ATOM   1311  O   LEU A  83       6.525  21.314  14.989  1.00 97.91           O  
ATOM   1312  CG  LEU A  83       3.725  22.192  11.643  1.00 97.91           C  
ATOM   1313  HG  LEU A  83       3.802  21.573  10.750  1.00 97.91           H  
ATOM   1314  CD1 LEU A  83       2.258  22.573  11.851  1.00 97.91           C  
ATOM   1315 HD11 LEU A  83       1.872  23.072  10.962  1.00 97.91           H  
ATOM   1316 HD12 LEU A  83       2.159  23.225  12.719  1.00 97.91           H  
ATOM   1317 HD13 LEU A  83       1.669  21.670  12.013  1.00 97.91           H  
ATOM   1318  CD2 LEU A  83       4.532  23.466  11.382  1.00 97.91           C  
ATOM   1319 HD21 LEU A  83       4.116  23.999  10.527  1.00 97.91           H  
ATOM   1320 HD22 LEU A  83       4.499  24.113  12.259  1.00 97.91           H  
ATOM   1321 HD23 LEU A  83       5.567  23.216  11.153  1.00 97.91           H  
ATOM   1322  N   LEU A  84       6.198  19.157  14.498  1.00 97.02           N  
ATOM   1323  H   LEU A  84       5.759  18.503  13.866  1.00 97.02           H  
ATOM   1324  CA  LEU A  84       6.818  18.648  15.727  1.00 97.02           C  
ATOM   1325  HA  LEU A  84       6.483  19.256  16.567  1.00 97.02           H  
ATOM   1326  C   LEU A  84       8.351  18.731  15.733  1.00 97.02           C  
ATOM   1327  CB  LEU A  84       6.382  17.190  15.939  1.00 97.02           C  
ATOM   1328  HB2 LEU A  84       6.462  16.654  14.993  1.00 97.02           H  
ATOM   1329  HB3 LEU A  84       7.064  16.713  16.643  1.00 97.02           H  
ATOM   1330  O   LEU A  84       8.950  18.756  16.804  1.00 97.02           O  
ATOM   1331  CG  LEU A  84       4.958  17.040  16.486  1.00 97.02           C  
ATOM   1332  HG  LEU A  84       4.260  17.656  15.920  1.00 97.02           H  
ATOM   1333  CD1 LEU A  84       4.544  15.575  16.395  1.00 97.02           C  
ATOM   1334 HD11 LEU A  84       5.367  14.923  16.689  1.00 97.02           H  
ATOM   1335 HD12 LEU A  84       4.235  15.341  15.376  1.00 97.02           H  
ATOM   1336 HD13 LEU A  84       3.718  15.402  17.084  1.00 97.02           H  
ATOM   1337  CD2 LEU A  84       4.877  17.414  17.967  1.00 97.02           C  
ATOM   1338 HD21 LEU A  84       3.832  17.552  18.246  1.00 97.02           H  
ATOM   1339 HD22 LEU A  84       5.313  16.625  18.579  1.00 97.02           H  
ATOM   1340 HD23 LEU A  84       5.432  18.329  18.174  1.00 97.02           H  
ATOM   1341  N   ILE A  85       8.995  18.740  14.562  1.00 96.98           N  
ATOM   1342  H   ILE A  85       8.433  18.713  13.723  1.00 96.98           H  
ATOM   1343  CA  ILE A  85      10.454  18.553  14.443  1.00 96.98           C  
ATOM   1344  HA  ILE A  85      10.887  18.511  15.442  1.00 96.98           H  
ATOM   1345  C   ILE A  85      11.176  19.708  13.743  1.00 96.98           C  
ATOM   1346  CB  ILE A  85      10.772  17.206  13.759  1.00 96.98           C  
ATOM   1347  HB  ILE A  85      11.856  17.095  13.747  1.00 96.98           H  
ATOM   1348  O   ILE A  85      12.400  19.814  13.828  1.00 96.98           O  
ATOM   1349  CG1 ILE A  85      10.274  17.179  12.296  1.00 96.98           C  
ATOM   1350 HG12 ILE A  85       9.187  17.249  12.277  1.00 96.98           H  
ATOM   1351 HG13 ILE A  85      10.679  18.037  11.759  1.00 96.98           H  
ATOM   1352  CG2 ILE A  85      10.201  16.035  14.580  1.00 96.98           C  
ATOM   1353 HG21 ILE A  85      10.466  16.154  15.630  1.00 96.98           H  
ATOM   1354 HG22 ILE A  85      10.611  15.089  14.224  1.00 96.98           H  
ATOM   1355 HG23 ILE A  85       9.115  16.005  14.492  1.00 96.98           H  
ATOM   1356  CD1 ILE A  85      10.691  15.926  11.526  1.00 96.98           C  
ATOM   1357 HD11 ILE A  85      10.155  15.054  11.902  1.00 96.98           H  
ATOM   1358 HD12 ILE A  85      11.765  15.769  11.626  1.00 96.98           H  
ATOM   1359 HD13 ILE A  85      10.450  16.062  10.471  1.00 96.98           H  
ATOM   1360  N   LYS A  86      10.446  20.575  13.036  1.00 97.07           N  
ATOM   1361  H   LYS A  86       9.457  20.394  12.948  1.00 97.07           H  
ATOM   1362  CA  LYS A  86      10.997  21.720  12.309  1.00 97.07           C  
ATOM   1363  HA  LYS A  86      12.003  21.926  12.672  1.00 97.07           H  
ATOM   1364  C   LYS A  86      10.142  22.960  12.552  1.00 97.07           C  
ATOM   1365  CB  LYS A  86      11.075  21.366  10.811  1.00 97.07           C  
ATOM   1366  HB2 LYS A  86      10.072  21.146  10.447  1.00 97.07           H  
ATOM   1367  HB3 LYS A  86      11.694  20.478  10.678  1.00 97.07           H  
ATOM   1368  O   LYS A  86       8.945  22.948  12.287  1.00 97.07           O  
ATOM   1369  CG  LYS A  86      11.668  22.524   9.996  1.00 97.07           C  
ATOM   1370  HG2 LYS A  86      11.080  23.418  10.200  1.00 97.07           H  
ATOM   1371  HG3 LYS A  86      12.697  22.703  10.309  1.00 97.07           H  
ATOM   1372  CD  LYS A  86      11.621  22.303   8.482  1.00 97.07           C  
ATOM   1373  HD2 LYS A  86      10.610  22.012   8.196  1.00 97.07           H  
ATOM   1374  HD3 LYS A  86      12.328  21.529   8.185  1.00 97.07           H  
ATOM   1375  CE  LYS A  86      11.976  23.636   7.809  1.00 97.07           C  
ATOM   1376  HE2 LYS A  86      13.033  23.851   7.966  1.00 97.07           H  
ATOM   1377  HE3 LYS A  86      11.399  24.426   8.290  1.00 97.07           H  
ATOM   1378  NZ  LYS A  86      11.683  23.635   6.360  1.00 97.07           N  
ATOM   1379  HZ1 LYS A  86      10.755  23.315   6.123  1.00 97.07           H  
ATOM   1380  HZ2 LYS A  86      11.830  24.541   5.936  1.00 97.07           H  
ATOM   1381  HZ3 LYS A  86      12.353  23.069   5.860  1.00 97.07           H  
ATOM   1382  N   GLN A  87      10.770  24.054  12.980  1.00 97.29           N  
ATOM   1383  H   GLN A  87      11.759  24.007  13.179  1.00 97.29           H  
ATOM   1384  CA  GLN A  87      10.126  25.368  13.000  1.00 97.29           C  
ATOM   1385  HA  GLN A  87       9.170  25.289  13.517  1.00 97.29           H  
ATOM   1386  C   GLN A  87       9.857  25.854  11.572  1.00 97.29           C  
ATOM   1387  CB  GLN A  87      10.986  26.378  13.765  1.00 97.29           C  
ATOM   1388  HB2 GLN A  87      11.999  26.382  13.362  1.00 97.29           H  
ATOM   1389  HB3 GLN A  87      10.556  27.372  13.635  1.00 97.29           H  
ATOM   1390  O   GLN A  87      10.747  25.811  10.718  1.00 97.29           O  
ATOM   1391  CG  GLN A  87      11.017  26.055  15.263  1.00 97.29           C  
ATOM   1392  HG2 GLN A  87      11.486  25.085  15.425  1.00 97.29           H  
ATOM   1393  HG3 GLN A  87       9.992  26.003  15.630  1.00 97.29           H  
ATOM   1394  CD  GLN A  87      11.784  27.092  16.075  1.00 97.29           C  
ATOM   1395  NE2 GLN A  87      11.633  27.090  17.377  1.00 97.29           N  
ATOM   1396 HE21 GLN A  87      10.857  26.575  17.767  1.00 97.29           H  
ATOM   1397 HE22 GLN A  87      12.106  27.829  17.878  1.00 97.29           H  
ATOM   1398  OE1 GLN A  87      12.526  27.913  15.565  1.00 97.29           O  
ATOM   1399  N   VAL A  88       8.634  26.312  11.313  1.00 97.26           N  
ATOM   1400  H   VAL A  88       7.957  26.339  12.061  1.00 97.26           H  
ATOM   1401  CA  VAL A  88       8.211  26.826  10.003  1.00 97.26           C  
ATOM   1402  HA  VAL A  88       9.055  26.810   9.314  1.00 97.26           H  
ATOM   1403  C   VAL A  88       7.784  28.284  10.168  1.00 97.26           C  
ATOM   1404  CB  VAL A  88       7.106  25.935   9.396  1.00 97.26           C  
ATOM   1405  HB  VAL A  88       6.264  25.882  10.086  1.00 97.26           H  
ATOM   1406  O   VAL A  88       7.045  28.611  11.096  1.00 97.26           O  
ATOM   1407  CG1 VAL A  88       6.607  26.473   8.049  1.00 97.26           C  
ATOM   1408 HG11 VAL A  88       6.078  27.415   8.197  1.00 97.26           H  
ATOM   1409 HG12 VAL A  88       5.912  25.764   7.601  1.00 97.26           H  
ATOM   1410 HG13 VAL A  88       7.441  26.626   7.364  1.00 97.26           H  
ATOM   1411  CG2 VAL A  88       7.616  24.505   9.158  1.00 97.26           C  
ATOM   1412 HG21 VAL A  88       6.820  23.897   8.728  1.00 97.26           H  
ATOM   1413 HG22 VAL A  88       8.468  24.518   8.479  1.00 97.26           H  
ATOM   1414 HG23 VAL A  88       7.909  24.048  10.103  1.00 97.26           H  
ATOM   1415  N   SER A  89       8.275  29.174   9.297  1.00 95.97           N  
ATOM   1416  H   SER A  89       8.848  28.858   8.527  1.00 95.97           H  
ATOM   1417  CA  SER A  89       7.856  30.581   9.308  1.00 95.97           C  
ATOM   1418  HA  SER A  89       7.754  30.886  10.350  1.00 95.97           H  
ATOM   1419  C   SER A  89       6.490  30.747   8.650  1.00 95.97           C  
ATOM   1420  CB  SER A  89       8.898  31.529   8.687  1.00 95.97           C  
ATOM   1421  HB2 SER A  89       8.712  32.532   9.069  1.00 95.97           H  
ATOM   1422  HB3 SER A  89       9.898  31.232   9.003  1.00 95.97           H  
ATOM   1423  O   SER A  89       6.111  29.969   7.769  1.00 95.97           O  
ATOM   1424  OG  SER A  89       8.841  31.592   7.273  1.00 95.97           O  
ATOM   1425  HG  SER A  89       8.872  32.524   7.045  1.00 95.97           H  
ATOM   1426  N   LYS A  90       5.765  31.799   9.039  1.00 95.62           N  
ATOM   1427  H   LYS A  90       6.109  32.358   9.807  1.00 95.62           H  
ATOM   1428  CA  LYS A  90       4.470  32.139   8.441  1.00 95.62           C  
ATOM   1429  HA  LYS A  90       3.786  31.309   8.616  1.00 95.62           H  
ATOM   1430  C   LYS A  90       4.559  32.307   6.917  1.00 95.62           C  
ATOM   1431  CB  LYS A  90       3.909  33.388   9.137  1.00 95.62           C  
ATOM   1432  HB2 LYS A  90       4.527  34.249   8.883  1.00 95.62           H  
ATOM   1433  HB3 LYS A  90       3.944  33.241  10.217  1.00 95.62           H  
ATOM   1434  O   LYS A  90       3.667  31.823   6.227  1.00 95.62           O  
ATOM   1435  CG  LYS A  90       2.453  33.658   8.729  1.00 95.62           C  
ATOM   1436  HG2 LYS A  90       2.390  33.754   7.645  1.00 95.62           H  
ATOM   1437  HG3 LYS A  90       1.830  32.821   9.045  1.00 95.62           H  
ATOM   1438  CD  LYS A  90       1.928  34.953   9.358  1.00 95.62           C  
ATOM   1439  HD2 LYS A  90       2.575  35.777   9.056  1.00 95.62           H  
ATOM   1440  HD3 LYS A  90       1.941  34.863  10.444  1.00 95.62           H  
ATOM   1441  CE  LYS A  90       0.501  35.204   8.859  1.00 95.62           C  
ATOM   1442  HE2 LYS A  90       0.499  35.116   7.772  1.00 95.62           H  
ATOM   1443  HE3 LYS A  90      -0.148  34.420   9.248  1.00 95.62           H  
ATOM   1444  NZ  LYS A  90      -0.001  36.544   9.249  1.00 95.62           N  
ATOM   1445  HZ1 LYS A  90      -0.008  36.654  10.253  1.00 95.62           H  
ATOM   1446  HZ2 LYS A  90       0.583  37.262   8.845  1.00 95.62           H  
ATOM   1447  HZ3 LYS A  90      -0.936  36.679   8.893  1.00 95.62           H  
ATOM   1448  N   GLU A  91       5.630  32.913   6.384  1.00 95.27           N  
ATOM   1449  H   GLU A  91       6.359  33.265   6.988  1.00 95.27           H  
ATOM   1450  CA  GLU A  91       5.771  33.117   4.928  1.00 95.27           C  
ATOM   1451  HA  GLU A  91       4.871  33.605   4.556  1.00 95.27           H  
ATOM   1452  C   GLU A  91       5.911  31.798   4.153  1.00 95.27           C  
ATOM   1453  CB  GLU A  91       6.972  34.010   4.560  1.00 95.27           C  
ATOM   1454  HB2 GLU A  91       6.849  34.267   3.508  1.00 95.27           H  
ATOM   1455  HB3 GLU A  91       7.894  33.431   4.614  1.00 95.27           H  
ATOM   1456  O   GLU A  91       5.475  31.693   3.012  1.00 95.27           O  
ATOM   1457  CG  GLU A  91       7.107  35.338   5.330  1.00 95.27           C  
ATOM   1458  HG2 GLU A  91       7.459  36.094   4.629  1.00 95.27           H  
ATOM   1459  HG3 GLU A  91       6.123  35.652   5.679  1.00 95.27           H  
ATOM   1460  CD  GLU A  91       8.095  35.293   6.507  1.00 95.27           C  
ATOM   1461  OE1 GLU A  91       8.174  36.314   7.222  1.00 95.27           O  
ATOM   1462  OE2 GLU A  91       8.703  34.217   6.748  1.00 95.27           O  
ATOM   1463  N   HIS A  92       6.485  30.764   4.773  1.00 96.31           N  
ATOM   1464  H   HIS A  92       6.811  30.894   5.720  1.00 96.31           H  
ATOM   1465  CA  HIS A  92       6.691  29.461   4.138  1.00 96.31           C  
ATOM   1466  HA  HIS A  92       6.714  29.596   3.056  1.00 96.31           H  
ATOM   1467  C   HIS A  92       5.566  28.460   4.423  1.00 96.31           C  
ATOM   1468  CB  HIS A  92       8.053  28.914   4.570  1.00 96.31           C  
ATOM   1469  HB2 HIS A  92       8.095  28.862   5.658  1.00 96.31           H  
ATOM   1470  HB3 HIS A  92       8.179  27.904   4.179  1.00 96.31           H  
ATOM   1471  O   HIS A  92       5.613  27.325   3.936  1.00 96.31           O  
ATOM   1472  CG  HIS A  92       9.197  29.749   4.065  1.00 96.31           C  
ATOM   1473  CD2 HIS A  92       9.615  29.839   2.769  1.00 96.31           C  
ATOM   1474  HD2 HIS A  92       9.158  29.333   1.931  1.00 96.31           H  
ATOM   1475  ND1 HIS A  92       9.979  30.606   4.799  1.00 96.31           N  
ATOM   1476  HD1 HIS A  92       9.803  30.894   5.751  1.00 96.31           H  
ATOM   1477  CE1 HIS A  92      10.861  31.181   3.963  1.00 96.31           C  
ATOM   1478  HE1 HIS A  92      11.571  31.944   4.243  1.00 96.31           H  
ATOM   1479  NE2 HIS A  92      10.694  30.719   2.712  1.00 96.31           N  
ATOM   1480  N   PHE A  93       4.561  28.839   5.216  1.00 97.91           N  
ATOM   1481  H   PHE A  93       4.562  29.781   5.582  1.00 97.91           H  
ATOM   1482  CA  PHE A  93       3.601  27.884   5.755  1.00 97.91           C  
ATOM   1483  HA  PHE A  93       4.182  27.059   6.168  1.00 97.91           H  
ATOM   1484  C   PHE A  93       2.699  27.282   4.668  1.00 97.91           C  
ATOM   1485  CB  PHE A  93       2.819  28.547   6.896  1.00 97.91           C  
ATOM   1486  HB2 PHE A  93       2.163  29.310   6.478  1.00 97.91           H  
ATOM   1487  HB3 PHE A  93       3.527  29.048   7.556  1.00 97.91           H  
ATOM   1488  O   PHE A  93       2.551  26.061   4.606  1.00 97.91           O  
ATOM   1489  CG  PHE A  93       2.010  27.595   7.757  1.00 97.91           C  
ATOM   1490  CD1 PHE A  93       0.718  27.957   8.181  1.00 97.91           C  
ATOM   1491  HD1 PHE A  93       0.286  28.896   7.868  1.00 97.91           H  
ATOM   1492  CD2 PHE A  93       2.556  26.366   8.179  1.00 97.91           C  
ATOM   1493  HD2 PHE A  93       3.556  26.074   7.893  1.00 97.91           H  
ATOM   1494  CE1 PHE A  93      -0.015  27.097   9.015  1.00 97.91           C  
ATOM   1495  HE1 PHE A  93      -1.008  27.380   9.331  1.00 97.91           H  
ATOM   1496  CE2 PHE A  93       1.814  25.503   8.999  1.00 97.91           C  
ATOM   1497  HE2 PHE A  93       2.241  24.563   9.315  1.00 97.91           H  
ATOM   1498  CZ  PHE A  93       0.531  25.872   9.429  1.00 97.91           C  
ATOM   1499  HZ  PHE A  93      -0.032  25.214  10.074  1.00 97.91           H  
ATOM   1500  N   GLN A  94       2.199  28.097   3.732  1.00 97.51           N  
ATOM   1501  H   GLN A  94       2.355  29.092   3.817  1.00 97.51           H  
ATOM   1502  CA  GLN A  94       1.393  27.605   2.607  1.00 97.51           C  
ATOM   1503  HA  GLN A  94       0.605  26.968   3.011  1.00 97.51           H  
ATOM   1504  C   GLN A  94       2.209  26.746   1.631  1.00 97.51           C  
ATOM   1505  CB  GLN A  94       0.724  28.787   1.898  1.00 97.51           C  
ATOM   1506  HB2 GLN A  94       0.245  29.416   2.649  1.00 97.51           H  
ATOM   1507  HB3 GLN A  94       1.480  29.379   1.382  1.00 97.51           H  
ATOM   1508  O   GLN A  94       1.737  25.694   1.195  1.00 97.51           O  
ATOM   1509  CG  GLN A  94      -0.352  28.331   0.895  1.00 97.51           C  
ATOM   1510  HG2 GLN A  94      -1.062  27.677   1.401  1.00 97.51           H  
ATOM   1511  HG3 GLN A  94       0.104  27.775   0.076  1.00 97.51           H  
ATOM   1512  CD  GLN A  94      -1.118  29.512   0.306  1.00 97.51           C  
ATOM   1513  NE2 GLN A  94      -2.292  29.299  -0.241  1.00 97.51           N  
ATOM   1514 HE21 GLN A  94      -2.768  30.120  -0.588  1.00 97.51           H  
ATOM   1515 HE22 GLN A  94      -2.702  28.378  -0.299  1.00 97.51           H  
ATOM   1516  OE1 GLN A  94      -0.676  30.645   0.347  1.00 97.51           O  
ATOM   1517  N   LYS A  95       3.467  27.117   1.350  1.00 98.38           N  
ATOM   1518  H   LYS A  95       3.784  28.011   1.698  1.00 98.38           H  
ATOM   1519  CA  LYS A  95       4.392  26.294   0.549  1.00 98.38           C  
ATOM   1520  HA  LYS A  95       3.930  26.099  -0.419  1.00 98.38           H  
ATOM   1521  C   LYS A  95       4.648  24.934   1.206  1.00 98.38           C  
ATOM   1522  CB  LYS A  95       5.699  27.070   0.312  1.00 98.38           C  
ATOM   1523  HB2 LYS A  95       6.223  27.206   1.258  1.00 98.38           H  
ATOM   1524  HB3 LYS A  95       5.456  28.052  -0.094  1.00 98.38           H  
ATOM   1525  O   LYS A  95       4.642  23.903   0.537  1.00 98.38           O  
ATOM   1526  CG  LYS A  95       6.610  26.336  -0.687  1.00 98.38           C  
ATOM   1527  HG2 LYS A  95       6.037  26.123  -1.590  1.00 98.38           H  
ATOM   1528  HG3 LYS A  95       6.935  25.386  -0.263  1.00 98.38           H  
ATOM   1529  CD  LYS A  95       7.851  27.139  -1.094  1.00 98.38           C  
ATOM   1530  HD2 LYS A  95       7.527  28.094  -1.509  1.00 98.38           H  
ATOM   1531  HD3 LYS A  95       8.358  26.581  -1.880  1.00 98.38           H  
ATOM   1532  CE  LYS A  95       8.836  27.385   0.056  1.00 98.38           C  
ATOM   1533  HE2 LYS A  95       8.297  27.861   0.875  1.00 98.38           H  
ATOM   1534  HE3 LYS A  95       9.212  26.427   0.415  1.00 98.38           H  
ATOM   1535  NZ  LYS A  95       9.962  28.252  -0.392  1.00 98.38           N  
ATOM   1536  HZ1 LYS A  95      10.590  28.476   0.367  1.00 98.38           H  
ATOM   1537  HZ2 LYS A  95       9.626  29.121  -0.782  1.00 98.38           H  
ATOM   1538  HZ3 LYS A  95      10.491  27.799  -1.123  1.00 98.38           H  
ATOM   1539  N   THR A  96       4.802  24.917   2.530  1.00 98.61           N  
ATOM   1540  H   THR A  96       4.806  25.807   3.008  1.00 98.61           H  
ATOM   1541  CA  THR A  96       4.961  23.686   3.319  1.00 98.61           C  
ATOM   1542  HA  THR A  96       5.792  23.112   2.909  1.00 98.61           H  
ATOM   1543  C   THR A  96       3.711  22.803   3.239  1.00 98.61           C  
ATOM   1544  CB  THR A  96       5.297  24.013   4.780  1.00 98.61           C  
ATOM   1545  HB  THR A  96       4.467  24.546   5.246  1.00 98.61           H  
ATOM   1546  O   THR A  96       3.828  21.608   2.966  1.00 98.61           O  
ATOM   1547  CG2 THR A  96       5.596  22.760   5.594  1.00 98.61           C  
ATOM   1548 HG21 THR A  96       6.417  22.208   5.136  1.00 98.61           H  
ATOM   1549 HG22 THR A  96       4.716  22.119   5.653  1.00 98.61           H  
ATOM   1550 HG23 THR A  96       5.875  23.057   6.605  1.00 98.61           H  
ATOM   1551  OG1 THR A  96       6.456  24.814   4.848  1.00 98.61           O  
ATOM   1552  HG1 THR A  96       6.245  25.674   4.478  1.00 98.61           H  
ATOM   1553  N   GLY A  97       2.511  23.377   3.399  1.00 98.59           N  
ATOM   1554  H   GLY A  97       2.469  24.354   3.650  1.00 98.59           H  
ATOM   1555  CA  GLY A  97       1.244  22.653   3.221  1.00 98.59           C  
ATOM   1556  HA2 GLY A  97       1.189  21.826   3.929  1.00 98.59           H  
ATOM   1557  HA3 GLY A  97       0.415  23.333   3.416  1.00 98.59           H  
ATOM   1558  C   GLY A  97       1.069  22.100   1.802  1.00 98.59           C  
ATOM   1559  O   GLY A  97       0.651  20.957   1.626  1.00 98.59           O  
ATOM   1560  N   SER A  98       1.486  22.865   0.792  1.00 98.63           N  
ATOM   1561  H   SER A  98       1.785  23.806   1.008  1.00 98.63           H  
ATOM   1562  CA  SER A  98       1.471  22.453  -0.618  1.00 98.63           C  
ATOM   1563  HA  SER A  98       0.458  22.154  -0.889  1.00 98.63           H  
ATOM   1564  C   SER A  98       2.399  21.268  -0.884  1.00 98.63           C  
ATOM   1565  CB  SER A  98       1.877  23.618  -1.521  1.00 98.63           C  
ATOM   1566  HB2 SER A  98       2.910  23.907  -1.328  1.00 98.63           H  
ATOM   1567  HB3 SER A  98       1.785  23.315  -2.564  1.00 98.63           H  
ATOM   1568  O   SER A  98       2.011  20.321  -1.564  1.00 98.63           O  
ATOM   1569  OG  SER A  98       1.034  24.719  -1.282  1.00 98.63           O  
ATOM   1570  HG  SER A  98       1.230  25.106  -0.425  1.00 98.63           H  
ATOM   1571  N   ALA A  99       3.601  21.261  -0.299  1.00 98.70           N  
ATOM   1572  H   ALA A  99       3.902  22.079   0.210  1.00 98.70           H  
ATOM   1573  CA  ALA A  99       4.505  20.115  -0.384  1.00 98.70           C  
ATOM   1574  HA  ALA A  99       4.657  19.865  -1.435  1.00 98.70           H  
ATOM   1575  C   ALA A  99       3.922  18.869   0.307  1.00 98.70           C  
ATOM   1576  CB  ALA A  99       5.858  20.512   0.211  1.00 98.70           C  
ATOM   1577  HB1 ALA A  99       6.550  19.673   0.139  1.00 98.70           H  
ATOM   1578  HB2 ALA A  99       5.742  20.789   1.259  1.00 98.70           H  
ATOM   1579  HB3 ALA A  99       6.265  21.356  -0.346  1.00 98.70           H  
ATOM   1580  O   ALA A  99       4.072  17.756  -0.201  1.00 98.70           O  
ATOM   1581  N   CYS A 100       3.204  19.043   1.423  1.00 98.76           N  
ATOM   1582  H   CYS A 100       3.126  19.972   1.810  1.00 98.76           H  
ATOM   1583  CA  CYS A 100       2.502  17.942   2.088  1.00 98.76           C  
ATOM   1584  HA  CYS A 100       3.210  17.132   2.264  1.00 98.76           H  
ATOM   1585  C   CYS A 100       1.386  17.363   1.203  1.00 98.76           C  
ATOM   1586  CB  CYS A 100       1.960  18.398   3.449  1.00 98.76           C  
ATOM   1587  HB2 CYS A 100       1.270  19.233   3.329  1.00 98.76           H  
ATOM   1588  HB3 CYS A 100       1.420  17.570   3.908  1.00 98.76           H  
ATOM   1589  O   CYS A 100       1.286  16.142   1.089  1.00 98.76           O  
ATOM   1590  SG  CYS A 100       3.320  18.876   4.553  1.00 98.76           S  
ATOM   1591  HG  CYS A 100       3.691  19.969   3.881  1.00 98.76           H  
ATOM   1592  N   LEU A 101       0.598  18.211   0.527  1.00 98.59           N  
ATOM   1593  H   LEU A 101       0.715  19.201   0.687  1.00 98.59           H  
ATOM   1594  CA  LEU A 101      -0.396  17.777  -0.465  1.00 98.59           C  
ATOM   1595  HA  LEU A 101      -1.085  17.073   0.001  1.00 98.59           H  
ATOM   1596  C   LEU A 101       0.250  17.038  -1.643  1.00 98.59           C  
ATOM   1597  CB  LEU A 101      -1.181  18.989  -0.998  1.00 98.59           C  
ATOM   1598  HB2 LEU A 101      -0.478  19.782  -1.253  1.00 98.59           H  
ATOM   1599  HB3 LEU A 101      -1.684  18.697  -1.920  1.00 98.59           H  
ATOM   1600  O   LEU A 101      -0.240  15.982  -2.047  1.00 98.59           O  
ATOM   1601  CG  LEU A 101      -2.245  19.558  -0.048  1.00 98.59           C  
ATOM   1602  HG  LEU A 101      -1.795  19.795   0.916  1.00 98.59           H  
ATOM   1603  CD1 LEU A 101      -2.807  20.838  -0.661  1.00 98.59           C  
ATOM   1604 HD11 LEU A 101      -3.245  20.628  -1.637  1.00 98.59           H  
ATOM   1605 HD12 LEU A 101      -2.017  21.581  -0.773  1.00 98.59           H  
ATOM   1606 HD13 LEU A 101      -3.582  21.251  -0.016  1.00 98.59           H  
ATOM   1607  CD2 LEU A 101      -3.401  18.579   0.154  1.00 98.59           C  
ATOM   1608 HD21 LEU A 101      -3.812  18.299  -0.816  1.00 98.59           H  
ATOM   1609 HD22 LEU A 101      -4.190  19.050   0.740  1.00 98.59           H  
ATOM   1610 HD23 LEU A 101      -3.067  17.681   0.675  1.00 98.59           H  
ATOM   1611  N   LEU A 102       1.368  17.549  -2.167  1.00 98.50           N  
ATOM   1612  H   LEU A 102       1.687  18.447  -1.830  1.00 98.50           H  
ATOM   1613  CA  LEU A 102       2.102  16.914  -3.261  1.00 98.50           C  
ATOM   1614  HA  LEU A 102       1.430  16.843  -4.117  1.00 98.50           H  
ATOM   1615  C   LEU A 102       2.532  15.493  -2.877  1.00 98.50           C  
ATOM   1616  CB  LEU A 102       3.310  17.785  -3.651  1.00 98.50           C  
ATOM   1617  HB2 LEU A 102       3.987  17.857  -2.800  1.00 98.50           H  
ATOM   1618  HB3 LEU A 102       2.964  18.793  -3.879  1.00 98.50           H  
ATOM   1619  O   LEU A 102       2.175  14.535  -3.563  1.00 98.50           O  
ATOM   1620  CG  LEU A 102       4.108  17.252  -4.857  1.00 98.50           C  
ATOM   1621  HG  LEU A 102       4.510  16.266  -4.622  1.00 98.50           H  
ATOM   1622  CD1 LEU A 102       3.261  17.149  -6.127  1.00 98.50           C  
ATOM   1623 HD11 LEU A 102       2.757  18.095  -6.324  1.00 98.50           H  
ATOM   1624 HD12 LEU A 102       2.508  16.366  -6.026  1.00 98.50           H  
ATOM   1625 HD13 LEU A 102       3.889  16.913  -6.985  1.00 98.50           H  
ATOM   1626  CD2 LEU A 102       5.277  18.191  -5.141  1.00 98.50           C  
ATOM   1627 HD21 LEU A 102       5.919  18.251  -4.262  1.00 98.50           H  
ATOM   1628 HD22 LEU A 102       5.868  17.814  -5.975  1.00 98.50           H  
ATOM   1629 HD23 LEU A 102       4.904  19.188  -5.378  1.00 98.50           H  
ATOM   1630  N   VAL A 103       3.225  15.337  -1.745  1.00 98.25           N  
ATOM   1631  H   VAL A 103       3.466  16.164  -1.218  1.00 98.25           H  
ATOM   1632  CA  VAL A 103       3.696  14.029  -1.263  1.00 98.25           C  
ATOM   1633  HA  VAL A 103       4.275  13.558  -2.057  1.00 98.25           H  
ATOM   1634  C   VAL A 103       2.527  13.092  -0.950  1.00 98.25           C  
ATOM   1635  CB  VAL A 103       4.620  14.203  -0.043  1.00 98.25           C  
ATOM   1636  HB  VAL A 103       4.128  14.829   0.701  1.00 98.25           H  
ATOM   1637  O   VAL A 103       2.546  11.932  -1.367  1.00 98.25           O  
ATOM   1638  CG1 VAL A 103       4.986  12.867   0.615  1.00 98.25           C  
ATOM   1639 HG11 VAL A 103       5.680  13.056   1.434  1.00 98.25           H  
ATOM   1640 HG12 VAL A 103       4.099  12.391   1.033  1.00 98.25           H  
ATOM   1641 HG13 VAL A 103       5.448  12.204  -0.116  1.00 98.25           H  
ATOM   1642  CG2 VAL A 103       5.935  14.868  -0.469  1.00 98.25           C  
ATOM   1643 HG21 VAL A 103       5.746  15.869  -0.857  1.00 98.25           H  
ATOM   1644 HG22 VAL A 103       6.612  14.950   0.381  1.00 98.25           H  
ATOM   1645 HG23 VAL A 103       6.419  14.283  -1.251  1.00 98.25           H  
ATOM   1646  N   ALA A 104       1.484  13.584  -0.277  1.00 97.25           N  
ATOM   1647  H   ALA A 104       1.508  14.541   0.045  1.00 97.25           H  
ATOM   1648  CA  ALA A 104       0.305  12.785   0.040  1.00 97.25           C  
ATOM   1649  HA  ALA A 104       0.623  11.909   0.604  1.00 97.25           H  
ATOM   1650  C   ALA A 104      -0.419  12.294  -1.223  1.00 97.25           C  
ATOM   1651  CB  ALA A 104      -0.631  13.616   0.916  1.00 97.25           C  
ATOM   1652  HB1 ALA A 104      -0.908  14.533   0.397  1.00 97.25           H  
ATOM   1653  HB2 ALA A 104      -0.135  13.866   1.854  1.00 97.25           H  
ATOM   1654  HB3 ALA A 104      -1.536  13.047   1.129  1.00 97.25           H  
ATOM   1655  O   ALA A 104      -0.786  11.121  -1.304  1.00 97.25           O  
ATOM   1656  N   SER A 105      -0.571  13.149  -2.239  1.00 95.87           N  
ATOM   1657  H   SER A 105      -0.289  14.110  -2.106  1.00 95.87           H  
ATOM   1658  CA  SER A 105      -1.190  12.767  -3.513  1.00 95.87           C  
ATOM   1659  HA  SER A 105      -2.146  12.290  -3.298  1.00 95.87           H  
ATOM   1660  C   SER A 105      -0.331  11.754  -4.278  1.00 95.87           C  
ATOM   1661  CB  SER A 105      -1.483  14.002  -4.367  1.00 95.87           C  
ATOM   1662  HB2 SER A 105      -2.192  13.727  -5.148  1.00 95.87           H  
ATOM   1663  HB3 SER A 105      -1.935  14.783  -3.755  1.00 95.87           H  
ATOM   1664  O   SER A 105      -0.856  10.773  -4.807  1.00 95.87           O  
ATOM   1665  OG  SER A 105      -0.301  14.480  -4.973  1.00 95.87           O  
ATOM   1666  HG  SER A 105       0.269  14.860  -4.301  1.00 95.87           H  
ATOM   1667  N   LYS A 106       1.003  11.903  -4.258  1.00 94.13           N  
ATOM   1668  H   LYS A 106       1.373  12.750  -3.850  1.00 94.13           H  
ATOM   1669  CA  LYS A 106       1.939  10.928  -4.836  1.00 94.13           C  
ATOM   1670  HA  LYS A 106       1.676  10.768  -5.882  1.00 94.13           H  
ATOM   1671  C   LYS A 106       1.838   9.567  -4.160  1.00 94.13           C  
ATOM   1672  CB  LYS A 106       3.374  11.463  -4.770  1.00 94.13           C  
ATOM   1673  HB2 LYS A 106       3.573  11.866  -3.777  1.00 94.13           H  
ATOM   1674  HB3 LYS A 106       4.066  10.639  -4.945  1.00 94.13           H  
ATOM   1675  O   LYS A 106       1.965   8.550  -4.841  1.00 94.13           O  
ATOM   1676  CG  LYS A 106       3.633  12.542  -5.830  1.00 94.13           C  
ATOM   1677  HG2 LYS A 106       2.949  13.380  -5.693  1.00 94.13           H  
ATOM   1678  HG3 LYS A 106       3.476  12.122  -6.823  1.00 94.13           H  
ATOM   1679  CD  LYS A 106       5.076  13.034  -5.711  1.00 94.13           C  
ATOM   1680  HD2 LYS A 106       5.240  13.427  -4.708  1.00 94.13           H  
ATOM   1681  HD3 LYS A 106       5.756  12.201  -5.887  1.00 94.13           H  
ATOM   1682  CE  LYS A 106       5.371  14.133  -6.725  1.00 94.13           C  
ATOM   1683  HE2 LYS A 106       5.162  13.778  -7.734  1.00 94.13           H  
ATOM   1684  HE3 LYS A 106       4.726  14.987  -6.519  1.00 94.13           H  
ATOM   1685  NZ  LYS A 106       6.782  14.543  -6.618  1.00 94.13           N  
ATOM   1686  HZ1 LYS A 106       6.993  15.319  -7.229  1.00 94.13           H  
ATOM   1687  HZ2 LYS A 106       7.422  13.786  -6.815  1.00 94.13           H  
ATOM   1688  HZ3 LYS A 106       6.997  14.869  -5.687  1.00 94.13           H  
ATOM   1689  N   LEU A 107       1.575   9.514  -2.859  1.00 92.98           N  
ATOM   1690  H   LEU A 107       1.542  10.385  -2.349  1.00 92.98           H  
ATOM   1691  CA  LEU A 107       1.394   8.264  -2.122  1.00 92.98           C  
ATOM   1692  HA  LEU A 107       2.125   7.533  -2.468  1.00 92.98           H  
ATOM   1693  C   LEU A 107       0.015   7.637  -2.365  1.00 92.98           C  
ATOM   1694  CB  LEU A 107       1.651   8.532  -0.631  1.00 92.98           C  
ATOM   1695  HB2 LEU A 107       1.256   7.707  -0.038  1.00 92.98           H  
ATOM   1696  HB3 LEU A 107       1.116   9.433  -0.332  1.00 92.98           H  
ATOM   1697  O   LEU A 107      -0.062   6.481  -2.793  1.00 92.98           O  
ATOM   1698  CG  LEU A 107       3.145   8.696  -0.306  1.00 92.98           C  
ATOM   1699  HG  LEU A 107       3.607   9.392  -1.005  1.00 92.98           H  
ATOM   1700  CD1 LEU A 107       3.318   9.258   1.097  1.00 92.98           C  
ATOM   1701 HD11 LEU A 107       2.812  10.220   1.179  1.00 92.98           H  
ATOM   1702 HD12 LEU A 107       4.378   9.398   1.308  1.00 92.98           H  
ATOM   1703 HD13 LEU A 107       2.900   8.563   1.824  1.00 92.98           H  
ATOM   1704  CD2 LEU A 107       3.879   7.356  -0.390  1.00 92.98           C  
ATOM   1705 HD21 LEU A 107       4.028   7.067  -1.430  1.00 92.98           H  
ATOM   1706 HD22 LEU A 107       3.310   6.590   0.138  1.00 92.98           H  
ATOM   1707 HD23 LEU A 107       4.848   7.432   0.105  1.00 92.98           H  
ATOM   1708  N   ARG A 108      -1.058   8.402  -2.132  1.00 88.76           N  
ATOM   1709  H   ARG A 108      -0.886   9.353  -1.838  1.00 88.76           H  
ATOM   1710  CA  ARG A 108      -2.423   7.881  -1.954  1.00 88.76           C  
ATOM   1711  HA  ARG A 108      -2.371   6.800  -1.824  1.00 88.76           H  
ATOM   1712  C   ARG A 108      -3.368   8.072  -3.144  1.00 88.76           C  
ATOM   1713  CB  ARG A 108      -3.024   8.488  -0.670  1.00 88.76           C  
ATOM   1714  HB2 ARG A 108      -4.073   8.200  -0.603  1.00 88.76           H  
ATOM   1715  HB3 ARG A 108      -2.993   9.575  -0.745  1.00 88.76           H  
ATOM   1716  O   ARG A 108      -4.355   7.342  -3.200  1.00 88.76           O  
ATOM   1717  CG  ARG A 108      -2.328   8.073   0.640  1.00 88.76           C  
ATOM   1718  HG2 ARG A 108      -1.279   8.367   0.604  1.00 88.76           H  
ATOM   1719  HG3 ARG A 108      -2.810   8.611   1.457  1.00 88.76           H  
ATOM   1720  CD  ARG A 108      -2.412   6.566   0.925  1.00 88.76           C  
ATOM   1721  HD2 ARG A 108      -1.723   6.046   0.260  1.00 88.76           H  
ATOM   1722  HD3 ARG A 108      -3.423   6.225   0.699  1.00 88.76           H  
ATOM   1723  NE  ARG A 108      -2.058   6.237   2.325  1.00 88.76           N  
ATOM   1724  HE  ARG A 108      -1.107   6.399   2.623  1.00 88.76           H  
ATOM   1725  NH1 ARG A 108      -4.047   5.351   3.054  1.00 88.76           N  
ATOM   1726 HH11 ARG A 108      -4.590   4.981   3.821  1.00 88.76           H  
ATOM   1727 HH12 ARG A 108      -4.415   5.383   2.114  1.00 88.76           H  
ATOM   1728  NH2 ARG A 108      -2.366   5.509   4.470  1.00 88.76           N  
ATOM   1729 HH21 ARG A 108      -1.390   5.707   4.637  1.00 88.76           H  
ATOM   1730 HH22 ARG A 108      -2.952   5.145   5.209  1.00 88.76           H  
ATOM   1731  CZ  ARG A 108      -2.819   5.709   3.273  1.00 88.76           C  
ATOM   1732  N   SER A 109      -3.068   8.961  -4.094  1.00 87.12           N  
ATOM   1733  H   SER A 109      -2.217   9.499  -4.016  1.00 87.12           H  
ATOM   1734  CA  SER A 109      -3.915   9.191  -5.275  1.00 87.12           C  
ATOM   1735  HA  SER A 109      -4.935   8.893  -5.032  1.00 87.12           H  
ATOM   1736  C   SER A 109      -3.470   8.375  -6.487  1.00 87.12           C  
ATOM   1737  CB  SER A 109      -3.971  10.673  -5.646  1.00 87.12           C  
ATOM   1738  HB2 SER A 109      -4.168  11.275  -4.759  1.00 87.12           H  
ATOM   1739  HB3 SER A 109      -3.027  10.985  -6.093  1.00 87.12           H  
ATOM   1740  O   SER A 109      -2.281   8.069  -6.652  1.00 87.12           O  
ATOM   1741  OG  SER A 109      -5.013  10.860  -6.574  1.00 87.12           O  
ATOM   1742  HG  SER A 109      -5.837  10.813  -6.085  1.00 87.12           H  
ATOM   1743  N   LEU A 110      -4.425   8.028  -7.359  1.00 80.69           N  
ATOM   1744  H   LEU A 110      -5.362   8.343  -7.148  1.00 80.69           H  
ATOM   1745  CA  LEU A 110      -4.162   7.483  -8.696  1.00 80.69           C  
ATOM   1746  HA  LEU A 110      -3.588   6.559  -8.614  1.00 80.69           H  
ATOM   1747  C   LEU A 110      -3.362   8.445  -9.564  1.00 80.69           C  
ATOM   1748  CB  LEU A 110      -5.478   7.197  -9.423  1.00 80.69           C  
ATOM   1749  HB2 LEU A 110      -5.280   7.073 -10.487  1.00 80.69           H  
ATOM   1750  HB3 LEU A 110      -6.126   8.067  -9.313  1.00 80.69           H  
ATOM   1751  O   LEU A 110      -2.353   8.042 -10.144  1.00 80.69           O  
ATOM   1752  CG  LEU A 110      -6.220   5.957  -8.936  1.00 80.69           C  
ATOM   1753  HG  LEU A 110      -6.399   6.037  -7.864  1.00 80.69           H  
ATOM   1754  CD1 LEU A 110      -7.559   5.942  -9.674  1.00 80.69           C  
ATOM   1755 HD11 LEU A 110      -7.412   5.776 -10.741  1.00 80.69           H  
ATOM   1756 HD12 LEU A 110      -8.062   6.899  -9.533  1.00 80.69           H  
ATOM   1757 HD13 LEU A 110      -8.232   5.184  -9.272  1.00 80.69           H  
ATOM   1758  CD2 LEU A 110      -5.412   4.686  -9.228  1.00 80.69           C  
ATOM   1759 HD21 LEU A 110      -5.942   4.102  -9.981  1.00 80.69           H  
ATOM   1760 HD22 LEU A 110      -5.386   4.125  -8.294  1.00 80.69           H  
ATOM   1761 HD23 LEU A 110      -4.419   4.896  -9.625  1.00 80.69           H  
ATOM   1762  N   THR A 111      -3.835   9.684  -9.611  1.00 86.59           N  
ATOM   1763  H   THR A 111      -4.663   9.891  -9.072  1.00 86.59           H  
ATOM   1764  CA  THR A 111      -3.342  10.784 -10.431  1.00 86.59           C  
ATOM   1765  HA  THR A 111      -2.480  10.472 -11.021  1.00 86.59           H  
ATOM   1766  C   THR A 111      -2.932  11.906  -9.483  1.00 86.59           C  
ATOM   1767  CB  THR A 111      -4.426  11.259 -11.412  1.00 86.59           C  
ATOM   1768  HB  THR A 111      -4.130  12.213 -11.848  1.00 86.59           H  
ATOM   1769  O   THR A 111      -3.780  12.703  -9.084  1.00 86.59           O  
ATOM   1770  CG2 THR A 111      -4.631  10.246 -12.539  1.00 86.59           C  
ATOM   1771 HG21 THR A 111      -3.697  10.097 -13.081  1.00 86.59           H  
ATOM   1772 HG22 THR A 111      -4.977   9.295 -12.133  1.00 86.59           H  
ATOM   1773 HG23 THR A 111      -5.383  10.629 -13.229  1.00 86.59           H  
ATOM   1774  OG1 THR A 111      -5.665  11.402 -10.758  1.00 86.59           O  
ATOM   1775  HG1 THR A 111      -5.561  12.096 -10.103  1.00 86.59           H  
ATOM   1776  N   PRO A 112      -1.656  11.944  -9.060  1.00 92.89           N  
ATOM   1777  CA  PRO A 112      -1.167  12.969  -8.146  1.00 92.89           C  
ATOM   1778  HA  PRO A 112      -1.668  12.846  -7.185  1.00 92.89           H  
ATOM   1779  C   PRO A 112      -1.432  14.376  -8.688  1.00 92.89           C  
ATOM   1780  CB  PRO A 112       0.332  12.697  -7.984  1.00 92.89           C  
ATOM   1781  HB2 PRO A 112       0.678  12.928  -6.976  1.00 92.89           H  
ATOM   1782  HB3 PRO A 112       0.899  13.269  -8.718  1.00 92.89           H  
ATOM   1783  O   PRO A 112      -1.348  14.594  -9.899  1.00 92.89           O  
ATOM   1784  CG  PRO A 112       0.452  11.208  -8.302  1.00 92.89           C  
ATOM   1785  HG2 PRO A 112       1.453  10.940  -8.640  1.00 92.89           H  
ATOM   1786  HG3 PRO A 112       0.160  10.619  -7.432  1.00 92.89           H  
ATOM   1787  CD  PRO A 112      -0.591  11.012  -9.392  1.00 92.89           C  
ATOM   1788  HD2 PRO A 112      -0.936   9.979  -9.387  1.00 92.89           H  
ATOM   1789  HD3 PRO A 112      -0.171  11.274 -10.363  1.00 92.89           H  
ATOM   1790  N   ILE A 113      -1.705  15.329  -7.795  1.00 96.73           N  
ATOM   1791  H   ILE A 113      -1.657  15.109  -6.811  1.00 96.73           H  
ATOM   1792  CA  ILE A 113      -1.819  16.736  -8.188  1.00 96.73           C  
ATOM   1793  HA  ILE A 113      -2.522  16.781  -9.020  1.00 96.73           H  
ATOM   1794  C   ILE A 113      -0.463  17.225  -8.699  1.00 96.73           C  
ATOM   1795  CB  ILE A 113      -2.396  17.607  -7.050  1.00 96.73           C  
ATOM   1796  HB  ILE A 113      -3.334  17.142  -6.746  1.00 96.73           H  
ATOM   1797  O   ILE A 113       0.582  16.896  -8.129  1.00 96.73           O  
ATOM   1798  CG1 ILE A 113      -2.726  19.024  -7.565  1.00 96.73           C  
ATOM   1799 HG12 ILE A 113      -3.292  18.938  -8.492  1.00 96.73           H  
ATOM   1800 HG13 ILE A 113      -1.802  19.560  -7.782  1.00 96.73           H  
ATOM   1801  CG2 ILE A 113      -1.472  17.673  -5.821  1.00 96.73           C  
ATOM   1802 HG21 ILE A 113      -1.958  18.207  -5.004  1.00 96.73           H  
ATOM   1803 HG22 ILE A 113      -0.539  18.174  -6.079  1.00 96.73           H  
ATOM   1804 HG23 ILE A 113      -1.250  16.666  -5.466  1.00 96.73           H  
ATOM   1805  CD1 ILE A 113      -3.563  19.866  -6.593  1.00 96.73           C  
ATOM   1806 HD11 ILE A 113      -3.023  20.048  -5.663  1.00 96.73           H  
ATOM   1807 HD12 ILE A 113      -3.787  20.827  -7.054  1.00 96.73           H  
ATOM   1808 HD13 ILE A 113      -4.499  19.354  -6.369  1.00 96.73           H  
ATOM   1809  N   SER A 114      -0.466  17.995  -9.784  1.00 97.23           N  
ATOM   1810  H   SER A 114      -1.341  18.268 -10.209  1.00 97.23           H  
ATOM   1811  CA  SER A 114       0.772  18.536 -10.333  1.00 97.23           C  
ATOM   1812  HA  SER A 114       1.534  17.759 -10.283  1.00 97.23           H  
ATOM   1813  C   SER A 114       1.276  19.722  -9.514  1.00 97.23           C  
ATOM   1814  CB  SER A 114       0.618  18.903 -11.809  1.00 97.23           C  
ATOM   1815  HB2 SER A 114       0.178  18.064 -12.348  1.00 97.23           H  
ATOM   1816  HB3 SER A 114       1.601  19.115 -12.229  1.00 97.23           H  
ATOM   1817  O   SER A 114       0.522  20.468  -8.883  1.00 97.23           O  
ATOM   1818  OG  SER A 114      -0.200  20.043 -11.945  1.00 97.23           O  
ATOM   1819  HG  SER A 114      -0.299  20.234 -12.881  1.00 97.23           H  
ATOM   1820  N   THR A 115       2.582  19.940  -9.585  1.00 97.60           N  
ATOM   1821  H   THR A 115       3.138  19.265 -10.091  1.00 97.60           H  
ATOM   1822  CA  THR A 115       3.256  21.117  -9.036  1.00 97.60           C  
ATOM   1823  HA  THR A 115       3.093  21.140  -7.958  1.00 97.60           H  
ATOM   1824  C   THR A 115       2.682  22.413  -9.607  1.00 97.60           C  
ATOM   1825  CB  THR A 115       4.769  21.058  -9.305  1.00 97.60           C  
ATOM   1826  HB  THR A 115       5.214  22.010  -9.015  1.00 97.60           H  
ATOM   1827  O   THR A 115       2.515  23.373  -8.864  1.00 97.60           O  
ATOM   1828  CG2 THR A 115       5.459  19.951  -8.512  1.00 97.60           C  
ATOM   1829 HG21 THR A 115       6.503  19.879  -8.817  1.00 97.60           H  
ATOM   1830 HG22 THR A 115       5.421  20.192  -7.449  1.00 97.60           H  
ATOM   1831 HG23 THR A 115       4.975  18.989  -8.678  1.00 97.60           H  
ATOM   1832  OG1 THR A 115       5.046  20.830 -10.671  1.00 97.60           O  
ATOM   1833  HG1 THR A 115       4.765  19.930 -10.855  1.00 97.60           H  
ATOM   1834  N   SER A 116       2.314  22.446 -10.895  1.00 97.43           N  
ATOM   1835  H   SER A 116       2.414  21.608 -11.449  1.00 97.43           H  
ATOM   1836  CA  SER A 116       1.677  23.622 -11.504  1.00 97.43           C  
ATOM   1837  HA  SER A 116       2.288  24.498 -11.284  1.00 97.43           H  
ATOM   1838  C   SER A 116       0.288  23.899 -10.925  1.00 97.43           C  
ATOM   1839  CB  SER A 116       1.599  23.477 -13.028  1.00 97.43           C  
ATOM   1840  HB2 SER A 116       2.608  23.357 -13.422  1.00 97.43           H  
ATOM   1841  HB3 SER A 116       1.167  24.382 -13.454  1.00 97.43           H  
ATOM   1842  O   SER A 116      -0.036  25.051 -10.655  1.00 97.43           O  
ATOM   1843  OG  SER A 116       0.828  22.357 -13.421  1.00 97.43           O  
ATOM   1844  HG  SER A 116      -0.097  22.563 -13.267  1.00 97.43           H  
ATOM   1845  N   SER A 117      -0.516  22.857 -10.697  1.00 97.63           N  
ATOM   1846  H   SER A 117      -0.196  21.925 -10.917  1.00 97.63           H  
ATOM   1847  CA  SER A 117      -1.847  22.985 -10.095  1.00 97.63           C  
ATOM   1848  HA  SER A 117      -2.429  23.719 -10.652  1.00 97.63           H  
ATOM   1849  C   SER A 117      -1.781  23.471  -8.646  1.00 97.63           C  
ATOM   1850  CB  SER A 117      -2.563  21.637 -10.165  1.00 97.63           C  
ATOM   1851  HB2 SER A 117      -1.897  20.846  -9.818  1.00 97.63           H  
ATOM   1852  HB3 SER A 117      -3.442  21.652  -9.520  1.00 97.63           H  
ATOM   1853  O   SER A 117      -2.591  24.303  -8.244  1.00 97.63           O  
ATOM   1854  OG  SER A 117      -2.953  21.380 -11.501  1.00 97.63           O  
ATOM   1855  HG  SER A 117      -3.722  21.924 -11.682  1.00 97.63           H  
ATOM   1856  N   LEU A 118      -0.790  23.013  -7.873  1.00 98.03           N  
ATOM   1857  H   LEU A 118      -0.178  22.303  -8.248  1.00 98.03           H  
ATOM   1858  CA  LEU A 118      -0.562  23.495  -6.507  1.00 98.03           C  
ATOM   1859  HA  LEU A 118      -1.510  23.474  -5.969  1.00 98.03           H  
ATOM   1860  C   LEU A 118      -0.091  24.954  -6.459  1.00 98.03           C  
ATOM   1861  CB  LEU A 118       0.447  22.580  -5.798  1.00 98.03           C  
ATOM   1862  HB2 LEU A 118       0.863  23.110  -4.941  1.00 98.03           H  
ATOM   1863  HB3 LEU A 118       1.265  22.368  -6.486  1.00 98.03           H  
ATOM   1864  O   LEU A 118      -0.582  25.704  -5.621  1.00 98.03           O  
ATOM   1865  CG  LEU A 118      -0.160  21.261  -5.298  1.00 98.03           C  
ATOM   1866  HG  LEU A 118      -0.705  20.775  -6.107  1.00 98.03           H  
ATOM   1867  CD1 LEU A 118       0.969  20.340  -4.849  1.00 98.03           C  
ATOM   1868 HD11 LEU A 118       0.556  19.427  -4.421  1.00 98.03           H  
ATOM   1869 HD12 LEU A 118       1.582  20.081  -5.712  1.00 98.03           H  
ATOM   1870 HD13 LEU A 118       1.580  20.842  -4.099  1.00 98.03           H  
ATOM   1871  CD2 LEU A 118      -1.097  21.467  -4.104  1.00 98.03           C  
ATOM   1872 HD21 LEU A 118      -1.463  20.503  -3.750  1.00 98.03           H  
ATOM   1873 HD22 LEU A 118      -0.570  21.972  -3.294  1.00 98.03           H  
ATOM   1874 HD23 LEU A 118      -1.958  22.069  -4.397  1.00 98.03           H  
ATOM   1875  N   CYS A 119       0.813  25.372  -7.353  1.00 97.67           N  
ATOM   1876  H   CYS A 119       1.233  24.703  -7.983  1.00 97.67           H  
ATOM   1877  CA  CYS A 119       1.214  26.780  -7.466  1.00 97.67           C  
ATOM   1878  HA  CYS A 119       1.608  27.126  -6.511  1.00 97.67           H  
ATOM   1879  C   CYS A 119       0.011  27.674  -7.794  1.00 97.67           C  
ATOM   1880  CB  CYS A 119       2.306  26.927  -8.533  1.00 97.67           C  
ATOM   1881  HB2 CYS A 119       2.006  26.405  -9.442  1.00 97.67           H  
ATOM   1882  HB3 CYS A 119       2.431  27.983  -8.773  1.00 97.67           H  
ATOM   1883  O   CYS A 119      -0.227  28.650  -7.087  1.00 97.67           O  
ATOM   1884  SG  CYS A 119       3.880  26.268  -7.911  1.00 97.67           S  
ATOM   1885  HG  CYS A 119       4.160  27.330  -7.151  1.00 97.67           H  
ATOM   1886  N   TYR A 120      -0.805  27.283  -8.778  1.00 96.97           N  
ATOM   1887  H   TYR A 120      -0.540  26.490  -9.345  1.00 96.97           H  
ATOM   1888  CA  TYR A 120      -2.022  28.013  -9.138  1.00 96.97           C  
ATOM   1889  HA  TYR A 120      -1.751  29.029  -9.422  1.00 96.97           H  
ATOM   1890  C   TYR A 120      -3.012  28.105  -7.965  1.00 96.97           C  
ATOM   1891  CB  TYR A 120      -2.668  27.324 -10.345  1.00 96.97           C  
ATOM   1892  HB2 TYR A 120      -2.866  26.280 -10.105  1.00 96.97           H  
ATOM   1893  HB3 TYR A 120      -1.964  27.344 -11.177  1.00 96.97           H  
ATOM   1894  O   TYR A 120      -3.513  29.182  -7.651  1.00 96.97           O  
ATOM   1895  CG  TYR A 120      -3.958  27.984 -10.788  1.00 96.97           C  
ATOM   1896  CD1 TYR A 120      -5.201  27.440 -10.409  1.00 96.97           C  
ATOM   1897  HD1 TYR A 120      -5.240  26.538  -9.816  1.00 96.97           H  
ATOM   1898  CD2 TYR A 120      -3.908  29.173 -11.540  1.00 96.97           C  
ATOM   1899  HD2 TYR A 120      -2.955  29.612 -11.794  1.00 96.97           H  
ATOM   1900  CE1 TYR A 120      -6.397  28.081 -10.783  1.00 96.97           C  
ATOM   1901  HE1 TYR A 120      -7.349  27.668 -10.483  1.00 96.97           H  
ATOM   1902  CE2 TYR A 120      -5.102  29.810 -11.926  1.00 96.97           C  
ATOM   1903  HE2 TYR A 120      -5.075  30.731 -12.488  1.00 96.97           H  
ATOM   1904  OH  TYR A 120      -7.498  29.890 -11.915  1.00 96.97           O  
ATOM   1905  HH  TYR A 120      -8.266  29.454 -11.539  1.00 96.97           H  
ATOM   1906  CZ  TYR A 120      -6.347  29.268 -11.546  1.00 96.97           C  
ATOM   1907  N   ALA A 121      -3.245  26.996  -7.254  1.00 95.97           N  
ATOM   1908  H   ALA A 121      -2.805  26.135  -7.545  1.00 95.97           H  
ATOM   1909  CA  ALA A 121      -4.117  26.965  -6.077  1.00 95.97           C  
ATOM   1910  HA  ALA A 121      -5.097  27.351  -6.358  1.00 95.97           H  
ATOM   1911  C   ALA A 121      -3.604  27.824  -4.905  1.00 95.97           C  
ATOM   1912  CB  ALA A 121      -4.266  25.506  -5.643  1.00 95.97           C  
ATOM   1913  HB1 ALA A 121      -3.305  25.114  -5.309  1.00 95.97           H  
ATOM   1914  HB2 ALA A 121      -4.980  25.455  -4.821  1.00 95.97           H  
ATOM   1915  HB3 ALA A 121      -4.631  24.907  -6.477  1.00 95.97           H  
ATOM   1916  O   ALA A 121      -4.381  28.218  -4.033  1.00 95.97           O  
ATOM   1917  N   ALA A 122      -2.300  28.103  -4.873  1.00 96.05           N  
ATOM   1918  H   ALA A 122      -1.714  27.707  -5.594  1.00 96.05           H  
ATOM   1919  CA  ALA A 122      -1.652  29.008  -3.930  1.00 96.05           C  
ATOM   1920  HA  ALA A 122      -2.304  29.136  -3.066  1.00 96.05           H  
ATOM   1921  C   ALA A 122      -1.427  30.419  -4.513  1.00 96.05           C  
ATOM   1922  CB  ALA A 122      -0.361  28.345  -3.440  1.00 96.05           C  
ATOM   1923  HB1 ALA A 122       0.350  28.270  -4.263  1.00 96.05           H  
ATOM   1924  HB2 ALA A 122      -0.575  27.348  -3.055  1.00 96.05           H  
ATOM   1925  HB3 ALA A 122       0.074  28.946  -2.642  1.00 96.05           H  
ATOM   1926  O   ALA A 122      -0.571  31.150  -4.009  1.00 96.05           O  
ATOM   1927  N   ALA A 123      -2.162  30.788  -5.572  1.00 95.12           N  
ATOM   1928  H   ALA A 123      -2.794  30.109  -5.972  1.00 95.12           H  
ATOM   1929  CA  ALA A 123      -2.095  32.082  -6.257  1.00 95.12           C  
ATOM   1930  HA  ALA A 123      -2.668  31.973  -7.178  1.00 95.12           H  
ATOM   1931  C   ALA A 123      -0.675  32.477  -6.710  1.00 95.12           C  
ATOM   1932  CB  ALA A 123      -2.809  33.143  -5.406  1.00 95.12           C  
ATOM   1933  HB1 ALA A 123      -3.820  32.812  -5.169  1.00 95.12           H  
ATOM   1934  HB2 ALA A 123      -2.257  33.313  -4.482  1.00 95.12           H  
ATOM   1935  HB3 ALA A 123      -2.865  34.080  -5.960  1.00 95.12           H  
ATOM   1936  O   ALA A 123      -0.280  33.637  -6.601  1.00 95.12           O  
ATOM   1937  N   ASP A 124       0.109  31.495  -7.165  1.00 93.42           N  
ATOM   1938  H   ASP A 124      -0.284  30.566  -7.222  1.00 93.42           H  
ATOM   1939  CA  ASP A 124       1.501  31.651  -7.607  1.00 93.42           C  
ATOM   1940  HA  ASP A 124       1.906  30.643  -7.700  1.00 93.42           H  
ATOM   1941  C   ASP A 124       2.414  32.339  -6.570  1.00 93.42           C  
ATOM   1942  CB  ASP A 124       1.558  32.265  -9.019  1.00 93.42           C  
ATOM   1943  HB2 ASP A 124       2.599  32.430  -9.296  1.00 93.42           H  
ATOM   1944  HB3 ASP A 124       1.053  33.231  -9.022  1.00 93.42           H  
ATOM   1945  O   ASP A 124       3.435  32.938  -6.908  1.00 93.42           O  
ATOM   1946  CG  ASP A 124       0.942  31.341 -10.076  1.00 93.42           C  
ATOM   1947  OD1 ASP A 124       1.396  30.173 -10.163  1.00 93.42           O  
ATOM   1948  OD2 ASP A 124       0.050  31.806 -10.820  1.00 93.42           O  
ATOM   1949  N   SER A 125       2.088  32.203  -5.277  1.00 95.05           N  
ATOM   1950  H   SER A 125       1.199  31.772  -5.066  1.00 95.05           H  
ATOM   1951  CA  SER A 125       2.888  32.735  -4.158  1.00 95.05           C  
ATOM   1952  HA  SER A 125       3.034  33.802  -4.327  1.00 95.05           H  
ATOM   1953  C   SER A 125       4.285  32.111  -4.034  1.00 95.05           C  
ATOM   1954  CB  SER A 125       2.132  32.563  -2.836  1.00 95.05           C  
ATOM   1955  HB2 SER A 125       1.222  33.162  -2.863  1.00 95.05           H  
ATOM   1956  HB3 SER A 125       2.755  32.919  -2.016  1.00 95.05           H  
ATOM   1957  O   SER A 125       5.139  32.629  -3.316  1.00 95.05           O  
ATOM   1958  OG  SER A 125       1.786  31.209  -2.611  1.00 95.05           O  
ATOM   1959  HG  SER A 125       0.919  31.092  -3.007  1.00 95.05           H  
ATOM   1960  N   PHE A 126       4.530  31.003  -4.733  1.00 96.84           N  
ATOM   1961  H   PHE A 126       3.775  30.652  -5.305  1.00 96.84           H  
ATOM   1962  CA  PHE A 126       5.827  30.356  -4.886  1.00 96.84           C  
ATOM   1963  HA  PHE A 126       6.609  31.116  -4.873  1.00 96.84           H  
ATOM   1964  C   PHE A 126       5.893  29.639  -6.237  1.00 96.84           C  
ATOM   1965  CB  PHE A 126       6.079  29.381  -3.724  1.00 96.84           C  
ATOM   1966  HB2 PHE A 126       6.262  29.967  -2.824  1.00 96.84           H  
ATOM   1967  HB3 PHE A 126       6.984  28.810  -3.928  1.00 96.84           H  
ATOM   1968  O   PHE A 126       4.890  29.171  -6.781  1.00 96.84           O  
ATOM   1969  CG  PHE A 126       4.932  28.423  -3.457  1.00 96.84           C  
ATOM   1970  CD1 PHE A 126       3.974  28.739  -2.476  1.00 96.84           C  
ATOM   1971  HD1 PHE A 126       4.063  29.651  -1.906  1.00 96.84           H  
ATOM   1972  CD2 PHE A 126       4.770  27.270  -4.247  1.00 96.84           C  
ATOM   1973  HD2 PHE A 126       5.487  27.041  -5.022  1.00 96.84           H  
ATOM   1974  CE1 PHE A 126       2.846  27.920  -2.303  1.00 96.84           C  
ATOM   1975  HE1 PHE A 126       2.083  28.204  -1.594  1.00 96.84           H  
ATOM   1976  CE2 PHE A 126       3.631  26.463  -4.089  1.00 96.84           C  
ATOM   1977  HE2 PHE A 126       3.467  25.623  -4.748  1.00 96.84           H  
ATOM   1978  CZ  PHE A 126       2.665  26.797  -3.127  1.00 96.84           C  
ATOM   1979  HZ  PHE A 126       1.751  26.225  -3.070  1.00 96.84           H  
ATOM   1980  N   SER A 127       7.101  29.502  -6.770  1.00 96.96           N  
ATOM   1981  H   SER A 127       7.884  29.892  -6.264  1.00 96.96           H  
ATOM   1982  CA  SER A 127       7.356  28.810  -8.030  1.00 96.96           C  
ATOM   1983  HA  SER A 127       6.584  29.112  -8.738  1.00 96.96           H  
ATOM   1984  C   SER A 127       7.300  27.284  -7.895  1.00 96.96           C  
ATOM   1985  CB  SER A 127       8.708  29.251  -8.595  1.00 96.96           C  
ATOM   1986  HB2 SER A 127       8.739  30.339  -8.660  1.00 96.96           H  
ATOM   1987  HB3 SER A 127       8.836  28.837  -9.594  1.00 96.96           H  
ATOM   1988  O   SER A 127       7.491  26.708  -6.820  1.00 96.96           O  
ATOM   1989  OG  SER A 127       9.754  28.796  -7.764  1.00 96.96           O  
ATOM   1990  HG  SER A 127       9.720  29.344  -6.976  1.00 96.96           H  
ATOM   1991  N   ARG A 128       7.134  26.596  -9.035  1.00 96.79           N  
ATOM   1992  H   ARG A 128       6.894  27.119  -9.865  1.00 96.79           H  
ATOM   1993  CA  ARG A 128       7.213  25.125  -9.105  1.00 96.79           C  
ATOM   1994  HA  ARG A 128       6.428  24.697  -8.481  1.00 96.79           H  
ATOM   1995  C   ARG A 128       8.536  24.588  -8.562  1.00 96.79           C  
ATOM   1996  CB  ARG A 128       7.041  24.639 -10.549  1.00 96.79           C  
ATOM   1997  HB2 ARG A 128       7.745  25.163 -11.195  1.00 96.79           H  
ATOM   1998  HB3 ARG A 128       7.285  23.577 -10.575  1.00 96.79           H  
ATOM   1999  O   ARG A 128       8.543  23.560  -7.893  1.00 96.79           O  
ATOM   2000  CG  ARG A 128       5.615  24.826 -11.087  1.00 96.79           C  
ATOM   2001  HG2 ARG A 128       5.351  25.883 -11.067  1.00 96.79           H  
ATOM   2002  HG3 ARG A 128       4.911  24.283 -10.456  1.00 96.79           H  
ATOM   2003  CD  ARG A 128       5.507  24.316 -12.531  1.00 96.79           C  
ATOM   2004  HD2 ARG A 128       4.498  24.524 -12.887  1.00 96.79           H  
ATOM   2005  HD3 ARG A 128       6.213  24.866 -13.152  1.00 96.79           H  
ATOM   2006  NE  ARG A 128       5.779  22.867 -12.628  1.00 96.79           N  
ATOM   2007  HE  ARG A 128       5.870  22.351 -11.765  1.00 96.79           H  
ATOM   2008  NH1 ARG A 128       5.409  22.572 -14.874  1.00 96.79           N  
ATOM   2009 HH11 ARG A 128       5.369  21.924 -15.648  1.00 96.79           H  
ATOM   2010 HH12 ARG A 128       5.168  23.548 -14.969  1.00 96.79           H  
ATOM   2011  NH2 ARG A 128       5.997  20.836 -13.611  1.00 96.79           N  
ATOM   2012 HH21 ARG A 128       5.376  20.152 -14.019  1.00 96.79           H  
ATOM   2013 HH22 ARG A 128       6.412  20.476 -12.763  1.00 96.79           H  
ATOM   2014  CZ  ARG A 128       5.728  22.103 -13.702  1.00 96.79           C  
ATOM   2015  N   GLN A 129       9.643  25.279  -8.838  1.00 95.15           N  
ATOM   2016  H   GLN A 129       9.556  26.157  -9.330  1.00 95.15           H  
ATOM   2017  CA  GLN A 129      10.964  24.863  -8.371  1.00 95.15           C  
ATOM   2018  HA  GLN A 129      11.100  23.815  -8.640  1.00 95.15           H  
ATOM   2019  C   GLN A 129      11.061  24.957  -6.845  1.00 95.15           C  
ATOM   2020  CB  GLN A 129      12.045  25.697  -9.078  1.00 95.15           C  
ATOM   2021  HB2 GLN A 129      11.941  26.744  -8.792  1.00 95.15           H  
ATOM   2022  HB3 GLN A 129      11.901  25.623 -10.156  1.00 95.15           H  
ATOM   2023  O   GLN A 129      11.504  24.009  -6.203  1.00 95.15           O  
ATOM   2024  CG  GLN A 129      13.469  25.228  -8.742  1.00 95.15           C  
ATOM   2025  HG2 GLN A 129      14.186  25.818  -9.313  1.00 95.15           H  
ATOM   2026  HG3 GLN A 129      13.666  25.404  -7.684  1.00 95.15           H  
ATOM   2027  CD  GLN A 129      13.691  23.755  -9.064  1.00 95.15           C  
ATOM   2028  NE2 GLN A 129      14.168  22.973  -8.126  1.00 95.15           N  
ATOM   2029 HE21 GLN A 129      14.342  23.338  -7.201  1.00 95.15           H  
ATOM   2030 HE22 GLN A 129      14.203  21.983  -8.322  1.00 95.15           H  
ATOM   2031  OE1 GLN A 129      13.415  23.276 -10.154  1.00 95.15           O  
ATOM   2032  N   GLU A 130      10.559  26.041  -6.250  1.00 97.29           N  
ATOM   2033  H   GLU A 130      10.187  26.793  -6.812  1.00 97.29           H  
ATOM   2034  CA  GLU A 130      10.514  26.180  -4.792  1.00 97.29           C  
ATOM   2035  HA  GLU A 130      11.519  26.055  -4.389  1.00 97.29           H  
ATOM   2036  C   GLU A 130       9.621  25.129  -4.128  1.00 97.29           C  
ATOM   2037  CB  GLU A 130       9.995  27.567  -4.421  1.00 97.29           C  
ATOM   2038  HB2 GLU A 130       9.056  27.744  -4.946  1.00 97.29           H  
ATOM   2039  HB3 GLU A 130       9.796  27.601  -3.350  1.00 97.29           H  
ATOM   2040  O   GLU A 130       9.946  24.664  -3.036  1.00 97.29           O  
ATOM   2041  CG  GLU A 130      10.999  28.674  -4.737  1.00 97.29           C  
ATOM   2042  HG2 GLU A 130      11.393  28.562  -5.747  1.00 97.29           H  
ATOM   2043  HG3 GLU A 130      11.834  28.605  -4.040  1.00 97.29           H  
ATOM   2044  CD  GLU A 130      10.291  30.015  -4.605  1.00 97.29           C  
ATOM   2045  OE1 GLU A 130      10.552  30.698  -3.594  1.00 97.29           O  
ATOM   2046  OE2 GLU A 130       9.438  30.275  -5.485  1.00 97.29           O  
ATOM   2047  N   LEU A 131       8.517  24.730  -4.770  1.00 97.79           N  
ATOM   2048  H   LEU A 131       8.261  25.209  -5.622  1.00 97.79           H  
ATOM   2049  CA  LEU A 131       7.671  23.635  -4.293  1.00 97.79           C  
ATOM   2050  HA  LEU A 131       7.432  23.823  -3.247  1.00 97.79           H  
ATOM   2051  C   LEU A 131       8.397  22.281  -4.360  1.00 97.79           C  
ATOM   2052  CB  LEU A 131       6.361  23.622  -5.101  1.00 97.79           C  
ATOM   2053  HB2 LEU A 131       6.601  23.529  -6.160  1.00 97.79           H  
ATOM   2054  HB3 LEU A 131       5.851  24.575  -4.958  1.00 97.79           H  
ATOM   2055  O   LEU A 131       8.336  21.510  -3.404  1.00 97.79           O  
ATOM   2056  CG  LEU A 131       5.404  22.478  -4.720  1.00 97.79           C  
ATOM   2057  HG  LEU A 131       5.895  21.519  -4.891  1.00 97.79           H  
ATOM   2058  CD1 LEU A 131       4.951  22.552  -3.262  1.00 97.79           C  
ATOM   2059 HD11 LEU A 131       4.197  21.786  -3.083  1.00 97.79           H  
ATOM   2060 HD12 LEU A 131       4.532  23.536  -3.054  1.00 97.79           H  
ATOM   2061 HD13 LEU A 131       5.795  22.368  -2.597  1.00 97.79           H  
ATOM   2062  CD2 LEU A 131       4.164  22.525  -5.608  1.00 97.79           C  
ATOM   2063 HD21 LEU A 131       3.575  23.416  -5.391  1.00 97.79           H  
ATOM   2064 HD22 LEU A 131       4.463  22.556  -6.656  1.00 97.79           H  
ATOM   2065 HD23 LEU A 131       3.555  21.637  -5.434  1.00 97.79           H  
ATOM   2066  N   ILE A 132       9.107  21.997  -5.457  1.00 95.79           N  
ATOM   2067  H   ILE A 132       9.102  22.669  -6.211  1.00 95.79           H  
ATOM   2068  CA  ILE A 132       9.908  20.771  -5.617  1.00 95.79           C  
ATOM   2069  HA  ILE A 132       9.268  19.905  -5.447  1.00 95.79           H  
ATOM   2070  C   ILE A 132      11.022  20.708  -4.567  1.00 95.79           C  
ATOM   2071  CB  ILE A 132      10.473  20.691  -7.056  1.00 95.79           C  
ATOM   2072  HB  ILE A 132      10.885  21.664  -7.323  1.00 95.79           H  
ATOM   2073  O   ILE A 132      11.284  19.651  -3.991  1.00 95.79           O  
ATOM   2074  CG1 ILE A 132       9.335  20.349  -8.041  1.00 95.79           C  
ATOM   2075 HG12 ILE A 132       8.478  20.992  -7.840  1.00 95.79           H  
ATOM   2076 HG13 ILE A 132       9.011  19.320  -7.883  1.00 95.79           H  
ATOM   2077  CG2 ILE A 132      11.611  19.655  -7.166  1.00 95.79           C  
ATOM   2078 HG21 ILE A 132      11.275  18.697  -6.768  1.00 95.79           H  
ATOM   2079 HG22 ILE A 132      11.922  19.536  -8.203  1.00 95.79           H  
ATOM   2080 HG23 ILE A 132      12.472  20.010  -6.600  1.00 95.79           H  
ATOM   2081  CD1 ILE A 132       9.711  20.536  -9.517  1.00 95.79           C  
ATOM   2082 HD11 ILE A 132       8.815  20.426 -10.128  1.00 95.79           H  
ATOM   2083 HD12 ILE A 132      10.434  19.784  -9.832  1.00 95.79           H  
ATOM   2084 HD13 ILE A 132      10.123  21.533  -9.674  1.00 95.79           H  
ATOM   2085  N   ASP A 133      11.676  21.830  -4.287  1.00 95.31           N  
ATOM   2086  H   ASP A 133      11.488  22.660  -4.830  1.00 95.31           H  
ATOM   2087  CA  ASP A 133      12.717  21.872  -3.266  1.00 95.31           C  
ATOM   2088  HA  ASP A 133      13.350  20.992  -3.383  1.00 95.31           H  
ATOM   2089  C   ASP A 133      12.121  21.760  -1.853  1.00 95.31           C  
ATOM   2090  CB  ASP A 133      13.612  23.095  -3.499  1.00 95.31           C  
ATOM   2091  HB2 ASP A 133      14.340  23.158  -2.691  1.00 95.31           H  
ATOM   2092  HB3 ASP A 133      13.002  23.998  -3.486  1.00 95.31           H  
ATOM   2093  O   ASP A 133      12.689  21.067  -1.006  1.00 95.31           O  
ATOM   2094  CG  ASP A 133      14.372  22.988  -4.836  1.00 95.31           C  
ATOM   2095  OD1 ASP A 133      14.700  21.848  -5.279  1.00 95.31           O  
ATOM   2096  OD2 ASP A 133      14.627  24.044  -5.455  1.00 95.31           O  
ATOM   2097  N   GLN A 134      10.919  22.305  -1.617  1.00 97.39           N  
ATOM   2098  H   GLN A 134      10.503  22.883  -2.333  1.00 97.39           H  
ATOM   2099  CA  GLN A 134      10.182  22.088  -0.370  1.00 97.39           C  
ATOM   2100  HA  GLN A 134      10.866  22.332   0.442  1.00 97.39           H  
ATOM   2101  C   GLN A 134       9.753  20.623  -0.182  1.00 97.39           C  
ATOM   2102  CB  GLN A 134       8.962  23.027  -0.292  1.00 97.39           C  
ATOM   2103  HB2 GLN A 134       8.230  22.733  -1.043  1.00 97.39           H  
ATOM   2104  HB3 GLN A 134       9.283  24.045  -0.513  1.00 97.39           H  
ATOM   2105  O   GLN A 134       9.797  20.131   0.946  1.00 97.39           O  
ATOM   2106  CG  GLN A 134       8.285  23.026   1.093  1.00 97.39           C  
ATOM   2107  HG2 GLN A 134       7.390  23.648   1.058  1.00 97.39           H  
ATOM   2108  HG3 GLN A 134       7.972  22.018   1.365  1.00 97.39           H  
ATOM   2109  CD  GLN A 134       9.215  23.580   2.161  1.00 97.39           C  
ATOM   2110  NE2 GLN A 134       9.931  22.722   2.859  1.00 97.39           N  
ATOM   2111 HE21 GLN A 134       9.877  21.747   2.600  1.00 97.39           H  
ATOM   2112 HE22 GLN A 134      10.798  23.073   3.240  1.00 97.39           H  
ATOM   2113  OE1 GLN A 134       9.357  24.784   2.313  1.00 97.39           O  
ATOM   2114  N   GLU A 135       9.369  19.917  -1.254  1.00 97.32           N  
ATOM   2115  H   GLU A 135       9.285  20.403  -2.135  1.00 97.32           H  
ATOM   2116  CA  GLU A 135       9.099  18.473  -1.228  1.00 97.32           C  
ATOM   2117  HA  GLU A 135       8.319  18.265  -0.495  1.00 97.32           H  
ATOM   2118  C   GLU A 135      10.337  17.690  -0.786  1.00 97.32           C  
ATOM   2119  CB  GLU A 135       8.604  17.978  -2.605  1.00 97.32           C  
ATOM   2120  HB2 GLU A 135       7.565  18.284  -2.726  1.00 97.32           H  
ATOM   2121  HB3 GLU A 135       9.192  18.433  -3.402  1.00 97.32           H  
ATOM   2122  O   GLU A 135      10.247  16.854   0.116  1.00 97.32           O  
ATOM   2123  CG  GLU A 135       8.708  16.447  -2.735  1.00 97.32           C  
ATOM   2124  HG2 GLU A 135       8.154  15.987  -1.917  1.00 97.32           H  
ATOM   2125  HG3 GLU A 135       9.750  16.138  -2.647  1.00 97.32           H  
ATOM   2126  CD  GLU A 135       8.224  15.897  -4.069  1.00 97.32           C  
ATOM   2127  OE1 GLU A 135       7.259  15.103  -4.057  1.00 97.32           O  
ATOM   2128  OE2 GLU A 135       8.857  16.141  -5.122  1.00 97.32           O  
ATOM   2129  N   LYS A 136      11.492  17.950  -1.410  1.00 95.06           N  
ATOM   2130  H   LYS A 136      11.490  18.642  -2.145  1.00 95.06           H  
ATOM   2131  CA  LYS A 136      12.744  17.266  -1.059  1.00 95.06           C  
ATOM   2132  HA  LYS A 136      12.625  16.190  -1.188  1.00 95.06           H  
ATOM   2133  C   LYS A 136      13.090  17.500   0.407  1.00 95.06           C  
ATOM   2134  CB  LYS A 136      13.885  17.766  -1.945  1.00 95.06           C  
ATOM   2135  HB2 LYS A 136      13.918  18.853  -1.871  1.00 95.06           H  
ATOM   2136  HB3 LYS A 136      14.826  17.378  -1.552  1.00 95.06           H  
ATOM   2137  O   LYS A 136      13.412  16.551   1.118  1.00 95.06           O  
ATOM   2138  CG  LYS A 136      13.758  17.349  -3.418  1.00 95.06           C  
ATOM   2139  HG2 LYS A 136      12.755  17.566  -3.784  1.00 95.06           H  
ATOM   2140  HG3 LYS A 136      13.949  16.281  -3.524  1.00 95.06           H  
ATOM   2141  CD  LYS A 136      14.780  18.153  -4.227  1.00 95.06           C  
ATOM   2142  HD2 LYS A 136      15.791  17.820  -3.991  1.00 95.06           H  
ATOM   2143  HD3 LYS A 136      14.690  19.201  -3.941  1.00 95.06           H  
ATOM   2144  CE  LYS A 136      14.551  18.062  -5.731  1.00 95.06           C  
ATOM   2145  HE2 LYS A 136      13.481  18.152  -5.916  1.00 95.06           H  
ATOM   2146  HE3 LYS A 136      14.891  17.093  -6.097  1.00 95.06           H  
ATOM   2147  NZ  LYS A 136      15.268  19.178  -6.399  1.00 95.06           N  
ATOM   2148  HZ1 LYS A 136      15.037  19.234  -7.381  1.00 95.06           H  
ATOM   2149  HZ2 LYS A 136      15.012  20.062  -5.983  1.00 95.06           H  
ATOM   2150  HZ3 LYS A 136      16.268  19.087  -6.293  1.00 95.06           H  
ATOM   2151  N   GLU A 137      12.961  18.741   0.873  1.00 96.04           N  
ATOM   2152  H   GLU A 137      12.724  19.479   0.226  1.00 96.04           H  
ATOM   2153  CA  GLU A 137      13.226  19.082   2.267  1.00 96.04           C  
ATOM   2154  HA  GLU A 137      14.235  18.752   2.511  1.00 96.04           H  
ATOM   2155  C   GLU A 137      12.253  18.377   3.230  1.00 96.04           C  
ATOM   2156  CB  GLU A 137      13.145  20.603   2.446  1.00 96.04           C  
ATOM   2157  HB2 GLU A 137      13.590  21.111   1.590  1.00 96.04           H  
ATOM   2158  HB3 GLU A 137      12.097  20.893   2.525  1.00 96.04           H  
ATOM   2159  O   GLU A 137      12.678  17.842   4.253  1.00 96.04           O  
ATOM   2160  CG  GLU A 137      13.921  21.005   3.703  1.00 96.04           C  
ATOM   2161  HG2 GLU A 137      13.770  20.252   4.478  1.00 96.04           H  
ATOM   2162  HG3 GLU A 137      14.986  21.019   3.469  1.00 96.04           H  
ATOM   2163  CD  GLU A 137      13.513  22.346   4.299  1.00 96.04           C  
ATOM   2164  OE1 GLU A 137      13.928  22.583   5.458  1.00 96.04           O  
ATOM   2165  OE2 GLU A 137      12.618  23.056   3.786  1.00 96.04           O  
ATOM   2166  N   LEU A 138      10.957  18.324   2.900  1.00 97.67           N  
ATOM   2167  H   LEU A 138      10.666  18.776   2.046  1.00 97.67           H  
ATOM   2168  CA  LEU A 138       9.944  17.597   3.674  1.00 97.67           C  
ATOM   2169  HA  LEU A 138       9.911  18.006   4.684  1.00 97.67           H  
ATOM   2170  C   LEU A 138      10.299  16.106   3.788  1.00 97.67           C  
ATOM   2171  CB  LEU A 138       8.571  17.812   3.000  1.00 97.67           C  
ATOM   2172  HB2 LEU A 138       8.304  18.866   3.070  1.00 97.67           H  
ATOM   2173  HB3 LEU A 138       8.667  17.571   1.941  1.00 97.67           H  
ATOM   2174  O   LEU A 138      10.283  15.549   4.889  1.00 97.67           O  
ATOM   2175  CG  LEU A 138       7.415  16.961   3.563  1.00 97.67           C  
ATOM   2176  HG  LEU A 138       7.690  15.906   3.558  1.00 97.67           H  
ATOM   2177  CD1 LEU A 138       7.031  17.375   4.979  1.00 97.67           C  
ATOM   2178 HD11 LEU A 138       6.671  18.404   4.963  1.00 97.67           H  
ATOM   2179 HD12 LEU A 138       6.220  16.742   5.338  1.00 97.67           H  
ATOM   2180 HD13 LEU A 138       7.885  17.273   5.649  1.00 97.67           H  
ATOM   2181  CD2 LEU A 138       6.173  17.125   2.691  1.00 97.67           C  
ATOM   2182 HD21 LEU A 138       5.826  18.158   2.723  1.00 97.67           H  
ATOM   2183 HD22 LEU A 138       6.404  16.867   1.658  1.00 97.67           H  
ATOM   2184 HD23 LEU A 138       5.380  16.470   3.052  1.00 97.67           H  
ATOM   2185  N   LEU A 139      10.645  15.469   2.664  1.00 97.06           N  
ATOM   2186  H   LEU A 139      10.645  16.000   1.805  1.00 97.06           H  
ATOM   2187  CA  LEU A 139      11.031  14.057   2.607  1.00 97.06           C  
ATOM   2188  HA  LEU A 139      10.222  13.456   3.022  1.00 97.06           H  
ATOM   2189  C   LEU A 139      12.270  13.783   3.463  1.00 97.06           C  
ATOM   2190  CB  LEU A 139      11.290  13.647   1.142  1.00 97.06           C  
ATOM   2191  HB2 LEU A 139      11.956  14.384   0.692  1.00 97.06           H  
ATOM   2192  HB3 LEU A 139      11.806  12.688   1.124  1.00 97.06           H  
ATOM   2193  O   LEU A 139      12.277  12.831   4.243  1.00 97.06           O  
ATOM   2194  CG  LEU A 139      10.020  13.533   0.281  1.00 97.06           C  
ATOM   2195  HG  LEU A 139       9.369  14.389   0.456  1.00 97.06           H  
ATOM   2196  CD1 LEU A 139      10.386  13.476  -1.200  1.00 97.06           C  
ATOM   2197 HD11 LEU A 139      10.904  14.397  -1.471  1.00 97.06           H  
ATOM   2198 HD12 LEU A 139       9.481  13.405  -1.802  1.00 97.06           H  
ATOM   2199 HD13 LEU A 139      11.036  12.624  -1.400  1.00 97.06           H  
ATOM   2200  CD2 LEU A 139       9.247  12.253   0.598  1.00 97.06           C  
ATOM   2201 HD21 LEU A 139       8.268  12.295   0.121  1.00 97.06           H  
ATOM   2202 HD22 LEU A 139       9.130  12.155   1.678  1.00 97.06           H  
ATOM   2203 HD23 LEU A 139       9.796  11.385   0.233  1.00 97.06           H  
ATOM   2204  N   GLU A 140      13.297  14.624   3.367  1.00 95.27           N  
ATOM   2205  H   GLU A 140      13.246  15.380   2.699  1.00 95.27           H  
ATOM   2206  CA  GLU A 140      14.502  14.496   4.187  1.00 95.27           C  
ATOM   2207  HA  GLU A 140      14.908  13.490   4.076  1.00 95.27           H  
ATOM   2208  C   GLU A 140      14.218  14.698   5.676  1.00 95.27           C  
ATOM   2209  CB  GLU A 140      15.561  15.501   3.736  1.00 95.27           C  
ATOM   2210  HB2 GLU A 140      15.109  16.488   3.640  1.00 95.27           H  
ATOM   2211  HB3 GLU A 140      16.333  15.547   4.504  1.00 95.27           H  
ATOM   2212  O   GLU A 140      14.644  13.880   6.494  1.00 95.27           O  
ATOM   2213  CG  GLU A 140      16.226  15.095   2.418  1.00 95.27           C  
ATOM   2214  HG2 GLU A 140      16.617  14.083   2.525  1.00 95.27           H  
ATOM   2215  HG3 GLU A 140      15.491  15.081   1.614  1.00 95.27           H  
ATOM   2216  CD  GLU A 140      17.376  16.041   2.050  1.00 95.27           C  
ATOM   2217  OE1 GLU A 140      18.159  15.648   1.158  1.00 95.27           O  
ATOM   2218  OE2 GLU A 140      17.502  17.123   2.660  1.00 95.27           O  
ATOM   2219  N   LYS A 141      13.465  15.743   6.044  1.00 96.86           N  
ATOM   2220  H   LYS A 141      13.137  16.368   5.321  1.00 96.86           H  
ATOM   2221  CA  LYS A 141      13.152  16.054   7.447  1.00 96.86           C  
ATOM   2222  HA  LYS A 141      14.084  16.068   8.012  1.00 96.86           H  
ATOM   2223  C   LYS A 141      12.323  14.966   8.114  1.00 96.86           C  
ATOM   2224  CB  LYS A 141      12.448  17.418   7.548  1.00 96.86           C  
ATOM   2225  HB2 LYS A 141      12.016  17.529   8.543  1.00 96.86           H  
ATOM   2226  HB3 LYS A 141      11.631  17.451   6.827  1.00 96.86           H  
ATOM   2227  O   LYS A 141      12.593  14.627   9.261  1.00 96.86           O  
ATOM   2228  CG  LYS A 141      13.393  18.601   7.293  1.00 96.86           C  
ATOM   2229  HG2 LYS A 141      13.918  18.455   6.349  1.00 96.86           H  
ATOM   2230  HG3 LYS A 141      12.794  19.508   7.210  1.00 96.86           H  
ATOM   2231  CD  LYS A 141      14.435  18.783   8.404  1.00 96.86           C  
ATOM   2232  HD2 LYS A 141      13.931  18.981   9.350  1.00 96.86           H  
ATOM   2233  HD3 LYS A 141      15.037  17.880   8.497  1.00 96.86           H  
ATOM   2234  CE  LYS A 141      15.353  19.950   8.038  1.00 96.86           C  
ATOM   2235  HE2 LYS A 141      14.773  20.873   8.031  1.00 96.86           H  
ATOM   2236  HE3 LYS A 141      15.716  19.796   7.022  1.00 96.86           H  
ATOM   2237  NZ  LYS A 141      16.498  20.049   8.975  1.00 96.86           N  
ATOM   2238  HZ1 LYS A 141      16.172  20.185   9.922  1.00 96.86           H  
ATOM   2239  HZ2 LYS A 141      17.052  19.205   8.931  1.00 96.86           H  
ATOM   2240  HZ3 LYS A 141      17.084  20.828   8.712  1.00 96.86           H  
ATOM   2241  N   LEU A 142      11.383  14.361   7.392  1.00 97.06           N  
ATOM   2242  H   LEU A 142      11.196  14.716   6.465  1.00 97.06           H  
ATOM   2243  CA  LEU A 142      10.618  13.205   7.869  1.00 97.06           C  
ATOM   2244  HA  LEU A 142      10.466  13.314   8.943  1.00 97.06           H  
ATOM   2245  C   LEU A 142      11.372  11.872   7.709  1.00 97.06           C  
ATOM   2246  CB  LEU A 142       9.240  13.193   7.185  1.00 97.06           C  
ATOM   2247  HB2 LEU A 142       9.389  13.180   6.105  1.00 97.06           H  
ATOM   2248  HB3 LEU A 142       8.715  12.278   7.459  1.00 97.06           H  
ATOM   2249  O   LEU A 142      10.786  10.802   7.897  1.00 97.06           O  
ATOM   2250  CG  LEU A 142       8.339  14.388   7.554  1.00 97.06           C  
ATOM   2251  HG  LEU A 142       8.827  15.327   7.292  1.00 97.06           H  
ATOM   2252  CD1 LEU A 142       7.037  14.273   6.771  1.00 97.06           C  
ATOM   2253 HD11 LEU A 142       7.249  14.334   5.703  1.00 97.06           H  
ATOM   2254 HD12 LEU A 142       6.370  15.091   7.042  1.00 97.06           H  
ATOM   2255 HD13 LEU A 142       6.546  13.327   6.998  1.00 97.06           H  
ATOM   2256  CD2 LEU A 142       7.974  14.412   9.041  1.00 97.06           C  
ATOM   2257 HD21 LEU A 142       7.505  13.471   9.329  1.00 97.06           H  
ATOM   2258 HD22 LEU A 142       7.275  15.227   9.228  1.00 97.06           H  
ATOM   2259 HD23 LEU A 142       8.861  14.584   9.651  1.00 97.06           H  
ATOM   2260  N   ALA A 143      12.657  11.905   7.339  1.00 95.95           N  
ATOM   2261  H   ALA A 143      13.088  12.808   7.197  1.00 95.95           H  
ATOM   2262  CA  ALA A 143      13.488  10.734   7.071  1.00 95.95           C  
ATOM   2263  HA  ALA A 143      14.369  11.099   6.542  1.00 95.95           H  
ATOM   2264  C   ALA A 143      12.807   9.722   6.130  1.00 95.95           C  
ATOM   2265  CB  ALA A 143      13.967  10.136   8.402  1.00 95.95           C  
ATOM   2266  HB1 ALA A 143      13.118   9.738   8.958  1.00 95.95           H  
ATOM   2267  HB2 ALA A 143      14.689   9.342   8.215  1.00 95.95           H  
ATOM   2268  HB3 ALA A 143      14.448  10.913   8.997  1.00 95.95           H  
ATOM   2269  O   ALA A 143      12.945   8.507   6.307  1.00 95.95           O  
ATOM   2270  N   TRP A 144      12.054  10.225   5.148  1.00 95.80           N  
ATOM   2271  H   TRP A 144      12.060  11.230   5.046  1.00 95.80           H  
ATOM   2272  CA  TRP A 144      11.258   9.487   4.167  1.00 95.80           C  
ATOM   2273  HA  TRP A 144      10.715  10.229   3.582  1.00 95.80           H  
ATOM   2274  C   TRP A 144      10.180   8.562   4.753  1.00 95.80           C  
ATOM   2275  CB  TRP A 144      12.183   8.759   3.196  1.00 95.80           C  
ATOM   2276  HB2 TRP A 144      11.545   8.255   2.469  1.00 95.80           H  
ATOM   2277  HB3 TRP A 144      12.750   7.999   3.734  1.00 95.80           H  
ATOM   2278  O   TRP A 144       9.668   7.680   4.064  1.00 95.80           O  
ATOM   2279  CG  TRP A 144      13.141   9.594   2.416  1.00 95.80           C  
ATOM   2280  CD1 TRP A 144      14.246  10.229   2.873  1.00 95.80           C  
ATOM   2281  HD1 TRP A 144      14.589  10.232   3.897  1.00 95.80           H  
ATOM   2282  CD2 TRP A 144      13.056   9.906   1.000  1.00 95.80           C  
ATOM   2283  CE2 TRP A 144      14.143  10.761   0.661  1.00 95.80           C  
ATOM   2284  CE3 TRP A 144      12.147   9.564  -0.022  1.00 95.80           C  
ATOM   2285  HE3 TRP A 144      11.302   8.932   0.206  1.00 95.80           H  
ATOM   2286  NE1 TRP A 144      14.836  10.927   1.839  1.00 95.80           N  
ATOM   2287  HE1 TRP A 144      15.626  11.546   1.958  1.00 95.80           H  
ATOM   2288  CH2 TRP A 144      13.396  10.907  -1.631  1.00 95.80           C  
ATOM   2289  HH2 TRP A 144      13.500  11.317  -2.625  1.00 95.80           H  
ATOM   2290  CZ2 TRP A 144      14.313  11.269  -0.632  1.00 95.80           C  
ATOM   2291  HZ2 TRP A 144      15.118  11.957  -0.845  1.00 95.80           H  
ATOM   2292  CZ3 TRP A 144      12.322  10.050  -1.329  1.00 95.80           C  
ATOM   2293  HZ3 TRP A 144      11.612   9.783  -2.098  1.00 95.80           H  
ATOM   2294  N   ARG A 145       9.813   8.737   6.026  1.00 95.34           N  
ATOM   2295  H   ARG A 145      10.252   9.483   6.548  1.00 95.34           H  
ATOM   2296  CA  ARG A 145       8.691   8.030   6.656  1.00 95.34           C  
ATOM   2297  HA  ARG A 145       8.588   7.033   6.228  1.00 95.34           H  
ATOM   2298  C   ARG A 145       7.388   8.763   6.356  1.00 95.34           C  
ATOM   2299  CB  ARG A 145       8.926   7.884   8.164  1.00 95.34           C  
ATOM   2300  HB2 ARG A 145       9.050   8.873   8.607  1.00 95.34           H  
ATOM   2301  HB3 ARG A 145       8.042   7.421   8.604  1.00 95.34           H  
ATOM   2302  O   ARG A 145       6.757   9.296   7.261  1.00 95.34           O  
ATOM   2303  CG  ARG A 145      10.138   7.018   8.511  1.00 95.34           C  
ATOM   2304  HG2 ARG A 145      11.050   7.474   8.126  1.00 95.34           H  
ATOM   2305  HG3 ARG A 145      10.007   6.021   8.089  1.00 95.34           H  
ATOM   2306  CD  ARG A 145      10.210   6.928  10.035  1.00 95.34           C  
ATOM   2307  HD2 ARG A 145       9.264   6.533  10.403  1.00 95.34           H  
ATOM   2308  HD3 ARG A 145      10.321   7.935  10.439  1.00 95.34           H  
ATOM   2309  NE  ARG A 145      11.343   6.107  10.500  1.00 95.34           N  
ATOM   2310  HE  ARG A 145      12.264   6.502  10.372  1.00 95.34           H  
ATOM   2311  NH1 ARG A 145      10.108   4.462  11.541  1.00 95.34           N  
ATOM   2312 HH11 ARG A 145       9.309   4.645  10.952  1.00 95.34           H  
ATOM   2313 HH12 ARG A 145      10.043   3.632  12.112  1.00 95.34           H  
ATOM   2314  NH2 ARG A 145      12.316   4.539  11.828  1.00 95.34           N  
ATOM   2315 HH21 ARG A 145      13.201   5.020  11.754  1.00 95.34           H  
ATOM   2316 HH22 ARG A 145      12.207   3.769  12.472  1.00 95.34           H  
ATOM   2317  CZ  ARG A 145      11.245   5.044  11.281  1.00 95.34           C  
ATOM   2318  N   THR A 146       7.028   8.867   5.084  1.00 95.91           N  
ATOM   2319  H   THR A 146       7.609   8.455   4.368  1.00 95.91           H  
ATOM   2320  CA  THR A 146       5.897   9.698   4.645  1.00 95.91           C  
ATOM   2321  HA  THR A 146       5.730  10.475   5.391  1.00 95.91           H  
ATOM   2322  C   THR A 146       4.570   8.964   4.550  1.00 95.91           C  
ATOM   2323  CB  THR A 146       6.211  10.400   3.326  1.00 95.91           C  
ATOM   2324  HB  THR A 146       5.307  10.856   2.923  1.00 95.91           H  
ATOM   2325  O   THR A 146       3.546   9.603   4.345  1.00 95.91           O  
ATOM   2326  CG2 THR A 146       7.249  11.493   3.567  1.00 95.91           C  
ATOM   2327 HG21 THR A 146       6.978  12.082   4.443  1.00 95.91           H  
ATOM   2328 HG22 THR A 146       7.260  12.169   2.711  1.00 95.91           H  
ATOM   2329 HG23 THR A 146       8.237  11.059   3.719  1.00 95.91           H  
ATOM   2330  OG1 THR A 146       6.757   9.483   2.400  1.00 95.91           O  
ATOM   2331  HG1 THR A 146       6.590   9.838   1.524  1.00 95.91           H  
ATOM   2332  N   GLU A 147       4.565   7.651   4.751  1.00 92.34           N  
ATOM   2333  H   GLU A 147       5.433   7.178   4.956  1.00 92.34           H  
ATOM   2334  CA  GLU A 147       3.322   6.918   4.957  1.00 92.34           C  
ATOM   2335  HA  GLU A 147       2.557   7.422   4.367  1.00 92.34           H  
ATOM   2336  C   GLU A 147       2.876   7.019   6.426  1.00 92.34           C  
ATOM   2337  CB  GLU A 147       3.500   5.481   4.426  1.00 92.34           C  
ATOM   2338  HB2 GLU A 147       4.055   4.882   5.148  1.00 92.34           H  
ATOM   2339  HB3 GLU A 147       4.086   5.527   3.508  1.00 92.34           H  
ATOM   2340  O   GLU A 147       3.677   7.374   7.301  1.00 92.34           O  
ATOM   2341  CG  GLU A 147       2.191   4.777   4.062  1.00 92.34           C  
ATOM   2342  HG2 GLU A 147       1.711   4.439   4.980  1.00 92.34           H  
ATOM   2343  HG3 GLU A 147       2.410   3.897   3.457  1.00 92.34           H  
ATOM   2344  CD  GLU A 147       1.250   5.715   3.300  1.00 92.34           C  
ATOM   2345  OE1 GLU A 147       0.191   6.037   3.875  1.00 92.34           O  
ATOM   2346  OE2 GLU A 147       1.589   6.190   2.199  1.00 92.34           O  
ATOM   2347  N   ALA A 148       1.596   6.748   6.690  1.00 92.99           N  
ATOM   2348  H   ALA A 148       0.982   6.491   5.931  1.00 92.99           H  
ATOM   2349  CA  ALA A 148       1.021   6.780   8.032  1.00 92.99           C  
ATOM   2350  HA  ALA A 148       1.782   6.476   8.751  1.00 92.99           H  
ATOM   2351  C   ALA A 148      -0.161   5.811   8.173  1.00 92.99           C  
ATOM   2352  CB  ALA A 148       0.599   8.219   8.361  1.00 92.99           C  
ATOM   2353  HB1 ALA A 148      -0.178   8.543   7.668  1.00 92.99           H  
ATOM   2354  HB2 ALA A 148       1.455   8.888   8.275  1.00 92.99           H  
ATOM   2355  HB3 ALA A 148       0.213   8.275   9.379  1.00 92.99           H  
ATOM   2356  O   ALA A 148      -0.770   5.389   7.188  1.00 92.99           O  
ATOM   2357  N   VAL A 149      -0.507   5.485   9.419  1.00 92.46           N  
ATOM   2358  H   VAL A 149       0.034   5.884  10.173  1.00 92.46           H  
ATOM   2359  CA  VAL A 149      -1.827   4.945   9.761  1.00 92.46           C  
ATOM   2360  HA  VAL A 149      -2.193   4.309   8.955  1.00 92.46           H  
ATOM   2361  C   VAL A 149      -2.777   6.128   9.913  1.00 92.46           C  
ATOM   2362  CB  VAL A 149      -1.777   4.117  11.056  1.00 92.46           C  
ATOM   2363  HB  VAL A 149      -1.373   4.733  11.860  1.00 92.46           H  
ATOM   2364  O   VAL A 149      -2.556   6.990  10.759  1.00 92.46           O  
ATOM   2365  CG1 VAL A 149      -3.168   3.629  11.461  1.00 92.46           C  
ATOM   2366 HG11 VAL A 149      -3.817   4.471  11.696  1.00 92.46           H  
ATOM   2367 HG12 VAL A 149      -3.619   3.037  10.664  1.00 92.46           H  
ATOM   2368 HG13 VAL A 149      -3.076   3.026  12.364  1.00 92.46           H  
ATOM   2369  CG2 VAL A 149      -0.890   2.875  10.904  1.00 92.46           C  
ATOM   2370 HG21 VAL A 149      -0.796   2.387  11.874  1.00 92.46           H  
ATOM   2371 HG22 VAL A 149       0.104   3.156  10.554  1.00 92.46           H  
ATOM   2372 HG23 VAL A 149      -1.342   2.173  10.204  1.00 92.46           H  
ATOM   2373  N   LEU A 150      -3.813   6.183   9.081  1.00 93.54           N  
ATOM   2374  H   LEU A 150      -3.921   5.456   8.389  1.00 93.54           H  
ATOM   2375  CA  LEU A 150      -4.794   7.270   9.084  1.00 93.54           C  
ATOM   2376  HA  LEU A 150      -4.448   8.082   9.723  1.00 93.54           H  
ATOM   2377  C   LEU A 150      -6.128   6.778   9.637  1.00 93.54           C  
ATOM   2378  CB  LEU A 150      -4.966   7.805   7.653  1.00 93.54           C  
ATOM   2379  HB2 LEU A 150      -5.412   7.013   7.052  1.00 93.54           H  
ATOM   2380  HB3 LEU A 150      -5.661   8.645   7.666  1.00 93.54           H  
ATOM   2381  O   LEU A 150      -6.475   5.615   9.459  1.00 93.54           O  
ATOM   2382  CG  LEU A 150      -3.656   8.248   6.981  1.00 93.54           C  
ATOM   2383  HG  LEU A 150      -2.937   7.429   6.996  1.00 93.54           H  
ATOM   2384  CD1 LEU A 150      -3.931   8.577   5.517  1.00 93.54           C  
ATOM   2385 HD11 LEU A 150      -2.974   8.619   4.996  1.00 93.54           H  
ATOM   2386 HD12 LEU A 150      -4.523   7.782   5.064  1.00 93.54           H  
ATOM   2387 HD13 LEU A 150      -4.457   9.527   5.426  1.00 93.54           H  
ATOM   2388  CD2 LEU A 150      -3.034   9.464   7.672  1.00 93.54           C  
ATOM   2389 HD21 LEU A 150      -3.739  10.295   7.695  1.00 93.54           H  
ATOM   2390 HD22 LEU A 150      -2.137   9.768   7.133  1.00 93.54           H  
ATOM   2391 HD23 LEU A 150      -2.744   9.206   8.691  1.00 93.54           H  
ATOM   2392  N   ALA A 151      -6.931   7.671  10.217  1.00 95.05           N  
ATOM   2393  H   ALA A 151      -6.584   8.600  10.404  1.00 95.05           H  
ATOM   2394  CA  ALA A 151      -8.286   7.326  10.661  1.00 95.05           C  
ATOM   2395  HA  ALA A 151      -8.225   6.560  11.434  1.00 95.05           H  
ATOM   2396  C   ALA A 151      -9.145   6.754   9.517  1.00 95.05           C  
ATOM   2397  CB  ALA A 151      -8.908   8.588  11.261  1.00 95.05           C  
ATOM   2398  HB1 ALA A 151      -8.951   9.381  10.514  1.00 95.05           H  
ATOM   2399  HB2 ALA A 151      -9.913   8.367  11.620  1.00 95.05           H  
ATOM   2400  HB3 ALA A 151      -8.301   8.929  12.099  1.00 95.05           H  
ATOM   2401  O   ALA A 151      -9.904   5.806   9.707  1.00 95.05           O  
ATOM   2402  N   THR A 152      -8.943   7.262   8.297  1.00 90.92           N  
ATOM   2403  H   THR A 152      -8.253   7.992   8.191  1.00 90.92           H  
ATOM   2404  CA  THR A 152      -9.603   6.775   7.077  1.00 90.92           C  
ATOM   2405  HA  THR A 152     -10.676   6.735   7.263  1.00 90.92           H  
ATOM   2406  C   THR A 152      -9.189   5.359   6.669  1.00 90.92           C  
ATOM   2407  CB  THR A 152      -9.351   7.736   5.905  1.00 90.92           C  
ATOM   2408  HB  THR A 152      -9.782   7.320   4.995  1.00 90.92           H  
ATOM   2409  O   THR A 152      -9.921   4.711   5.926  1.00 90.92           O  
ATOM   2410  CG2 THR A 152      -9.943   9.127   6.138  1.00 90.92           C  
ATOM   2411 HG21 THR A 152     -11.001   9.041   6.386  1.00 90.92           H  
ATOM   2412 HG22 THR A 152      -9.438   9.628   6.963  1.00 90.92           H  
ATOM   2413 HG23 THR A 152      -9.846   9.729   5.234  1.00 90.92           H  
ATOM   2414  OG1 THR A 152      -7.968   7.956   5.722  1.00 90.92           O  
ATOM   2415  HG1 THR A 152      -7.875   8.827   5.330  1.00 90.92           H  
ATOM   2416  N   ASP A 153      -8.058   4.848   7.169  1.00 88.75           N  
ATOM   2417  H   ASP A 153      -7.517   5.403   7.817  1.00 88.75           H  
ATOM   2418  CA  ASP A 153      -7.642   3.459   6.957  1.00 88.75           C  
ATOM   2419  HA  ASP A 153      -7.890   3.162   5.938  1.00 88.75           H  
ATOM   2420  C   ASP A 153      -8.359   2.487   7.911  1.00 88.75           C  
ATOM   2421  CB  ASP A 153      -6.123   3.314   7.146  1.00 88.75           C  
ATOM   2422  HB2 ASP A 153      -5.848   3.589   8.165  1.00 88.75           H  
ATOM   2423  HB3 ASP A 153      -5.887   2.255   7.037  1.00 88.75           H  
ATOM   2424  O   ASP A 153      -8.450   1.296   7.616  1.00 88.75           O  
ATOM   2425  CG  ASP A 153      -5.247   4.088   6.155  1.00 88.75           C  
ATOM   2426  OD1 ASP A 153      -5.671   4.364   5.012  1.00 88.75           O  
ATOM   2427  OD2 ASP A 153      -4.045   4.284   6.462  1.00 88.75           O  
ATOM   2428  N   VAL A 154      -8.856   2.983   9.050  1.00 91.26           N  
ATOM   2429  H   VAL A 154      -8.753   3.973   9.219  1.00 91.26           H  
ATOM   2430  CA  VAL A 154      -9.507   2.175  10.097  1.00 91.26           C  
ATOM   2431  HA  VAL A 154      -9.104   1.163  10.050  1.00 91.26           H  
ATOM   2432  C   VAL A 154     -11.017   2.071   9.871  1.00 91.26           C  
ATOM   2433  CB  VAL A 154      -9.201   2.737  11.503  1.00 91.26           C  
ATOM   2434  HB  VAL A 154      -9.775   3.651  11.660  1.00 91.26           H  
ATOM   2435  O   VAL A 154     -11.621   1.050  10.208  1.00 91.26           O  
ATOM   2436  CG1 VAL A 154      -9.584   1.723  12.587  1.00 91.26           C  
ATOM   2437 HG11 VAL A 154     -10.664   1.576  12.585  1.00 91.26           H  
ATOM   2438 HG12 VAL A 154      -9.085   0.771  12.406  1.00 91.26           H  
ATOM   2439 HG13 VAL A 154      -9.301   2.091  13.573  1.00 91.26           H  
ATOM   2440  CG2 VAL A 154      -7.718   3.085  11.685  1.00 91.26           C  
ATOM   2441 HG21 VAL A 154      -7.481   3.983  11.115  1.00 91.26           H  
ATOM   2442 HG22 VAL A 154      -7.497   3.290  12.732  1.00 91.26           H  
ATOM   2443 HG23 VAL A 154      -7.094   2.264  11.330  1.00 91.26           H  
ATOM   2444  N   THR A 155     -11.616   3.086   9.239  1.00 91.03           N  
ATOM   2445  H   THR A 155     -11.055   3.904   9.047  1.00 91.03           H  
ATOM   2446  CA  THR A 155     -13.073   3.245   9.085  1.00 91.03           C  
ATOM   2447  HA  THR A 155     -13.525   3.460  10.054  1.00 91.03           H  
ATOM   2448  C   THR A 155     -13.749   1.990   8.571  1.00 91.03           C  
ATOM   2449  CB  THR A 155     -13.372   4.416   8.138  1.00 91.03           C  
ATOM   2450  HB  THR A 155     -12.930   4.215   7.163  1.00 91.03           H  
ATOM   2451  O   THR A 155     -14.722   1.518   9.145  1.00 91.03           O  
ATOM   2452  CG2 THR A 155     -14.866   4.671   7.957  1.00 91.03           C  
ATOM   2453 HG21 THR A 155     -15.344   4.765   8.932  1.00 91.03           H  
ATOM   2454 HG22 THR A 155     -15.326   3.842   7.419  1.00 91.03           H  
ATOM   2455 HG23 THR A 155     -15.017   5.582   7.379  1.00 91.03           H  
ATOM   2456  OG1 THR A 155     -12.802   5.598   8.653  1.00 91.03           O  
ATOM   2457  HG1 THR A 155     -12.899   6.265   7.969  1.00 91.03           H  
ATOM   2458  N   SER A 156     -13.212   1.393   7.518  1.00 86.12           N  
ATOM   2459  H   SER A 156     -12.402   1.804   7.076  1.00 86.12           H  
ATOM   2460  CA  SER A 156     -13.837   0.215   6.934  1.00 86.12           C  
ATOM   2461  HA  SER A 156     -14.881   0.418   6.699  1.00 86.12           H  
ATOM   2462  C   SER A 156     -13.778  -1.035   7.796  1.00 86.12           C  
ATOM   2463  CB  SER A 156     -13.115  -0.114   5.678  1.00 86.12           C  
ATOM   2464  HB2 SER A 156     -12.046  -0.109   5.893  1.00 86.12           H  
ATOM   2465  HB3 SER A 156     -13.431  -1.108   5.361  1.00 86.12           H  
ATOM   2466  O   SER A 156     -14.698  -1.841   7.730  1.00 86.12           O  
ATOM   2467  OG  SER A 156     -13.453   0.820   4.676  1.00 86.12           O  
ATOM   2468  HG  SER A 156     -12.732   1.413   4.451  1.00 86.12           H  
ATOM   2469  N   PHE A 157     -12.729  -1.216   8.603  1.00 86.69           N  
ATOM   2470  H   PHE A 157     -12.054  -0.474   8.714  1.00 86.69           H  
ATOM   2471  CA  PHE A 157     -12.695  -2.337   9.540  1.00 86.69           C  
ATOM   2472  HA  PHE A 157     -12.896  -3.264   9.003  1.00 86.69           H  
ATOM   2473  C   PHE A 157     -13.794  -2.170  10.592  1.00 86.69           C  
ATOM   2474  CB  PHE A 157     -11.314  -2.448  10.191  1.00 86.69           C  
ATOM   2475  HB2 PHE A 157     -10.571  -2.645   9.418  1.00 86.69           H  
ATOM   2476  HB3 PHE A 157     -11.055  -1.502  10.668  1.00 86.69           H  
ATOM   2477  O   PHE A 157     -14.542  -3.107  10.859  1.00 86.69           O  
ATOM   2478  CG  PHE A 157     -11.256  -3.550  11.229  1.00 86.69           C  
ATOM   2479  CD1 PHE A 157     -11.548  -3.264  12.577  1.00 86.69           C  
ATOM   2480  HD1 PHE A 157     -11.783  -2.254  12.881  1.00 86.69           H  
ATOM   2481  CD2 PHE A 157     -10.957  -4.871  10.844  1.00 86.69           C  
ATOM   2482  HD2 PHE A 157     -10.751  -5.105   9.810  1.00 86.69           H  
ATOM   2483  CE1 PHE A 157     -11.519  -4.287  13.538  1.00 86.69           C  
ATOM   2484  HE1 PHE A 157     -11.713  -4.057  14.576  1.00 86.69           H  
ATOM   2485  CE2 PHE A 157     -10.915  -5.893  11.810  1.00 86.69           C  
ATOM   2486  HE2 PHE A 157     -10.662  -6.901  11.516  1.00 86.69           H  
ATOM   2487  CZ  PHE A 157     -11.182  -5.598  13.159  1.00 86.69           C  
ATOM   2488  HZ  PHE A 157     -11.111  -6.376  13.905  1.00 86.69           H  
ATOM   2489  N   LEU A 158     -13.944  -0.960  11.139  1.00 90.94           N  
ATOM   2490  H   LEU A 158     -13.322  -0.217  10.854  1.00 90.94           H  
ATOM   2491  CA  LEU A 158     -14.992  -0.666  12.116  1.00 90.94           C  
ATOM   2492  HA  LEU A 158     -14.933  -1.391  12.928  1.00 90.94           H  
ATOM   2493  C   LEU A 158     -16.385  -0.825  11.509  1.00 90.94           C  
ATOM   2494  CB  LEU A 158     -14.797   0.746  12.686  1.00 90.94           C  
ATOM   2495  HB2 LEU A 158     -15.627   0.968  13.356  1.00 90.94           H  
ATOM   2496  HB3 LEU A 158     -14.827   1.465  11.868  1.00 90.94           H  
ATOM   2497  O   LEU A 158     -17.240  -1.459  12.119  1.00 90.94           O  
ATOM   2498  CG  LEU A 158     -13.480   0.924  13.457  1.00 90.94           C  
ATOM   2499  HG  LEU A 158     -12.646   0.706  12.791  1.00 90.94           H  
ATOM   2500  CD1 LEU A 158     -13.369   2.368  13.927  1.00 90.94           C  
ATOM   2501 HD11 LEU A 158     -13.436   3.039  13.071  1.00 90.94           H  
ATOM   2502 HD12 LEU A 158     -12.415   2.529  14.429  1.00 90.94           H  
ATOM   2503 HD13 LEU A 158     -14.185   2.582  14.617  1.00 90.94           H  
ATOM   2504  CD2 LEU A 158     -13.376   0.012  14.681  1.00 90.94           C  
ATOM   2505 HD21 LEU A 158     -13.346  -1.034  14.373  1.00 90.94           H  
ATOM   2506 HD22 LEU A 158     -14.223   0.172  15.348  1.00 90.94           H  
ATOM   2507 HD23 LEU A 158     -12.451   0.228  15.215  1.00 90.94           H  
ATOM   2508  N   LEU A 159     -16.602  -0.338  10.286  1.00 88.87           N  
ATOM   2509  H   LEU A 159     -15.875   0.212   9.850  1.00 88.87           H  
ATOM   2510  CA  LEU A 159     -17.865  -0.532   9.577  1.00 88.87           C  
ATOM   2511  HA  LEU A 159     -18.679  -0.201  10.221  1.00 88.87           H  
ATOM   2512  C   LEU A 159     -18.144  -2.007   9.278  1.00 88.87           C  
ATOM   2513  CB  LEU A 159     -17.880   0.296   8.285  1.00 88.87           C  
ATOM   2514  HB2 LEU A 159     -18.744  -0.005   7.692  1.00 88.87           H  
ATOM   2515  HB3 LEU A 159     -16.985   0.061   7.709  1.00 88.87           H  
ATOM   2516  O   LEU A 159     -19.280  -2.430   9.446  1.00 88.87           O  
ATOM   2517  CG  LEU A 159     -17.959   1.814   8.513  1.00 88.87           C  
ATOM   2518  HG  LEU A 159     -17.122   2.153   9.124  1.00 88.87           H  
ATOM   2519  CD1 LEU A 159     -17.885   2.507   7.160  1.00 88.87           C  
ATOM   2520 HD11 LEU A 159     -16.953   2.240   6.661  1.00 88.87           H  
ATOM   2521 HD12 LEU A 159     -17.917   3.585   7.317  1.00 88.87           H  
ATOM   2522 HD13 LEU A 159     -18.725   2.202   6.536  1.00 88.87           H  
ATOM   2523  CD2 LEU A 159     -19.252   2.249   9.197  1.00 88.87           C  
ATOM   2524 HD21 LEU A 159     -19.276   1.874  10.220  1.00 88.87           H  
ATOM   2525 HD22 LEU A 159     -20.116   1.876   8.648  1.00 88.87           H  
ATOM   2526 HD23 LEU A 159     -19.293   3.338   9.241  1.00 88.87           H  
ATOM   2527  N   LEU A 160     -17.139  -2.809   8.909  1.00 84.73           N  
ATOM   2528  H   LEU A 160     -16.227  -2.407   8.745  1.00 84.73           H  
ATOM   2529  CA  LEU A 160     -17.307  -4.258   8.745  1.00 84.73           C  
ATOM   2530  HA  LEU A 160     -18.138  -4.433   8.062  1.00 84.73           H  
ATOM   2531  C   LEU A 160     -17.686  -4.946  10.052  1.00 84.73           C  
ATOM   2532  CB  LEU A 160     -16.012  -4.900   8.208  1.00 84.73           C  
ATOM   2533  HB2 LEU A 160     -16.000  -5.958   8.468  1.00 84.73           H  
ATOM   2534  HB3 LEU A 160     -15.154  -4.435   8.693  1.00 84.73           H  
ATOM   2535  O   LEU A 160     -18.536  -5.833  10.053  1.00 84.73           O  
ATOM   2536  CG  LEU A 160     -15.861  -4.792   6.691  1.00 84.73           C  
ATOM   2537  HG  LEU A 160     -15.999  -3.747   6.413  1.00 84.73           H  
ATOM   2538  CD1 LEU A 160     -14.453  -5.195   6.256  1.00 84.73           C  
ATOM   2539 HD11 LEU A 160     -13.721  -4.559   6.753  1.00 84.73           H  
ATOM   2540 HD12 LEU A 160     -14.261  -6.236   6.517  1.00 84.73           H  
ATOM   2541 HD13 LEU A 160     -14.350  -5.066   5.178  1.00 84.73           H  
ATOM   2542  CD2 LEU A 160     -16.882  -5.692   5.982  1.00 84.73           C  
ATOM   2543 HD21 LEU A 160     -16.664  -6.741   6.187  1.00 84.73           H  
ATOM   2544 HD22 LEU A 160     -16.842  -5.518   4.907  1.00 84.73           H  
ATOM   2545 HD23 LEU A 160     -17.901  -5.473   6.299  1.00 84.73           H  
ATOM   2546  N   LYS A 161     -17.070  -4.551  11.167  1.00 85.99           N  
ATOM   2547  H   LYS A 161     -16.351  -3.845  11.092  1.00 85.99           H  
ATOM   2548  CA  LYS A 161     -17.385  -5.116  12.482  1.00 85.99           C  
ATOM   2549  HA  LYS A 161     -17.462  -6.199  12.392  1.00 85.99           H  
ATOM   2550  C   LYS A 161     -18.761  -4.693  12.991  1.00 85.99           C  
ATOM   2551  CB  LYS A 161     -16.282  -4.753  13.486  1.00 85.99           C  
ATOM   2552  HB2 LYS A 161     -16.623  -5.013  14.488  1.00 85.99           H  
ATOM   2553  HB3 LYS A 161     -16.114  -3.676  13.463  1.00 85.99           H  
ATOM   2554  O   LYS A 161     -19.432  -5.512  13.607  1.00 85.99           O  
ATOM   2555  CG  LYS A 161     -14.947  -5.471  13.237  1.00 85.99           C  
ATOM   2556  HG2 LYS A 161     -14.242  -5.135  13.998  1.00 85.99           H  
ATOM   2557  HG3 LYS A 161     -14.550  -5.202  12.259  1.00 85.99           H  
ATOM   2558  CD  LYS A 161     -15.074  -6.998  13.317  1.00 85.99           C  
ATOM   2559  HD2 LYS A 161     -15.565  -7.273  14.251  1.00 85.99           H  
ATOM   2560  HD3 LYS A 161     -15.659  -7.364  12.473  1.00 85.99           H  
ATOM   2561  CE  LYS A 161     -13.683  -7.621  13.262  1.00 85.99           C  
ATOM   2562  HE2 LYS A 161     -13.178  -7.299  12.352  1.00 85.99           H  
ATOM   2563  HE3 LYS A 161     -13.101  -7.248  14.105  1.00 85.99           H  
ATOM   2564  NZ  LYS A 161     -13.723  -9.099  13.323  1.00 85.99           N  
ATOM   2565  HZ1 LYS A 161     -14.078  -9.504  12.469  1.00 85.99           H  
ATOM   2566  HZ2 LYS A 161     -14.228  -9.426  14.134  1.00 85.99           H  
ATOM   2567  HZ3 LYS A 161     -12.771  -9.411  13.447  1.00 85.99           H  
ATOM   2568  N   LEU A 162     -19.183  -3.458  12.722  1.00 86.39           N  
ATOM   2569  H   LEU A 162     -18.538  -2.828  12.266  1.00 86.39           H  
ATOM   2570  CA  LEU A 162     -20.491  -2.942  13.131  1.00 86.39           C  
ATOM   2571  HA  LEU A 162     -20.722  -3.292  14.137  1.00 86.39           H  
ATOM   2572  C   LEU A 162     -21.630  -3.441  12.240  1.00 86.39           C  
ATOM   2573  CB  LEU A 162     -20.471  -1.404  13.110  1.00 86.39           C  
ATOM   2574  HB2 LEU A 162     -21.504  -1.063  13.181  1.00 86.39           H  
ATOM   2575  HB3 LEU A 162     -20.084  -1.069  12.148  1.00 86.39           H  
ATOM   2576  O   LEU A 162     -22.662  -3.876  12.734  1.00 86.39           O  
ATOM   2577  CG  LEU A 162     -19.678  -0.715  14.233  1.00 86.39           C  
ATOM   2578  HG  LEU A 162     -18.623  -0.985  14.183  1.00 86.39           H  
ATOM   2579  CD1 LEU A 162     -19.819   0.796  14.025  1.00 86.39           C  
ATOM   2580 HD11 LEU A 162     -19.442   1.333  14.894  1.00 86.39           H  
ATOM   2581 HD12 LEU A 162     -19.264   1.097  13.136  1.00 86.39           H  
ATOM   2582 HD13 LEU A 162     -20.870   1.062  13.905  1.00 86.39           H  
ATOM   2583  CD2 LEU A 162     -20.196  -1.077  15.625  1.00 86.39           C  
ATOM   2584 HD21 LEU A 162     -19.657  -0.514  16.387  1.00 86.39           H  
ATOM   2585 HD22 LEU A 162     -20.041  -2.136  15.826  1.00 86.39           H  
ATOM   2586 HD23 LEU A 162     -21.261  -0.856  15.703  1.00 86.39           H  
ATOM   2587  N   LEU A 163     -21.473  -3.344  10.922  1.00 83.41           N  
ATOM   2588  H   LEU A 163     -20.596  -2.991  10.567  1.00 83.41           H  
ATOM   2589  CA  LEU A 163     -22.549  -3.591   9.960  1.00 83.41           C  
ATOM   2590  HA  LEU A 163     -23.512  -3.453  10.451  1.00 83.41           H  
ATOM   2591  C   LEU A 163     -22.541  -5.022   9.417  1.00 83.41           C  
ATOM   2592  CB  LEU A 163     -22.442  -2.574   8.809  1.00 83.41           C  
ATOM   2593  HB2 LEU A 163     -21.532  -2.779   8.245  1.00 83.41           H  
ATOM   2594  HB3 LEU A 163     -23.287  -2.741   8.141  1.00 83.41           H  
ATOM   2595  O   LEU A 163     -23.499  -5.442   8.767  1.00 83.41           O  
ATOM   2596  CG  LEU A 163     -22.449  -1.095   9.235  1.00 83.41           C  
ATOM   2597  HG  LEU A 163     -21.607  -0.883   9.893  1.00 83.41           H  
ATOM   2598  CD1 LEU A 163     -22.310  -0.216   7.991  1.00 83.41           C  
ATOM   2599 HD11 LEU A 163     -23.143  -0.401   7.313  1.00 83.41           H  
ATOM   2600 HD12 LEU A 163     -22.305   0.832   8.289  1.00 83.41           H  
ATOM   2601 HD13 LEU A 163     -21.370  -0.444   7.489  1.00 83.41           H  
ATOM   2602  CD2 LEU A 163     -23.747  -0.729   9.954  1.00 83.41           C  
ATOM   2603 HD21 LEU A 163     -23.803   0.350  10.102  1.00 83.41           H  
ATOM   2604 HD22 LEU A 163     -23.781  -1.214  10.929  1.00 83.41           H  
ATOM   2605 HD23 LEU A 163     -24.604  -1.059   9.366  1.00 83.41           H  
ATOM   2606  N   GLY A 164     -21.452  -5.764   9.623  1.00 75.36           N  
ATOM   2607  H   GLY A 164     -20.682  -5.365  10.139  1.00 75.36           H  
ATOM   2608  CA  GLY A 164     -21.208  -7.004   8.899  1.00 75.36           C  
ATOM   2609  HA2 GLY A 164     -20.279  -7.460   9.242  1.00 75.36           H  
ATOM   2610  HA3 GLY A 164     -22.026  -7.696   9.097  1.00 75.36           H  
ATOM   2611  C   GLY A 164     -21.111  -6.759   7.389  1.00 75.36           C  
ATOM   2612  O   GLY A 164     -20.789  -5.664   6.925  1.00 75.36           O  
ATOM   2613  N   GLY A 165     -21.442  -7.778   6.597  1.00 64.38           N  
ATOM   2614  H   GLY A 165     -21.722  -8.645   7.033  1.00 64.38           H  
ATOM   2615  CA  GLY A 165     -21.504  -7.693   5.132  1.00 64.38           C  
ATOM   2616  HA2 GLY A 165     -20.611  -7.183   4.770  1.00 64.38           H  
ATOM   2617  HA3 GLY A 165     -21.513  -8.699   4.713  1.00 64.38           H  
ATOM   2618  C   GLY A 165     -22.725  -6.936   4.590  1.00 64.38           C  
ATOM   2619  O   GLY A 165     -23.285  -7.356   3.580  1.00 64.38           O  
ATOM   2620  N   SER A 166     -23.197  -5.880   5.267  1.00 62.94           N  
ATOM   2621  H   SER A 166     -22.677  -5.556   6.070  1.00 62.94           H  
ATOM   2622  CA  SER A 166     -24.382  -5.136   4.817  1.00 62.94           C  
ATOM   2623  HA  SER A 166     -25.166  -5.872   4.640  1.00 62.94           H  
ATOM   2624  C   SER A 166     -24.131  -4.404   3.494  1.00 62.94           C  
ATOM   2625  CB  SER A 166     -24.922  -4.162   5.878  1.00 62.94           C  
ATOM   2626  HB2 SER A 166     -24.716  -4.536   6.881  1.00 62.94           H  
ATOM   2627  HB3 SER A 166     -26.004  -4.098   5.762  1.00 62.94           H  
ATOM   2628  O   SER A 166     -23.029  -3.925   3.221  1.00 62.94           O  
ATOM   2629  OG  SER A 166     -24.394  -2.856   5.716  1.00 62.94           O  
ATOM   2630  HG  SER A 166     -23.471  -2.890   5.977  1.00 62.94           H  
ATOM   2631  N   GLN A 167     -25.194  -4.222   2.708  1.00 66.09           N  
ATOM   2632  H   GLN A 167     -26.076  -4.619   2.997  1.00 66.09           H  
ATOM   2633  CA  GLN A 167     -25.152  -3.509   1.424  1.00 66.09           C  
ATOM   2634  HA  GLN A 167     -24.356  -3.938   0.815  1.00 66.09           H  
ATOM   2635  C   GLN A 167     -24.839  -2.004   1.549  1.00 66.09           C  
ATOM   2636  CB  GLN A 167     -26.491  -3.710   0.694  1.00 66.09           C  
ATOM   2637  HB2 GLN A 167     -26.494  -3.097  -0.206  1.00 66.09           H  
ATOM   2638  HB3 GLN A 167     -27.307  -3.377   1.336  1.00 66.09           H  
ATOM   2639  O   GLN A 167     -24.636  -1.340   0.536  1.00 66.09           O  
ATOM   2640  CG  GLN A 167     -26.726  -5.170   0.274  1.00 66.09           C  
ATOM   2641  HG2 GLN A 167     -25.890  -5.500  -0.343  1.00 66.09           H  
ATOM   2642  HG3 GLN A 167     -26.770  -5.808   1.157  1.00 66.09           H  
ATOM   2643  CD  GLN A 167     -28.017  -5.363  -0.519  1.00 66.09           C  
ATOM   2644  NE2 GLN A 167     -28.252  -6.544  -1.045  1.00 66.09           N  
ATOM   2645 HE21 GLN A 167     -27.589  -7.299  -0.937  1.00 66.09           H  
ATOM   2646 HE22 GLN A 167     -29.117  -6.633  -1.559  1.00 66.09           H  
ATOM   2647  OE1 GLN A 167     -28.840  -4.479  -0.685  1.00 66.09           O  
ATOM   2648  N   HIS A 168     -24.801  -1.444   2.763  1.00 77.38           N  
ATOM   2649  H   HIS A 168     -24.924  -2.039   3.570  1.00 77.38           H  
ATOM   2650  CA  HIS A 168     -24.615  -0.006   2.995  1.00 77.38           C  
ATOM   2651  HA  HIS A 168     -24.786   0.523   2.057  1.00 77.38           H  
ATOM   2652  C   HIS A 168     -23.193   0.384   3.417  1.00 77.38           C  
ATOM   2653  CB  HIS A 168     -25.673   0.491   3.986  1.00 77.38           C  
ATOM   2654  HB2 HIS A 168     -25.554  -0.034   4.934  1.00 77.38           H  
ATOM   2655  HB3 HIS A 168     -25.530   1.556   4.166  1.00 77.38           H  
ATOM   2656  O   HIS A 168     -22.959   1.540   3.767  1.00 77.38           O  
ATOM   2657  CG  HIS A 168     -27.075   0.295   3.473  1.00 77.38           C  
ATOM   2658  CD2 HIS A 168     -28.071  -0.432   4.066  1.00 77.38           C  
ATOM   2659  HD2 HIS A 168     -27.999  -0.961   5.004  1.00 77.38           H  
ATOM   2660  ND1 HIS A 168     -27.578   0.789   2.291  1.00 77.38           N  
ATOM   2661  HD1 HIS A 168     -27.075   1.344   1.614  1.00 77.38           H  
ATOM   2662  CE1 HIS A 168     -28.848   0.370   2.175  1.00 77.38           C  
ATOM   2663  HE1 HIS A 168     -29.502   0.589   1.343  1.00 77.38           H  
ATOM   2664  NE2 HIS A 168     -29.193  -0.376   3.234  1.00 77.38           N  
ATOM   2665  N   LEU A 169     -22.240  -0.551   3.382  1.00 80.41           N  
ATOM   2666  H   LEU A 169     -22.486  -1.486   3.090  1.00 80.41           H  
ATOM   2667  CA  LEU A 169     -20.863  -0.299   3.807  1.00 80.41           C  
ATOM   2668  HA  LEU A 169     -20.880  -0.008   4.858  1.00 80.41           H  
ATOM   2669  C   LEU A 169     -20.207   0.856   3.036  1.00 80.41           C  
ATOM   2670  CB  LEU A 169     -20.089  -1.617   3.686  1.00 80.41           C  
ATOM   2671  HB2 LEU A 169     -20.644  -2.369   4.247  1.00 80.41           H  
ATOM   2672  HB3 LEU A 169     -20.056  -1.941   2.646  1.00 80.41           H  
ATOM   2673  O   LEU A 169     -19.622   1.738   3.659  1.00 80.41           O  
ATOM   2674  CG  LEU A 169     -18.661  -1.530   4.250  1.00 80.41           C  
ATOM   2675  HG  LEU A 169     -18.620  -0.806   5.063  1.00 80.41           H  
ATOM   2676  CD1 LEU A 169     -18.286  -2.892   4.808  1.00 80.41           C  
ATOM   2677 HD11 LEU A 169     -17.228  -2.858   5.071  1.00 80.41           H  
ATOM   2678 HD12 LEU A 169     -18.444  -3.665   4.056  1.00 80.41           H  
ATOM   2679 HD13 LEU A 169     -18.878  -3.113   5.696  1.00 80.41           H  
ATOM   2680  CD2 LEU A 169     -17.608  -1.170   3.196  1.00 80.41           C  
ATOM   2681 HD21 LEU A 169     -16.618  -1.144   3.650  1.00 80.41           H  
ATOM   2682 HD22 LEU A 169     -17.806  -0.186   2.770  1.00 80.41           H  
ATOM   2683 HD23 LEU A 169     -17.616  -1.901   2.388  1.00 80.41           H  
ATOM   2684  N   ASP A 170     -20.359   0.896   1.709  1.00 79.87           N  
ATOM   2685  H   ASP A 170     -20.785   0.104   1.251  1.00 79.87           H  
ATOM   2686  CA  ASP A 170     -19.765   1.942   0.862  1.00 79.87           C  
ATOM   2687  HA  ASP A 170     -18.689   1.973   1.034  1.00 79.87           H  
ATOM   2688  C   ASP A 170     -20.320   3.337   1.179  1.00 79.87           C  
ATOM   2689  CB  ASP A 170     -20.018   1.618  -0.621  1.00 79.87           C  
ATOM   2690  HB2 ASP A 170     -19.758   2.495  -1.215  1.00 79.87           H  
ATOM   2691  HB3 ASP A 170     -21.080   1.420  -0.768  1.00 79.87           H  
ATOM   2692  O   ASP A 170     -19.568   4.315   1.222  1.00 79.87           O  
ATOM   2693  CG  ASP A 170     -19.197   0.440  -1.156  1.00 79.87           C  
ATOM   2694  OD1 ASP A 170     -18.159   0.115  -0.538  1.00 79.87           O  
ATOM   2695  OD2 ASP A 170     -19.599  -0.105  -2.209  1.00 79.87           O  
ATOM   2696  N   PHE A 171     -21.629   3.422   1.443  1.00 85.20           N  
ATOM   2697  H   PHE A 171     -22.160   2.564   1.463  1.00 85.20           H  
ATOM   2698  CA  PHE A 171     -22.294   4.668   1.820  1.00 85.20           C  
ATOM   2699  HA  PHE A 171     -22.084   5.427   1.066  1.00 85.20           H  
ATOM   2700  C   PHE A 171     -21.739   5.195   3.146  1.00 85.20           C  
ATOM   2701  CB  PHE A 171     -23.813   4.450   1.884  1.00 85.20           C  
ATOM   2702  HB2 PHE A 171     -24.031   3.590   2.519  1.00 85.20           H  
ATOM   2703  HB3 PHE A 171     -24.179   4.221   0.883  1.00 85.20           H  
ATOM   2704  O   PHE A 171     -21.205   6.302   3.199  1.00 85.20           O  
ATOM   2705  CG  PHE A 171     -24.566   5.651   2.421  1.00 85.20           C  
ATOM   2706  CD1 PHE A 171     -24.959   5.694   3.773  1.00 85.20           C  
ATOM   2707  HD1 PHE A 171     -24.751   4.863   4.430  1.00 85.20           H  
ATOM   2708  CD2 PHE A 171     -24.810   6.757   1.586  1.00 85.20           C  
ATOM   2709  HD2 PHE A 171     -24.480   6.746   0.558  1.00 85.20           H  
ATOM   2710  CE1 PHE A 171     -25.590   6.841   4.287  1.00 85.20           C  
ATOM   2711  HE1 PHE A 171     -25.859   6.886   5.332  1.00 85.20           H  
ATOM   2712  CE2 PHE A 171     -25.442   7.902   2.101  1.00 85.20           C  
ATOM   2713  HE2 PHE A 171     -25.589   8.769   1.473  1.00 85.20           H  
ATOM   2714  CZ  PHE A 171     -25.831   7.945   3.451  1.00 85.20           C  
ATOM   2715  HZ  PHE A 171     -26.281   8.840   3.855  1.00 85.20           H  
ATOM   2716  N   TRP A 172     -21.775   4.377   4.203  1.00 88.66           N  
ATOM   2717  H   TRP A 172     -22.183   3.458   4.102  1.00 88.66           H  
ATOM   2718  CA  TRP A 172     -21.269   4.789   5.513  1.00 88.66           C  
ATOM   2719  HA  TRP A 172     -21.758   5.723   5.790  1.00 88.66           H  
ATOM   2720  C   TRP A 172     -19.771   5.080   5.493  1.00 88.66           C  
ATOM   2721  CB  TRP A 172     -21.611   3.728   6.561  1.00 88.66           C  
ATOM   2722  HB2 TRP A 172     -21.256   2.754   6.225  1.00 88.66           H  
ATOM   2723  HB3 TRP A 172     -21.090   3.975   7.486  1.00 88.66           H  
ATOM   2724  O   TRP A 172     -19.317   6.004   6.163  1.00 88.66           O  
ATOM   2725  CG  TRP A 172     -23.069   3.656   6.874  1.00 88.66           C  
ATOM   2726  CD1 TRP A 172     -23.883   2.601   6.656  1.00 88.66           C  
ATOM   2727  HD1 TRP A 172     -23.563   1.657   6.238  1.00 88.66           H  
ATOM   2728  CD2 TRP A 172     -23.920   4.718   7.397  1.00 88.66           C  
ATOM   2729  CE2 TRP A 172     -25.262   4.235   7.443  1.00 88.66           C  
ATOM   2730  CE3 TRP A 172     -23.698   6.053   7.799  1.00 88.66           C  
ATOM   2731  HE3 TRP A 172     -22.695   6.454   7.792  1.00 88.66           H  
ATOM   2732  NE1 TRP A 172     -25.174   2.928   7.016  1.00 88.66           N  
ATOM   2733  HE1 TRP A 172     -25.955   2.293   6.929  1.00 88.66           H  
ATOM   2734  CH2 TRP A 172     -26.088   6.382   8.181  1.00 88.66           C  
ATOM   2735  HH2 TRP A 172     -26.898   7.030   8.479  1.00 88.66           H  
ATOM   2736  CZ2 TRP A 172     -26.338   5.045   7.828  1.00 88.66           C  
ATOM   2737  HZ2 TRP A 172     -27.345   4.655   7.834  1.00 88.66           H  
ATOM   2738  CZ3 TRP A 172     -24.772   6.875   8.182  1.00 88.66           C  
ATOM   2739  HZ3 TRP A 172     -24.591   7.898   8.477  1.00 88.66           H  
ATOM   2740  N   HIS A 173     -18.999   4.351   4.688  1.00 87.64           N  
ATOM   2741  H   HIS A 173     -19.408   3.578   4.185  1.00 87.64           H  
ATOM   2742  CA  HIS A 173     -17.576   4.611   4.528  1.00 87.64           C  
ATOM   2743  HA  HIS A 173     -17.096   4.591   5.507  1.00 87.64           H  
ATOM   2744  C   HIS A 173     -17.300   5.993   3.927  1.00 87.64           C  
ATOM   2745  CB  HIS A 173     -16.970   3.508   3.663  1.00 87.64           C  
ATOM   2746  HB2 HIS A 173     -17.124   2.540   4.140  1.00 87.64           H  
ATOM   2747  HB3 HIS A 173     -17.451   3.490   2.685  1.00 87.64           H  
ATOM   2748  O   HIS A 173     -16.389   6.697   4.376  1.00 87.64           O  
ATOM   2749  CG  HIS A 173     -15.503   3.732   3.490  1.00 87.64           C  
ATOM   2750  CD2 HIS A 173     -14.541   3.433   4.407  1.00 87.64           C  
ATOM   2751  HD2 HIS A 173     -14.708   2.956   5.361  1.00 87.64           H  
ATOM   2752  ND1 HIS A 173     -14.894   4.366   2.437  1.00 87.64           N  
ATOM   2753  HD1 HIS A 173     -15.358   4.642   1.583  1.00 87.64           H  
ATOM   2754  CE1 HIS A 173     -13.575   4.380   2.687  1.00 87.64           C  
ATOM   2755  HE1 HIS A 173     -12.814   4.738   2.010  1.00 87.64           H  
ATOM   2756  NE2 HIS A 173     -13.314   3.844   3.888  1.00 87.64           N  
ATOM   2757  N   HIS A 174     -18.080   6.394   2.921  1.00 87.29           N  
ATOM   2758  H   HIS A 174     -18.824   5.786   2.606  1.00 87.29           H  
ATOM   2759  CA  HIS A 174     -17.972   7.718   2.319  1.00 87.29           C  
ATOM   2760  HA  HIS A 174     -16.936   7.882   2.020  1.00 87.29           H  
ATOM   2761  C   HIS A 174     -18.335   8.825   3.316  1.00 87.29           C  
ATOM   2762  CB  HIS A 174     -18.852   7.788   1.067  1.00 87.29           C  
ATOM   2763  HB2 HIS A 174     -18.567   6.993   0.378  1.00 87.29           H  
ATOM   2764  HB3 HIS A 174     -19.896   7.638   1.341  1.00 87.29           H  
ATOM   2765  O   HIS A 174     -17.553   9.761   3.501  1.00 87.29           O  
ATOM   2766  CG  HIS A 174     -18.718   9.112   0.366  1.00 87.29           C  
ATOM   2767  CD2 HIS A 174     -19.615  10.149   0.381  1.00 87.29           C  
ATOM   2768  HD2 HIS A 174     -20.569  10.165   0.887  1.00 87.29           H  
ATOM   2769  ND1 HIS A 174     -17.625   9.529  -0.359  1.00 87.29           N  
ATOM   2770  HD1 HIS A 174     -16.808   8.973  -0.569  1.00 87.29           H  
ATOM   2771  CE1 HIS A 174     -17.856  10.784  -0.776  1.00 87.29           C  
ATOM   2772  HE1 HIS A 174     -17.185  11.381  -1.376  1.00 87.29           H  
ATOM   2773  NE2 HIS A 174     -19.057  11.198  -0.360  1.00 87.29           N  
ATOM   2774  N   GLU A 175     -19.473   8.688   3.996  1.00 91.49           N  
ATOM   2775  H   GLU A 175     -20.083   7.916   3.767  1.00 91.49           H  
ATOM   2776  CA  GLU A 175     -19.966   9.683   4.952  1.00 91.49           C  
ATOM   2777  HA  GLU A 175     -20.038  10.652   4.458  1.00 91.49           H  
ATOM   2778  C   GLU A 175     -19.004   9.857   6.138  1.00 91.49           C  
ATOM   2779  CB  GLU A 175     -21.369   9.275   5.433  1.00 91.49           C  
ATOM   2780  HB2 GLU A 175     -21.667   9.945   6.240  1.00 91.49           H  
ATOM   2781  HB3 GLU A 175     -21.335   8.262   5.834  1.00 91.49           H  
ATOM   2782  O   GLU A 175     -18.575  10.975   6.440  1.00 91.49           O  
ATOM   2783  CG  GLU A 175     -22.449   9.349   4.345  1.00 91.49           C  
ATOM   2784  HG2 GLU A 175     -22.227   8.624   3.561  1.00 91.49           H  
ATOM   2785  HG3 GLU A 175     -23.406   9.074   4.789  1.00 91.49           H  
ATOM   2786  CD  GLU A 175     -22.551  10.754   3.741  1.00 91.49           C  
ATOM   2787  OE1 GLU A 175     -22.292  10.881   2.525  1.00 91.49           O  
ATOM   2788  OE2 GLU A 175     -22.826  11.701   4.512  1.00 91.49           O  
ATOM   2789  N   VAL A 176     -18.573   8.753   6.762  1.00 94.00           N  
ATOM   2790  H   VAL A 176     -18.934   7.860   6.458  1.00 94.00           H  
ATOM   2791  CA  VAL A 176     -17.659   8.785   7.916  1.00 94.00           C  
ATOM   2792  HA  VAL A 176     -18.082   9.438   8.680  1.00 94.00           H  
ATOM   2793  C   VAL A 176     -16.312   9.398   7.542  1.00 94.00           C  
ATOM   2794  CB  VAL A 176     -17.499   7.383   8.540  1.00 94.00           C  
ATOM   2795  HB  VAL A 176     -17.225   6.670   7.763  1.00 94.00           H  
ATOM   2796  O   VAL A 176     -15.814  10.267   8.255  1.00 94.00           O  
ATOM   2797  CG1 VAL A 176     -16.411   7.369   9.618  1.00 94.00           C  
ATOM   2798 HG11 VAL A 176     -15.429   7.447   9.151  1.00 94.00           H  
ATOM   2799 HG12 VAL A 176     -16.444   6.432  10.175  1.00 94.00           H  
ATOM   2800 HG13 VAL A 176     -16.559   8.196  10.312  1.00 94.00           H  
ATOM   2801  CG2 VAL A 176     -18.800   6.918   9.209  1.00 94.00           C  
ATOM   2802 HG21 VAL A 176     -19.034   7.561  10.058  1.00 94.00           H  
ATOM   2803 HG22 VAL A 176     -18.687   5.891   9.557  1.00 94.00           H  
ATOM   2804 HG23 VAL A 176     -19.631   6.953   8.505  1.00 94.00           H  
ATOM   2805  N   ASN A 177     -15.722   9.029   6.403  1.00 92.46           N  
ATOM   2806  H   ASN A 177     -16.171   8.339   5.818  1.00 92.46           H  
ATOM   2807  CA  ASN A 177     -14.443   9.615   5.992  1.00 92.46           C  
ATOM   2808  HA  ASN A 177     -13.761   9.592   6.841  1.00 92.46           H  
ATOM   2809  C   ASN A 177     -14.555  11.086   5.578  1.00 92.46           C  
ATOM   2810  CB  ASN A 177     -13.847   8.779   4.863  1.00 92.46           C  
ATOM   2811  HB2 ASN A 177     -14.614   8.571   4.117  1.00 92.46           H  
ATOM   2812  HB3 ASN A 177     -13.048   9.344   4.382  1.00 92.46           H  
ATOM   2813  O   ASN A 177     -13.596  11.846   5.745  1.00 92.46           O  
ATOM   2814  CG  ASN A 177     -13.239   7.487   5.359  1.00 92.46           C  
ATOM   2815  ND2 ASN A 177     -12.957   6.612   4.442  1.00 92.46           N  
ATOM   2816 HD21 ASN A 177     -13.483   6.672   3.582  1.00 92.46           H  
ATOM   2817 HD22 ASN A 177     -12.669   5.696   4.753  1.00 92.46           H  
ATOM   2818  OD1 ASN A 177     -12.937   7.282   6.523  1.00 92.46           O  
ATOM   2819  N   THR A 178     -15.708  11.509   5.066  1.00 91.58           N  
ATOM   2820  H   THR A 178     -16.458  10.847   4.926  1.00 91.58           H  
ATOM   2821  CA  THR A 178     -15.969  12.923   4.772  1.00 91.58           C  
ATOM   2822  HA  THR A 178     -15.136  13.328   4.197  1.00 91.58           H  
ATOM   2823  C   THR A 178     -16.070  13.732   6.064  1.00 91.58           C  
ATOM   2824  CB  THR A 178     -17.230  13.072   3.916  1.00 91.58           C  
ATOM   2825  HB  THR A 178     -18.093  12.646   4.427  1.00 91.58           H  
ATOM   2826  O   THR A 178     -15.483  14.809   6.162  1.00 91.58           O  
ATOM   2827  CG2 THR A 178     -17.516  14.532   3.563  1.00 91.58           C  
ATOM   2828 HG21 THR A 178     -17.803  15.083   4.459  1.00 91.58           H  
ATOM   2829 HG22 THR A 178     -18.341  14.565   2.851  1.00 91.58           H  
ATOM   2830 HG23 THR A 178     -16.632  14.983   3.113  1.00 91.58           H  
ATOM   2831  OG1 THR A 178     -17.015  12.392   2.703  1.00 91.58           O  
ATOM   2832  HG1 THR A 178     -17.389  11.514   2.804  1.00 91.58           H  
ATOM   2833  N   LEU A 179     -16.735  13.196   7.091  1.00 95.81           N  
ATOM   2834  H   LEU A 179     -17.228  12.326   6.953  1.00 95.81           H  
ATOM   2835  CA  LEU A 179     -16.775  13.811   8.417  1.00 95.81           C  
ATOM   2836  HA  LEU A 179     -17.149  14.830   8.314  1.00 95.81           H  
ATOM   2837  C   LEU A 179     -15.375  13.895   9.043  1.00 95.81           C  
ATOM   2838  CB  LEU A 179     -17.744  13.009   9.298  1.00 95.81           C  
ATOM   2839  HB2 LEU A 179     -17.382  11.984   9.382  1.00 95.81           H  
ATOM   2840  HB3 LEU A 179     -18.715  12.983   8.804  1.00 95.81           H  
ATOM   2841  O   LEU A 179     -14.958  14.966   9.480  1.00 95.81           O  
ATOM   2842  CG  LEU A 179     -17.919  13.587  10.714  1.00 95.81           C  
ATOM   2843  HG  LEU A 179     -16.945  13.786  11.163  1.00 95.81           H  
ATOM   2844  CD1 LEU A 179     -18.734  14.878  10.670  1.00 95.81           C  
ATOM   2845 HD11 LEU A 179     -18.930  15.219  11.687  1.00 95.81           H  
ATOM   2846 HD12 LEU A 179     -19.688  14.705  10.172  1.00 95.81           H  
ATOM   2847 HD13 LEU A 179     -18.179  15.651  10.139  1.00 95.81           H  
ATOM   2848  CD2 LEU A 179     -18.650  12.598  11.615  1.00 95.81           C  
ATOM   2849 HD21 LEU A 179     -19.679  12.482  11.276  1.00 95.81           H  
ATOM   2850 HD22 LEU A 179     -18.658  12.975  12.637  1.00 95.81           H  
ATOM   2851 HD23 LEU A 179     -18.150  11.629  11.601  1.00 95.81           H  
ATOM   2852  N   ILE A 180     -14.629  12.786   9.035  1.00 96.47           N  
ATOM   2853  H   ILE A 180     -15.057  11.937   8.693  1.00 96.47           H  
ATOM   2854  CA  ILE A 180     -13.273  12.707   9.597  1.00 96.47           C  
ATOM   2855  HA  ILE A 180     -13.314  12.972  10.654  1.00 96.47           H  
ATOM   2856  C   ILE A 180     -12.339  13.717   8.927  1.00 96.47           C  
ATOM   2857  CB  ILE A 180     -12.732  11.265   9.473  1.00 96.47           C  
ATOM   2858  HB  ILE A 180     -12.942  10.913   8.463  1.00 96.47           H  
ATOM   2859  O   ILE A 180     -11.600  14.414   9.613  1.00 96.47           O  
ATOM   2860  CG1 ILE A 180     -13.453  10.343  10.481  1.00 96.47           C  
ATOM   2861 HG12 ILE A 180     -14.528  10.510  10.428  1.00 96.47           H  
ATOM   2862 HG13 ILE A 180     -13.141  10.586  11.497  1.00 96.47           H  
ATOM   2863  CG2 ILE A 180     -11.206  11.186   9.678  1.00 96.47           C  
ATOM   2864 HG21 ILE A 180     -10.875  10.150   9.606  1.00 96.47           H  
ATOM   2865 HG22 ILE A 180     -10.939  11.594  10.653  1.00 96.47           H  
ATOM   2866 HG23 ILE A 180     -10.682  11.742   8.901  1.00 96.47           H  
ATOM   2867  CD1 ILE A 180     -13.200   8.854  10.218  1.00 96.47           C  
ATOM   2868 HD11 ILE A 180     -12.181   8.580  10.491  1.00 96.47           H  
ATOM   2869 HD12 ILE A 180     -13.367   8.627   9.165  1.00 96.47           H  
ATOM   2870 HD13 ILE A 180     -13.897   8.270  10.819  1.00 96.47           H  
ATOM   2871  N   THR A 181     -12.361  13.830   7.596  1.00 95.39           N  
ATOM   2872  H   THR A 181     -13.006  13.261   7.066  1.00 95.39           H  
ATOM   2873  CA  THR A 181     -11.459  14.759   6.895  1.00 95.39           C  
ATOM   2874  HA  THR A 181     -10.446  14.592   7.263  1.00 95.39           H  
ATOM   2875  C   THR A 181     -11.754  16.224   7.189  1.00 95.39           C  
ATOM   2876  CB  THR A 181     -11.436  14.546   5.382  1.00 95.39           C  
ATOM   2877  HB  THR A 181     -10.954  15.401   4.909  1.00 95.39           H  
ATOM   2878  O   THR A 181     -10.808  17.000   7.297  1.00 95.39           O  
ATOM   2879  CG2 THR A 181     -10.644  13.302   5.013  1.00 95.39           C  
ATOM   2880 HG21 THR A 181      -9.636  13.366   5.423  1.00 95.39           H  
ATOM   2881 HG22 THR A 181     -10.570  13.277   3.926  1.00 95.39           H  
ATOM   2882 HG23 THR A 181     -11.131  12.400   5.383  1.00 95.39           H  
ATOM   2883  OG1 THR A 181     -12.728  14.386   4.852  1.00 95.39           O  
ATOM   2884  HG1 THR A 181     -13.067  13.542   5.160  1.00 95.39           H  
ATOM   2885  N   LYS A 182     -13.024  16.597   7.393  1.00 96.01           N  
ATOM   2886  H   LYS A 182     -13.755  15.915   7.255  1.00 96.01           H  
ATOM   2887  CA  LYS A 182     -13.386  17.929   7.905  1.00 96.01           C  
ATOM   2888  HA  LYS A 182     -12.909  18.700   7.299  1.00 96.01           H  
ATOM   2889  C   LYS A 182     -12.878  18.133   9.331  1.00 96.01           C  
ATOM   2890  CB  LYS A 182     -14.906  18.127   7.851  1.00 96.01           C  
ATOM   2891  HB2 LYS A 182     -15.160  19.045   8.381  1.00 96.01           H  
ATOM   2892  HB3 LYS A 182     -15.398  17.296   8.356  1.00 96.01           H  
ATOM   2893  O   LYS A 182     -12.268  19.155   9.620  1.00 96.01           O  
ATOM   2894  CG  LYS A 182     -15.425  18.239   6.413  1.00 96.01           C  
ATOM   2895  HG2 LYS A 182     -15.111  17.372   5.832  1.00 96.01           H  
ATOM   2896  HG3 LYS A 182     -15.017  19.139   5.952  1.00 96.01           H  
ATOM   2897  CD  LYS A 182     -16.954  18.313   6.422  1.00 96.01           C  
ATOM   2898  HD2 LYS A 182     -17.348  17.425   6.916  1.00 96.01           H  
ATOM   2899  HD3 LYS A 182     -17.265  19.199   6.975  1.00 96.01           H  
ATOM   2900  CE  LYS A 182     -17.484  18.378   4.989  1.00 96.01           C  
ATOM   2901  HE2 LYS A 182     -17.073  19.267   4.510  1.00 96.01           H  
ATOM   2902  HE3 LYS A 182     -17.120  17.505   4.448  1.00 96.01           H  
ATOM   2903  NZ  LYS A 182     -18.967  18.415   4.969  1.00 96.01           N  
ATOM   2904  HZ1 LYS A 182     -19.345  17.584   5.401  1.00 96.01           H  
ATOM   2905  HZ2 LYS A 182     -19.304  19.220   5.479  1.00 96.01           H  
ATOM   2906  HZ3 LYS A 182     -19.312  18.464   4.021  1.00 96.01           H  
ATOM   2907  N   ALA A 183     -13.065  17.146  10.207  1.00 97.51           N  
ATOM   2908  H   ALA A 183     -13.586  16.332   9.913  1.00 97.51           H  
ATOM   2909  CA  ALA A 183     -12.642  17.234  11.604  1.00 97.51           C  
ATOM   2910  HA  ALA A 183     -13.097  18.122  12.042  1.00 97.51           H  
ATOM   2911  C   ALA A 183     -11.114  17.371  11.761  1.00 97.51           C  
ATOM   2912  CB  ALA A 183     -13.185  16.006  12.339  1.00 97.51           C  
ATOM   2913  HB1 ALA A 183     -12.617  15.116  12.064  1.00 97.51           H  
ATOM   2914  HB2 ALA A 183     -13.116  16.167  13.415  1.00 97.51           H  
ATOM   2915  HB3 ALA A 183     -14.231  15.850  12.074  1.00 97.51           H  
ATOM   2916  O   ALA A 183     -10.651  18.127  12.610  1.00 97.51           O  
ATOM   2917  N   LEU A 184     -10.329  16.699  10.907  1.00 97.52           N  
ATOM   2918  H   LEU A 184     -10.784  16.068  10.264  1.00 97.52           H  
ATOM   2919  CA  LEU A 184      -8.858  16.754  10.894  1.00 97.52           C  
ATOM   2920  HA  LEU A 184      -8.494  16.533  11.898  1.00 97.52           H  
ATOM   2921  C   LEU A 184      -8.276  18.135  10.541  1.00 97.52           C  
ATOM   2922  CB  LEU A 184      -8.322  15.699   9.906  1.00 97.52           C  
ATOM   2923  HB2 LEU A 184      -7.275  15.915   9.694  1.00 97.52           H  
ATOM   2924  HB3 LEU A 184      -8.870  15.798   8.969  1.00 97.52           H  
ATOM   2925  O   LEU A 184      -7.079  18.356  10.728  1.00 97.52           O  
ATOM   2926  CG  LEU A 184      -8.401  14.241  10.392  1.00 97.52           C  
ATOM   2927  HG  LEU A 184      -9.414  13.999  10.714  1.00 97.52           H  
ATOM   2928  CD1 LEU A 184      -8.010  13.303   9.246  1.00 97.52           C  
ATOM   2929 HD11 LEU A 184      -6.979  13.498   8.949  1.00 97.52           H  
ATOM   2930 HD12 LEU A 184      -8.103  12.269   9.578  1.00 97.52           H  
ATOM   2931 HD13 LEU A 184      -8.677  13.464   8.400  1.00 97.52           H  
ATOM   2932  CD2 LEU A 184      -7.452  13.973  11.557  1.00 97.52           C  
ATOM   2933 HD21 LEU A 184      -7.786  14.517  12.441  1.00 97.52           H  
ATOM   2934 HD22 LEU A 184      -6.440  14.288  11.304  1.00 97.52           H  
ATOM   2935 HD23 LEU A 184      -7.446  12.909  11.795  1.00 97.52           H  
ATOM   2936  N   VAL A 185      -9.086  19.070  10.031  1.00 97.01           N  
ATOM   2937  H   VAL A 185     -10.058  18.842   9.881  1.00 97.01           H  
ATOM   2938  CA  VAL A 185      -8.661  20.467   9.839  1.00 97.01           C  
ATOM   2939  HA  VAL A 185      -7.755  20.481   9.234  1.00 97.01           H  
ATOM   2940  C   VAL A 185      -8.312  21.126  11.174  1.00 97.01           C  
ATOM   2941  CB  VAL A 185      -9.754  21.257   9.097  1.00 97.01           C  
ATOM   2942  HB  VAL A 185     -10.710  21.117   9.601  1.00 97.01           H  
ATOM   2943  O   VAL A 185      -7.419  21.975  11.227  1.00 97.01           O  
ATOM   2944  CG1 VAL A 185      -9.485  22.763   9.052  1.00 97.01           C  
ATOM   2945 HG11 VAL A 185      -8.480  22.961   8.679  1.00 97.01           H  
ATOM   2946 HG12 VAL A 185      -9.591  23.196  10.046  1.00 97.01           H  
ATOM   2947 HG13 VAL A 185     -10.216  23.244   8.402  1.00 97.01           H  
ATOM   2948  CG2 VAL A 185      -9.853  20.729   7.659  1.00 97.01           C  
ATOM   2949 HG21 VAL A 185     -10.588  21.310   7.101  1.00 97.01           H  
ATOM   2950 HG22 VAL A 185      -8.888  20.805   7.158  1.00 97.01           H  
ATOM   2951 HG23 VAL A 185     -10.177  19.689   7.662  1.00 97.01           H  
ATOM   2952  N   ASP A 186      -8.965  20.705  12.258  1.00 96.58           N  
ATOM   2953  H   ASP A 186      -9.631  19.952  12.162  1.00 96.58           H  
ATOM   2954  CA  ASP A 186      -8.578  21.080  13.609  1.00 96.58           C  
ATOM   2955  HA  ASP A 186      -8.296  22.133  13.595  1.00 96.58           H  
ATOM   2956  C   ASP A 186      -7.398  20.214  14.093  1.00 96.58           C  
ATOM   2957  CB  ASP A 186      -9.779  20.946  14.545  1.00 96.58           C  
ATOM   2958  HB2 ASP A 186     -10.646  21.405  14.069  1.00 96.58           H  
ATOM   2959  HB3 ASP A 186      -9.986  19.887  14.698  1.00 96.58           H  
ATOM   2960  O   ASP A 186      -7.552  18.994  14.245  1.00 96.58           O  
ATOM   2961  CG  ASP A 186      -9.563  21.622  15.902  1.00 96.58           C  
ATOM   2962  OD1 ASP A 186      -8.399  21.843  16.305  1.00 96.58           O  
ATOM   2963  OD2 ASP A 186     -10.577  22.038  16.505  1.00 96.58           O  
ATOM   2964  N   PRO A 187      -6.230  20.810  14.404  1.00 96.36           N  
ATOM   2965  CA  PRO A 187      -5.087  20.050  14.905  1.00 96.36           C  
ATOM   2966  HA  PRO A 187      -4.808  19.291  14.175  1.00 96.36           H  
ATOM   2967  C   PRO A 187      -5.361  19.335  16.240  1.00 96.36           C  
ATOM   2968  CB  PRO A 187      -3.949  21.067  15.023  1.00 96.36           C  
ATOM   2969  HB2 PRO A 187      -3.386  21.079  14.090  1.00 96.36           H  
ATOM   2970  HB3 PRO A 187      -3.285  20.843  15.858  1.00 96.36           H  
ATOM   2971  O   PRO A 187      -4.679  18.355  16.545  1.00 96.36           O  
ATOM   2972  CG  PRO A 187      -4.669  22.402  15.208  1.00 96.36           C  
ATOM   2973  HG2 PRO A 187      -4.060  23.246  14.884  1.00 96.36           H  
ATOM   2974  HG3 PRO A 187      -4.963  22.516  16.252  1.00 96.36           H  
ATOM   2975  CD  PRO A 187      -5.911  22.233  14.342  1.00 96.36           C  
ATOM   2976  HD2 PRO A 187      -5.690  22.509  13.311  1.00 96.36           H  
ATOM   2977  HD3 PRO A 187      -6.713  22.857  14.738  1.00 96.36           H  
ATOM   2978  N   LYS A 188      -6.371  19.757  17.021  1.00 96.53           N  
ATOM   2979  H   LYS A 188      -6.923  20.548  16.719  1.00 96.53           H  
ATOM   2980  CA  LYS A 188      -6.797  19.027  18.229  1.00 96.53           C  
ATOM   2981  HA  LYS A 188      -5.941  18.876  18.887  1.00 96.53           H  
ATOM   2982  C   LYS A 188      -7.331  17.641  17.896  1.00 96.53           C  
ATOM   2983  CB  LYS A 188      -7.876  19.807  18.982  1.00 96.53           C  
ATOM   2984  HB2 LYS A 188      -8.658  20.131  18.295  1.00 96.53           H  
ATOM   2985  HB3 LYS A 188      -8.327  19.151  19.727  1.00 96.53           H  
ATOM   2986  O   LYS A 188      -6.919  16.664  18.512  1.00 96.53           O  
ATOM   2987  CG  LYS A 188      -7.269  21.005  19.705  1.00 96.53           C  
ATOM   2988  HG2 LYS A 188      -6.528  20.632  20.411  1.00 96.53           H  
ATOM   2989  HG3 LYS A 188      -6.798  21.680  18.991  1.00 96.53           H  
ATOM   2990  CD  LYS A 188      -8.354  21.743  20.480  1.00 96.53           C  
ATOM   2991  HD2 LYS A 188      -9.089  22.144  19.781  1.00 96.53           H  
ATOM   2992  HD3 LYS A 188      -8.844  21.043  21.157  1.00 96.53           H  
ATOM   2993  CE  LYS A 188      -7.702  22.870  21.275  1.00 96.53           C  
ATOM   2994  HE2 LYS A 188      -6.880  22.447  21.853  1.00 96.53           H  
ATOM   2995  HE3 LYS A 188      -7.273  23.589  20.577  1.00 96.53           H  
ATOM   2996  NZ  LYS A 188      -8.702  23.506  22.162  1.00 96.53           N  
ATOM   2997  HZ1 LYS A 188      -9.079  22.807  22.785  1.00 96.53           H  
ATOM   2998  HZ2 LYS A 188      -8.274  24.240  22.710  1.00 96.53           H  
ATOM   2999  HZ3 LYS A 188      -9.465  23.878  21.615  1.00 96.53           H  
ATOM   3000  N   THR A 189      -8.188  17.545  16.880  1.00 97.54           N  
ATOM   3001  H   THR A 189      -8.443  18.385  16.381  1.00 97.54           H  
ATOM   3002  CA  THR A 189      -8.671  16.251  16.385  1.00 97.54           C  
ATOM   3003  HA  THR A 189      -9.049  15.669  17.225  1.00 97.54           H  
ATOM   3004  C   THR A 189      -7.526  15.459  15.763  1.00 97.54           C  
ATOM   3005  CB  THR A 189      -9.816  16.427  15.381  1.00 97.54           C  
ATOM   3006  HB  THR A 189      -9.500  17.076  14.564  1.00 97.54           H  
ATOM   3007  O   THR A 189      -7.403  14.270  16.034  1.00 97.54           O  
ATOM   3008  CG2 THR A 189     -10.304  15.089  14.823  1.00 97.54           C  
ATOM   3009 HG21 THR A 189      -9.534  14.628  14.204  1.00 97.54           H  
ATOM   3010 HG22 THR A 189     -11.186  15.253  14.204  1.00 97.54           H  
ATOM   3011 HG23 THR A 189     -10.562  14.418  15.642  1.00 97.54           H  
ATOM   3012  OG1 THR A 189     -10.920  16.986  16.048  1.00 97.54           O  
ATOM   3013  HG1 THR A 189     -11.090  17.875  15.727  1.00 97.54           H  
ATOM   3014  N   GLY A 190      -6.645  16.111  14.994  1.00 96.30           N  
ATOM   3015  H   GLY A 190      -6.810  17.087  14.797  1.00 96.30           H  
ATOM   3016  CA  GLY A 190      -5.475  15.464  14.385  1.00 96.30           C  
ATOM   3017  HA2 GLY A 190      -5.810  14.666  13.722  1.00 96.30           H  
ATOM   3018  HA3 GLY A 190      -4.934  16.203  13.795  1.00 96.30           H  
ATOM   3019  C   GLY A 190      -4.483  14.846  15.380  1.00 96.30           C  
ATOM   3020  O   GLY A 190      -3.729  13.953  15.005  1.00 96.30           O  
ATOM   3021  N   SER A 191      -4.505  15.278  16.644  1.00 96.69           N  
ATOM   3022  H   SER A 191      -5.158  16.012  16.883  1.00 96.69           H  
ATOM   3023  CA  SER A 191      -3.634  14.761  17.709  1.00 96.69           C  
ATOM   3024  HA  SER A 191      -2.673  14.487  17.275  1.00 96.69           H  
ATOM   3025  C   SER A 191      -4.173  13.496  18.395  1.00 96.69           C  
ATOM   3026  CB  SER A 191      -3.375  15.865  18.738  1.00 96.69           C  
ATOM   3027  HB2 SER A 191      -4.308  16.145  19.226  1.00 96.69           H  
ATOM   3028  HB3 SER A 191      -2.678  15.496  19.491  1.00 96.69           H  
ATOM   3029  O   SER A 191      -3.460  12.877  19.184  1.00 96.69           O  
ATOM   3030  OG  SER A 191      -2.812  16.996  18.094  1.00 96.69           O  
ATOM   3031  HG  SER A 191      -3.495  17.421  17.571  1.00 96.69           H  
ATOM   3032  N   LEU A 192      -5.415  13.093  18.110  1.00 97.24           N  
ATOM   3033  H   LEU A 192      -5.935  13.597  17.406  1.00 97.24           H  
ATOM   3034  CA  LEU A 192      -5.997  11.854  18.630  1.00 97.24           C  
ATOM   3035  HA  LEU A 192      -5.681  11.746  19.667  1.00 97.24           H  
ATOM   3036  C   LEU A 192      -5.494  10.621  17.845  1.00 97.24           C  
ATOM   3037  CB  LEU A 192      -7.534  11.954  18.590  1.00 97.24           C  
ATOM   3038  HB2 LEU A 192      -7.959  10.995  18.886  1.00 97.24           H  
ATOM   3039  HB3 LEU A 192      -7.824  12.144  17.557  1.00 97.24           H  
ATOM   3040  O   LEU A 192      -5.120  10.741  16.676  1.00 97.24           O  
ATOM   3041  CG  LEU A 192      -8.161  13.059  19.457  1.00 97.24           C  
ATOM   3042  HG  LEU A 192      -7.756  14.030  19.170  1.00 97.24           H  
ATOM   3043  CD1 LEU A 192      -9.674  13.082  19.226  1.00 97.24           C  
ATOM   3044 HD11 LEU A 192     -10.112  12.123  19.504  1.00 97.24           H  
ATOM   3045 HD12 LEU A 192     -10.126  13.871  19.826  1.00 97.24           H  
ATOM   3046 HD13 LEU A 192      -9.879  13.283  18.174  1.00 97.24           H  
ATOM   3047  CD2 LEU A 192      -7.907  12.833  20.949  1.00 97.24           C  
ATOM   3048 HD21 LEU A 192      -6.841  12.919  21.161  1.00 97.24           H  
ATOM   3049 HD22 LEU A 192      -8.428  13.598  21.526  1.00 97.24           H  
ATOM   3050 HD23 LEU A 192      -8.266  11.849  21.249  1.00 97.24           H  
ATOM   3051  N   PRO A 193      -5.517   9.410  18.438  1.00 97.19           N  
ATOM   3052  CA  PRO A 193      -5.220   8.179  17.708  1.00 97.19           C  
ATOM   3053  HA  PRO A 193      -4.199   8.238  17.329  1.00 97.19           H  
ATOM   3054  C   PRO A 193      -6.160   7.961  16.520  1.00 97.19           C  
ATOM   3055  CB  PRO A 193      -5.313   7.041  18.728  1.00 97.19           C  
ATOM   3056  HB2 PRO A 193      -6.304   6.588  18.696  1.00 97.19           H  
ATOM   3057  HB3 PRO A 193      -4.549   6.283  18.554  1.00 97.19           H  
ATOM   3058  O   PRO A 193      -7.361   8.228  16.601  1.00 97.19           O  
ATOM   3059  CG  PRO A 193      -5.115   7.741  20.072  1.00 97.19           C  
ATOM   3060  HG2 PRO A 193      -5.607   7.205  20.883  1.00 97.19           H  
ATOM   3061  HG3 PRO A 193      -4.050   7.848  20.278  1.00 97.19           H  
ATOM   3062  CD  PRO A 193      -5.733   9.120  19.848  1.00 97.19           C  
ATOM   3063  HD2 PRO A 193      -5.242   9.849  20.493  1.00 97.19           H  
ATOM   3064  HD3 PRO A 193      -6.803   9.087  20.055  1.00 97.19           H  
ATOM   3065  N   ALA A 194      -5.621   7.431  15.421  1.00 96.54           N  
ATOM   3066  H   ALA A 194      -4.661   7.118  15.462  1.00 96.54           H  
ATOM   3067  CA  ALA A 194      -6.365   7.194  14.188  1.00 96.54           C  
ATOM   3068  HA  ALA A 194      -6.719   8.149  13.800  1.00 96.54           H  
ATOM   3069  C   ALA A 194      -7.595   6.296  14.415  1.00 96.54           C  
ATOM   3070  CB  ALA A 194      -5.397   6.566  13.177  1.00 96.54           C  
ATOM   3071  HB1 ALA A 194      -4.907   5.700  13.623  1.00 96.54           H  
ATOM   3072  HB2 ALA A 194      -4.640   7.293  12.882  1.00 96.54           H  
ATOM   3073  HB3 ALA A 194      -5.947   6.226  12.300  1.00 96.54           H  
ATOM   3074  O   ALA A 194      -8.676   6.579  13.894  1.00 96.54           O  
ATOM   3075  N   SER A 195      -7.442   5.249  15.225  1.00 97.10           N  
ATOM   3076  H   SER A 195      -6.521   5.062  15.594  1.00 97.10           H  
ATOM   3077  CA  SER A 195      -8.508   4.330  15.619  1.00 97.10           C  
ATOM   3078  HA  SER A 195      -8.939   3.891  14.719  1.00 97.10           H  
ATOM   3079  C   SER A 195      -9.642   5.034  16.370  1.00 97.10           C  
ATOM   3080  CB  SER A 195      -7.898   3.208  16.469  1.00 97.10           C  
ATOM   3081  HB2 SER A 195      -8.666   2.461  16.672  1.00 97.10           H  
ATOM   3082  HB3 SER A 195      -7.089   2.734  15.912  1.00 97.10           H  
ATOM   3083  O   SER A 195     -10.813   4.843  16.038  1.00 97.10           O  
ATOM   3084  OG  SER A 195      -7.399   3.711  17.694  1.00 97.10           O  
ATOM   3085  HG  SER A 195      -6.449   3.575  17.738  1.00 97.10           H  
ATOM   3086  N   ILE A 196      -9.297   5.914  17.313  1.00 98.04           N  
ATOM   3087  H   ILE A 196      -8.312   5.970  17.529  1.00 98.04           H  
ATOM   3088  CA  ILE A 196     -10.235   6.695  18.127  1.00 98.04           C  
ATOM   3089  HA  ILE A 196     -10.980   6.017  18.545  1.00 98.04           H  
ATOM   3090  C   ILE A 196     -11.000   7.704  17.268  1.00 98.04           C  
ATOM   3091  CB  ILE A 196      -9.477   7.381  19.287  1.00 98.04           C  
ATOM   3092  HB  ILE A 196      -8.658   7.959  18.860  1.00 98.04           H  
ATOM   3093  O   ILE A 196     -12.223   7.778  17.370  1.00 98.04           O  
ATOM   3094  CG1 ILE A 196      -8.850   6.365  20.270  1.00 98.04           C  
ATOM   3095 HG12 ILE A 196      -8.238   5.654  19.716  1.00 98.04           H  
ATOM   3096 HG13 ILE A 196      -8.185   6.903  20.946  1.00 98.04           H  
ATOM   3097  CG2 ILE A 196     -10.372   8.372  20.047  1.00 98.04           C  
ATOM   3098 HG21 ILE A 196     -11.309   7.898  20.339  1.00 98.04           H  
ATOM   3099 HG22 ILE A 196     -10.589   9.231  19.411  1.00 98.04           H  
ATOM   3100 HG23 ILE A 196      -9.858   8.734  20.937  1.00 98.04           H  
ATOM   3101  CD1 ILE A 196      -9.850   5.572  21.122  1.00 98.04           C  
ATOM   3102 HD11 ILE A 196     -10.608   5.105  20.494  1.00 98.04           H  
ATOM   3103 HD12 ILE A 196     -10.346   6.232  21.834  1.00 98.04           H  
ATOM   3104 HD13 ILE A 196      -9.319   4.798  21.676  1.00 98.04           H  
ATOM   3105  N   ILE A 197     -10.314   8.434  16.380  1.00 98.11           N  
ATOM   3106  H   ILE A 197      -9.309   8.334  16.359  1.00 98.11           H  
ATOM   3107  CA  ILE A 197     -10.962   9.366  15.440  1.00 98.11           C  
ATOM   3108  HA  ILE A 197     -11.521  10.109  16.008  1.00 98.11           H  
ATOM   3109  C   ILE A 197     -11.953   8.610  14.549  1.00 98.11           C  
ATOM   3110  CB  ILE A 197      -9.909  10.089  14.570  1.00 98.11           C  
ATOM   3111  HB  ILE A 197      -9.308   9.322  14.080  1.00 98.11           H  
ATOM   3112  O   ILE A 197     -13.083   9.054  14.347  1.00 98.11           O  
ATOM   3113  CG1 ILE A 197      -8.967  10.962  15.420  1.00 98.11           C  
ATOM   3114 HG12 ILE A 197      -9.511  11.823  15.809  1.00 98.11           H  
ATOM   3115 HG13 ILE A 197      -8.605  10.385  16.271  1.00 98.11           H  
ATOM   3116  CG2 ILE A 197     -10.572  10.960  13.482  1.00 98.11           C  
ATOM   3117 HG21 ILE A 197     -11.180  10.350  12.815  1.00 98.11           H  
ATOM   3118 HG22 ILE A 197      -9.816  11.454  12.871  1.00 98.11           H  
ATOM   3119 HG23 ILE A 197     -11.202  11.719  13.946  1.00 98.11           H  
ATOM   3120  CD1 ILE A 197      -7.740  11.446  14.638  1.00 98.11           C  
ATOM   3121 HD11 ILE A 197      -7.006  11.859  15.330  1.00 98.11           H  
ATOM   3122 HD12 ILE A 197      -7.278  10.615  14.104  1.00 98.11           H  
ATOM   3123 HD13 ILE A 197      -8.023  12.232  13.937  1.00 98.11           H  
ATOM   3124  N   SER A 198     -11.541   7.454  14.022  1.00 96.77           N  
ATOM   3125  H   SER A 198     -10.607   7.134  14.235  1.00 96.77           H  
ATOM   3126  CA  SER A 198     -12.374   6.647  13.134  1.00 96.77           C  
ATOM   3127  HA  SER A 198     -12.714   7.277  12.313  1.00 96.77           H  
ATOM   3128  C   SER A 198     -13.616   6.097  13.835  1.00 96.77           C  
ATOM   3129  CB  SER A 198     -11.539   5.516  12.552  1.00 96.77           C  
ATOM   3130  HB2 SER A 198     -10.613   5.917  12.139  1.00 96.77           H  
ATOM   3131  HB3 SER A 198     -11.295   4.797  13.335  1.00 96.77           H  
ATOM   3132  O   SER A 198     -14.728   6.213  13.315  1.00 96.77           O  
ATOM   3133  OG  SER A 198     -12.273   4.883  11.537  1.00 96.77           O  
ATOM   3134  HG  SER A 198     -12.183   5.373  10.716  1.00 96.77           H  
ATOM   3135  N   ALA A 199     -13.453   5.575  15.052  1.00 97.65           N  
ATOM   3136  H   ALA A 199     -12.520   5.490  15.430  1.00 97.65           H  
ATOM   3137  CA  ALA A 199     -14.568   5.118  15.867  1.00 97.65           C  
ATOM   3138  HA  ALA A 199     -15.162   4.406  15.293  1.00 97.65           H  
ATOM   3139  C   ALA A 199     -15.505   6.267  16.246  1.00 97.65           C  
ATOM   3140  CB  ALA A 199     -14.013   4.408  17.099  1.00 97.65           C  
ATOM   3141  HB1 ALA A 199     -13.338   5.074  17.636  1.00 97.65           H  
ATOM   3142  HB2 ALA A 199     -14.830   4.121  17.761  1.00 97.65           H  
ATOM   3143  HB3 ALA A 199     -13.477   3.512  16.787  1.00 97.65           H  
ATOM   3144  O   ALA A 199     -16.715   6.120  16.123  1.00 97.65           O  
ATOM   3145  N   ALA A 200     -14.982   7.428  16.639  1.00 98.06           N  
ATOM   3146  H   ALA A 200     -13.982   7.512  16.752  1.00 98.06           H  
ATOM   3147  CA  ALA A 200     -15.816   8.581  16.961  1.00 98.06           C  
ATOM   3148  HA  ALA A 200     -16.535   8.291  17.726  1.00 98.06           H  
ATOM   3149  C   ALA A 200     -16.623   9.052  15.735  1.00 98.06           C  
ATOM   3150  CB  ALA A 200     -14.916   9.673  17.542  1.00 98.06           C  
ATOM   3151  HB1 ALA A 200     -15.493  10.584  17.698  1.00 98.06           H  
ATOM   3152  HB2 ALA A 200     -14.511   9.343  18.499  1.00 98.06           H  
ATOM   3153  HB3 ALA A 200     -14.086   9.876  16.866  1.00 98.06           H  
ATOM   3154  O   ALA A 200     -17.815   9.332  15.852  1.00 98.06           O  
ATOM   3155  N   GLY A 201     -16.016   9.040  14.543  1.00 97.39           N  
ATOM   3156  H   GLY A 201     -15.027   8.838  14.511  1.00 97.39           H  
ATOM   3157  CA  GLY A 201     -16.718   9.299  13.284  1.00 97.39           C  
ATOM   3158  HA2 GLY A 201     -15.996   9.271  12.468  1.00 97.39           H  
ATOM   3159  HA3 GLY A 201     -17.169  10.290  13.323  1.00 97.39           H  
ATOM   3160  C   GLY A 201     -17.822   8.274  12.988  1.00 97.39           C  
ATOM   3161  O   GLY A 201     -18.934   8.659  12.629  1.00 97.39           O  
ATOM   3162  N   CYS A 202     -17.553   6.979  13.193  1.00 96.05           N  
ATOM   3163  H   CYS A 202     -16.617   6.719  13.470  1.00 96.05           H  
ATOM   3164  CA  CYS A 202     -18.564   5.926  13.056  1.00 96.05           C  
ATOM   3165  HA  CYS A 202     -19.001   5.980  12.059  1.00 96.05           H  
ATOM   3166  C   CYS A 202     -19.712   6.113  14.059  1.00 96.05           C  
ATOM   3167  CB  CYS A 202     -17.928   4.539  13.237  1.00 96.05           C  
ATOM   3168  HB2 CYS A 202     -17.406   4.491  14.193  1.00 96.05           H  
ATOM   3169  HB3 CYS A 202     -18.718   3.788  13.236  1.00 96.05           H  
ATOM   3170  O   CYS A 202     -20.872   6.041  13.672  1.00 96.05           O  
ATOM   3171  SG  CYS A 202     -16.770   4.155  11.893  1.00 96.05           S  
ATOM   3172  HG  CYS A 202     -15.831   5.039  12.242  1.00 96.05           H  
ATOM   3173  N   ALA A 203     -19.404   6.396  15.326  1.00 96.22           N  
ATOM   3174  H   ALA A 203     -18.428   6.452  15.581  1.00 96.22           H  
ATOM   3175  CA  ALA A 203     -20.392   6.592  16.384  1.00 96.22           C  
ATOM   3176  HA  ALA A 203     -21.009   5.697  16.467  1.00 96.22           H  
ATOM   3177  C   ALA A 203     -21.332   7.778  16.126  1.00 96.22           C  
ATOM   3178  CB  ALA A 203     -19.645   6.812  17.701  1.00 96.22           C  
ATOM   3179  HB1 ALA A 203     -20.382   6.986  18.486  1.00 96.22           H  
ATOM   3180  HB2 ALA A 203     -19.003   7.689  17.625  1.00 96.22           H  
ATOM   3181  HB3 ALA A 203     -19.036   5.944  17.952  1.00 96.22           H  
ATOM   3182  O   ALA A 203     -22.490   7.739  16.537  1.00 96.22           O  
ATOM   3183  N   LEU A 204     -20.831   8.825  15.466  1.00 96.11           N  
ATOM   3184  H   LEU A 204     -19.849   8.815  15.232  1.00 96.11           H  
ATOM   3185  CA  LEU A 204     -21.606  10.017  15.134  1.00 96.11           C  
ATOM   3186  HA  LEU A 204     -22.213  10.291  15.997  1.00 96.11           H  
ATOM   3187  C   LEU A 204     -22.597   9.805  13.992  1.00 96.11           C  
ATOM   3188  CB  LEU A 204     -20.632  11.155  14.779  1.00 96.11           C  
ATOM   3189  HB2 LEU A 204     -19.808  10.753  14.190  1.00 96.11           H  
ATOM   3190  HB3 LEU A 204     -21.145  11.890  14.160  1.00 96.11           H  
ATOM   3191  O   LEU A 204     -23.662  10.420  14.003  1.00 96.11           O  
ATOM   3192  CG  LEU A 204     -20.080  11.866  16.020  1.00 96.11           C  
ATOM   3193  HG  LEU A 204     -19.666  11.134  16.713  1.00 96.11           H  
ATOM   3194  CD1 LEU A 204     -18.972  12.837  15.617  1.00 96.11           C  
ATOM   3195 HD11 LEU A 204     -18.558  13.308  16.509  1.00 96.11           H  
ATOM   3196 HD12 LEU A 204     -18.176  12.285  15.118  1.00 96.11           H  
ATOM   3197 HD13 LEU A 204     -19.368  13.606  14.953  1.00 96.11           H  
ATOM   3198  CD2 LEU A 204     -21.200  12.647  16.712  1.00 96.11           C  
ATOM   3199 HD21 LEU A 204     -20.780  13.312  17.466  1.00 96.11           H  
ATOM   3200 HD22 LEU A 204     -21.885  11.967  17.218  1.00 96.11           H  
ATOM   3201 HD23 LEU A 204     -21.752  13.237  15.980  1.00 96.11           H  
ATOM   3202  N   LEU A 205     -22.244   8.982  13.001  1.00 94.73           N  
ATOM   3203  H   LEU A 205     -21.346   8.522  13.059  1.00 94.73           H  
ATOM   3204  CA  LEU A 205     -23.042   8.848  11.782  1.00 94.73           C  
ATOM   3205  HA  LEU A 205     -23.806   9.625  11.757  1.00 94.73           H  
ATOM   3206  C   LEU A 205     -23.811   7.540  11.689  1.00 94.73           C  
ATOM   3207  CB  LEU A 205     -22.155   9.027  10.545  1.00 94.73           C  
ATOM   3208  HB2 LEU A 205     -21.381   8.259  10.552  1.00 94.73           H  
ATOM   3209  HB3 LEU A 205     -22.774   8.871   9.661  1.00 94.73           H  
ATOM   3210  O   LEU A 205     -24.943   7.565  11.218  1.00 94.73           O  
ATOM   3211  CG  LEU A 205     -21.492  10.405  10.430  1.00 94.73           C  
ATOM   3212  HG  LEU A 205     -20.741  10.502  11.214  1.00 94.73           H  
ATOM   3213  CD1 LEU A 205     -20.807  10.484   9.072  1.00 94.73           C  
ATOM   3214 HD11 LEU A 205     -20.234   9.574   8.896  1.00 94.73           H  
ATOM   3215 HD12 LEU A 205     -21.562  10.592   8.293  1.00 94.73           H  
ATOM   3216 HD13 LEU A 205     -20.142  11.347   9.039  1.00 94.73           H  
ATOM   3217  CD2 LEU A 205     -22.476  11.576  10.514  1.00 94.73           C  
ATOM   3218 HD21 LEU A 205     -22.885  11.647  11.522  1.00 94.73           H  
ATOM   3219 HD22 LEU A 205     -21.962  12.510  10.289  1.00 94.73           H  
ATOM   3220 HD23 LEU A 205     -23.290  11.433   9.803  1.00 94.73           H  
ATOM   3221  N   VAL A 206     -23.219   6.416  12.103  1.00 91.12           N  
ATOM   3222  H   VAL A 206     -22.335   6.479  12.588  1.00 91.12           H  
ATOM   3223  CA  VAL A 206     -23.816   5.088  11.933  1.00 91.12           C  
ATOM   3224  HA  VAL A 206     -24.177   5.013  10.908  1.00 91.12           H  
ATOM   3225  C   VAL A 206     -24.971   4.928  12.922  1.00 91.12           C  
ATOM   3226  CB  VAL A 206     -22.794   3.951  12.093  1.00 91.12           C  
ATOM   3227  HB  VAL A 206     -22.364   3.967  13.095  1.00 91.12           H  
ATOM   3228  O   VAL A 206     -24.737   4.856  14.130  1.00 91.12           O  
ATOM   3229  CG1 VAL A 206     -23.462   2.587  11.869  1.00 91.12           C  
ATOM   3230 HG11 VAL A 206     -23.957   2.569  10.898  1.00 91.12           H  
ATOM   3231 HG12 VAL A 206     -24.196   2.390  12.650  1.00 91.12           H  
ATOM   3232 HG13 VAL A 206     -22.711   1.797  11.909  1.00 91.12           H  
ATOM   3233  CG2 VAL A 206     -21.667   4.084  11.060  1.00 91.12           C  
ATOM   3234 HG21 VAL A 206     -22.071   4.016  10.050  1.00 91.12           H  
ATOM   3235 HG22 VAL A 206     -20.942   3.285  11.220  1.00 91.12           H  
ATOM   3236 HG23 VAL A 206     -21.154   5.038  11.176  1.00 91.12           H  
ATOM   3237  N   PRO A 207     -26.227   4.846  12.457  1.00 87.03           N  
ATOM   3238  CA  PRO A 207     -27.370   4.758  13.342  1.00 87.03           C  
ATOM   3239  HA  PRO A 207     -27.268   5.503  14.130  1.00 87.03           H  
ATOM   3240  C   PRO A 207     -27.477   3.356  13.943  1.00 87.03           C  
ATOM   3241  CB  PRO A 207     -28.578   5.099  12.468  1.00 87.03           C  
ATOM   3242  HB2 PRO A 207     -28.999   4.168  12.091  1.00 87.03           H  
ATOM   3243  HB3 PRO A 207     -29.322   5.697  12.993  1.00 87.03           H  
ATOM   3244  O   PRO A 207     -27.269   2.351  13.261  1.00 87.03           O  
ATOM   3245  CG  PRO A 207     -27.996   5.818  11.260  1.00 87.03           C  
ATOM   3246  HG2 PRO A 207     -28.634   5.732  10.381  1.00 87.03           H  
ATOM   3247  HG3 PRO A 207     -27.784   6.859  11.500  1.00 87.03           H  
ATOM   3248  CD  PRO A 207     -26.698   5.042  11.100  1.00 87.03           C  
ATOM   3249  HD2 PRO A 207     -26.001   5.618  10.492  1.00 87.03           H  
ATOM   3250  HD3 PRO A 207     -26.886   4.074  10.635  1.00 87.03           H  
ATOM   3251  N   ALA A 208     -27.898   3.277  15.205  1.00 82.76           N  
ATOM   3252  H   ALA A 208     -28.018   4.135  15.725  1.00 82.76           H  
ATOM   3253  CA  ALA A 208     -28.031   2.004  15.913  1.00 82.76           C  
ATOM   3254  HA  ALA A 208     -27.055   1.518  15.934  1.00 82.76           H  
ATOM   3255  C   ALA A 208     -29.007   1.018  15.238  1.00 82.76           C  
ATOM   3256  CB  ALA A 208     -28.459   2.301  17.354  1.00 82.76           C  
ATOM   3257  HB1 ALA A 208     -27.729   2.955  17.832  1.00 82.76           H  
ATOM   3258  HB2 ALA A 208     -28.512   1.367  17.913  1.00 82.76           H  
ATOM   3259  HB3 ALA A 208     -29.439   2.778  17.365  1.00 82.76           H  
ATOM   3260  O   ALA A 208     -28.855  -0.186  15.387  1.00 82.76           O  
ATOM   3261  N   ASN A 209     -29.992   1.502  14.475  1.00 81.10           N  
ATOM   3262  H   ASN A 209     -30.019   2.494  14.286  1.00 81.10           H  
ATOM   3263  CA  ASN A 209     -30.964   0.651  13.780  1.00 81.10           C  
ATOM   3264  HA  ASN A 209     -31.214  -0.179  14.440  1.00 81.10           H  
ATOM   3265  C   ASN A 209     -30.430   0.003  12.489  1.00 81.10           C  
ATOM   3266  CB  ASN A 209     -32.257   1.445  13.512  1.00 81.10           C  
ATOM   3267  HB2 ASN A 209     -33.008   0.753  13.129  1.00 81.10           H  
ATOM   3268  HB3 ASN A 209     -32.630   1.869  14.444  1.00 81.10           H  
ATOM   3269  O   ASN A 209     -31.108  -0.862  11.942  1.00 81.10           O  
ATOM   3270  CG  ASN A 209     -32.077   2.569  12.507  1.00 81.10           C  
ATOM   3271  ND2 ASN A 209     -33.074   2.890  11.721  1.00 81.10           N  
ATOM   3272 HD21 ASN A 209     -33.929   2.354  11.732  1.00 81.10           H  
ATOM   3273 HD22 ASN A 209     -32.893   3.634  11.062  1.00 81.10           H  
ATOM   3274  OD1 ASN A 209     -31.050   3.209  12.440  1.00 81.10           O  
ATOM   3275  N   VAL A 210     -29.258   0.412  11.990  1.00 82.22           N  
ATOM   3276  H   VAL A 210     -28.758   1.147  12.468  1.00 82.22           H  
ATOM   3277  CA  VAL A 210     -28.597  -0.232  10.836  1.00 82.22           C  
ATOM   3278  HA  VAL A 210     -29.359  -0.708  10.218  1.00 82.22           H  
ATOM   3279  C   VAL A 210     -27.653  -1.351  11.297  1.00 82.22           C  
ATOM   3280  CB  VAL A 210     -27.872   0.810   9.954  1.00 82.22           C  
ATOM   3281  HB  VAL A 210     -26.991   1.179  10.479  1.00 82.22           H  
ATOM   3282  O   VAL A 210     -27.232  -2.185  10.498  1.00 82.22           O  
ATOM   3283  CG1 VAL A 210     -27.442   0.233   8.597  1.00 82.22           C  
ATOM   3284 HG11 VAL A 210     -26.707  -0.561   8.730  1.00 82.22           H  
ATOM   3285 HG12 VAL A 210     -28.306  -0.172   8.072  1.00 82.22           H  
ATOM   3286 HG13 VAL A 210     -26.981   1.013   7.990  1.00 82.22           H  
ATOM   3287  CG2 VAL A 210     -28.783   2.004   9.624  1.00 82.22           C  
ATOM   3288 HG21 VAL A 210     -29.699   1.656   9.148  1.00 82.22           H  
ATOM   3289 HG22 VAL A 210     -28.265   2.697   8.961  1.00 82.22           H  
ATOM   3290 HG23 VAL A 210     -29.038   2.544  10.536  1.00 82.22           H  
ATOM   3291  N   ILE A 211     -27.345  -1.399  12.594  1.00 80.51           N  
ATOM   3292  H   ILE A 211     -27.791  -0.742  13.219  1.00 80.51           H  
ATOM   3293  CA  ILE A 211     -26.501  -2.423  13.205  1.00 80.51           C  
ATOM   3294  HA  ILE A 211     -25.682  -2.642  12.520  1.00 80.51           H  
ATOM   3295  C   ILE A 211     -27.347  -3.689  13.445  1.00 80.51           C  
ATOM   3296  CB  ILE A 211     -25.860  -1.879  14.497  1.00 80.51           C  
ATOM   3297  HB  ILE A 211     -26.654  -1.583  15.182  1.00 80.51           H  
ATOM   3298  O   ILE A 211     -28.408  -3.599  14.071  1.00 80.51           O  
ATOM   3299  CG1 ILE A 211     -24.999  -0.636  14.166  1.00 80.51           C  
ATOM   3300 HG12 ILE A 211     -24.204  -0.914  13.474  1.00 80.51           H  
ATOM   3301 HG13 ILE A 211     -25.618   0.122  13.687  1.00 80.51           H  
ATOM   3302  CG2 ILE A 211     -25.022  -2.963  15.191  1.00 80.51           C  
ATOM   3303 HG21 ILE A 211     -24.188  -3.273  14.562  1.00 80.51           H  
ATOM   3304 HG22 ILE A 211     -24.629  -2.592  16.137  1.00 80.51           H  
ATOM   3305 HG23 ILE A 211     -25.640  -3.831  15.422  1.00 80.51           H  
ATOM   3306  CD1 ILE A 211     -24.374   0.018  15.397  1.00 80.51           C  
ATOM   3307 HD11 ILE A 211     -23.561  -0.597  15.781  1.00 80.51           H  
ATOM   3308 HD12 ILE A 211     -23.976   0.993  15.115  1.00 80.51           H  
ATOM   3309 HD13 ILE A 211     -25.134   0.134  16.170  1.00 80.51           H  
ATOM   3310  N   PRO A 212     -26.918  -4.873  12.968  1.00 74.30           N  
ATOM   3311  CA  PRO A 212     -27.639  -6.128  13.187  1.00 74.30           C  
ATOM   3312  HA  PRO A 212     -28.598  -6.058  12.674  1.00 74.30           H  
ATOM   3313  C   PRO A 212     -27.877  -6.433  14.678  1.00 74.30           C  
ATOM   3314  CB  PRO A 212     -26.788  -7.208  12.507  1.00 74.30           C  
ATOM   3315  HB2 PRO A 212     -26.074  -7.626  13.217  1.00 74.30           H  
ATOM   3316  HB3 PRO A 212     -27.405  -7.999  12.081  1.00 74.30           H  
ATOM   3317  O   PRO A 212     -26.942  -6.412  15.478  1.00 74.30           O  
ATOM   3318  CG  PRO A 212     -26.023  -6.442  11.428  1.00 74.30           C  
ATOM   3319  HG2 PRO A 212     -26.655  -6.315  10.548  1.00 74.30           H  
ATOM   3320  HG3 PRO A 212     -25.087  -6.934  11.163  1.00 74.30           H  
ATOM   3321  CD  PRO A 212     -25.782  -5.089  12.082  1.00 74.30           C  
ATOM   3322  HD2 PRO A 212     -25.710  -4.324  11.309  1.00 74.30           H  
ATOM   3323  HD3 PRO A 212     -24.868  -5.124  12.675  1.00 74.30           H  
ATOM   3324  N   GLN A 213     -29.124  -6.758  15.045  1.00 64.74           N  
ATOM   3325  H   GLN A 213     -29.835  -6.767  14.328  1.00 64.74           H  
ATOM   3326  CA  GLN A 213     -29.577  -6.886  16.444  1.00 64.74           C  
ATOM   3327  HA  GLN A 213     -29.353  -5.955  16.966  1.00 64.74           H  
ATOM   3328  C   GLN A 213     -28.923  -8.000  17.269  1.00 64.74           C  
ATOM   3329  CB  GLN A 213     -31.093  -7.135  16.498  1.00 64.74           C  
ATOM   3330  HB2 GLN A 213     -31.363  -7.934  15.808  1.00 64.74           H  
ATOM   3331  HB3 GLN A 213     -31.346  -7.467  17.505  1.00 64.74           H  
ATOM   3332  O   GLN A 213     -28.917  -7.890  18.490  1.00 64.74           O  
ATOM   3333  CG  GLN A 213     -31.934  -5.890  16.211  1.00 64.74           C  
ATOM   3334  HG2 GLN A 213     -31.546  -5.057  16.797  1.00 64.74           H  
ATOM   3335  HG3 GLN A 213     -31.860  -5.631  15.155  1.00 64.74           H  
ATOM   3336  CD  GLN A 213     -33.405  -6.085  16.579  1.00 64.74           C  
ATOM   3337  NE2 GLN A 213     -34.197  -5.038  16.538  1.00 64.74           N  
ATOM   3338 HE21 GLN A 213     -33.831  -4.133  16.277  1.00 64.74           H  
ATOM   3339 HE22 GLN A 213     -35.157  -5.213  16.797  1.00 64.74           H  
ATOM   3340  OE1 GLN A 213     -33.891  -7.154  16.908  1.00 64.74           O  
ATOM   3341  N   ASP A 214     -28.398  -9.062  16.649  1.00 58.41           N  
ATOM   3342  H   ASP A 214     -28.511  -9.165  15.650  1.00 58.41           H  
ATOM   3343  CA  ASP A 214     -27.715 -10.135  17.395  1.00 58.41           C  
ATOM   3344  HA  ASP A 214     -28.369 -10.491  18.190  1.00 58.41           H  
ATOM   3345  C   ASP A 214     -26.421  -9.640  18.063  1.00 58.41           C  
ATOM   3346  CB  ASP A 214     -27.387 -11.313  16.462  1.00 58.41           C  
ATOM   3347  HB2 ASP A 214     -26.685 -11.975  16.969  1.00 58.41           H  
ATOM   3348  HB3 ASP A 214     -26.893 -10.931  15.569  1.00 58.41           H  
ATOM   3349  O   ASP A 214     -25.874 -10.296  18.952  1.00 58.41           O  
ATOM   3350  CG  ASP A 214     -28.595 -12.162  16.055  1.00 58.41           C  
ATOM   3351  OD1 ASP A 214     -29.650 -12.075  16.722  1.00 58.41           O  
ATOM   3352  OD2 ASP A 214     -28.444 -12.905  15.061  1.00 58.41           O  
ATOM   3353  N   THR A 215     -25.911  -8.480  17.637  1.00 54.04           N  
ATOM   3354  H   THR A 215     -26.447  -7.954  16.962  1.00 54.04           H  
ATOM   3355  CA  THR A 215     -24.807  -7.806  18.322  1.00 54.04           C  
ATOM   3356  HA  THR A 215     -24.107  -8.572  18.657  1.00 54.04           H  
ATOM   3357  C   THR A 215     -25.286  -7.075  19.579  1.00 54.04           C  
ATOM   3358  CB  THR A 215     -24.024  -6.872  17.392  1.00 54.04           C  
ATOM   3359  HB  THR A 215     -23.188  -6.460  17.958  1.00 54.04           H  
ATOM   3360  O   THR A 215     -26.477  -6.915  19.831  1.00 54.04           O  
ATOM   3361  CG2 THR A 215     -23.437  -7.599  16.184  1.00 54.04           C  
ATOM   3362 HG21 THR A 215     -22.844  -6.898  15.597  1.00 54.04           H  
ATOM   3363 HG22 THR A 215     -22.798  -8.417  16.517  1.00 54.04           H  
ATOM   3364 HG23 THR A 215     -24.236  -7.996  15.557  1.00 54.04           H  
ATOM   3365  OG1 THR A 215     -24.808  -5.796  16.953  1.00 54.04           O  
ATOM   3366  HG1 THR A 215     -25.535  -6.116  16.414  1.00 54.04           H  
ATOM   3367  N   HIS A 216     -24.341  -6.660  20.424  1.00 53.32           N  
ATOM   3368  H   HIS A 216     -23.376  -6.790  20.157  1.00 53.32           H  
ATOM   3369  CA  HIS A 216     -24.619  -6.177  21.776  1.00 53.32           C  
ATOM   3370  HA  HIS A 216     -24.942  -7.031  22.371  1.00 53.32           H  
ATOM   3371  C   HIS A 216     -25.730  -5.117  21.842  1.00 53.32           C  
ATOM   3372  CB  HIS A 216     -23.323  -5.621  22.381  1.00 53.32           C  
ATOM   3373  HB2 HIS A 216     -22.920  -4.852  21.722  1.00 53.32           H  
ATOM   3374  HB3 HIS A 216     -23.550  -5.156  23.341  1.00 53.32           H  
ATOM   3375  O   HIS A 216     -25.649  -4.081  21.197  1.00 53.32           O  
ATOM   3376  CG  HIS A 216     -22.280  -6.681  22.612  1.00 53.32           C  
ATOM   3377  CD2 HIS A 216     -21.100  -6.847  21.937  1.00 53.32           C  
ATOM   3378  HD2 HIS A 216     -20.728  -6.225  21.136  1.00 53.32           H  
ATOM   3379  ND1 HIS A 216     -22.361  -7.689  23.545  1.00 53.32           N  
ATOM   3380  HD1 HIS A 216     -23.123  -7.855  24.186  1.00 53.32           H  
ATOM   3381  CE1 HIS A 216     -21.259  -8.447  23.434  1.00 53.32           C  
ATOM   3382  HE1 HIS A 216     -21.041  -9.323  24.026  1.00 53.32           H  
ATOM   3383  NE2 HIS A 216     -20.464  -7.973  22.466  1.00 53.32           N  
ATOM   3384  N   SER A 217     -26.693  -5.310  22.746  1.00 54.75           N  
ATOM   3385  H   SER A 217     -26.714  -6.197  23.228  1.00 54.75           H  
ATOM   3386  CA  SER A 217     -27.775  -4.365  23.076  1.00 54.75           C  
ATOM   3387  HA  SER A 217     -28.394  -4.225  22.191  1.00 54.75           H  
ATOM   3388  C   SER A 217     -27.315  -2.973  23.550  1.00 54.75           C  
ATOM   3389  CB  SER A 217     -28.621  -5.000  24.184  1.00 54.75           C  
ATOM   3390  HB2 SER A 217     -29.462  -4.352  24.430  1.00 54.75           H  
ATOM   3391  HB3 SER A 217     -29.011  -5.954  23.829  1.00 54.75           H  
ATOM   3392  O   SER A 217     -28.146  -2.123  23.870  1.00 54.75           O  
ATOM   3393  OG  SER A 217     -27.824  -5.222  25.339  1.00 54.75           O  
ATOM   3394  HG  SER A 217     -27.800  -4.403  25.840  1.00 54.75           H  
ATOM   3395  N   GLY A 218     -26.007  -2.747  23.688  1.00 63.97           N  
ATOM   3396  H   GLY A 218     -25.397  -3.432  23.265  1.00 63.97           H  
ATOM   3397  CA  GLY A 218     -25.433  -1.437  23.975  1.00 63.97           C  
ATOM   3398  HA2 GLY A 218     -24.415  -1.556  24.347  1.00 63.97           H  
ATOM   3399  HA3 GLY A 218     -26.028  -0.938  24.739  1.00 63.97           H  
ATOM   3400  C   GLY A 218     -25.388  -0.563  22.720  1.00 63.97           C  
ATOM   3401  O   GLY A 218     -25.255  -1.069  21.611  1.00 63.97           O  
ATOM   3402  N   GLY A 219     -25.485   0.759  22.894  1.00 81.86           N  
ATOM   3403  H   GLY A 219     -25.619   1.113  23.830  1.00 81.86           H  
ATOM   3404  CA  GLY A 219     -25.385   1.714  21.786  1.00 81.86           C  
ATOM   3405  HA2 GLY A 219     -26.204   1.526  21.092  1.00 81.86           H  
ATOM   3406  HA3 GLY A 219     -25.486   2.730  22.169  1.00 81.86           H  
ATOM   3407  C   GLY A 219     -24.067   1.614  21.005  1.00 81.86           C  
ATOM   3408  O   GLY A 219     -23.110   0.964  21.427  1.00 81.86           O  
ATOM   3409  N   VAL A 220     -24.001   2.323  19.878  1.00 91.07           N  
ATOM   3410  H   VAL A 220     -24.835   2.798  19.565  1.00 91.07           H  
ATOM   3411  CA  VAL A 220     -22.863   2.282  18.938  1.00 91.07           C  
ATOM   3412  HA  VAL A 220     -22.794   1.275  18.526  1.00 91.07           H  
ATOM   3413  C   VAL A 220     -21.525   2.590  19.625  1.00 91.07           C  
ATOM   3414  CB  VAL A 220     -23.100   3.269  17.774  1.00 91.07           C  
ATOM   3415  HB  VAL A 220     -22.969   4.288  18.138  1.00 91.07           H  
ATOM   3416  O   VAL A 220     -20.524   1.928  19.367  1.00 91.07           O  
ATOM   3417  CG1 VAL A 220     -22.102   3.037  16.636  1.00 91.07           C  
ATOM   3418 HG11 VAL A 220     -22.312   3.718  15.812  1.00 91.07           H  
ATOM   3419 HG12 VAL A 220     -21.086   3.222  16.984  1.00 91.07           H  
ATOM   3420 HG13 VAL A 220     -22.170   2.011  16.277  1.00 91.07           H  
ATOM   3421  CG2 VAL A 220     -24.529   3.148  17.224  1.00 91.07           C  
ATOM   3422 HG21 VAL A 220     -24.805   2.100  17.114  1.00 91.07           H  
ATOM   3423 HG22 VAL A 220     -25.233   3.643  17.893  1.00 91.07           H  
ATOM   3424 HG23 VAL A 220     -24.597   3.639  16.254  1.00 91.07           H  
ATOM   3425  N   VAL A 221     -21.517   3.552  20.557  1.00 94.07           N  
ATOM   3426  H   VAL A 221     -22.379   4.052  20.719  1.00 94.07           H  
ATOM   3427  CA  VAL A 221     -20.317   3.956  21.308  1.00 94.07           C  
ATOM   3428  HA  VAL A 221     -19.538   4.184  20.580  1.00 94.07           H  
ATOM   3429  C   VAL A 221     -19.757   2.799  22.165  1.00 94.07           C  
ATOM   3430  CB  VAL A 221     -20.569   5.253  22.108  1.00 94.07           C  
ATOM   3431  HB  VAL A 221     -21.441   5.127  22.750  1.00 94.07           H  
ATOM   3432  O   VAL A 221     -18.594   2.458  21.967  1.00 94.07           O  
ATOM   3433  CG1 VAL A 221     -19.369   5.649  22.970  1.00 94.07           C  
ATOM   3434 HG11 VAL A 221     -19.636   6.502  23.595  1.00 94.07           H  
ATOM   3435 HG12 VAL A 221     -18.526   5.929  22.338  1.00 94.07           H  
ATOM   3436 HG13 VAL A 221     -19.061   4.824  23.612  1.00 94.07           H  
ATOM   3437  CG2 VAL A 221     -20.874   6.445  21.201  1.00 94.07           C  
ATOM   3438 HG21 VAL A 221     -19.985   6.694  20.621  1.00 94.07           H  
ATOM   3439 HG22 VAL A 221     -21.142   7.311  21.806  1.00 94.07           H  
ATOM   3440 HG23 VAL A 221     -21.701   6.225  20.527  1.00 94.07           H  
ATOM   3441  N   PRO A 222     -20.523   2.142  23.067  1.00 92.64           N  
ATOM   3442  CA  PRO A 222     -20.058   0.940  23.767  1.00 92.64           C  
ATOM   3443  HA  PRO A 222     -19.271   1.225  24.465  1.00 92.64           H  
ATOM   3444  C   PRO A 222     -19.518  -0.176  22.866  1.00 92.64           C  
ATOM   3445  CB  PRO A 222     -21.267   0.433  24.555  1.00 92.64           C  
ATOM   3446  HB2 PRO A 222     -21.887  -0.207  23.928  1.00 92.64           H  
ATOM   3447  HB3 PRO A 222     -20.965  -0.097  25.458  1.00 92.64           H  
ATOM   3448  O   PRO A 222     -18.496  -0.776  23.193  1.00 92.64           O  
ATOM   3449  CG  PRO A 222     -22.038   1.705  24.877  1.00 92.64           C  
ATOM   3450  HG2 PRO A 222     -21.643   2.143  25.794  1.00 92.64           H  
ATOM   3451  HG3 PRO A 222     -23.106   1.513  24.975  1.00 92.64           H  
ATOM   3452  CD  PRO A 222     -21.739   2.636  23.704  1.00 92.64           C  
ATOM   3453  HD2 PRO A 222     -22.576   2.661  23.005  1.00 92.64           H  
ATOM   3454  HD3 PRO A 222     -21.575   3.629  24.122  1.00 92.64           H  
ATOM   3455  N   GLN A 223     -20.176  -0.452  21.736  1.00 92.38           N  
ATOM   3456  H   GLN A 223     -21.008   0.073  21.505  1.00 92.38           H  
ATOM   3457  CA  GLN A 223     -19.722  -1.493  20.810  1.00 92.38           C  
ATOM   3458  HA  GLN A 223     -19.616  -2.435  21.348  1.00 92.38           H  
ATOM   3459  C   GLN A 223     -18.355  -1.151  20.209  1.00 92.38           C  
ATOM   3460  CB  GLN A 223     -20.737  -1.683  19.680  1.00 92.38           C  
ATOM   3461  HB2 GLN A 223     -20.904  -0.731  19.175  1.00 92.38           H  
ATOM   3462  HB3 GLN A 223     -20.296  -2.372  18.959  1.00 92.38           H  
ATOM   3463  O   GLN A 223     -17.439  -1.970  20.234  1.00 92.38           O  
ATOM   3464  CG  GLN A 223     -22.090  -2.259  20.125  1.00 92.38           C  
ATOM   3465  HG2 GLN A 223     -22.610  -1.551  20.770  1.00 92.38           H  
ATOM   3466  HG3 GLN A 223     -21.913  -3.180  20.682  1.00 92.38           H  
ATOM   3467  CD  GLN A 223     -22.973  -2.577  18.920  1.00 92.38           C  
ATOM   3468  NE2 GLN A 223     -24.138  -3.148  19.090  1.00 92.38           N  
ATOM   3469 HE21 GLN A 223     -24.618  -3.447  18.253  1.00 92.38           H  
ATOM   3470 HE22 GLN A 223     -24.567  -3.276  19.996  1.00 92.38           H  
ATOM   3471  OE1 GLN A 223     -22.613  -2.338  17.781  1.00 92.38           O  
ATOM   3472  N   LEU A 224     -18.192   0.080  19.723  1.00 95.41           N  
ATOM   3473  H   LEU A 224     -18.984   0.707  19.725  1.00 95.41           H  
ATOM   3474  CA  LEU A 224     -16.928   0.564  19.176  1.00 95.41           C  
ATOM   3475  HA  LEU A 224     -16.595  -0.111  18.386  1.00 95.41           H  
ATOM   3476  C   LEU A 224     -15.813   0.592  20.222  1.00 95.41           C  
ATOM   3477  CB  LEU A 224     -17.154   1.961  18.599  1.00 95.41           C  
ATOM   3478  HB2 LEU A 224     -16.190   2.460  18.494  1.00 95.41           H  
ATOM   3479  HB3 LEU A 224     -17.749   2.537  19.307  1.00 95.41           H  
ATOM   3480  O   LEU A 224     -14.707   0.146  19.934  1.00 95.41           O  
ATOM   3481  CG  LEU A 224     -17.852   1.945  17.233  1.00 95.41           C  
ATOM   3482  HG  LEU A 224     -18.742   1.317  17.269  1.00 95.41           H  
ATOM   3483  CD1 LEU A 224     -18.281   3.366  16.913  1.00 95.41           C  
ATOM   3484 HD11 LEU A 224     -18.769   3.409  15.939  1.00 95.41           H  
ATOM   3485 HD12 LEU A 224     -18.979   3.706  17.677  1.00 95.41           H  
ATOM   3486 HD13 LEU A 224     -17.398   4.005  16.923  1.00 95.41           H  
ATOM   3487  CD2 LEU A 224     -16.903   1.450  16.136  1.00 95.41           C  
ATOM   3488 HD21 LEU A 224     -17.304   1.668  15.146  1.00 95.41           H  
ATOM   3489 HD22 LEU A 224     -15.937   1.946  16.227  1.00 95.41           H  
ATOM   3490 HD23 LEU A 224     -16.764   0.372  16.222  1.00 95.41           H  
ATOM   3491  N   ALA A 225     -16.104   1.048  21.442  1.00 95.68           N  
ATOM   3492  H   ALA A 225     -17.027   1.420  21.613  1.00 95.68           H  
ATOM   3493  CA  ALA A 225     -15.147   1.025  22.546  1.00 95.68           C  
ATOM   3494  HA  ALA A 225     -14.269   1.607  22.266  1.00 95.68           H  
ATOM   3495  C   ALA A 225     -14.675  -0.409  22.851  1.00 95.68           C  
ATOM   3496  CB  ALA A 225     -15.807   1.689  23.760  1.00 95.68           C  
ATOM   3497  HB1 ALA A 225     -16.103   2.707  23.508  1.00 95.68           H  
ATOM   3498  HB2 ALA A 225     -15.098   1.725  24.587  1.00 95.68           H  
ATOM   3499  HB3 ALA A 225     -16.684   1.119  24.067  1.00 95.68           H  
ATOM   3500  O   ALA A 225     -13.479  -0.646  23.017  1.00 95.68           O  
ATOM   3501  N   SER A 226     -15.593  -1.384  22.817  1.00 93.36           N  
ATOM   3502  H   SER A 226     -16.562  -1.128  22.695  1.00 93.36           H  
ATOM   3503  CA  SER A 226     -15.255  -2.803  22.963  1.00 93.36           C  
ATOM   3504  HA  SER A 226     -14.686  -2.925  23.885  1.00 93.36           H  
ATOM   3505  C   SER A 226     -14.400  -3.338  21.811  1.00 93.36           C  
ATOM   3506  CB  SER A 226     -16.525  -3.648  23.072  1.00 93.36           C  
ATOM   3507  HB2 SER A 226     -17.168  -3.246  23.855  1.00 93.36           H  
ATOM   3508  HB3 SER A 226     -17.066  -3.629  22.126  1.00 93.36           H  
ATOM   3509  O   SER A 226     -13.525  -4.162  22.059  1.00 93.36           O  
ATOM   3510  OG  SER A 226     -16.182  -4.983  23.392  1.00 93.36           O  
ATOM   3511  HG  SER A 226     -15.363  -5.209  22.945  1.00 93.36           H  
ATOM   3512  N   ILE A 227     -14.637  -2.899  20.569  1.00 91.47           N  
ATOM   3513  H   ILE A 227     -15.409  -2.263  20.426  1.00 91.47           H  
ATOM   3514  CA  ILE A 227     -13.818  -3.286  19.408  1.00 91.47           C  
ATOM   3515  HA  ILE A 227     -13.719  -4.372  19.395  1.00 91.47           H  
ATOM   3516  C   ILE A 227     -12.398  -2.718  19.537  1.00 91.47           C  
ATOM   3517  CB  ILE A 227     -14.492  -2.845  18.084  1.00 91.47           C  
ATOM   3518  HB  ILE A 227     -14.747  -1.788  18.160  1.00 91.47           H  
ATOM   3519  O   ILE A 227     -11.432  -3.428  19.265  1.00 91.47           O  
ATOM   3520  CG1 ILE A 227     -15.787  -3.650  17.826  1.00 91.47           C  
ATOM   3521 HG12 ILE A 227     -15.528  -4.650  17.476  1.00 91.47           H  
ATOM   3522 HG13 ILE A 227     -16.344  -3.769  18.756  1.00 91.47           H  
ATOM   3523  CG2 ILE A 227     -13.538  -3.023  16.884  1.00 91.47           C  
ATOM   3524 HG21 ILE A 227     -12.691  -2.342  16.966  1.00 91.47           H  
ATOM   3525 HG22 ILE A 227     -13.167  -4.047  16.851  1.00 91.47           H  
ATOM   3526 HG23 ILE A 227     -14.046  -2.796  15.946  1.00 91.47           H  
ATOM   3527  CD1 ILE A 227     -16.731  -2.992  16.807  1.00 91.47           C  
ATOM   3528 HD11 ILE A 227     -17.047  -2.015  17.173  1.00 91.47           H  
ATOM   3529 HD12 ILE A 227     -16.246  -2.874  15.838  1.00 91.47           H  
ATOM   3530 HD13 ILE A 227     -17.615  -3.617  16.681  1.00 91.47           H  
ATOM   3531  N   LEU A 228     -12.263  -1.456  19.959  1.00 94.69           N  
ATOM   3532  H   LEU A 228     -13.100  -0.922  20.144  1.00 94.69           H  
ATOM   3533  CA  LEU A 228     -10.965  -0.801  20.144  1.00 94.69           C  
ATOM   3534  HA  LEU A 228     -10.318  -1.050  19.302  1.00 94.69           H  
ATOM   3535  C   LEU A 228     -10.216  -1.267  21.404  1.00 94.69           C  
ATOM   3536  CB  LEU A 228     -11.146   0.727  20.196  1.00 94.69           C  
ATOM   3537  HB2 LEU A 228     -11.792   0.971  21.041  1.00 94.69           H  
ATOM   3538  HB3 LEU A 228     -10.165   1.151  20.410  1.00 94.69           H  
ATOM   3539  O   LEU A 228      -9.007  -1.074  21.495  1.00 94.69           O  
ATOM   3540  CG  LEU A 228     -11.701   1.433  18.943  1.00 94.69           C  
ATOM   3541  HG  LEU A 228     -12.767   1.237  18.834  1.00 94.69           H  
ATOM   3542  CD1 LEU A 228     -11.503   2.933  19.121  1.00 94.69           C  
ATOM   3543 HD11 LEU A 228     -12.113   3.284  19.953  1.00 94.69           H  
ATOM   3544 HD12 LEU A 228     -11.777   3.471  18.214  1.00 94.69           H  
ATOM   3545 HD13 LEU A 228     -10.452   3.141  19.321  1.00 94.69           H  
ATOM   3546  CD2 LEU A 228     -11.014   1.033  17.646  1.00 94.69           C  
ATOM   3547 HD21 LEU A 228     -11.382   0.044  17.371  1.00 94.69           H  
ATOM   3548 HD22 LEU A 228     -11.283   1.724  16.847  1.00 94.69           H  
ATOM   3549 HD23 LEU A 228      -9.934   1.037  17.790  1.00 94.69           H  
ATOM   3550  N   GLY A 229     -10.918  -1.844  22.384  1.00 93.51           N  
ATOM   3551  H   GLY A 229     -11.917  -1.931  22.264  1.00 93.51           H  
ATOM   3552  CA  GLY A 229     -10.350  -2.155  23.696  1.00 93.51           C  
ATOM   3553  HA2 GLY A 229      -9.423  -2.713  23.568  1.00 93.51           H  
ATOM   3554  HA3 GLY A 229     -11.061  -2.773  24.245  1.00 93.51           H  
ATOM   3555  C   GLY A 229     -10.055  -0.906  24.535  1.00 93.51           C  
ATOM   3556  O   GLY A 229      -9.095  -0.905  25.303  1.00 93.51           O  
ATOM   3557  N   CYS A 230     -10.847   0.160  24.376  1.00 94.38           N  
ATOM   3558  H   CYS A 230     -11.665   0.062  23.792  1.00 94.38           H  
ATOM   3559  CA  CYS A 230     -10.696   1.412  25.120  1.00 94.38           C  
ATOM   3560  HA  CYS A 230      -9.831   1.324  25.778  1.00 94.38           H  
ATOM   3561  C   CYS A 230     -11.901   1.695  26.025  1.00 94.38           C  
ATOM   3562  CB  CYS A 230     -10.404   2.566  24.142  1.00 94.38           C  
ATOM   3563  HB2 CYS A 230      -9.662   2.239  23.414  1.00 94.38           H  
ATOM   3564  HB3 CYS A 230      -9.991   3.408  24.697  1.00 94.38           H  
ATOM   3565  O   CYS A 230     -12.981   1.127  25.854  1.00 94.38           O  
ATOM   3566  SG  CYS A 230     -11.904   3.126  23.273  1.00 94.38           S  
ATOM   3567  HG  CYS A 230     -12.583   3.522  24.353  1.00 94.38           H  
ATOM   3568  N   ASP A 231     -11.740   2.630  26.962  1.00 96.18           N  
ATOM   3569  H   ASP A 231     -10.830   3.042  27.113  1.00 96.18           H  
ATOM   3570  CA  ASP A 231     -12.854   3.097  27.782  1.00 96.18           C  
ATOM   3571  HA  ASP A 231     -13.357   2.224  28.198  1.00 96.18           H  
ATOM   3572  C   ASP A 231     -13.878   3.877  26.949  1.00 96.18           C  
ATOM   3573  CB  ASP A 231     -12.361   3.959  28.950  1.00 96.18           C  
ATOM   3574  HB2 ASP A 231     -11.701   4.737  28.568  1.00 96.18           H  
ATOM   3575  HB3 ASP A 231     -13.221   4.442  29.414  1.00 96.18           H  
ATOM   3576  O   ASP A 231     -13.538   4.683  26.077  1.00 96.18           O  
ATOM   3577  CG  ASP A 231     -11.645   3.147  30.030  1.00 96.18           C  
ATOM   3578  OD1 ASP A 231     -12.158   2.056  30.360  1.00 96.18           O  
ATOM   3579  OD2 ASP A 231     -10.621   3.652  30.536  1.00 96.18           O  
ATOM   3580  N   VAL A 232     -15.157   3.688  27.280  1.00 96.41           N  
ATOM   3581  H   VAL A 232     -15.356   2.989  27.981  1.00 96.41           H  
ATOM   3582  CA  VAL A 232     -16.280   4.410  26.657  1.00 96.41           C  
ATOM   3583  HA  VAL A 232     -16.293   4.186  25.591  1.00 96.41           H  
ATOM   3584  C   VAL A 232     -16.114   5.928  26.792  1.00 96.41           C  
ATOM   3585  CB  VAL A 232     -17.610   3.938  27.281  1.00 96.41           C  
ATOM   3586  HB  VAL A 232     -17.536   4.005  28.366  1.00 96.41           H  
ATOM   3587  O   VAL A 232     -16.445   6.659  25.862  1.00 96.41           O  
ATOM   3588  CG1 VAL A 232     -18.822   4.766  26.840  1.00 96.41           C  
ATOM   3589 HG11 VAL A 232     -18.874   4.796  25.751  1.00 96.41           H  
ATOM   3590 HG12 VAL A 232     -19.739   4.330  27.237  1.00 96.41           H  
ATOM   3591 HG13 VAL A 232     -18.739   5.782  27.224  1.00 96.41           H  
ATOM   3592  CG2 VAL A 232     -17.885   2.477  26.902  1.00 96.41           C  
ATOM   3593 HG21 VAL A 232     -17.085   1.831  27.264  1.00 96.41           H  
ATOM   3594 HG22 VAL A 232     -18.823   2.143  27.347  1.00 96.41           H  
ATOM   3595 HG23 VAL A 232     -17.944   2.386  25.817  1.00 96.41           H  
ATOM   3596  N   SER A 233     -15.556   6.404  27.908  1.00 97.07           N  
ATOM   3597  H   SER A 233     -15.209   5.749  28.595  1.00 97.07           H  
ATOM   3598  CA  SER A 233     -15.319   7.830  28.167  1.00 97.07           C  
ATOM   3599  HA  SER A 233     -16.258   8.372  28.053  1.00 97.07           H  
ATOM   3600  C   SER A 233     -14.304   8.454  27.206  1.00 97.07           C  
ATOM   3601  CB  SER A 233     -14.830   8.018  29.606  1.00 97.07           C  
ATOM   3602  HB2 SER A 233     -14.578   9.065  29.770  1.00 97.07           H  
ATOM   3603  HB3 SER A 233     -15.625   7.731  30.294  1.00 97.07           H  
ATOM   3604  O   SER A 233     -14.493   9.590  26.776  1.00 97.07           O  
ATOM   3605  OG  SER A 233     -13.693   7.204  29.836  1.00 97.07           O  
ATOM   3606  HG  SER A 233     -13.349   7.362  30.718  1.00 97.07           H  
ATOM   3607  N   VAL A 234     -13.259   7.714  26.817  1.00 97.01           N  
ATOM   3608  H   VAL A 234     -13.172   6.780  27.192  1.00 97.01           H  
ATOM   3609  CA  VAL A 234     -12.267   8.175  25.832  1.00 97.01           C  
ATOM   3610  HA  VAL A 234     -11.867   9.138  26.151  1.00 97.01           H  
ATOM   3611  C   VAL A 234     -12.942   8.388  24.480  1.00 97.01           C  
ATOM   3612  CB  VAL A 234     -11.101   7.173  25.705  1.00 97.01           C  
ATOM   3613  HB  VAL A 234     -11.494   6.189  25.448  1.00 97.01           H  
ATOM   3614  O   VAL A 234     -12.727   9.409  23.827  1.00 97.01           O  
ATOM   3615  CG1 VAL A 234     -10.099   7.584  24.618  1.00 97.01           C  
ATOM   3616 HG11 VAL A 234      -9.700   8.575  24.833  1.00 97.01           H  
ATOM   3617 HG12 VAL A 234     -10.582   7.602  23.641  1.00 97.01           H  
ATOM   3618 HG13 VAL A 234      -9.280   6.865  24.580  1.00 97.01           H  
ATOM   3619  CG2 VAL A 234     -10.327   7.067  27.024  1.00 97.01           C  
ATOM   3620 HG21 VAL A 234     -10.992   6.770  27.836  1.00 97.01           H  
ATOM   3621 HG22 VAL A 234      -9.542   6.315  26.934  1.00 97.01           H  
ATOM   3622 HG23 VAL A 234      -9.877   8.028  27.275  1.00 97.01           H  
ATOM   3623  N   LEU A 235     -13.806   7.452  24.081  1.00 96.99           N  
ATOM   3624  H   LEU A 235     -13.949   6.643  24.669  1.00 96.99           H  
ATOM   3625  CA  LEU A 235     -14.531   7.556  22.822  1.00 96.99           C  
ATOM   3626  HA  LEU A 235     -13.803   7.830  22.059  1.00 96.99           H  
ATOM   3627  C   LEU A 235     -15.589   8.670  22.853  1.00 96.99           C  
ATOM   3628  CB  LEU A 235     -15.117   6.179  22.471  1.00 96.99           C  
ATOM   3629  HB2 LEU A 235     -14.320   5.438  22.523  1.00 96.99           H  
ATOM   3630  HB3 LEU A 235     -15.873   5.914  23.210  1.00 96.99           H  
ATOM   3631  O   LEU A 235     -15.741   9.383  21.867  1.00 96.99           O  
ATOM   3632  CG  LEU A 235     -15.745   6.124  21.069  1.00 96.99           C  
ATOM   3633  HG  LEU A 235     -16.601   6.798  21.023  1.00 96.99           H  
ATOM   3634  CD1 LEU A 235     -14.755   6.500  19.969  1.00 96.99           C  
ATOM   3635 HD11 LEU A 235     -13.844   5.908  20.058  1.00 96.99           H  
ATOM   3636 HD12 LEU A 235     -14.511   7.561  20.024  1.00 96.99           H  
ATOM   3637 HD13 LEU A 235     -15.219   6.310  19.002  1.00 96.99           H  
ATOM   3638  CD2 LEU A 235     -16.233   4.708  20.775  1.00 96.99           C  
ATOM   3639 HD21 LEU A 235     -16.773   4.698  19.829  1.00 96.99           H  
ATOM   3640 HD22 LEU A 235     -16.901   4.375  21.570  1.00 96.99           H  
ATOM   3641 HD23 LEU A 235     -15.386   4.024  20.720  1.00 96.99           H  
ATOM   3642  N   GLN A 236     -16.279   8.870  23.979  1.00 97.07           N  
ATOM   3643  H   GLN A 236     -16.127   8.239  24.753  1.00 97.07           H  
ATOM   3644  CA  GLN A 236     -17.219   9.985  24.158  1.00 97.07           C  
ATOM   3645  HA  GLN A 236     -17.969   9.949  23.368  1.00 97.07           H  
ATOM   3646  C   GLN A 236     -16.523  11.348  24.041  1.00 97.07           C  
ATOM   3647  CB  GLN A 236     -17.927   9.862  25.514  1.00 97.07           C  
ATOM   3648  HB2 GLN A 236     -17.188   9.655  26.288  1.00 97.07           H  
ATOM   3649  HB3 GLN A 236     -18.415  10.807  25.751  1.00 97.07           H  
ATOM   3650  O   GLN A 236     -16.996  12.206  23.299  1.00 97.07           O  
ATOM   3651  CG  GLN A 236     -18.996   8.763  25.494  1.00 97.07           C  
ATOM   3652  HG2 GLN A 236     -18.563   7.829  25.136  1.00 97.07           H  
ATOM   3653  HG3 GLN A 236     -19.784   9.058  24.800  1.00 97.07           H  
ATOM   3654  CD  GLN A 236     -19.608   8.500  26.866  1.00 97.07           C  
ATOM   3655  NE2 GLN A 236     -20.853   8.080  26.923  1.00 97.07           N  
ATOM   3656 HE21 GLN A 236     -21.223   7.974  27.857  1.00 97.07           H  
ATOM   3657 HE22 GLN A 236     -21.415   8.036  26.085  1.00 97.07           H  
ATOM   3658  OE1 GLN A 236     -18.993   8.622  27.911  1.00 97.07           O  
ATOM   3659  N   ALA A 237     -15.364  11.523  24.681  1.00 97.76           N  
ATOM   3660  H   ALA A 237     -15.026  10.800  25.299  1.00 97.76           H  
ATOM   3661  CA  ALA A 237     -14.577  12.750  24.552  1.00 97.76           C  
ATOM   3662  HA  ALA A 237     -15.195  13.598  24.846  1.00 97.76           H  
ATOM   3663  C   ALA A 237     -14.117  12.993  23.102  1.00 97.76           C  
ATOM   3664  CB  ALA A 237     -13.386  12.655  25.512  1.00 97.76           C  
ATOM   3665  HB1 ALA A 237     -12.783  13.560  25.432  1.00 97.76           H  
ATOM   3666  HB2 ALA A 237     -12.770  11.790  25.264  1.00 97.76           H  
ATOM   3667  HB3 ALA A 237     -13.746  12.558  26.536  1.00 97.76           H  
ATOM   3668  O   ALA A 237     -14.148  14.122  22.615  1.00 97.76           O  
ATOM   3669  N   ALA A 238     -13.738  11.935  22.377  1.00 97.95           N  
ATOM   3670  H   ALA A 238     -13.681  11.032  22.827  1.00 97.95           H  
ATOM   3671  CA  ALA A 238     -13.388  12.039  20.962  1.00 97.95           C  
ATOM   3672  HA  ALA A 238     -12.652  12.835  20.845  1.00 97.95           H  
ATOM   3673  C   ALA A 238     -14.594  12.400  20.074  1.00 97.95           C  
ATOM   3674  CB  ALA A 238     -12.737  10.727  20.528  1.00 97.95           C  
ATOM   3675  HB1 ALA A 238     -11.858  10.541  21.144  1.00 97.95           H  
ATOM   3676  HB2 ALA A 238     -12.440  10.798  19.482  1.00 97.95           H  
ATOM   3677  HB3 ALA A 238     -13.437   9.900  20.646  1.00 97.95           H  
ATOM   3678  O   ALA A 238     -14.451  13.191  19.143  1.00 97.95           O  
ATOM   3679  N   VAL A 239     -15.784  11.868  20.372  1.00 97.79           N  
ATOM   3680  H   VAL A 239     -15.827  11.204  21.132  1.00 97.79           H  
ATOM   3681  CA  VAL A 239     -17.042  12.235  19.701  1.00 97.79           C  
ATOM   3682  HA  VAL A 239     -16.937  12.074  18.628  1.00 97.79           H  
ATOM   3683  C   VAL A 239     -17.340  13.727  19.878  1.00 97.79           C  
ATOM   3684  CB  VAL A 239     -18.194  11.339  20.210  1.00 97.79           C  
ATOM   3685  HB  VAL A 239     -18.129  11.231  21.293  1.00 97.79           H  
ATOM   3686  O   VAL A 239     -17.614  14.416  18.896  1.00 97.79           O  
ATOM   3687  CG1 VAL A 239     -19.581  11.889  19.881  1.00 97.79           C  
ATOM   3688 HG11 VAL A 239     -19.625  12.097  18.812  1.00 97.79           H  
ATOM   3689 HG12 VAL A 239     -20.350  11.164  20.147  1.00 97.79           H  
ATOM   3690 HG13 VAL A 239     -19.768  12.807  20.439  1.00 97.79           H  
ATOM   3691  CG2 VAL A 239     -18.101   9.941  19.584  1.00 97.79           C  
ATOM   3692 HG21 VAL A 239     -18.262  10.006  18.508  1.00 97.79           H  
ATOM   3693 HG22 VAL A 239     -17.116   9.511  19.767  1.00 97.79           H  
ATOM   3694 HG23 VAL A 239     -18.854   9.288  20.024  1.00 97.79           H  
ATOM   3695  N   GLU A 240     -17.221  14.252  21.099  1.00 97.75           N  
ATOM   3696  H   GLU A 240     -17.013  13.637  21.873  1.00 97.75           H  
ATOM   3697  CA  GLU A 240     -17.401  15.682  21.385  1.00 97.75           C  
ATOM   3698  HA  GLU A 240     -18.377  16.005  21.024  1.00 97.75           H  
ATOM   3699  C   GLU A 240     -16.350  16.559  20.684  1.00 97.75           C  
ATOM   3700  CB  GLU A 240     -17.343  15.919  22.901  1.00 97.75           C  
ATOM   3701  HB2 GLU A 240     -16.438  15.462  23.301  1.00 97.75           H  
ATOM   3702  HB3 GLU A 240     -17.298  16.993  23.079  1.00 97.75           H  
ATOM   3703  O   GLU A 240     -16.680  17.612  20.128  1.00 97.75           O  
ATOM   3704  CG  GLU A 240     -18.573  15.358  23.632  1.00 97.75           C  
ATOM   3705  HG2 GLU A 240     -19.461  15.858  23.244  1.00 97.75           H  
ATOM   3706  HG3 GLU A 240     -18.671  14.295  23.411  1.00 97.75           H  
ATOM   3707  CD  GLU A 240     -18.512  15.549  25.157  1.00 97.75           C  
ATOM   3708  OE1 GLU A 240     -19.432  15.030  25.831  1.00 97.75           O  
ATOM   3709  OE2 GLU A 240     -17.570  16.214  25.648  1.00 97.75           O  
ATOM   3710  N   GLN A 241     -15.091  16.110  20.646  1.00 97.43           N  
ATOM   3711  H   GLN A 241     -14.865  15.278  21.172  1.00 97.43           H  
ATOM   3712  CA  GLN A 241     -14.015  16.811  19.945  1.00 97.43           C  
ATOM   3713  HA  GLN A 241     -13.991  17.837  20.312  1.00 97.43           H  
ATOM   3714  C   GLN A 241     -14.272  16.875  18.432  1.00 97.43           C  
ATOM   3715  CB  GLN A 241     -12.670  16.147  20.282  1.00 97.43           C  
ATOM   3716  HB2 GLN A 241     -12.524  16.184  21.362  1.00 97.43           H  
ATOM   3717  HB3 GLN A 241     -12.702  15.100  19.982  1.00 97.43           H  
ATOM   3718  O   GLN A 241     -14.120  17.945  17.843  1.00 97.43           O  
ATOM   3719  CG  GLN A 241     -11.456  16.803  19.604  1.00 97.43           C  
ATOM   3720  HG2 GLN A 241     -11.527  16.652  18.527  1.00 97.43           H  
ATOM   3721  HG3 GLN A 241     -10.549  16.302  19.944  1.00 97.43           H  
ATOM   3722  CD  GLN A 241     -11.315  18.293  19.905  1.00 97.43           C  
ATOM   3723  NE2 GLN A 241     -11.533  19.157  18.940  1.00 97.43           N  
ATOM   3724 HE21 GLN A 241     -11.891  18.843  18.049  1.00 97.43           H  
ATOM   3725 HE22 GLN A 241     -11.501  20.140  19.170  1.00 97.43           H  
ATOM   3726  OE1 GLN A 241     -11.002  18.716  21.007  1.00 97.43           O  
ATOM   3727  N   ILE A 242     -14.714  15.778  17.804  1.00 97.57           N  
ATOM   3728  H   ILE A 242     -14.812  14.923  18.334  1.00 97.57           H  
ATOM   3729  CA  ILE A 242     -15.073  15.779  16.378  1.00 97.57           C  
ATOM   3730  HA  ILE A 242     -14.235  16.195  15.819  1.00 97.57           H  
ATOM   3731  C   ILE A 242     -16.260  16.708  16.119  1.00 97.57           C  
ATOM   3732  CB  ILE A 242     -15.333  14.347  15.851  1.00 97.57           C  
ATOM   3733  HB  ILE A 242     -15.989  13.827  16.549  1.00 97.57           H  
ATOM   3734  O   ILE A 242     -16.198  17.496  15.178  1.00 97.57           O  
ATOM   3735  CG1 ILE A 242     -13.986  13.594  15.773  1.00 97.57           C  
ATOM   3736 HG12 ILE A 242     -13.288  14.157  15.154  1.00 97.57           H  
ATOM   3737 HG13 ILE A 242     -13.557  13.523  16.773  1.00 97.57           H  
ATOM   3738  CG2 ILE A 242     -16.023  14.362  14.468  1.00 97.57           C  
ATOM   3739 HG21 ILE A 242     -16.184  13.348  14.102  1.00 97.57           H  
ATOM   3740 HG22 ILE A 242     -15.414  14.914  13.751  1.00 97.57           H  
ATOM   3741 HG23 ILE A 242     -17.005  14.830  14.533  1.00 97.57           H  
ATOM   3742  CD1 ILE A 242     -14.095  12.177  15.203  1.00 97.57           C  
ATOM   3743 HD11 ILE A 242     -14.967  11.675  15.622  1.00 97.57           H  
ATOM   3744 HD12 ILE A 242     -14.186  12.211  14.117  1.00 97.57           H  
ATOM   3745 HD13 ILE A 242     -13.192  11.620  15.456  1.00 97.57           H  
ATOM   3746  N   LEU A 243     -17.310  16.666  16.948  1.00 96.66           N  
ATOM   3747  H   LEU A 243     -17.307  15.995  17.703  1.00 96.66           H  
ATOM   3748  CA  LEU A 243     -18.456  17.573  16.809  1.00 96.66           C  
ATOM   3749  HA  LEU A 243     -18.915  17.417  15.832  1.00 96.66           H  
ATOM   3750  C   LEU A 243     -18.024  19.039  16.846  1.00 96.66           C  
ATOM   3751  CB  LEU A 243     -19.483  17.308  17.921  1.00 96.66           C  
ATOM   3752  HB2 LEU A 243     -20.139  18.174  18.009  1.00 96.66           H  
ATOM   3753  HB3 LEU A 243     -18.958  17.200  18.871  1.00 96.66           H  
ATOM   3754  O   LEU A 243     -18.421  19.809  15.976  1.00 96.66           O  
ATOM   3755  CG  LEU A 243     -20.355  16.071  17.684  1.00 96.66           C  
ATOM   3756  HG  LEU A 243     -19.711  15.210  17.508  1.00 96.66           H  
ATOM   3757  CD1 LEU A 243     -21.211  15.814  18.926  1.00 96.66           C  
ATOM   3758 HD11 LEU A 243     -20.560  15.617  19.778  1.00 96.66           H  
ATOM   3759 HD12 LEU A 243     -21.832  16.684  19.140  1.00 96.66           H  
ATOM   3760 HD13 LEU A 243     -21.849  14.944  18.771  1.00 96.66           H  
ATOM   3761  CD2 LEU A 243     -21.286  16.257  16.480  1.00 96.66           C  
ATOM   3762 HD21 LEU A 243     -21.809  17.210  16.557  1.00 96.66           H  
ATOM   3763 HD22 LEU A 243     -20.712  16.229  15.554  1.00 96.66           H  
ATOM   3764 HD23 LEU A 243     -22.024  15.455  16.451  1.00 96.66           H  
ATOM   3765  N   THR A 244     -17.165  19.393  17.802  1.00 96.12           N  
ATOM   3766  H   THR A 244     -16.896  18.693  18.478  1.00 96.12           H  
ATOM   3767  CA  THR A 244     -16.630  20.753  17.944  1.00 96.12           C  
ATOM   3768  HA  THR A 244     -17.459  21.456  18.021  1.00 96.12           H  
ATOM   3769  C   THR A 244     -15.789  21.154  16.730  1.00 96.12           C  
ATOM   3770  CB  THR A 244     -15.784  20.863  19.221  1.00 96.12           C  
ATOM   3771  HB  THR A 244     -14.909  20.219  19.135  1.00 96.12           H  
ATOM   3772  O   THR A 244     -15.973  22.224  16.156  1.00 96.12           O  
ATOM   3773  CG2 THR A 244     -15.320  22.296  19.482  1.00 96.12           C  
ATOM   3774 HG21 THR A 244     -16.182  22.962  19.511  1.00 96.12           H  
ATOM   3775 HG22 THR A 244     -14.642  22.628  18.696  1.00 96.12           H  
ATOM   3776 HG23 THR A 244     -14.799  22.339  20.439  1.00 96.12           H  
ATOM   3777  OG1 THR A 244     -16.529  20.456  20.348  1.00 96.12           O  
ATOM   3778  HG1 THR A 244     -16.625  19.502  20.321  1.00 96.12           H  
ATOM   3779  N   SER A 245     -14.883  20.284  16.279  1.00 96.02           N  
ATOM   3780  H   SER A 245     -14.742  19.415  16.774  1.00 96.02           H  
ATOM   3781  CA  SER A 245     -14.036  20.576  15.119  1.00 96.02           C  
ATOM   3782  HA  SER A 245     -13.541  21.534  15.279  1.00 96.02           H  
ATOM   3783  C   SER A 245     -14.831  20.697  13.817  1.00 96.02           C  
ATOM   3784  CB  SER A 245     -12.965  19.500  14.972  1.00 96.02           C  
ATOM   3785  HB2 SER A 245     -13.431  18.516  14.910  1.00 96.02           H  
ATOM   3786  HB3 SER A 245     -12.397  19.679  14.059  1.00 96.02           H  
ATOM   3787  O   SER A 245     -14.469  21.497  12.960  1.00 96.02           O  
ATOM   3788  OG  SER A 245     -12.089  19.548  16.085  1.00 96.02           O  
ATOM   3789  HG  SER A 245     -11.821  20.459  16.226  1.00 96.02           H  
ATOM   3790  N   VAL A 246     -15.917  19.935  13.666  1.00 95.65           N  
ATOM   3791  H   VAL A 246     -16.146  19.278  14.399  1.00 95.65           H  
ATOM   3792  CA  VAL A 246     -16.805  20.009  12.498  1.00 95.65           C  
ATOM   3793  HA  VAL A 246     -16.194  20.140  11.605  1.00 95.65           H  
ATOM   3794  C   VAL A 246     -17.727  21.227  12.570  1.00 95.65           C  
ATOM   3795  CB  VAL A 246     -17.596  18.698  12.336  1.00 95.65           C  
ATOM   3796  HB  VAL A 246     -18.105  18.469  13.272  1.00 95.65           H  
ATOM   3797  O   VAL A 246     -18.010  21.810  11.529  1.00 95.65           O  
ATOM   3798  CG1 VAL A 246     -18.646  18.761  11.216  1.00 95.65           C  
ATOM   3799 HG11 VAL A 246     -18.176  19.060  10.279  1.00 95.65           H  
ATOM   3800 HG12 VAL A 246     -19.121  17.786  11.100  1.00 95.65           H  
ATOM   3801 HG13 VAL A 246     -19.422  19.481  11.474  1.00 95.65           H  
ATOM   3802  CG2 VAL A 246     -16.637  17.546  11.995  1.00 95.65           C  
ATOM   3803 HG21 VAL A 246     -17.159  16.594  12.091  1.00 95.65           H  
ATOM   3804 HG22 VAL A 246     -16.243  17.659  10.985  1.00 95.65           H  
ATOM   3805 HG23 VAL A 246     -15.801  17.528  12.694  1.00 95.65           H  
ATOM   3806  N   SER A 247     -18.169  21.657  13.758  1.00 92.93           N  
ATOM   3807  H   SER A 247     -17.951  21.139  14.597  1.00 92.93           H  
ATOM   3808  CA  SER A 247     -18.939  22.902  13.898  1.00 92.93           C  
ATOM   3809  HA  SER A 247     -19.732  22.899  13.151  1.00 92.93           H  
ATOM   3810  C   SER A 247     -18.095  24.148  13.637  1.00 92.93           C  
ATOM   3811  CB  SER A 247     -19.606  23.003  15.274  1.00 92.93           C  
ATOM   3812  HB2 SER A 247     -20.218  23.904  15.299  1.00 92.93           H  
ATOM   3813  HB3 SER A 247     -20.261  22.143  15.411  1.00 92.93           H  
ATOM   3814  O   SER A 247     -18.600  25.120  13.083  1.00 92.93           O  
ATOM   3815  OG  SER A 247     -18.691  23.048  16.352  1.00 92.93           O  
ATOM   3816  HG  SER A 247     -17.992  23.686  16.189  1.00 92.93           H  
ATOM   3817  N   ASP A 248     -16.811  24.103  14.000  1.00 90.35           N  
ATOM   3818  H   ASP A 248     -16.494  23.306  14.533  1.00 90.35           H  
ATOM   3819  CA  ASP A 248     -15.834  25.162  13.723  1.00 90.35           C  
ATOM   3820  HA  ASP A 248     -16.282  26.134  13.927  1.00 90.35           H  
ATOM   3821  C   ASP A 248     -15.357  25.167  12.259  1.00 90.35           C  
ATOM   3822  CB  ASP A 248     -14.610  24.972  14.636  1.00 90.35           C  
ATOM   3823  HB2 ASP A 248     -14.295  23.930  14.603  1.00 90.35           H  
ATOM   3824  HB3 ASP A 248     -13.786  25.564  14.238  1.00 90.35           H  
ATOM   3825  O   ASP A 248     -14.669  26.099  11.830  1.00 90.35           O  
ATOM   3826  CG  ASP A 248     -14.786  25.399  16.095  1.00 90.35           C  
ATOM   3827  OD1 ASP A 248     -15.890  25.839  16.484  1.00 90.35           O  
ATOM   3828  OD2 ASP A 248     -13.737  25.334  16.790  1.00 90.35           O  
ATOM   3829  N   PHE A 249     -15.667  24.118  11.491  1.00 88.53           N  
ATOM   3830  H   PHE A 249     -16.257  23.396  11.877  1.00 88.53           H  
ATOM   3831  CA  PHE A 249     -15.267  24.012  10.095  1.00 88.53           C  
ATOM   3832  HA  PHE A 249     -14.242  24.371  10.004  1.00 88.53           H  
ATOM   3833  C   PHE A 249     -16.154  24.905   9.222  1.00 88.53           C  
ATOM   3834  CB  PHE A 249     -15.273  22.545   9.642  1.00 88.53           C  
ATOM   3835  HB2 PHE A 249     -14.577  21.978  10.261  1.00 88.53           H  
ATOM   3836  HB3 PHE A 249     -16.268  22.125   9.788  1.00 88.53           H  
ATOM   3837  O   PHE A 249     -17.289  24.561   8.891  1.00 88.53           O  
ATOM   3838  CG  PHE A 249     -14.890  22.371   8.186  1.00 88.53           C  
ATOM   3839  CD1 PHE A 249     -15.893  22.277   7.203  1.00 88.53           C  
ATOM   3840  HD1 PHE A 249     -16.932  22.320   7.498  1.00 88.53           H  
ATOM   3841  CD2 PHE A 249     -13.536  22.374   7.805  1.00 88.53           C  
ATOM   3842  HD2 PHE A 249     -12.764  22.464   8.555  1.00 88.53           H  
ATOM   3843  CE1 PHE A 249     -15.548  22.185   5.844  1.00 88.53           C  
ATOM   3844  HE1 PHE A 249     -16.318  22.151   5.088  1.00 88.53           H  
ATOM   3845  CE2 PHE A 249     -13.193  22.297   6.443  1.00 88.53           C  
ATOM   3846  HE2 PHE A 249     -12.160  22.349   6.132  1.00 88.53           H  
ATOM   3847  CZ  PHE A 249     -14.196  22.195   5.467  1.00 88.53           C  
ATOM   3848  HZ  PHE A 249     -13.926  22.155   4.422  1.00 88.53           H  
ATOM   3849  N   ASP A 250     -15.605  26.041   8.798  1.00 80.83           N  
ATOM   3850  H   ASP A 250     -14.721  26.324   9.197  1.00 80.83           H  
ATOM   3851  CA  ASP A 250     -16.249  26.944   7.849  1.00 80.83           C  
ATOM   3852  HA  ASP A 250     -17.109  26.437   7.411  1.00 80.83           H  
ATOM   3853  C   ASP A 250     -15.289  27.281   6.698  1.00 80.83           C  
ATOM   3854  CB  ASP A 250     -16.802  28.170   8.596  1.00 80.83           C  
ATOM   3855  HB2 ASP A 250     -15.987  28.772   8.996  1.00 80.83           H  
ATOM   3856  HB3 ASP A 250     -17.388  27.815   9.444  1.00 80.83           H  
ATOM   3857  O   ASP A 250     -14.209  27.841   6.895  1.00 80.83           O  
ATOM   3858  CG  ASP A 250     -17.722  29.039   7.731  1.00 80.83           C  
ATOM   3859  OD1 ASP A 250     -17.823  28.819   6.502  1.00 80.83           O  
ATOM   3860  OD2 ASP A 250     -18.447  29.898   8.280  1.00 80.83           O  
ATOM   3861  N   LEU A 251     -15.688  26.930   5.472  1.00 77.04           N  
ATOM   3862  H   LEU A 251     -16.608  26.523   5.380  1.00 77.04           H  
ATOM   3863  CA  LEU A 251     -14.937  27.250   4.255  1.00 77.04           C  
ATOM   3864  HA  LEU A 251     -13.912  26.893   4.359  1.00 77.04           H  
ATOM   3865  C   LEU A 251     -14.846  28.764   4.023  1.00 77.04           C  
ATOM   3866  CB  LEU A 251     -15.599  26.562   3.047  1.00 77.04           C  
ATOM   3867  HB2 LEU A 251     -16.665  26.789   3.062  1.00 77.04           H  
ATOM   3868  HB3 LEU A 251     -15.189  26.993   2.133  1.00 77.04           H  
ATOM   3869  O   LEU A 251     -13.847  29.231   3.483  1.00 77.04           O  
ATOM   3870  CG  LEU A 251     -15.402  25.037   2.989  1.00 77.04           C  
ATOM   3871  HG  LEU A 251     -15.688  24.590   3.942  1.00 77.04           H  
ATOM   3872  CD1 LEU A 251     -16.285  24.441   1.894  1.00 77.04           C  
ATOM   3873 HD11 LEU A 251     -16.154  23.359   1.855  1.00 77.04           H  
ATOM   3874 HD12 LEU A 251     -17.332  24.666   2.098  1.00 77.04           H  
ATOM   3875 HD13 LEU A 251     -16.011  24.863   0.927  1.00 77.04           H  
ATOM   3876  CD2 LEU A 251     -13.958  24.662   2.667  1.00 77.04           C  
ATOM   3877 HD21 LEU A 251     -13.300  24.948   3.488  1.00 77.04           H  
ATOM   3878 HD22 LEU A 251     -13.648  25.181   1.760  1.00 77.04           H  
ATOM   3879 HD23 LEU A 251     -13.872  23.588   2.503  1.00 77.04           H  
ATOM   3880  N   ARG A 252     -15.834  29.538   4.498  1.00 73.49           N  
ATOM   3881  H   ARG A 252     -16.573  29.094   5.025  1.00 73.49           H  
ATOM   3882  CA  ARG A 252     -15.876  31.007   4.369  1.00 73.49           C  
ATOM   3883  HA  ARG A 252     -15.747  31.289   3.324  1.00 73.49           H  
ATOM   3884  C   ARG A 252     -14.754  31.703   5.128  1.00 73.49           C  
ATOM   3885  CB  ARG A 252     -17.224  31.545   4.860  1.00 73.49           C  
ATOM   3886  HB2 ARG A 252     -17.365  31.268   5.905  1.00 73.49           H  
ATOM   3887  HB3 ARG A 252     -17.212  32.633   4.802  1.00 73.49           H  
ATOM   3888  O   ARG A 252     -14.503  32.881   4.906  1.00 73.49           O  
ATOM   3889  CG  ARG A 252     -18.388  31.037   3.998  1.00 73.49           C  
ATOM   3890  HG2 ARG A 252     -18.351  29.952   3.897  1.00 73.49           H  
ATOM   3891  HG3 ARG A 252     -18.299  31.478   3.006  1.00 73.49           H  
ATOM   3892  CD  ARG A 252     -19.739  31.426   4.599  1.00 73.49           C  
ATOM   3893  HD2 ARG A 252     -20.507  31.235   3.850  1.00 73.49           H  
ATOM   3894  HD3 ARG A 252     -19.728  32.490   4.835  1.00 73.49           H  
ATOM   3895  NE  ARG A 252     -20.024  30.636   5.806  1.00 73.49           N  
ATOM   3896  HE  ARG A 252     -19.272  30.057   6.152  1.00 73.49           H  
ATOM   3897  NH1 ARG A 252     -22.115  31.452   6.273  1.00 73.49           N  
ATOM   3898 HH11 ARG A 252     -22.030  32.041   5.456  1.00 73.49           H  
ATOM   3899 HH12 ARG A 252     -22.923  31.474   6.878  1.00 73.49           H  
ATOM   3900  NH2 ARG A 252     -21.156  29.941   7.620  1.00 73.49           N  
ATOM   3901 HH21 ARG A 252     -20.248  29.633   7.937  1.00 73.49           H  
ATOM   3902 HH22 ARG A 252     -21.916  29.993   8.283  1.00 73.49           H  
ATOM   3903  CZ  ARG A 252     -21.104  30.676   6.554  1.00 73.49           C  
ATOM   3904  N   ILE A 253     -14.042  30.988   6.001  1.00 71.26           N  
ATOM   3905  H   ILE A 253     -14.281  30.017   6.145  1.00 71.26           H  
ATOM   3906  CA  ILE A 253     -12.853  31.536   6.652  1.00 71.26           C  
ATOM   3907  HA  ILE A 253     -13.134  32.478   7.123  1.00 71.26           H  
ATOM   3908  C   ILE A 253     -11.777  31.872   5.592  1.00 71.26           C  
ATOM   3909  CB  ILE A 253     -12.361  30.584   7.767  1.00 71.26           C  
ATOM   3910  HB  ILE A 253     -12.008  29.656   7.316  1.00 71.26           H  
ATOM   3911  O   ILE A 253     -11.013  32.819   5.776  1.00 71.26           O  
ATOM   3912  CG1 ILE A 253     -13.453  30.272   8.816  1.00 71.26           C  
ATOM   3913 HG12 ILE A 253     -14.358  29.956   8.298  1.00 71.26           H  
ATOM   3914 HG13 ILE A 253     -13.707  31.177   9.367  1.00 71.26           H  
ATOM   3915  CG2 ILE A 253     -11.219  31.261   8.519  1.00 71.26           C  
ATOM   3916 HG21 ILE A 253     -10.784  30.579   9.249  1.00 71.26           H  
ATOM   3917 HG22 ILE A 253     -10.458  31.578   7.806  1.00 71.26           H  
ATOM   3918 HG23 ILE A 253     -11.582  32.153   9.031  1.00 71.26           H  
ATOM   3919  CD1 ILE A 253     -13.082  29.165   9.819  1.00 71.26           C  
ATOM   3920 HD11 ILE A 253     -12.292  29.498  10.492  1.00 71.26           H  
ATOM   3921 HD12 ILE A 253     -12.763  28.269   9.288  1.00 71.26           H  
ATOM   3922 HD13 ILE A 253     -13.959  28.920  10.419  1.00 71.26           H  
ATOM   3923  N   LEU A 254     -11.754  31.178   4.447  1.00 75.27           N  
ATOM   3924  H   LEU A 254     -12.451  30.464   4.290  1.00 75.27           H  
ATOM   3925  CA  LEU A 254     -10.839  31.489   3.342  1.00 75.27           C  
ATOM   3926  HA  LEU A 254      -9.833  31.612   3.743  1.00 75.27           H  
ATOM   3927  C   LEU A 254     -11.158  32.814   2.633  1.00 75.27           C  
ATOM   3928  CB  LEU A 254     -10.829  30.332   2.329  1.00 75.27           C  
ATOM   3929  HB2 LEU A 254     -10.161  30.604   1.511  1.00 75.27           H  
ATOM   3930  HB3 LEU A 254     -11.831  30.228   1.912  1.00 75.27           H  
ATOM   3931  O   LEU A 254     -10.241  33.427   2.108  1.00 75.27           O  
ATOM   3932  CG  LEU A 254     -10.380  28.974   2.895  1.00 75.27           C  
ATOM   3933  HG  LEU A 254     -11.056  28.665   3.692  1.00 75.27           H  
ATOM   3934  CD1 LEU A 254     -10.427  27.917   1.793  1.00 75.27           C  
ATOM   3935 HD11 LEU A 254      -9.754  28.189   0.980  1.00 75.27           H  
ATOM   3936 HD12 LEU A 254     -10.144  26.945   2.197  1.00 75.27           H  
ATOM   3937 HD13 LEU A 254     -11.443  27.846   1.403  1.00 75.27           H  
ATOM   3938  CD2 LEU A 254      -8.955  29.016   3.455  1.00 75.27           C  
ATOM   3939 HD21 LEU A 254      -8.267  29.370   2.687  1.00 75.27           H  
ATOM   3940 HD22 LEU A 254      -8.913  29.689   4.311  1.00 75.27           H  
ATOM   3941 HD23 LEU A 254      -8.659  28.022   3.793  1.00 75.27           H  
ATOM   3942  N   ASP A 255     -12.405  33.298   2.670  1.00 65.66           N  
ATOM   3943  H   ASP A 255     -13.133  32.759   3.115  1.00 65.66           H  
ATOM   3944  CA  ASP A 255     -12.791  34.569   2.025  1.00 65.66           C  
ATOM   3945  HA  ASP A 255     -12.388  34.588   1.012  1.00 65.66           H  
ATOM   3946  C   ASP A 255     -12.249  35.805   2.764  1.00 65.66           C  
ATOM   3947  CB  ASP A 255     -14.325  34.684   1.945  1.00 65.66           C  
ATOM   3948  HB2 ASP A 255     -14.733  34.676   2.955  1.00 65.66           H  
ATOM   3949  HB3 ASP A 255     -14.577  35.648   1.501  1.00 65.66           H  
ATOM   3950  O   ASP A 255     -12.301  36.926   2.259  1.00 65.66           O  
ATOM   3951  CG  ASP A 255     -15.009  33.600   1.109  1.00 65.66           C  
ATOM   3952  OD1 ASP A 255     -14.391  33.111   0.140  1.00 65.66           O  
ATOM   3953  OD2 ASP A 255     -16.175  33.276   1.443  1.00 65.66           O  
ATOM   3954  N   SER A 256     -11.769  35.614   3.994  1.00 52.50           N  
ATOM   3955  H   SER A 256     -11.711  34.656   4.310  1.00 52.50           H  
ATOM   3956  CA  SER A 256     -11.264  36.687   4.855  1.00 52.50           C  
ATOM   3957  HA  SER A 256     -11.668  37.630   4.486  1.00 52.50           H  
ATOM   3958  C   SER A 256      -9.744  36.870   4.815  1.00 52.50           C  
ATOM   3959  CB  SER A 256     -11.800  36.520   6.281  1.00 52.50           C  
ATOM   3960  HB2 SER A 256     -12.884  36.634   6.251  1.00 52.50           H  
ATOM   3961  HB3 SER A 256     -11.398  37.312   6.914  1.00 52.50           H  
ATOM   3962  O   SER A 256      -9.229  37.708   5.560  1.00 52.50           O  
ATOM   3963  OG  SER A 256     -11.488  35.270   6.874  1.00 52.50           O  
ATOM   3964  HG  SER A 256     -11.359  34.600   6.199  1.00 52.50           H  
ATOM   3965  N   TYR A 257      -9.037  36.112   3.967  1.00 52.59           N  
ATOM   3966  H   TYR A 257      -9.522  35.536   3.295  1.00 52.59           H  
ATOM   3967  CA  TYR A 257      -7.572  36.104   3.879  1.00 52.59           C  
ATOM   3968  HA  TYR A 257      -7.182  36.971   4.412  1.00 52.59           H  
ATOM   3969  C   TYR A 257      -7.033  36.258   2.456  1.00 52.59           C  
ATOM   3970  CB  TYR A 257      -7.027  34.840   4.555  1.00 52.59           C  
ATOM   3971  HB2 TYR A 257      -7.653  33.986   4.295  1.00 52.59           H  
ATOM   3972  HB3 TYR A 257      -6.029  34.641   4.163  1.00 52.59           H  
ATOM   3973  O   TYR A 257      -7.598  35.635   1.535  1.00 52.59           O  
ATOM   3974  CG  TYR A 257      -6.922  34.987   6.057  1.00 52.59           C  
ATOM   3975  CD1 TYR A 257      -5.848  35.721   6.593  1.00 52.59           C  
ATOM   3976  HD1 TYR A 257      -5.134  36.160   5.911  1.00 52.59           H  
ATOM   3977  CD2 TYR A 257      -7.912  34.461   6.905  1.00 52.59           C  
ATOM   3978  HD2 TYR A 257      -8.759  33.944   6.478  1.00 52.59           H  
ATOM   3979  CE1 TYR A 257      -5.755  35.926   7.982  1.00 52.59           C  
ATOM   3980  HE1 TYR A 257      -4.948  36.521   8.384  1.00 52.59           H  
ATOM   3981  CE2 TYR A 257      -7.823  34.656   8.296  1.00 52.59           C  
ATOM   3982  HE2 TYR A 257      -8.594  34.279   8.951  1.00 52.59           H  
ATOM   3983  OH  TYR A 257      -6.655  35.600  10.173  1.00 52.59           O  
ATOM   3984  HH  TYR A 257      -5.999  36.272  10.368  1.00 52.59           H  
ATOM   3985  CZ  TYR A 257      -6.745  35.389   8.833  1.00 52.59           C  
ATOM   3986  OXT TYR A 257      -6.014  36.982   2.352  1.00 52.59           O  
TER    3987      TYR A 257                                                       
ATOM   3987  N   MET B   1      27.875   9.582  -0.604  1.00 69.99           N  
ATOM   3988  H   MET B   1      26.920   9.870  -0.444  1.00 69.99           H  
ATOM   3989  H2  MET B   1      28.249   9.235   0.268  1.00 69.99           H  
ATOM   3990  H3  MET B   1      28.412  10.393  -0.876  1.00 69.99           H  
ATOM   3991  CA  MET B   1      27.939   8.534  -1.655  1.00 69.99           C  
ATOM   3992  HA  MET B   1      27.326   7.701  -1.312  1.00 69.99           H  
ATOM   3993  C   MET B   1      29.353   7.967  -1.806  1.00 69.99           C  
ATOM   3994  CB  MET B   1      27.331   9.025  -2.980  1.00 69.99           C  
ATOM   3995  HB2 MET B   1      28.067   9.589  -3.553  1.00 69.99           H  
ATOM   3996  HB3 MET B   1      26.504   9.696  -2.748  1.00 69.99           H  
ATOM   3997  O   MET B   1      29.480   6.795  -2.134  1.00 69.99           O  
ATOM   3998  CG  MET B   1      26.750   7.876  -3.816  1.00 69.99           C  
ATOM   3999  HG2 MET B   1      26.653   6.986  -3.194  1.00 69.99           H  
ATOM   4000  HG3 MET B   1      25.748   8.150  -4.147  1.00 69.99           H  
ATOM   4001  SD  MET B   1      27.754   7.458  -5.259  1.00 69.99           S  
ATOM   4002  CE  MET B   1      26.687   8.046  -6.560  1.00 69.99           C  
ATOM   4003  HE1 MET B   1      27.287   8.275  -7.441  1.00 69.99           H  
ATOM   4004  HE2 MET B   1      26.154   8.937  -6.230  1.00 69.99           H  
ATOM   4005  HE3 MET B   1      26.021   7.214  -6.789  1.00 69.99           H  
ATOM   4006  N   ASP B   2      30.394   8.735  -1.455  1.00 76.15           N  
ATOM   4007  H   ASP B   2      30.300   9.735  -1.349  1.00 76.15           H  
ATOM   4008  CA  ASP B   2      31.798   8.283  -1.454  1.00 76.15           C  
ATOM   4009  HA  ASP B   2      32.074   8.011  -2.473  1.00 76.15           H  
ATOM   4010  C   ASP B   2      32.083   7.061  -0.572  1.00 76.15           C  
ATOM   4011  CB  ASP B   2      32.698   9.446  -1.015  1.00 76.15           C  
ATOM   4012  HB2 ASP B   2      32.468   9.710   0.017  1.00 76.15           H  
ATOM   4013  HB3 ASP B   2      33.742   9.137  -1.071  1.00 76.15           H  
ATOM   4014  O   ASP B   2      33.057   6.353  -0.812  1.00 76.15           O  
ATOM   4015  CG  ASP B   2      32.490  10.652  -1.924  1.00 76.15           C  
ATOM   4016  OD1 ASP B   2      32.459  10.430  -3.154  1.00 76.15           O  
ATOM   4017  OD2 ASP B   2      32.162  11.721  -1.379  1.00 76.15           O  
ATOM   4018  N   MET B   3      31.217   6.759   0.401  1.00 83.45           N  
ATOM   4019  H   MET B   3      30.498   7.431   0.629  1.00 83.45           H  
ATOM   4020  CA  MET B   3      31.306   5.541   1.214  1.00 83.45           C  
ATOM   4021  HA  MET B   3      32.313   5.467   1.625  1.00 83.45           H  
ATOM   4022  C   MET B   3      31.039   4.251   0.426  1.00 83.45           C  
ATOM   4023  CB  MET B   3      30.321   5.597   2.386  1.00 83.45           C  
ATOM   4024  HB2 MET B   3      29.303   5.607   1.998  1.00 83.45           H  
ATOM   4025  HB3 MET B   3      30.452   4.696   2.985  1.00 83.45           H  
ATOM   4026  O   MET B   3      31.332   3.172   0.929  1.00 83.45           O  
ATOM   4027  CG  MET B   3      30.527   6.804   3.304  1.00 83.45           C  
ATOM   4028  HG2 MET B   3      30.195   7.705   2.788  1.00 83.45           H  
ATOM   4029  HG3 MET B   3      31.589   6.909   3.521  1.00 83.45           H  
ATOM   4030  SD  MET B   3      29.658   6.701   4.891  1.00 83.45           S  
ATOM   4031  CE  MET B   3      28.083   5.904   4.474  1.00 83.45           C  
ATOM   4032  HE1 MET B   3      27.565   6.478   3.706  1.00 83.45           H  
ATOM   4033  HE2 MET B   3      28.259   4.885   4.130  1.00 83.45           H  
ATOM   4034  HE3 MET B   3      27.461   5.867   5.368  1.00 83.45           H  
ATOM   4035  N   PHE B   4      30.489   4.319  -0.790  1.00 85.72           N  
ATOM   4036  H   PHE B   4      30.307   5.224  -1.200  1.00 85.72           H  
ATOM   4037  CA  PHE B   4      30.168   3.132  -1.579  1.00 85.72           C  
ATOM   4038  HA  PHE B   4      30.370   2.240  -0.986  1.00 85.72           H  
ATOM   4039  C   PHE B   4      31.031   3.036  -2.834  1.00 85.72           C  
ATOM   4040  CB  PHE B   4      28.677   3.088  -1.911  1.00 85.72           C  
ATOM   4041  HB2 PHE B   4      28.411   3.965  -2.502  1.00 85.72           H  
ATOM   4042  HB3 PHE B   4      28.512   2.203  -2.525  1.00 85.72           H  
ATOM   4043  O   PHE B   4      30.992   3.890  -3.720  1.00 85.72           O  
ATOM   4044  CG  PHE B   4      27.773   2.992  -0.697  1.00 85.72           C  
ATOM   4045  CD1 PHE B   4      27.648   1.770  -0.007  1.00 85.72           C  
ATOM   4046  HD1 PHE B   4      28.190   0.898  -0.343  1.00 85.72           H  
ATOM   4047  CD2 PHE B   4      27.065   4.122  -0.248  1.00 85.72           C  
ATOM   4048  HD2 PHE B   4      27.160   5.062  -0.772  1.00 85.72           H  
ATOM   4049  CE1 PHE B   4      26.820   1.682   1.126  1.00 85.72           C  
ATOM   4050  HE1 PHE B   4      26.719   0.747   1.656  1.00 85.72           H  
ATOM   4051  CE2 PHE B   4      26.235   4.032   0.884  1.00 85.72           C  
ATOM   4052  HE2 PHE B   4      25.685   4.893   1.237  1.00 85.72           H  
ATOM   4053  CZ  PHE B   4      26.114   2.813   1.571  1.00 85.72           C  
ATOM   4054  HZ  PHE B   4      25.477   2.751   2.441  1.00 85.72           H  
ATOM   4055  N   GLN B   5      31.777   1.939  -2.950  1.00 87.44           N  
ATOM   4056  H   GLN B   5      31.746   1.259  -2.204  1.00 87.44           H  
ATOM   4057  CA  GLN B   5      32.477   1.582  -4.176  1.00 87.44           C  
ATOM   4058  HA  GLN B   5      32.734   2.489  -4.723  1.00 87.44           H  
ATOM   4059  C   GLN B   5      31.562   0.728  -5.051  1.00 87.44           C  
ATOM   4060  CB  GLN B   5      33.780   0.863  -3.824  1.00 87.44           C  
ATOM   4061  HB2 GLN B   5      34.379   1.516  -3.190  1.00 87.44           H  
ATOM   4062  HB3 GLN B   5      33.555  -0.046  -3.267  1.00 87.44           H  
ATOM   4063  O   GLN B   5      31.185  -0.379  -4.666  1.00 87.44           O  
ATOM   4064  CG  GLN B   5      34.594   0.502  -5.078  1.00 87.44           C  
ATOM   4065  HG2 GLN B   5      34.783   1.401  -5.664  1.00 87.44           H  
ATOM   4066  HG3 GLN B   5      34.031  -0.201  -5.693  1.00 87.44           H  
ATOM   4067  CD  GLN B   5      35.931  -0.143  -4.734  1.00 87.44           C  
ATOM   4068  NE2 GLN B   5      36.726  -0.497  -5.716  1.00 87.44           N  
ATOM   4069 HE21 GLN B   5      37.606  -0.915  -5.449  1.00 87.44           H  
ATOM   4070 HE22 GLN B   5      36.445  -0.407  -6.682  1.00 87.44           H  
ATOM   4071  OE1 GLN B   5      36.286  -0.324  -3.583  1.00 87.44           O  
ATOM   4072  N   LYS B   6      31.219   1.225  -6.242  1.00 84.61           N  
ATOM   4073  H   LYS B   6      31.577   2.133  -6.504  1.00 84.61           H  
ATOM   4074  CA  LYS B   6      30.499   0.428  -7.243  1.00 84.61           C  
ATOM   4075  HA  LYS B   6      29.609  -0.002  -6.782  1.00 84.61           H  
ATOM   4076  C   LYS B   6      31.378  -0.729  -7.713  1.00 84.61           C  
ATOM   4077  CB  LYS B   6      30.077   1.291  -8.434  1.00 84.61           C  
ATOM   4078  HB2 LYS B   6      29.614   0.646  -9.180  1.00 84.61           H  
ATOM   4079  HB3 LYS B   6      30.960   1.752  -8.877  1.00 84.61           H  
ATOM   4080  O   LYS B   6      32.554  -0.521  -7.997  1.00 84.61           O  
ATOM   4081  CG  LYS B   6      29.076   2.374  -8.021  1.00 84.61           C  
ATOM   4082  HG2 LYS B   6      28.205   1.908  -7.560  1.00 84.61           H  
ATOM   4083  HG3 LYS B   6      29.539   3.057  -7.308  1.00 84.61           H  
ATOM   4084  CD  LYS B   6      28.643   3.153  -9.259  1.00 84.61           C  
ATOM   4085  HD2 LYS B   6      28.149   2.472  -9.952  1.00 84.61           H  
ATOM   4086  HD3 LYS B   6      29.522   3.583  -9.740  1.00 84.61           H  
ATOM   4087  CE  LYS B   6      27.683   4.263  -8.845  1.00 84.61           C  
ATOM   4088  HE2 LYS B   6      26.851   3.817  -8.301  1.00 84.61           H  
ATOM   4089  HE3 LYS B   6      28.202   4.944  -8.171  1.00 84.61           H  
ATOM   4090  NZ  LYS B   6      27.197   4.972 -10.045  1.00 84.61           N  
ATOM   4091  HZ1 LYS B   6      26.586   5.728  -9.769  1.00 84.61           H  
ATOM   4092  HZ2 LYS B   6      27.985   5.329 -10.566  1.00 84.61           H  
ATOM   4093  HZ3 LYS B   6      26.693   4.319 -10.628  1.00 84.61           H  
ATOM   4094  N   VAL B   7      30.785  -1.914  -7.792  1.00 84.04           N  
ATOM   4095  H   VAL B   7      29.812  -1.979  -7.528  1.00 84.04           H  
ATOM   4096  CA  VAL B   7      31.434  -3.147  -8.249  1.00 84.04           C  
ATOM   4097  HA  VAL B   7      32.514  -3.006  -8.279  1.00 84.04           H  
ATOM   4098  C   VAL B   7      30.990  -3.457  -9.676  1.00 84.04           C  
ATOM   4099  CB  VAL B   7      31.136  -4.312  -7.281  1.00 84.04           C  
ATOM   4100  HB  VAL B   7      30.059  -4.468  -7.224  1.00 84.04           H  
ATOM   4101  O   VAL B   7      31.814  -3.493 -10.578  1.00 84.04           O  
ATOM   4102  CG1 VAL B   7      31.783  -5.621  -7.744  1.00 84.04           C  
ATOM   4103 HG11 VAL B   7      32.860  -5.491  -7.853  1.00 84.04           H  
ATOM   4104 HG12 VAL B   7      31.369  -5.932  -8.703  1.00 84.04           H  
ATOM   4105 HG13 VAL B   7      31.588  -6.413  -7.020  1.00 84.04           H  
ATOM   4106  CG2 VAL B   7      31.652  -4.010  -5.865  1.00 84.04           C  
ATOM   4107 HG21 VAL B   7      32.732  -3.865  -5.888  1.00 84.04           H  
ATOM   4108 HG22 VAL B   7      31.415  -4.840  -5.200  1.00 84.04           H  
ATOM   4109 HG23 VAL B   7      31.184  -3.108  -5.469  1.00 84.04           H  
ATOM   4110  N   GLU B   8      29.684  -3.608  -9.898  1.00 88.16           N  
ATOM   4111  H   GLU B   8      29.041  -3.535  -9.123  1.00 88.16           H  
ATOM   4112  CA  GLU B   8      29.115  -3.969 -11.203  1.00 88.16           C  
ATOM   4113  HA  GLU B   8      29.706  -3.491 -11.984  1.00 88.16           H  
ATOM   4114  C   GLU B   8      27.673  -3.459 -11.333  1.00 88.16           C  
ATOM   4115  CB  GLU B   8      29.209  -5.492 -11.436  1.00 88.16           C  
ATOM   4116  HB2 GLU B   8      30.262  -5.771 -11.445  1.00 88.16           H  
ATOM   4117  HB3 GLU B   8      28.790  -5.722 -12.416  1.00 88.16           H  
ATOM   4118  O   GLU B   8      26.986  -3.234 -10.332  1.00 88.16           O  
ATOM   4119  CG  GLU B   8      28.485  -6.330 -10.368  1.00 88.16           C  
ATOM   4120  HG2 GLU B   8      27.417  -6.121 -10.421  1.00 88.16           H  
ATOM   4121  HG3 GLU B   8      28.851  -6.011  -9.392  1.00 88.16           H  
ATOM   4122  CD  GLU B   8      28.722  -7.845 -10.468  1.00 88.16           C  
ATOM   4123  OE1 GLU B   8      28.505  -8.523  -9.426  1.00 88.16           O  
ATOM   4124  OE2 GLU B   8      29.171  -8.302 -11.536  1.00 88.16           O  
ATOM   4125  N   LYS B   9      27.204  -3.252 -12.569  1.00 87.35           N  
ATOM   4126  H   LYS B   9      27.784  -3.553 -13.339  1.00 87.35           H  
ATOM   4127  CA  LYS B   9      25.782  -3.012 -12.858  1.00 87.35           C  
ATOM   4128  HA  LYS B   9      25.342  -2.392 -12.077  1.00 87.35           H  
ATOM   4129  C   LYS B   9      25.071  -4.366 -12.840  1.00 87.35           C  
ATOM   4130  CB  LYS B   9      25.634  -2.281 -14.207  1.00 87.35           C  
ATOM   4131  HB2 LYS B   9      26.150  -2.851 -14.979  1.00 87.35           H  
ATOM   4132  HB3 LYS B   9      26.110  -1.304 -14.126  1.00 87.35           H  
ATOM   4133  O   LYS B   9      25.452  -5.250 -13.593  1.00 87.35           O  
ATOM   4134  CG  LYS B   9      24.167  -2.088 -14.639  1.00 87.35           C  
ATOM   4135  HG2 LYS B   9      23.718  -3.066 -14.811  1.00 87.35           H  
ATOM   4136  HG3 LYS B   9      23.616  -1.595 -13.837  1.00 87.35           H  
ATOM   4137  CD  LYS B   9      24.048  -1.259 -15.933  1.00 87.35           C  
ATOM   4138  HD2 LYS B   9      24.722  -1.673 -16.682  1.00 87.35           H  
ATOM   4139  HD3 LYS B   9      24.334  -0.227 -15.730  1.00 87.35           H  
ATOM   4140  CE  LYS B   9      22.613  -1.307 -16.485  1.00 87.35           C  
ATOM   4141  HE2 LYS B   9      22.375  -2.348 -16.704  1.00 87.35           H  
ATOM   4142  HE3 LYS B   9      21.908  -0.979 -15.720  1.00 87.35           H  
ATOM   4143  NZ  LYS B   9      22.421  -0.506 -17.726  1.00 87.35           N  
ATOM   4144  HZ1 LYS B   9      23.154  -0.619 -18.412  1.00 87.35           H  
ATOM   4145  HZ2 LYS B   9      21.576  -0.787 -18.204  1.00 87.35           H  
ATOM   4146  HZ3 LYS B   9      22.206   0.468 -17.567  1.00 87.35           H  
ATOM   4147  N   ILE B  10      24.048  -4.507 -12.002  1.00 83.57           N  
ATOM   4148  H   ILE B  10      23.768  -3.709 -11.450  1.00 83.57           H  
ATOM   4149  CA  ILE B  10      23.300  -5.768 -11.835  1.00 83.57           C  
ATOM   4150  HA  ILE B  10      23.807  -6.554 -12.394  1.00 83.57           H  
ATOM   4151  C   ILE B  10      21.888  -5.718 -12.423  1.00 83.57           C  
ATOM   4152  CB  ILE B  10      23.277  -6.220 -10.360  1.00 83.57           C  
ATOM   4153  HB  ILE B  10      22.684  -7.133 -10.305  1.00 83.57           H  
ATOM   4154  O   ILE B  10      21.274  -6.762 -12.627  1.00 83.57           O  
ATOM   4155  CG1 ILE B  10      22.631  -5.172  -9.424  1.00 83.57           C  
ATOM   4156 HG12 ILE B  10      23.211  -4.250  -9.442  1.00 83.57           H  
ATOM   4157 HG13 ILE B  10      21.624  -4.956  -9.781  1.00 83.57           H  
ATOM   4158  CG2 ILE B  10      24.701  -6.579  -9.915  1.00 83.57           C  
ATOM   4159 HG21 ILE B  10      25.295  -5.674  -9.787  1.00 83.57           H  
ATOM   4160 HG22 ILE B  10      24.669  -7.139  -8.980  1.00 83.57           H  
ATOM   4161 HG23 ILE B  10      25.176  -7.217 -10.660  1.00 83.57           H  
ATOM   4162  CD1 ILE B  10      22.522  -5.647  -7.969  1.00 83.57           C  
ATOM   4163 HD11 ILE B  10      21.934  -4.939  -7.385  1.00 83.57           H  
ATOM   4164 HD12 ILE B  10      22.032  -6.619  -7.932  1.00 83.57           H  
ATOM   4165 HD13 ILE B  10      23.512  -5.721  -7.518  1.00 83.57           H  
ATOM   4166  N   GLY B  11      21.377  -4.521 -12.716  1.00 80.55           N  
ATOM   4167  H   GLY B  11      21.909  -3.688 -12.506  1.00 80.55           H  
ATOM   4168  CA  GLY B  11      20.056  -4.353 -13.307  1.00 80.55           C  
ATOM   4169  HA2 GLY B  11      19.292  -4.576 -12.563  1.00 80.55           H  
ATOM   4170  HA3 GLY B  11      19.939  -5.060 -14.128  1.00 80.55           H  
ATOM   4171  C   GLY B  11      19.815  -2.948 -13.843  1.00 80.55           C  
ATOM   4172  O   GLY B  11      20.523  -1.992 -13.513  1.00 80.55           O  
ATOM   4173  N   GLU B  12      18.797  -2.836 -14.682  1.00 77.23           N  
ATOM   4174  H   GLU B  12      18.247  -3.654 -14.901  1.00 77.23           H  
ATOM   4175  CA  GLU B  12      18.269  -1.585 -15.211  1.00 77.23           C  
ATOM   4176  HA  GLU B  12      18.548  -0.757 -14.559  1.00 77.23           H  
ATOM   4177  C   GLU B  12      16.751  -1.696 -15.230  1.00 77.23           C  
ATOM   4178  CB  GLU B  12      18.855  -1.338 -16.603  1.00 77.23           C  
ATOM   4179  HB2 GLU B  12      18.525  -2.118 -17.289  1.00 77.23           H  
ATOM   4180  HB3 GLU B  12      19.937  -1.418 -16.502  1.00 77.23           H  
ATOM   4181  O   GLU B  12      16.208  -2.706 -15.669  1.00 77.23           O  
ATOM   4182  CG  GLU B  12      18.530   0.042 -17.198  1.00 77.23           C  
ATOM   4183  HG2 GLU B  12      18.532   0.780 -16.397  1.00 77.23           H  
ATOM   4184  HG3 GLU B  12      17.540   0.025 -17.654  1.00 77.23           H  
ATOM   4185  CD  GLU B  12      19.597   0.414 -18.236  1.00 77.23           C  
ATOM   4186  OE1 GLU B  12      20.217   1.490 -18.083  1.00 77.23           O  
ATOM   4187  OE2 GLU B  12      20.073  -0.480 -18.971  1.00 77.23           O  
ATOM   4188  N   GLY B  13      16.083  -0.682 -14.699  1.00 65.68           N  
ATOM   4189  H   GLY B  13      16.593   0.133 -14.389  1.00 65.68           H  
ATOM   4190  CA  GLY B  13      14.635  -0.564 -14.721  1.00 65.68           C  
ATOM   4191  HA2 GLY B  13      14.202  -1.277 -15.423  1.00 65.68           H  
ATOM   4192  HA3 GLY B  13      14.230  -0.766 -13.729  1.00 65.68           H  
ATOM   4193  C   GLY B  13      14.236   0.839 -15.150  1.00 65.68           C  
ATOM   4194  O   GLY B  13      15.079   1.730 -15.273  1.00 65.68           O  
ATOM   4195  N   THR B  14      12.937   1.054 -15.330  1.00 62.65           N  
ATOM   4196  H   THR B  14      12.298   0.273 -15.289  1.00 62.65           H  
ATOM   4197  CA  THR B  14      12.366   2.325 -15.800  1.00 62.65           C  
ATOM   4198  HA  THR B  14      12.659   2.482 -16.838  1.00 62.65           H  
ATOM   4199  C   THR B  14      12.848   3.531 -14.987  1.00 62.65           C  
ATOM   4200  CB  THR B  14      10.832   2.242 -15.731  1.00 62.65           C  
ATOM   4201  HB  THR B  14      10.510   2.316 -14.692  1.00 62.65           H  
ATOM   4202  O   THR B  14      13.138   4.584 -15.544  1.00 62.65           O  
ATOM   4203  CG2 THR B  14      10.146   3.332 -16.545  1.00 62.65           C  
ATOM   4204 HG21 THR B  14      10.444   3.264 -17.591  1.00 62.65           H  
ATOM   4205 HG22 THR B  14      10.418   4.315 -16.159  1.00 62.65           H  
ATOM   4206 HG23 THR B  14       9.064   3.224 -16.470  1.00 62.65           H  
ATOM   4207  OG1 THR B  14      10.406   0.998 -16.243  1.00 62.65           O  
ATOM   4208  HG1 THR B  14       9.460   1.052 -16.392  1.00 62.65           H  
ATOM   4209  N   TYR B  15      13.005   3.358 -13.671  1.00 67.89           N  
ATOM   4210  H   TYR B  15      12.729   2.467 -13.284  1.00 67.89           H  
ATOM   4211  CA  TYR B  15      13.370   4.434 -12.741  1.00 67.89           C  
ATOM   4212  HA  TYR B  15      13.072   5.382 -13.189  1.00 67.89           H  
ATOM   4213  C   TYR B  15      14.877   4.555 -12.479  1.00 67.89           C  
ATOM   4214  CB  TYR B  15      12.557   4.273 -11.452  1.00 67.89           C  
ATOM   4215  HB2 TYR B  15      12.769   5.109 -10.786  1.00 67.89           H  
ATOM   4216  HB3 TYR B  15      12.856   3.356 -10.945  1.00 67.89           H  
ATOM   4217  O   TYR B  15      15.303   5.407 -11.698  1.00 67.89           O  
ATOM   4218  CG  TYR B  15      11.067   4.245 -11.727  1.00 67.89           C  
ATOM   4219  CD1 TYR B  15      10.415   5.429 -12.126  1.00 67.89           C  
ATOM   4220  HD1 TYR B  15      10.957   6.361 -12.183  1.00 67.89           H  
ATOM   4221  CD2 TYR B  15      10.355   3.030 -11.676  1.00 67.89           C  
ATOM   4222  HD2 TYR B  15      10.844   2.117 -11.371  1.00 67.89           H  
ATOM   4223  CE1 TYR B  15       9.059   5.399 -12.495  1.00 67.89           C  
ATOM   4224  HE1 TYR B  15       8.573   6.307 -12.821  1.00 67.89           H  
ATOM   4225  CE2 TYR B  15       8.997   3.000 -12.043  1.00 67.89           C  
ATOM   4226  HE2 TYR B  15       8.439   2.075 -12.022  1.00 67.89           H  
ATOM   4227  OH  TYR B  15       7.046   4.137 -12.836  1.00 67.89           O  
ATOM   4228  HH  TYR B  15       6.734   4.977 -13.180  1.00 67.89           H  
ATOM   4229  CZ  TYR B  15       8.351   4.180 -12.469  1.00 67.89           C  
ATOM   4230  N   GLY B  16      15.701   3.723 -13.123  1.00 76.87           N  
ATOM   4231  H   GLY B  16      15.310   3.066 -13.783  1.00 76.87           H  
ATOM   4232  CA  GLY B  16      17.148   3.878 -13.100  1.00 76.87           C  
ATOM   4233  HA2 GLY B  16      17.451   4.400 -14.008  1.00 76.87           H  
ATOM   4234  HA3 GLY B  16      17.432   4.502 -12.253  1.00 76.87           H  
ATOM   4235  C   GLY B  16      17.938   2.578 -13.028  1.00 76.87           C  
ATOM   4236  O   GLY B  16      17.505   1.516 -13.464  1.00 76.87           O  
ATOM   4237  N   VAL B  17      19.160   2.683 -12.513  1.00 87.21           N  
ATOM   4238  H   VAL B  17      19.389   3.534 -12.019  1.00 87.21           H  
ATOM   4239  CA  VAL B  17      20.169   1.621 -12.625  1.00 87.21           C  
ATOM   4240  HA  VAL B  17      19.767   0.806 -13.225  1.00 87.21           H  
ATOM   4241  C   VAL B  17      20.490   1.056 -11.254  1.00 87.21           C  
ATOM   4242  CB  VAL B  17      21.435   2.123 -13.340  1.00 87.21           C  
ATOM   4243  HB  VAL B  17      21.894   2.917 -12.750  1.00 87.21           H  
ATOM   4244  O   VAL B  17      20.713   1.815 -10.308  1.00 87.21           O  
ATOM   4245  CG1 VAL B  17      22.453   0.994 -13.523  1.00 87.21           C  
ATOM   4246 HG11 VAL B  17      23.296   1.340 -14.122  1.00 87.21           H  
ATOM   4247 HG12 VAL B  17      22.828   0.655 -12.557  1.00 87.21           H  
ATOM   4248 HG13 VAL B  17      21.971   0.156 -14.027  1.00 87.21           H  
ATOM   4249  CG2 VAL B  17      21.113   2.681 -14.732  1.00 87.21           C  
ATOM   4250 HG21 VAL B  17      20.612   1.923 -15.333  1.00 87.21           H  
ATOM   4251 HG22 VAL B  17      20.454   3.546 -14.656  1.00 87.21           H  
ATOM   4252 HG23 VAL B  17      22.026   2.989 -15.243  1.00 87.21           H  
ATOM   4253  N   VAL B  18      20.567  -0.270 -11.166  1.00 90.97           N  
ATOM   4254  H   VAL B  18      20.414  -0.823 -11.997  1.00 90.97           H  
ATOM   4255  CA  VAL B  18      20.955  -0.978  -9.948  1.00 90.97           C  
ATOM   4256  HA  VAL B  18      20.876  -0.281  -9.113  1.00 90.97           H  
ATOM   4257  C   VAL B  18      22.407  -1.433 -10.061  1.00 90.97           C  
ATOM   4258  CB  VAL B  18      20.011  -2.146  -9.616  1.00 90.97           C  
ATOM   4259  HB  VAL B  18      20.180  -2.963 -10.318  1.00 90.97           H  
ATOM   4260  O   VAL B  18      22.800  -2.084 -11.032  1.00 90.97           O  
ATOM   4261  CG1 VAL B  18      20.276  -2.634  -8.187  1.00 90.97           C  
ATOM   4262 HG11 VAL B  18      19.667  -3.515  -7.984  1.00 90.97           H  
ATOM   4263 HG12 VAL B  18      20.022  -1.856  -7.467  1.00 90.97           H  
ATOM   4264 HG13 VAL B  18      21.326  -2.901  -8.060  1.00 90.97           H  
ATOM   4265  CG2 VAL B  18      18.536  -1.731  -9.684  1.00 90.97           C  
ATOM   4266 HG21 VAL B  18      18.354  -0.889  -9.016  1.00 90.97           H  
ATOM   4267 HG22 VAL B  18      17.905  -2.567  -9.382  1.00 90.97           H  
ATOM   4268 HG23 VAL B  18      18.261  -1.457 -10.702  1.00 90.97           H  
ATOM   4269  N   TYR B  19      23.210  -1.102  -9.055  1.00 92.20           N  
ATOM   4270  H   TYR B  19      22.816  -0.563  -8.297  1.00 92.20           H  
ATOM   4271  CA  TYR B  19      24.608  -1.512  -8.952  1.00 92.20           C  
ATOM   4272  HA  TYR B  19      24.890  -2.084  -9.836  1.00 92.20           H  
ATOM   4273  C   TYR B  19      24.816  -2.393  -7.731  1.00 92.20           C  
ATOM   4274  CB  TYR B  19      25.528  -0.288  -8.859  1.00 92.20           C  
ATOM   4275  HB2 TYR B  19      26.560  -0.635  -8.809  1.00 92.20           H  
ATOM   4276  HB3 TYR B  19      25.323   0.241  -7.928  1.00 92.20           H  
ATOM   4277  O   TYR B  19      24.336  -2.065  -6.651  1.00 92.20           O  
ATOM   4278  CG  TYR B  19      25.401   0.688 -10.008  1.00 92.20           C  
ATOM   4279  CD1 TYR B  19      26.176   0.507 -11.169  1.00 92.20           C  
ATOM   4280  HD1 TYR B  19      26.842  -0.340 -11.239  1.00 92.20           H  
ATOM   4281  CD2 TYR B  19      24.492   1.760  -9.922  1.00 92.20           C  
ATOM   4282  HD2 TYR B  19      23.847   1.848  -9.060  1.00 92.20           H  
ATOM   4283  CE1 TYR B  19      26.054   1.407 -12.244  1.00 92.20           C  
ATOM   4284  HE1 TYR B  19      26.640   1.253 -13.139  1.00 92.20           H  
ATOM   4285  CE2 TYR B  19      24.375   2.669 -10.989  1.00 92.20           C  
ATOM   4286  HE2 TYR B  19      23.635   3.455 -10.951  1.00 92.20           H  
ATOM   4287  OH  TYR B  19      25.060   3.394 -13.162  1.00 92.20           O  
ATOM   4288  HH  TYR B  19      25.483   3.066 -13.959  1.00 92.20           H  
ATOM   4289  CZ  TYR B  19      25.155   2.492 -12.151  1.00 92.20           C  
ATOM   4290  N   LYS B  20      25.621  -3.440  -7.853  1.00 93.59           N  
ATOM   4291  H   LYS B  20      26.025  -3.623  -8.761  1.00 93.59           H  
ATOM   4292  CA  LYS B  20      26.271  -4.030  -6.686  1.00 93.59           C  
ATOM   4293  HA  LYS B  20      25.549  -4.149  -5.878  1.00 93.59           H  
ATOM   4294  C   LYS B  20      27.372  -3.083  -6.234  1.00 93.59           C  
ATOM   4295  CB  LYS B  20      26.812  -5.397  -7.069  1.00 93.59           C  
ATOM   4296  HB2 LYS B  20      25.976  -5.996  -7.430  1.00 93.59           H  
ATOM   4297  HB3 LYS B  20      27.511  -5.251  -7.893  1.00 93.59           H  
ATOM   4298  O   LYS B  20      28.140  -2.571  -7.054  1.00 93.59           O  
ATOM   4299  CG  LYS B  20      27.510  -6.173  -5.942  1.00 93.59           C  
ATOM   4300  HG2 LYS B  20      28.356  -5.612  -5.546  1.00 93.59           H  
ATOM   4301  HG3 LYS B  20      26.804  -6.404  -5.145  1.00 93.59           H  
ATOM   4302  CD  LYS B  20      28.003  -7.451  -6.617  1.00 93.59           C  
ATOM   4303  HD2 LYS B  20      27.162  -7.915  -7.133  1.00 93.59           H  
ATOM   4304  HD3 LYS B  20      28.737  -7.155  -7.366  1.00 93.59           H  
ATOM   4305  CE  LYS B  20      28.659  -8.513  -5.750  1.00 93.59           C  
ATOM   4306  HE2 LYS B  20      27.985  -8.800  -4.943  1.00 93.59           H  
ATOM   4307  HE3 LYS B  20      29.582  -8.112  -5.332  1.00 93.59           H  
ATOM   4308  NZ  LYS B  20      28.938  -9.666  -6.646  1.00 93.59           N  
ATOM   4309  HZ1 LYS B  20      29.191  -9.337  -7.566  1.00 93.59           H  
ATOM   4310  HZ2 LYS B  20      28.092 -10.188  -6.829  1.00 93.59           H  
ATOM   4311  HZ3 LYS B  20      29.648 -10.292  -6.295  1.00 93.59           H  
ATOM   4312  N   ALA B  21      27.450  -2.838  -4.940  1.00 93.95           N  
ATOM   4313  H   ALA B  21      26.776  -3.267  -4.321  1.00 93.95           H  
ATOM   4314  CA  ALA B  21      28.464  -1.988  -4.350  1.00 93.95           C  
ATOM   4315  HA  ALA B  21      29.315  -1.926  -5.027  1.00 93.95           H  
ATOM   4316  C   ALA B  21      28.975  -2.578  -3.040  1.00 93.95           C  
ATOM   4317  CB  ALA B  21      27.894  -0.579  -4.172  1.00 93.95           C  
ATOM   4318  HB1 ALA B  21      28.665   0.092  -3.794  1.00 93.95           H  
ATOM   4319  HB2 ALA B  21      27.068  -0.606  -3.461  1.00 93.95           H  
ATOM   4320  HB3 ALA B  21      27.537  -0.208  -5.134  1.00 93.95           H  
ATOM   4321  O   ALA B  21      28.345  -3.442  -2.432  1.00 93.95           O  
ATOM   4322  N   LYS B  22      30.131  -2.087  -2.609  1.00 93.61           N  
ATOM   4323  H   LYS B  22      30.592  -1.398  -3.186  1.00 93.61           H  
ATOM   4324  CA  LYS B  22      30.737  -2.411  -1.324  1.00 93.61           C  
ATOM   4325  HA  LYS B  22      30.110  -3.132  -0.798  1.00 93.61           H  
ATOM   4326  C   LYS B  22      30.804  -1.144  -0.480  1.00 93.61           C  
ATOM   4327  CB  LYS B  22      32.105  -3.057  -1.581  1.00 93.61           C  
ATOM   4328  HB2 LYS B  22      31.988  -3.836  -2.335  1.00 93.61           H  
ATOM   4329  HB3 LYS B  22      32.799  -2.308  -1.964  1.00 93.61           H  
ATOM   4330  O   LYS B  22      31.290  -0.117  -0.961  1.00 93.61           O  
ATOM   4331  CG  LYS B  22      32.682  -3.699  -0.315  1.00 93.61           C  
ATOM   4332  HG2 LYS B  22      32.865  -2.925   0.431  1.00 93.61           H  
ATOM   4333  HG3 LYS B  22      31.957  -4.412   0.078  1.00 93.61           H  
ATOM   4334  CD  LYS B  22      33.997  -4.430  -0.616  1.00 93.61           C  
ATOM   4335  HD2 LYS B  22      34.714  -3.722  -1.030  1.00 93.61           H  
ATOM   4336  HD3 LYS B  22      33.809  -5.220  -1.343  1.00 93.61           H  
ATOM   4337  CE  LYS B  22      34.557  -5.036   0.675  1.00 93.61           C  
ATOM   4338  HE2 LYS B  22      33.804  -5.697   1.105  1.00 93.61           H  
ATOM   4339  HE3 LYS B  22      34.733  -4.225   1.382  1.00 93.61           H  
ATOM   4340  NZ  LYS B  22      35.821  -5.780   0.455  1.00 93.61           N  
ATOM   4341  HZ1 LYS B  22      36.533  -5.168   0.084  1.00 93.61           H  
ATOM   4342  HZ2 LYS B  22      36.156  -6.154   1.331  1.00 93.61           H  
ATOM   4343  HZ3 LYS B  22      35.677  -6.550  -0.182  1.00 93.61           H  
ATOM   4344  N   ASN B  23      30.315  -1.206   0.755  1.00 91.21           N  
ATOM   4345  H   ASN B  23      29.913  -2.077   1.073  1.00 91.21           H  
ATOM   4346  CA  ASN B  23      30.581  -0.168   1.743  1.00 91.21           C  
ATOM   4347  HA  ASN B  23      30.326   0.805   1.323  1.00 91.21           H  
ATOM   4348  C   ASN B  23      32.089  -0.179   2.052  1.00 91.21           C  
ATOM   4349  CB  ASN B  23      29.689  -0.403   2.975  1.00 91.21           C  
ATOM   4350  HB2 ASN B  23      28.645  -0.433   2.663  1.00 91.21           H  
ATOM   4351  HB3 ASN B  23      29.939  -1.363   3.426  1.00 91.21           H  
ATOM   4352  O   ASN B  23      32.647  -1.227   2.377  1.00 91.21           O  
ATOM   4353  CG  ASN B  23      29.861   0.681   4.029  1.00 91.21           C  
ATOM   4354  ND2 ASN B  23      28.804   1.161   4.637  1.00 91.21           N  
ATOM   4355 HD21 ASN B  23      27.876   0.801   4.466  1.00 91.21           H  
ATOM   4356 HD22 ASN B  23      28.988   1.868   5.335  1.00 91.21           H  
ATOM   4357  OD1 ASN B  23      30.959   1.122   4.311  1.00 91.21           O  
ATOM   4358  N   ARG B  24      32.755   0.965   1.892  1.00 89.85           N  
ATOM   4359  H   ARG B  24      32.221   1.793   1.667  1.00 89.85           H  
ATOM   4360  CA  ARG B  24      34.206   1.102   2.062  1.00 89.85           C  
ATOM   4361  HA  ARG B  24      34.717   0.308   1.517  1.00 89.85           H  
ATOM   4362  C   ARG B  24      34.649   0.943   3.512  1.00 89.85           C  
ATOM   4363  CB  ARG B  24      34.670   2.463   1.529  1.00 89.85           C  
ATOM   4364  HB2 ARG B  24      34.072   3.254   1.981  1.00 89.85           H  
ATOM   4365  HB3 ARG B  24      35.708   2.614   1.827  1.00 89.85           H  
ATOM   4366  O   ARG B  24      35.744   0.445   3.736  1.00 89.85           O  
ATOM   4367  CG  ARG B  24      34.590   2.557  -0.001  1.00 89.85           C  
ATOM   4368  HG2 ARG B  24      33.556   2.466  -0.332  1.00 89.85           H  
ATOM   4369  HG3 ARG B  24      35.181   1.756  -0.444  1.00 89.85           H  
ATOM   4370  CD  ARG B  24      35.155   3.909  -0.442  1.00 89.85           C  
ATOM   4371  HD2 ARG B  24      36.184   3.991  -0.093  1.00 89.85           H  
ATOM   4372  HD3 ARG B  24      34.571   4.696   0.035  1.00 89.85           H  
ATOM   4373  NE  ARG B  24      35.131   4.064  -1.909  1.00 89.85           N  
ATOM   4374  HE  ARG B  24      34.923   3.236  -2.449  1.00 89.85           H  
ATOM   4375  NH1 ARG B  24      35.708   6.287  -1.957  1.00 89.85           N  
ATOM   4376 HH11 ARG B  24      35.902   7.139  -2.463  1.00 89.85           H  
ATOM   4377 HH12 ARG B  24      35.419   6.350  -0.992  1.00 89.85           H  
ATOM   4378  NH2 ARG B  24      35.509   5.168  -3.869  1.00 89.85           N  
ATOM   4379 HH21 ARG B  24      35.762   6.025  -4.339  1.00 89.85           H  
ATOM   4380 HH22 ARG B  24      35.362   4.312  -4.384  1.00 89.85           H  
ATOM   4381  CZ  ARG B  24      35.443   5.168  -2.567  1.00 89.85           C  
ATOM   4382  N   GLU B  25      33.811   1.335   4.465  1.00 89.97           N  
ATOM   4383  H   GLU B  25      32.898   1.680   4.205  1.00 89.97           H  
ATOM   4384  CA  GLU B  25      34.118   1.265   5.894  1.00 89.97           C  
ATOM   4385  HA  GLU B  25      35.176   1.470   6.058  1.00 89.97           H  
ATOM   4386  C   GLU B  25      33.837  -0.131   6.455  1.00 89.97           C  
ATOM   4387  CB  GLU B  25      33.302   2.319   6.654  1.00 89.97           C  
ATOM   4388  HB2 GLU B  25      33.496   2.202   7.720  1.00 89.97           H  
ATOM   4389  HB3 GLU B  25      32.242   2.145   6.473  1.00 89.97           H  
ATOM   4390  O   GLU B  25      34.695  -0.730   7.093  1.00 89.97           O  
ATOM   4391  CG  GLU B  25      33.668   3.753   6.241  1.00 89.97           C  
ATOM   4392  HG2 GLU B  25      34.733   3.904   6.416  1.00 89.97           H  
ATOM   4393  HG3 GLU B  25      33.482   3.878   5.174  1.00 89.97           H  
ATOM   4394  CD  GLU B  25      32.865   4.817   7.004  1.00 89.97           C  
ATOM   4395  OE1 GLU B  25      33.260   5.997   6.888  1.00 89.97           O  
ATOM   4396  OE2 GLU B  25      31.852   4.448   7.642  1.00 89.97           O  
ATOM   4397  N   THR B  26      32.653  -0.689   6.183  1.00 89.69           N  
ATOM   4398  H   THR B  26      31.976  -0.138   5.675  1.00 89.69           H  
ATOM   4399  CA  THR B  26      32.229  -1.972   6.778  1.00 89.69           C  
ATOM   4400  HA  THR B  26      32.763  -2.113   7.718  1.00 89.69           H  
ATOM   4401  C   THR B  26      32.555  -3.190   5.915  1.00 89.69           C  
ATOM   4402  CB  THR B  26      30.732  -1.971   7.111  1.00 89.69           C  
ATOM   4403  HB  THR B  26      30.494  -2.889   7.649  1.00 89.69           H  
ATOM   4404  O   THR B  26      32.429  -4.328   6.361  1.00 89.69           O  
ATOM   4405  CG2 THR B  26      30.320  -0.784   7.980  1.00 89.69           C  
ATOM   4406 HG21 THR B  26      29.283  -0.898   8.295  1.00 89.69           H  
ATOM   4407 HG22 THR B  26      30.951  -0.745   8.868  1.00 89.69           H  
ATOM   4408 HG23 THR B  26      30.426   0.153   7.433  1.00 89.69           H  
ATOM   4409  OG1 THR B  26      29.950  -1.924   5.937  1.00 89.69           O  
ATOM   4410  HG1 THR B  26      29.041  -1.837   6.234  1.00 89.69           H  
ATOM   4411  N   GLY B  27      32.911  -2.986   4.646  1.00 90.68           N  
ATOM   4412  H   GLY B  27      33.001  -2.032   4.328  1.00 90.68           H  
ATOM   4413  CA  GLY B  27      33.112  -4.057   3.671  1.00 90.68           C  
ATOM   4414  HA2 GLY B  27      33.781  -4.803   4.099  1.00 90.68           H  
ATOM   4415  HA3 GLY B  27      33.582  -3.611   2.794  1.00 90.68           H  
ATOM   4416  C   GLY B  27      31.829  -4.765   3.216  1.00 90.68           C  
ATOM   4417  O   GLY B  27      31.905  -5.662   2.375  1.00 90.68           O  
ATOM   4418  N   GLN B  28      30.664  -4.366   3.730  1.00 91.98           N  
ATOM   4419  H   GLN B  28      30.683  -3.633   4.424  1.00 91.98           H  
ATOM   4420  CA  GLN B  28      29.378  -4.985   3.427  1.00 91.98           C  
ATOM   4421  HA  GLN B  28      29.452  -6.048   3.655  1.00 91.98           H  
ATOM   4422  C   GLN B  28      29.009  -4.822   1.945  1.00 91.98           C  
ATOM   4423  CB  GLN B  28      28.315  -4.363   4.342  1.00 91.98           C  
ATOM   4424  HB2 GLN B  28      28.642  -4.453   5.378  1.00 91.98           H  
ATOM   4425  HB3 GLN B  28      28.218  -3.305   4.100  1.00 91.98           H  
ATOM   4426  O   GLN B  28      29.082  -3.720   1.394  1.00 91.98           O  
ATOM   4427  CG  GLN B  28      26.941  -5.034   4.206  1.00 91.98           C  
ATOM   4428  HG2 GLN B  28      26.612  -4.988   3.168  1.00 91.98           H  
ATOM   4429  HG3 GLN B  28      27.016  -6.081   4.502  1.00 91.98           H  
ATOM   4430  CD  GLN B  28      25.865  -4.359   5.048  1.00 91.98           C  
ATOM   4431  NE2 GLN B  28      24.648  -4.852   5.009  1.00 91.98           N  
ATOM   4432 HE21 GLN B  28      23.963  -4.320   5.527  1.00 91.98           H  
ATOM   4433 HE22 GLN B  28      24.438  -5.628   4.397  1.00 91.98           H  
ATOM   4434  OE1 GLN B  28      26.073  -3.372   5.732  1.00 91.98           O  
ATOM   4435  N   LEU B  29      28.562  -5.911   1.312  1.00 94.00           N  
ATOM   4436  H   LEU B  29      28.513  -6.780   1.823  1.00 94.00           H  
ATOM   4437  CA  LEU B  29      27.952  -5.861  -0.017  1.00 94.00           C  
ATOM   4438  HA  LEU B  29      28.509  -5.149  -0.626  1.00 94.00           H  
ATOM   4439  C   LEU B  29      26.512  -5.346   0.072  1.00 94.00           C  
ATOM   4440  CB  LEU B  29      28.004  -7.238  -0.700  1.00 94.00           C  
ATOM   4441  HB2 LEU B  29      27.379  -7.202  -1.593  1.00 94.00           H  
ATOM   4442  HB3 LEU B  29      27.569  -7.976  -0.026  1.00 94.00           H  
ATOM   4443  O   LEU B  29      25.721  -5.806   0.896  1.00 94.00           O  
ATOM   4444  CG  LEU B  29      29.412  -7.698  -1.117  1.00 94.00           C  
ATOM   4445  HG  LEU B  29      30.068  -7.715  -0.246  1.00 94.00           H  
ATOM   4446  CD1 LEU B  29      29.327  -9.114  -1.689  1.00 94.00           C  
ATOM   4447 HD11 LEU B  29      28.668  -9.133  -2.557  1.00 94.00           H  
ATOM   4448 HD12 LEU B  29      30.320  -9.463  -1.971  1.00 94.00           H  
ATOM   4449 HD13 LEU B  29      28.930  -9.789  -0.930  1.00 94.00           H  
ATOM   4450  CD2 LEU B  29      30.030  -6.792  -2.189  1.00 94.00           C  
ATOM   4451 HD21 LEU B  29      30.974  -7.215  -2.530  1.00 94.00           H  
ATOM   4452 HD22 LEU B  29      29.346  -6.690  -3.032  1.00 94.00           H  
ATOM   4453 HD23 LEU B  29      30.230  -5.805  -1.771  1.00 94.00           H  
ATOM   4454  N   VAL B  30      26.181  -4.404  -0.804  1.00 95.31           N  
ATOM   4455  H   VAL B  30      26.887  -4.098  -1.458  1.00 95.31           H  
ATOM   4456  CA  VAL B  30      24.865  -3.762  -0.905  1.00 95.31           C  
ATOM   4457  HA  VAL B  30      24.121  -4.388  -0.411  1.00 95.31           H  
ATOM   4458  C   VAL B  30      24.447  -3.639  -2.370  1.00 95.31           C  
ATOM   4459  CB  VAL B  30      24.848  -2.386  -0.206  1.00 95.31           C  
ATOM   4460  HB  VAL B  30      23.849  -1.963  -0.309  1.00 95.31           H  
ATOM   4461  O   VAL B  30      25.291  -3.646  -3.270  1.00 95.31           O  
ATOM   4462  CG1 VAL B  30      25.150  -2.504   1.294  1.00 95.31           C  
ATOM   4463 HG11 VAL B  30      26.184  -2.806   1.456  1.00 95.31           H  
ATOM   4464 HG12 VAL B  30      24.977  -1.545   1.781  1.00 95.31           H  
ATOM   4465 HG13 VAL B  30      24.487  -3.247   1.739  1.00 95.31           H  
ATOM   4466  CG2 VAL B  30      25.830  -1.383  -0.823  1.00 95.31           C  
ATOM   4467 HG21 VAL B  30      26.855  -1.740  -0.724  1.00 95.31           H  
ATOM   4468 HG22 VAL B  30      25.729  -0.424  -0.316  1.00 95.31           H  
ATOM   4469 HG23 VAL B  30      25.588  -1.237  -1.876  1.00 95.31           H  
ATOM   4470  N   ALA B  31      23.148  -3.497  -2.617  1.00 94.59           N  
ATOM   4471  H   ALA B  31      22.508  -3.496  -1.836  1.00 94.59           H  
ATOM   4472  CA  ALA B  31      22.618  -3.104  -3.919  1.00 94.59           C  
ATOM   4473  HA  ALA B  31      23.393  -3.216  -4.676  1.00 94.59           H  
ATOM   4474  C   ALA B  31      22.206  -1.622  -3.884  1.00 94.59           C  
ATOM   4475  CB  ALA B  31      21.480  -4.052  -4.311  1.00 94.59           C  
ATOM   4476  HB1 ALA B  31      21.869  -5.063  -4.436  1.00 94.59           H  
ATOM   4477  HB2 ALA B  31      21.031  -3.726  -5.249  1.00 94.59           H  
ATOM   4478  HB3 ALA B  31      20.716  -4.070  -3.534  1.00 94.59           H  
ATOM   4479  O   ALA B  31      21.485  -1.191  -2.993  1.00 94.59           O  
ATOM   4480  N   LEU B  32      22.676  -0.827  -4.845  1.00 93.67           N  
ATOM   4481  H   LEU B  32      23.268  -1.253  -5.543  1.00 93.67           H  
ATOM   4482  CA  LEU B  32      22.387   0.600  -4.978  1.00 93.67           C  
ATOM   4483  HA  LEU B  32      21.896   0.966  -4.076  1.00 93.67           H  
ATOM   4484  C   LEU B  32      21.450   0.841  -6.160  1.00 93.67           C  
ATOM   4485  CB  LEU B  32      23.694   1.391  -5.180  1.00 93.67           C  
ATOM   4486  HB2 LEU B  32      23.429   2.432  -5.364  1.00 93.67           H  
ATOM   4487  HB3 LEU B  32      24.192   1.010  -6.071  1.00 93.67           H  
ATOM   4488  O   LEU B  32      21.903   0.793  -7.305  1.00 93.67           O  
ATOM   4489  CG  LEU B  32      24.696   1.346  -4.022  1.00 93.67           C  
ATOM   4490  HG  LEU B  32      25.013   0.317  -3.854  1.00 93.67           H  
ATOM   4491  CD1 LEU B  32      25.910   2.192  -4.408  1.00 93.67           C  
ATOM   4492 HD11 LEU B  32      26.650   2.118  -3.611  1.00 93.67           H  
ATOM   4493 HD12 LEU B  32      26.344   1.820  -5.336  1.00 93.67           H  
ATOM   4494 HD13 LEU B  32      25.619   3.236  -4.527  1.00 93.67           H  
ATOM   4495  CD2 LEU B  32      24.123   1.915  -2.731  1.00 93.67           C  
ATOM   4496 HD21 LEU B  32      24.889   1.931  -1.956  1.00 93.67           H  
ATOM   4497 HD22 LEU B  32      23.750   2.926  -2.894  1.00 93.67           H  
ATOM   4498 HD23 LEU B  32      23.307   1.280  -2.387  1.00 93.67           H  
ATOM   4499  N   LYS B  33      20.178   1.162  -5.901  1.00 92.31           N  
ATOM   4500  H   LYS B  33      19.897   1.207  -4.932  1.00 92.31           H  
ATOM   4501  CA  LYS B  33      19.235   1.646  -6.925  1.00 92.31           C  
ATOM   4502  HA  LYS B  33      19.466   1.173  -7.879  1.00 92.31           H  
ATOM   4503  C   LYS B  33      19.422   3.153  -7.071  1.00 92.31           C  
ATOM   4504  CB  LYS B  33      17.794   1.255  -6.541  1.00 92.31           C  
ATOM   4505  HB2 LYS B  33      17.493   1.840  -5.672  1.00 92.31           H  
ATOM   4506  HB3 LYS B  33      17.798   0.203  -6.256  1.00 92.31           H  
ATOM   4507  O   LYS B  33      19.149   3.909  -6.143  1.00 92.31           O  
ATOM   4508  CG  LYS B  33      16.726   1.445  -7.642  1.00 92.31           C  
ATOM   4509  HG2 LYS B  33      17.003   0.854  -8.515  1.00 92.31           H  
ATOM   4510  HG3 LYS B  33      16.671   2.494  -7.933  1.00 92.31           H  
ATOM   4511  CD  LYS B  33      15.340   0.979  -7.132  1.00 92.31           C  
ATOM   4512  HD2 LYS B  33      15.469   0.059  -6.561  1.00 92.31           H  
ATOM   4513  HD3 LYS B  33      14.942   1.734  -6.454  1.00 92.31           H  
ATOM   4514  CE  LYS B  33      14.287   0.695  -8.222  1.00 92.31           C  
ATOM   4515  HE2 LYS B  33      14.698  -0.038  -8.916  1.00 92.31           H  
ATOM   4516  HE3 LYS B  33      14.066   1.610  -8.771  1.00 92.31           H  
ATOM   4517  NZ  LYS B  33      13.029   0.141  -7.632  1.00 92.31           N  
ATOM   4518  HZ1 LYS B  33      12.428  -0.380  -8.255  1.00 92.31           H  
ATOM   4519  HZ2 LYS B  33      13.191  -0.493  -6.864  1.00 92.31           H  
ATOM   4520  HZ3 LYS B  33      12.487   0.840  -7.144  1.00 92.31           H  
ATOM   4521  N   LYS B  34      19.946   3.591  -8.215  1.00 91.64           N  
ATOM   4522  H   LYS B  34      20.149   2.900  -8.923  1.00 91.64           H  
ATOM   4523  CA  LYS B  34      20.155   5.005  -8.540  1.00 91.64           C  
ATOM   4524  HA  LYS B  34      20.242   5.586  -7.621  1.00 91.64           H  
ATOM   4525  C   LYS B  34      18.962   5.534  -9.322  1.00 91.64           C  
ATOM   4526  CB  LYS B  34      21.444   5.155  -9.354  1.00 91.64           C  
ATOM   4527  HB2 LYS B  34      21.373   4.526 -10.241  1.00 91.64           H  
ATOM   4528  HB3 LYS B  34      22.285   4.802  -8.757  1.00 91.64           H  
ATOM   4529  O   LYS B  34      18.764   5.108 -10.456  1.00 91.64           O  
ATOM   4530  CG  LYS B  34      21.669   6.612  -9.790  1.00 91.64           C  
ATOM   4531  HG2 LYS B  34      21.787   7.255  -8.917  1.00 91.64           H  
ATOM   4532  HG3 LYS B  34      20.806   6.967 -10.353  1.00 91.64           H  
ATOM   4533  CD  LYS B  34      22.885   6.719 -10.709  1.00 91.64           C  
ATOM   4534  HD2 LYS B  34      22.742   6.033 -11.544  1.00 91.64           H  
ATOM   4535  HD3 LYS B  34      23.793   6.451 -10.168  1.00 91.64           H  
ATOM   4536  CE  LYS B  34      22.972   8.154 -11.228  1.00 91.64           C  
ATOM   4537  HE2 LYS B  34      21.961   8.485 -11.466  1.00 91.64           H  
ATOM   4538  HE3 LYS B  34      23.347   8.788 -10.425  1.00 91.64           H  
ATOM   4539  NZ  LYS B  34      23.819   8.238 -12.444  1.00 91.64           N  
ATOM   4540  HZ1 LYS B  34      24.779   7.984 -12.258  1.00 91.64           H  
ATOM   4541  HZ2 LYS B  34      23.458   7.599 -13.138  1.00 91.64           H  
ATOM   4542  HZ3 LYS B  34      23.771   9.158 -12.858  1.00 91.64           H  
ATOM   4543  N   ILE B  35      18.294   6.537  -8.774  1.00 88.69           N  
ATOM   4544  H   ILE B  35      18.548   6.821  -7.839  1.00 88.69           H  
ATOM   4545  CA  ILE B  35      17.190   7.268  -9.394  1.00 88.69           C  
ATOM   4546  HA  ILE B  35      16.897   6.767 -10.317  1.00 88.69           H  
ATOM   4547  C   ILE B  35      17.687   8.674  -9.751  1.00 88.69           C  
ATOM   4548  CB  ILE B  35      15.964   7.257  -8.456  1.00 88.69           C  
ATOM   4549  HB  ILE B  35      16.246   7.752  -7.527  1.00 88.69           H  
ATOM   4550  O   ILE B  35      18.405   9.316  -8.977  1.00 88.69           O  
ATOM   4551  CG1 ILE B  35      15.564   5.799  -8.107  1.00 88.69           C  
ATOM   4552 HG12 ILE B  35      15.256   5.278  -9.014  1.00 88.69           H  
ATOM   4553 HG13 ILE B  35      16.421   5.269  -7.691  1.00 88.69           H  
ATOM   4554  CG2 ILE B  35      14.789   8.033  -9.076  1.00 88.69           C  
ATOM   4555 HG21 ILE B  35      15.063   9.067  -9.285  1.00 88.69           H  
ATOM   4556 HG22 ILE B  35      13.949   8.061  -8.381  1.00 88.69           H  
ATOM   4557 HG23 ILE B  35      14.463   7.555 -10.000  1.00 88.69           H  
ATOM   4558  CD1 ILE B  35      14.451   5.674  -7.066  1.00 88.69           C  
ATOM   4559 HD11 ILE B  35      13.504   5.990  -7.504  1.00 88.69           H  
ATOM   4560 HD12 ILE B  35      14.684   6.276  -6.188  1.00 88.69           H  
ATOM   4561 HD13 ILE B  35      14.355   4.631  -6.765  1.00 88.69           H  
ATOM   4562  N   ARG B  36      17.373   9.129 -10.964  1.00 86.35           N  
ATOM   4563  H   ARG B  36      16.678   8.610 -11.481  1.00 86.35           H  
ATOM   4564  CA  ARG B  36      17.677  10.486 -11.438  1.00 86.35           C  
ATOM   4565  HA  ARG B  36      18.516  10.917 -10.891  1.00 86.35           H  
ATOM   4566  C   ARG B  36      16.478  11.382 -11.164  1.00 86.35           C  
ATOM   4567  CB  ARG B  36      18.000  10.461 -12.938  1.00 86.35           C  
ATOM   4568  HB2 ARG B  36      17.325   9.776 -13.451  1.00 86.35           H  
ATOM   4569  HB3 ARG B  36      17.825  11.455 -13.351  1.00 86.35           H  
ATOM   4570  O   ARG B  36      15.375  11.016 -11.540  1.00 86.35           O  
ATOM   4571  CG  ARG B  36      19.458  10.065 -13.192  1.00 86.35           C  
ATOM   4572  HG2 ARG B  36      20.098  10.706 -12.587  1.00 86.35           H  
ATOM   4573  HG3 ARG B  36      19.621   9.026 -12.903  1.00 86.35           H  
ATOM   4574  CD  ARG B  36      19.837  10.275 -14.662  1.00 86.35           C  
ATOM   4575  HD2 ARG B  36      19.505  11.268 -14.966  1.00 86.35           H  
ATOM   4576  HD3 ARG B  36      20.923  10.243 -14.747  1.00 86.35           H  
ATOM   4577  NE  ARG B  36      19.249   9.254 -15.553  1.00 86.35           N  
ATOM   4578  HE  ARG B  36      18.487   8.705 -15.183  1.00 86.35           H  
ATOM   4579  NH1 ARG B  36      20.293   9.941 -17.478  1.00 86.35           N  
ATOM   4580 HH11 ARG B  36      20.546  10.801 -17.013  1.00 86.35           H  
ATOM   4581 HH12 ARG B  36      20.358   9.895 -18.485  1.00 86.35           H  
ATOM   4582  NH2 ARG B  36      18.884   8.211 -17.551  1.00 86.35           N  
ATOM   4583 HH21 ARG B  36      18.158   7.643 -17.137  1.00 86.35           H  
ATOM   4584 HH22 ARG B  36      19.000   8.167 -18.553  1.00 86.35           H  
ATOM   4585  CZ  ARG B  36      19.480   9.135 -16.851  1.00 86.35           C  
ATOM   4586  N   LEU B  37      16.708  12.518 -10.512  1.00 85.38           N  
ATOM   4587  H   LEU B  37      17.661  12.765 -10.284  1.00 85.38           H  
ATOM   4588  CA  LEU B  37      15.663  13.497 -10.195  1.00 85.38           C  
ATOM   4589  HA  LEU B  37      14.680  13.028 -10.242  1.00 85.38           H  
ATOM   4590  C   LEU B  37      15.635  14.653 -11.202  1.00 85.38           C  
ATOM   4591  CB  LEU B  37      15.883  14.037  -8.771  1.00 85.38           C  
ATOM   4592  HB2 LEU B  37      16.818  14.597  -8.750  1.00 85.38           H  
ATOM   4593  HB3 LEU B  37      15.078  14.738  -8.552  1.00 85.38           H  
ATOM   4594  O   LEU B  37      14.632  15.334 -11.333  1.00 85.38           O  
ATOM   4595  CG  LEU B  37      15.919  12.975  -7.659  1.00 85.38           C  
ATOM   4596  HG  LEU B  37      16.745  12.285  -7.830  1.00 85.38           H  
ATOM   4597  CD1 LEU B  37      16.152  13.669  -6.324  1.00 85.38           C  
ATOM   4598 HD11 LEU B  37      17.116  14.177  -6.318  1.00 85.38           H  
ATOM   4599 HD12 LEU B  37      15.368  14.403  -6.136  1.00 85.38           H  
ATOM   4600 HD13 LEU B  37      16.133  12.936  -5.518  1.00 85.38           H  
ATOM   4601  CD2 LEU B  37      14.619  12.176  -7.565  1.00 85.38           C  
ATOM   4602 HD21 LEU B  37      13.783  12.864  -7.441  1.00 85.38           H  
ATOM   4603 HD22 LEU B  37      14.468  11.597  -8.475  1.00 85.38           H  
ATOM   4604 HD23 LEU B  37      14.655  11.494  -6.715  1.00 85.38           H  
ATOM   4605  N   ASP B  38      16.729  14.866 -11.934  1.00 78.44           N  
ATOM   4606  H   ASP B  38      17.492  14.207 -11.870  1.00 78.44           H  
ATOM   4607  CA  ASP B  38      16.888  15.919 -12.942  1.00 78.44           C  
ATOM   4608  HA  ASP B  38      16.536  16.857 -12.513  1.00 78.44           H  
ATOM   4609  C   ASP B  38      16.052  15.705 -14.215  1.00 78.44           C  
ATOM   4610  CB  ASP B  38      18.391  16.078 -13.264  1.00 78.44           C  
ATOM   4611  HB2 ASP B  38      18.504  16.843 -14.032  1.00 78.44           H  
ATOM   4612  HB3 ASP B  38      18.884  16.457 -12.368  1.00 78.44           H  
ATOM   4613  O   ASP B  38      15.943  16.610 -15.036  1.00 78.44           O  
ATOM   4614  CG  ASP B  38      19.150  14.806 -13.709  1.00 78.44           C  
ATOM   4615  OD1 ASP B  38      18.848  13.688 -13.224  1.00 78.44           O  
ATOM   4616  OD2 ASP B  38      20.168  14.945 -14.426  1.00 78.44           O  
ATOM   4617  N   LEU B  39      15.468  14.517 -14.382  1.00 72.62           N  
ATOM   4618  H   LEU B  39      15.559  13.848 -13.631  1.00 72.62           H  
ATOM   4619  CA  LEU B  39      14.593  14.170 -15.506  1.00 72.62           C  
ATOM   4620  HA  LEU B  39      14.763  14.867 -16.327  1.00 72.62           H  
ATOM   4621  C   LEU B  39      13.101  14.296 -15.169  1.00 72.62           C  
ATOM   4622  CB  LEU B  39      14.937  12.746 -15.976  1.00 72.62           C  
ATOM   4623  HB2 LEU B  39      14.224  12.449 -16.745  1.00 72.62           H  
ATOM   4624  HB3 LEU B  39      14.811  12.068 -15.131  1.00 72.62           H  
ATOM   4625  O   LEU B  39      12.263  14.053 -16.033  1.00 72.62           O  
ATOM   4626  CG  LEU B  39      16.357  12.594 -16.544  1.00 72.62           C  
ATOM   4627  HG  LEU B  39      17.095  12.927 -15.814  1.00 72.62           H  
ATOM   4628  CD1 LEU B  39      16.624  11.118 -16.838  1.00 72.62           C  
ATOM   4629 HD11 LEU B  39      17.609  11.020 -17.293  1.00 72.62           H  
ATOM   4630 HD12 LEU B  39      15.867  10.746 -17.528  1.00 72.62           H  
ATOM   4631 HD13 LEU B  39      16.567  10.553 -15.907  1.00 72.62           H  
ATOM   4632  CD2 LEU B  39      16.558  13.372 -17.847  1.00 72.62           C  
ATOM   4633 HD21 LEU B  39      15.801  13.086 -18.576  1.00 72.62           H  
ATOM   4634 HD22 LEU B  39      16.469  14.441 -17.651  1.00 72.62           H  
ATOM   4635 HD23 LEU B  39      17.553  13.187 -18.252  1.00 72.62           H  
ATOM   4636  N   GLU B  40      12.766  14.645 -13.929  1.00 79.21           N  
ATOM   4637  H   GLU B  40      13.484  14.938 -13.282  1.00 79.21           H  
ATOM   4638  CA  GLU B  40      11.400  14.609 -13.418  1.00 79.21           C  
ATOM   4639  HA  GLU B  40      10.752  14.069 -14.109  1.00 79.21           H  
ATOM   4640  C   GLU B  40      10.852  16.025 -13.256  1.00 79.21           C  
ATOM   4641  CB  GLU B  40      11.379  13.850 -12.092  1.00 79.21           C  
ATOM   4642  HB2 GLU B  40      12.125  14.289 -11.429  1.00 79.21           H  
ATOM   4643  HB3 GLU B  40      10.401  13.967 -11.624  1.00 79.21           H  
ATOM   4644  O   GLU B  40      11.336  16.822 -12.453  1.00 79.21           O  
ATOM   4645  CG  GLU B  40      11.699  12.358 -12.262  1.00 79.21           C  
ATOM   4646  HG2 GLU B  40      12.578  12.235 -12.895  1.00 79.21           H  
ATOM   4647  HG3 GLU B  40      11.982  11.986 -11.277  1.00 79.21           H  
ATOM   4648  CD  GLU B  40      10.535  11.518 -12.826  1.00 79.21           C  
ATOM   4649  OE1 GLU B  40      10.774  10.312 -13.075  1.00 79.21           O  
ATOM   4650  OE2 GLU B  40       9.410  12.053 -12.964  1.00 79.21           O  
ATOM   4651  N   MET B  41       9.802  16.337 -14.014  1.00 87.49           N  
ATOM   4652  H   MET B  41       9.466  15.643 -14.667  1.00 87.49           H  
ATOM   4653  CA  MET B  41       9.168  17.662 -14.007  1.00 87.49           C  
ATOM   4654  HA  MET B  41       9.941  18.430 -14.037  1.00 87.49           H  
ATOM   4655  C   MET B  41       8.326  17.918 -12.751  1.00 87.49           C  
ATOM   4656  CB  MET B  41       8.279  17.794 -15.250  1.00 87.49           C  
ATOM   4657  HB2 MET B  41       7.723  18.730 -15.197  1.00 87.49           H  
ATOM   4658  HB3 MET B  41       7.555  16.980 -15.259  1.00 87.49           H  
ATOM   4659  O   MET B  41       8.018  19.063 -12.423  1.00 87.49           O  
ATOM   4660  CG  MET B  41       9.080  17.763 -16.557  1.00 87.49           C  
ATOM   4661  HG2 MET B  41       9.661  16.841 -16.599  1.00 87.49           H  
ATOM   4662  HG3 MET B  41       8.373  17.735 -17.386  1.00 87.49           H  
ATOM   4663  SD  MET B  41      10.209  19.159 -16.832  1.00 87.49           S  
ATOM   4664  CE  MET B  41       9.034  20.538 -16.843  1.00 87.49           C  
ATOM   4665  HE1 MET B  41       8.822  20.843 -15.818  1.00 87.49           H  
ATOM   4666  HE2 MET B  41       9.469  21.378 -17.384  1.00 87.49           H  
ATOM   4667  HE3 MET B  41       8.109  20.234 -17.333  1.00 87.49           H  
ATOM   4668  N   GLU B  42       7.936  16.850 -12.057  1.00 93.25           N  
ATOM   4669  H   GLU B  42       8.237  15.943 -12.384  1.00 93.25           H  
ATOM   4670  CA  GLU B  42       7.066  16.902 -10.883  1.00 93.25           C  
ATOM   4671  HA  GLU B  42       6.690  17.918 -10.760  1.00 93.25           H  
ATOM   4672  C   GLU B  42       7.828  16.618  -9.582  1.00 93.25           C  
ATOM   4673  CB  GLU B  42       5.844  15.983 -11.092  1.00 93.25           C  
ATOM   4674  HB2 GLU B  42       5.222  16.000 -10.197  1.00 93.25           H  
ATOM   4675  HB3 GLU B  42       6.189  14.960 -11.238  1.00 93.25           H  
ATOM   4676  O   GLU B  42       7.203  16.320  -8.570  1.00 93.25           O  
ATOM   4677  CG  GLU B  42       4.967  16.391 -12.294  1.00 93.25           C  
ATOM   4678  HG2 GLU B  42       4.104  15.726 -12.331  1.00 93.25           H  
ATOM   4679  HG3 GLU B  42       5.534  16.244 -13.213  1.00 93.25           H  
ATOM   4680  CD  GLU B  42       4.477  17.846 -12.213  1.00 93.25           C  
ATOM   4681  OE1 GLU B  42       4.451  18.551 -13.248  1.00 93.25           O  
ATOM   4682  OE2 GLU B  42       4.173  18.315 -11.094  1.00 93.25           O  
ATOM   4683  N   GLY B  43       9.164  16.698  -9.578  1.00 93.07           N  
ATOM   4684  H   GLY B  43       9.631  16.914 -10.447  1.00 93.07           H  
ATOM   4685  CA  GLY B  43       9.995  16.479  -8.390  1.00 93.07           C  
ATOM   4686  HA2 GLY B  43       9.477  16.851  -7.506  1.00 93.07           H  
ATOM   4687  HA3 GLY B  43      10.920  17.045  -8.500  1.00 93.07           H  
ATOM   4688  C   GLY B  43      10.368  15.011  -8.177  1.00 93.07           C  
ATOM   4689  O   GLY B  43      10.806  14.331  -9.098  1.00 93.07           O  
ATOM   4690  N   VAL B  44      10.251  14.497  -6.953  1.00 94.00           N  
ATOM   4691  H   VAL B  44       9.861  15.073  -6.221  1.00 94.00           H  
ATOM   4692  CA  VAL B  44      10.629  13.102  -6.667  1.00 94.00           C  
ATOM   4693  HA  VAL B  44      11.593  12.931  -7.146  1.00 94.00           H  
ATOM   4694  C   VAL B  44       9.598  12.132  -7.271  1.00 94.00           C  
ATOM   4695  CB  VAL B  44      10.834  12.864  -5.161  1.00 94.00           C  
ATOM   4696  HB  VAL B  44       9.896  13.036  -4.634  1.00 94.00           H  
ATOM   4697  O   VAL B  44       8.399  12.314  -7.032  1.00 94.00           O  
ATOM   4698  CG1 VAL B  44      11.308  11.431  -4.881  1.00 94.00           C  
ATOM   4699 HG11 VAL B  44      10.580  10.708  -5.249  1.00 94.00           H  
ATOM   4700 HG12 VAL B  44      11.400  11.297  -3.803  1.00 94.00           H  
ATOM   4701 HG13 VAL B  44      12.273  11.252  -5.355  1.00 94.00           H  
ATOM   4702  CG2 VAL B  44      11.897  13.816  -4.593  1.00 94.00           C  
ATOM   4703 HG21 VAL B  44      12.087  13.583  -3.545  1.00 94.00           H  
ATOM   4704 HG22 VAL B  44      11.539  14.844  -4.645  1.00 94.00           H  
ATOM   4705 HG23 VAL B  44      12.828  13.729  -5.154  1.00 94.00           H  
ATOM   4706  N   PRO B  45      10.008  11.081  -8.013  1.00 92.49           N  
ATOM   4707  CA  PRO B  45       9.074  10.112  -8.584  1.00 92.49           C  
ATOM   4708  HA  PRO B  45       8.482  10.616  -9.349  1.00 92.49           H  
ATOM   4709  C   PRO B  45       8.158   9.488  -7.532  1.00 92.49           C  
ATOM   4710  CB  PRO B  45       9.925   9.024  -9.244  1.00 92.49           C  
ATOM   4711  HB2 PRO B  45      10.139   8.220  -8.541  1.00 92.49           H  
ATOM   4712  HB3 PRO B  45       9.449   8.628 -10.141  1.00 92.49           H  
ATOM   4713  O   PRO B  45       8.623   9.023  -6.488  1.00 92.49           O  
ATOM   4714  CG  PRO B  45      11.220   9.748  -9.573  1.00 92.49           C  
ATOM   4715  HG2 PRO B  45      11.091  10.230 -10.543  1.00 92.49           H  
ATOM   4716  HG3 PRO B  45      12.072   9.068  -9.601  1.00 92.49           H  
ATOM   4717  CD  PRO B  45      11.361  10.801  -8.475  1.00 92.49           C  
ATOM   4718  HD2 PRO B  45      11.952  10.398  -7.652  1.00 92.49           H  
ATOM   4719  HD3 PRO B  45      11.833  11.693  -8.885  1.00 92.49           H  
ATOM   4720  N   SER B  46       6.862   9.389  -7.833  1.00 92.37           N  
ATOM   4721  H   SER B  46       6.543   9.776  -8.709  1.00 92.37           H  
ATOM   4722  CA  SER B  46       5.886   8.768  -6.923  1.00 92.37           C  
ATOM   4723  HA  SER B  46       5.891   9.326  -5.987  1.00 92.37           H  
ATOM   4724  C   SER B  46       6.240   7.315  -6.580  1.00 92.37           C  
ATOM   4725  CB  SER B  46       4.474   8.846  -7.513  1.00 92.37           C  
ATOM   4726  HB2 SER B  46       4.189   9.892  -7.626  1.00 92.37           H  
ATOM   4727  HB3 SER B  46       3.776   8.370  -6.825  1.00 92.37           H  
ATOM   4728  O   SER B  46       6.061   6.894  -5.439  1.00 92.37           O  
ATOM   4729  OG  SER B  46       4.403   8.201  -8.774  1.00 92.37           O  
ATOM   4730  HG  SER B  46       4.253   8.858  -9.458  1.00 92.37           H  
ATOM   4731  N   THR B  47       6.809   6.564  -7.527  1.00 91.15           N  
ATOM   4732  H   THR B  47       6.946   6.965  -8.443  1.00 91.15           H  
ATOM   4733  CA  THR B  47       7.299   5.192  -7.310  1.00 91.15           C  
ATOM   4734  HA  THR B  47       6.492   4.580  -6.909  1.00 91.15           H  
ATOM   4735  C   THR B  47       8.437   5.131  -6.298  1.00 91.15           C  
ATOM   4736  CB  THR B  47       7.764   4.562  -8.629  1.00 91.15           C  
ATOM   4737  HB  THR B  47       8.217   3.592  -8.424  1.00 91.15           H  
ATOM   4738  O   THR B  47       8.438   4.244  -5.451  1.00 91.15           O  
ATOM   4739  CG2 THR B  47       6.576   4.372  -9.571  1.00 91.15           C  
ATOM   4740 HG21 THR B  47       5.703   4.039  -9.010  1.00 91.15           H  
ATOM   4741 HG22 THR B  47       6.338   5.301 -10.088  1.00 91.15           H  
ATOM   4742 HG23 THR B  47       6.813   3.589 -10.291  1.00 91.15           H  
ATOM   4743  OG1 THR B  47       8.700   5.409  -9.264  1.00 91.15           O  
ATOM   4744  HG1 THR B  47       8.953   4.999 -10.094  1.00 91.15           H  
ATOM   4745  N   ALA B  48       9.352   6.104  -6.314  1.00 93.15           N  
ATOM   4746  H   ALA B  48       9.265   6.832  -7.008  1.00 93.15           H  
ATOM   4747  CA  ALA B  48      10.433   6.196  -5.338  1.00 93.15           C  
ATOM   4748  HA  ALA B  48      10.943   5.234  -5.293  1.00 93.15           H  
ATOM   4749  C   ALA B  48       9.889   6.504  -3.936  1.00 93.15           C  
ATOM   4750  CB  ALA B  48      11.433   7.263  -5.798  1.00 93.15           C  
ATOM   4751  HB1 ALA B  48      12.323   7.218  -5.171  1.00 93.15           H  
ATOM   4752  HB2 ALA B  48      10.994   8.257  -5.716  1.00 93.15           H  
ATOM   4753  HB3 ALA B  48      11.708   7.090  -6.839  1.00 93.15           H  
ATOM   4754  O   ALA B  48      10.250   5.827  -2.976  1.00 93.15           O  
ATOM   4755  N   ILE B  49       8.984   7.484  -3.815  1.00 95.19           N  
ATOM   4756  H   ILE B  49       8.728   8.005  -4.642  1.00 95.19           H  
ATOM   4757  CA  ILE B  49       8.379   7.844  -2.522  1.00 95.19           C  
ATOM   4758  HA  ILE B  49       9.182   8.086  -1.826  1.00 95.19           H  
ATOM   4759  C   ILE B  49       7.622   6.643  -1.935  1.00 95.19           C  
ATOM   4760  CB  ILE B  49       7.465   9.088  -2.643  1.00 95.19           C  
ATOM   4761  HB  ILE B  49       6.637   8.845  -3.308  1.00 95.19           H  
ATOM   4762  O   ILE B  49       7.803   6.327  -0.758  1.00 95.19           O  
ATOM   4763  CG1 ILE B  49       8.225  10.303  -3.222  1.00 95.19           C  
ATOM   4764 HG12 ILE B  49       9.071  10.552  -2.582  1.00 95.19           H  
ATOM   4765 HG13 ILE B  49       8.612  10.044  -4.208  1.00 95.19           H  
ATOM   4766  CG2 ILE B  49       6.889   9.471  -1.266  1.00 95.19           C  
ATOM   4767 HG21 ILE B  49       6.126  10.241  -1.375  1.00 95.19           H  
ATOM   4768 HG22 ILE B  49       7.685   9.837  -0.618  1.00 95.19           H  
ATOM   4769 HG23 ILE B  49       6.416   8.615  -0.786  1.00 95.19           H  
ATOM   4770  CD1 ILE B  49       7.347  11.547  -3.395  1.00 95.19           C  
ATOM   4771 HD11 ILE B  49       7.163  12.022  -2.432  1.00 95.19           H  
ATOM   4772 HD12 ILE B  49       7.848  12.266  -4.044  1.00 95.19           H  
ATOM   4773 HD13 ILE B  49       6.396  11.264  -3.847  1.00 95.19           H  
ATOM   4774  N   ARG B  50       6.823   5.931  -2.744  1.00 93.39           N  
ATOM   4775  H   ARG B  50       6.725   6.238  -3.702  1.00 93.39           H  
ATOM   4776  CA  ARG B  50       6.098   4.720  -2.317  1.00 93.39           C  
ATOM   4777  HA  ARG B  50       5.507   4.940  -1.428  1.00 93.39           H  
ATOM   4778  C   ARG B  50       7.050   3.598  -1.913  1.00 93.39           C  
ATOM   4779  CB  ARG B  50       5.152   4.234  -3.423  1.00 93.39           C  
ATOM   4780  HB2 ARG B  50       5.713   4.152  -4.355  1.00 93.39           H  
ATOM   4781  HB3 ARG B  50       4.783   3.242  -3.163  1.00 93.39           H  
ATOM   4782  O   ARG B  50       6.935   3.089  -0.806  1.00 93.39           O  
ATOM   4783  CG  ARG B  50       3.942   5.157  -3.623  1.00 93.39           C  
ATOM   4784  HG2 ARG B  50       3.307   5.131  -2.738  1.00 93.39           H  
ATOM   4785  HG3 ARG B  50       4.278   6.182  -3.785  1.00 93.39           H  
ATOM   4786  CD  ARG B  50       3.144   4.683  -4.840  1.00 93.39           C  
ATOM   4787  HD2 ARG B  50       3.851   4.485  -5.646  1.00 93.39           H  
ATOM   4788  HD3 ARG B  50       2.635   3.753  -4.590  1.00 93.39           H  
ATOM   4789  NE  ARG B  50       2.169   5.699  -5.282  1.00 93.39           N  
ATOM   4790  HE  ARG B  50       1.910   6.409  -4.612  1.00 93.39           H  
ATOM   4791  NH1 ARG B  50       2.063   5.087  -7.491  1.00 93.39           N  
ATOM   4792 HH11 ARG B  50       2.731   4.355  -7.298  1.00 93.39           H  
ATOM   4793 HH12 ARG B  50       1.822   5.320  -8.444  1.00 93.39           H  
ATOM   4794  NH2 ARG B  50       0.981   6.909  -6.793  1.00 93.39           N  
ATOM   4795 HH21 ARG B  50       0.929   7.629  -6.086  1.00 93.39           H  
ATOM   4796 HH22 ARG B  50       0.772   7.162  -7.748  1.00 93.39           H  
ATOM   4797  CZ  ARG B  50       1.747   5.894  -6.517  1.00 93.39           C  
ATOM   4798  N   GLU B  51       8.017   3.244  -2.760  1.00 94.63           N  
ATOM   4799  H   GLU B  51       8.071   3.696  -3.661  1.00 94.63           H  
ATOM   4800  CA  GLU B  51       8.974   2.167  -2.470  1.00 94.63           C  
ATOM   4801  HA  GLU B  51       8.429   1.228  -2.373  1.00 94.63           H  
ATOM   4802  C   GLU B  51       9.707   2.415  -1.145  1.00 94.63           C  
ATOM   4803  CB  GLU B  51       9.960   2.038  -3.647  1.00 94.63           C  
ATOM   4804  HB2 GLU B  51       9.382   1.831  -4.548  1.00 94.63           H  
ATOM   4805  HB3 GLU B  51      10.483   2.984  -3.781  1.00 94.63           H  
ATOM   4806  O   GLU B  51       9.800   1.523  -0.304  1.00 94.63           O  
ATOM   4807  CG  GLU B  51      10.997   0.915  -3.475  1.00 94.63           C  
ATOM   4808  HG2 GLU B  51      10.473  -0.006  -3.219  1.00 94.63           H  
ATOM   4809  HG3 GLU B  51      11.663   1.167  -2.649  1.00 94.63           H  
ATOM   4810  CD  GLU B  51      11.845   0.670  -4.738  1.00 94.63           C  
ATOM   4811  OE1 GLU B  51      12.430  -0.428  -4.882  1.00 94.63           O  
ATOM   4812  OE2 GLU B  51      11.972   1.569  -5.602  1.00 94.63           O  
ATOM   4813  N   ILE B  52      10.172   3.644  -0.916  1.00 96.78           N  
ATOM   4814  H   ILE B  52      10.049   4.343  -1.636  1.00 96.78           H  
ATOM   4815  CA  ILE B  52      10.917   4.002   0.293  1.00 96.78           C  
ATOM   4816  HA  ILE B  52      11.694   3.255   0.457  1.00 96.78           H  
ATOM   4817  C   ILE B  52      10.023   4.005   1.530  1.00 96.78           C  
ATOM   4818  CB  ILE B  52      11.584   5.374   0.112  1.00 96.78           C  
ATOM   4819  HB  ILE B  52      10.809   6.097  -0.142  1.00 96.78           H  
ATOM   4820  O   ILE B  52      10.385   3.407   2.545  1.00 96.78           O  
ATOM   4821  CG1 ILE B  52      12.626   5.322  -1.020  1.00 96.78           C  
ATOM   4822 HG12 ILE B  52      12.258   4.728  -1.857  1.00 96.78           H  
ATOM   4823 HG13 ILE B  52      13.531   4.838  -0.653  1.00 96.78           H  
ATOM   4824  CG2 ILE B  52      12.266   5.825   1.413  1.00 96.78           C  
ATOM   4825 HG21 ILE B  52      11.514   6.032   2.175  1.00 96.78           H  
ATOM   4826 HG22 ILE B  52      12.838   6.735   1.234  1.00 96.78           H  
ATOM   4827 HG23 ILE B  52      12.924   5.035   1.776  1.00 96.78           H  
ATOM   4828  CD1 ILE B  52      12.941   6.718  -1.556  1.00 96.78           C  
ATOM   4829 HD11 ILE B  52      13.276   6.635  -2.591  1.00 96.78           H  
ATOM   4830 HD12 ILE B  52      13.701   7.206  -0.945  1.00 96.78           H  
ATOM   4831 HD13 ILE B  52      12.033   7.321  -1.578  1.00 96.78           H  
ATOM   4832  N   SER B  53       8.885   4.697   1.465  1.00 95.68           N  
ATOM   4833  H   SER B  53       8.629   5.134   0.591  1.00 95.68           H  
ATOM   4834  CA  SER B  53       7.985   4.853   2.611  1.00 95.68           C  
ATOM   4835  HA  SER B  53       8.553   5.264   3.446  1.00 95.68           H  
ATOM   4836  C   SER B  53       7.417   3.508   3.068  1.00 95.68           C  
ATOM   4837  CB  SER B  53       6.861   5.839   2.288  1.00 95.68           C  
ATOM   4838  HB2 SER B  53       6.195   5.913   3.148  1.00 95.68           H  
ATOM   4839  HB3 SER B  53       7.288   6.823   2.093  1.00 95.68           H  
ATOM   4840  O   SER B  53       7.430   3.220   4.264  1.00 95.68           O  
ATOM   4841  OG  SER B  53       6.140   5.410   1.155  1.00 95.68           O  
ATOM   4842  HG  SER B  53       6.639   5.689   0.385  1.00 95.68           H  
ATOM   4843  N   LEU B  54       7.039   2.635   2.128  1.00 95.06           N  
ATOM   4844  H   LEU B  54       7.028   2.947   1.167  1.00 95.06           H  
ATOM   4845  CA  LEU B  54       6.560   1.287   2.427  1.00 95.06           C  
ATOM   4846  HA  LEU B  54       5.793   1.353   3.199  1.00 95.06           H  
ATOM   4847  C   LEU B  54       7.681   0.409   3.005  1.00 95.06           C  
ATOM   4848  CB  LEU B  54       5.940   0.666   1.161  1.00 95.06           C  
ATOM   4849  HB2 LEU B  54       6.700   0.644   0.380  1.00 95.06           H  
ATOM   4850  HB3 LEU B  54       5.664  -0.365   1.381  1.00 95.06           H  
ATOM   4851  O   LEU B  54       7.500  -0.206   4.053  1.00 95.06           O  
ATOM   4852  CG  LEU B  54       4.694   1.401   0.622  1.00 95.06           C  
ATOM   4853  HG  LEU B  54       4.915   2.455   0.449  1.00 95.06           H  
ATOM   4854  CD1 LEU B  54       4.266   0.774  -0.708  1.00 95.06           C  
ATOM   4855 HD11 LEU B  54       4.029  -0.280  -0.567  1.00 95.06           H  
ATOM   4856 HD12 LEU B  54       5.080   0.869  -1.427  1.00 95.06           H  
ATOM   4857 HD13 LEU B  54       3.396   1.301  -1.100  1.00 95.06           H  
ATOM   4858  CD2 LEU B  54       3.515   1.339   1.588  1.00 95.06           C  
ATOM   4859 HD21 LEU B  54       3.289   0.300   1.828  1.00 95.06           H  
ATOM   4860 HD22 LEU B  54       3.752   1.881   2.503  1.00 95.06           H  
ATOM   4861 HD23 LEU B  54       2.642   1.811   1.137  1.00 95.06           H  
ATOM   4862  N   LEU B  55       8.872   0.380   2.396  1.00 96.97           N  
ATOM   4863  H   LEU B  55       8.995   0.909   1.544  1.00 96.97           H  
ATOM   4864  CA  LEU B  55       9.984  -0.462   2.873  1.00 96.97           C  
ATOM   4865  HA  LEU B  55       9.588  -1.452   3.100  1.00 96.97           H  
ATOM   4866  C   LEU B  55      10.626   0.020   4.184  1.00 96.97           C  
ATOM   4867  CB  LEU B  55      11.043  -0.602   1.771  1.00 96.97           C  
ATOM   4868  HB2 LEU B  55      11.329   0.393   1.429  1.00 96.97           H  
ATOM   4869  HB3 LEU B  55      11.930  -1.073   2.193  1.00 96.97           H  
ATOM   4870  O   LEU B  55      11.378  -0.725   4.835  1.00 96.97           O  
ATOM   4871  CG  LEU B  55      10.580  -1.453   0.575  1.00 96.97           C  
ATOM   4872  HG  LEU B  55       9.670  -1.042   0.137  1.00 96.97           H  
ATOM   4873  CD1 LEU B  55      11.679  -1.474  -0.478  1.00 96.97           C  
ATOM   4874 HD11 LEU B  55      12.498  -2.086  -0.101  1.00 96.97           H  
ATOM   4875 HD12 LEU B  55      11.296  -1.927  -1.392  1.00 96.97           H  
ATOM   4876 HD13 LEU B  55      12.004  -0.458  -0.702  1.00 96.97           H  
ATOM   4877  CD2 LEU B  55      10.332  -2.907   0.986  1.00 96.97           C  
ATOM   4878 HD21 LEU B  55      10.198  -3.525   0.098  1.00 96.97           H  
ATOM   4879 HD22 LEU B  55      11.173  -3.298   1.558  1.00 96.97           H  
ATOM   4880 HD23 LEU B  55       9.419  -2.983   1.576  1.00 96.97           H  
ATOM   4881  N   LYS B  56      10.352   1.258   4.606  1.00 94.70           N  
ATOM   4882  H   LYS B  56       9.798   1.856   4.009  1.00 94.70           H  
ATOM   4883  CA  LYS B  56      10.715   1.724   5.949  1.00 94.70           C  
ATOM   4884  HA  LYS B  56      11.738   1.409   6.157  1.00 94.70           H  
ATOM   4885  C   LYS B  56       9.890   1.050   7.036  1.00 94.70           C  
ATOM   4886  CB  LYS B  56      10.657   3.256   6.030  1.00 94.70           C  
ATOM   4887  HB2 LYS B  56      10.536   3.561   7.070  1.00 94.70           H  
ATOM   4888  HB3 LYS B  56       9.822   3.646   5.449  1.00 94.70           H  
ATOM   4889  O   LYS B  56      10.474   0.717   8.066  1.00 94.70           O  
ATOM   4890  CG  LYS B  56      11.990   3.796   5.504  1.00 94.70           C  
ATOM   4891  HG2 LYS B  56      12.116   3.500   4.463  1.00 94.70           H  
ATOM   4892  HG3 LYS B  56      12.797   3.348   6.084  1.00 94.70           H  
ATOM   4893  CD  LYS B  56      12.126   5.312   5.607  1.00 94.70           C  
ATOM   4894  HD2 LYS B  56      11.389   5.779   4.953  1.00 94.70           H  
ATOM   4895  HD3 LYS B  56      11.960   5.643   6.632  1.00 94.70           H  
ATOM   4896  CE  LYS B  56      13.542   5.660   5.125  1.00 94.70           C  
ATOM   4897  HE2 LYS B  56      13.463   6.389   4.318  1.00 94.70           H  
ATOM   4898  HE3 LYS B  56      13.997   4.771   4.690  1.00 94.70           H  
ATOM   4899  NZ  LYS B  56      14.402   6.200   6.203  1.00 94.70           N  
ATOM   4900  HZ1 LYS B  56      13.987   7.066   6.517  1.00 94.70           H  
ATOM   4901  HZ2 LYS B  56      14.479   5.557   6.978  1.00 94.70           H  
ATOM   4902  HZ3 LYS B  56      15.320   6.423   5.848  1.00 94.70           H  
ATOM   4903  N   GLU B  57       8.622   0.757   6.771  1.00 91.28           N  
ATOM   4904  H   GLU B  57       8.222   1.078   5.901  1.00 91.28           H  
ATOM   4905  CA  GLU B  57       7.735   0.070   7.714  1.00 91.28           C  
ATOM   4906  HA  GLU B  57       8.092   0.231   8.731  1.00 91.28           H  
ATOM   4907  C   GLU B  57       7.729  -1.458   7.512  1.00 91.28           C  
ATOM   4908  CB  GLU B  57       6.331   0.694   7.628  1.00 91.28           C  
ATOM   4909  HB2 GLU B  57       5.929   0.533   6.628  1.00 91.28           H  
ATOM   4910  HB3 GLU B  57       5.679   0.183   8.337  1.00 91.28           H  
ATOM   4911  O   GLU B  57       7.593  -2.211   8.477  1.00 91.28           O  
ATOM   4912  CG  GLU B  57       6.312   2.210   7.937  1.00 91.28           C  
ATOM   4913  HG2 GLU B  57       5.275   2.545   7.948  1.00 91.28           H  
ATOM   4914  HG3 GLU B  57       6.812   2.741   7.127  1.00 91.28           H  
ATOM   4915  CD  GLU B  57       6.975   2.581   9.284  1.00 91.28           C  
ATOM   4916  OE1 GLU B  57       7.827   3.511   9.314  1.00 91.28           O  
ATOM   4917  OE2 GLU B  57       6.685   1.908  10.301  1.00 91.28           O  
ATOM   4918  N   LEU B  58       7.975  -1.951   6.291  1.00 95.98           N  
ATOM   4919  H   LEU B  58       8.007  -1.299   5.520  1.00 95.98           H  
ATOM   4920  CA  LEU B  58       7.968  -3.385   5.986  1.00 95.98           C  
ATOM   4921  HA  LEU B  58       7.170  -3.810   6.596  1.00 95.98           H  
ATOM   4922  C   LEU B  58       9.269  -4.108   6.389  1.00 95.98           C  
ATOM   4923  CB  LEU B  58       7.613  -3.629   4.509  1.00 95.98           C  
ATOM   4924  HB2 LEU B  58       8.317  -3.074   3.890  1.00 95.98           H  
ATOM   4925  HB3 LEU B  58       7.756  -4.688   4.295  1.00 95.98           H  
ATOM   4926  O   LEU B  58      10.122  -4.416   5.554  1.00 95.98           O  
ATOM   4927  CG  LEU B  58       6.180  -3.259   4.090  1.00 95.98           C  
ATOM   4928  HG  LEU B  58       5.975  -2.212   4.314  1.00 95.98           H  
ATOM   4929  CD1 LEU B  58       6.060  -3.475   2.583  1.00 95.98           C  
ATOM   4930 HD11 LEU B  58       5.042  -3.252   2.265  1.00 95.98           H  
ATOM   4931 HD12 LEU B  58       6.748  -2.813   2.057  1.00 95.98           H  
ATOM   4932 HD13 LEU B  58       6.290  -4.511   2.332  1.00 95.98           H  
ATOM   4933  CD2 LEU B  58       5.117  -4.116   4.780  1.00 95.98           C  
ATOM   4934 HD21 LEU B  58       5.101  -3.911   5.850  1.00 95.98           H  
ATOM   4935 HD22 LEU B  58       4.134  -3.865   4.380  1.00 95.98           H  
ATOM   4936 HD23 LEU B  58       5.311  -5.174   4.606  1.00 95.98           H  
ATOM   4937  N   LYS B  59       9.436  -4.405   7.682  1.00 96.16           N
[truncated: 327,897 more chars]
