# Supplementary material for: The evolutionary dynamics between viral mimics and host proteins
Source: Mol Syst Biol. 2026 Mar 20;22(6):902–27. doi: 10.1038/s44320-026-00200-1 (PMC13230584; doi:10.1038/s44320-026-00200-1)
Supplement: Supplementary file 11 — Source data Fig. 2 [file 44320_2026_200_MOESM11_ESM.zip]

Archive with 29 entries (21 files):
- Figure_2/
- Figure_2/2A/
- Figure_2/2A/Figure_2A_all_human.csv
- Figure_2/2A/Figure_2A_functional_mimicked.csv
- Figure_2/2A/Figure_2A_structural_mimicked.csv
- Figure_2/2A/Figure_2A_targets.csv
- Figure_2/2A/Figure_2A_viral_binding.csv
- Figure_2/2A/README_2A.txt
- Figure_2/2B/
- Figure_2/2B/Figure_2B.csv
- Figure_2/2B/README_2B.txt
- Figure_2/2C/
- Figure_2/2C/Figure_2C.csv
- Figure_2/2C/Figure_2C_old.csv
- Figure_2/2C/README_2C.txt
- Figure_2/2D/
- Figure_2/2D/Figure_2D.csv
- Figure_2/2D/Figure_2D_old.csv
- Figure_2/2D/README_2D.txt
- Figure_2/2E/
- Figure_2/2E/Figure_2E.csv
- Figure_2/2E/Figure_2E_old.csv
- Figure_2/2E/README_2E.txt
- Figure_2/2F/
- Figure_2/2F/Figure_2F.csv
- Figure_2/2F/README_2F.txt
- Figure_2/2G/
- Figure_2/2G/Figure_2G.csv
- Figure_2/2G/README_2G.txt
