# Supplementary material for: The evolutionary dynamics between viral mimics and host proteins
Source: Mol Syst Biol. 2026 Mar 20;22(6):902–27. doi: 10.1038/s44320-026-00200-1 (PMC13230584; doi:10.1038/s44320-026-00200-1)
Supplement: Supplementary file 11 — Source data Fig. 2 [file 44320_2026_200_MOESM11_ESM.zip › Figure_2/2A/Figure_2A_functional_mimicked.csv]

uniprot	ensg	res_num	res	dnds	type
P55957	ENSG00000015475	1	M	0.33	functional_mimicked
P55957	ENSG00000015475	2	C	0.33	functional_mimicked
P55957	ENSG00000015475	3	S	0.33	functional_mimicked
P55957	ENSG00000015475	4	G	0.33	functional_mimicked
P55957	ENSG00000015475	5	A	0.33	functional_mimicked
P55957	ENSG00000015475	6	G	0.33	functional_mimicked
P55957	ENSG00000015475	7	V	0.33	functional_mimicked
P55957	ENSG00000015475	8	M	0.33	functional_mimicked
P55957	ENSG00000015475	9	M	0.33	functional_mimicked
P55957	ENSG00000015475	10	A	0.33	functional_mimicked
P55957	ENSG00000015475	11	R	0.33	functional_mimicked
P55957	ENSG00000015475	12	W	0.33	functional_mimicked
P55957	ENSG00000015475	13	A	0.33	functional_mimicked
P55957	ENSG00000015475	14	A	0.33	functional_mimicked
P55957	ENSG00000015475	15	R	0.33	functional_mimicked
P55957	ENSG00000015475	16	G	0.33	functional_mimicked
P55957	ENSG00000015475	17	R	0.33	functional_mimicked
P55957	ENSG00000015475	18	A	0.33	functional_mimicked
P55957	ENSG00000015475	19	G	0.33	functional_mimicked
P55957	ENSG00000015475	20	W	0.33	functional_mimicked
P55957	ENSG00000015475	21	R	0.33	functional_mimicked
P55957	ENSG00000015475	22	S	0.33	functional_mimicked
P55957	ENSG00000015475	23	T	0.33	functional_mimicked
P55957	ENSG00000015475	24	V	0.33	functional_mimicked
P55957	ENSG00000015475	25	R	0.33	functional_mimicked
P55957	ENSG00000015475	26	I	0.33	functional_mimicked
P55957	ENSG00000015475	27	L	0.33	functional_mimicked
P55957	ENSG00000015475	28	S	0.32	functional_mimicked
P55957	ENSG00000015475	29	P	0.33	functional_mimicked
P55957	ENSG00000015475	30	L	0.32	functional_mimicked
P55957	ENSG00000015475	31	G	0.33	functional_mimicked
P55957	ENSG00000015475	32	H	0.31	functional_mimicked
P55957	ENSG00000015475	33	C	0.33	functional_mimicked
P55957	ENSG00000015475	34	E	0.32	functional_mimicked
P55957	ENSG00000015475	35	P	0.33	functional_mimicked
P55957	ENSG00000015475	36	G	0.33	functional_mimicked
P55957	ENSG00000015475	37	V	0.31	functional_mimicked
P55957	ENSG00000015475	38	S	0.33	functional_mimicked
P55957	ENSG00000015475	39	R	0.32	functional_mimicked
P55957	ENSG00000015475	40	S	0.31	functional_mimicked
P55957	ENSG00000015475	41	C	0.32	functional_mimicked
P55957	ENSG00000015475	42	R	0.31	functional_mimicked
P55957	ENSG00000015475	43	A	0.33	functional_mimicked
P55957	ENSG00000015475	44	A	0.31	functional_mimicked
P55957	ENSG00000015475	45	Q	0.32	functional_mimicked
P55957	ENSG00000015475	46	A	0.31	functional_mimicked
P55957	ENSG00000015475	47	M	0.12	functional_mimicked
P55957	ENSG00000015475	48	D	0.12	functional_mimicked
P55957	ENSG00000015475	49	C	0.66	functional_mimicked
P55957	ENSG00000015475	50	E	0.12	functional_mimicked
P55957	ENSG00000015475	51	V	0.14	functional_mimicked
P55957	ENSG00000015475	52	N	0.85	functional_mimicked
P55957	ENSG00000015475	53	N	0.2	functional_mimicked
P55957	ENSG00000015475	54	G	0.2	functional_mimicked
P55957	ENSG00000015475	55	S	0.18	functional_mimicked
P55957	ENSG00000015475	56	S	0.73	functional_mimicked
P55957	ENSG00000015475	57	L	0.16	functional_mimicked
P55957	ENSG00000015475	58	R	0.89	functional_mimicked
P55957	ENSG00000015475	59	D	0.2	functional_mimicked
P55957	ENSG00000015475	60	E	0.46	functional_mimicked
P55957	ENSG00000015475	61	C	0.79	functional_mimicked
P55957	ENSG00000015475	62	I	0.7	functional_mimicked
P55957	ENSG00000015475	63	T	0.66	functional_mimicked
P55957	ENSG00000015475	64	N	0.38	functional_mimicked
P55957	ENSG00000015475	65	L	0.22	functional_mimicked
P55957	ENSG00000015475	66	L	0.19	functional_mimicked
P55957	ENSG00000015475	67	V	0.14	functional_mimicked
P55957	ENSG00000015475	68	F	0.24	functional_mimicked
P55957	ENSG00000015475	69	G	0.13	functional_mimicked
P55957	ENSG00000015475	70	F	0.15	functional_mimicked
P55957	ENSG00000015475	71	L	0.16	functional_mimicked
P55957	ENSG00000015475	72	Q	0.24	functional_mimicked
P55957	ENSG00000015475	73	S	0.12	functional_mimicked
P55957	ENSG00000015475	74	C	0.16	functional_mimicked
P55957	ENSG00000015475	75	S	0.2	functional_mimicked
P55957	ENSG00000015475	76	D	0.7	functional_mimicked
P55957	ENSG00000015475	77	N	0.44	functional_mimicked
P55957	ENSG00000015475	78	S	0.14	functional_mimicked
P55957	ENSG00000015475	79	F	0.15	functional_mimicked
P55957	ENSG00000015475	80	R	0.76	functional_mimicked
P55957	ENSG00000015475	81	R	0.63	functional_mimicked
P55957	ENSG00000015475	82	E	0.12	functional_mimicked
P55957	ENSG00000015475	83	L	0.19	functional_mimicked
P55957	ENSG00000015475	84	D	0.43	functional_mimicked
P55957	ENSG00000015475	85	A	0.17	functional_mimicked
P55957	ENSG00000015475	86	L	0.19	functional_mimicked
P55957	ENSG00000015475	87	G	0.13	functional_mimicked
P55957	ENSG00000015475	88	H	0.9	functional_mimicked
P55957	ENSG00000015475	89	E	0.46	functional_mimicked
P55957	ENSG00000015475	90	L	0.19	functional_mimicked
P55957	ENSG00000015475	91	P	0.22	functional_mimicked
P55957	ENSG00000015475	92	V	0.17	functional_mimicked
P55957	ENSG00000015475	93	L	0.87	functional_mimicked
P55957	ENSG00000015475	94	A	0.62	functional_mimicked
P55957	ENSG00000015475	95	P	0.92	functional_mimicked
P55957	ENSG00000015475	96	Q	0.55	functional_mimicked
P55957	ENSG00000015475	97	W	0.19	functional_mimicked
P55957	ENSG00000015475	98	E	0.12	functional_mimicked
P55957	ENSG00000015475	99	G	0.87	functional_mimicked
P55957	ENSG00000015475	100	Y	0.92	functional_mimicked
P55957	ENSG00000015475	101	X	0.34	functional_mimicked
P55957	ENSG00000015475	102	E	0.12	functional_mimicked
P55957	ENSG00000015475	103	L	0.19	functional_mimicked
P55957	ENSG00000015475	104	Q	0.16	functional_mimicked
P55957	ENSG00000015475	105	T	0.17	functional_mimicked
P55957	ENSG00000015475	106	D	0.12	functional_mimicked
P55957	ENSG00000015475	107	G	0.13	functional_mimicked
P55957	ENSG00000015475	108	N	0.38	functional_mimicked
P55957	ENSG00000015475	109	R	0.21	functional_mimicked
P55957	ENSG00000015475	110	S	0.73	functional_mimicked
P55957	ENSG00000015475	111	S	0.12	functional_mimicked
P55957	ENSG00000015475	112	H	0.44	functional_mimicked
P55957	ENSG00000015475	113	S	0.52	functional_mimicked
P55957	ENSG00000015475	114	R	0.77	functional_mimicked
P55957	ENSG00000015475	115	L	0.9	functional_mimicked
P55957	ENSG00000015475	116	G	0.91	functional_mimicked
P55957	ENSG00000015475	117	R	0.2	functional_mimicked
P55957	ENSG00000015475	118	I	0.18	functional_mimicked
P55957	ENSG00000015475	119	E	0.12	functional_mimicked
P55957	ENSG00000015475	120	A	0.25	functional_mimicked
P55957	ENSG00000015475	121	D	0.2	functional_mimicked
P55957	ENSG00000015475	122	S	0.27	functional_mimicked
P55957	ENSG00000015475	123	E	0.21	functional_mimicked
P55957	ENSG00000015475	124	S	0.18	functional_mimicked
P55957	ENSG00000015475	125	Q	0.6	functional_mimicked
P55957	ENSG00000015475	126	E	0.18	functional_mimicked
P55957	ENSG00000015475	127	D	0.12	functional_mimicked
P55957	ENSG00000015475	128	I	0.8	functional_mimicked
P55957	ENSG00000015475	129	I	0.14	functional_mimicked
P55957	ENSG00000015475	130	R	0.5	functional_mimicked
P55957	ENSG00000015475	131	N	0.47	functional_mimicked
P55957	ENSG00000015475	132	I	0.64	functional_mimicked
P55957	ENSG00000015475	133	A	0.13	functional_mimicked
P55957	ENSG00000015475	134	R	0.13	functional_mimicked
P55957	ENSG00000015475	135	H	0.45	functional_mimicked
P55957	ENSG00000015475	136	L	0.17	functional_mimicked
P55957	ENSG00000015475	137	A	0.13	functional_mimicked
P55957	ENSG00000015475	138	Q	0.5	functional_mimicked
P55957	ENSG00000015475	139	V	0.52	functional_mimicked
P55957	ENSG00000015475	140	G	0.14	functional_mimicked
P55957	ENSG00000015475	141	D	0.12	functional_mimicked
P55957	ENSG00000015475	142	S	0.12	functional_mimicked
P55957	ENSG00000015475	143	M	0.12	functional_mimicked
P55957	ENSG00000015475	144	D	0.39	functional_mimicked
P55957	ENSG00000015475	145	R	0.53	functional_mimicked
P55957	ENSG00000015475	146	S	0.12	functional_mimicked
P55957	ENSG00000015475	147	I	0.13	functional_mimicked
P55957	ENSG00000015475	148	P	0.19	functional_mimicked
P55957	ENSG00000015475	149	P	0.54	functional_mimicked
P55957	ENSG00000015475	150	G	0.5	functional_mimicked
P55957	ENSG00000015475	151	L	0.19	functional_mimicked
P55957	ENSG00000015475	152	V	0.14	functional_mimicked
P55957	ENSG00000015475	153	N	0.73	functional_mimicked
P55957	ENSG00000015475	154	G	0.49	functional_mimicked
P55957	ENSG00000015475	155	L	0.19	functional_mimicked
P55957	ENSG00000015475	156	A	0.14	functional_mimicked
P55957	ENSG00000015475	157	L	0.81	functional_mimicked
P55957	ENSG00000015475	158	Q	0.16	functional_mimicked
P55957	ENSG00000015475	159	L	0.18	functional_mimicked
P55957	ENSG00000015475	160	R	0.93	functional_mimicked
P55957	ENSG00000015475	161	N	0.12	functional_mimicked
P55957	ENSG00000015475	162	T	0.75	functional_mimicked
P55957	ENSG00000015475	163	S	0.85	functional_mimicked
P55957	ENSG00000015475	164	R	0.54	functional_mimicked
P55957	ENSG00000015475	165	S	0.81	functional_mimicked
P55957	ENSG00000015475	166	E	0.12	functional_mimicked
P55957	ENSG00000015475	167	E	0.14	functional_mimicked
P55957	ENSG00000015475	168	D	0.12	functional_mimicked
P55957	ENSG00000015475	169	R	0.19	functional_mimicked
P55957	ENSG00000015475	170	N	0.75	functional_mimicked
P55957	ENSG00000015475	171	R	0.43	functional_mimicked
P55957	ENSG00000015475	172	D	0.43	functional_mimicked
P55957	ENSG00000015475	173	L	0.56	functional_mimicked
P55957	ENSG00000015475	174	A	0.13	functional_mimicked
P55957	ENSG00000015475	175	T	0.61	functional_mimicked
P55957	ENSG00000015475	176	A	0.13	functional_mimicked
P55957	ENSG00000015475	177	L	0.19	functional_mimicked
P55957	ENSG00000015475	178	E	0.12	functional_mimicked
P55957	ENSG00000015475	179	Q	0.16	functional_mimicked
P55957	ENSG00000015475	180	L	0.19	functional_mimicked
P55957	ENSG00000015475	181	L	0.54	functional_mimicked
P55957	ENSG00000015475	182	Q	0.16	functional_mimicked
P55957	ENSG00000015475	183	A	0.48	functional_mimicked
P55957	ENSG00000015475	184	Y	0.76	functional_mimicked
P55957	ENSG00000015475	185	P	0.25	functional_mimicked
P55957	ENSG00000015475	186	R	0.93	functional_mimicked
P55957	ENSG00000015475	187	D	0.12	functional_mimicked
P55957	ENSG00000015475	188	M	0.46	functional_mimicked
P55957	ENSG00000015475	189	E	0.43	functional_mimicked
P55957	ENSG00000015475	190	K	0.45	functional_mimicked
P55957	ENSG00000015475	191	E	0.12	functional_mimicked
P55957	ENSG00000015475	192	K	0.13	functional_mimicked
P55957	ENSG00000015475	193	T	0.44	functional_mimicked
P55957	ENSG00000015475	194	M	0.49	functional_mimicked
P55957	ENSG00000015475	195	L	0.2	functional_mimicked
P55957	ENSG00000015475	196	V	0.14	functional_mimicked
P55957	ENSG00000015475	197	L	0.18	functional_mimicked
P55957	ENSG00000015475	198	A	0.43	functional_mimicked
P55957	ENSG00000015475	199	L	0.54	functional_mimicked
P55957	ENSG00000015475	200	L	0.19	functional_mimicked
P55957	ENSG00000015475	201	L	0.19	functional_mimicked
P55957	ENSG00000015475	202	A	0.13	functional_mimicked
P55957	ENSG00000015475	203	K	0.14	functional_mimicked
P55957	ENSG00000015475	204	K	0.13	functional_mimicked
P55957	ENSG00000015475	205	V	0.14	functional_mimicked
P55957	ENSG00000015475	206	A	0.13	functional_mimicked
P55957	ENSG00000015475	207	S	0.86	functional_mimicked
P55957	ENSG00000015475	208	H	0.14	functional_mimicked
P55957	ENSG00000015475	209	T	0.15	functional_mimicked
P55957	ENSG00000015475	210	P	0.16	functional_mimicked
P55957	ENSG00000015475	211	S	0.18	functional_mimicked
P55957	ENSG00000015475	212	L	0.23	functional_mimicked
P55957	ENSG00000015475	213	L	0.16	functional_mimicked
P55957	ENSG00000015475	214	R	0.25	functional_mimicked
P55957	ENSG00000015475	215	D	0.2	functional_mimicked
P55957	ENSG00000015475	216	V	0.14	functional_mimicked
P55957	ENSG00000015475	217	F	0.23	functional_mimicked
P55957	ENSG00000015475	218	H	0.78	functional_mimicked
P55957	ENSG00000015475	219	T	0.26	functional_mimicked
P55957	ENSG00000015475	220	T	0.22	functional_mimicked
P55957	ENSG00000015475	221	V	0.14	functional_mimicked
P55957	ENSG00000015475	222	N	0.2	functional_mimicked
P55957	ENSG00000015475	223	F	0.23	functional_mimicked
P55957	ENSG00000015475	224	I	0.22	functional_mimicked
P55957	ENSG00000015475	225	N	0.12	functional_mimicked
P55957	ENSG00000015475	226	Q	0.16	functional_mimicked
P55957	ENSG00000015475	227	N	0.12	functional_mimicked
P55957	ENSG00000015475	228	L	0.25	functional_mimicked
P55957	ENSG00000015475	229	R	0.56	functional_mimicked
P55957	ENSG00000015475	230	T	0.72	functional_mimicked
P55957	ENSG00000015475	231	Y	0.17	functional_mimicked
P55957	ENSG00000015475	232	V	0.14	functional_mimicked
P55957	ENSG00000015475	233	R	0.13	functional_mimicked
P55957	ENSG00000015475	234	S	0.39	functional_mimicked
P55957	ENSG00000015475	235	L	0.27	functional_mimicked
P55957	ENSG00000015475	236	A	0.47	functional_mimicked
P55957	ENSG00000015475	237	R	0.23	functional_mimicked
P55957	ENSG00000015475	238	N	0.12	functional_mimicked
P55957	ENSG00000015475	239	G	0.27	functional_mimicked
P55957	ENSG00000015475	240	M	0.26	functional_mimicked
P55957	ENSG00000015475	241	D	0.25	functional_mimicked
Q8NFJ5	ENSG00000013588	1	M	0.12	functional_mimicked
Q8NFJ5	ENSG00000013588	2	A	0.67	functional_mimicked
Q8NFJ5	ENSG00000013588	3	T	0.85	functional_mimicked
Q8NFJ5	ENSG00000013588	4	T	0.81	functional_mimicked
Q8NFJ5	ENSG00000013588	5	V	0.47	functional_mimicked
Q8NFJ5	ENSG00000013588	6	P	0.14	functional_mimicked
Q8NFJ5	ENSG00000013588	7	D	1.1	functional_mimicked
Q8NFJ5	ENSG00000013588	8	G	0.18	functional_mimicked
Q8NFJ5	ENSG00000013588	9	C	0.14	functional_mimicked
Q8NFJ5	ENSG00000013588	10	R	1.3	functional_mimicked
Q8NFJ5	ENSG00000013588	11	N	1.4	functional_mimicked
Q8NFJ5	ENSG00000013588	12	G	1.1	functional_mimicked
Q8NFJ5	ENSG00000013588	13	L	0.2	functional_mimicked
Q8NFJ5	ENSG00000013588	14	K	1.1	functional_mimicked
Q8NFJ5	ENSG00000013588	15	S	0.99	functional_mimicked
Q8NFJ5	ENSG00000013588	16	K	0.63	functional_mimicked
Q8NFJ5	ENSG00000013588	17	Y	0.14	functional_mimicked
Q8NFJ5	ENSG00000013588	18	Y	0.98	functional_mimicked
Q8NFJ5	ENSG00000013588	19	R	0.23	functional_mimicked
Q8NFJ5	ENSG00000013588	20	L	0.14	functional_mimicked
Q8NFJ5	ENSG00000013588	21	C	0.19	functional_mimicked
Q8NFJ5	ENSG00000013588	22	D	0.17	functional_mimicked
Q8NFJ5	ENSG00000013588	23	K	0.87	functional_mimicked
Q8NFJ5	ENSG00000013588	24	A	0.7	functional_mimicked
Q8NFJ5	ENSG00000013588	25	E	0.78	functional_mimicked
Q8NFJ5	ENSG00000013588	26	A	0.15	functional_mimicked
Q8NFJ5	ENSG00000013588	27	W	0.2	functional_mimicked
Q8NFJ5	ENSG00000013588	28	G	0.13	functional_mimicked
Q8NFJ5	ENSG00000013588	29	I	0.11	functional_mimicked
Q8NFJ5	ENSG00000013588	30	V	0.11	functional_mimicked
Q8NFJ5	ENSG00000013588	31	L	0.26	functional_mimicked
Q8NFJ5	ENSG00000013588	32	E	0.21	functional_mimicked
Q8NFJ5	ENSG00000013588	33	T	0.61	functional_mimicked
Q8NFJ5	ENSG00000013588	34	V	1.2	functional_mimicked
Q8NFJ5	ENSG00000013588	35	A	0.13	functional_mimicked
Q8NFJ5	ENSG00000013588	36	T	0.86	functional_mimicked
Q8NFJ5	ENSG00000013588	37	A	0.43	functional_mimicked
Q8NFJ5	ENSG00000013588	38	G	0.17	functional_mimicked
Q8NFJ5	ENSG00000013588	39	V	0.63	functional_mimicked
Q8NFJ5	ENSG00000013588	40	V	0.15	functional_mimicked
Q8NFJ5	ENSG00000013588	41	T	0.11	functional_mimicked
Q8NFJ5	ENSG00000013588	42	S	0.68	functional_mimicked
Q8NFJ5	ENSG00000013588	43	V	0.15	functional_mimicked
Q8NFJ5	ENSG00000013588	44	A	0.4	functional_mimicked
Q8NFJ5	ENSG00000013588	45	F	0.4	functional_mimicked
Q8NFJ5	ENSG00000013588	46	M	0.12	functional_mimicked
Q8NFJ5	ENSG00000013588	47	L	0.15	functional_mimicked
Q8NFJ5	ENSG00000013588	48	T	0.64	functional_mimicked
Q8NFJ5	ENSG00000013588	49	L	0.12	functional_mimicked
Q8NFJ5	ENSG00000013588	50	P	0.81	functional_mimicked
Q8NFJ5	ENSG00000013588	51	I	1.2	functional_mimicked
Q8NFJ5	ENSG00000013588	52	L	0.12	functional_mimicked
Q8NFJ5	ENSG00000013588	53	V	0.96	functional_mimicked
Q8NFJ5	ENSG00000013588	54	C	0.55	functional_mimicked
Q8NFJ5	ENSG00000013588	55	K	0.16	functional_mimicked
Q8NFJ5	ENSG00000013588	56	V	0.15	functional_mimicked
Q8NFJ5	ENSG00000013588	57	Q	0.18	functional_mimicked
Q8NFJ5	ENSG00000013588	58	D	0.12	functional_mimicked
Q8NFJ5	ENSG00000013588	59	S	0.12	functional_mimicked
Q8NFJ5	ENSG00000013588	60	N	0.46	functional_mimicked
Q8NFJ5	ENSG00000013588	61	R	0.65	functional_mimicked
Q8NFJ5	ENSG00000013588	62	R	0.25	functional_mimicked
Q8NFJ5	ENSG00000013588	63	K	0.21	functional_mimicked
Q8NFJ5	ENSG00000013588	64	M	0.12	functional_mimicked
Q8NFJ5	ENSG00000013588	65	L	0.52	functional_mimicked
Q8NFJ5	ENSG00000013588	66	P	0.17	functional_mimicked
Q8NFJ5	ENSG00000013588	67	T	0.15	functional_mimicked
Q8NFJ5	ENSG00000013588	68	Q	0.18	functional_mimicked
Q8NFJ5	ENSG00000013588	69	F	0.14	functional_mimicked
Q8NFJ5	ENSG00000013588	70	L	0.45	functional_mimicked
Q8NFJ5	ENSG00000013588	71	F	0.11	functional_mimicked
Q8NFJ5	ENSG00000013588	72	L	0.12	functional_mimicked
Q8NFJ5	ENSG00000013588	73	L	0.2	functional_mimicked
Q8NFJ5	ENSG00000013588	74	G	0.18	functional_mimicked
Q8NFJ5	ENSG00000013588	75	V	0.15	functional_mimicked
Q8NFJ5	ENSG00000013588	76	L	0.19	functional_mimicked
Q8NFJ5	ENSG00000013588	77	G	0.13	functional_mimicked
Q8NFJ5	ENSG00000013588	78	I	0.49	functional_mimicked
Q8NFJ5	ENSG00000013588	79	F	0.16	functional_mimicked
Q8NFJ5	ENSG00000013588	80	G	0.13	functional_mimicked
Q8NFJ5	ENSG00000013588	81	L	0.12	functional_mimicked
Q8NFJ5	ENSG00000013588	82	T	0.11	functional_mimicked
Q8NFJ5	ENSG00000013588	83	F	0.11	functional_mimicked
Q8NFJ5	ENSG00000013588	84	A	0.11	functional_mimicked
Q8NFJ5	ENSG00000013588	85	F	0.11	functional_mimicked
Q8NFJ5	ENSG00000013588	86	I	0.1	functional_mimicked
Q8NFJ5	ENSG00000013588	87	I	0.1	functional_mimicked
Q8NFJ5	ENSG00000013588	88	G	1.2	functional_mimicked
Q8NFJ5	ENSG00000013588	89	L	0.2	functional_mimicked
Q8NFJ5	ENSG00000013588	90	D	0.51	functional_mimicked
Q8NFJ5	ENSG00000013588	91	G	0.17	functional_mimicked
Q8NFJ5	ENSG00000013588	92	S	0.48	functional_mimicked
Q8NFJ5	ENSG00000013588	93	T	0.16	functional_mimicked
Q8NFJ5	ENSG00000013588	94	G	0.17	functional_mimicked
Q8NFJ5	ENSG00000013588	95	P	0.12	functional_mimicked
Q8NFJ5	ENSG00000013588	96	T	0.21	functional_mimicked
Q8NFJ5	ENSG00000013588	97	R	0.14	functional_mimicked
Q8NFJ5	ENSG00000013588	98	F	0.11	functional_mimicked
Q8NFJ5	ENSG00000013588	99	F	0.11	functional_mimicked
Q8NFJ5	ENSG00000013588	100	L	0.12	functional_mimicked
Q8NFJ5	ENSG00000013588	101	F	0.14	functional_mimicked
Q8NFJ5	ENSG00000013588	102	G	0.17	functional_mimicked
Q8NFJ5	ENSG00000013588	103	I	0.38	functional_mimicked
Q8NFJ5	ENSG00000013588	104	L	0.12	functional_mimicked
Q8NFJ5	ENSG00000013588	105	F	0.14	functional_mimicked
Q8NFJ5	ENSG00000013588	106	S	0.12	functional_mimicked
Q8NFJ5	ENSG00000013588	107	I	0.1	functional_mimicked
Q8NFJ5	ENSG00000013588	108	C	0.14	functional_mimicked
Q8NFJ5	ENSG00000013588	109	F	0.11	functional_mimicked
Q8NFJ5	ENSG00000013588	110	S	0.13	functional_mimicked
Q8NFJ5	ENSG00000013588	111	C	0.14	functional_mimicked
Q8NFJ5	ENSG00000013588	112	L	0.14	functional_mimicked
Q8NFJ5	ENSG00000013588	113	L	0.2	functional_mimicked
Q8NFJ5	ENSG00000013588	114	A	0.15	functional_mimicked
Q8NFJ5	ENSG00000013588	115	H	0.18	functional_mimicked
Q8NFJ5	ENSG00000013588	116	A	0.15	functional_mimicked
Q8NFJ5	ENSG00000013588	117	V	0.97	functional_mimicked
Q8NFJ5	ENSG00000013588	118	S	0.63	functional_mimicked
Q8NFJ5	ENSG00000013588	119	L	0.2	functional_mimicked
Q8NFJ5	ENSG00000013588	120	T	0.12	functional_mimicked
Q8NFJ5	ENSG00000013588	121	K	1.3	functional_mimicked
Q8NFJ5	ENSG00000013588	122	L	0.13	functional_mimicked
Q8NFJ5	ENSG00000013588	123	V	0.11	functional_mimicked
Q8NFJ5	ENSG00000013588	124	R	0.17	functional_mimicked
Q8NFJ5	ENSG00000013588	125	G	0.17	functional_mimicked
Q8NFJ5	ENSG00000013588	126	R	0.68	functional_mimicked
Q8NFJ5	ENSG00000013588	127	K	0.16	functional_mimicked
Q8NFJ5	ENSG00000013588	128	P	0.12	functional_mimicked
Q8NFJ5	ENSG00000013588	129	L	0.13	functional_mimicked
Q8NFJ5	ENSG00000013588	130	S	0.12	functional_mimicked
Q8NFJ5	ENSG00000013588	131	L	0.7	functional_mimicked
Q8NFJ5	ENSG00000013588	132	L	0.19	functional_mimicked
Q8NFJ5	ENSG00000013588	133	V	0.15	functional_mimicked
Q8NFJ5	ENSG00000013588	134	I	0.56	functional_mimicked
Q8NFJ5	ENSG00000013588	135	L	0.2	functional_mimicked
Q8NFJ5	ENSG00000013588	136	G	0.17	functional_mimicked
Q8NFJ5	ENSG00000013588	137	L	0.19	functional_mimicked
Q8NFJ5	ENSG00000013588	138	A	0.12	functional_mimicked
Q8NFJ5	ENSG00000013588	139	V	0.15	functional_mimicked
Q8NFJ5	ENSG00000013588	140	G	0.13	functional_mimicked
Q8NFJ5	ENSG00000013588	141	F	0.11	functional_mimicked
Q8NFJ5	ENSG00000013588	142	S	0.12	functional_mimicked
Q8NFJ5	ENSG00000013588	143	L	0.21	functional_mimicked
Q8NFJ5	ENSG00000013588	144	V	0.12	functional_mimicked
Q8NFJ5	ENSG00000013588	145	Q	0.18	functional_mimicked
Q8NFJ5	ENSG00000013588	146	D	0.16	functional_mimicked
Q8NFJ5	ENSG00000013588	147	V	0.12	functional_mimicked
Q8NFJ5	ENSG00000013588	148	I	0.12	functional_mimicked
Q8NFJ5	ENSG00000013588	149	A	0.15	functional_mimicked
Q8NFJ5	ENSG00000013588	150	I	0.52	functional_mimicked
Q8NFJ5	ENSG00000013588	151	E	0.21	functional_mimicked
Q8NFJ5	ENSG00000013588	152	Y	0.19	functional_mimicked
Q8NFJ5	ENSG00000013588	153	I	0.72	functional_mimicked
Q8NFJ5	ENSG00000013588	154	V	0.11	functional_mimicked
Q8NFJ5	ENSG00000013588	155	L	0.2	functional_mimicked
Q8NFJ5	ENSG00000013588	156	T	0.11	functional_mimicked
Q8NFJ5	ENSG00000013588	157	M	0.12	functional_mimicked
Q8NFJ5	ENSG00000013588	158	N	0.16	functional_mimicked
Q8NFJ5	ENSG00000013588	159	R	0.17	functional_mimicked
Q8NFJ5	ENSG00000013588	160	T	0.11	functional_mimicked
Q8NFJ5	ENSG00000013588	161	N	0.12	functional_mimicked
Q8NFJ5	ENSG00000013588	162	V	0.42	functional_mimicked
Q8NFJ5	ENSG00000013588	163	N	1.1	functional_mimicked
Q8NFJ5	ENSG00000013588	164	V	0.11	functional_mimicked
Q8NFJ5	ENSG00000013588	165	F	0.16	functional_mimicked
Q8NFJ5	ENSG00000013588	166	S	0.72	functional_mimicked
Q8NFJ5	ENSG00000013588	167	E	0.15	functional_mimicked
Q8NFJ5	ENSG00000013588	168	L	0.17	functional_mimicked
Q8NFJ5	ENSG00000013588	169	S	0.13	functional_mimicked
Q8NFJ5	ENSG00000013588	170	A	0.16	functional_mimicked
Q8NFJ5	ENSG00000013588	171	P	0.17	functional_mimicked
Q8NFJ5	ENSG00000013588	172	R	1.2	functional_mimicked
Q8NFJ5	ENSG00000013588	173	R	0.14	functional_mimicked
Q8NFJ5	ENSG00000013588	174	N	0.17	functional_mimicked
Q8NFJ5	ENSG00000013588	175	E	0.21	functional_mimicked
Q8NFJ5	ENSG00000013588	176	D	0.12	functional_mimicked
Q8NFJ5	ENSG00000013588	177	F	0.16	functional_mimicked
Q8NFJ5	ENSG00000013588	178	V	0.11	functional_mimicked
Q8NFJ5	ENSG00000013588	179	L	0.13	functional_mimicked
Q8NFJ5	ENSG00000013588	180	L	0.2	functional_mimicked
Q8NFJ5	ENSG00000013588	181	L	0.12	functional_mimicked
Q8NFJ5	ENSG00000013588	182	T	0.41	functional_mimicked
Q8NFJ5	ENSG00000013588	183	Y	0.15	functional_mimicked
Q8NFJ5	ENSG00000013588	184	V	0.11	functional_mimicked
Q8NFJ5	ENSG00000013588	185	L	0.12	functional_mimicked
Q8NFJ5	ENSG00000013588	186	F	0.4	functional_mimicked
Q8NFJ5	ENSG00000013588	187	L	0.18	functional_mimicked
Q8NFJ5	ENSG00000013588	188	M	0.12	functional_mimicked
Q8NFJ5	ENSG00000013588	189	A	0.57	functional_mimicked
Q8NFJ5	ENSG00000013588	190	L	0.2	functional_mimicked
Q8NFJ5	ENSG00000013588	191	T	0.11	functional_mimicked
Q8NFJ5	ENSG00000013588	192	F	0.11	functional_mimicked
Q8NFJ5	ENSG00000013588	193	L	0.42	functional_mimicked
Q8NFJ5	ENSG00000013588	194	M	0.48	functional_mimicked
Q8NFJ5	ENSG00000013588	195	S	0.12	functional_mimicked
Q8NFJ5	ENSG00000013588	196	S	0.12	functional_mimicked
Q8NFJ5	ENSG00000013588	197	F	0.11	functional_mimicked
Q8NFJ5	ENSG00000013588	198	T	0.85	functional_mimicked
Q8NFJ5	ENSG00000013588	199	F	0.11	functional_mimicked
Q8NFJ5	ENSG00000013588	200	C	0.19	functional_mimicked
Q8NFJ5	ENSG00000013588	201	G	0.17	functional_mimicked
Q8NFJ5	ENSG00000013588	202	S	0.12	functional_mimicked
Q8NFJ5	ENSG00000013588	203	F	0.11	functional_mimicked
Q8NFJ5	ENSG00000013588	204	T	0.57	functional_mimicked
Q8NFJ5	ENSG00000013588	205	G	0.13	functional_mimicked
Q8NFJ5	ENSG00000013588	206	W	0.2	functional_mimicked
Q8NFJ5	ENSG00000013588	207	K	0.16	functional_mimicked
Q8NFJ5	ENSG00000013588	208	R	1.2	functional_mimicked
Q8NFJ5	ENSG00000013588	209	H	0.17	functional_mimicked
Q8NFJ5	ENSG00000013588	210	G	0.17	functional_mimicked
Q8NFJ5	ENSG00000013588	211	A	0.11	functional_mimicked
Q8NFJ5	ENSG00000013588	212	H	0.13	functional_mimicked
Q8NFJ5	ENSG00000013588	213	I	0.39	functional_mimicked
Q8NFJ5	ENSG00000013588	214	Y	0.53	functional_mimicked
Q8NFJ5	ENSG00000013588	215	L	0.12	functional_mimicked
Q8NFJ5	ENSG00000013588	216	T	0.13	functional_mimicked
Q8NFJ5	ENSG00000013588	217	M	0.56	functional_mimicked
Q8NFJ5	ENSG00000013588	218	L	0.12	functional_mimicked
Q8NFJ5	ENSG00000013588	219	L	0.12	functional_mimicked
Q8NFJ5	ENSG00000013588	220	S	0.13	functional_mimicked
Q8NFJ5	ENSG00000013588	221	I	1.3	functional_mimicked
Q8NFJ5	ENSG00000013588	222	A	0.46	functional_mimicked
Q8NFJ5	ENSG00000013588	223	I	0.1	functional_mimicked
Q8NFJ5	ENSG00000013588	224	W	0.2	functional_mimicked
Q8NFJ5	ENSG00000013588	225	V	0.15	functional_mimicked
Q8NFJ5	ENSG00000013588	226	A	0.11	functional_mimicked
Q8NFJ5	ENSG00000013588	227	W	0.2	functional_mimicked
Q8NFJ5	ENSG00000013588	228	I	0.1	functional_mimicked
Q8NFJ5	ENSG00000013588	229	T	0.43	functional_mimicked
Q8NFJ5	ENSG00000013588	230	L	0.2	functional_mimicked
Q8NFJ5	ENSG00000013588	231	L	0.12	functional_mimicked
Q8NFJ5	ENSG00000013588	232	M	0.67	functional_mimicked
Q8NFJ5	ENSG00000013588	233	L	1.1	functional_mimicked
Q8NFJ5	ENSG00000013588	234	P	0.17	functional_mimicked
Q8NFJ5	ENSG00000013588	235	D	0.5	functional_mimicked
Q8NFJ5	ENSG00000013588	236	F	0.63	functional_mimicked
Q8NFJ5	ENSG00000013588	237	D	0.48	functional_mimicked
Q8NFJ5	ENSG00000013588	238	R	1.3	functional_mimicked
Q8NFJ5	ENSG00000013588	239	R	0.94	functional_mimicked
Q8NFJ5	ENSG00000013588	240	W	0.2	functional_mimicked
Q8NFJ5	ENSG00000013588	241	D	0.17	functional_mimicked
Q8NFJ5	ENSG00000013588	242	D	0.12	functional_mimicked
Q8NFJ5	ENSG00000013588	243	T	0.11	functional_mimicked
Q8NFJ5	ENSG00000013588	244	I	0.1	functional_mimicked
Q8NFJ5	ENSG00000013588	245	L	0.12	functional_mimicked
Q8NFJ5	ENSG00000013588	246	S	0.12	functional_mimicked
Q8NFJ5	ENSG00000013588	247	S	0.15	functional_mimicked
Q8NFJ5	ENSG00000013588	248	A	0.11	functional_mimicked
Q8NFJ5	ENSG00000013588	249	L	0.18	functional_mimicked
Q8NFJ5	ENSG00000013588	250	A	0.61	functional_mimicked
Q8NFJ5	ENSG00000013588	251	A	0.11	functional_mimicked
Q8NFJ5	ENSG00000013588	252	N	0.16	functional_mimicked
Q8NFJ5	ENSG00000013588	253	G	0.13	functional_mimicked
Q8NFJ5	ENSG00000013588	254	W	0.2	functional_mimicked
Q8NFJ5	ENSG00000013588	255	V	0.14	functional_mimicked
Q8NFJ5	ENSG00000013588	256	F	0.11	functional_mimicked
Q8NFJ5	ENSG00000013588	257	L	0.2	functional_mimicked
Q8NFJ5	ENSG00000013588	258	L	0.18	functional_mimicked
Q8NFJ5	ENSG00000013588	259	A	0.16	functional_mimicked
Q8NFJ5	ENSG00000013588	260	Y	0.19	functional_mimicked
Q8NFJ5	ENSG00000013588	261	V	0.69	functional_mimicked
Q8NFJ5	ENSG00000013588	262	S	1.2	functional_mimicked
Q8NFJ5	ENSG00000013588	263	P	0.13	functional_mimicked
Q8NFJ5	ENSG00000013588	264	E	0.15	functional_mimicked
Q8NFJ5	ENSG00000013588	265	F	0.13	functional_mimicked
Q8NFJ5	ENSG00000013588	266	W	0.74	functional_mimicked
Q8NFJ5	ENSG00000013588	267	L	0.2	functional_mimicked
Q8NFJ5	ENSG00000013588	268	L	0.12	functional_mimicked
Q8NFJ5	ENSG00000013588	269	T	0.23	functional_mimicked
Q8NFJ5	ENSG00000013588	270	K	0.16	functional_mimicked
Q8NFJ5	ENSG00000013588	271	Q	0.24	functional_mimicked
Q8NFJ5	ENSG00000013588	272	R	0.93	functional_mimicked
Q8NFJ5	ENSG00000013588	273	N	0.12	functional_mimicked
Q8NFJ5	ENSG00000013588	274	P	0.12	functional_mimicked
Q8NFJ5	ENSG00000013588	275	M	0.44	functional_mimicked
Q8NFJ5	ENSG00000013588	276	D	0.17	functional_mimicked
Q8NFJ5	ENSG00000013588	277	Y	0.16	functional_mimicked
Q8NFJ5	ENSG00000013588	278	P	0.17	functional_mimicked
Q8NFJ5	ENSG00000013588	279	V	0.15	functional_mimicked
Q8NFJ5	ENSG00000013588	280	E	0.61	functional_mimicked
Q8NFJ5	ENSG00000013588	281	D	0.17	functional_mimicked
Q8NFJ5	ENSG00000013588	282	A	0.59	functional_mimicked
Q8NFJ5	ENSG00000013588	283	F	0.12	functional_mimicked
Q8NFJ5	ENSG00000013588	284	C	0.19	functional_mimicked
Q8NFJ5	ENSG00000013588	285	K	0.22	functional_mimicked
Q8NFJ5	ENSG00000013588	286	P	0.16	functional_mimicked
Q8NFJ5	ENSG00000013588	287	Q	0.24	functional_mimicked
Q8NFJ5	ENSG00000013588	288	L	0.12	functional_mimicked
Q8NFJ5	ENSG00000013588	289	V	0.45	functional_mimicked
Q8NFJ5	ENSG00000013588	290	K	0.16	functional_mimicked
Q8NFJ5	ENSG00000013588	291	K	0.16	functional_mimicked
Q8NFJ5	ENSG00000013588	292	S	0.12	functional_mimicked
Q8NFJ5	ENSG00000013588	293	Y	0.19	functional_mimicked
Q8NFJ5	ENSG00000013588	294	G	0.18	functional_mimicked
Q8NFJ5	ENSG00000013588	295	V	0.16	functional_mimicked
Q8NFJ5	ENSG00000013588	296	E	0.15	functional_mimicked
Q8NFJ5	ENSG00000013588	297	N	0.12	functional_mimicked
Q8NFJ5	ENSG00000013588	298	R	0.23	functional_mimicked
Q8NFJ5	ENSG00000013588	299	A	0.11	functional_mimicked
Q8NFJ5	ENSG00000013588	300	Y	0.14	functional_mimicked
Q8NFJ5	ENSG00000013588	301	S	0.18	functional_mimicked
Q8NFJ5	ENSG00000013588	302	Q	0.23	functional_mimicked
Q8NFJ5	ENSG00000013588	303	E	0.15	functional_mimicked
Q8NFJ5	ENSG00000013588	304	E	0.21	functional_mimicked
Q8NFJ5	ENSG00000013588	305	I	0.1	functional_mimicked
Q8NFJ5	ENSG00000013588	306	T	0.15	functional_mimicked
Q8NFJ5	ENSG00000013588	307	Q	0.24	functional_mimicked
Q8NFJ5	ENSG00000013588	308	G	0.17	functional_mimicked
Q8NFJ5	ENSG00000013588	309	F	0.61	functional_mimicked
Q8NFJ5	ENSG00000013588	310	E	0.21	functional_mimicked
Q8NFJ5	ENSG00000013588	311	E	0.15	functional_mimicked
Q8NFJ5	ENSG00000013588	312	T	1.2	functional_mimicked
Q8NFJ5	ENSG00000013588	313	G	0.17	functional_mimicked
Q8NFJ5	ENSG00000013588	314	D	0.12	functional_mimicked
Q8NFJ5	ENSG00000013588	315	T	0.16	functional_mimicked
Q8NFJ5	ENSG00000013588	316	L	0.45	functional_mimicked
Q8NFJ5	ENSG00000013588	317	Y	0.18	functional_mimicked
Q8NFJ5	ENSG00000013588	318	A	0.11	functional_mimicked
Q8NFJ5	ENSG00000013588	319	P	0.12	functional_mimicked
Q8NFJ5	ENSG00000013588	320	Y	0.19	functional_mimicked
Q8NFJ5	ENSG00000013588	321	S	0.48	functional_mimicked
Q8NFJ5	ENSG00000013588	322	T	0.19	functional_mimicked
Q8NFJ5	ENSG00000013588	323	H	0.17	functional_mimicked
Q8NFJ5	ENSG00000013588	324	F	0.15	functional_mimicked
Q8NFJ5	ENSG00000013588	325	Q	0.18	functional_mimicked
Q8NFJ5	ENSG00000013588	326	L	0.21	functional_mimicked
Q8NFJ5	ENSG00000013588	327	Q	0.19	functional_mimicked
Q8NFJ5	ENSG00000013588	328	N	0.66	functional_mimicked
Q8NFJ5	ENSG00000013588	329	X	0.33	functional_mimicked
Q8NFJ5	ENSG00000013588	330	P	0.71	functional_mimicked
Q8NFJ5	ENSG00000013588	331	P	0.12	functional_mimicked
Q8NFJ5	ENSG00000013588	332	Q	0.81	functional_mimicked
Q8NFJ5	ENSG00000013588	333	K	0.21	functional_mimicked
Q8NFJ5	ENSG00000013588	334	E	0.75	functional_mimicked
Q8NFJ5	ENSG00000013588	335	F	0.11	functional_mimicked
Q8NFJ5	ENSG00000013588	336	S	0.12	functional_mimicked
Q8NFJ5	ENSG00000013588	337	I	0.1	functional_mimicked
Q8NFJ5	ENSG00000013588	338	P	0.22	functional_mimicked
Q8NFJ5	ENSG00000013588	339	R	0.19	functional_mimicked
Q8NFJ5	ENSG00000013588	340	A	0.11	functional_mimicked
Q8NFJ5	ENSG00000013588	341	H	0.53	functional_mimicked
Q8NFJ5	ENSG00000013588	342	A	0.66	functional_mimicked
Q8NFJ5	ENSG00000013588	343	W	1.2	functional_mimicked
Q8NFJ5	ENSG00000013588	344	P	1.1	functional_mimicked
Q8NFJ5	ENSG00000013588	345	S	0.12	functional_mimicked
Q8NFJ5	ENSG00000013588	346	P	0.17	functional_mimicked
Q8NFJ5	ENSG00000013588	347	Y	0.14	functional_mimicked
Q8NFJ5	ENSG00000013588	348	K	0.64	functional_mimicked
Q8NFJ5	ENSG00000013588	349	D	0.89	functional_mimicked
Q8NFJ5	ENSG00000013588	350	Y	0.17	functional_mimicked
Q8NFJ5	ENSG00000013588	351	E	0.79	functional_mimicked
Q8NFJ5	ENSG00000013588	352	V	1.2	functional_mimicked
Q8NFJ5	ENSG00000013588	353	K	0.67	functional_mimicked
Q8NFJ5	ENSG00000013588	354	K	0.22	functional_mimicked
Q8NFJ5	ENSG00000013588	355	E	0.15	functional_mimicked
Q8NFJ5	ENSG00000013588	356	G	0.13	functional_mimicked
Q8NFJ5	ENSG00000013588	357	S	0.13	functional_mimicked
P30740	ENSG00000021355	1	M	0.13	functional_mimicked
P30740	ENSG00000021355	2	E	0.15	functional_mimicked
P30740	ENSG00000021355	3	Q	0.18	functional_mimicked
P30740	ENSG00000021355	4	L	0.19	functional_mimicked
P30740	ENSG00000021355	5	S	0.15	functional_mimicked
P30740	ENSG00000021355	6	S	0.56	functional_mimicked
P30740	ENSG00000021355	7	A	0.18	functional_mimicked
P30740	ENSG00000021355	8	N	0.14	functional_mimicked
P30740	ENSG00000021355	9	T	0.16	functional_mimicked
P30740	ENSG00000021355	10	R	0.19	functional_mimicked
P30740	ENSG00000021355	11	F	0.16	functional_mimicked
P30740	ENSG00000021355	12	A	0.16	functional_mimicked
P30740	ENSG00000021355	13	L	0.19	functional_mimicked
P30740	ENSG00000021355	14	D	0.14	functional_mimicked
P30740	ENSG00000021355	15	L	0.19	functional_mimicked
P30740	ENSG00000021355	16	F	0.16	functional_mimicked
P30740	ENSG00000021355	17	L	0.56	functional_mimicked
P30740	ENSG00000021355	18	A	0.47	functional_mimicked
P30740	ENSG00000021355	19	L	0.19	functional_mimicked
P30740	ENSG00000021355	20	S	0.47	functional_mimicked
P30740	ENSG00000021355	21	E	0.15	functional_mimicked
P30740	ENSG00000021355	22	N	0.45	functional_mimicked
P30740	ENSG00000021355	23	N	0.15	functional_mimicked
P30740	ENSG00000021355	24	P	0.18	functional_mimicked
P30740	ENSG00000021355	25	A	0.48	functional_mimicked
P30740	ENSG00000021355	26	G	0.19	functional_mimicked
P30740	ENSG00000021355	27	N	0.15	functional_mimicked
P30740	ENSG00000021355	28	I	0.45	functional_mimicked
P30740	ENSG00000021355	29	F	0.16	functional_mimicked
P30740	ENSG00000021355	30	I	0.15	functional_mimicked
P30740	ENSG00000021355	31	S	0.18	functional_mimicked
P30740	ENSG00000021355	32	P	0.18	functional_mimicked
P30740	ENSG00000021355	33	F	0.16	functional_mimicked
P30740	ENSG00000021355	34	S	0.15	functional_mimicked
P30740	ENSG00000021355	35	I	0.15	functional_mimicked
P30740	ENSG00000021355	36	S	0.2	functional_mimicked
P30740	ENSG00000021355	37	S	0.18	functional_mimicked
P30740	ENSG00000021355	38	A	0.16	functional_mimicked
P30740	ENSG00000021355	39	M	0.13	functional_mimicked
P30740	ENSG00000021355	40	A	0.16	functional_mimicked
P30740	ENSG00000021355	41	M	0.13	functional_mimicked
P30740	ENSG00000021355	42	V	0.46	functional_mimicked
P30740	ENSG00000021355	43	F	0.5	functional_mimicked
P30740	ENSG00000021355	44	L	0.19	functional_mimicked
P30740	ENSG00000021355	45	G	0.16	functional_mimicked
P30740	ENSG00000021355	46	T	0.16	functional_mimicked
P30740	ENSG00000021355	47	R	0.18	functional_mimicked
P30740	ENSG00000021355	48	G	0.17	functional_mimicked
P30740	ENSG00000021355	49	N	0.14	functional_mimicked
P30740	ENSG00000021355	50	T	0.15	functional_mimicked
P30740	ENSG00000021355	51	A	0.17	functional_mimicked
P30740	ENSG00000021355	52	A	0.17	functional_mimicked
P30740	ENSG00000021355	53	Q	0.19	functional_mimicked
P30740	ENSG00000021355	54	L	0.19	functional_mimicked
P30740	ENSG00000021355	55	S	0.18	functional_mimicked
P30740	ENSG00000021355	56	K	0.15	functional_mimicked
P30740	ENSG00000021355	57	T	0.48	functional_mimicked
P30740	ENSG00000021355	58	F	0.17	functional_mimicked
P30740	ENSG00000021355	59	H	0.17	functional_mimicked
P30740	ENSG00000021355	60	F	0.16	functional_mimicked
P30740	ENSG00000021355	61	N	0.44	functional_mimicked
P30740	ENSG00000021355	62	T	0.49	functional_mimicked
P30740	ENSG00000021355	63	V	0.16	functional_mimicked
P30740	ENSG00000021355	64	E	0.16	functional_mimicked
P30740	ENSG00000021355	65	E	0.15	functional_mimicked
P30740	ENSG00000021355	66	V	0.47	functional_mimicked
P30740	ENSG00000021355	67	H	0.17	functional_mimicked
P30740	ENSG00000021355	68	S	0.2	functional_mimicked
P30740	ENSG00000021355	69	R	0.18	functional_mimicked
P30740	ENSG00000021355	70	F	0.17	functional_mimicked
P30740	ENSG00000021355	71	Q	0.18	functional_mimicked
P30740	ENSG00000021355	72	S	0.16	functional_mimicked
P30740	ENSG00000021355	73	L	0.19	functional_mimicked
P30740	ENSG00000021355	74	N	0.48	functional_mimicked
P30740	ENSG00000021355	75	A	0.16	functional_mimicked
P30740	ENSG00000021355	76	D	0.45	functional_mimicked
P30740	ENSG00000021355	77	I	0.15	functional_mimicked
P30740	ENSG00000021355	78	N	0.14	functional_mimicked
P30740	ENSG00000021355	79	K	0.16	functional_mimicked
P30740	ENSG00000021355	80	R	0.54	functional_mimicked
P30740	ENSG00000021355	81	G	0.18	functional_mimicked
P30740	ENSG00000021355	82	A	0.16	functional_mimicked
P30740	ENSG00000021355	83	S	0.18	functional_mimicked
P30740	ENSG00000021355	84	Y	0.18	functional_mimicked
P30740	ENSG00000021355	85	I	0.15	functional_mimicked
P30740	ENSG00000021355	86	L	0.19	functional_mimicked
P30740	ENSG00000021355	87	K	0.16	functional_mimicked
P30740	ENSG00000021355	88	L	0.18	functional_mimicked
P30740	ENSG00000021355	89	A	0.16	functional_mimicked
P30740	ENSG00000021355	90	N	0.15	functional_mimicked
P30740	ENSG00000021355	91	R	0.18	functional_mimicked
P30740	ENSG00000021355	92	L	0.2	functional_mimicked
P30740	ENSG00000021355	93	Y	0.18	functional_mimicked
P30740	ENSG00000021355	94	G	0.19	functional_mimicked
P30740	ENSG00000021355	95	E	0.15	functional_mimicked
P30740	ENSG00000021355	96	K	0.16	functional_mimicked
P30740	ENSG00000021355	97	T	0.16	functional_mimicked
P30740	ENSG00000021355	98	Y	0.18	functional_mimicked
P30740	ENSG00000021355	99	N	0.15	functional_mimicked
P30740	ENSG00000021355	100	F	0.16	functional_mimicked
P30740	ENSG00000021355	101	L	0.17	functional_mimicked
P30740	ENSG00000021355	102	P	0.18	functional_mimicked
P30740	ENSG00000021355	103	E	0.15	functional_mimicked
P30740	ENSG00000021355	104	F	0.16	functional_mimicked
P30740	ENSG00000021355	105	L	0.19	functional_mimicked
P30740	ENSG00000021355	106	V	0.48	functional_mimicked
P30740	ENSG00000021355	107	S	0.18	functional_mimicked
P30740	ENSG00000021355	108	T	0.16	functional_mimicked
P30740	ENSG00000021355	109	Q	0.53	functional_mimicked
P30740	ENSG00000021355	110	K	0.16	functional_mimicked
P30740	ENSG00000021355	111	T	0.56	functional_mimicked
P30740	ENSG00000021355	112	Y	0.18	functional_mimicked
P30740	ENSG00000021355	113	G	0.17	functional_mimicked
P30740	ENSG00000021355	114	A	0.16	functional_mimicked
P30740	ENSG00000021355	115	D	0.71	functional_mimicked
P30740	ENSG00000021355	116	L	0.19	functional_mimicked
P30740	ENSG00000021355	117	A	0.47	functional_mimicked
P30740	ENSG00000021355	118	S	0.56	functional_mimicked
P30740	ENSG00000021355	119	V	0.15	functional_mimicked
P30740	ENSG00000021355	120	D	0.15	functional_mimicked
P30740	ENSG00000021355	121	F	0.17	functional_mimicked
P30740	ENSG00000021355	122	Q	0.18	functional_mimicked
P30740	ENSG00000021355	123	H	0.17	functional_mimicked
P30740	ENSG00000021355	124	A	0.16	functional_mimicked
P30740	ENSG00000021355	125	S	0.76	functional_mimicked
P30740	ENSG00000021355	126	E	0.16	functional_mimicked
P30740	ENSG00000021355	127	D	0.45	functional_mimicked
P30740	ENSG00000021355	128	A	0.17	functional_mimicked
P30740	ENSG00000021355	129	R	0.16	functional_mimicked
P30740	ENSG00000021355	130	K	0.48	functional_mimicked
P30740	ENSG00000021355	131	T	0.16	functional_mimicked
P30740	ENSG00000021355	132	I	0.15	functional_mimicked
P30740	ENSG00000021355	133	N	0.14	functional_mimicked
P30740	ENSG00000021355	134	Q	0.18	functional_mimicked
P30740	ENSG00000021355	135	W	0.2	functional_mimicked
P30740	ENSG00000021355	136	V	0.15	functional_mimicked
P30740	ENSG00000021355	137	K	0.16	functional_mimicked
P30740	ENSG00000021355	138	G	0.18	functional_mimicked
P30740	ENSG00000021355	139	Q	0.18	functional_mimicked
P30740	ENSG00000021355	140	T	0.18	functional_mimicked
P30740	ENSG00000021355	141	E	0.16	functional_mimicked
P30740	ENSG00000021355	142	G	0.16	functional_mimicked
P30740	ENSG00000021355	143	K	0.16	functional_mimicked
P30740	ENSG00000021355	144	I	0.15	functional_mimicked
P30740	ENSG00000021355	145	P	0.18	functional_mimicked
P30740	ENSG00000021355	146	E	0.16	functional_mimicked
P30740	ENSG00000021355	147	L	0.19	functional_mimicked
P30740	ENSG00000021355	148	L	0.19	functional_mimicked
P30740	ENSG00000021355	149	A	0.16	functional_mimicked
P30740	ENSG00000021355	150	S	0.78	functional_mimicked
P30740	ENSG00000021355	151	G	0.16	functional_mimicked
P30740	ENSG00000021355	152	M	0.89	functional_mimicked
P30740	ENSG00000021355	153	V	0.16	functional_mimicked
P30740	ENSG00000021355	154	D	0.15	functional_mimicked
P30740	ENSG00000021355	155	N	0.69	functional_mimicked
P30740	ENSG00000021355	156	M	0.13	functional_mimicked
P30740	ENSG00000021355	157	T	0.16	functional_mimicked
P30740	ENSG00000021355	158	K	0.16	functional_mimicked
P30740	ENSG00000021355	159	L	0.18	functional_mimicked
P30740	ENSG00000021355	160	V	0.15	functional_mimicked
P30740	ENSG00000021355	161	L	0.21	functional_mimicked
P30740	ENSG00000021355	162	V	0.5	functional_mimicked
P30740	ENSG00000021355	163	N	0.15	functional_mimicked
P30740	ENSG00000021355	164	A	0.16	functional_mimicked
P30740	ENSG00000021355	165	I	0.15	functional_mimicked
P30740	ENSG00000021355	166	Y	0.18	functional_mimicked
P30740	ENSG00000021355	167	F	0.16	functional_mimicked
P30740	ENSG00000021355	168	K	0.15	functional_mimicked
P30740	ENSG00000021355	169	G	0.19	functional_mimicked
P30740	ENSG00000021355	170	N	0.14	functional_mimicked
P30740	ENSG00000021355	171	W	0.2	functional_mimicked
P30740	ENSG00000021355	172	K	0.52	functional_mimicked
P30740	ENSG00000021355	173	D	0.51	functional_mimicked
P30740	ENSG00000021355	174	K	0.16	functional_mimicked
P30740	ENSG00000021355	175	F	0.16	functional_mimicked
P30740	ENSG00000021355	176	M	0.5	functional_mimicked
P30740	ENSG00000021355	177	K	0.16	functional_mimicked
P30740	ENSG00000021355	178	E	0.15	functional_mimicked
P30740	ENSG00000021355	179	A	0.16	functional_mimicked
P30740	ENSG00000021355	180	T	0.15	functional_mimicked
P30740	ENSG00000021355	181	T	0.73	functional_mimicked
P30740	ENSG00000021355	182	N	0.7	functional_mimicked
P30740	ENSG00000021355	183	A	0.18	functional_mimicked
P30740	ENSG00000021355	184	P	0.19	functional_mimicked
P30740	ENSG00000021355	185	F	0.16	functional_mimicked
P30740	ENSG00000021355	186	R	0.18	functional_mimicked
P30740	ENSG00000021355	187	L	0.19	functional_mimicked
P30740	ENSG00000021355	188	N	0.15	functional_mimicked
P30740	ENSG00000021355	189	K	0.15	functional_mimicked
P30740	ENSG00000021355	190	K	0.16	functional_mimicked
P30740	ENSG00000021355	191	D	0.15	functional_mimicked
P30740	ENSG00000021355	192	R	0.52	functional_mimicked
P30740	ENSG00000021355	193	K	0.16	functional_mimicked
P30740	ENSG00000021355	194	T	0.16	functional_mimicked
P30740	ENSG00000021355	195	V	0.15	functional_mimicked
P30740	ENSG00000021355	196	K	0.16	functional_mimicked
P30740	ENSG00000021355	197	M	0.13	functional_mimicked
P30740	ENSG00000021355	198	M	0.13	functional_mimicked
P30740	ENSG00000021355	199	Y	0.18	functional_mimicked
P30740	ENSG00000021355	200	Q	0.18	functional_mimicked
P30740	ENSG00000021355	201	K	0.15	functional_mimicked
P30740	ENSG00000021355	202	K	0.48	functional_mimicked
P30740	ENSG00000021355	203	K	0.16	functional_mimicked
P30740	ENSG00000021355	204	F	0.17	functional_mimicked
P30740	ENSG00000021355	205	A	0.56	functional_mimicked
P30740	ENSG00000021355	206	Y	0.52	functional_mimicked
P30740	ENSG00000021355	207	G	0.16	functional_mimicked
P30740	ENSG00000021355	208	Y	0.17	functional_mimicked
P30740	ENSG00000021355	209	I	0.15	functional_mimicked
P30740	ENSG00000021355	210	E	0.15	functional_mimicked
P30740	ENSG00000021355	211	D	0.14	functional_mimicked
P30740	ENSG00000021355	212	L	0.18	functional_mimicked
P30740	ENSG00000021355	213	K	0.58	functional_mimicked
P30740	ENSG00000021355	214	C	0.18	functional_mimicked
P30740	ENSG00000021355	215	R	0.2	functional_mimicked
P30740	ENSG00000021355	216	V	0.15	functional_mimicked
P30740	ENSG00000021355	217	L	0.19	functional_mimicked
P30740	ENSG00000021355	218	E	0.16	functional_mimicked
P30740	ENSG00000021355	219	L	0.19	functional_mimicked
P30740	ENSG00000021355	220	P	0.18	functional_mimicked
P30740	ENSG00000021355	221	Y	0.17	functional_mimicked
P30740	ENSG00000021355	222	Q	0.2	functional_mimicked
P30740	ENSG00000021355	223	G	0.16	functional_mimicked
P30740	ENSG00000021355	224	E	0.45	functional_mimicked
P30740	ENSG00000021355	225	E	0.15	functional_mimicked
P30740	ENSG00000021355	226	L	0.17	functional_mimicked
P30740	ENSG00000021355	227	S	0.15	functional_mimicked
P30740	ENSG00000021355	228	M	0.13	functional_mimicked
P30740	ENSG00000021355	229	V	0.5	functional_mimicked
P30740	ENSG00000021355	230	I	0.52	functional_mimicked
P30740	ENSG00000021355	231	L	0.19	functional_mimicked
P30740	ENSG00000021355	232	L	0.19	functional_mimicked
P30740	ENSG00000021355	233	P	0.18	functional_mimicked
P30740	ENSG00000021355	234	D	0.7	functional_mimicked
P30740	ENSG00000021355	235	D	0.14	functional_mimicked
P30740	ENSG00000021355	236	I	0.46	functional_mimicked
P30740	ENSG00000021355	237	E	0.45	functional_mimicked
P30740	ENSG00000021355	238	D	0.15	functional_mimicked
P30740	ENSG00000021355	239	E	0.45	functional_mimicked
P30740	ENSG00000021355	240	S	0.18	functional_mimicked
P30740	ENSG00000021355	241	T	0.46	functional_mimicked
P30740	ENSG00000021355	242	G	0.16	functional_mimicked
P30740	ENSG00000021355	243	L	0.19	functional_mimicked
P30740	ENSG00000021355	244	K	0.15	functional_mimicked
P30740	ENSG00000021355	245	K	0.15	functional_mimicked
P30740	ENSG00000021355	246	I	0.47	functional_mimicked
P30740	ENSG00000021355	247	E	0.15	functional_mimicked
P30740	ENSG00000021355	248	E	0.49	functional_mimicked
P30740	ENSG00000021355	249	Q	0.78	functional_mimicked
P30740	ENSG00000021355	250	L	0.19	functional_mimicked
P30740	ENSG00000021355	251	T	0.16	functional_mimicked
P30740	ENSG00000021355	252	L	0.19	functional_mimicked
P30740	ENSG00000021355	253	E	0.16	functional_mimicked
P30740	ENSG00000021355	254	K	0.15	functional_mimicked
P30740	ENSG00000021355	255	L	0.19	functional_mimicked
P30740	ENSG00000021355	256	H	0.5	functional_mimicked
P30740	ENSG00000021355	257	E	0.15	functional_mimicked
P30740	ENSG00000021355	258	W	0.2	functional_mimicked
P30740	ENSG00000021355	259	T	0.16	functional_mimicked
P30740	ENSG00000021355	260	K	0.16	functional_mimicked
P30740	ENSG00000021355	261	P	0.52	functional_mimicked
P30740	ENSG00000021355	262	E	0.45	functional_mimicked
P30740	ENSG00000021355	263	N	0.15	functional_mimicked
P30740	ENSG00000021355	264	L	0.18	functional_mimicked
P30740	ENSG00000021355	265	D	0.79	functional_mimicked
P30740	ENSG00000021355	266	F	0.75	functional_mimicked
P30740	ENSG00000021355	267	I	0.69	functional_mimicked
P30740	ENSG00000021355	268	E	0.16	functional_mimicked
P30740	ENSG00000021355	269	V	0.16	functional_mimicked
P30740	ENSG00000021355	270	N	0.15	functional_mimicked
P30740	ENSG00000021355	271	V	0.15	functional_mimicked
P30740	ENSG00000021355	272	S	0.47	functional_mimicked
P30740	ENSG00000021355	273	L	0.19	functional_mimicked
P30740	ENSG00000021355	274	P	0.18	functional_mimicked
P30740	ENSG00000021355	275	R	0.16	functional_mimicked
P30740	ENSG00000021355	276	F	0.16	functional_mimicked
P30740	ENSG00000021355	277	K	0.16	functional_mimicked
P30740	ENSG00000021355	278	L	0.19	functional_mimicked
P30740	ENSG00000021355	279	E	0.16	functional_mimicked
P30740	ENSG00000021355	280	E	0.44	functional_mimicked
P30740	ENSG00000021355	281	S	0.16	functional_mimicked
P30740	ENSG00000021355	282	Y	0.17	functional_mimicked
P30740	ENSG00000021355	283	T	0.73	functional_mimicked
P30740	ENSG00000021355	284	L	0.17	functional_mimicked
P30740	ENSG00000021355	285	N	0.14	functional_mimicked
P30740	ENSG00000021355	286	S	0.18	functional_mimicked
P30740	ENSG00000021355	287	D	0.44	functional_mimicked
P30740	ENSG00000021355	288	L	0.17	functional_mimicked
P30740	ENSG00000021355	289	A	0.47	functional_mimicked
P30740	ENSG00000021355	290	R	0.19	functional_mimicked
P30740	ENSG00000021355	291	L	0.2	functional_mimicked
P30740	ENSG00000021355	292	G	0.17	functional_mimicked
P30740	ENSG00000021355	293	V	0.16	functional_mimicked
P30740	ENSG00000021355	294	Q	0.18	functional_mimicked
P30740	ENSG00000021355	295	D	0.15	functional_mimicked
P30740	ENSG00000021355	296	L	0.17	functional_mimicked
P30740	ENSG00000021355	297	F	0.17	functional_mimicked
P30740	ENSG00000021355	298	N	0.74	functional_mimicked
P30740	ENSG00000021355	299	S	0.16	functional_mimicked
P30740	ENSG00000021355	300	S	0.15	functional_mimicked
P30740	ENSG00000021355	301	K	0.46	functional_mimicked
P30740	ENSG00000021355	302	A	0.16	functional_mimicked
P30740	ENSG00000021355	303	D	0.15	functional_mimicked
P30740	ENSG00000021355	304	L	0.19	functional_mimicked
P30740	ENSG00000021355	305	S	0.18	functional_mimicked
P30740	ENSG00000021355	306	G	0.16	functional_mimicked
P30740	ENSG00000021355	307	M	0.4	functional_mimicked
P30740	ENSG00000021355	308	S	0.2	functional_mimicked
P30740	ENSG00000021355	309	G	0.19	functional_mimicked
P30740	ENSG00000021355	310	A	0.16	functional_mimicked
P30740	ENSG00000021355	311	R	0.18	functional_mimicked
P30740	ENSG00000021355	312	D	0.15	functional_mimicked
P30740	ENSG00000021355	313	I	0.15	functional_mimicked
P30740	ENSG00000021355	314	F	0.17	functional_mimicked
P30740	ENSG00000021355	315	I	0.15	functional_mimicked
P30740	ENSG00000021355	316	S	0.2	functional_mimicked
P30740	ENSG00000021355	317	K	0.16	functional_mimicked
P30740	ENSG00000021355	318	I	0.15	functional_mimicked
P30740	ENSG00000021355	319	V	0.46	functional_mimicked
P30740	ENSG00000021355	320	H	0.16	functional_mimicked
P30740	ENSG00000021355	321	K	0.15	functional_mimicked
P30740	ENSG00000021355	322	S	0.52	functional_mimicked
P30740	ENSG00000021355	323	F	0.17	functional_mimicked
P30740	ENSG00000021355	324	V	0.15	functional_mimicked
P30740	ENSG00000021355	325	E	0.16	functional_mimicked
P30740	ENSG00000021355	326	V	0.15	functional_mimicked
P30740	ENSG00000021355	327	N	0.46	functional_mimicked
P30740	ENSG00000021355	328	E	0.16	functional_mimicked
P30740	ENSG00000021355	329	E	0.15	functional_mimicked
P30740	ENSG00000021355	330	G	0.18	functional_mimicked
P30740	ENSG00000021355	331	T	0.18	functional_mimicked
P30740	ENSG00000021355	332	E	0.15	functional_mimicked
P30740	ENSG00000021355	333	A	0.16	functional_mimicked
P30740	ENSG00000021355	334	A	0.17	functional_mimicked
P30740	ENSG00000021355	335	A	0.16	functional_mimicked
P30740	ENSG00000021355	336	A	0.16	functional_mimicked
P30740	ENSG00000021355	337	T	0.17	functional_mimicked
P30740	ENSG00000021355	338	A	0.17	functional_mimicked
P30740	ENSG00000021355	339	G	0.16	functional_mimicked
P30740	ENSG00000021355	340	I	0.7	functional_mimicked
P30740	ENSG00000021355	341	A	0.16	functional_mimicked
P30740	ENSG00000021355	342	T	0.16	functional_mimicked
P30740	ENSG00000021355	343	F	0.16	functional_mimicked
P30740	ENSG00000021355	344	C	0.78	functional_mimicked
P30740	ENSG00000021355	345	M	0.13	functional_mimicked
P30740	ENSG00000021355	346	L	0.19	functional_mimicked
P30740	ENSG00000021355	347	M	0.66	functional_mimicked
P30740	ENSG00000021355	348	P	0.19	functional_mimicked
P30740	ENSG00000021355	349	E	0.15	functional_mimicked
P30740	ENSG00000021355	350	E	0.48	functional_mimicked
P30740	ENSG00000021355	351	N	0.71	functional_mimicked
P30740	ENSG00000021355	352	F	0.16	functional_mimicked
P30740	ENSG00000021355	353	T	0.48	functional_mimicked
P30740	ENSG00000021355	354	A	0.16	functional_mimicked
P30740	ENSG00000021355	355	D	0.14	functional_mimicked
P30740	ENSG00000021355	356	H	0.17	functional_mimicked
P30740	ENSG00000021355	357	P	0.19	functional_mimicked
P30740	ENSG00000021355	358	F	0.16	functional_mimicked
P30740	ENSG00000021355	359	L	0.75	functional_mimicked
P30740	ENSG00000021355	360	F	0.16	functional_mimicked
P30740	ENSG00000021355	361	F	0.17	functional_mimicked
P30740	ENSG00000021355	362	I	0.15	functional_mimicked
P30740	ENSG00000021355	363	R	0.19	functional_mimicked
P30740	ENSG00000021355	364	H	0.16	functional_mimicked
P30740	ENSG00000021355	365	N	0.46	functional_mimicked
P30740	ENSG00000021355	366	S	0.51	functional_mimicked
P30740	ENSG00000021355	367	S	0.2	functional_mimicked
P30740	ENSG00000021355	368	G	0.49	functional_mimicked
P30740	ENSG00000021355	369	S	0.16	functional_mimicked
P30740	ENSG00000021355	370	I	0.45	functional_mimicked
P30740	ENSG00000021355	371	L	0.19	functional_mimicked
P30740	ENSG00000021355	372	F	0.16	functional_mimicked
P30740	ENSG00000021355	373	L	0.75	functional_mimicked
P30740	ENSG00000021355	374	G	0.16	functional_mimicked
P30740	ENSG00000021355	375	R	0.17	functional_mimicked
P30740	ENSG00000021355	376	F	0.51	functional_mimicked
P30740	ENSG00000021355	377	S	0.18	functional_mimicked
P30740	ENSG00000021355	378	S	0.18	functional_mimicked
P30740	ENSG00000021355	379	P	0.18	functional_mimicked
P45984	ENSG00000050748	1	M	0.036	functional_mimicked
P45984	ENSG00000050748	2	S	0.042	functional_mimicked
P45984	ENSG00000050748	3	D	0.041	functional_mimicked
P45984	ENSG00000050748	4	S	0.32	functional_mimicked
P45984	ENSG00000050748	5	K	0.33	functional_mimicked
P45984	ENSG00000050748	6	C	0.043	functional_mimicked
P45984	ENSG00000050748	7	D	0.04	functional_mimicked
P45984	ENSG00000050748	8	S	0.038	functional_mimicked
P45984	ENSG00000050748	9	Q	0.046	functional_mimicked
P45984	ENSG00000050748	10	F	0.04	functional_mimicked
P45984	ENSG00000050748	11	Y	0.046	functional_mimicked
P45984	ENSG00000050748	12	S	0.038	functional_mimicked
P45984	ENSG00000050748	13	V	0.043	functional_mimicked
P45984	ENSG00000050748	14	Q	0.046	functional_mimicked
P45984	ENSG00000050748	15	V	0.043	functional_mimicked
P45984	ENSG00000050748	16	A	0.044	functional_mimicked
P45984	ENSG00000050748	17	D	0.041	functional_mimicked
P45984	ENSG00000050748	18	S	0.049	functional_mimicked
P45984	ENSG00000050748	19	T	0.044	functional_mimicked
P45984	ENSG00000050748	20	F	0.044	functional_mimicked
P45984	ENSG00000050748	21	T	0.04	functional_mimicked
P45984	ENSG00000050748	22	V	0.044	functional_mimicked
P45984	ENSG00000050748	23	L	0.049	functional_mimicked
P45984	ENSG00000050748	24	K	0.041	functional_mimicked
P45984	ENSG00000050748	25	R	0.044	functional_mimicked
P45984	ENSG00000050748	26	Y	0.046	functional_mimicked
P45984	ENSG00000050748	27	Q	0.046	functional_mimicked
P45984	ENSG00000050748	28	Q	0.046	functional_mimicked
P45984	ENSG00000050748	29	L	0.049	functional_mimicked
P45984	ENSG00000050748	30	K	0.041	functional_mimicked
P45984	ENSG00000050748	31	P	0.38	functional_mimicked
P45984	ENSG00000050748	32	I	0.038	functional_mimicked
P45984	ENSG00000050748	33	G	0.045	functional_mimicked
P45984	ENSG00000050748	34	S	0.043	functional_mimicked
P45984	ENSG00000050748	35	G	0.044	functional_mimicked
P45984	ENSG00000050748	36	A	0.045	functional_mimicked
P45984	ENSG00000050748	37	Q	0.046	functional_mimicked
P45984	ENSG00000050748	38	G	0.045	functional_mimicked
P45984	ENSG00000050748	39	I	0.038	functional_mimicked
P45984	ENSG00000050748	40	V	0.039	functional_mimicked
P45984	ENSG00000050748	41	C	0.043	functional_mimicked
P45984	ENSG00000050748	42	A	0.04	functional_mimicked
P45984	ENSG00000050748	43	A	0.044	functional_mimicked
P45984	ENSG00000050748	44	F	0.04	functional_mimicked
P45984	ENSG00000050748	45	D	0.037	functional_mimicked
P45984	ENSG00000050748	46	T	0.044	functional_mimicked
P45984	ENSG00000050748	47	V	0.039	functional_mimicked
P45984	ENSG00000050748	48	L	0.35	functional_mimicked
P45984	ENSG00000050748	49	G	0.045	functional_mimicked
P45984	ENSG00000050748	50	I	0.039	functional_mimicked
P45984	ENSG00000050748	51	N	0.036	functional_mimicked
P45984	ENSG00000050748	52	V	0.039	functional_mimicked
P45984	ENSG00000050748	53	A	0.044	functional_mimicked
P45984	ENSG00000050748	54	V	0.044	functional_mimicked
P45984	ENSG00000050748	55	K	0.041	functional_mimicked
P45984	ENSG00000050748	56	K	0.041	functional_mimicked
P45984	ENSG00000050748	57	L	0.049	functional_mimicked
P45984	ENSG00000050748	58	S	0.043	functional_mimicked
P45984	ENSG00000050748	59	R	0.044	functional_mimicked
P45984	ENSG00000050748	60	P	0.042	functional_mimicked
P45984	ENSG00000050748	61	F	0.04	functional_mimicked
P45984	ENSG00000050748	62	Q	0.046	functional_mimicked
P45984	ENSG00000050748	63	N	0.039	functional_mimicked
P45984	ENSG00000050748	64	Q	0.046	functional_mimicked
P45984	ENSG00000050748	65	T	0.039	functional_mimicked
P45984	ENSG00000050748	66	H	0.039	functional_mimicked
P45984	ENSG00000050748	67	A	0.044	functional_mimicked
P45984	ENSG00000050748	68	K	0.041	functional_mimicked
P45984	ENSG00000050748	69	R	0.043	functional_mimicked
P45984	ENSG00000050748	70	A	0.04	functional_mimicked
P45984	ENSG00000050748	71	Y	0.041	functional_mimicked
P45984	ENSG00000050748	72	R	0.043	functional_mimicked
P45984	ENSG00000050748	73	E	0.041	functional_mimicked
P45984	ENSG00000050748	74	L	0.045	functional_mimicked
P45984	ENSG00000050748	75	V	0.044	functional_mimicked
P45984	ENSG00000050748	76	L	0.046	functional_mimicked
P45984	ENSG00000050748	77	L	0.049	functional_mimicked
P45984	ENSG00000050748	78	K	0.041	functional_mimicked
P45984	ENSG00000050748	79	C	0.043	functional_mimicked
P45984	ENSG00000050748	80	V	0.044	functional_mimicked
P45984	ENSG00000050748	81	N	0.036	functional_mimicked
P45984	ENSG00000050748	82	H	0.04	functional_mimicked
P45984	ENSG00000050748	83	K	0.041	functional_mimicked
P45984	ENSG00000050748	84	N	0.036	functional_mimicked
P45984	ENSG00000050748	85	I	0.039	functional_mimicked
P45984	ENSG00000050748	86	I	0.038	functional_mimicked
P45984	ENSG00000050748	87	S	0.038	functional_mimicked
P45984	ENSG00000050748	88	L	0.048	functional_mimicked
P45984	ENSG00000050748	89	L	0.049	functional_mimicked
P45984	ENSG00000050748	90	N	0.037	functional_mimicked
P45984	ENSG00000050748	91	V	0.043	functional_mimicked
P45984	ENSG00000050748	92	F	0.04	functional_mimicked
P45984	ENSG00000050748	93	T	0.044	functional_mimicked
P45984	ENSG00000050748	94	P	0.046	functional_mimicked
P45984	ENSG00000050748	95	Q	0.046	functional_mimicked
P45984	ENSG00000050748	96	K	0.041	functional_mimicked
P45984	ENSG00000050748	97	T	0.039	functional_mimicked
P45984	ENSG00000050748	98	L	0.049	functional_mimicked
P45984	ENSG00000050748	99	E	0.041	functional_mimicked
P45984	ENSG00000050748	100	E	0.041	functional_mimicked
P45984	ENSG00000050748	101	F	0.04	functional_mimicked
P45984	ENSG00000050748	102	Q	0.046	functional_mimicked
P45984	ENSG00000050748	103	D	0.037	functional_mimicked
P45984	ENSG00000050748	104	V	0.043	functional_mimicked
P45984	ENSG00000050748	105	Y	0.041	functional_mimicked
P45984	ENSG00000050748	106	L	0.048	functional_mimicked
P45984	ENSG00000050748	107	V	0.039	functional_mimicked
P45984	ENSG00000050748	108	M	0.036	functional_mimicked
P45984	ENSG00000050748	109	E	0.041	functional_mimicked
P45984	ENSG00000050748	110	L	0.049	functional_mimicked
P45984	ENSG00000050748	111	M	0.036	functional_mimicked
P45984	ENSG00000050748	112	D	0.037	functional_mimicked
P45984	ENSG00000050748	113	A	0.04	functional_mimicked
P45984	ENSG00000050748	114	N	0.041	functional_mimicked
P45984	ENSG00000050748	115	L	0.049	functional_mimicked
P45984	ENSG00000050748	116	C	0.043	functional_mimicked
P45984	ENSG00000050748	117	Q	0.046	functional_mimicked
P45984	ENSG00000050748	118	V	0.039	functional_mimicked
P45984	ENSG00000050748	119	I	0.038	functional_mimicked
P45984	ENSG00000050748	120	H	0.043	functional_mimicked
P45984	ENSG00000050748	121	M	0.036	functional_mimicked
P45984	ENSG00000050748	122	E	0.041	functional_mimicked
P45984	ENSG00000050748	123	L	0.049	functional_mimicked
P45984	ENSG00000050748	124	D	0.037	functional_mimicked
P45984	ENSG00000050748	125	H	0.039	functional_mimicked
P45984	ENSG00000050748	126	E	0.041	functional_mimicked
P45984	ENSG00000050748	127	R	0.043	functional_mimicked
P45984	ENSG00000050748	128	M	0.036	functional_mimicked
P45984	ENSG00000050748	129	S	0.047	functional_mimicked
P45984	ENSG00000050748	130	Y	0.045	functional_mimicked
P45984	ENSG00000050748	131	L	0.041	functional_mimicked
P45984	ENSG00000050748	132	L	0.043	functional_mimicked
P45984	ENSG00000050748	133	Y	0.046	functional_mimicked
P45984	ENSG00000050748	134	Q	0.046	functional_mimicked
P45984	ENSG00000050748	135	M	0.036	functional_mimicked
P45984	ENSG00000050748	136	L	0.041	functional_mimicked
P45984	ENSG00000050748	137	C	0.043	functional_mimicked
P45984	ENSG00000050748	138	G	0.04	functional_mimicked
P45984	ENSG00000050748	139	I	0.038	functional_mimicked
P45984	ENSG00000050748	140	K	0.041	functional_mimicked
P45984	ENSG00000050748	141	H	0.039	functional_mimicked
P45984	ENSG00000050748	142	L	0.049	functional_mimicked
P45984	ENSG00000050748	143	H	0.039	functional_mimicked
P45984	ENSG00000050748	144	S	0.049	functional_mimicked
P45984	ENSG00000050748	145	A	0.04	functional_mimicked
P45984	ENSG00000050748	146	G	0.04	functional_mimicked
P45984	ENSG00000050748	147	I	0.039	functional_mimicked
P45984	ENSG00000050748	148	I	0.038	functional_mimicked
P45984	ENSG00000050748	149	H	0.039	functional_mimicked
P45984	ENSG00000050748	150	R	0.043	functional_mimicked
P45984	ENSG00000050748	151	D	0.037	functional_mimicked
P45984	ENSG00000050748	152	L	0.048	functional_mimicked
P45984	ENSG00000050748	153	K	0.041	functional_mimicked
P45984	ENSG00000050748	154	P	0.042	functional_mimicked
P45984	ENSG00000050748	155	S	0.043	functional_mimicked
P45984	ENSG00000050748	156	N	0.041	functional_mimicked
P45984	ENSG00000050748	157	I	0.039	functional_mimicked
P45984	ENSG00000050748	158	V	0.04	functional_mimicked
P45984	ENSG00000050748	159	V	0.043	functional_mimicked
P45984	ENSG00000050748	160	K	0.041	functional_mimicked
P45984	ENSG00000050748	161	S	0.049	functional_mimicked
P45984	ENSG00000050748	162	D	0.041	functional_mimicked
P45984	ENSG00000050748	163	C	0.047	functional_mimicked
P45984	ENSG00000050748	164	T	0.36	functional_mimicked
P45984	ENSG00000050748	165	L	0.047	functional_mimicked
P45984	ENSG00000050748	166	K	0.041	functional_mimicked
P45984	ENSG00000050748	167	I	0.042	functional_mimicked
P45984	ENSG00000050748	168	L	0.041	functional_mimicked
P45984	ENSG00000050748	169	D	0.041	functional_mimicked
P45984	ENSG00000050748	170	F	0.04	functional_mimicked
P45984	ENSG00000050748	171	G	0.045	functional_mimicked
P45984	ENSG00000050748	172	L	0.049	functional_mimicked
P45984	ENSG00000050748	173	A	0.045	functional_mimicked
P45984	ENSG00000050748	174	R	0.048	functional_mimicked
P45984	ENSG00000050748	175	T	0.044	functional_mimicked
P45984	ENSG00000050748	176	A	0.044	functional_mimicked
P45984	ENSG00000050748	177	C	0.047	functional_mimicked
P45984	ENSG00000050748	178	T	0.041	functional_mimicked
P45984	ENSG00000050748	179	N	0.041	functional_mimicked
P45984	ENSG00000050748	180	F	0.043	functional_mimicked
P45984	ENSG00000050748	181	M	0.036	functional_mimicked
P45984	ENSG00000050748	182	M	0.036	functional_mimicked
P45984	ENSG00000050748	183	T	0.042	functional_mimicked
P45984	ENSG00000050748	184	P	0.043	functional_mimicked
P45984	ENSG00000050748	185	Y	0.045	functional_mimicked
P45984	ENSG00000050748	186	V	0.043	functional_mimicked
P45984	ENSG00000050748	187	V	0.043	functional_mimicked
P45984	ENSG00000050748	188	T	0.044	functional_mimicked
P45984	ENSG00000050748	189	R	0.048	functional_mimicked
P45984	ENSG00000050748	190	Y	0.046	functional_mimicked
P45984	ENSG00000050748	191	Y	0.045	functional_mimicked
P45984	ENSG00000050748	192	R	0.048	functional_mimicked
P45984	ENSG00000050748	193	A	0.044	functional_mimicked
P45984	ENSG00000050748	194	P	0.044	functional_mimicked
P45984	ENSG00000050748	195	E	0.041	functional_mimicked
P45984	ENSG00000050748	196	V	0.044	functional_mimicked
P45984	ENSG00000050748	197	I	0.042	functional_mimicked
P45984	ENSG00000050748	198	L	0.049	functional_mimicked
P45984	ENSG00000050748	199	G	0.041	functional_mimicked
P45984	ENSG00000050748	200	M	0.036	functional_mimicked
P45984	ENSG00000050748	201	G	0.045	functional_mimicked
P45984	ENSG00000050748	202	Y	0.046	functional_mimicked
P45984	ENSG00000050748	203	K	0.041	functional_mimicked
P45984	ENSG00000050748	204	E	0.041	functional_mimicked
P45984	ENSG00000050748	205	N	0.04	functional_mimicked
P45984	ENSG00000050748	206	A	0.04	functional_mimicked
P45984	ENSG00000050748	207	I	0.33	functional_mimicked
P45984	ENSG00000050748	208	K	0.041	functional_mimicked
P45984	ENSG00000050748	209	X	0.042	functional_mimicked
P45984	ENSG00000050748	210	X	0.051	functional_mimicked
P45984	ENSG00000050748	211	T	0.33	functional_mimicked
P45984	ENSG00000050748	212	L	0.041	functional_mimicked
P45984	ENSG00000050748	213	W	0.4	functional_mimicked
P45984	ENSG00000050748	214	H	0.043	functional_mimicked
O94921	ENSG00000058091	1	M	0.058	functional_mimicked
O94921	ENSG00000058091	2	C	0.071	functional_mimicked
O94921	ENSG00000058091	3	D	0.063	functional_mimicked
O94921	ENSG00000058091	4	L	0.58	functional_mimicked
O94921	ENSG00000058091	5	I	0.065	functional_mimicked
O94921	ENSG00000058091	6	E	0.064	functional_mimicked
O94921	ENSG00000058091	7	P	0.07	functional_mimicked
O94921	ENSG00000058091	8	Q	0.071	functional_mimicked
O94921	ENSG00000058091	9	P	0.07	functional_mimicked
O94921	ENSG00000058091	10	A	0.068	functional_mimicked
O94921	ENSG00000058091	11	E	0.064	functional_mimicked
O94921	ENSG00000058091	12	K	0.064	functional_mimicked
O94921	ENSG00000058091	13	I	0.066	functional_mimicked
O94921	ENSG00000058091	14	G	0.068	functional_mimicked
O94921	ENSG00000058091	15	X	0.085	functional_mimicked
O94921	ENSG00000058091	16	X	0.085	functional_mimicked
O94921	ENSG00000058091	17	X	0.085	functional_mimicked
O94921	ENSG00000058091	18	X	0.085	functional_mimicked
O94921	ENSG00000058091	19	X	0.085	functional_mimicked
O94921	ENSG00000058091	20	X	0.085	functional_mimicked
O94921	ENSG00000058091	21	X	0.085	functional_mimicked
O94921	ENSG00000058091	22	X	0.085	functional_mimicked
O94921	ENSG00000058091	23	X	0.085	functional_mimicked
O94921	ENSG00000058091	24	X	0.085	functional_mimicked
O94921	ENSG00000058091	25	X	0.085	functional_mimicked
O94921	ENSG00000058091	26	X	0.085	functional_mimicked
O94921	ENSG00000058091	27	F	0.068	functional_mimicked
O94921	ENSG00000058091	28	S	0.065	functional_mimicked
O94921	ENSG00000058091	29	R	0.071	functional_mimicked
O94921	ENSG00000058091	30	I	0.065	functional_mimicked
O94921	ENSG00000058091	31	A	0.067	functional_mimicked
O94921	ENSG00000058091	32	L	0.074	functional_mimicked
O94921	ENSG00000058091	33	K	0.062	functional_mimicked
O94921	ENSG00000058091	34	K	0.061	functional_mimicked
O94921	ENSG00000058091	35	D	0.061	functional_mimicked
O94921	ENSG00000058091	36	D	0.062	functional_mimicked
O94921	ENSG00000058091	37	T	0.066	functional_mimicked
O94921	ENSG00000058091	38	T	0.066	functional_mimicked
O94921	ENSG00000058091	39	F	0.56	functional_mimicked
O94921	ENSG00000058091	40	D	0.061	functional_mimicked
O94921	ENSG00000058091	41	E	0.53	functional_mimicked
O94921	ENSG00000058091	42	I	0.054	functional_mimicked
O94921	ENSG00000058091	43	C	0.066	functional_mimicked
O94921	ENSG00000058091	44	V	0.063	functional_mimicked
O94921	ENSG00000058091	45	T	0.061	functional_mimicked
O94921	ENSG00000058091	46	K	0.058	functional_mimicked
O94921	ENSG00000058091	47	M	0.052	functional_mimicked
O94921	ENSG00000058091	48	S	0.066	functional_mimicked
O94921	ENSG00000058091	49	T	0.061	functional_mimicked
O94921	ENSG00000058091	50	R	0.067	functional_mimicked
O94921	ENSG00000058091	51	N	0.058	functional_mimicked
O94921	ENSG00000058091	52	C	0.067	functional_mimicked
O94921	ENSG00000058091	53	Q	0.067	functional_mimicked
O94921	ENSG00000058091	54	G	0.063	functional_mimicked
O94921	ENSG00000058091	55	M	0.052	functional_mimicked
O94921	ENSG00000058091	56	D	0.058	functional_mimicked
O94921	ENSG00000058091	57	S	0.068	functional_mimicked
O94921	ENSG00000058091	58	V	0.062	functional_mimicked
O94921	ENSG00000058091	59	I	0.061	functional_mimicked
O94921	ENSG00000058091	60	K	0.057	functional_mimicked
O94921	ENSG00000058091	61	P	0.067	functional_mimicked
O94921	ENSG00000058091	62	L	0.071	functional_mimicked
O94921	ENSG00000058091	63	D	0.058	functional_mimicked
O94921	ENSG00000058091	64	T	0.061	functional_mimicked
O94921	ENSG00000058091	65	I	0.059	functional_mimicked
O94921	ENSG00000058091	66	P	0.065	functional_mimicked
O94921	ENSG00000058091	67	E	0.059	functional_mimicked
O94921	ENSG00000058091	68	D	0.057	functional_mimicked
O94921	ENSG00000058091	69	K	0.057	functional_mimicked
O94921	ENSG00000058091	70	K	0.057	functional_mimicked
O94921	ENSG00000058091	71	V	0.063	functional_mimicked
O94921	ENSG00000058091	72	R	0.061	functional_mimicked
O94921	ENSG00000058091	73	V	0.061	functional_mimicked
O94921	ENSG00000058091	74	Q	0.067	functional_mimicked
O94921	ENSG00000058091	75	R	0.061	functional_mimicked
O94921	ENSG00000058091	76	T	0.061	functional_mimicked
O94921	ENSG00000058091	77	Q	0.067	functional_mimicked
O94921	ENSG00000058091	78	S	0.061	functional_mimicked
O94921	ENSG00000058091	79	T	0.061	functional_mimicked
O94921	ENSG00000058091	80	F	0.063	functional_mimicked
O94921	ENSG00000058091	81	D	0.058	functional_mimicked
O94921	ENSG00000058091	82	P	0.065	functional_mimicked
O94921	ENSG00000058091	83	F	0.063	functional_mimicked
O94921	ENSG00000058091	84	E	0.059	functional_mimicked
O94921	ENSG00000058091	85	K	0.057	functional_mimicked
O94921	ENSG00000058091	86	P	0.065	functional_mimicked
O94921	ENSG00000058091	87	A	0.54	functional_mimicked
O94921	ENSG00000058091	88	N	0.056	functional_mimicked
O94921	ENSG00000058091	89	Q	0.067	functional_mimicked
O94921	ENSG00000058091	90	V	0.061	functional_mimicked
O94921	ENSG00000058091	91	K	0.058	functional_mimicked
O94921	ENSG00000058091	92	R	0.061	functional_mimicked
O94921	ENSG00000058091	93	V	0.062	functional_mimicked
O94921	ENSG00000058091	94	H	0.061	functional_mimicked
O94921	ENSG00000058091	95	S	0.066	functional_mimicked
O94921	ENSG00000058091	96	E	0.059	functional_mimicked
O94921	ENSG00000058091	97	N	0.058	functional_mimicked
O94921	ENSG00000058091	98	N	0.056	functional_mimicked
O94921	ENSG00000058091	99	A	0.062	functional_mimicked
O94921	ENSG00000058091	100	C	0.067	functional_mimicked
O94921	ENSG00000058091	101	I	0.059	functional_mimicked
O94921	ENSG00000058091	102	N	0.058	functional_mimicked
O94921	ENSG00000058091	103	F	0.063	functional_mimicked
O94921	ENSG00000058091	104	K	0.058	functional_mimicked
O94921	ENSG00000058091	105	T	0.063	functional_mimicked
O94921	ENSG00000058091	106	S	0.067	functional_mimicked
O94921	ENSG00000058091	107	S	0.067	functional_mimicked
O94921	ENSG00000058091	108	T	0.54	functional_mimicked
O94921	ENSG00000058091	109	G	0.55	functional_mimicked
O94921	ENSG00000058091	110	K	0.057	functional_mimicked
O94921	ENSG00000058091	111	E	0.059	functional_mimicked
O94921	ENSG00000058091	112	S	0.068	functional_mimicked
O94921	ENSG00000058091	113	P	0.065	functional_mimicked
O94921	ENSG00000058091	114	K	0.057	functional_mimicked
O94921	ENSG00000058091	115	V	0.061	functional_mimicked
O94921	ENSG00000058091	116	R	0.061	functional_mimicked
O94921	ENSG00000058091	117	R	0.067	functional_mimicked
O94921	ENSG00000058091	118	H	0.062	functional_mimicked
O94921	ENSG00000058091	119	S	0.067	functional_mimicked
O94921	ENSG00000058091	120	S	0.061	functional_mimicked
O94921	ENSG00000058091	121	P	0.067	functional_mimicked
O94921	ENSG00000058091	122	S	0.061	functional_mimicked
O94921	ENSG00000058091	123	S	0.068	functional_mimicked
O94921	ENSG00000058091	124	P	0.065	functional_mimicked
O94921	ENSG00000058091	125	T	0.061	functional_mimicked
O94921	ENSG00000058091	126	S	0.059	functional_mimicked
O94921	ENSG00000058091	127	P	0.067	functional_mimicked
O94921	ENSG00000058091	128	K	0.057	functional_mimicked
O94921	ENSG00000058091	129	F	0.063	functional_mimicked
O94921	ENSG00000058091	130	G	0.063	functional_mimicked
O94921	ENSG00000058091	131	K	0.057	functional_mimicked
O94921	ENSG00000058091	132	A	0.062	functional_mimicked
O94921	ENSG00000058091	133	D	0.058	functional_mimicked
O94921	ENSG00000058091	134	S	0.068	functional_mimicked
O94921	ENSG00000058091	135	Y	0.064	functional_mimicked
O94921	ENSG00000058091	136	E	0.058	functional_mimicked
O94921	ENSG00000058091	137	K	0.058	functional_mimicked
O94921	ENSG00000058091	138	L	0.071	functional_mimicked
O94921	ENSG00000058091	139	E	0.058	functional_mimicked
O94921	ENSG00000058091	140	K	0.058	functional_mimicked
O94921	ENSG00000058091	141	L	0.07	functional_mimicked
O94921	ENSG00000058091	142	G	0.063	functional_mimicked
O94921	ENSG00000058091	143	E	0.058	functional_mimicked
O94921	ENSG00000058091	144	G	0.063	functional_mimicked
O94921	ENSG00000058091	145	S	0.066	functional_mimicked
O94921	ENSG00000058091	146	Y	0.064	functional_mimicked
O94921	ENSG00000058091	147	A	0.062	functional_mimicked
O94921	ENSG00000058091	148	T	0.061	functional_mimicked
O94921	ENSG00000058091	149	V	0.061	functional_mimicked
O94921	ENSG00000058091	150	Y	0.065	functional_mimicked
O94921	ENSG00000058091	151	K	0.057	functional_mimicked
O94921	ENSG00000058091	152	G	0.063	functional_mimicked
O94921	ENSG00000058091	153	K	0.057	functional_mimicked
O94921	ENSG00000058091	154	S	0.061	functional_mimicked
O94921	ENSG00000058091	155	K	0.058	functional_mimicked
O94921	ENSG00000058091	156	V	0.061	functional_mimicked
O94921	ENSG00000058091	157	N	0.056	functional_mimicked
O94921	ENSG00000058091	158	G	0.063	functional_mimicked
O94921	ENSG00000058091	159	K	0.058	functional_mimicked
O94921	ENSG00000058091	160	L	0.071	functional_mimicked
O94921	ENSG00000058091	161	V	0.061	functional_mimicked
O94921	ENSG00000058091	162	A	0.062	functional_mimicked
O94921	ENSG00000058091	163	L	0.071	functional_mimicked
O94921	ENSG00000058091	164	K	0.058	functional_mimicked
O94921	ENSG00000058091	165	V	0.062	functional_mimicked
O94921	ENSG00000058091	166	I	0.061	functional_mimicked
O94921	ENSG00000058091	167	R	0.061	functional_mimicked
O94921	ENSG00000058091	168	L	0.071	functional_mimicked
O94921	ENSG00000058091	169	Q	0.067	functional_mimicked
O94921	ENSG00000058091	170	E	0.058	functional_mimicked
O94921	ENSG00000058091	171	E	0.058	functional_mimicked
O94921	ENSG00000058091	172	E	0.058	functional_mimicked
O94921	ENSG00000058091	173	G	0.063	functional_mimicked
O94921	ENSG00000058091	174	T	0.061	functional_mimicked
O94921	ENSG00000058091	175	P	0.065	functional_mimicked
O94921	ENSG00000058091	176	F	0.064	functional_mimicked
O94921	ENSG00000058091	177	T	0.061	functional_mimicked
O94921	ENSG00000058091	178	A	0.062	functional_mimicked
O94921	ENSG00000058091	179	I	0.061	functional_mimicked
O94921	ENSG00000058091	180	R	0.061	functional_mimicked
O94921	ENSG00000058091	181	E	0.058	functional_mimicked
O94921	ENSG00000058091	182	A	0.062	functional_mimicked
O94921	ENSG00000058091	183	S	0.066	functional_mimicked
O94921	ENSG00000058091	184	L	0.07	functional_mimicked
O94921	ENSG00000058091	185	L	0.072	functional_mimicked
O94921	ENSG00000058091	186	K	0.057	functional_mimicked
O94921	ENSG00000058091	187	G	0.063	functional_mimicked
O94921	ENSG00000058091	188	L	0.07	functional_mimicked
O94921	ENSG00000058091	189	K	0.057	functional_mimicked
O94921	ENSG00000058091	190	H	0.061	functional_mimicked
O94921	ENSG00000058091	191	A	0.062	functional_mimicked
O94921	ENSG00000058091	192	N	0.058	functional_mimicked
O94921	ENSG00000058091	193	I	0.054	functional_mimicked
O94921	ENSG00000058091	194	V	0.062	functional_mimicked
O94921	ENSG00000058091	195	L	0.07	functional_mimicked
O94921	ENSG00000058091	196	L	0.065	functional_mimicked
O94921	ENSG00000058091	197	H	0.061	functional_mimicked
O94921	ENSG00000058091	198	D	0.058	functional_mimicked
O94921	ENSG00000058091	199	I	0.061	functional_mimicked
O94921	ENSG00000058091	200	I	0.061	functional_mimicked
O94921	ENSG00000058091	201	H	0.061	functional_mimicked
O94921	ENSG00000058091	202	T	0.063	functional_mimicked
O94921	ENSG00000058091	203	K	0.058	functional_mimicked
O94921	ENSG00000058091	204	E	0.059	functional_mimicked
O94921	ENSG00000058091	205	T	0.062	functional_mimicked
O94921	ENSG00000058091	206	L	0.071	functional_mimicked
O94921	ENSG00000058091	207	T	0.061	functional_mimicked
O94921	ENSG00000058091	208	L	0.065	functional_mimicked
O94921	ENSG00000058091	209	V	0.062	functional_mimicked
O94921	ENSG00000058091	210	F	0.063	functional_mimicked
O94921	ENSG00000058091	211	E	0.058	functional_mimicked
O94921	ENSG00000058091	212	Y	0.064	functional_mimicked
O94921	ENSG00000058091	213	V	0.062	functional_mimicked
O94921	ENSG00000058091	214	H	0.062	functional_mimicked
O94921	ENSG00000058091	215	T	0.061	functional_mimicked
O94921	ENSG00000058091	216	D	0.057	functional_mimicked
O94921	ENSG00000058091	217	L	0.072	functional_mimicked
O94921	ENSG00000058091	218	C	0.066	functional_mimicked
O94921	ENSG00000058091	219	Q	0.067	functional_mimicked
O94921	ENSG00000058091	220	Y	0.065	functional_mimicked
O94921	ENSG00000058091	221	M	0.052	functional_mimicked
O94921	ENSG00000058091	222	D	0.058	functional_mimicked
O94921	ENSG00000058091	223	K	0.058	functional_mimicked
O94921	ENSG00000058091	224	H	0.062	functional_mimicked
O94921	ENSG00000058091	225	P	0.065	functional_mimicked
O94921	ENSG00000058091	226	G	0.063	functional_mimicked
O94921	ENSG00000058091	227	G	0.063	functional_mimicked
O94921	ENSG00000058091	228	L	0.071	functional_mimicked
O94921	ENSG00000058091	229	H	0.061	functional_mimicked
O94921	ENSG00000058091	230	P	0.065	functional_mimicked
O94921	ENSG00000058091	231	D	0.057	functional_mimicked
O94921	ENSG00000058091	232	N	0.056	functional_mimicked
O94921	ENSG00000058091	233	V	0.062	functional_mimicked
O94921	ENSG00000058091	234	K	0.058	functional_mimicked
O94921	ENSG00000058091	235	L	0.071	functional_mimicked
O94921	ENSG00000058091	236	F	0.063	functional_mimicked
O94921	ENSG00000058091	237	L	0.072	functional_mimicked
O94921	ENSG00000058091	238	F	0.063	functional_mimicked
O94921	ENSG00000058091	239	Q	0.067	functional_mimicked
O94921	ENSG00000058091	240	L	0.071	functional_mimicked
O94921	ENSG00000058091	241	L	0.071	functional_mimicked
O94921	ENSG00000058091	242	R	0.07	functional_mimicked
O94921	ENSG00000058091	243	G	0.063	functional_mimicked
O94921	ENSG00000058091	244	L	0.071	functional_mimicked
O94921	ENSG00000058091	245	S	0.066	functional_mimicked
O94921	ENSG00000058091	246	Y	0.065	functional_mimicked
O94921	ENSG00000058091	247	I	0.061	functional_mimicked
O94921	ENSG00000058091	248	H	0.062	functional_mimicked
O94921	ENSG00000058091	249	Q	0.067	functional_mimicked
O94921	ENSG00000058091	250	R	0.066	functional_mimicked
O94921	ENSG00000058091	251	Y	0.064	functional_mimicked
O94921	ENSG00000058091	252	I	0.059	functional_mimicked
O94921	ENSG00000058091	253	L	0.071	functional_mimicked
O94921	ENSG00000058091	254	H	0.062	functional_mimicked
O94921	ENSG00000058091	255	R	0.061	functional_mimicked
O94921	ENSG00000058091	256	D	0.058	functional_mimicked
O94921	ENSG00000058091	257	L	0.071	functional_mimicked
O94921	ENSG00000058091	258	K	0.057	functional_mimicked
O94921	ENSG00000058091	259	P	0.065	functional_mimicked
O94921	ENSG00000058091	260	Q	0.067	functional_mimicked
O94921	ENSG00000058091	261	N	0.058	functional_mimicked
O94921	ENSG00000058091	262	L	0.065	functional_mimicked
O94921	ENSG00000058091	263	L	0.071	functional_mimicked
O94921	ENSG00000058091	264	I	0.061	functional_mimicked
O94921	ENSG00000058091	265	S	0.059	functional_mimicked
O94921	ENSG00000058091	266	D	0.058	functional_mimicked
O94921	ENSG00000058091	267	T	0.062	functional_mimicked
O94921	ENSG00000058091	268	G	0.063	functional_mimicked
O94921	ENSG00000058091	269	E	0.059	functional_mimicked
O94921	ENSG00000058091	270	L	0.072	functional_mimicked
O94921	ENSG00000058091	271	K	0.058	functional_mimicked
O94921	ENSG00000058091	272	L	0.07	functional_mimicked
O94921	ENSG00000058091	273	A	0.062	functional_mimicked
O94921	ENSG00000058091	274	D	0.057	functional_mimicked
O94921	ENSG00000058091	275	F	0.064	functional_mimicked
O94921	ENSG00000058091	276	G	0.062	functional_mimicked
O94921	ENSG00000058091	277	L	0.065	functional_mimicked
O94921	ENSG00000058091	278	A	0.062	functional_mimicked
O94921	ENSG00000058091	279	R	0.061	functional_mimicked
O94921	ENSG00000058091	280	A	0.062	functional_mimicked
O94921	ENSG00000058091	281	K	0.057	functional_mimicked
O94921	ENSG00000058091	282	S	0.067	functional_mimicked
O94921	ENSG00000058091	283	V	0.063	functional_mimicked
O94921	ENSG00000058091	284	P	0.065	functional_mimicked
O94921	ENSG00000058091	285	S	0.061	functional_mimicked
O94921	ENSG00000058091	286	H	0.062	functional_mimicked
O94921	ENSG00000058091	287	T	0.061	functional_mimicked
O94921	ENSG00000058091	288	Y	0.065	functional_mimicked
O94921	ENSG00000058091	289	S	0.067	functional_mimicked
O94921	ENSG00000058091	290	N	0.058	functional_mimicked
O94921	ENSG00000058091	291	E	0.058	functional_mimicked
O94921	ENSG00000058091	292	V	0.062	functional_mimicked
O94921	ENSG00000058091	293	V	0.061	functional_mimicked
O94921	ENSG00000058091	294	T	0.063	functional_mimicked
O94921	ENSG00000058091	295	L	0.071	functional_mimicked
O94921	ENSG00000058091	296	W	0.073	functional_mimicked
O94921	ENSG00000058091	297	Y	0.065	functional_mimicked
O94921	ENSG00000058091	298	R	0.061	functional_mimicked
O94921	ENSG00000058091	299	P	0.065	functional_mimicked
O94921	ENSG00000058091	300	P	0.065	functional_mimicked
O94921	ENSG00000058091	301	D	0.057	functional_mimicked
O94921	ENSG00000058091	302	V	0.063	functional_mimicked
O94921	ENSG00000058091	303	L	0.065	functional_mimicked
O94921	ENSG00000058091	304	L	0.07	functional_mimicked
O94921	ENSG00000058091	305	G	0.064	functional_mimicked
O94921	ENSG00000058091	306	S	0.068	functional_mimicked
O94921	ENSG00000058091	307	T	0.061	functional_mimicked
O94921	ENSG00000058091	308	E	0.058	functional_mimicked
O94921	ENSG00000058091	309	Y	0.064	functional_mimicked
O94921	ENSG00000058091	310	S	0.067	functional_mimicked
O94921	ENSG00000058091	311	T	0.063	functional_mimicked
O94921	ENSG00000058091	312	C	0.067	functional_mimicked
O94921	ENSG00000058091	313	L	0.065	functional_mimicked
O94921	ENSG00000058091	314	D	0.058	functional_mimicked
O94921	ENSG00000058091	315	M	0.052	functional_mimicked
O94921	ENSG00000058091	316	W	0.073	functional_mimicked
O94921	ENSG00000058091	317	G	0.063	functional_mimicked
O94921	ENSG00000058091	318	V	0.061	functional_mimicked
O94921	ENSG00000058091	319	G	0.063	functional_mimicked
O94921	ENSG00000058091	320	C	0.067	functional_mimicked
O94921	ENSG00000058091	321	I	0.061	functional_mimicked
O94921	ENSG00000058091	322	F	0.063	functional_mimicked
O94921	ENSG00000058091	323	V	0.061	functional_mimicked
O94921	ENSG00000058091	324	E	0.058	functional_mimicked
O94921	ENSG00000058091	325	M	0.052	functional_mimicked
O94921	ENSG00000058091	326	I	0.061	functional_mimicked
O94921	ENSG00000058091	327	Q	0.067	functional_mimicked
O94921	ENSG00000058091	328	G	0.063	functional_mimicked
O94921	ENSG00000058091	329	V	0.061	functional_mimicked
O94921	ENSG00000058091	330	A	0.062	functional_mimicked
O94921	ENSG00000058091	331	A	0.062	functional_mimicked
O94921	ENSG00000058091	332	F	0.063	functional_mimicked
O94921	ENSG00000058091	333	P	0.065	functional_mimicked
O94921	ENSG00000058091	334	G	0.063	functional_mimicked
O94921	ENSG00000058091	335	M	0.052	functional_mimicked
O94921	ENSG00000058091	336	K	0.057	functional_mimicked
O94921	ENSG00000058091	337	D	0.058	functional_mimicked
O94921	ENSG00000058091	338	I	0.059	functional_mimicked
O94921	ENSG00000058091	339	Q	0.067	functional_mimicked
O94921	ENSG00000058091	340	D	0.057	functional_mimicked
O94921	ENSG00000058091	341	Q	0.067	functional_mimicked
O94921	ENSG00000058091	342	L	0.065	functional_mimicked
O94921	ENSG00000058091	343	E	0.058	functional_mimicked
O94921	ENSG00000058091	344	R	0.07	functional_mimicked
O94921	ENSG00000058091	345	I	0.054	functional_mimicked
O94921	ENSG00000058091	346	F	0.063	functional_mimicked
O94921	ENSG00000058091	347	L	0.07	functional_mimicked
O94921	ENSG00000058091	348	V	0.061	functional_mimicked
O94921	ENSG00000058091	349	L	0.065	functional_mimicked
O94921	ENSG00000058091	350	G	0.063	functional_mimicked
O94921	ENSG00000058091	351	T	0.062	functional_mimicked
O94921	ENSG00000058091	352	P	0.065	functional_mimicked
O94921	ENSG00000058091	353	N	0.056	functional_mimicked
O94921	ENSG00000058091	354	E	0.059	functional_mimicked
O94921	ENSG00000058091	355	D	0.058	functional_mimicked
O94921	ENSG00000058091	356	T	0.061	functional_mimicked
O94921	ENSG00000058091	357	W	0.073	functional_mimicked
O94921	ENSG00000058091	358	P	0.065	functional_mimicked
O94921	ENSG00000058091	359	G	0.063	functional_mimicked
O94921	ENSG00000058091	360	V	0.061	functional_mimicked
O94921	ENSG00000058091	361	H	0.061	functional_mimicked
O94921	ENSG00000058091	362	S	0.066	functional_mimicked
O94921	ENSG00000058091	363	L	0.072	functional_mimicked
O94921	ENSG00000058091	364	P	0.065	functional_mimicked
O94921	ENSG00000058091	365	H	0.061	functional_mimicked
O94921	ENSG00000058091	366	F	0.063	functional_mimicked
O94921	ENSG00000058091	367	K	0.058	functional_mimicked
O94921	ENSG00000058091	368	P	0.065	functional_mimicked
O94921	ENSG00000058091	369	E	0.058	functional_mimicked
O94921	ENSG00000058091	370	R	0.56	functional_mimicked
O94921	ENSG00000058091	371	F	0.063	functional_mimicked
O94921	ENSG00000058091	372	T	0.063	functional_mimicked
O94921	ENSG00000058091	373	L	0.071	functional_mimicked
O94921	ENSG00000058091	374	Y	0.065	functional_mimicked
O94921	ENSG00000058091	375	S	0.061	functional_mimicked
O94921	ENSG00000058091	376	S	0.066	functional_mimicked
O94921	ENSG00000058091	377	K	0.057	functional_mimicked
O94921	ENSG00000058091	378	N	0.82	functional_mimicked
O94921	ENSG00000058091	379	L	0.065	functional_mimicked
O94921	ENSG00000058091	380	R	0.061	functional_mimicked
O94921	ENSG00000058091	381	Q	0.067	functional_mimicked
O94921	ENSG00000058091	382	A	0.062	functional_mimicked
O94921	ENSG00000058091	383	W	0.073	functional_mimicked
O94921	ENSG00000058091	384	N	0.056	functional_mimicked
O94921	ENSG00000058091	385	K	0.058	functional_mimicked
O94921	ENSG00000058091	386	L	0.066	functional_mimicked
O94921	ENSG00000058091	387	S	0.53	functional_mimicked
O94921	ENSG00000058091	388	Y	0.064	functional_mimicked
O94921	ENSG00000058091	389	V	0.062	functional_mimicked
O94921	ENSG00000058091	390	N	0.058	functional_mimicked
O94921	ENSG00000058091	391	H	0.061	functional_mimicked
O94921	ENSG00000058091	392	A	0.062	functional_mimicked
O94921	ENSG00000058091	393	E	0.058	functional_mimicked
O94921	ENSG00000058091	394	D	0.057	functional_mimicked
O94921	ENSG00000058091	395	L	0.071	functional_mimicked
O94921	ENSG00000058091	396	A	0.063	functional_mimicked
O94921	ENSG00000058091	397	S	0.067	functional_mimicked
O94921	ENSG00000058091	398	K	0.058	functional_mimicked
O94921	ENSG00000058091	399	L	0.066	functional_mimicked
O94921	ENSG00000058091	400	L	0.07	functional_mimicked
O94921	ENSG00000058091	401	Q	0.067	functional_mimicked
O94921	ENSG00000058091	402	C	0.066	functional_mimicked
O94921	ENSG00000058091	403	S	0.067	functional_mimicked
O94921	ENSG00000058091	404	P	0.065	functional_mimicked
O94921	ENSG00000058091	405	K	0.058	functional_mimicked
O94921	ENSG00000058091	406	N	0.058	functional_mimicked
O94921	ENSG00000058091	407	R	0.061	functional_mimicked
O94921	ENSG00000058091	408	L	0.07	functional_mimicked
O94921	ENSG00000058091	409	S	0.068	functional_mimicked
O94921	ENSG00000058091	410	A	0.062	functional_mimicked
O94921	ENSG00000058091	411	Q	0.067	functional_mimicked
O94921	ENSG00000058091	412	A	0.062	functional_mimicked
O94921	ENSG00000058091	413	A	0.063	functional_mimicked
O94921	ENSG00000058091	414	L	0.071	functional_mimicked
O94921	ENSG00000058091	415	S	0.061	functional_mimicked
O94921	ENSG00000058091	416	H	0.062	functional_mimicked
O94921	ENSG00000058091	417	E	0.52	functional_mimicked
O94921	ENSG00000058091	418	Y	0.064	functional_mimicked
O94921	ENSG00000058091	419	F	0.063	functional_mimicked
O94921	ENSG00000058091	420	S	0.059	functional_mimicked
O94921	ENSG00000058091	421	D	0.058	functional_mimicked
O94921	ENSG00000058091	422	L	0.071	functional_mimicked
O94921	ENSG00000058091	423	P	0.066	functional_mimicked
O94921	ENSG00000058091	424	P	0.065	functional_mimicked
O94921	ENSG00000058091	425	R	0.067	functional_mimicked
O94921	ENSG00000058091	426	L	0.07	functional_mimicked
O94921	ENSG00000058091	427	W	0.073	functional_mimicked
O94921	ENSG00000058091	428	E	0.058	functional_mimicked
O94921	ENSG00000058091	429	L	0.067	functional_mimicked
O94921	ENSG00000058091	430	T	0.063	functional_mimicked
O94921	ENSG00000058091	431	D	0.057	functional_mimicked
O94921	ENSG00000058091	432	M	0.052	functional_mimicked
O94921	ENSG00000058091	433	S	0.066	functional_mimicked
O94921	ENSG00000058091	434	S	0.066	functional_mimicked
O94921	ENSG00000058091	435	I	0.059	functional_mimicked
O94921	ENSG00000058091	436	F	0.063	functional_mimicked
O94921	ENSG00000058091	437	T	0.062	functional_mimicked
O94921	ENSG00000058091	438	V	0.063	functional_mimicked
O94921	ENSG00000058091	439	P	0.065	functional_mimicked
O94921	ENSG00000058091	440	N	0.056	functional_mimicked
O94921	ENSG00000058091	441	V	0.062	functional_mimicked
O94921	ENSG00000058091	442	R	0.061	functional_mimicked
O94921	ENSG00000058091	443	L	0.071	functional_mimicked
O94921	ENSG00000058091	444	Q	0.067	functional_mimicked
O94921	ENSG00000058091	445	P	0.065	functional_mimicked
O94921	ENSG00000058091	446	E	0.058	functional_mimicked
O94921	ENSG00000058091	447	A	0.54	functional_mimicked
O94921	ENSG00000058091	448	G	0.063	functional_mimicked
O94921	ENSG00000058091	449	E	0.058	functional_mimicked
O94921	ENSG00000058091	450	S	0.061	functional_mimicked
O94921	ENSG00000058091	451	M	0.052	functional_mimicked
O94921	ENSG00000058091	452	R	0.067	functional_mimicked
O94921	ENSG00000058091	453	A	0.063	functional_mimicked
O94921	ENSG00000058091	454	F	0.063	functional_mimicked
O94921	ENSG00000058091	455	G	0.063	functional_mimicked
O94921	ENSG00000058091	456	K	0.057	functional_mimicked
O94921	ENSG00000058091	457	N	0.058	functional_mimicked
O94921	ENSG00000058091	458	N	0.056	functional_mimicked
O94921	ENSG00000058091	459	S	0.059	functional_mimicked
O94921	ENSG00000058091	460	Y	0.065	functional_mimicked
O94921	ENSG00000058091	461	G	0.55	functional_mimicked
O94921	ENSG00000058091	462	K	0.057	functional_mimicked
O94921	ENSG00000058091	463	S	0.059	functional_mimicked
O94921	ENSG00000058091	464	L	0.07	functional_mimicked
O94921	ENSG00000058091	465	S	0.068	functional_mimicked
O94921	ENSG00000058091	466	N	0.058	functional_mimicked
O94921	ENSG00000058091	467	S	0.061	functional_mimicked
O94921	ENSG00000058091	468	K	0.058	functional_mimicked
O94921	ENSG00000058091	469	H	0.062	functional_mimicked
Q00537	ENSG00000059758	1	M	0.037	functional_mimicked
Q00537	ENSG00000059758	2	K	0.038	functional_mimicked
Q00537	ENSG00000059758	3	K	0.038	functional_mimicked
Q00537	ENSG00000059758	4	F	0.043	functional_mimicked
Q00537	ENSG00000059758	5	K	0.044	functional_mimicked
Q00537	ENSG00000059758	6	R	0.04	functional_mimicked
Q00537	ENSG00000059758	7	R	0.046	functional_mimicked
Q00537	ENSG00000059758	8	L	0.052	functional_mimicked
Q00537	ENSG00000059758	9	S	0.065	functional_mimicked
Q00537	ENSG00000059758	10	L	0.062	functional_mimicked
Q00537	ENSG00000059758	11	T	0.04	functional_mimicked
Q00537	ENSG00000059758	12	L	0.056	functional_mimicked
Q00537	ENSG00000059758	13	R	0.057	functional_mimicked
Q00537	ENSG00000059758	14	G	0.042	functional_mimicked
Q00537	ENSG00000059758	15	S	0.047	functional_mimicked
Q00537	ENSG00000059758	16	Q	0.056	functional_mimicked
Q00537	ENSG00000059758	17	T	0.043	functional_mimicked
Q00537	ENSG00000059758	18	I	0.041	functional_mimicked
Q00537	ENSG00000059758	19	D	0.038	functional_mimicked
Q00537	ENSG00000059758	20	E	0.038	functional_mimicked
Q00537	ENSG00000059758	21	S	0.052	functional_mimicked
Q00537	ENSG00000059758	22	L	0.068	functional_mimicked
Q00537	ENSG00000059758	23	S	0.049	functional_mimicked
Q00537	ENSG00000059758	24	E	0.038	functional_mimicked
Q00537	ENSG00000059758	25	L	0.065	functional_mimicked
Q00537	ENSG00000059758	26	A	0.044	functional_mimicked
Q00537	ENSG00000059758	27	E	0.038	functional_mimicked
Q00537	ENSG00000059758	28	Q	0.046	functional_mimicked
Q00537	ENSG00000059758	29	M	0.037	functional_mimicked
Q00537	ENSG00000059758	30	T	0.043	functional_mimicked
Q00537	ENSG00000059758	31	I	0.041	functional_mimicked
Q00537	ENSG00000059758	32	E	0.038	functional_mimicked
Q00537	ENSG00000059758	33	E	0.038	functional_mimicked
Q00537	ENSG00000059758	34	N	0.044	functional_mimicked
Q00537	ENSG00000059758	35	S	0.047	functional_mimicked
Q00537	ENSG00000059758	36	S	0.047	functional_mimicked
Q00537	ENSG00000059758	37	K	0.044	functional_mimicked
Q00537	ENSG00000059758	38	D	0.038	functional_mimicked
Q00537	ENSG00000059758	39	N	0.038	functional_mimicked
Q00537	ENSG00000059758	40	E	0.044	functional_mimicked
Q00537	ENSG00000059758	41	P	0.048	functional_mimicked
Q00537	ENSG00000059758	42	I	0.041	functional_mimicked
Q00537	ENSG00000059758	43	V	0.05	functional_mimicked
Q00537	ENSG00000059758	44	K	0.044	functional_mimicked
Q00537	ENSG00000059758	45	N	0.038	functional_mimicked
Q00537	ENSG00000059758	46	G	0.057	functional_mimicked
Q00537	ENSG00000059758	47	R	0.046	functional_mimicked
Q00537	ENSG00000059758	48	P	0.048	functional_mimicked
Q00537	ENSG00000059758	49	P	0.045	functional_mimicked
Q00537	ENSG00000059758	50	T	0.045	functional_mimicked
Q00537	ENSG00000059758	51	S	0.049	functional_mimicked
Q00537	ENSG00000059758	52	H	0.049	functional_mimicked
Q00537	ENSG00000059758	53	S	0.041	functional_mimicked
Q00537	ENSG00000059758	54	M	0.037	functional_mimicked
Q00537	ENSG00000059758	55	H	0.041	functional_mimicked
Q00537	ENSG00000059758	56	S	0.065	functional_mimicked
Q00537	ENSG00000059758	57	F	0.052	functional_mimicked
Q00537	ENSG00000059758	58	L	0.062	functional_mimicked
Q00537	ENSG00000059758	59	H	0.049	functional_mimicked
Q00537	ENSG00000059758	60	Q	0.056	functional_mimicked
Q00537	ENSG00000059758	61	Y	0.06	functional_mimicked
Q00537	ENSG00000059758	62	T	0.04	functional_mimicked
Q00537	ENSG00000059758	63	G	0.043	functional_mimicked
Q00537	ENSG00000059758	64	S	0.049	functional_mimicked
Q00537	ENSG00000059758	65	F	0.052	functional_mimicked
Q00537	ENSG00000059758	66	K	0.044	functional_mimicked
Q00537	ENSG00000059758	67	K	0.044	functional_mimicked
Q00537	ENSG00000059758	68	P	0.065	functional_mimicked
Q00537	ENSG00000059758	69	P	0.044	functional_mimicked
Q00537	ENSG00000059758	70	L	0.065	functional_mimicked
Q00537	ENSG00000059758	71	R	0.063	functional_mimicked
Q00537	ENSG00000059758	72	R	0.04	functional_mimicked
Q00537	ENSG00000059758	73	P	0.044	functional_mimicked
Q00537	ENSG00000059758	74	H	0.049	functional_mimicked
Q00537	ENSG00000059758	75	S	0.039	functional_mimicked
Q00537	ENSG00000059758	76	V	0.043	functional_mimicked
Q00537	ENSG00000059758	77	I	0.041	functional_mimicked
Q00537	ENSG00000059758	78	G	0.042	functional_mimicked
Q00537	ENSG00000059758	79	G	0.049	functional_mimicked
Q00537	ENSG00000059758	80	S	0.047	functional_mimicked
Q00537	ENSG00000059758	81	L	0.048	functional_mimicked
Q00537	ENSG00000059758	82	G	0.055	functional_mimicked
Q00537	ENSG00000059758	83	S	0.065	functional_mimicked
Q00537	ENSG00000059758	84	F	0.052	functional_mimicked
Q00537	ENSG00000059758	85	M	0.037	functional_mimicked
Q00537	ENSG00000059758	86	A	0.041	functional_mimicked
Q00537	ENSG00000059758	87	M	0.037	functional_mimicked
Q00537	ENSG00000059758	88	P	0.062	functional_mimicked
Q00537	ENSG00000059758	89	R	0.04	functional_mimicked
Q00537	ENSG00000059758	90	N	0.038	functional_mimicked
Q00537	ENSG00000059758	91	G	0.042	functional_mimicked
Q00537	ENSG00000059758	92	S	0.047	functional_mimicked
Q00537	ENSG00000059758	93	R	0.04	functional_mimicked
Q00537	ENSG00000059758	94	L	0.057	functional_mimicked
Q00537	ENSG00000059758	95	D	0.038	functional_mimicked
Q00537	ENSG00000059758	96	I	0.041	functional_mimicked
Q00537	ENSG00000059758	97	V	0.043	functional_mimicked
Q00537	ENSG00000059758	98	H	0.041	functional_mimicked
Q00537	ENSG00000059758	99	E	0.038	functional_mimicked
Q00537	ENSG00000059758	100	N	0.038	functional_mimicked
Q00537	ENSG00000059758	101	L	0.054	functional_mimicked
Q00537	ENSG00000059758	102	K	0.038	functional_mimicked
Q00537	ENSG00000059758	103	M	0.037	functional_mimicked
Q00537	ENSG00000059758	104	G	0.042	functional_mimicked
Q00537	ENSG00000059758	105	S	0.052	functional_mimicked
Q00537	ENSG00000059758	106	D	0.038	functional_mimicked
Q00537	ENSG00000059758	107	G	0.044	functional_mimicked
Q00537	ENSG00000059758	108	E	0.044	functional_mimicked
Q00537	ENSG00000059758	109	S	0.039	functional_mimicked
Q00537	ENSG00000059758	110	D	0.044	functional_mimicked
Q00537	ENSG00000059758	111	Q	0.046	functional_mimicked
Q00537	ENSG00000059758	112	A	0.044	functional_mimicked
Q00537	ENSG00000059758	113	S	0.049	functional_mimicked
Q00537	ENSG00000059758	114	G	0.051	functional_mimicked
Q00537	ENSG00000059758	115	T	0.04	functional_mimicked
Q00537	ENSG00000059758	116	S	0.052	functional_mimicked
Q00537	ENSG00000059758	117	S	0.049	functional_mimicked
Q00537	ENSG00000059758	118	D	0.038	functional_mimicked
Q00537	ENSG00000059758	119	E	0.038	functional_mimicked
Q00537	ENSG00000059758	120	V	0.052	functional_mimicked
Q00537	ENSG00000059758	121	Q	0.056	functional_mimicked
Q00537	ENSG00000059758	122	S	0.052	functional_mimicked
Q00537	ENSG00000059758	123	P	0.049	functional_mimicked
Q00537	ENSG00000059758	124	T	0.04	functional_mimicked
Q00537	ENSG00000059758	125	G	0.044	functional_mimicked
Q00537	ENSG00000059758	126	V	0.043	functional_mimicked
Q00537	ENSG00000059758	127	C	0.047	functional_mimicked
Q00537	ENSG00000059758	128	L	0.062	functional_mimicked
Q00537	ENSG00000059758	129	R	0.04	functional_mimicked
Q00537	ENSG00000059758	130	N	0.038	functional_mimicked
Q00537	ENSG00000059758	131	R	0.048	functional_mimicked
Q00537	ENSG00000059758	132	I	0.037	functional_mimicked
Q00537	ENSG00000059758	133	H	0.041	functional_mimicked
Q00537	ENSG00000059758	134	R	0.04	functional_mimicked
Q00537	ENSG00000059758	135	R	0.063	functional_mimicked
Q00537	ENSG00000059758	136	I	0.051	functional_mimicked
Q00537	ENSG00000059758	137	S	0.052	functional_mimicked
Q00537	ENSG00000059758	138	M	0.037	functional_mimicked
Q00537	ENSG00000059758	139	E	0.044	functional_mimicked
Q00537	ENSG00000059758	140	D	0.038	functional_mimicked
Q00537	ENSG00000059758	141	L	0.057	functional_mimicked
Q00537	ENSG00000059758	142	N	0.038	functional_mimicked
Q00537	ENSG00000059758	143	K	0.044	functional_mimicked
Q00537	ENSG00000059758	144	R	0.063	functional_mimicked
Q00537	ENSG00000059758	145	L	0.057	functional_mimicked
Q00537	ENSG00000059758	146	S	0.053	functional_mimicked
Q00537	ENSG00000059758	147	L	0.069	functional_mimicked
Q00537	ENSG00000059758	148	P	0.048	functional_mimicked
Q00537	ENSG00000059758	149	A	0.041	functional_mimicked
Q00537	ENSG00000059758	150	D	0.045	functional_mimicked
Q00537	ENSG00000059758	151	I	0.051	functional_mimicked
Q00537	ENSG00000059758	152	R	0.04	functional_mimicked
Q00537	ENSG00000059758	153	I	0.037	functional_mimicked
Q00537	ENSG00000059758	154	P	0.048	functional_mimicked
Q00537	ENSG00000059758	155	D	0.038	functional_mimicked
Q00537	ENSG00000059758	156	G	0.045	functional_mimicked
Q00537	ENSG00000059758	157	Y	0.046	functional_mimicked
Q00537	ENSG00000059758	158	L	0.049	functional_mimicked
Q00537	ENSG00000059758	159	E	0.038	functional_mimicked
Q00537	ENSG00000059758	160	K	0.044	functional_mimicked
Q00537	ENSG00000059758	161	L	0.065	functional_mimicked
Q00537	ENSG00000059758	162	Q	0.056	functional_mimicked
Q00537	ENSG00000059758	163	I	0.038	functional_mimicked
Q00537	ENSG00000059758	164	N	0.044	functional_mimicked
Q00537	ENSG00000059758	165	S	0.039	functional_mimicked
Q00537	ENSG00000059758	166	P	0.044	functional_mimicked
Q00537	ENSG00000059758	167	P	0.044	functional_mimicked
Q00537	ENSG00000059758	168	F	0.043	functional_mimicked
Q00537	ENSG00000059758	169	D	0.045	functional_mimicked
Q00537	ENSG00000059758	170	Q	0.046	functional_mimicked
Q00537	ENSG00000059758	171	P	0.044	functional_mimicked
Q00537	ENSG00000059758	172	M	0.037	functional_mimicked
Q00537	ENSG00000059758	173	S	0.039	functional_mimicked
Q00537	ENSG00000059758	174	R	0.057	functional_mimicked
Q00537	ENSG00000059758	175	R	0.046	functional_mimicked
Q00537	ENSG00000059758	176	S	0.049	functional_mimicked
Q00537	ENSG00000059758	177	R	0.048	functional_mimicked
Q00537	ENSG00000059758	178	R	0.04	functional_mimicked
Q00537	ENSG00000059758	179	A	0.044	functional_mimicked
Q00537	ENSG00000059758	180	S	0.065	functional_mimicked
Q00537	ENSG00000059758	181	L	0.057	functional_mimicked
Q00537	ENSG00000059758	182	S	0.052	functional_mimicked
Q00537	ENSG00000059758	183	E	0.038	functional_mimicked
Q00537	ENSG00000059758	184	I	0.042	functional_mimicked
Q00537	ENSG00000059758	185	G	0.058	functional_mimicked
Q00537	ENSG00000059758	186	F	0.043	functional_mimicked
Q00537	ENSG00000059758	187	G	0.043	functional_mimicked
Q00537	ENSG00000059758	188	K	0.038	functional_mimicked
Q00537	ENSG00000059758	189	M	0.037	functional_mimicked
Q00537	ENSG00000059758	190	E	0.038	functional_mimicked
Q00537	ENSG00000059758	191	T	0.056	functional_mimicked
Q00537	ENSG00000059758	192	Y	0.06	functional_mimicked
Q00537	ENSG00000059758	193	I	0.051	functional_mimicked
Q00537	ENSG00000059758	194	K	0.038	functional_mimicked
Q00537	ENSG00000059758	195	L	0.065	functional_mimicked
Q00537	ENSG00000059758	196	E	0.038	functional_mimicked
Q00537	ENSG00000059758	197	K	0.044	functional_mimicked
Q00537	ENSG00000059758	198	L	0.047	functional_mimicked
Q00537	ENSG00000059758	199	G	0.042	functional_mimicked
Q00537	ENSG00000059758	200	E	0.044	functional_mimicked
Q00537	ENSG00000059758	201	G	0.044	functional_mimicked
Q00537	ENSG00000059758	202	T	0.04	functional_mimicked
Q00537	ENSG00000059758	203	Y	0.046	functional_mimicked
Q00537	ENSG00000059758	204	A	0.041	functional_mimicked
Q00537	ENSG00000059758	205	T	0.04	functional_mimicked
Q00537	ENSG00000059758	206	V	0.044	functional_mimicked
Q00537	ENSG00000059758	207	Y	0.046	functional_mimicked
Q00537	ENSG00000059758	208	K	0.038	functional_mimicked
Q00537	ENSG00000059758	209	G	0.042	functional_mimicked
Q00537	ENSG00000059758	210	R	0.04	functional_mimicked
Q00537	ENSG00000059758	211	S	0.039	functional_mimicked
Q00537	ENSG00000059758	212	K	0.038	functional_mimicked
Q00537	ENSG00000059758	213	L	0.072	functional_mimicked
Q00537	ENSG00000059758	214	T	0.04	functional_mimicked
Q00537	ENSG00000059758	215	E	0.044	functional_mimicked
Q00537	ENSG00000059758	216	N	0.038	functional_mimicked
Q00537	ENSG00000059758	217	L	0.065	functional_mimicked
Q00537	ENSG00000059758	218	V	0.05	functional_mimicked
Q00537	ENSG00000059758	219	A	0.041	functional_mimicked
Q00537	ENSG00000059758	220	L	0.057	functional_mimicked
Q00537	ENSG00000059758	221	K	0.039	functional_mimicked
Q00537	ENSG00000059758	222	E	0.044	functional_mimicked
Q00537	ENSG00000059758	223	I	0.051	functional_mimicked
Q00537	ENSG00000059758	224	R	0.057	functional_mimicked
Q00537	ENSG00000059758	225	L	0.072	functional_mimicked
Q00537	ENSG00000059758	226	E	0.038	functional_mimicked
Q00537	ENSG00000059758	227	H	0.041	functional_mimicked
Q00537	ENSG00000059758	228	E	0.038	functional_mimicked
Q00537	ENSG00000059758	229	E	0.038	functional_mimicked
Q00537	ENSG00000059758	230	G	0.044	functional_mimicked
Q00537	ENSG00000059758	231	A	0.041	functional_mimicked
Q00537	ENSG00000059758	232	P	0.065	functional_mimicked
Q00537	ENSG00000059758	233	C	0.061	functional_mimicked
Q00537	ENSG00000059758	234	T	0.04	functional_mimicked
Q00537	ENSG00000059758	235	A	0.044	functional_mimicked
Q00537	ENSG00000059758	236	I	0.037	functional_mimicked
Q00537	ENSG00000059758	237	R	0.04	functional_mimicked
Q00537	ENSG00000059758	238	E	0.038	functional_mimicked
Q00537	ENSG00000059758	239	V	0.043	functional_mimicked
Q00537	ENSG00000059758	240	S	0.052	functional_mimicked
Q00537	ENSG00000059758	241	L	0.053	functional_mimicked
Q00537	ENSG00000059758	242	L	0.057	functional_mimicked
Q00537	ENSG00000059758	243	K	0.044	functional_mimicked
Q00537	ENSG00000059758	244	D	0.038	functional_mimicked
Q00537	ENSG00000059758	245	L	0.062	functional_mimicked
Q00537	ENSG00000059758	246	K	0.038	functional_mimicked
Q00537	ENSG00000059758	247	H	0.041	functional_mimicked
Q00537	ENSG00000059758	248	A	0.041	functional_mimicked
Q00537	ENSG00000059758	249	N	0.038	functional_mimicked
Q00537	ENSG00000059758	250	I	0.037	functional_mimicked
Q00537	ENSG00000059758	251	V	0.04	functional_mimicked
Q00537	ENSG00000059758	252	T	0.056	functional_mimicked
Q00537	ENSG00000059758	253	L	0.057	functional_mimicked
Q00537	ENSG00000059758	254	H	0.041	functional_mimicked
Q00537	ENSG00000059758	255	D	0.044	functional_mimicked
Q00537	ENSG00000059758	256	I	0.041	functional_mimicked
Q00537	ENSG00000059758	257	V	0.043	functional_mimicked
Q00537	ENSG00000059758	258	H	0.049	functional_mimicked
Q00537	ENSG00000059758	259	T	0.04	functional_mimicked
Q00537	ENSG00000059758	260	D	0.038	functional_mimicked
Q00537	ENSG00000059758	261	K	0.039	functional_mimicked
Q00537	ENSG00000059758	262	S	0.059	functional_mimicked
Q00537	ENSG00000059758	263	L	0.065	functional_mimicked
Q00537	ENSG00000059758	264	T	0.043	functional_mimicked
Q00537	ENSG00000059758	265	L	0.072	functional_mimicked
Q00537	ENSG00000059758	266	V	0.052	functional_mimicked
Q00537	ENSG00000059758	267	F	0.043	functional_mimicked
Q00537	ENSG00000059758	268	E	0.044	functional_mimicked
Q00537	ENSG00000059758	269	Y	0.046	functional_mimicked
Q00537	ENSG00000059758	270	L	0.069	functional_mimicked
Q00537	ENSG00000059758	271	D	0.038	functional_mimicked
Q00537	ENSG00000059758	272	K	0.038	functional_mimicked
Q00537	ENSG00000059758	273	D	0.044	functional_mimicked
Q00537	ENSG00000059758	274	L	0.066	functional_mimicked
Q00537	ENSG00000059758	275	K	0.038	functional_mimicked
Q00537	ENSG00000059758	276	Q	0.056	functional_mimicked
Q00537	ENSG00000059758	277	Y	0.06	functional_mimicked
Q00537	ENSG00000059758	278	M	0.037	functional_mimicked
Q00537	ENSG00000059758	279	D	0.038	functional_mimicked
Q00537	ENSG00000059758	280	D	0.044	functional_mimicked
Q00537	ENSG00000059758	281	C	0.047	functional_mimicked
Q00537	ENSG00000059758	282	G	0.042	functional_mimicked
Q00537	ENSG00000059758	283	N	0.044	functional_mimicked
Q00537	ENSG00000059758	284	I	0.049	functional_mimicked
Q00537	ENSG00000059758	285	M	0.037	functional_mimicked
Q00537	ENSG00000059758	286	S	0.04	functional_mimicked
Q00537	ENSG00000059758	287	M	0.037	functional_mimicked
Q00537	ENSG00000059758	288	H	0.05	functional_mimicked
Q00537	ENSG00000059758	289	N	0.044	functional_mimicked
Q00537	ENSG00000059758	290	V	0.04	functional_mimicked
Q00537	ENSG00000059758	291	K	0.044	functional_mimicked
Q00537	ENSG00000059758	292	L	0.069	functional_mimicked
Q00537	ENSG00000059758	293	F	0.043	functional_mimicked
Q00537	ENSG00000059758	294	L	0.058	functional_mimicked
Q00537	ENSG00000059758	295	Y	0.06	functional_mimicked
Q00537	ENSG00000059758	296	Q	0.046	functional_mimicked
Q00537	ENSG00000059758	297	I	0.041	functional_mimicked
Q00537	ENSG00000059758	298	L	0.053	functional_mimicked
Q00537	ENSG00000059758	299	R	0.049	functional_mimicked
Q00537	ENSG00000059758	300	G	0.044	functional_mimicked
Q00537	ENSG00000059758	301	L	0.065	functional_mimicked
Q00537	ENSG00000059758	302	A	0.041	functional_mimicked
Q00537	ENSG00000059758	303	Y	0.046	functional_mimicked
Q00537	ENSG00000059758	304	C	0.061	functional_mimicked
Q00537	ENSG00000059758	305	H	0.045	functional_mimicked
Q00537	ENSG00000059758	306	R	0.04	functional_mimicked
Q00537	ENSG00000059758	307	R	0.04	functional_mimicked
Q00537	ENSG00000059758	308	K	0.044	functional_mimicked
Q00537	ENSG00000059758	309	V	0.04	functional_mimicked
Q00537	ENSG00000059758	310	L	0.065	functional_mimicked
Q00537	ENSG00000059758	311	H	0.041	functional_mimicked
Q00537	ENSG00000059758	312	R	0.057	functional_mimicked
Q00537	ENSG00000059758	313	D	0.044	functional_mimicked
Q00537	ENSG00000059758	314	L	0.065	functional_mimicked
Q00537	ENSG00000059758	315	K	0.038	functional_mimicked
Q00537	ENSG00000059758	316	P	0.044	functional_mimicked
Q00537	ENSG00000059758	317	Q	0.056	functional_mimicked
Q00537	ENSG00000059758	318	N	0.044	functional_mimicked
Q00537	ENSG00000059758	319	L	0.062	functional_mimicked
Q00537	ENSG00000059758	320	L	0.062	functional_mimicked
Q00537	ENSG00000059758	321	I	0.041	functional_mimicked
Q00537	ENSG00000059758	322	N	0.038	functional_mimicked
Q00537	ENSG00000059758	323	E	0.038	functional_mimicked
Q00537	ENSG00000059758	324	K	0.038	functional_mimicked
Q00537	ENSG00000059758	325	G	0.042	functional_mimicked
Q00537	ENSG00000059758	326	E	0.038	functional_mimicked
Q00537	ENSG00000059758	327	L	0.059	functional_mimicked
Q00537	ENSG00000059758	328	K	0.044	functional_mimicked
Q00537	ENSG00000059758	329	L	0.053	functional_mimicked
Q00537	ENSG00000059758	330	A	0.041	functional_mimicked
Q00537	ENSG00000059758	331	D	0.038	functional_mimicked
Q00537	ENSG00000059758	332	F	0.045	functional_mimicked
Q00537	ENSG00000059758	333	G	0.042	functional_mimicked
Q00537	ENSG00000059758	334	L	0.053	functional_mimicked
Q00537	ENSG00000059758	335	A	0.057	functional_mimicked
Q00537	ENSG00000059758	336	R	0.068	functional_mimicked
Q00537	ENSG00000059758	337	A	0.057	functional_mimicked
Q00537	ENSG00000059758	338	K	0.044	functional_mimicked
Q00537	ENSG00000059758	339	S	0.052	functional_mimicked
[truncated: 40,410 more rows]
