# Supplementary material for: The evolutionary dynamics between viral mimics and host proteins
Source: Mol Syst Biol. 2026 Mar 20;22(6):902–27. doi: 10.1038/s44320-026-00200-1 (PMC13230584; doi:10.1038/s44320-026-00200-1)
Supplement: Supplementary file 11 — Source data Fig. 2 [file 44320_2026_200_MOESM11_ESM.zip › Figure_2/2A/Figure_2A_structural_mimicked.csv]

uniprot	ensg	res_num	res	dnds	type
Q9P2N7	ENSG00000003096	1	M	0.042	structural_mimicked
Q9P2N7	ENSG00000003096	2	P	0.049	structural_mimicked
Q9P2N7	ENSG00000003096	3	L	0.051	structural_mimicked
Q9P2N7	ENSG00000003096	4	K	0.045	structural_mimicked
Q9P2N7	ENSG00000003096	5	W	0.052	structural_mimicked
Q9P2N7	ENSG00000003096	6	K	0.045	structural_mimicked
Q9P2N7	ENSG00000003096	7	T	0.048	structural_mimicked
Q9P2N7	ENSG00000003096	8	S	0.047	structural_mimicked
Q9P2N7	ENSG00000003096	9	S	0.046	structural_mimicked
Q9P2N7	ENSG00000003096	10	P	0.046	structural_mimicked
Q9P2N7	ENSG00000003096	11	A	0.043	structural_mimicked
Q9P2N7	ENSG00000003096	12	I	0.047	structural_mimicked
Q9P2N7	ENSG00000003096	13	W	0.052	structural_mimicked
Q9P2N7	ENSG00000003096	14	K	0.045	structural_mimicked
Q9P2N7	ENSG00000003096	15	F	0.048	structural_mimicked
Q9P2N7	ENSG00000003096	16	P	0.049	structural_mimicked
Q9P2N7	ENSG00000003096	17	V	0.043	structural_mimicked
Q9P2N7	ENSG00000003096	18	P	0.046	structural_mimicked
Q9P2N7	ENSG00000003096	19	V	0.047	structural_mimicked
Q9P2N7	ENSG00000003096	20	L	0.045	structural_mimicked
Q9P2N7	ENSG00000003096	21	K	0.045	structural_mimicked
Q9P2N7	ENSG00000003096	22	T	0.047	structural_mimicked
Q9P2N7	ENSG00000003096	23	S	0.05	structural_mimicked
Q9P2N7	ENSG00000003096	24	R	0.047	structural_mimicked
Q9P2N7	ENSG00000003096	25	S	0.05	structural_mimicked
Q9P2N7	ENSG00000003096	26	T	0.043	structural_mimicked
Q9P2N7	ENSG00000003096	27	P	0.049	structural_mimicked
Q9P2N7	ENSG00000003096	28	L	0.045	structural_mimicked
Q9P2N7	ENSG00000003096	29	S	0.046	structural_mimicked
Q9P2N7	ENSG00000003096	30	P	0.049	structural_mimicked
Q9P2N7	ENSG00000003096	31	A	0.047	structural_mimicked
Q9P2N7	ENSG00000003096	32	Y	0.05	structural_mimicked
Q9P2N7	ENSG00000003096	33	I	0.043	structural_mimicked
Q9P2N7	ENSG00000003096	34	S	0.046	structural_mimicked
Q9P2N7	ENSG00000003096	35	L	0.049	structural_mimicked
Q9P2N7	ENSG00000003096	36	V	0.047	structural_mimicked
Q9P2N7	ENSG00000003096	37	E	0.045	structural_mimicked
Q9P2N7	ENSG00000003096	38	E	0.046	structural_mimicked
Q9P2N7	ENSG00000003096	39	E	0.045	structural_mimicked
Q9P2N7	ENSG00000003096	40	D	0.046	structural_mimicked
Q9P2N7	ENSG00000003096	41	Q	0.05	structural_mimicked
Q9P2N7	ENSG00000003096	42	H	0.048	structural_mimicked
Q9P2N7	ENSG00000003096	43	M	0.042	structural_mimicked
Q9P2N7	ENSG00000003096	44	K	0.045	structural_mimicked
Q9P2N7	ENSG00000003096	45	L	0.051	structural_mimicked
Q9P2N7	ENSG00000003096	46	S	0.05	structural_mimicked
Q9P2N7	ENSG00000003096	47	L	0.045	structural_mimicked
Q9P2N7	ENSG00000003096	48	G	0.048	structural_mimicked
Q9P2N7	ENSG00000003096	49	G	0.39	structural_mimicked
Q9P2N7	ENSG00000003096	50	S	0.047	structural_mimicked
Q9P2N7	ENSG00000003096	51	E	0.045	structural_mimicked
Q9P2N7	ENSG00000003096	52	M	0.042	structural_mimicked
Q9P2N7	ENSG00000003096	53	G	0.048	structural_mimicked
Q9P2N7	ENSG00000003096	54	L	0.05	structural_mimicked
Q9P2N7	ENSG00000003096	55	S	0.05	structural_mimicked
Q9P2N7	ENSG00000003096	56	S	0.05	structural_mimicked
Q9P2N7	ENSG00000003096	57	H	0.045	structural_mimicked
Q9P2N7	ENSG00000003096	58	L	0.051	structural_mimicked
Q9P2N7	ENSG00000003096	59	Q	0.051	structural_mimicked
Q9P2N7	ENSG00000003096	60	S	0.046	structural_mimicked
Q9P2N7	ENSG00000003096	61	S	0.05	structural_mimicked
Q9P2N7	ENSG00000003096	62	K	0.046	structural_mimicked
Q9P2N7	ENSG00000003096	63	A	0.047	structural_mimicked
Q9P2N7	ENSG00000003096	64	G	0.048	structural_mimicked
Q9P2N7	ENSG00000003096	65	P	0.38	structural_mimicked
Q9P2N7	ENSG00000003096	66	T	0.047	structural_mimicked
Q9P2N7	ENSG00000003096	67	R	0.051	structural_mimicked
Q9P2N7	ENSG00000003096	68	I	0.047	structural_mimicked
Q9P2N7	ENSG00000003096	69	F	0.045	structural_mimicked
Q9P2N7	ENSG00000003096	70	T	0.048	structural_mimicked
Q9P2N7	ENSG00000003096	71	S	0.047	structural_mimicked
Q9P2N7	ENSG00000003096	72	N	0.042	structural_mimicked
Q9P2N7	ENSG00000003096	73	T	0.048	structural_mimicked
Q9P2N7	ENSG00000003096	74	H	0.048	structural_mimicked
Q9P2N7	ENSG00000003096	75	S	0.043	structural_mimicked
Q9P2N7	ENSG00000003096	76	S	0.046	structural_mimicked
Q9P2N7	ENSG00000003096	77	V	0.047	structural_mimicked
Q9P2N7	ENSG00000003096	78	V	0.047	structural_mimicked
Q9P2N7	ENSG00000003096	79	L	0.051	structural_mimicked
Q9P2N7	ENSG00000003096	80	Q	0.051	structural_mimicked
Q9P2N7	ENSG00000003096	81	G	0.048	structural_mimicked
Q9P2N7	ENSG00000003096	82	F	0.044	structural_mimicked
Q9P2N7	ENSG00000003096	83	D	0.046	structural_mimicked
Q9P2N7	ENSG00000003096	84	Q	0.051	structural_mimicked
Q9P2N7	ENSG00000003096	85	L	0.046	structural_mimicked
Q9P2N7	ENSG00000003096	86	R	0.052	structural_mimicked
Q9P2N7	ENSG00000003096	87	L	0.045	structural_mimicked
Q9P2N7	ENSG00000003096	88	E	0.045	structural_mimicked
Q9P2N7	ENSG00000003096	89	G	0.048	structural_mimicked
Q9P2N7	ENSG00000003096	90	L	0.051	structural_mimicked
Q9P2N7	ENSG00000003096	91	L	0.045	structural_mimicked
Q9P2N7	ENSG00000003096	92	C	0.047	structural_mimicked
Q9P2N7	ENSG00000003096	93	D	0.042	structural_mimicked
Q9P2N7	ENSG00000003096	94	V	0.047	structural_mimicked
Q9P2N7	ENSG00000003096	95	T	0.048	structural_mimicked
Q9P2N7	ENSG00000003096	96	L	0.052	structural_mimicked
Q9P2N7	ENSG00000003096	97	M	0.042	structural_mimicked
Q9P2N7	ENSG00000003096	98	P	0.049	structural_mimicked
Q9P2N7	ENSG00000003096	99	G	0.044	structural_mimicked
Q9P2N7	ENSG00000003096	100	D	0.046	structural_mimicked
Q9P2N7	ENSG00000003096	101	T	0.046	structural_mimicked
Q9P2N7	ENSG00000003096	102	D	0.042	structural_mimicked
Q9P2N7	ENSG00000003096	103	D	0.042	structural_mimicked
Q9P2N7	ENSG00000003096	104	A	0.044	structural_mimicked
Q9P2N7	ENSG00000003096	105	F	0.048	structural_mimicked
Q9P2N7	ENSG00000003096	106	P	0.046	structural_mimicked
Q9P2N7	ENSG00000003096	107	V	0.047	structural_mimicked
Q9P2N7	ENSG00000003096	108	H	0.045	structural_mimicked
Q9P2N7	ENSG00000003096	109	R	0.047	structural_mimicked
Q9P2N7	ENSG00000003096	110	V	0.047	structural_mimicked
Q9P2N7	ENSG00000003096	111	M	0.042	structural_mimicked
Q9P2N7	ENSG00000003096	112	M	0.042	structural_mimicked
Q9P2N7	ENSG00000003096	113	A	0.047	structural_mimicked
Q9P2N7	ENSG00000003096	114	S	0.046	structural_mimicked
Q9P2N7	ENSG00000003096	115	A	0.043	structural_mimicked
Q9P2N7	ENSG00000003096	116	S	0.043	structural_mimicked
Q9P2N7	ENSG00000003096	117	D	0.042	structural_mimicked
Q9P2N7	ENSG00000003096	118	Y	0.05	structural_mimicked
Q9P2N7	ENSG00000003096	119	F	0.048	structural_mimicked
Q9P2N7	ENSG00000003096	120	K	0.046	structural_mimicked
Q9P2N7	ENSG00000003096	121	A	0.043	structural_mimicked
Q9P2N7	ENSG00000003096	122	M	0.042	structural_mimicked
Q9P2N7	ENSG00000003096	123	F	0.048	structural_mimicked
Q9P2N7	ENSG00000003096	124	T	0.047	structural_mimicked
Q9P2N7	ENSG00000003096	125	G	0.044	structural_mimicked
Q9P2N7	ENSG00000003096	126	G	0.048	structural_mimicked
Q9P2N7	ENSG00000003096	127	M	0.042	structural_mimicked
Q9P2N7	ENSG00000003096	128	K	0.045	structural_mimicked
Q9P2N7	ENSG00000003096	129	E	0.045	structural_mimicked
Q9P2N7	ENSG00000003096	130	Q	0.05	structural_mimicked
Q9P2N7	ENSG00000003096	131	D	0.042	structural_mimicked
Q9P2N7	ENSG00000003096	132	L	0.051	structural_mimicked
Q9P2N7	ENSG00000003096	133	M	0.042	structural_mimicked
Q9P2N7	ENSG00000003096	134	C	0.05	structural_mimicked
Q9P2N7	ENSG00000003096	135	I	0.042	structural_mimicked
Q9P2N7	ENSG00000003096	136	K	0.046	structural_mimicked
Q9P2N7	ENSG00000003096	137	L	0.045	structural_mimicked
Q9P2N7	ENSG00000003096	138	H	0.045	structural_mimicked
Q9P2N7	ENSG00000003096	139	G	0.044	structural_mimicked
Q9P2N7	ENSG00000003096	140	V	0.047	structural_mimicked
Q9P2N7	ENSG00000003096	141	S	0.047	structural_mimicked
Q9P2N7	ENSG00000003096	142	K	0.045	structural_mimicked
Q9P2N7	ENSG00000003096	143	V	0.045	structural_mimicked
Q9P2N7	ENSG00000003096	144	G	0.044	structural_mimicked
Q9P2N7	ENSG00000003096	145	L	0.052	structural_mimicked
Q9P2N7	ENSG00000003096	146	R	0.047	structural_mimicked
Q9P2N7	ENSG00000003096	147	K	0.045	structural_mimicked
Q9P2N7	ENSG00000003096	148	I	0.042	structural_mimicked
Q9P2N7	ENSG00000003096	149	I	0.042	structural_mimicked
Q9P2N7	ENSG00000003096	150	D	0.042	structural_mimicked
Q9P2N7	ENSG00000003096	151	F	0.048	structural_mimicked
Q9P2N7	ENSG00000003096	152	I	0.042	structural_mimicked
Q9P2N7	ENSG00000003096	153	Y	0.046	structural_mimicked
Q9P2N7	ENSG00000003096	154	T	0.043	structural_mimicked
Q9P2N7	ENSG00000003096	155	A	0.047	structural_mimicked
Q9P2N7	ENSG00000003096	156	K	0.046	structural_mimicked
Q9P2N7	ENSG00000003096	157	L	0.045	structural_mimicked
Q9P2N7	ENSG00000003096	158	S	0.046	structural_mimicked
Q9P2N7	ENSG00000003096	159	L	0.045	structural_mimicked
Q9P2N7	ENSG00000003096	160	N	0.043	structural_mimicked
Q9P2N7	ENSG00000003096	161	M	0.042	structural_mimicked
Q9P2N7	ENSG00000003096	162	D	0.046	structural_mimicked
Q9P2N7	ENSG00000003096	163	N	0.046	structural_mimicked
Q9P2N7	ENSG00000003096	164	L	0.045	structural_mimicked
Q9P2N7	ENSG00000003096	165	Q	0.05	structural_mimicked
Q9P2N7	ENSG00000003096	166	D	0.045	structural_mimicked
Q9P2N7	ENSG00000003096	167	T	0.048	structural_mimicked
Q9P2N7	ENSG00000003096	168	L	0.052	structural_mimicked
Q9P2N7	ENSG00000003096	169	E	0.045	structural_mimicked
Q9P2N7	ENSG00000003096	170	A	0.043	structural_mimicked
Q9P2N7	ENSG00000003096	171	A	0.047	structural_mimicked
Q9P2N7	ENSG00000003096	172	S	0.044	structural_mimicked
Q9P2N7	ENSG00000003096	173	F	0.045	structural_mimicked
Q9P2N7	ENSG00000003096	174	L	0.052	structural_mimicked
Q9P2N7	ENSG00000003096	175	Q	0.051	structural_mimicked
Q9P2N7	ENSG00000003096	176	I	0.042	structural_mimicked
Q9P2N7	ENSG00000003096	177	L	0.052	structural_mimicked
Q9P2N7	ENSG00000003096	178	P	0.049	structural_mimicked
Q9P2N7	ENSG00000003096	179	V	0.043	structural_mimicked
Q9P2N7	ENSG00000003096	180	L	0.051	structural_mimicked
Q9P2N7	ENSG00000003096	181	D	0.046	structural_mimicked
Q9P2N7	ENSG00000003096	182	F	0.048	structural_mimicked
Q9P2N7	ENSG00000003096	183	C	0.047	structural_mimicked
Q9P2N7	ENSG00000003096	184	K	0.045	structural_mimicked
Q9P2N7	ENSG00000003096	185	V	0.046	structural_mimicked
Q9P2N7	ENSG00000003096	186	F	0.044	structural_mimicked
Q9P2N7	ENSG00000003096	187	L	0.05	structural_mimicked
Q9P2N7	ENSG00000003096	188	I	0.043	structural_mimicked
Q9P2N7	ENSG00000003096	189	S	0.046	structural_mimicked
Q9P2N7	ENSG00000003096	190	G	0.048	structural_mimicked
Q9P2N7	ENSG00000003096	191	V	0.048	structural_mimicked
Q9P2N7	ENSG00000003096	192	T	0.043	structural_mimicked
Q9P2N7	ENSG00000003096	193	L	0.051	structural_mimicked
Q9P2N7	ENSG00000003096	194	D	0.046	structural_mimicked
Q9P2N7	ENSG00000003096	195	N	0.043	structural_mimicked
Q9P2N7	ENSG00000003096	196	C	0.047	structural_mimicked
Q9P2N7	ENSG00000003096	197	V	0.044	structural_mimicked
Q9P2N7	ENSG00000003096	198	E	0.045	structural_mimicked
Q9P2N7	ENSG00000003096	199	V	0.043	structural_mimicked
Q9P2N7	ENSG00000003096	200	G	0.048	structural_mimicked
Q9P2N7	ENSG00000003096	201	R	0.051	structural_mimicked
Q9P2N7	ENSG00000003096	202	I	0.042	structural_mimicked
Q9P2N7	ENSG00000003096	203	A	0.048	structural_mimicked
Q9P2N7	ENSG00000003096	204	N	0.046	structural_mimicked
Q9P2N7	ENSG00000003096	205	T	0.048	structural_mimicked
Q9P2N7	ENSG00000003096	206	Y	0.05	structural_mimicked
Q9P2N7	ENSG00000003096	207	N	0.042	structural_mimicked
Q9P2N7	ENSG00000003096	208	L	0.052	structural_mimicked
Q9P2N7	ENSG00000003096	209	T	0.047	structural_mimicked
Q9P2N7	ENSG00000003096	210	E	0.045	structural_mimicked
Q9P2N7	ENSG00000003096	211	V	0.047	structural_mimicked
Q9P2N7	ENSG00000003096	212	D	0.042	structural_mimicked
Q9P2N7	ENSG00000003096	213	K	0.045	structural_mimicked
Q9P2N7	ENSG00000003096	214	Y	0.05	structural_mimicked
Q9P2N7	ENSG00000003096	215	V	0.35	structural_mimicked
Q9P2N7	ENSG00000003096	216	N	0.046	structural_mimicked
Q9P2N7	ENSG00000003096	217	S	0.35	structural_mimicked
Q9P2N7	ENSG00000003096	218	F	0.048	structural_mimicked
Q9P2N7	ENSG00000003096	219	V	0.048	structural_mimicked
Q9P2N7	ENSG00000003096	220	L	0.051	structural_mimicked
Q9P2N7	ENSG00000003096	221	K	0.046	structural_mimicked
Q9P2N7	ENSG00000003096	222	N	0.042	structural_mimicked
Q9P2N7	ENSG00000003096	223	F	0.044	structural_mimicked
Q9P2N7	ENSG00000003096	224	P	0.046	structural_mimicked
Q9P2N7	ENSG00000003096	225	A	0.047	structural_mimicked
Q9P2N7	ENSG00000003096	226	L	0.051	structural_mimicked
Q9P2N7	ENSG00000003096	227	L	0.052	structural_mimicked
Q9P2N7	ENSG00000003096	228	S	0.047	structural_mimicked
Q9P2N7	ENSG00000003096	229	T	0.047	structural_mimicked
Q9P2N7	ENSG00000003096	230	G	0.048	structural_mimicked
Q9P2N7	ENSG00000003096	231	E	0.046	structural_mimicked
Q9P2N7	ENSG00000003096	232	F	0.048	structural_mimicked
Q9P2N7	ENSG00000003096	233	L	0.051	structural_mimicked
Q9P2N7	ENSG00000003096	234	K	0.045	structural_mimicked
Q9P2N7	ENSG00000003096	235	L	0.049	structural_mimicked
Q9P2N7	ENSG00000003096	236	P	0.046	structural_mimicked
Q9P2N7	ENSG00000003096	237	F	0.044	structural_mimicked
Q9P2N7	ENSG00000003096	238	E	0.046	structural_mimicked
Q9P2N7	ENSG00000003096	239	R	0.047	structural_mimicked
Q9P2N7	ENSG00000003096	240	L	0.045	structural_mimicked
Q9P2N7	ENSG00000003096	241	A	0.048	structural_mimicked
Q9P2N7	ENSG00000003096	242	F	0.045	structural_mimicked
Q9P2N7	ENSG00000003096	243	V	0.047	structural_mimicked
Q9P2N7	ENSG00000003096	244	L	0.045	structural_mimicked
Q9P2N7	ENSG00000003096	245	S	0.05	structural_mimicked
Q9P2N7	ENSG00000003096	246	S	0.043	structural_mimicked
Q9P2N7	ENSG00000003096	247	N	0.042	structural_mimicked
Q9P2N7	ENSG00000003096	248	S	0.047	structural_mimicked
Q9P2N7	ENSG00000003096	249	L	0.045	structural_mimicked
Q9P2N7	ENSG00000003096	250	K	0.046	structural_mimicked
Q9P2N7	ENSG00000003096	251	H	0.048	structural_mimicked
Q9P2N7	ENSG00000003096	252	C	0.047	structural_mimicked
Q9P2N7	ENSG00000003096	253	T	0.043	structural_mimicked
Q9P2N7	ENSG00000003096	254	E	0.045	structural_mimicked
Q9P2N7	ENSG00000003096	255	L	0.045	structural_mimicked
Q9P2N7	ENSG00000003096	256	E	0.046	structural_mimicked
Q9P2N7	ENSG00000003096	257	L	0.05	structural_mimicked
Q9P2N7	ENSG00000003096	258	F	0.044	structural_mimicked
Q9P2N7	ENSG00000003096	259	K	0.046	structural_mimicked
Q9P2N7	ENSG00000003096	260	A	0.044	structural_mimicked
Q9P2N7	ENSG00000003096	261	T	0.048	structural_mimicked
Q9P2N7	ENSG00000003096	262	C	0.047	structural_mimicked
Q9P2N7	ENSG00000003096	263	R	0.38	structural_mimicked
Q9P2N7	ENSG00000003096	264	W	0.052	structural_mimicked
Q9P2N7	ENSG00000003096	265	L	0.045	structural_mimicked
Q9P2N7	ENSG00000003096	266	R	0.051	structural_mimicked
Q9P2N7	ENSG00000003096	267	L	0.052	structural_mimicked
Q9P2N7	ENSG00000003096	268	E	0.045	structural_mimicked
Q9P2N7	ENSG00000003096	269	E	0.046	structural_mimicked
Q9P2N7	ENSG00000003096	270	P	0.046	structural_mimicked
Q9P2N7	ENSG00000003096	271	R	0.051	structural_mimicked
Q9P2N7	ENSG00000003096	272	M	0.042	structural_mimicked
Q9P2N7	ENSG00000003096	273	D	0.046	structural_mimicked
Q9P2N7	ENSG00000003096	274	F	0.044	structural_mimicked
Q9P2N7	ENSG00000003096	275	A	0.043	structural_mimicked
Q9P2N7	ENSG00000003096	276	A	0.047	structural_mimicked
Q9P2N7	ENSG00000003096	277	K	0.045	structural_mimicked
Q9P2N7	ENSG00000003096	278	L	0.051	structural_mimicked
Q9P2N7	ENSG00000003096	279	M	0.042	structural_mimicked
Q9P2N7	ENSG00000003096	280	K	0.046	structural_mimicked
Q9P2N7	ENSG00000003096	281	N	0.046	structural_mimicked
Q9P2N7	ENSG00000003096	282	I	0.043	structural_mimicked
Q9P2N7	ENSG00000003096	283	R	0.052	structural_mimicked
Q9P2N7	ENSG00000003096	284	F	0.044	structural_mimicked
Q9P2N7	ENSG00000003096	285	P	0.049	structural_mimicked
Q9P2N7	ENSG00000003096	286	L	0.052	structural_mimicked
Q9P2N7	ENSG00000003096	287	M	0.042	structural_mimicked
Q9P2N7	ENSG00000003096	288	T	0.047	structural_mimicked
Q9P2N7	ENSG00000003096	289	P	0.049	structural_mimicked
Q9P2N7	ENSG00000003096	290	Q	0.051	structural_mimicked
Q9P2N7	ENSG00000003096	291	E	0.046	structural_mimicked
Q9P2N7	ENSG00000003096	292	L	0.05	structural_mimicked
Q9P2N7	ENSG00000003096	293	I	0.042	structural_mimicked
Q9P2N7	ENSG00000003096	294	N	0.042	structural_mimicked
Q9P2N7	ENSG00000003096	295	Y	0.05	structural_mimicked
Q9P2N7	ENSG00000003096	296	V	0.047	structural_mimicked
Q9P2N7	ENSG00000003096	297	Q	0.05	structural_mimicked
Q9P2N7	ENSG00000003096	298	T	0.048	structural_mimicked
Q9P2N7	ENSG00000003096	299	V	0.047	structural_mimicked
Q9P2N7	ENSG00000003096	300	D	0.042	structural_mimicked
Q9P2N7	ENSG00000003096	301	F	0.048	structural_mimicked
Q9P2N7	ENSG00000003096	302	M	0.042	structural_mimicked
Q9P2N7	ENSG00000003096	303	R	0.047	structural_mimicked
Q9P2N7	ENSG00000003096	304	T	0.043	structural_mimicked
Q9P2N7	ENSG00000003096	305	D	0.046	structural_mimicked
Q9P2N7	ENSG00000003096	306	N	0.042	structural_mimicked
Q9P2N7	ENSG00000003096	307	T	0.044	structural_mimicked
Q9P2N7	ENSG00000003096	308	C	0.047	structural_mimicked
Q9P2N7	ENSG00000003096	309	V	0.047	structural_mimicked
Q9P2N7	ENSG00000003096	310	N	0.042	structural_mimicked
Q9P2N7	ENSG00000003096	311	L	0.051	structural_mimicked
Q9P2N7	ENSG00000003096	312	L	0.045	structural_mimicked
Q9P2N7	ENSG00000003096	313	L	0.051	structural_mimicked
Q9P2N7	ENSG00000003096	314	E	0.045	structural_mimicked
Q9P2N7	ENSG00000003096	315	A	0.048	structural_mimicked
Q9P2N7	ENSG00000003096	316	S	0.047	structural_mimicked
Q9P2N7	ENSG00000003096	317	N	0.042	structural_mimicked
Q9P2N7	ENSG00000003096	318	Y	0.05	structural_mimicked
Q9P2N7	ENSG00000003096	319	Q	0.05	structural_mimicked
Q9P2N7	ENSG00000003096	320	M	0.042	structural_mimicked
Q9P2N7	ENSG00000003096	321	M	0.042	structural_mimicked
Q9P2N7	ENSG00000003096	322	P	0.049	structural_mimicked
Q9P2N7	ENSG00000003096	323	Y	0.046	structural_mimicked
Q9P2N7	ENSG00000003096	324	M	0.042	structural_mimicked
Q9P2N7	ENSG00000003096	325	Q	0.051	structural_mimicked
Q9P2N7	ENSG00000003096	326	P	0.049	structural_mimicked
Q9P2N7	ENSG00000003096	327	V	0.043	structural_mimicked
Q9P2N7	ENSG00000003096	328	M	0.042	structural_mimicked
Q9P2N7	ENSG00000003096	329	Q	0.051	structural_mimicked
Q9P2N7	ENSG00000003096	330	S	0.05	structural_mimicked
Q9P2N7	ENSG00000003096	331	D	0.045	structural_mimicked
Q9P2N7	ENSG00000003096	332	R	0.047	structural_mimicked
Q9P2N7	ENSG00000003096	333	T	0.043	structural_mimicked
Q9P2N7	ENSG00000003096	334	A	0.048	structural_mimicked
Q9P2N7	ENSG00000003096	335	I	0.042	structural_mimicked
Q9P2N7	ENSG00000003096	336	R	0.048	structural_mimicked
Q9P2N7	ENSG00000003096	337	S	0.046	structural_mimicked
Q9P2N7	ENSG00000003096	338	D	0.045	structural_mimicked
Q9P2N7	ENSG00000003096	339	T	0.048	structural_mimicked
Q9P2N7	ENSG00000003096	340	T	0.043	structural_mimicked
Q9P2N7	ENSG00000003096	341	H	0.048	structural_mimicked
Q9P2N7	ENSG00000003096	342	L	0.051	structural_mimicked
Q9P2N7	ENSG00000003096	343	V	0.043	structural_mimicked
Q9P2N7	ENSG00000003096	344	T	0.047	structural_mimicked
Q9P2N7	ENSG00000003096	345	L	0.052	structural_mimicked
Q9P2N7	ENSG00000003096	346	G	0.048	structural_mimicked
Q9P2N7	ENSG00000003096	347	G	0.048	structural_mimicked
Q9P2N7	ENSG00000003096	348	V	0.047	structural_mimicked
Q9P2N7	ENSG00000003096	349	L	0.052	structural_mimicked
Q9P2N7	ENSG00000003096	350	R	0.047	structural_mimicked
Q9P2N7	ENSG00000003096	351	Q	0.051	structural_mimicked
Q9P2N7	ENSG00000003096	352	Q	0.051	structural_mimicked
Q9P2N7	ENSG00000003096	353	L	0.052	structural_mimicked
Q9P2N7	ENSG00000003096	354	V	0.043	structural_mimicked
Q9P2N7	ENSG00000003096	355	V	0.048	structural_mimicked
Q9P2N7	ENSG00000003096	356	S	0.043	structural_mimicked
Q9P2N7	ENSG00000003096	357	K	0.046	structural_mimicked
Q9P2N7	ENSG00000003096	358	E	0.045	structural_mimicked
Q9P2N7	ENSG00000003096	359	L	0.051	structural_mimicked
Q9P2N7	ENSG00000003096	360	R	0.051	structural_mimicked
Q9P2N7	ENSG00000003096	361	M	0.042	structural_mimicked
Q9P2N7	ENSG00000003096	362	Y	0.046	structural_mimicked
Q9P2N7	ENSG00000003096	363	D	0.042	structural_mimicked
Q9P2N7	ENSG00000003096	364	E	0.045	structural_mimicked
Q9P2N7	ENSG00000003096	365	K	0.046	structural_mimicked
Q9P2N7	ENSG00000003096	366	A	0.048	structural_mimicked
Q9P2N7	ENSG00000003096	367	H	0.045	structural_mimicked
Q9P2N7	ENSG00000003096	368	E	0.046	structural_mimicked
Q9P2N7	ENSG00000003096	369	W	0.052	structural_mimicked
Q9P2N7	ENSG00000003096	370	K	0.045	structural_mimicked
Q9P2N7	ENSG00000003096	371	S	0.05	structural_mimicked
Q9P2N7	ENSG00000003096	372	L	0.051	structural_mimicked
Q9P2N7	ENSG00000003096	373	A	0.048	structural_mimicked
Q9P2N7	ENSG00000003096	374	P	0.049	structural_mimicked
Q9P2N7	ENSG00000003096	375	M	0.042	structural_mimicked
Q9P2N7	ENSG00000003096	376	D	0.042	structural_mimicked
Q9P2N7	ENSG00000003096	377	A	0.048	structural_mimicked
Q9P2N7	ENSG00000003096	378	P	0.049	structural_mimicked
Q9P2N7	ENSG00000003096	379	R	0.047	structural_mimicked
Q9P2N7	ENSG00000003096	380	Y	0.05	structural_mimicked
Q9P2N7	ENSG00000003096	381	Q	0.051	structural_mimicked
Q9P2N7	ENSG00000003096	382	H	0.045	structural_mimicked
Q9P2N7	ENSG00000003096	383	G	0.048	structural_mimicked
Q9P2N7	ENSG00000003096	384	I	0.045	structural_mimicked
Q9P2N7	ENSG00000003096	385	A	0.045	structural_mimicked
Q9P2N7	ENSG00000003096	386	V	0.048	structural_mimicked
Q9P2N7	ENSG00000003096	387	I	0.042	structural_mimicked
Q9P2N7	ENSG00000003096	388	G	0.048	structural_mimicked
Q9P2N7	ENSG00000003096	389	N	0.042	structural_mimicked
Q9P2N7	ENSG00000003096	390	F	0.045	structural_mimicked
Q9P2N7	ENSG00000003096	391	L	0.05	structural_mimicked
Q9P2N7	ENSG00000003096	392	Y	0.046	structural_mimicked
Q9P2N7	ENSG00000003096	393	V	0.047	structural_mimicked
Q9P2N7	ENSG00000003096	394	V	0.043	structural_mimicked
Q9P2N7	ENSG00000003096	395	G	0.044	structural_mimicked
Q9P2N7	ENSG00000003096	396	G	0.048	structural_mimicked
Q9P2N7	ENSG00000003096	397	Q	0.051	structural_mimicked
Q9P2N7	ENSG00000003096	398	S	0.043	structural_mimicked
Q9P2N7	ENSG00000003096	399	N	0.042	structural_mimicked
Q9P2N7	ENSG00000003096	400	Y	0.046	structural_mimicked
Q9P2N7	ENSG00000003096	401	D	0.044	structural_mimicked
Q9P2N7	ENSG00000003096	402	T	0.047	structural_mimicked
Q9P2N7	ENSG00000003096	403	K	0.045	structural_mimicked
Q9P2N7	ENSG00000003096	404	G	0.048	structural_mimicked
Q9P2N7	ENSG00000003096	405	K	0.045	structural_mimicked
Q9P2N7	ENSG00000003096	406	T	0.047	structural_mimicked
Q9P2N7	ENSG00000003096	407	A	0.047	structural_mimicked
Q9P2N7	ENSG00000003096	408	V	0.044	structural_mimicked
Q9P2N7	ENSG00000003096	409	D	0.042	structural_mimicked
Q9P2N7	ENSG00000003096	410	T	0.047	structural_mimicked
Q9P2N7	ENSG00000003096	411	V	0.048	structural_mimicked
Q9P2N7	ENSG00000003096	412	F	0.048	structural_mimicked
Q9P2N7	ENSG00000003096	413	R	0.047	structural_mimicked
Q9P2N7	ENSG00000003096	414	F	0.044	structural_mimicked
Q9P2N7	ENSG00000003096	415	D	0.042	structural_mimicked
Q9P2N7	ENSG00000003096	416	P	0.046	structural_mimicked
Q9P2N7	ENSG00000003096	417	R	0.052	structural_mimicked
Q9P2N7	ENSG00000003096	418	Y	0.05	structural_mimicked
Q9P2N7	ENSG00000003096	419	N	0.042	structural_mimicked
Q9P2N7	ENSG00000003096	420	K	0.045	structural_mimicked
Q9P2N7	ENSG00000003096	421	W	0.052	structural_mimicked
Q9P2N7	ENSG00000003096	422	M	0.042	structural_mimicked
Q9P2N7	ENSG00000003096	423	Q	0.05	structural_mimicked
Q9P2N7	ENSG00000003096	424	V	0.043	structural_mimicked
Q9P2N7	ENSG00000003096	425	A	0.047	structural_mimicked
Q9P2N7	ENSG00000003096	426	S	0.046	structural_mimicked
Q9P2N7	ENSG00000003096	427	L	0.051	structural_mimicked
Q9P2N7	ENSG00000003096	428	N	0.042	structural_mimicked
Q9P2N7	ENSG00000003096	429	E	0.045	structural_mimicked
Q9P2N7	ENSG00000003096	430	K	0.046	structural_mimicked
Q9P2N7	ENSG00000003096	431	R	0.05	structural_mimicked
Q9P2N7	ENSG00000003096	432	T	0.048	structural_mimicked
Q9P2N7	ENSG00000003096	433	F	0.048	structural_mimicked
Q9P2N7	ENSG00000003096	434	F	0.048	structural_mimicked
Q9P2N7	ENSG00000003096	435	H	0.048	structural_mimicked
Q9P2N7	ENSG00000003096	436	L	0.052	structural_mimicked
Q9P2N7	ENSG00000003096	437	S	0.043	structural_mimicked
Q9P2N7	ENSG00000003096	438	A	0.048	structural_mimicked
Q9P2N7	ENSG00000003096	439	L	0.05	structural_mimicked
Q9P2N7	ENSG00000003096	440	K	0.045	structural_mimicked
Q9P2N7	ENSG00000003096	441	G	0.048	structural_mimicked
Q9P2N7	ENSG00000003096	442	Y	0.046	structural_mimicked
Q9P2N7	ENSG00000003096	443	L	0.052	structural_mimicked
Q9P2N7	ENSG00000003096	444	Y	0.046	structural_mimicked
Q9P2N7	ENSG00000003096	445	A	0.047	structural_mimicked
Q9P2N7	ENSG00000003096	446	V	0.043	structural_mimicked
Q9P2N7	ENSG00000003096	447	G	0.044	structural_mimicked
Q9P2N7	ENSG00000003096	448	G	0.048	structural_mimicked
Q9P2N7	ENSG00000003096	449	R	0.052	structural_mimicked
Q9P2N7	ENSG00000003096	450	N	0.042	structural_mimicked
Q9P2N7	ENSG00000003096	451	A	0.047	structural_mimicked
Q9P2N7	ENSG00000003096	452	A	0.046	structural_mimicked
Q9P2N7	ENSG00000003096	453	G	0.044	structural_mimicked
Q9P2N7	ENSG00000003096	454	E	0.045	structural_mimicked
Q9P2N7	ENSG00000003096	455	L	0.052	structural_mimicked
Q9P2N7	ENSG00000003096	456	P	0.047	structural_mimicked
Q9P2N7	ENSG00000003096	457	T	0.047	structural_mimicked
Q9P2N7	ENSG00000003096	458	V	0.046	structural_mimicked
Q9P2N7	ENSG00000003096	459	E	0.045	structural_mimicked
Q9P2N7	ENSG00000003096	460	C	0.047	structural_mimicked
Q9P2N7	ENSG00000003096	461	Y	0.049	structural_mimicked
Q9P2N7	ENSG00000003096	462	N	0.042	structural_mimicked
Q9P2N7	ENSG00000003096	463	P	0.049	structural_mimicked
Q9P2N7	ENSG00000003096	464	R	0.047	structural_mimicked
Q9P2N7	ENSG00000003096	465	T	0.047	structural_mimicked
Q9P2N7	ENSG00000003096	466	N	0.042	structural_mimicked
Q9P2N7	ENSG00000003096	467	E	0.045	structural_mimicked
Q9P2N7	ENSG00000003096	468	W	0.052	structural_mimicked
Q9P2N7	ENSG00000003096	469	T	0.048	structural_mimicked
Q9P2N7	ENSG00000003096	470	Y	0.046	structural_mimicked
Q9P2N7	ENSG00000003096	471	V	0.043	structural_mimicked
Q9P2N7	ENSG00000003096	472	A	0.047	structural_mimicked
Q9P2N7	ENSG00000003096	473	K	0.045	structural_mimicked
Q9P2N7	ENSG00000003096	474	M	0.042	structural_mimicked
Q9P2N7	ENSG00000003096	475	S	0.043	structural_mimicked
Q9P2N7	ENSG00000003096	476	E	0.046	structural_mimicked
Q9P2N7	ENSG00000003096	477	P	0.05	structural_mimicked
Q9P2N7	ENSG00000003096	478	H	0.048	structural_mimicked
Q9P2N7	ENSG00000003096	479	Y	0.046	structural_mimicked
Q9P2N7	ENSG00000003096	480	G	0.048	structural_mimicked
Q9P2N7	ENSG00000003096	481	H	0.045	structural_mimicked
Q9P2N7	ENSG00000003096	482	A	0.043	structural_mimicked
Q9P2N7	ENSG00000003096	483	G	0.048	structural_mimicked
Q9P2N7	ENSG00000003096	484	T	0.043	structural_mimicked
Q9P2N7	ENSG00000003096	485	V	0.047	structural_mimicked
Q9P2N7	ENSG00000003096	486	Y	0.046	structural_mimicked
Q9P2N7	ENSG00000003096	487	G	0.048	structural_mimicked
Q9P2N7	ENSG00000003096	488	G	0.048	structural_mimicked
Q9P2N7	ENSG00000003096	489	V	0.047	structural_mimicked
Q9P2N7	ENSG00000003096	490	M	0.042	structural_mimicked
Q9P2N7	ENSG00000003096	491	Y	0.046	structural_mimicked
Q9P2N7	ENSG00000003096	492	I	0.042	structural_mimicked
Q9P2N7	ENSG00000003096	493	S	0.05	structural_mimicked
Q9P2N7	ENSG00000003096	494	G	0.048	structural_mimicked
Q9P2N7	ENSG00000003096	495	G	0.048	structural_mimicked
Q9P2N7	ENSG00000003096	496	I	0.042	structural_mimicked
Q9P2N7	ENSG00000003096	497	T	0.043	structural_mimicked
Q9P2N7	ENSG00000003096	498	H	0.045	structural_mimicked
Q9P2N7	ENSG00000003096	499	D	0.042	structural_mimicked
Q9P2N7	ENSG00000003096	500	T	0.043	structural_mimicked
Q9P2N7	ENSG00000003096	501	F	0.048	structural_mimicked
Q9P2N7	ENSG00000003096	502	Q	0.05	structural_mimicked
Q9P2N7	ENSG00000003096	503	K	0.046	structural_mimicked
Q9P2N7	ENSG00000003096	504	E	0.046	structural_mimicked
Q9P2N7	ENSG00000003096	505	L	0.05	structural_mimicked
Q9P2N7	ENSG00000003096	506	M	0.042	structural_mimicked
Q9P2N7	ENSG00000003096	507	C	0.05	structural_mimicked
Q9P2N7	ENSG00000003096	508	F	0.044	structural_mimicked
Q9P2N7	ENSG00000003096	509	D	0.046	structural_mimicked
Q9P2N7	ENSG00000003096	510	P	0.046	structural_mimicked
Q9P2N7	ENSG00000003096	511	D	0.042	structural_mimicked
Q9P2N7	ENSG00000003096	512	T	0.35	structural_mimicked
Q9P2N7	ENSG00000003096	513	D	0.046	structural_mimicked
Q9P2N7	ENSG00000003096	514	K	0.045	structural_mimicked
Q9P2N7	ENSG00000003096	515	W	0.052	structural_mimicked
Q9P2N7	ENSG00000003096	516	I	0.047	structural_mimicked
Q9P2N7	ENSG00000003096	517	Q	0.051	structural_mimicked
Q9P2N7	ENSG00000003096	518	K	0.046	structural_mimicked
Q9P2N7	ENSG00000003096	519	A	0.047	structural_mimicked
Q9P2N7	ENSG00000003096	520	P	0.049	structural_mimicked
Q9P2N7	ENSG00000003096	521	M	0.042	structural_mimicked
Q9P2N7	ENSG00000003096	522	T	0.048	structural_mimicked
Q9P2N7	ENSG00000003096	523	T	0.044	structural_mimicked
Q9P2N7	ENSG00000003096	524	V	0.048	structural_mimicked
Q9P2N7	ENSG00000003096	525	R	0.047	structural_mimicked
Q9P2N7	ENSG00000003096	526	G	0.044	structural_mimicked
Q9P2N7	ENSG00000003096	527	L	0.052	structural_mimicked
Q9P2N7	ENSG00000003096	528	H	0.045	structural_mimicked
Q9P2N7	ENSG00000003096	529	C	0.05	structural_mimicked
Q9P2N7	ENSG00000003096	530	M	0.042	structural_mimicked
Q9P2N7	ENSG00000003096	531	C	0.047	structural_mimicked
Q9P2N7	ENSG00000003096	532	T	0.047	structural_mimicked
Q9P2N7	ENSG00000003096	533	V	0.047	structural_mimicked
Q9P2N7	ENSG00000003096	534	G	0.048	structural_mimicked
Q9P2N7	ENSG00000003096	535	E	0.045	structural_mimicked
Q9P2N7	ENSG00000003096	536	R	0.047	structural_mimicked
Q9P2N7	ENSG00000003096	537	L	0.05	structural_mimicked
Q9P2N7	ENSG00000003096	538	Y	0.046	structural_mimicked
Q9P2N7	ENSG00000003096	539	V	0.048	structural_mimicked
Q9P2N7	ENSG00000003096	540	I	0.042	structural_mimicked
Q9P2N7	ENSG00000003096	541	G	0.044	structural_mimicked
Q9P2N7	ENSG00000003096	542	G	0.048	structural_mimicked
Q9P2N7	ENSG00000003096	543	N	0.042	structural_mimicked
Q9P2N7	ENSG00000003096	544	H	0.048	structural_mimicked
Q9P2N7	ENSG00000003096	545	F	0.048	structural_mimicked
Q9P2N7	ENSG00000003096	546	R	0.047	structural_mimicked
Q9P2N7	ENSG00000003096	547	G	0.048	structural_mimicked
Q9P2N7	ENSG00000003096	548	T	0.047	structural_mimicked
Q9P2N7	ENSG00000003096	549	S	0.043	structural_mimicked
Q9P2N7	ENSG00000003096	550	D	0.042	structural_mimicked
Q9P2N7	ENSG00000003096	551	Y	0.046	structural_mimicked
Q9P2N7	ENSG00000003096	552	D	0.042	structural_mimicked
Q9P2N7	ENSG00000003096	553	D	0.042	structural_mimicked
Q9P2N7	ENSG00000003096	554	V	0.048	structural_mimicked
Q9P2N7	ENSG00000003096	555	L	0.052	structural_mimicked
Q9P2N7	ENSG00000003096	556	S	0.047	structural_mimicked
Q9P2N7	ENSG00000003096	557	C	0.047	structural_mimicked
Q9P2N7	ENSG00000003096	558	E	0.045	structural_mimicked
Q9P2N7	ENSG00000003096	559	Y	0.05	structural_mimicked
Q9P2N7	ENSG00000003096	560	Y	0.046	structural_mimicked
Q9P2N7	ENSG00000003096	561	S	0.05	structural_mimicked
Q9P2N7	ENSG00000003096	562	P	0.046	structural_mimicked
Q9P2N7	ENSG00000003096	563	I	0.047	structural_mimicked
Q9P2N7	ENSG00000003096	564	L	0.045	structural_mimicked
Q9P2N7	ENSG00000003096	565	D	0.046	structural_mimicked
Q9P2N7	ENSG00000003096	566	Q	0.051	structural_mimicked
Q9P2N7	ENSG00000003096	567	W	0.052	structural_mimicked
Q9P2N7	ENSG00000003096	568	T	0.048	structural_mimicked
Q9P2N7	ENSG00000003096	569	P	0.049	structural_mimicked
Q9P2N7	ENSG00000003096	570	I	0.042	structural_mimicked
Q9P2N7	ENSG00000003096	571	A	0.043	structural_mimicked
Q9P2N7	ENSG00000003096	572	A	0.048	structural_mimicked
Q9P2N7	ENSG00000003096	573	M	0.042	structural_mimicked
Q9P2N7	ENSG00000003096	574	L	0.051	structural_mimicked
Q9P2N7	ENSG00000003096	575	R	0.047	structural_mimicked
Q9P2N7	ENSG00000003096	576	G	0.048	structural_mimicked
Q9P2N7	ENSG00000003096	577	Q	0.051	structural_mimicked
Q9P2N7	ENSG00000003096	578	S	0.043	structural_mimicked
Q9P2N7	ENSG00000003096	579	D	0.042	structural_mimicked
Q9P2N7	ENSG00000003096	580	V	0.043	structural_mimicked
Q9P2N7	ENSG00000003096	581	G	0.048	structural_mimicked
Q9P2N7	ENSG00000003096	582	V	0.048	structural_mimicked
Q9P2N7	ENSG00000003096	583	A	0.043	structural_mimicked
Q9P2N7	ENSG00000003096	584	V	0.048	structural_mimicked
Q9P2N7	ENSG00000003096	585	F	0.045	structural_mimicked
Q9P2N7	ENSG00000003096	586	E	0.045	structural_mimicked
Q9P2N7	ENSG00000003096	587	N	0.042	structural_mimicked
Q9P2N7	ENSG00000003096	588	K	0.045	structural_mimicked
Q9P2N7	ENSG00000003096	589	I	0.047	structural_mimicked
Q9P2N7	ENSG00000003096	590	Y	0.046	structural_mimicked
Q9P2N7	ENSG00000003096	591	V	0.047	structural_mimicked
Q9P2N7	ENSG00000003096	592	V	0.043	structural_mimicked
Q9P2N7	ENSG00000003096	593	G	0.048	structural_mimicked
Q9P2N7	ENSG00000003096	594	G	0.048	structural_mimicked
Q9P2N7	ENSG00000003096	595	Y	0.046	structural_mimicked
Q9P2N7	ENSG00000003096	596	S	0.046	structural_mimicked
Q9P2N7	ENSG00000003096	597	W	0.052	structural_mimicked
Q9P2N7	ENSG00000003096	598	N	0.042	structural_mimicked
Q9P2N7	ENSG00000003096	599	N	0.042	structural_mimicked
Q9P2N7	ENSG00000003096	600	R	0.047	structural_mimicked
Q9P2N7	ENSG00000003096	601	C	0.047	structural_mimicked
Q9P2N7	ENSG00000003096	602	M	0.042	structural_mimicked
Q9P2N7	ENSG00000003096	603	V	0.046	structural_mimicked
Q9P2N7	ENSG00000003096	604	E	0.046	structural_mimicked
Q9P2N7	ENSG00000003096	605	I	0.043	structural_mimicked
Q9P2N7	ENSG00000003096	606	V	0.047	structural_mimicked
Q9P2N7	ENSG00000003096	607	Q	0.051	structural_mimicked
Q9P2N7	ENSG00000003096	608	K	0.045	structural_mimicked
Q9P2N7	ENSG00000003096	609	Y	0.046	structural_mimicked
Q9P2N7	ENSG00000003096	610	D	0.042	structural_mimicked
Q9P2N7	ENSG00000003096	611	P	0.049	structural_mimicked
Q9P2N7	ENSG00000003096	612	D	0.042	structural_mimicked
Q9P2N7	ENSG00000003096	613	K	0.045	structural_mimicked
Q9P2N7	ENSG00000003096	614	D	0.042	structural_mimicked
Q9P2N7	ENSG00000003096	615	E	0.045	structural_mimicked
Q9P2N7	ENSG00000003096	616	W	0.052	structural_mimicked
Q9P2N7	ENSG00000003096	617	H	0.045	structural_mimicked
Q9P2N7	ENSG00000003096	618	K	0.046	structural_mimicked
Q9P2N7	ENSG00000003096	619	V	0.043	structural_mimicked
Q9P2N7	ENSG00000003096	620	F	0.044	structural_mimicked
Q9P2N7	ENSG00000003096	621	D	0.042	structural_mimicked
Q9P2N7	ENSG00000003096	622	L	0.05	structural_mimicked
Q9P2N7	ENSG00000003096	623	P	0.049	structural_mimicked
Q9P2N7	ENSG00000003096	624	E	0.045	structural_mimicked
Q9P2N7	ENSG00000003096	625	S	0.05	structural_mimicked
Q9P2N7	ENSG00000003096	626	L	0.045	structural_mimicked
Q9P2N7	ENSG00000003096	627	G	0.047	structural_mimicked
Q9P2N7	ENSG00000003096	628	G	0.048	structural_mimicked
Q9P2N7	ENSG00000003096	629	I	0.042	structural_mimicked
Q9P2N7	ENSG00000003096	630	R	0.047	structural_mimicked
Q9P2N7	ENSG00000003096	631	A	0.043	structural_mimicked
Q9P2N7	ENSG00000003096	632	C	0.05	structural_mimicked
Q9P2N7	ENSG00000003096	633	T	0.047	structural_mimicked
Q9P2N7	ENSG00000003096	634	L	0.05	structural_mimicked
Q9P2N7	ENSG00000003096	635	T	0.046	structural_mimicked
Q9P2N7	ENSG00000003096	636	V	0.043	structural_mimicked
Q9P2N7	ENSG00000003096	637	F	0.044	structural_mimicked
Q9P2N7	ENSG00000003096	638	P	0.049	structural_mimicked
Q9P2N7	ENSG00000003096	639	P	0.049	structural_mimicked
Q9P2N7	ENSG00000003096	640	E	0.045	structural_mimicked
Q9P2N7	ENSG00000003096	641	E	0.045	structural_mimicked
Q9P2N7	ENSG00000003096	642	T	0.048	structural_mimicked
Q9P2N7	ENSG00000003096	643	T	0.047	structural_mimicked
Q9P2N7	ENSG00000003096	644	P	0.049	structural_mimicked
Q9P2N7	ENSG00000003096	645	S	0.05	structural_mimicked
Q9P2N7	ENSG00000003096	646	P	0.046	structural_mimicked
Q9P2N7	ENSG00000003096	647	S	0.046	structural_mimicked
Q9P2N7	ENSG00000003096	648	R	0.047	structural_mimicked
Q9P2N7	ENSG00000003096	649	E	0.046	structural_mimicked
Q9P2N7	ENSG00000003096	650	S	0.05	structural_mimicked
Q9P2N7	ENSG00000003096	651	P	0.046	structural_mimicked
Q9P2N7	ENSG00000003096	652	L	0.045	structural_mimicked
Q9P2N7	ENSG00000003096	653	S	0.046	structural_mimicked
Q9P2N7	ENSG00000003096	654	A	0.047	structural_mimicked
Q9P2N7	ENSG00000003096	655	P	0.046	structural_mimicked
P46063	ENSG00000004700	1	M	0.1	structural_mimicked
P46063	ENSG00000004700	2	A	0.13	structural_mimicked
P46063	ENSG00000004700	3	S	0.17	structural_mimicked
P46063	ENSG00000004700	4	V	0.11	structural_mimicked
P46063	ENSG00000004700	5	S	0.16	structural_mimicked
P46063	ENSG00000004700	6	A	0.12	structural_mimicked
P46063	ENSG00000004700	7	L	0.17	structural_mimicked
P46063	ENSG00000004700	8	T	0.12	structural_mimicked
P46063	ENSG00000004700	9	E	0.13	structural_mimicked
P46063	ENSG00000004700	10	E	0.11	structural_mimicked
P46063	ENSG00000004700	11	L	0.18	structural_mimicked
P46063	ENSG00000004700	12	D	0.096	structural_mimicked
P46063	ENSG00000004700	13	S	0.14	structural_mimicked
P46063	ENSG00000004700	14	I	0.66	structural_mimicked
P46063	ENSG00000004700	15	T	0.77	structural_mimicked
P46063	ENSG00000004700	16	S	0.9	structural_mimicked
P46063	ENSG00000004700	17	E	0.12	structural_mimicked
P46063	ENSG00000004700	18	L	0.16	structural_mimicked
P46063	ENSG00000004700	19	H	0.12	structural_mimicked
P46063	ENSG00000004700	20	A	0.12	structural_mimicked
P46063	ENSG00000004700	21	V	0.12	structural_mimicked
P46063	ENSG00000004700	22	E	0.11	structural_mimicked
P46063	ENSG00000004700	23	I	0.12	structural_mimicked
P46063	ENSG00000004700	24	Q	0.15	structural_mimicked
P46063	ENSG00000004700	25	I	0.11	structural_mimicked
P46063	ENSG00000004700	26	Q	0.15	structural_mimicked
P46063	ENSG00000004700	27	E	0.11	structural_mimicked
P46063	ENSG00000004700	28	L	0.14	structural_mimicked
P46063	ENSG00000004700	29	T	0.93	structural_mimicked
P46063	ENSG00000004700	30	E	0.11	structural_mimicked
P46063	ENSG00000004700	31	R	0.14	structural_mimicked
P46063	ENSG00000004700	32	Q	0.15	structural_mimicked
P46063	ENSG00000004700	33	Q	0.74	structural_mimicked
P46063	ENSG00000004700	34	E	0.13	structural_mimicked
P46063	ENSG00000004700	35	L	0.14	structural_mimicked
P46063	ENSG00000004700	36	I	0.11	structural_mimicked
P46063	ENSG00000004700	37	Q	0.16	structural_mimicked
P46063	ENSG00000004700	38	K	0.11	structural_mimicked
P46063	ENSG00000004700	39	K	0.67	structural_mimicked
P46063	ENSG00000004700	40	K	0.69	structural_mimicked
P46063	ENSG00000004700	41	V	0.17	structural_mimicked
P46063	ENSG00000004700	42	L	0.17	structural_mimicked
P46063	ENSG00000004700	43	T	0.13	structural_mimicked
P46063	ENSG00000004700	44	K	0.13	structural_mimicked
P46063	ENSG00000004700	45	K	0.11	structural_mimicked
P46063	ENSG00000004700	46	I	0.12	structural_mimicked
P46063	ENSG00000004700	47	K	0.74	structural_mimicked
P46063	ENSG00000004700	48	Q	0.16	structural_mimicked
P46063	ENSG00000004700	49	C	0.14	structural_mimicked
P46063	ENSG00000004700	50	L	0.76	structural_mimicked
P46063	ENSG00000004700	51	E	0.13	structural_mimicked
P46063	ENSG00000004700	52	D	0.64	structural_mimicked
P46063	ENSG00000004700	53	S	0.14	structural_mimicked
P46063	ENSG00000004700	54	D	0.096	structural_mimicked
P46063	ENSG00000004700	55	A	0.17	structural_mimicked
P46063	ENSG00000004700	56	G	0.14	structural_mimicked
P46063	ENSG00000004700	57	A	0.12	structural_mimicked
P46063	ENSG00000004700	58	S	0.15	structural_mimicked
P46063	ENSG00000004700	59	N	0.92	structural_mimicked
P46063	ENSG00000004700	60	E	0.9	structural_mimicked
P46063	ENSG00000004700	61	Y	0.92	structural_mimicked
P46063	ENSG00000004700	62	D	0.096	structural_mimicked
P46063	ENSG00000004700	63	S	0.14	structural_mimicked
P46063	ENSG00000004700	64	S	0.16	structural_mimicked
P46063	ENSG00000004700	65	P	0.14	structural_mimicked
P46063	ENSG00000004700	66	A	0.14	structural_mimicked
P46063	ENSG00000004700	67	A	0.12	structural_mimicked
P46063	ENSG00000004700	68	W	0.18	structural_mimicked
P46063	ENSG00000004700	69	N	0.096	structural_mimicked
P46063	ENSG00000004700	70	K	0.11	structural_mimicked
P46063	ENSG00000004700	71	E	0.11	structural_mimicked
P46063	ENSG00000004700	72	D	0.096	structural_mimicked
P46063	ENSG00000004700	73	F	0.13	structural_mimicked
P46063	ENSG00000004700	74	P	0.15	structural_mimicked
P46063	ENSG00000004700	75	W	0.18	structural_mimicked
P46063	ENSG00000004700	76	S	0.14	structural_mimicked
P46063	ENSG00000004700	77	G	0.12	structural_mimicked
P46063	ENSG00000004700	78	K	0.11	structural_mimicked
P46063	ENSG00000004700	79	V	0.12	structural_mimicked
P46063	ENSG00000004700	80	K	0.11	structural_mimicked
P46063	ENSG00000004700	81	D	0.62	structural_mimicked
P46063	ENSG00000004700	82	I	0.67	structural_mimicked
P46063	ENSG00000004700	83	L	0.18	structural_mimicked
P46063	ENSG00000004700	84	Q	0.15	structural_mimicked
P46063	ENSG00000004700	85	N	0.096	structural_mimicked
P46063	ENSG00000004700	86	V	0.17	structural_mimicked
P46063	ENSG00000004700	87	F	0.13	structural_mimicked
P46063	ENSG00000004700	88	K	0.11	structural_mimicked
P46063	ENSG00000004700	89	L	0.18	structural_mimicked
P46063	ENSG00000004700	90	E	0.93	structural_mimicked
P46063	ENSG00000004700	91	K	0.13	structural_mimicked
P46063	ENSG00000004700	92	F	0.17	structural_mimicked
P46063	ENSG00000004700	93	R	0.12	structural_mimicked
P46063	ENSG00000004700	94	P	0.93	structural_mimicked
P46063	ENSG00000004700	95	L	0.14	structural_mimicked
P46063	ENSG00000004700	96	Q	0.16	structural_mimicked
P46063	ENSG00000004700	97	L	0.14	structural_mimicked
P46063	ENSG00000004700	98	E	0.11	structural_mimicked
P46063	ENSG00000004700	99	T	0.12	structural_mimicked
P46063	ENSG00000004700	100	I	0.11	structural_mimicked
P46063	ENSG00000004700	101	N	0.12	structural_mimicked
P46063	ENSG00000004700	102	V	0.71	structural_mimicked
P46063	ENSG00000004700	103	T	0.12	structural_mimicked
P46063	ENSG00000004700	104	M	0.1	structural_mimicked
P46063	ENSG00000004700	105	A	0.69	structural_mimicked
P46063	ENSG00000004700	106	G	0.13	structural_mimicked
P46063	ENSG00000004700	107	K	0.13	structural_mimicked
P46063	ENSG00000004700	108	E	0.13	structural_mimicked
P46063	ENSG00000004700	109	V	0.13	structural_mimicked
P46063	ENSG00000004700	110	F	0.13	structural_mimicked
P46063	ENSG00000004700	111	L	0.15	structural_mimicked
P46063	ENSG00000004700	112	V	0.11	structural_mimicked
P46063	ENSG00000004700	113	M	0.1	structural_mimicked
P46063	ENSG00000004700	114	P	0.14	structural_mimicked
P46063	ENSG00000004700	115	T	0.12	structural_mimicked
P46063	ENSG00000004700	116	G	0.12	structural_mimicked
P46063	ENSG00000004700	117	G	0.12	structural_mimicked
P46063	ENSG00000004700	118	G	0.13	structural_mimicked
P46063	ENSG00000004700	119	K	0.13	structural_mimicked
P46063	ENSG00000004700	120	S	0.16	structural_mimicked
P46063	ENSG00000004700	121	L	0.16	structural_mimicked
P46063	ENSG00000004700	122	C	0.16	structural_mimicked
P46063	ENSG00000004700	123	Y	0.18	structural_mimicked
P46063	ENSG00000004700	124	Q	0.16	structural_mimicked
P46063	ENSG00000004700	125	L	0.16	structural_mimicked
P46063	ENSG00000004700	126	P	0.15	structural_mimicked
P46063	ENSG00000004700	127	A	0.12	structural_mimicked
P46063	ENSG00000004700	128	L	0.76	structural_mimicked
P46063	ENSG00000004700	129	C	0.14	structural_mimicked
P46063	ENSG00000004700	130	S	0.76	structural_mimicked
P46063	ENSG00000004700	131	D	0.096	structural_mimicked
P46063	ENSG00000004700	132	G	0.12	structural_mimicked
P46063	ENSG00000004700	133	F	0.13	structural_mimicked
P46063	ENSG00000004700	134	T	0.12	structural_mimicked
P46063	ENSG00000004700	135	L	0.15	structural_mimicked
P46063	ENSG00000004700	136	V	0.17	structural_mimicked
P46063	ENSG00000004700	137	I	0.11	structural_mimicked
P46063	ENSG00000004700	138	C	0.18	structural_mimicked
P46063	ENSG00000004700	139	P	0.15	structural_mimicked
P46063	ENSG00000004700	140	L	0.17	structural_mimicked
P46063	ENSG00000004700	141	I	0.15	structural_mimicked
P46063	ENSG00000004700	142	S	0.14	structural_mimicked
P46063	ENSG00000004700	143	L	0.14	structural_mimicked
P46063	ENSG00000004700	144	M	0.1	structural_mimicked
P46063	ENSG00000004700	145	E	0.11	structural_mimicked
P46063	ENSG00000004700	146	D	0.14	structural_mimicked
P46063	ENSG00000004700	147	Q	0.15	structural_mimicked
P46063	ENSG00000004700	148	L	0.16	structural_mimicked
P46063	ENSG00000004700	149	M	0.1	structural_mimicked
P46063	ENSG00000004700	150	V	0.11	structural_mimicked
P46063	ENSG00000004700	151	L	0.16	structural_mimicked
P46063	ENSG00000004700	152	K	0.11	structural_mimicked
P46063	ENSG00000004700	153	Q	0.15	structural_mimicked
P46063	ENSG00000004700	154	L	0.17	structural_mimicked
P46063	ENSG00000004700	155	G	0.13	structural_mimicked
P46063	ENSG00000004700	156	I	0.11	structural_mimicked
P46063	ENSG00000004700	157	S	0.16	structural_mimicked
P46063	ENSG00000004700	158	A	0.12	structural_mimicked
P46063	ENSG00000004700	159	T	0.17	structural_mimicked
P46063	ENSG00000004700	160	M	0.1	structural_mimicked
P46063	ENSG00000004700	161	L	0.17	structural_mimicked
P46063	ENSG00000004700	162	N	0.096	structural_mimicked
P46063	ENSG00000004700	163	A	0.12	structural_mimicked
P46063	ENSG00000004700	164	S	0.14	structural_mimicked
P46063	ENSG00000004700	165	S	0.11	structural_mimicked
P46063	ENSG00000004700	166	S	0.14	structural_mimicked
P46063	ENSG00000004700	167	K	0.13	structural_mimicked
P46063	ENSG00000004700	168	E	0.13	structural_mimicked
P46063	ENSG00000004700	169	H	0.12	structural_mimicked
P46063	ENSG00000004700	170	V	0.12	structural_mimicked
P46063	ENSG00000004700	171	K	0.11	structural_mimicked
P46063	ENSG00000004700	172	W	0.18	structural_mimicked
P46063	ENSG00000004700	173	V	0.11	structural_mimicked
P46063	ENSG00000004700	174	H	0.12	structural_mimicked
P46063	ENSG00000004700	175	A	0.12	structural_mimicked
P46063	ENSG00000004700	176	E	0.11	structural_mimicked
P46063	ENSG00000004700	177	M	0.1	structural_mimicked
P46063	ENSG00000004700	178	V	0.13	structural_mimicked
P46063	ENSG00000004700	179	N	0.096	structural_mimicked
P46063	ENSG00000004700	180	K	0.11	structural_mimicked
P46063	ENSG00000004700	181	N	0.14	structural_mimicked
P46063	ENSG00000004700	182	S	0.18	structural_mimicked
P46063	ENSG00000004700	183	E	0.13	structural_mimicked
P46063	ENSG00000004700	184	L	0.16	structural_mimicked
P46063	ENSG00000004700	185	K	0.13	structural_mimicked
P46063	ENSG00000004700	186	L	0.18	structural_mimicked
P46063	ENSG00000004700	187	I	0.11	structural_mimicked
P46063	ENSG00000004700	188	Y	0.14	structural_mimicked
P46063	ENSG00000004700	189	V	0.14	structural_mimicked
P46063	ENSG00000004700	190	T	0.12	structural_mimicked
P46063	ENSG00000004700	191	P	0.15	structural_mimicked
P46063	ENSG00000004700	192	E	0.13	structural_mimicked
P46063	ENSG00000004700	193	K	0.11	structural_mimicked
P46063	ENSG00000004700	194	I	0.11	structural_mimicked
P46063	ENSG00000004700	195	A	0.12	structural_mimicked
P46063	ENSG00000004700	196	K	0.11	structural_mimicked
P46063	ENSG00000004700	197	S	0.16	structural_mimicked
P46063	ENSG00000004700	198	K	0.11	structural_mimicked
P46063	ENSG00000004700	199	M	0.1	structural_mimicked
P46063	ENSG00000004700	200	F	0.13	structural_mimicked
P46063	ENSG00000004700	201	M	0.1	structural_mimicked
P46063	ENSG00000004700	202	S	0.16	structural_mimicked
P46063	ENSG00000004700	203	R	0.12	structural_mimicked
P46063	ENSG00000004700	204	L	0.17	structural_mimicked
P46063	ENSG00000004700	205	E	0.13	structural_mimicked
P46063	ENSG00000004700	206	K	0.11	structural_mimicked
P46063	ENSG00000004700	207	A	0.17	structural_mimicked
P46063	ENSG00000004700	208	Y	0.13	structural_mimicked
P46063	ENSG00000004700	209	E	0.11	structural_mimicked
P46063	ENSG00000004700	210	A	0.12	structural_mimicked
P46063	ENSG00000004700	211	R	0.14	structural_mimicked
P46063	ENSG00000004700	212	R	0.12	structural_mimicked
P46063	ENSG00000004700	213	F	0.13	structural_mimicked
P46063	ENSG00000004700	214	T	0.67	structural_mimicked
P46063	ENSG00000004700	215	R	0.17	structural_mimicked
P46063	ENSG00000004700	216	I	0.11	structural_mimicked
P46063	ENSG00000004700	217	A	0.12	structural_mimicked
P46063	ENSG00000004700	218	V	0.14	structural_mimicked
P46063	ENSG00000004700	219	D	0.096	structural_mimicked
P46063	ENSG00000004700	220	E	0.11	structural_mimicked
P46063	ENSG00000004700	221	V	0.11	structural_mimicked
P46063	ENSG00000004700	222	H	0.16	structural_mimicked
P46063	ENSG00000004700	223	C	0.18	structural_mimicked
P46063	ENSG00000004700	224	C	0.14	structural_mimicked
P46063	ENSG00000004700	225	S	0.11	structural_mimicked
P46063	ENSG00000004700	226	Q	0.16	structural_mimicked
P46063	ENSG00000004700	227	W	0.18	structural_mimicked
P46063	ENSG00000004700	228	G	0.13	structural_mimicked
P46063	ENSG00000004700	229	H	0.14	structural_mimicked
P46063	ENSG00000004700	230	D	0.096	structural_mimicked
P46063	ENSG00000004700	231	F	0.17	structural_mimicked
P46063	ENSG00000004700	232	R	0.12	structural_mimicked
P46063	ENSG00000004700	233	P	0.14	structural_mimicked
P46063	ENSG00000004700	234	D	0.096	structural_mimicked
P46063	ENSG00000004700	235	Y	0.13	structural_mimicked
P46063	ENSG00000004700	236	K	0.13	structural_mimicked
P46063	ENSG00000004700	237	A	0.73	structural_mimicked
P46063	ENSG00000004700	238	L	0.14	structural_mimicked
P46063	ENSG00000004700	239	G	0.12	structural_mimicked
P46063	ENSG00000004700	240	I	0.15	structural_mimicked
P46063	ENSG00000004700	241	L	0.16	structural_mimicked
P46063	ENSG00000004700	242	K	0.13	structural_mimicked
P46063	ENSG00000004700	243	R	0.17	structural_mimicked
P46063	ENSG00000004700	244	Q	0.16	structural_mimicked
P46063	ENSG00000004700	245	F	0.17	structural_mimicked
P46063	ENSG00000004700	246	P	0.14	structural_mimicked
P46063	ENSG00000004700	247	N	0.14	structural_mimicked
P46063	ENSG00000004700	248	A	0.7	structural_mimicked
P46063	ENSG00000004700	249	S	0.75	structural_mimicked
P46063	ENSG00000004700	250	L	0.16	structural_mimicked
P46063	ENSG00000004700	251	I	0.11	structural_mimicked
P46063	ENSG00000004700	252	G	0.14	structural_mimicked
P46063	ENSG00000004700	253	L	0.18	structural_mimicked
P46063	ENSG00000004700	254	T	0.12	structural_mimicked
P46063	ENSG00000004700	255	A	0.13	structural_mimicked
P46063	ENSG00000004700	256	T	0.12	structural_mimicked
P46063	ENSG00000004700	257	A	0.12	structural_mimicked
P46063	ENSG00000004700	258	T	0.13	structural_mimicked
P46063	ENSG00000004700	259	N	0.12	structural_mimicked
P46063	ENSG00000004700	260	H	0.15	structural_mimicked
P46063	ENSG00000004700	261	V	0.11	structural_mimicked
P46063	ENSG00000004700	262	L	0.17	structural_mimicked
P46063	ENSG00000004700	263	T	0.74	structural_mimicked
P46063	ENSG00000004700	264	D	0.096	structural_mimicked
P46063	ENSG00000004700	265	A	0.12	structural_mimicked
P46063	ENSG00000004700	266	Q	0.16	structural_mimicked
P46063	ENSG00000004700	267	K	0.11	structural_mimicked
P46063	ENSG00000004700	268	I	0.11	structural_mimicked
P46063	ENSG00000004700	269	L	0.17	structural_mimicked
P46063	ENSG00000004700	270	C	0.75	structural_mimicked
P46063	ENSG00000004700	271	I	0.9	structural_mimicked
P46063	ENSG00000004700	272	E	0.11	structural_mimicked
P46063	ENSG00000004700	273	K	0.68	structural_mimicked
P46063	ENSG00000004700	274	C	0.14	structural_mimicked
P46063	ENSG00000004700	275	F	0.13	structural_mimicked
P46063	ENSG00000004700	276	T	0.12	structural_mimicked
P46063	ENSG00000004700	277	F	0.13	structural_mimicked
P46063	ENSG00000004700	278	T	0.12	structural_mimicked
P46063	ENSG00000004700	279	A	0.12	structural_mimicked
P46063	ENSG00000004700	280	S	0.14	structural_mimicked
P46063	ENSG00000004700	281	F	0.13	structural_mimicked
P46063	ENSG00000004700	282	N	0.096	structural_mimicked
P46063	ENSG00000004700	283	R	0.16	structural_mimicked
P46063	ENSG00000004700	284	P	0.74	structural_mimicked
P46063	ENSG00000004700	285	N	0.096	structural_mimicked
P46063	ENSG00000004700	286	L	0.15	structural_mimicked
P46063	ENSG00000004700	287	Y	0.7	structural_mimicked
P46063	ENSG00000004700	288	Y	0.13	structural_mimicked
P46063	ENSG00000004700	289	E	0.13	structural_mimicked
P46063	ENSG00000004700	290	V	0.11	structural_mimicked
P46063	ENSG00000004700	291	R	0.17	structural_mimicked
P46063	ENSG00000004700	292	Q	0.16	structural_mimicked
P46063	ENSG00000004700	293	K	0.13	structural_mimicked
P46063	ENSG00000004700	294	P	0.19	structural_mimicked
P46063	ENSG00000004700	295	S	0.76	structural_mimicked
P46063	ENSG00000004700	296	N	0.14	structural_mimicked
P46063	ENSG00000004700	297	T	0.81	structural_mimicked
P46063	ENSG00000004700	298	E	0.11	structural_mimicked
P46063	ENSG00000004700	299	D	0.096	structural_mimicked
P46063	ENSG00000004700	300	F	0.13	structural_mimicked
P46063	ENSG00000004700	301	I	0.11	structural_mimicked
P46063	ENSG00000004700	302	E	0.13	structural_mimicked
P46063	ENSG00000004700	303	D	0.096	structural_mimicked
P46063	ENSG00000004700	304	I	0.11	structural_mimicked
P46063	ENSG00000004700	305	V	0.12	structural_mimicked
P46063	ENSG00000004700	306	K	0.13	structural_mimicked
P46063	ENSG00000004700	307	L	0.17	structural_mimicked
P46063	ENSG00000004700	308	I	0.69	structural_mimicked
P46063	ENSG00000004700	309	N	0.096	structural_mimicked
P46063	ENSG00000004700	310	G	0.14	structural_mimicked
P46063	ENSG00000004700	311	R	0.12	structural_mimicked
P46063	ENSG00000004700	312	Y	0.18	structural_mimicked
P46063	ENSG00000004700	313	K	0.11	structural_mimicked
P46063	ENSG00000004700	314	G	0.14	structural_mimicked
P46063	ENSG00000004700	315	Q	0.15	structural_mimicked
P46063	ENSG00000004700	316	S	0.16	structural_mimicked
P46063	ENSG00000004700	317	G	0.13	structural_mimicked
P46063	ENSG00000004700	318	I	0.16	structural_mimicked
P46063	ENSG00000004700	319	I	0.1	structural_mimicked
P46063	ENSG00000004700	320	Y	0.13	structural_mimicked
P46063	ENSG00000004700	321	C	0.14	structural_mimicked
P46063	ENSG00000004700	322	F	0.13	structural_mimicked
P46063	ENSG00000004700	323	S	0.14	structural_mimicked
P46063	ENSG00000004700	324	Q	0.16	structural_mimicked
P46063	ENSG00000004700	325	K	0.11	structural_mimicked
P46063	ENSG00000004700	326	D	0.14	structural_mimicked
P46063	ENSG00000004700	327	S	0.14	structural_mimicked
P46063	ENSG00000004700	328	E	0.11	structural_mimicked
P46063	ENSG00000004700	329	Q	0.15	structural_mimicked
P46063	ENSG00000004700	330	V	0.11	structural_mimicked
P46063	ENSG00000004700	331	T	0.14	structural_mimicked
P46063	ENSG00000004700	332	V	0.67	structural_mimicked
P46063	ENSG00000004700	333	S	0.11	structural_mimicked
P46063	ENSG00000004700	334	L	0.17	structural_mimicked
P46063	ENSG00000004700	335	Q	0.76	structural_mimicked
P46063	ENSG00000004700	336	N	0.096	structural_mimicked
P46063	ENSG00000004700	337	L	0.18	structural_mimicked
P46063	ENSG00000004700	338	G	0.13	structural_mimicked
P46063	ENSG00000004700	339	I	0.11	structural_mimicked
P46063	ENSG00000004700	340	H	0.69	structural_mimicked
P46063	ENSG00000004700	341	A	0.13	structural_mimicked
P46063	ENSG00000004700	342	G	0.12	structural_mimicked
P46063	ENSG00000004700	343	A	0.68	structural_mimicked
P46063	ENSG00000004700	344	Y	0.18	structural_mimicked
P46063	ENSG00000004700	345	H	0.12	structural_mimicked
P46063	ENSG00000004700	346	A	0.16	structural_mimicked
P46063	ENSG00000004700	347	N	0.096	structural_mimicked
P46063	ENSG00000004700	348	L	0.76	structural_mimicked
P46063	ENSG00000004700	349	E	0.13	structural_mimicked
P46063	ENSG00000004700	350	P	0.15	structural_mimicked
P46063	ENSG00000004700	351	E	0.11	structural_mimicked
P46063	ENSG00000004700	352	D	0.65	structural_mimicked
P46063	ENSG00000004700	353	K	0.13	structural_mimicked
P46063	ENSG00000004700	354	T	0.17	structural_mimicked
P46063	ENSG00000004700	355	T	0.91	structural_mimicked
P46063	ENSG00000004700	356	V	0.11	structural_mimicked
P46063	ENSG00000004700	357	H	0.12	structural_mimicked
P46063	ENSG00000004700	358	R	0.12	structural_mimicked
P46063	ENSG00000004700	359	K	0.95	structural_mimicked
P46063	ENSG00000004700	360	W	0.18	structural_mimicked
P46063	ENSG00000004700	361	S	0.75	structural_mimicked
P46063	ENSG00000004700	362	A	0.17	structural_mimicked
P46063	ENSG00000004700	363	N	0.096	structural_mimicked
P46063	ENSG00000004700	364	E	0.11	structural_mimicked
P46063	ENSG00000004700	365	I	0.11	structural_mimicked
P46063	ENSG00000004700	366	Q	0.16	structural_mimicked
P46063	ENSG00000004700	367	V	0.13	structural_mimicked
P46063	ENSG00000004700	368	V	0.68	structural_mimicked
P46063	ENSG00000004700	369	V	0.14	structural_mimicked
P46063	ENSG00000004700	370	A	0.12	structural_mimicked
P46063	ENSG00000004700	371	T	0.12	structural_mimicked
P46063	ENSG00000004700	372	V	0.11	structural_mimicked
P46063	ENSG00000004700	373	A	0.12	structural_mimicked
P46063	ENSG00000004700	374	F	0.13	structural_mimicked
P46063	ENSG00000004700	375	G	0.12	structural_mimicked
P46063	ENSG00000004700	376	M	0.1	structural_mimicked
P46063	ENSG00000004700	377	G	0.13	structural_mimicked
P46063	ENSG00000004700	378	I	0.11	structural_mimicked
P46063	ENSG00000004700	379	D	0.096	structural_mimicked
P46063	ENSG00000004700	380	K	0.13	structural_mimicked
P46063	ENSG00000004700	381	P	0.15	structural_mimicked
P46063	ENSG00000004700	382	D	0.096	structural_mimicked
P46063	ENSG00000004700	383	V	0.14	structural_mimicked
P46063	ENSG00000004700	384	R	0.14	structural_mimicked
P46063	ENSG00000004700	385	F	0.13	structural_mimicked
P46063	ENSG00000004700	386	V	0.13	structural_mimicked
P46063	ENSG00000004700	387	I	0.15	structural_mimicked
P46063	ENSG00000004700	388	H	0.12	structural_mimicked
P46063	ENSG00000004700	389	H	0.12	structural_mimicked
P46063	ENSG00000004700	390	S	0.16	structural_mimicked
P46063	ENSG00000004700	391	M	0.64	structural_mimicked
P46063	ENSG00000004700	392	S	0.11	structural_mimicked
P46063	ENSG00000004700	393	K	0.11	structural_mimicked
P46063	ENSG00000004700	394	S	0.19	structural_mimicked
P46063	ENSG00000004700	395	M	0.1	structural_mimicked
P46063	ENSG00000004700	396	E	0.11	structural_mimicked
P46063	ENSG00000004700	397	N	0.096	structural_mimicked
P46063	ENSG00000004700	398	Y	0.13	structural_mimicked
P46063	ENSG00000004700	399	Y	0.17	structural_mimicked
P46063	ENSG00000004700	400	Q	0.15	structural_mimicked
P46063	ENSG00000004700	401	E	0.13	structural_mimicked
P46063	ENSG00000004700	402	S	0.11	structural_mimicked
P46063	ENSG00000004700	403	G	0.13	structural_mimicked
P46063	ENSG00000004700	404	R	0.14	structural_mimicked
P46063	ENSG00000004700	405	A	0.12	structural_mimicked
P46063	ENSG00000004700	406	G	0.12	structural_mimicked
P46063	ENSG00000004700	407	R	0.17	structural_mimicked
P46063	ENSG00000004700	408	D	0.096	structural_mimicked
P46063	ENSG00000004700	409	D	0.14	structural_mimicked
P46063	ENSG00000004700	410	M	0.1	structural_mimicked
P46063	ENSG00000004700	411	K	0.11	structural_mimicked
P46063	ENSG00000004700	412	A	0.12	structural_mimicked
P46063	ENSG00000004700	413	D	0.14	structural_mimicked
P46063	ENSG00000004700	414	C	0.14	structural_mimicked
P46063	ENSG00000004700	415	I	0.11	structural_mimicked
P46063	ENSG00000004700	416	L	0.17	structural_mimicked
P46063	ENSG00000004700	417	Y	0.18	structural_mimicked
P46063	ENSG00000004700	418	Y	0.13	structural_mimicked
P46063	ENSG00000004700	419	G	0.17	structural_mimicked
P46063	ENSG00000004700	420	F	0.13	structural_mimicked
P46063	ENSG00000004700	421	G	0.13	structural_mimicked
P46063	ENSG00000004700	422	D	0.096	structural_mimicked
P46063	ENSG00000004700	423	I	0.1	structural_mimicked
P46063	ENSG00000004700	424	F	0.17	structural_mimicked
P46063	ENSG00000004700	425	R	0.12	structural_mimicked
P46063	ENSG00000004700	426	I	0.66	structural_mimicked
P46063	ENSG00000004700	427	S	0.11	structural_mimicked
P46063	ENSG00000004700	428	S	0.16	structural_mimicked
P46063	ENSG00000004700	429	M	0.1	structural_mimicked
P46063	ENSG00000004700	430	V	0.14	structural_mimicked
P46063	ENSG00000004700	431	V	0.14	structural_mimicked
P46063	ENSG00000004700	432	M	0.1	structural_mimicked
P46063	ENSG00000004700	433	E	0.11	structural_mimicked
P46063	ENSG00000004700	434	N	0.096	structural_mimicked
P46063	ENSG00000004700	435	V	0.14	structural_mimicked
P46063	ENSG00000004700	436	G	0.13	structural_mimicked
P46063	ENSG00000004700	437	Q	0.16	structural_mimicked
P46063	ENSG00000004700	438	Q	0.16	structural_mimicked
P46063	ENSG00000004700	439	K	0.13	structural_mimicked
P46063	ENSG00000004700	440	L	0.14	structural_mimicked
P46063	ENSG00000004700	441	Y	0.13	structural_mimicked
P46063	ENSG00000004700	442	E	0.13	structural_mimicked
P46063	ENSG00000004700	443	M	0.1	structural_mimicked
P46063	ENSG00000004700	444	V	0.12	structural_mimicked
P46063	ENSG00000004700	445	S	0.16	structural_mimicked
P46063	ENSG00000004700	446	Y	0.18	structural_mimicked
P46063	ENSG00000004700	447	C	0.14	structural_mimicked
P46063	ENSG00000004700	448	Q	0.15	structural_mimicked
P46063	ENSG00000004700	449	N	0.14	structural_mimicked
P46063	ENSG00000004700	450	I	0.1	structural_mimicked
P46063	ENSG00000004700	451	S	0.16	structural_mimicked
P46063	ENSG00000004700	452	K	0.11	structural_mimicked
P46063	ENSG00000004700	453	C	0.14	structural_mimicked
P46063	ENSG00000004700	454	R	0.15	structural_mimicked
P46063	ENSG00000004700	455	R	0.14	structural_mimicked
P46063	ENSG00000004700	456	V	0.14	structural_mimicked
P46063	ENSG00000004700	457	L	0.17	structural_mimicked
P46063	ENSG00000004700	458	M	0.64	structural_mimicked
P46063	ENSG00000004700	459	A	0.12	structural_mimicked
P46063	ENSG00000004700	460	Q	0.15	structural_mimicked
P46063	ENSG00000004700	461	H	0.12	structural_mimicked
P46063	ENSG00000004700	462	F	0.13	structural_mimicked
P46063	ENSG00000004700	463	D	0.096	structural_mimicked
P46063	ENSG00000004700	464	E	0.11	structural_mimicked
P46063	ENSG00000004700	465	V	0.12	structural_mimicked
P46063	ENSG00000004700	466	W	0.18	structural_mimicked
P46063	ENSG00000004700	467	N	0.14	structural_mimicked
P46063	ENSG00000004700	468	S	0.16	structural_mimicked
P46063	ENSG00000004700	469	E	0.11	structural_mimicked
P46063	ENSG00000004700	470	A	0.12	structural_mimicked
P46063	ENSG00000004700	471	C	0.14	structural_mimicked
P46063	ENSG00000004700	472	N	0.14	structural_mimicked
P46063	ENSG00000004700	473	K	0.11	structural_mimicked
P46063	ENSG00000004700	474	M	0.1	structural_mimicked
P46063	ENSG00000004700	475	C	0.15	structural_mimicked
P46063	ENSG00000004700	476	D	0.096	structural_mimicked
P46063	ENSG00000004700	477	N	0.14	structural_mimicked
P46063	ENSG00000004700	478	C	0.18	structural_mimicked
P46063	ENSG00000004700	479	C	0.14	structural_mimicked
P46063	ENSG00000004700	480	K	0.11	structural_mimicked
P46063	ENSG00000004700	481	D	0.13	structural_mimicked
P46063	ENSG00000004700	482	S	0.68	structural_mimicked
P46063	ENSG00000004700	483	A	0.74	structural_mimicked
P46063	ENSG00000004700	484	F	0.72	structural_mimicked
P46063	ENSG00000004700	485	E	0.11	structural_mimicked
P46063	ENSG00000004700	486	R	0.12	structural_mimicked
P46063	ENSG00000004700	487	K	0.12	structural_mimicked
P46063	ENSG00000004700	488	N	0.096	structural_mimicked
P46063	ENSG00000004700	489	I	0.71	structural_mimicked
P46063	ENSG00000004700	490	T	0.12	structural_mimicked
P46063	ENSG00000004700	491	E	0.13	structural_mimicked
P46063	ENSG00000004700	492	Y	0.17	structural_mimicked
P46063	ENSG00000004700	493	C	0.18	structural_mimicked
P46063	ENSG00000004700	494	R	0.12	structural_mimicked
P46063	ENSG00000004700	495	D	0.096	structural_mimicked
P46063	ENSG00000004700	496	L	0.16	structural_mimicked
P46063	ENSG00000004700	497	I	0.93	structural_mimicked
P46063	ENSG00000004700	498	K	0.12	structural_mimicked
P46063	ENSG00000004700	499	I	0.16	structural_mimicked
P46063	ENSG00000004700	500	L	0.18	structural_mimicked
P46063	ENSG00000004700	501	K	0.72	structural_mimicked
P46063	ENSG00000004700	502	Q	0.16	structural_mimicked
P46063	ENSG00000004700	503	A	0.12	structural_mimicked
P46063	ENSG00000004700	504	E	0.13	structural_mimicked
P46063	ENSG00000004700	505	E	0.11	structural_mimicked
P46063	ENSG00000004700	506	L	0.18	structural_mimicked
P46063	ENSG00000004700	507	N	0.62	structural_mimicked
P46063	ENSG00000004700	508	E	0.11	structural_mimicked
P46063	ENSG00000004700	509	K	0.11	structural_mimicked
P46063	ENSG00000004700	510	L	0.18	structural_mimicked
P46063	ENSG00000004700	511	T	0.12	structural_mimicked
P46063	ENSG00000004700	512	P	0.15	structural_mimicked
P46063	ENSG00000004700	513	L	0.17	structural_mimicked
P46063	ENSG00000004700	514	K	0.11	structural_mimicked
P46063	ENSG00000004700	515	L	0.18	structural_mimicked
P46063	ENSG00000004700	516	I	0.11	structural_mimicked
P46063	ENSG00000004700	517	D	0.096	structural_mimicked
P46063	ENSG00000004700	518	S	0.14	structural_mimicked
P46063	ENSG00000004700	519	W	0.18	structural_mimicked
P46063	ENSG00000004700	520	M	0.1	structural_mimicked
P46063	ENSG00000004700	521	G	0.13	structural_mimicked
P46063	ENSG00000004700	522	K	0.13	structural_mimicked
P46063	ENSG00000004700	523	G	0.12	structural_mimicked
P46063	ENSG00000004700	524	A	0.71	structural_mimicked
P46063	ENSG00000004700	525	A	0.13	structural_mimicked
P46063	ENSG00000004700	526	K	0.11	structural_mimicked
P46063	ENSG00000004700	527	L	0.17	structural_mimicked
P46063	ENSG00000004700	528	R	0.12	structural_mimicked
P46063	ENSG00000004700	529	V	0.12	structural_mimicked
P46063	ENSG00000004700	530	A	0.91	structural_mimicked
P46063	ENSG00000004700	531	G	0.69	structural_mimicked
P46063	ENSG00000004700	532	V	0.69	structural_mimicked
P46063	ENSG00000004700	533	V	0.14	structural_mimicked
P46063	ENSG00000004700	534	A	0.71	structural_mimicked
P46063	ENSG00000004700	535	P	0.19	structural_mimicked
P46063	ENSG00000004700	536	T	0.12	structural_mimicked
P46063	ENSG00000004700	537	L	0.14	structural_mimicked
P46063	ENSG00000004700	538	P	0.14	structural_mimicked
P46063	ENSG00000004700	539	R	0.14	structural_mimicked
P46063	ENSG00000004700	540	E	0.11	structural_mimicked
P46063	ENSG00000004700	541	D	0.14	structural_mimicked
P46063	ENSG00000004700	542	L	0.18	structural_mimicked
P46063	ENSG00000004700	543	E	0.13	structural_mimicked
P46063	ENSG00000004700	544	K	0.12	structural_mimicked
P46063	ENSG00000004700	545	I	0.11	structural_mimicked
P46063	ENSG00000004700	546	I	0.66	structural_mimicked
P46063	ENSG00000004700	547	A	0.12	structural_mimicked
P46063	ENSG00000004700	548	H	0.16	structural_mimicked
P46063	ENSG00000004700	549	F	0.13	structural_mimicked
P46063	ENSG00000004700	550	L	0.16	structural_mimicked
P46063	ENSG00000004700	551	I	0.69	structural_mimicked
P46063	ENSG00000004700	552	Q	0.16	structural_mimicked
P46063	ENSG00000004700	553	Q	0.16	structural_mimicked
P46063	ENSG00000004700	554	Y	0.13	structural_mimicked
P46063	ENSG00000004700	555	L	0.14	structural_mimicked
P46063	ENSG00000004700	556	K	0.11	structural_mimicked
P46063	ENSG00000004700	557	E	0.11	structural_mimicked
P46063	ENSG00000004700	558	D	0.14	structural_mimicked
P46063	ENSG00000004700	559	Y	0.18	structural_mimicked
P46063	ENSG00000004700	560	S	0.11	structural_mimicked
P46063	ENSG00000004700	561	F	0.13	structural_mimicked
P46063	ENSG00000004700	562	T	0.12	structural_mimicked
P46063	ENSG00000004700	563	A	0.12	structural_mimicked
P46063	ENSG00000004700	564	Y	0.13	structural_mimicked
P46063	ENSG00000004700	565	A	0.12	structural_mimicked
P46063	ENSG00000004700	566	T	0.17	structural_mimicked
P46063	ENSG00000004700	567	I	0.11	structural_mimicked
P46063	ENSG00000004700	568	S	0.17	structural_mimicked
P46063	ENSG00000004700	569	Y	0.13	structural_mimicked
P46063	ENSG00000004700	570	L	0.17	structural_mimicked
P46063	ENSG00000004700	571	K	0.11	structural_mimicked
P46063	ENSG00000004700	572	I	0.1	structural_mimicked
P46063	ENSG00000004700	573	G	0.13	structural_mimicked
P46063	ENSG00000004700	574	P	0.14	structural_mimicked
P46063	ENSG00000004700	575	K	0.11	structural_mimicked
P46063	ENSG00000004700	576	A	0.12	structural_mimicked
P46063	ENSG00000004700	577	N	0.096	structural_mimicked
P46063	ENSG00000004700	578	L	0.14	structural_mimicked
P46063	ENSG00000004700	579	L	0.18	structural_mimicked
P46063	ENSG00000004700	580	N	0.14	structural_mimicked
P46063	ENSG00000004700	581	N	0.096	structural_mimicked
P46063	ENSG00000004700	582	E	0.7	structural_mimicked
P46063	ENSG00000004700	583	A	0.13	structural_mimicked
P46063	ENSG00000004700	584	H	0.12	structural_mimicked
P46063	ENSG00000004700	585	A	0.68	structural_mimicked
P46063	ENSG00000004700	586	I	0.11	structural_mimicked
P46063	ENSG00000004700	587	T	0.12	structural_mimicked
P46063	ENSG00000004700	588	M	0.1	structural_mimicked
P46063	ENSG00000004700	589	Q	0.15	structural_mimicked
P46063	ENSG00000004700	590	V	0.14	structural_mimicked
P46063	ENSG00000004700	591	T	0.72	structural_mimicked
P46063	ENSG00000004700	592	K	0.13	structural_mimicked
P46063	ENSG00000004700	593	S	0.79	structural_mimicked
P46063	ENSG00000004700	594	T	0.71	structural_mimicked
P46063	ENSG00000004700	595	Q	0.16	structural_mimicked
P46063	ENSG00000004700	596	N	0.73	structural_mimicked
P46063	ENSG00000004700	597	S	0.74	structural_mimicked
P46063	ENSG00000004700	598	F	0.17	structural_mimicked
P46063	ENSG00000004700	599	R	0.14	structural_mimicked
P46063	ENSG00000004700	600	A	0.92	structural_mimicked
P46063	ENSG00000004700	601	E	0.11	structural_mimicked
P46063	ENSG00000004700	602	S	0.75	structural_mimicked
P46063	ENSG00000004700	603	S	0.15	structural_mimicked
P46063	ENSG00000004700	604	Q	0.15	structural_mimicked
P46063	ENSG00000004700	605	T	0.12	structural_mimicked
P46063	ENSG00000004700	606	C	0.14	structural_mimicked
P46063	ENSG00000004700	607	H	0.69	structural_mimicked
P46063	ENSG00000004700	608	S	0.14	structural_mimicked
P46063	ENSG00000004700	609	E	0.11	structural_mimicked
P46063	ENSG00000004700	610	Q	0.75	structural_mimicked
P46063	ENSG00000004700	611	G	0.98	structural_mimicked
P46063	ENSG00000004700	612	D	0.096	structural_mimicked
P46063	ENSG00000004700	613	K	0.11	structural_mimicked
P46063	ENSG00000004700	614	K	0.13	structural_mimicked
P46063	ENSG00000004700	615	M	0.15	structural_mimicked
P46063	ENSG00000004700	616	E	0.12	structural_mimicked
P46063	ENSG00000004700	617	E	0.68	structural_mimicked
P46063	ENSG00000004700	618	K	0.11	structural_mimicked
P46063	ENSG00000004700	619	N	0.65	structural_mimicked
P46063	ENSG00000004700	620	S	0.16	structural_mimicked
P46063	ENSG00000004700	621	G	0.14	structural_mimicked
P46063	ENSG00000004700	622	N	0.14	structural_mimicked
P46063	ENSG00000004700	623	F	0.17	structural_mimicked
P46063	ENSG00000004700	624	Q	0.16	structural_mimicked
P46063	ENSG00000004700	625	K	0.13	structural_mimicked
P46063	ENSG00000004700	626	K	0.13	structural_mimicked
P46063	ENSG00000004700	627	A	0.92	structural_mimicked
P46063	ENSG00000004700	628	A	0.12	structural_mimicked
P46063	ENSG00000004700	629	N	0.14	structural_mimicked
P46063	ENSG00000004700	630	M	0.1	structural_mimicked
P46063	ENSG00000004700	631	L	0.14	structural_mimicked
P46063	ENSG00000004700	632	Q	0.16	structural_mimicked
P46063	ENSG00000004700	633	Q	0.15	structural_mimicked
P46063	ENSG00000004700	634	S	0.14	structural_mimicked
P46063	ENSG00000004700	635	G	0.12	structural_mimicked
P46063	ENSG00000004700	636	S	0.14	structural_mimicked
P46063	ENSG00000004700	637	K	0.13	structural_mimicked
P46063	ENSG00000004700	638	N	0.65	structural_mimicked
P46063	ENSG00000004700	639	T	0.12	structural_mimicked
P46063	ENSG00000004700	640	G	0.13	structural_mimicked
P46063	ENSG00000004700	641	A	0.12	structural_mimicked
P46063	ENSG00000004700	642	K	0.13	structural_mimicked
P46063	ENSG00000004700	643	K	0.11	structural_mimicked
P46063	ENSG00000004700	644	R	0.12	structural_mimicked
P46063	ENSG00000004700	645	K	0.11	structural_mimicked
P46063	ENSG00000004700	646	I	0.91	structural_mimicked
P46063	ENSG00000004700	647	D	0.096	structural_mimicked
P46063	ENSG00000004700	648	D	0.096	structural_mimicked
P46063	ENSG00000004700	649	A	0.77	structural_mimicked
Q9H977	ENSG00000005448	1	M	0.11	structural_mimicked
Q9H977	ENSG00000005448	2	F	0.12	structural_mimicked
Q9H977	ENSG00000005448	3	R	0.13	structural_mimicked
Q9H977	ENSG00000005448	4	W	0.69	structural_mimicked
Q9H977	ENSG00000005448	5	E	0.12	structural_mimicked
Q9H977	ENSG00000005448	6	R	0.13	structural_mimicked
Q9H977	ENSG00000005448	7	S	0.13	structural_mimicked
Q9H977	ENSG00000005448	8	I	0.13	structural_mimicked
Q9H977	ENSG00000005448	9	P	0.13	structural_mimicked
Q9H977	ENSG00000005448	10	L	0.14	structural_mimicked
Q9H977	ENSG00000005448	11	R	0.17	structural_mimicked
Q9H977	ENSG00000005448	12	G	0.12	structural_mimicked
Q9H977	ENSG00000005448	13	S	0.14	structural_mimicked
Q9H977	ENSG00000005448	14	A	0.12	structural_mimicked
Q9H977	ENSG00000005448	15	A	0.12	structural_mimicked
Q9H977	ENSG00000005448	16	A	0.12	structural_mimicked
Q9H977	ENSG00000005448	17	L	0.15	structural_mimicked
Q9H977	ENSG00000005448	18	C	0.13	structural_mimicked
Q9H977	ENSG00000005448	19	N	0.12	structural_mimicked
Q9H977	ENSG00000005448	20	N	0.12	structural_mimicked
Q9H977	ENSG00000005448	21	L	0.13	structural_mimicked
Q9H977	ENSG00000005448	22	S	0.14	structural_mimicked
Q9H977	ENSG00000005448	23	V	0.12	structural_mimicked
Q9H977	ENSG00000005448	24	L	0.15	structural_mimicked
Q9H977	ENSG00000005448	25	Q	0.14	structural_mimicked
Q9H977	ENSG00000005448	26	L	0.15	structural_mimicked
Q9H977	ENSG00000005448	27	P	0.13	structural_mimicked
Q9H977	ENSG00000005448	28	A	0.13	structural_mimicked
Q9H977	ENSG00000005448	29	R	0.13	structural_mimicked
Q9H977	ENSG00000005448	30	N	0.12	structural_mimicked
Q9H977	ENSG00000005448	31	L	0.13	structural_mimicked
Q9H977	ENSG00000005448	32	T	0.13	structural_mimicked
Q9H977	ENSG00000005448	33	Y	0.7	structural_mimicked
Q9H977	ENSG00000005448	34	F	0.14	structural_mimicked
Q9H977	ENSG00000005448	35	G	0.14	structural_mimicked
Q9H977	ENSG00000005448	36	V	0.12	structural_mimicked
Q9H977	ENSG00000005448	37	V	0.13	structural_mimicked
Q9H977	ENSG00000005448	38	H	0.14	structural_mimicked
Q9H977	ENSG00000005448	39	G	0.15	structural_mimicked
Q9H977	ENSG00000005448	40	P	0.15	structural_mimicked
Q9H977	ENSG00000005448	41	S	0.12	structural_mimicked
Q9H977	ENSG00000005448	42	A	0.12	structural_mimicked
Q9H977	ENSG00000005448	43	Q	0.14	structural_mimicked
Q9H977	ENSG00000005448	44	L	0.14	structural_mimicked
Q9H977	ENSG00000005448	45	L	0.13	structural_mimicked
Q9H977	ENSG00000005448	46	S	0.12	structural_mimicked
Q9H977	ENSG00000005448	47	A	0.13	structural_mimicked
Q9H977	ENSG00000005448	48	A	0.13	structural_mimicked
Q9H977	ENSG00000005448	49	P	0.14	structural_mimicked
Q9H977	ENSG00000005448	50	E	0.12	structural_mimicked
Q9H977	ENSG00000005448	51	G	0.14	structural_mimicked
Q9H977	ENSG00000005448	52	V	0.13	structural_mimicked
Q9H977	ENSG00000005448	53	P	0.65	structural_mimicked
Q9H977	ENSG00000005448	54	L	0.15	structural_mimicked
Q9H977	ENSG00000005448	55	A	0.12	structural_mimicked
Q9H977	ENSG00000005448	56	Q	0.14	structural_mimicked
Q9H977	ENSG00000005448	57	R	0.13	structural_mimicked
Q9H977	ENSG00000005448	58	Q	0.14	structural_mimicked
Q9H977	ENSG00000005448	59	L	0.13	structural_mimicked
Q9H977	ENSG00000005448	60	H	0.13	structural_mimicked
Q9H977	ENSG00000005448	61	A	0.13	structural_mimicked
Q9H977	ENSG00000005448	62	K	0.13	structural_mimicked
Q9H977	ENSG00000005448	63	E	0.12	structural_mimicked
Q9H977	ENSG00000005448	64	G	0.13	structural_mimicked
Q9H977	ENSG00000005448	65	A	0.13	structural_mimicked
Q9H977	ENSG00000005448	66	G	0.15	structural_mimicked
Q9H977	ENSG00000005448	67	V	0.64	structural_mimicked
Q9H977	ENSG00000005448	68	S	0.12	structural_mimicked
Q9H977	ENSG00000005448	69	P	0.13	structural_mimicked
Q9H977	ENSG00000005448	70	P	0.16	structural_mimicked
Q9H977	ENSG00000005448	71	L	0.14	structural_mimicked
Q9H977	ENSG00000005448	72	I	0.12	structural_mimicked
Q9H977	ENSG00000005448	73	T	0.14	structural_mimicked
Q9H977	ENSG00000005448	74	Q	0.14	structural_mimicked
Q9H977	ENSG00000005448	75	V	0.12	structural_mimicked
Q9H977	ENSG00000005448	76	H	0.12	structural_mimicked
Q9H977	ENSG00000005448	77	W	0.15	structural_mimicked
Q9H977	ENSG00000005448	78	C	0.14	structural_mimicked
Q9H977	ENSG00000005448	79	V	0.12	structural_mimicked
Q9H977	ENSG00000005448	80	L	0.13	structural_mimicked
Q9H977	ENSG00000005448	81	P	0.13	structural_mimicked
Q9H977	ENSG00000005448	82	F	0.12	structural_mimicked
Q9H977	ENSG00000005448	83	R	0.17	structural_mimicked
Q9H977	ENSG00000005448	84	V	0.14	structural_mimicked
Q9H977	ENSG00000005448	85	L	0.15	structural_mimicked
Q9H977	ENSG00000005448	86	L	0.15	structural_mimicked
Q9H977	ENSG00000005448	87	V	0.15	structural_mimicked
Q9H977	ENSG00000005448	88	L	0.13	structural_mimicked
Q9H977	ENSG00000005448	89	T	0.64	structural_mimicked
Q9H977	ENSG00000005448	90	S	0.16	structural_mimicked
Q9H977	ENSG00000005448	91	H	0.14	structural_mimicked
Q9H977	ENSG00000005448	92	R	0.17	structural_mimicked
Q9H977	ENSG00000005448	93	G	0.15	structural_mimicked
Q9H977	ENSG00000005448	94	I	0.14	structural_mimicked
Q9H977	ENSG00000005448	95	Q	0.14	structural_mimicked
Q9H977	ENSG00000005448	96	M	0.11	structural_mimicked
Q9H977	ENSG00000005448	97	Y	0.13	structural_mimicked
Q9H977	ENSG00000005448	98	E	0.12	structural_mimicked
Q9H977	ENSG00000005448	99	S	0.14	structural_mimicked
Q9H977	ENSG00000005448	100	N	0.68	structural_mimicked
Q9H977	ENSG00000005448	101	G	0.12	structural_mimicked
Q9H977	ENSG00000005448	102	Y	0.66	structural_mimicked
Q9H977	ENSG00000005448	103	T	0.87	structural_mimicked
Q9H977	ENSG00000005448	104	M	0.11	structural_mimicked
Q9H977	ENSG00000005448	105	V	0.11	structural_mimicked
Q9H977	ENSG00000005448	106	Y	0.13	structural_mimicked
Q9H977	ENSG00000005448	107	W	0.14	structural_mimicked
Q9H977	ENSG00000005448	108	H	0.13	structural_mimicked
Q9H977	ENSG00000005448	109	A	0.14	structural_mimicked
Q9H977	ENSG00000005448	110	L	0.14	structural_mimicked
Q9H977	ENSG00000005448	111	D	0.11	structural_mimicked
Q9H977	ENSG00000005448	112	S	0.14	structural_mimicked
Q9H977	ENSG00000005448	113	G	0.15	structural_mimicked
Q9H977	ENSG00000005448	114	D	0.12	structural_mimicked
Q9H977	ENSG00000005448	115	A	0.12	structural_mimicked
Q9H977	ENSG00000005448	116	S	0.66	structural_mimicked
Q9H977	ENSG00000005448	117	P	0.15	structural_mimicked
Q9H977	ENSG00000005448	118	V	0.68	structural_mimicked
Q9H977	ENSG00000005448	119	Q	0.14	structural_mimicked
Q9H977	ENSG00000005448	120	A	0.13	structural_mimicked
Q9H977	ENSG00000005448	121	V	0.12	structural_mimicked
Q9H977	ENSG00000005448	122	F	0.13	structural_mimicked
Q9H977	ENSG00000005448	123	A	0.11	structural_mimicked
Q9H977	ENSG00000005448	124	R	0.14	structural_mimicked
Q9H977	ENSG00000005448	125	G	0.15	structural_mimicked
Q9H977	ENSG00000005448	126	I	0.13	structural_mimicked
Q9H977	ENSG00000005448	127	A	0.13	structural_mimicked
Q9H977	ENSG00000005448	128	A	0.11	structural_mimicked
Q9H977	ENSG00000005448	129	S	0.13	structural_mimicked
Q9H977	ENSG00000005448	130	G	0.12	structural_mimicked
Q9H977	ENSG00000005448	131	H	0.12	structural_mimicked
Q9H977	ENSG00000005448	132	F	0.65	structural_mimicked
Q9H977	ENSG00000005448	133	I	0.12	structural_mimicked
Q9H977	ENSG00000005448	134	C	0.14	structural_mimicked
Q9H977	ENSG00000005448	135	V	0.12	structural_mimicked
Q9H977	ENSG00000005448	136	G	0.15	structural_mimicked
Q9H977	ENSG00000005448	137	T	0.15	structural_mimicked
Q9H977	ENSG00000005448	138	W	0.14	structural_mimicked
Q9H977	ENSG00000005448	139	S	0.16	structural_mimicked
Q9H977	ENSG00000005448	140	G	0.12	structural_mimicked
Q9H977	ENSG00000005448	141	R	0.14	structural_mimicked
Q9H977	ENSG00000005448	142	V	0.12	structural_mimicked
Q9H977	ENSG00000005448	143	L	0.14	structural_mimicked
Q9H977	ENSG00000005448	144	V	0.12	structural_mimicked
Q9H977	ENSG00000005448	145	F	0.13	structural_mimicked
Q9H977	ENSG00000005448	146	D	0.11	structural_mimicked
Q9H977	ENSG00000005448	147	I	0.12	structural_mimicked
Q9H977	ENSG00000005448	148	P	0.15	structural_mimicked
Q9H977	ENSG00000005448	149	A	0.12	structural_mimicked
Q9H977	ENSG00000005448	150	K	0.13	structural_mimicked
Q9H977	ENSG00000005448	151	G	0.13	structural_mimicked
Q9H977	ENSG00000005448	152	P	0.12	structural_mimicked
Q9H977	ENSG00000005448	153	N	0.12	structural_mimicked
Q9H977	ENSG00000005448	154	I	0.13	structural_mimicked
Q9H977	ENSG00000005448	155	V	0.15	structural_mimicked
Q9H977	ENSG00000005448	156	L	0.14	structural_mimicked
Q9H977	ENSG00000005448	157	S	0.13	structural_mimicked
Q9H977	ENSG00000005448	158	E	0.12	structural_mimicked
Q9H977	ENSG00000005448	159	E	0.12	structural_mimicked
Q9H977	ENSG00000005448	160	L	0.14	structural_mimicked
Q9H977	ENSG00000005448	161	A	0.13	structural_mimicked
Q9H977	ENSG00000005448	162	G	0.12	structural_mimicked
Q9H977	ENSG00000005448	163	H	0.12	structural_mimicked
Q9H977	ENSG00000005448	164	Q	0.14	structural_mimicked
Q9H977	ENSG00000005448	165	M	0.7	structural_mimicked
Q9H977	ENSG00000005448	166	P	0.15	structural_mimicked
Q9H977	ENSG00000005448	167	I	0.62	structural_mimicked
Q9H977	ENSG00000005448	168	T	0.15	structural_mimicked
Q9H977	ENSG00000005448	169	D	0.11	structural_mimicked
Q9H977	ENSG00000005448	170	I	0.13	structural_mimicked
Q9H977	ENSG00000005448	171	A	0.11	structural_mimicked
Q9H977	ENSG00000005448	172	T	0.13	structural_mimicked
Q9H977	ENSG00000005448	173	E	0.12	structural_mimicked
Q9H977	ENSG00000005448	174	P	0.14	structural_mimicked
Q9H977	ENSG00000005448	175	A	0.11	structural_mimicked
Q9H977	ENSG00000005448	176	Q	0.14	structural_mimicked
Q9H977	ENSG00000005448	177	G	0.15	structural_mimicked
Q9H977	ENSG00000005448	178	Q	0.14	structural_mimicked
Q9H977	ENSG00000005448	179	D	0.12	structural_mimicked
Q9H977	ENSG00000005448	180	C	0.14	structural_mimicked
Q9H977	ENSG00000005448	181	V	0.12	structural_mimicked
Q9H977	ENSG00000005448	182	A	0.65	structural_mimicked
Q9H977	ENSG00000005448	183	D	0.11	structural_mimicked
Q9H977	ENSG00000005448	184	M	0.11	structural_mimicked
Q9H977	ENSG00000005448	185	V	0.12	structural_mimicked
Q9H977	ENSG00000005448	186	T	0.13	structural_mimicked
Q9H977	ENSG00000005448	187	A	0.15	structural_mimicked
Q9H977	ENSG00000005448	188	D	0.12	structural_mimicked
Q9H977	ENSG00000005448	189	D	0.11	structural_mimicked
Q9H977	ENSG00000005448	190	S	0.16	structural_mimicked
Q9H977	ENSG00000005448	191	G	0.12	structural_mimicked
Q9H977	ENSG00000005448	192	L	0.15	structural_mimicked
Q9H977	ENSG00000005448	193	L	0.14	structural_mimicked
Q9H977	ENSG00000005448	194	C	0.14	structural_mimicked
Q9H977	ENSG00000005448	195	V	0.11	structural_mimicked
Q9H977	ENSG00000005448	196	W	0.14	structural_mimicked
Q9H977	ENSG00000005448	197	R	0.68	structural_mimicked
Q9H977	ENSG00000005448	198	S	0.16	structural_mimicked
Q9H977	ENSG00000005448	199	G	0.12	structural_mimicked
Q9H977	ENSG00000005448	200	P	0.15	structural_mimicked
Q9H977	ENSG00000005448	201	E	0.14	structural_mimicked
Q9H977	ENSG00000005448	202	F	0.12	structural_mimicked
Q9H977	ENSG00000005448	203	T	0.7	structural_mimicked
Q9H977	ENSG00000005448	204	L	0.17	structural_mimicked
Q9H977	ENSG00000005448	205	L	0.15	structural_mimicked
Q9H977	ENSG00000005448	206	T	0.12	structural_mimicked
Q9H977	ENSG00000005448	207	R	0.13	structural_mimicked
Q9H977	ENSG00000005448	208	I	0.13	structural_mimicked
Q9H977	ENSG00000005448	209	P	0.15	structural_mimicked
Q9H977	ENSG00000005448	210	G	0.15	structural_mimicked
Q9H977	ENSG00000005448	211	F	0.13	structural_mimicked
Q9H977	ENSG00000005448	212	G	0.15	structural_mimicked
Q9H977	ENSG00000005448	213	V	0.12	structural_mimicked
Q9H977	ENSG00000005448	214	P	0.14	structural_mimicked
Q9H977	ENSG00000005448	215	C	0.13	structural_mimicked
Q9H977	ENSG00000005448	216	P	0.12	structural_mimicked
Q9H977	ENSG00000005448	217	S	0.14	structural_mimicked
Q9H977	ENSG00000005448	218	V	0.12	structural_mimicked
Q9H977	ENSG00000005448	219	Q	0.14	structural_mimicked
Q9H977	ENSG00000005448	220	L	0.14	structural_mimicked
Q9H977	ENSG00000005448	221	W	0.14	structural_mimicked
Q9H977	ENSG00000005448	222	Q	0.14	structural_mimicked
Q9H977	ENSG00000005448	223	G	0.12	structural_mimicked
Q9H977	ENSG00000005448	224	I	0.11	structural_mimicked
Q9H977	ENSG00000005448	225	I	0.13	structural_mimicked
Q9H977	ENSG00000005448	226	A	0.15	structural_mimicked
Q9H977	ENSG00000005448	227	A	0.15	structural_mimicked
Q9H977	ENSG00000005448	228	G	0.12	structural_mimicked
Q9H977	ENSG00000005448	229	Y	0.15	structural_mimicked
Q9H977	ENSG00000005448	230	G	0.12	structural_mimicked
Q9H977	ENSG00000005448	231	N	0.13	structural_mimicked
Q9H977	ENSG00000005448	232	G	0.15	structural_mimicked
Q9H977	ENSG00000005448	233	Q	0.16	structural_mimicked
Q9H977	ENSG00000005448	234	V	0.12	structural_mimicked
Q9H977	ENSG00000005448	235	H	0.67	structural_mimicked
Q9H977	ENSG00000005448	236	L	0.14	structural_mimicked
Q9H977	ENSG00000005448	237	Y	0.15	structural_mimicked
Q9H977	ENSG00000005448	238	E	0.12	structural_mimicked
Q9H977	ENSG00000005448	239	A	0.12	structural_mimicked
Q9H977	ENSG00000005448	240	T	0.66	structural_mimicked
Q9H977	ENSG00000005448	241	T	0.15	structural_mimicked
Q9H977	ENSG00000005448	242	G	0.15	structural_mimicked
Q9H977	ENSG00000005448	243	N	0.67	structural_mimicked
Q9H977	ENSG00000005448	244	L	0.16	structural_mimicked
Q9H977	ENSG00000005448	245	H	0.13	structural_mimicked
Q9H977	ENSG00000005448	246	V	0.62	structural_mimicked
Q9H977	ENSG00000005448	247	Q	0.14	structural_mimicked
Q9H977	ENSG00000005448	248	I	0.11	structural_mimicked
Q9H977	ENSG00000005448	249	N	0.13	structural_mimicked
Q9H977	ENSG00000005448	250	A	0.11	structural_mimicked
Q9H977	ENSG00000005448	251	H	0.14	structural_mimicked
Q9H977	ENSG00000005448	252	A	0.11	structural_mimicked
Q9H977	ENSG00000005448	253	R	0.14	structural_mimicked
Q9H977	ENSG00000005448	254	A	0.11	structural_mimicked
Q9H977	ENSG00000005448	255	I	0.62	structural_mimicked
Q9H977	ENSG00000005448	256	C	0.67	structural_mimicked
Q9H977	ENSG00000005448	257	A	0.11	structural_mimicked
Q9H977	ENSG00000005448	258	L	0.14	structural_mimicked
Q9H977	ENSG00000005448	259	D	0.11	structural_mimicked
Q9H977	ENSG00000005448	260	L	0.15	structural_mimicked
Q9H977	ENSG00000005448	261	A	0.13	structural_mimicked
Q9H977	ENSG00000005448	262	S	0.68	structural_mimicked
Q9H977	ENSG00000005448	263	E	0.12	structural_mimicked
Q9H977	ENSG00000005448	264	V	0.65	structural_mimicked
Q9H977	ENSG00000005448	265	G	0.13	structural_mimicked
Q9H977	ENSG00000005448	266	K	0.14	structural_mimicked
Q9H977	ENSG00000005448	267	L	0.16	structural_mimicked
Q9H977	ENSG00000005448	268	L	0.12	structural_mimicked
Q9H977	ENSG00000005448	269	S	0.13	structural_mimicked
Q9H977	ENSG00000005448	270	A	0.15	structural_mimicked
Q9H977	ENSG00000005448	271	G	0.67	structural_mimicked
Q9H977	ENSG00000005448	272	E	0.12	structural_mimicked
Q9H977	ENSG00000005448	273	D	0.11	structural_mimicked
Q9H977	ENSG00000005448	274	T	0.12	structural_mimicked
Q9H977	ENSG00000005448	275	F	0.13	structural_mimicked
Q9H977	ENSG00000005448	276	V	0.12	structural_mimicked
Q9H977	ENSG00000005448	277	H	0.14	structural_mimicked
Q9H977	ENSG00000005448	278	I	0.11	structural_mimicked
Q9H977	ENSG00000005448	279	W	0.14	structural_mimicked
Q9H977	ENSG00000005448	280	K	0.13	structural_mimicked
Q9H977	ENSG00000005448	281	L	0.14	structural_mimicked
Q9H977	ENSG00000005448	282	S	0.12	structural_mimicked
Q9H977	ENSG00000005448	283	R	0.15	structural_mimicked
Q9H977	ENSG00000005448	284	N	0.63	structural_mimicked
Q9H977	ENSG00000005448	285	P	0.15	structural_mimicked
Q9H977	ENSG00000005448	286	E	0.12	structural_mimicked
Q9H977	ENSG00000005448	287	S	0.13	structural_mimicked
Q9H977	ENSG00000005448	288	G	0.64	structural_mimicked
Q9H977	ENSG00000005448	289	Y	0.13	structural_mimicked
Q9H977	ENSG00000005448	290	I	0.13	structural_mimicked
Q9H977	ENSG00000005448	291	E	0.12	structural_mimicked
Q9H977	ENSG00000005448	292	V	0.12	structural_mimicked
Q9H977	ENSG00000005448	293	E	0.14	structural_mimicked
Q9H977	ENSG00000005448	294	H	0.12	structural_mimicked
Q9H977	ENSG00000005448	295	C	0.14	structural_mimicked
Q9H977	ENSG00000005448	296	H	0.14	structural_mimicked
Q9H977	ENSG00000005448	297	G	0.13	structural_mimicked
Q9H977	ENSG00000005448	298	E	0.12	structural_mimicked
Q9H977	ENSG00000005448	299	C	0.14	structural_mimicked
Q9H977	ENSG00000005448	300	V	0.12	structural_mimicked
Q9H977	ENSG00000005448	301	A	0.88	structural_mimicked
Q9H977	ENSG00000005448	302	D	0.11	structural_mimicked
Q9H977	ENSG00000005448	303	T	0.12	structural_mimicked
Q9H977	ENSG00000005448	304	Q	0.14	structural_mimicked
Q9H977	ENSG00000005448	305	L	0.67	structural_mimicked
Q9H977	ENSG00000005448	306	C	0.14	structural_mimicked
Q9H977	ENSG00000005448	307	G	0.13	structural_mimicked
Q9H977	ENSG00000005448	308	A	0.13	structural_mimicked
Q9H977	ENSG00000005448	309	R	0.17	structural_mimicked
Q9H977	ENSG00000005448	310	F	0.13	structural_mimicked
Q9H977	ENSG00000005448	311	C	0.14	structural_mimicked
Q9H977	ENSG00000005448	312	D	0.12	structural_mimicked
Q9H977	ENSG00000005448	313	S	0.65	structural_mimicked
Q9H977	ENSG00000005448	314	S	0.16	structural_mimicked
Q9H977	ENSG00000005448	315	G	0.12	structural_mimicked
Q9H977	ENSG00000005448	316	N	0.87	structural_mimicked
Q9H977	ENSG00000005448	317	S	0.13	structural_mimicked
Q9H977	ENSG00000005448	318	F	0.13	structural_mimicked
Q9H977	ENSG00000005448	319	A	0.13	structural_mimicked
Q9H977	ENSG00000005448	320	V	0.12	structural_mimicked
Q9H977	ENSG00000005448	321	T	0.14	structural_mimicked
Q9H977	ENSG00000005448	322	G	0.12	structural_mimicked
Q9H977	ENSG00000005448	323	Y	0.14	structural_mimicked
Q9H977	ENSG00000005448	324	D	0.11	structural_mimicked
Q9H977	ENSG00000005448	325	L	0.13	structural_mimicked
Q9H977	ENSG00000005448	326	A	0.13	structural_mimicked
Q9H977	ENSG00000005448	327	E	0.12	structural_mimicked
Q9H977	ENSG00000005448	328	I	0.11	structural_mimicked
Q9H977	ENSG00000005448	329	R	0.68	structural_mimicked
Q9H977	ENSG00000005448	330	R	0.16	structural_mimicked
Q9H977	ENSG00000005448	331	F	0.12	structural_mimicked
Q9H977	ENSG00000005448	332	S	0.12	structural_mimicked
Q9H977	ENSG00000005448	333	S	0.13	structural_mimicked
Q9H977	ENSG00000005448	334	V	0.12	structural_mimicked
Q9Y574	ENSG00000005981	1	M	0.037	structural_mimicked
Q9Y574	ENSG00000005981	2	D	0.037	structural_mimicked
Q9Y574	ENSG00000005981	3	G	0.04	structural_mimicked
Q9Y574	ENSG00000005981	4	T	0.04	structural_mimicked
Q9Y574	ENSG00000005981	5	T	0.41	structural_mimicked
Q9Y574	ENSG00000005981	6	A	0.039	structural_mimicked
Q9Y574	ENSG00000005981	7	P	0.047	structural_mimicked
Q9Y574	ENSG00000005981	8	V	0.35	structural_mimicked
Q9Y574	ENSG00000005981	9	T	0.044	structural_mimicked
Q9Y574	ENSG00000005981	10	K	0.045	structural_mimicked
Q9Y574	ENSG00000005981	11	S	0.047	structural_mimicked
Q9Y574	ENSG00000005981	12	G	0.44	structural_mimicked
Q9Y574	ENSG00000005981	13	A	0.043	structural_mimicked
Q9Y574	ENSG00000005981	14	A	0.039	structural_mimicked
Q9Y574	ENSG00000005981	15	K	0.041	structural_mimicked
Q9Y574	ENSG00000005981	16	L	0.054	structural_mimicked
Q9Y574	ENSG00000005981	17	V	0.38	structural_mimicked
Q9Y574	ENSG00000005981	18	K	0.041	structural_mimicked
Q9Y574	ENSG00000005981	19	R	0.049	structural_mimicked
Q9Y574	ENSG00000005981	20	N	0.04	structural_mimicked
Q9Y574	ENSG00000005981	21	F	0.04	structural_mimicked
Q9Y574	ENSG00000005981	22	L	0.046	structural_mimicked
Q9Y574	ENSG00000005981	23	E	0.04	structural_mimicked
Q9Y574	ENSG00000005981	24	A	0.043	structural_mimicked
Q9Y574	ENSG00000005981	25	L	0.056	structural_mimicked
Q9Y574	ENSG00000005981	26	K	0.041	structural_mimicked
Q9Y574	ENSG00000005981	27	S	0.045	structural_mimicked
Q9Y574	ENSG00000005981	28	N	0.04	structural_mimicked
Q9Y574	ENSG00000005981	29	D	0.037	structural_mimicked
Q9Y574	ENSG00000005981	30	F	0.04	structural_mimicked
Q9Y574	ENSG00000005981	31	G	0.051	structural_mimicked
Q9Y574	ENSG00000005981	32	K	0.045	structural_mimicked
Q9Y574	ENSG00000005981	33	L	0.05	structural_mimicked
Q9Y574	ENSG00000005981	34	K	0.041	structural_mimicked
Q9Y574	ENSG00000005981	35	A	0.042	structural_mimicked
Q9Y574	ENSG00000005981	36	I	0.041	structural_mimicked
Q9Y574	ENSG00000005981	37	L	0.054	structural_mimicked
Q9Y574	ENSG00000005981	38	I	0.038	structural_mimicked
Q9Y574	ENSG00000005981	39	Q	0.052	structural_mimicked
Q9Y574	ENSG00000005981	40	R	0.044	structural_mimicked
Q9Y574	ENSG00000005981	41	Q	0.052	structural_mimicked
Q9Y574	ENSG00000005981	42	I	0.043	structural_mimicked
Q9Y574	ENSG00000005981	43	D	0.04	structural_mimicked
Q9Y574	ENSG00000005981	44	V	0.044	structural_mimicked
Q9Y574	ENSG00000005981	45	D	0.037	structural_mimicked
Q9Y574	ENSG00000005981	46	T	0.045	structural_mimicked
Q9Y574	ENSG00000005981	47	V	0.043	structural_mimicked
Q9Y574	ENSG00000005981	48	F	0.043	structural_mimicked
Q9Y574	ENSG00000005981	49	E	0.045	structural_mimicked
Q9Y574	ENSG00000005981	50	V	0.04	structural_mimicked
Q9Y574	ENSG00000005981	51	E	0.045	structural_mimicked
Q9Y574	ENSG00000005981	52	D	0.04	structural_mimicked
Q9Y574	ENSG00000005981	53	E	0.04	structural_mimicked
Q9Y574	ENSG00000005981	54	N	0.04	structural_mimicked
Q9Y574	ENSG00000005981	55	M	0.037	structural_mimicked
Q9Y574	ENSG00000005981	56	V	0.39	structural_mimicked
Q9Y574	ENSG00000005981	57	L	0.05	structural_mimicked
Q9Y574	ENSG00000005981	58	A	0.05	structural_mimicked
Q9Y574	ENSG00000005981	59	S	0.047	structural_mimicked
Q9Y574	ENSG00000005981	60	Y	0.046	structural_mimicked
Q9Y574	ENSG00000005981	61	K	0.045	structural_mimicked
Q9Y574	ENSG00000005981	62	Q	0.052	structural_mimicked
Q9Y574	ENSG00000005981	63	G	0.044	structural_mimicked
Q9Y574	ENSG00000005981	64	Y	0.045	structural_mimicked
Q9Y574	ENSG00000005981	65	W	0.053	structural_mimicked
Q9Y574	ENSG00000005981	66	L	0.051	structural_mimicked
Q9Y574	ENSG00000005981	67	P	0.047	structural_mimicked
Q9Y574	ENSG00000005981	68	S	0.041	structural_mimicked
Q9Y574	ENSG00000005981	69	Y	0.046	structural_mimicked
Q9Y574	ENSG00000005981	70	K	0.045	structural_mimicked
Q9Y574	ENSG00000005981	71	L	0.052	structural_mimicked
Q9Y574	ENSG00000005981	72	K	0.041	structural_mimicked
Q9Y574	ENSG00000005981	73	S	0.047	structural_mimicked
Q9Y574	ENSG00000005981	74	S	0.044	structural_mimicked
Q9Y574	ENSG00000005981	75	W	0.053	structural_mimicked
Q9Y574	ENSG00000005981	76	A	0.041	structural_mimicked
Q9Y574	ENSG00000005981	77	T	0.05	structural_mimicked
Q9Y574	ENSG00000005981	78	G	0.04	structural_mimicked
Q9Y574	ENSG00000005981	79	L	0.051	structural_mimicked
Q9Y574	ENSG00000005981	80	H	0.043	structural_mimicked
Q9Y574	ENSG00000005981	81	L	0.042	structural_mimicked
Q9Y574	ENSG00000005981	82	S	0.047	structural_mimicked
Q9Y574	ENSG00000005981	83	V	0.039	structural_mimicked
Q9Y574	ENSG00000005981	84	L	0.05	structural_mimicked
Q9Y574	ENSG00000005981	85	F	0.043	structural_mimicked
Q9Y574	ENSG00000005981	86	G	0.044	structural_mimicked
Q9Y574	ENSG00000005981	87	H	0.043	structural_mimicked
Q9Y574	ENSG00000005981	88	V	0.044	structural_mimicked
Q9Y574	ENSG00000005981	89	E	0.044	structural_mimicked
Q9Y574	ENSG00000005981	90	C	0.046	structural_mimicked
Q9Y574	ENSG00000005981	91	L	0.046	structural_mimicked
Q9Y574	ENSG00000005981	92	L	0.052	structural_mimicked
Q9Y574	ENSG00000005981	93	V	0.044	structural_mimicked
Q9Y574	ENSG00000005981	94	L	0.055	structural_mimicked
Q9Y574	ENSG00000005981	95	L	0.052	structural_mimicked
Q9Y574	ENSG00000005981	96	D	0.037	structural_mimicked
Q9Y574	ENSG00000005981	97	H	0.04	structural_mimicked
Q9Y574	ENSG00000005981	98	N	0.04	structural_mimicked
Q9Y574	ENSG00000005981	99	A	0.043	structural_mimicked
Q9Y574	ENSG00000005981	100	T	0.049	structural_mimicked
Q9Y574	ENSG00000005981	101	I	0.038	structural_mimicked
Q9Y574	ENSG00000005981	102	N	0.037	structural_mimicked
Q9Y574	ENSG00000005981	103	C	0.047	structural_mimicked
Q9Y574	ENSG00000005981	104	R	0.049	structural_mimicked
Q9Y574	ENSG00000005981	105	P	0.044	structural_mimicked
Q9Y574	ENSG00000005981	106	N	0.04	structural_mimicked
Q9Y574	ENSG00000005981	107	G	0.045	structural_mimicked
Q9Y574	ENSG00000005981	108	K	0.045	structural_mimicked
Q9Y574	ENSG00000005981	109	T	0.041	structural_mimicked
Q9Y574	ENSG00000005981	110	P	0.047	structural_mimicked
Q9Y574	ENSG00000005981	111	L	0.046	structural_mimicked
Q9Y574	ENSG00000005981	112	H	0.041	structural_mimicked
Q9Y574	ENSG00000005981	113	V	0.044	structural_mimicked
Q9Y574	ENSG00000005981	114	A	0.043	structural_mimicked
Q9Y574	ENSG00000005981	115	C	0.047	structural_mimicked
Q9Y574	ENSG00000005981	116	E	0.045	structural_mimicked
Q9Y574	ENSG00000005981	117	M	0.34	structural_mimicked
Q9Y574	ENSG00000005981	118	A	0.04	structural_mimicked
Q9Y574	ENSG00000005981	119	N	0.039	structural_mimicked
Q9Y574	ENSG00000005981	120	V	0.72	structural_mimicked
Q9Y574	ENSG00000005981	121	D	0.04	structural_mimicked
Q9Y574	ENSG00000005981	122	C	0.046	structural_mimicked
Q9Y574	ENSG00000005981	123	V	0.044	structural_mimicked
Q9Y574	ENSG00000005981	124	K	0.041	structural_mimicked
Q9Y574	ENSG00000005981	125	I	0.35	structural_mimicked
Q9Y574	ENSG00000005981	126	L	0.042	structural_mimicked
Q9Y574	ENSG00000005981	127	C	0.047	structural_mimicked
Q9Y574	ENSG00000005981	128	D	0.039	structural_mimicked
Q9Y574	ENSG00000005981	129	R	0.074	structural_mimicked
Q9Y574	ENSG00000005981	130	G	0.046	structural_mimicked
Q9Y574	ENSG00000005981	131	A	0.05	structural_mimicked
Q9Y574	ENSG00000005981	132	K	0.041	structural_mimicked
Q9Y574	ENSG00000005981	133	L	0.042	structural_mimicked
Q9Y574	ENSG00000005981	134	N	0.04	structural_mimicked
Q9Y574	ENSG00000005981	135	C	0.044	structural_mimicked
Q9Y574	ENSG00000005981	136	Y	0.042	structural_mimicked
Q9Y574	ENSG00000005981	137	S	0.043	structural_mimicked
Q9Y574	ENSG00000005981	138	L	0.054	structural_mimicked
Q9Y574	ENSG00000005981	139	S	0.043	structural_mimicked
Q9Y574	ENSG00000005981	140	G	0.051	structural_mimicked
Q9Y574	ENSG00000005981	141	H	0.04	structural_mimicked
Q9Y574	ENSG00000005981	142	T	0.05	structural_mimicked
Q9Y574	ENSG00000005981	143	A	0.043	structural_mimicked
Q9Y574	ENSG00000005981	144	L	0.05	structural_mimicked
Q9Y574	ENSG00000005981	145	H	0.04	structural_mimicked
Q9Y574	ENSG00000005981	146	F	0.043	structural_mimicked
Q9Y574	ENSG00000005981	147	C	0.047	structural_mimicked
Q9Y574	ENSG00000005981	148	T	0.05	structural_mimicked
Q9Y574	ENSG00000005981	149	T	0.044	structural_mimicked
Q9Y574	ENSG00000005981	150	P	0.052	structural_mimicked
Q9Y574	ENSG00000005981	151	S	0.043	structural_mimicked
Q9Y574	ENSG00000005981	152	S	0.043	structural_mimicked
Q9Y574	ENSG00000005981	153	I	0.041	structural_mimicked
Q9Y574	ENSG00000005981	154	L	0.042	structural_mimicked
Q9Y574	ENSG00000005981	155	C	0.047	structural_mimicked
Q9Y574	ENSG00000005981	156	A	0.039	structural_mimicked
Q9Y574	ENSG00000005981	157	K	0.041	structural_mimicked
Q9Y574	ENSG00000005981	158	Q	0.052	structural_mimicked
Q9Y574	ENSG00000005981	159	L	0.05	structural_mimicked
Q9Y574	ENSG00000005981	160	V	0.043	structural_mimicked
Q9Y574	ENSG00000005981	161	W	0.053	structural_mimicked
Q9Y574	ENSG00000005981	162	R	0.43	structural_mimicked
Q9Y574	ENSG00000005981	163	G	0.045	structural_mimicked
Q9Y574	ENSG00000005981	164	A	0.045	structural_mimicked
Q9Y574	ENSG00000005981	165	N	0.039	structural_mimicked
Q9Y574	ENSG00000005981	166	V	0.044	structural_mimicked
Q9Y574	ENSG00000005981	167	N	0.038	structural_mimicked
Q9Y574	ENSG00000005981	168	M	0.037	structural_mimicked
Q9Y574	ENSG00000005981	169	K	0.041	structural_mimicked
Q9Y574	ENSG00000005981	170	T	0.04	structural_mimicked
Q9Y574	ENSG00000005981	171	N	0.037	structural_mimicked
Q9Y574	ENSG00000005981	172	N	0.038	structural_mimicked
Q9Y574	ENSG00000005981	173	Q	0.052	structural_mimicked
Q9Y574	ENSG00000005981	174	D	0.039	structural_mimicked
Q9Y574	ENSG00000005981	175	E	0.04	structural_mimicked
Q9Y574	ENSG00000005981	176	E	0.04	structural_mimicked
Q9Y574	ENSG00000005981	177	T	0.044	structural_mimicked
Q9Y574	ENSG00000005981	178	P	0.043	structural_mimicked
Q9Y574	ENSG00000005981	179	L	0.05	structural_mimicked
Q9Y574	ENSG00000005981	180	H	0.04	structural_mimicked
Q9Y574	ENSG00000005981	181	T	0.044	structural_mimicked
Q9Y574	ENSG00000005981	182	A	0.043	structural_mimicked
Q9Y574	ENSG00000005981	183	A	0.039	structural_mimicked
Q9Y574	ENSG00000005981	184	H	0.04	structural_mimicked
Q9Y574	ENSG00000005981	185	F	0.04	structural_mimicked
Q9Y574	ENSG00000005981	186	G	0.04	structural_mimicked
Q9Y574	ENSG00000005981	187	L	0.044	structural_mimicked
Q9Y574	ENSG00000005981	188	S	0.051	structural_mimicked
Q9Y574	ENSG00000005981	189	E	0.04	structural_mimicked
Q9Y574	ENSG00000005981	190	L	0.052	structural_mimicked
Q9Y574	ENSG00000005981	191	V	0.044	structural_mimicked
Q9Y574	ENSG00000005981	192	A	0.04	structural_mimicked
Q9Y574	ENSG00000005981	193	F	0.04	structural_mimicked
Q9Y574	ENSG00000005981	194	Y	0.042	structural_mimicked
Q9Y574	ENSG00000005981	195	V	0.044	structural_mimicked
Q9Y574	ENSG00000005981	196	E	0.043	structural_mimicked
Q9Y574	ENSG00000005981	197	H	0.04	structural_mimicked
Q9Y574	ENSG00000005981	198	G	0.045	structural_mimicked
Q9Y574	ENSG00000005981	199	A	0.039	structural_mimicked
Q9Y574	ENSG00000005981	200	I	0.71	structural_mimicked
Q9Y574	ENSG00000005981	201	V	0.044	structural_mimicked
Q9Y574	ENSG00000005981	202	D	0.037	structural_mimicked
Q9Y574	ENSG00000005981	203	S	0.04	structural_mimicked
Q9Y574	ENSG00000005981	204	V	0.044	structural_mimicked
Q9Y574	ENSG00000005981	205	N	0.039	structural_mimicked
Q9Y574	ENSG00000005981	206	A	0.039	structural_mimicked
Q9Y574	ENSG00000005981	207	H	0.04	structural_mimicked
Q9Y574	ENSG00000005981	208	M	0.037	structural_mimicked
Q9Y574	ENSG00000005981	209	E	0.04	structural_mimicked
Q9Y574	ENSG00000005981	210	T	0.04	structural_mimicked
Q9Y574	ENSG00000005981	211	P	0.044	structural_mimicked
Q9Y574	ENSG00000005981	212	L	0.052	structural_mimicked
Q9Y574	ENSG00000005981	213	A	0.039	structural_mimicked
Q9Y574	ENSG00000005981	214	I	0.038	structural_mimicked
Q9Y574	ENSG00000005981	215	A	0.04	structural_mimicked
Q9Y574	ENSG00000005981	216	A	0.36	structural_mimicked
Q9Y574	ENSG00000005981	217	Y	0.042	structural_mimicked
Q9Y574	ENSG00000005981	218	W	0.053	structural_mimicked
Q9Y574	ENSG00000005981	219	A	0.039	structural_mimicked
Q9Y574	ENSG00000005981	220	L	0.042	structural_mimicked
Q9Y574	ENSG00000005981	221	R	0.045	structural_mimicked
Q9Y574	ENSG00000005981	222	F	0.043	structural_mimicked
Q9Y574	ENSG00000005981	223	K	0.043	structural_mimicked
Q9Y574	ENSG00000005981	224	E	0.04	structural_mimicked
Q9Y574	ENSG00000005981	225	Q	0.048	structural_mimicked
Q9Y574	ENSG00000005981	226	E	0.04	structural_mimicked
Q9Y574	ENSG00000005981	227	Y	0.043	structural_mimicked
Q9Y574	ENSG00000005981	228	S	0.04	structural_mimicked
Q9Y574	ENSG00000005981	229	T	0.42	structural_mimicked
Q9Y574	ENSG00000005981	230	E	0.36	structural_mimicked
Q9Y574	ENSG00000005981	231	H	0.04	structural_mimicked
Q9Y574	ENSG00000005981	232	H	0.041	structural_mimicked
Q9Y574	ENSG00000005981	233	L	0.043	structural_mimicked
Q9Y574	ENSG00000005981	234	V	0.41	structural_mimicked
Q9Y574	ENSG00000005981	235	C	0.044	structural_mimicked
Q9Y574	ENSG00000005981	236	R	0.045	structural_mimicked
Q9Y574	ENSG00000005981	237	M	0.037	structural_mimicked
Q9Y574	ENSG00000005981	238	L	0.052	structural_mimicked
Q9Y574	ENSG00000005981	239	L	0.044	structural_mimicked
Q9Y574	ENSG00000005981	240	D	0.037	structural_mimicked
Q9Y574	ENSG00000005981	241	Y	0.37	structural_mimicked
Q9Y574	ENSG00000005981	242	K	0.044	structural_mimicked
Q9Y574	ENSG00000005981	243	A	0.039	structural_mimicked
Q9Y574	ENSG00000005981	244	E	0.043	structural_mimicked
Q9Y574	ENSG00000005981	245	V	0.039	structural_mimicked
Q9Y574	ENSG00000005981	246	N	0.039	structural_mimicked
Q9Y574	ENSG00000005981	247	A	0.039	structural_mimicked
Q9Y574	ENSG00000005981	248	R	0.05	structural_mimicked
Q9Y574	ENSG00000005981	249	D	0.039	structural_mimicked
Q9Y574	ENSG00000005981	250	D	0.037	structural_mimicked
Q9Y574	ENSG00000005981	251	D	0.037	structural_mimicked
Q9Y574	ENSG00000005981	252	F	0.043	structural_mimicked
Q9Y574	ENSG00000005981	253	K	0.045	structural_mimicked
Q9Y574	ENSG00000005981	254	S	0.047	structural_mimicked
Q9Y574	ENSG00000005981	255	P	0.043	structural_mimicked
Q9Y574	ENSG00000005981	256	L	0.042	structural_mimicked
Q9Y574	ENSG00000005981	257	H	0.04	structural_mimicked
Q9Y574	ENSG00000005981	258	K	0.041	structural_mimicked
Q9Y574	ENSG00000005981	259	A	0.05	structural_mimicked
Q9Y574	ENSG00000005981	260	A	0.039	structural_mimicked
Q9Y574	ENSG00000005981	261	W	0.053	structural_mimicked
Q9Y574	ENSG00000005981	262	N	0.037	structural_mimicked
Q9Y574	ENSG00000005981	263	C	0.047	structural_mimicked
Q9Y574	ENSG00000005981	264	D	0.037	structural_mimicked
Q9Y574	ENSG00000005981	265	H	0.04	structural_mimicked
Q9Y574	ENSG00000005981	266	V	0.044	structural_mimicked
Q9Y574	ENSG00000005981	267	L	0.042	structural_mimicked
Q9Y574	ENSG00000005981	268	M	0.037	structural_mimicked
Q9Y574	ENSG00000005981	269	H	0.04	structural_mimicked
Q9Y574	ENSG00000005981	270	M	0.037	structural_mimicked
Q9Y574	ENSG00000005981	271	M	0.037	structural_mimicked
Q9Y574	ENSG00000005981	272	L	0.052	structural_mimicked
Q9Y574	ENSG00000005981	273	E	0.045	structural_mimicked
Q9Y574	ENSG00000005981	274	A	0.042	structural_mimicked
Q9Y574	ENSG00000005981	275	G	0.041	structural_mimicked
Q9Y574	ENSG00000005981	276	A	0.039	structural_mimicked
Q9Y574	ENSG00000005981	277	E	0.044	structural_mimicked
Q9Y574	ENSG00000005981	278	A	0.039	structural_mimicked
Q9Y574	ENSG00000005981	279	N	0.04	structural_mimicked
Q9Y574	ENSG00000005981	280	L	0.042	structural_mimicked
Q9Y574	ENSG00000005981	281	M	0.037	structural_mimicked
Q9Y574	ENSG00000005981	282	D	0.04	structural_mimicked
Q9Y574	ENSG00000005981	283	I	0.038	structural_mimicked
Q9Y574	ENSG00000005981	284	N	0.037	structural_mimicked
Q9Y574	ENSG00000005981	285	G	0.04	structural_mimicked
Q9Y574	ENSG00000005981	286	C	0.046	structural_mimicked
Q9Y574	ENSG00000005981	287	A	0.043	structural_mimicked
Q9Y574	ENSG00000005981	288	A	0.04	structural_mimicked
Q9Y574	ENSG00000005981	289	I	0.038	structural_mimicked
Q9Y574	ENSG00000005981	290	Q	0.048	structural_mimicked
Q9Y574	ENSG00000005981	291	Y	0.044	structural_mimicked
Q9Y574	ENSG00000005981	292	V	0.044	structural_mimicked
Q9Y574	ENSG00000005981	293	L	0.052	structural_mimicked
Q9Y574	ENSG00000005981	294	K	0.041	structural_mimicked
Q9Y574	ENSG00000005981	295	V	0.039	structural_mimicked
Q9Y574	ENSG00000005981	296	T	0.04	structural_mimicked
Q9Y574	ENSG00000005981	297	S	0.043	structural_mimicked
Q9Y574	ENSG00000005981	298	V	0.044	structural_mimicked
Q9Y574	ENSG00000005981	299	R	0.047	structural_mimicked
Q9Y574	ENSG00000005981	300	P	0.047	structural_mimicked
Q9Y574	ENSG00000005981	301	A	0.043	structural_mimicked
Q9Y574	ENSG00000005981	302	A	0.04	structural_mimicked
Q9Y574	ENSG00000005981	303	Q	0.048	structural_mimicked
Q9Y574	ENSG00000005981	304	P	0.047	structural_mimicked
Q9Y574	ENSG00000005981	305	E	0.041	structural_mimicked
Q9Y574	ENSG00000005981	306	I	0.038	structural_mimicked
Q9Y574	ENSG00000005981	307	C	0.044	structural_mimicked
Q9Y574	ENSG00000005981	308	Y	0.042	structural_mimicked
Q9Y574	ENSG00000005981	309	Q	0.048	structural_mimicked
Q9Y574	ENSG00000005981	310	L	0.045	structural_mimicked
Q9Y574	ENSG00000005981	311	L	0.052	structural_mimicked
Q9Y574	ENSG00000005981	312	L	0.05	structural_mimicked
Q9Y574	ENSG00000005981	313	N	0.037	structural_mimicked
Q9Y574	ENSG00000005981	314	H	0.041	structural_mimicked
Q9Y574	ENSG00000005981	315	G	0.045	structural_mimicked
Q9Y574	ENSG00000005981	316	A	0.044	structural_mimicked
Q9Y574	ENSG00000005981	317	A	0.04	structural_mimicked
Q9Y574	ENSG00000005981	318	R	0.057	structural_mimicked
Q9Y574	ENSG00000005981	319	I	0.043	structural_mimicked
Q9Y574	ENSG00000005981	320	Y	0.042	structural_mimicked
Q9Y574	ENSG00000005981	321	P	0.047	structural_mimicked
Q9Y574	ENSG00000005981	322	P	0.051	structural_mimicked
Q9Y574	ENSG00000005981	323	Q	0.048	structural_mimicked
Q9Y574	ENSG00000005981	324	F	0.04	structural_mimicked
Q9Y574	ENSG00000005981	325	H	0.04	structural_mimicked
Q9Y574	ENSG00000005981	326	K	0.041	structural_mimicked
Q9Y574	ENSG00000005981	327	V	0.044	structural_mimicked
Q9Y574	ENSG00000005981	328	I	0.043	structural_mimicked
Q9Y574	ENSG00000005981	329	Q	0.048	structural_mimicked
Q9Y574	ENSG00000005981	330	A	0.039	structural_mimicked
Q9Y574	ENSG00000005981	331	C	0.044	structural_mimicked
Q9Y574	ENSG00000005981	332	H	0.043	structural_mimicked
Q9Y574	ENSG00000005981	333	S	0.047	structural_mimicked
Q9Y574	ENSG00000005981	334	C	0.047	structural_mimicked
Q9Y574	ENSG00000005981	335	P	0.047	structural_mimicked
Q9Y574	ENSG00000005981	336	K	0.045	structural_mimicked
Q9Y574	ENSG00000005981	337	A	0.05	structural_mimicked
Q9Y574	ENSG00000005981	338	I	0.041	structural_mimicked
Q9Y574	ENSG00000005981	339	E	0.045	structural_mimicked
Q9Y574	ENSG00000005981	340	V	0.043	structural_mimicked
Q9Y574	ENSG00000005981	341	V	0.049	structural_mimicked
Q9Y574	ENSG00000005981	342	V	0.039	structural_mimicked
Q9Y574	ENSG00000005981	343	N	0.04	structural_mimicked
Q9Y574	ENSG00000005981	344	A	0.039	structural_mimicked
Q9Y574	ENSG00000005981	345	Y	0.046	structural_mimicked
Q9Y574	ENSG00000005981	346	E	0.045	structural_mimicked
Q9Y574	ENSG00000005981	347	H	0.04	structural_mimicked
Q9Y574	ENSG00000005981	348	I	0.038	structural_mimicked
Q9Y574	ENSG00000005981	349	R	0.048	structural_mimicked
Q9Y574	ENSG00000005981	350	W	0.053	structural_mimicked
Q9Y574	ENSG00000005981	351	N	0.037	structural_mimicked
Q9Y574	ENSG00000005981	352	T	0.42	structural_mimicked
Q9Y574	ENSG00000005981	353	K	0.041	structural_mimicked
Q9Y574	ENSG00000005981	354	W	0.053	structural_mimicked
Q9Y574	ENSG00000005981	355	R	0.049	structural_mimicked
Q9Y574	ENSG00000005981	356	R	0.05	structural_mimicked
Q9Y574	ENSG00000005981	357	A	0.043	structural_mimicked
Q9Y574	ENSG00000005981	358	I	0.038	structural_mimicked
Q9Y574	ENSG00000005981	359	P	0.043	structural_mimicked
Q9Y574	ENSG00000005981	360	D	0.36	structural_mimicked
Q9Y574	ENSG00000005981	361	D	0.039	structural_mimicked
[truncated: 218,074 more rows]
