# Supplementary material for: The evolutionary dynamics between viral mimics and host proteins
Source: Mol Syst Biol. 2026 Mar 20;22(6):902–27. doi: 10.1038/s44320-026-00200-1 (PMC13230584; doi:10.1038/s44320-026-00200-1)
Supplement: Supplementary file 11 — Source data Fig. 2 [file 44320_2026_200_MOESM11_ESM.zip › Figure_2/2A/Figure_2A_targets.csv]

uniprot	ensg	res_num	res	dnds	type
P55957	ENSG00000015475	1	M	0.33	targets
P55957	ENSG00000015475	2	C	0.33	targets
P55957	ENSG00000015475	3	S	0.33	targets
P55957	ENSG00000015475	4	G	0.33	targets
P55957	ENSG00000015475	5	A	0.33	targets
P55957	ENSG00000015475	6	G	0.33	targets
P55957	ENSG00000015475	7	V	0.33	targets
P55957	ENSG00000015475	8	M	0.33	targets
P55957	ENSG00000015475	9	M	0.33	targets
P55957	ENSG00000015475	10	A	0.33	targets
P55957	ENSG00000015475	11	R	0.33	targets
P55957	ENSG00000015475	12	W	0.33	targets
P55957	ENSG00000015475	13	A	0.33	targets
P55957	ENSG00000015475	14	A	0.33	targets
P55957	ENSG00000015475	15	R	0.33	targets
P55957	ENSG00000015475	16	G	0.33	targets
P55957	ENSG00000015475	17	R	0.33	targets
P55957	ENSG00000015475	18	A	0.33	targets
P55957	ENSG00000015475	19	G	0.33	targets
P55957	ENSG00000015475	20	W	0.33	targets
P55957	ENSG00000015475	21	R	0.33	targets
P55957	ENSG00000015475	22	S	0.33	targets
P55957	ENSG00000015475	23	T	0.33	targets
P55957	ENSG00000015475	24	V	0.33	targets
P55957	ENSG00000015475	25	R	0.33	targets
P55957	ENSG00000015475	26	I	0.33	targets
P55957	ENSG00000015475	27	L	0.33	targets
P55957	ENSG00000015475	28	S	0.32	targets
P55957	ENSG00000015475	29	P	0.33	targets
P55957	ENSG00000015475	30	L	0.32	targets
P55957	ENSG00000015475	31	G	0.33	targets
P55957	ENSG00000015475	32	H	0.31	targets
P55957	ENSG00000015475	33	C	0.33	targets
P55957	ENSG00000015475	34	E	0.32	targets
P55957	ENSG00000015475	35	P	0.33	targets
P55957	ENSG00000015475	36	G	0.33	targets
P55957	ENSG00000015475	37	V	0.31	targets
P55957	ENSG00000015475	38	S	0.33	targets
P55957	ENSG00000015475	39	R	0.32	targets
P55957	ENSG00000015475	40	S	0.31	targets
P55957	ENSG00000015475	41	C	0.32	targets
P55957	ENSG00000015475	42	R	0.31	targets
P55957	ENSG00000015475	43	A	0.33	targets
P55957	ENSG00000015475	44	A	0.31	targets
P55957	ENSG00000015475	45	Q	0.32	targets
P55957	ENSG00000015475	46	A	0.31	targets
P55957	ENSG00000015475	47	M	0.12	targets
P55957	ENSG00000015475	48	D	0.12	targets
P55957	ENSG00000015475	49	C	0.66	targets
P55957	ENSG00000015475	50	E	0.12	targets
P55957	ENSG00000015475	51	V	0.14	targets
P55957	ENSG00000015475	52	N	0.85	targets
P55957	ENSG00000015475	53	N	0.2	targets
P55957	ENSG00000015475	54	G	0.2	targets
P55957	ENSG00000015475	55	S	0.18	targets
P55957	ENSG00000015475	56	S	0.73	targets
P55957	ENSG00000015475	57	L	0.16	targets
P55957	ENSG00000015475	58	R	0.89	targets
P55957	ENSG00000015475	59	D	0.2	targets
P55957	ENSG00000015475	60	E	0.46	targets
P55957	ENSG00000015475	61	C	0.79	targets
P55957	ENSG00000015475	62	I	0.7	targets
P55957	ENSG00000015475	63	T	0.66	targets
P55957	ENSG00000015475	64	N	0.38	targets
P55957	ENSG00000015475	65	L	0.22	targets
P55957	ENSG00000015475	66	L	0.19	targets
P55957	ENSG00000015475	67	V	0.14	targets
P55957	ENSG00000015475	68	F	0.24	targets
P55957	ENSG00000015475	69	G	0.13	targets
P55957	ENSG00000015475	70	F	0.15	targets
P55957	ENSG00000015475	71	L	0.16	targets
P55957	ENSG00000015475	72	Q	0.24	targets
P55957	ENSG00000015475	73	S	0.12	targets
P55957	ENSG00000015475	74	C	0.16	targets
P55957	ENSG00000015475	75	S	0.2	targets
P55957	ENSG00000015475	76	D	0.7	targets
P55957	ENSG00000015475	77	N	0.44	targets
P55957	ENSG00000015475	78	S	0.14	targets
P55957	ENSG00000015475	79	F	0.15	targets
P55957	ENSG00000015475	80	R	0.76	targets
P55957	ENSG00000015475	81	R	0.63	targets
P55957	ENSG00000015475	82	E	0.12	targets
P55957	ENSG00000015475	83	L	0.19	targets
P55957	ENSG00000015475	84	D	0.43	targets
P55957	ENSG00000015475	85	A	0.17	targets
P55957	ENSG00000015475	86	L	0.19	targets
P55957	ENSG00000015475	87	G	0.13	targets
P55957	ENSG00000015475	88	H	0.9	targets
P55957	ENSG00000015475	89	E	0.46	targets
P55957	ENSG00000015475	90	L	0.19	targets
P55957	ENSG00000015475	91	P	0.22	targets
P55957	ENSG00000015475	92	V	0.17	targets
P55957	ENSG00000015475	93	L	0.87	targets
P55957	ENSG00000015475	94	A	0.62	targets
P55957	ENSG00000015475	95	P	0.92	targets
P55957	ENSG00000015475	96	Q	0.55	targets
P55957	ENSG00000015475	97	W	0.19	targets
P55957	ENSG00000015475	98	E	0.12	targets
P55957	ENSG00000015475	99	G	0.87	targets
P55957	ENSG00000015475	100	Y	0.92	targets
P55957	ENSG00000015475	101	X	0.34	targets
P55957	ENSG00000015475	102	E	0.12	targets
P55957	ENSG00000015475	103	L	0.19	targets
P55957	ENSG00000015475	104	Q	0.16	targets
P55957	ENSG00000015475	105	T	0.17	targets
P55957	ENSG00000015475	106	D	0.12	targets
P55957	ENSG00000015475	107	G	0.13	targets
P55957	ENSG00000015475	108	N	0.38	targets
P55957	ENSG00000015475	109	R	0.21	targets
P55957	ENSG00000015475	110	S	0.73	targets
P55957	ENSG00000015475	111	S	0.12	targets
P55957	ENSG00000015475	112	H	0.44	targets
P55957	ENSG00000015475	113	S	0.52	targets
P55957	ENSG00000015475	114	R	0.77	targets
P55957	ENSG00000015475	115	L	0.9	targets
P55957	ENSG00000015475	116	G	0.91	targets
P55957	ENSG00000015475	117	R	0.2	targets
P55957	ENSG00000015475	118	I	0.18	targets
P55957	ENSG00000015475	119	E	0.12	targets
P55957	ENSG00000015475	120	A	0.25	targets
P55957	ENSG00000015475	121	D	0.2	targets
P55957	ENSG00000015475	122	S	0.27	targets
P55957	ENSG00000015475	123	E	0.21	targets
P55957	ENSG00000015475	124	S	0.18	targets
P55957	ENSG00000015475	125	Q	0.6	targets
P55957	ENSG00000015475	126	E	0.18	targets
P55957	ENSG00000015475	127	D	0.12	targets
P55957	ENSG00000015475	128	I	0.8	targets
P55957	ENSG00000015475	129	I	0.14	targets
P55957	ENSG00000015475	130	R	0.5	targets
P55957	ENSG00000015475	131	N	0.47	targets
P55957	ENSG00000015475	132	I	0.64	targets
P55957	ENSG00000015475	133	A	0.13	targets
P55957	ENSG00000015475	134	R	0.13	targets
P55957	ENSG00000015475	135	H	0.45	targets
P55957	ENSG00000015475	136	L	0.17	targets
P55957	ENSG00000015475	137	A	0.13	targets
P55957	ENSG00000015475	138	Q	0.5	targets
P55957	ENSG00000015475	139	V	0.52	targets
P55957	ENSG00000015475	140	G	0.14	targets
P55957	ENSG00000015475	141	D	0.12	targets
P55957	ENSG00000015475	142	S	0.12	targets
P55957	ENSG00000015475	143	M	0.12	targets
P55957	ENSG00000015475	144	D	0.39	targets
P55957	ENSG00000015475	145	R	0.53	targets
P55957	ENSG00000015475	146	S	0.12	targets
P55957	ENSG00000015475	147	I	0.13	targets
P55957	ENSG00000015475	148	P	0.19	targets
P55957	ENSG00000015475	149	P	0.54	targets
P55957	ENSG00000015475	150	G	0.5	targets
P55957	ENSG00000015475	151	L	0.19	targets
P55957	ENSG00000015475	152	V	0.14	targets
P55957	ENSG00000015475	153	N	0.73	targets
P55957	ENSG00000015475	154	G	0.49	targets
P55957	ENSG00000015475	155	L	0.19	targets
P55957	ENSG00000015475	156	A	0.14	targets
P55957	ENSG00000015475	157	L	0.81	targets
P55957	ENSG00000015475	158	Q	0.16	targets
P55957	ENSG00000015475	159	L	0.18	targets
P55957	ENSG00000015475	160	R	0.93	targets
P55957	ENSG00000015475	161	N	0.12	targets
P55957	ENSG00000015475	162	T	0.75	targets
P55957	ENSG00000015475	163	S	0.85	targets
P55957	ENSG00000015475	164	R	0.54	targets
P55957	ENSG00000015475	165	S	0.81	targets
P55957	ENSG00000015475	166	E	0.12	targets
P55957	ENSG00000015475	167	E	0.14	targets
P55957	ENSG00000015475	168	D	0.12	targets
P55957	ENSG00000015475	169	R	0.19	targets
P55957	ENSG00000015475	170	N	0.75	targets
P55957	ENSG00000015475	171	R	0.43	targets
P55957	ENSG00000015475	172	D	0.43	targets
P55957	ENSG00000015475	173	L	0.56	targets
P55957	ENSG00000015475	174	A	0.13	targets
P55957	ENSG00000015475	175	T	0.61	targets
P55957	ENSG00000015475	176	A	0.13	targets
P55957	ENSG00000015475	177	L	0.19	targets
P55957	ENSG00000015475	178	E	0.12	targets
P55957	ENSG00000015475	179	Q	0.16	targets
P55957	ENSG00000015475	180	L	0.19	targets
P55957	ENSG00000015475	181	L	0.54	targets
P55957	ENSG00000015475	182	Q	0.16	targets
P55957	ENSG00000015475	183	A	0.48	targets
P55957	ENSG00000015475	184	Y	0.76	targets
P55957	ENSG00000015475	185	P	0.25	targets
P55957	ENSG00000015475	186	R	0.93	targets
P55957	ENSG00000015475	187	D	0.12	targets
P55957	ENSG00000015475	188	M	0.46	targets
P55957	ENSG00000015475	189	E	0.43	targets
P55957	ENSG00000015475	190	K	0.45	targets
P55957	ENSG00000015475	191	E	0.12	targets
P55957	ENSG00000015475	192	K	0.13	targets
P55957	ENSG00000015475	193	T	0.44	targets
P55957	ENSG00000015475	194	M	0.49	targets
P55957	ENSG00000015475	195	L	0.2	targets
P55957	ENSG00000015475	196	V	0.14	targets
P55957	ENSG00000015475	197	L	0.18	targets
P55957	ENSG00000015475	198	A	0.43	targets
P55957	ENSG00000015475	199	L	0.54	targets
P55957	ENSG00000015475	200	L	0.19	targets
P55957	ENSG00000015475	201	L	0.19	targets
P55957	ENSG00000015475	202	A	0.13	targets
P55957	ENSG00000015475	203	K	0.14	targets
P55957	ENSG00000015475	204	K	0.13	targets
P55957	ENSG00000015475	205	V	0.14	targets
P55957	ENSG00000015475	206	A	0.13	targets
P55957	ENSG00000015475	207	S	0.86	targets
P55957	ENSG00000015475	208	H	0.14	targets
P55957	ENSG00000015475	209	T	0.15	targets
P55957	ENSG00000015475	210	P	0.16	targets
P55957	ENSG00000015475	211	S	0.18	targets
P55957	ENSG00000015475	212	L	0.23	targets
P55957	ENSG00000015475	213	L	0.16	targets
P55957	ENSG00000015475	214	R	0.25	targets
P55957	ENSG00000015475	215	D	0.2	targets
P55957	ENSG00000015475	216	V	0.14	targets
P55957	ENSG00000015475	217	F	0.23	targets
P55957	ENSG00000015475	218	H	0.78	targets
P55957	ENSG00000015475	219	T	0.26	targets
P55957	ENSG00000015475	220	T	0.22	targets
P55957	ENSG00000015475	221	V	0.14	targets
P55957	ENSG00000015475	222	N	0.2	targets
P55957	ENSG00000015475	223	F	0.23	targets
P55957	ENSG00000015475	224	I	0.22	targets
P55957	ENSG00000015475	225	N	0.12	targets
P55957	ENSG00000015475	226	Q	0.16	targets
P55957	ENSG00000015475	227	N	0.12	targets
P55957	ENSG00000015475	228	L	0.25	targets
P55957	ENSG00000015475	229	R	0.56	targets
P55957	ENSG00000015475	230	T	0.72	targets
P55957	ENSG00000015475	231	Y	0.17	targets
P55957	ENSG00000015475	232	V	0.14	targets
P55957	ENSG00000015475	233	R	0.13	targets
P55957	ENSG00000015475	234	S	0.39	targets
P55957	ENSG00000015475	235	L	0.27	targets
P55957	ENSG00000015475	236	A	0.47	targets
P55957	ENSG00000015475	237	R	0.23	targets
P55957	ENSG00000015475	238	N	0.12	targets
P55957	ENSG00000015475	239	G	0.27	targets
P55957	ENSG00000015475	240	M	0.26	targets
P55957	ENSG00000015475	241	D	0.25	targets
Q93050	ENSG00000033627	1	M	0.035	targets
Q93050	ENSG00000033627	2	G	0.044	targets
Q93050	ENSG00000033627	3	E	0.041	targets
Q93050	ENSG00000033627	4	L	0.045	targets
Q93050	ENSG00000033627	5	F	0.042	targets
Q93050	ENSG00000033627	6	R	0.049	targets
Q93050	ENSG00000033627	7	S	0.042	targets
Q93050	ENSG00000033627	8	E	0.047	targets
Q93050	ENSG00000033627	9	E	0.047	targets
Q93050	ENSG00000033627	10	M	0.035	targets
Q93050	ENSG00000033627	11	T	0.05	targets
Q93050	ENSG00000033627	12	L	0.054	targets
Q93050	ENSG00000033627	13	A	0.042	targets
Q93050	ENSG00000033627	14	Q	0.05	targets
Q93050	ENSG00000033627	15	L	0.045	targets
Q93050	ENSG00000033627	16	F	0.042	targets
Q93050	ENSG00000033627	17	L	0.063	targets
Q93050	ENSG00000033627	18	Q	0.05	targets
Q93050	ENSG00000033627	19	S	0.061	targets
Q93050	ENSG00000033627	20	E	0.048	targets
Q93050	ENSG00000033627	21	A	0.043	targets
Q93050	ENSG00000033627	22	A	0.043	targets
Q93050	ENSG00000033627	23	Y	0.047	targets
Q93050	ENSG00000033627	24	C	0.048	targets
Q93050	ENSG00000033627	25	C	0.047	targets
Q93050	ENSG00000033627	26	V	0.041	targets
Q93050	ENSG00000033627	27	S	0.042	targets
Q93050	ENSG00000033627	28	E	0.049	targets
Q93050	ENSG00000033627	29	L	0.061	targets
Q93050	ENSG00000033627	30	G	0.056	targets
Q93050	ENSG00000033627	31	E	0.049	targets
Q93050	ENSG00000033627	32	L	0.044	targets
Q93050	ENSG00000033627	33	G	0.056	targets
Q93050	ENSG00000033627	34	K	0.042	targets
Q93050	ENSG00000033627	35	V	0.042	targets
Q93050	ENSG00000033627	36	Q	0.05	targets
Q93050	ENSG00000033627	37	F	0.042	targets
Q93050	ENSG00000033627	38	R	0.048	targets
Q93050	ENSG00000033627	39	D	0.041	targets
Q93050	ENSG00000033627	40	L	0.06	targets
Q93050	ENSG00000033627	41	N	0.04	targets
Q93050	ENSG00000033627	42	P	0.057	targets
Q93050	ENSG00000033627	43	D	0.04	targets
Q93050	ENSG00000033627	44	V	0.042	targets
Q93050	ENSG00000033627	45	N	0.04	targets
Q93050	ENSG00000033627	46	V	0.041	targets
Q93050	ENSG00000033627	47	F	0.041	targets
Q93050	ENSG00000033627	48	Q	0.057	targets
Q93050	ENSG00000033627	49	R	0.051	targets
Q93050	ENSG00000033627	50	K	0.048	targets
Q93050	ENSG00000033627	51	F	0.041	targets
Q93050	ENSG00000033627	52	V	0.041	targets
Q93050	ENSG00000033627	53	N	0.04	targets
Q93050	ENSG00000033627	54	E	0.048	targets
Q93050	ENSG00000033627	55	V	0.041	targets
Q93050	ENSG00000033627	56	R	0.052	targets
Q93050	ENSG00000033627	57	R	0.052	targets
Q93050	ENSG00000033627	58	C	0.047	targets
Q93050	ENSG00000033627	59	E	0.048	targets
Q93050	ENSG00000033627	60	E	0.048	targets
Q93050	ENSG00000033627	61	M	0.035	targets
Q93050	ENSG00000033627	62	D	0.04	targets
Q93050	ENSG00000033627	63	R	0.067	targets
Q93050	ENSG00000033627	64	K	0.04	targets
Q93050	ENSG00000033627	65	L	0.044	targets
Q93050	ENSG00000033627	66	R	0.067	targets
Q93050	ENSG00000033627	67	F	0.041	targets
Q93050	ENSG00000033627	68	V	0.041	targets
Q93050	ENSG00000033627	69	E	0.042	targets
Q93050	ENSG00000033627	70	K	0.048	targets
Q93050	ENSG00000033627	71	E	0.04	targets
Q93050	ENSG00000033627	72	I	0.04	targets
Q93050	ENSG00000033627	73	R	0.052	targets
Q93050	ENSG00000033627	74	K	0.048	targets
Q93050	ENSG00000033627	75	A	0.042	targets
Q93050	ENSG00000033627	76	N	0.04	targets
Q93050	ENSG00000033627	77	I	0.04	targets
Q93050	ENSG00000033627	78	P	1.1	targets
Q93050	ENSG00000033627	79	I	0.04	targets
Q93050	ENSG00000033627	80	M	0.35	targets
Q93050	ENSG00000033627	81	D	0.04	targets
Q93050	ENSG00000033627	82	T	0.042	targets
Q93050	ENSG00000033627	83	G	0.044	targets
Q93050	ENSG00000033627	84	E	0.048	targets
Q93050	ENSG00000033627	85	N	0.04	targets
Q93050	ENSG00000033627	86	P	0.057	targets
Q93050	ENSG00000033627	87	E	0.04	targets
Q93050	ENSG00000033627	88	V	0.042	targets
Q93050	ENSG00000033627	89	P	0.045	targets
Q93050	ENSG00000033627	90	F	0.041	targets
Q93050	ENSG00000033627	91	P	0.045	targets
Q93050	ENSG00000033627	92	R	0.049	targets
Q93050	ENSG00000033627	93	D	0.04	targets
Q93050	ENSG00000033627	94	M	0.035	targets
Q93050	ENSG00000033627	95	I	0.04	targets
Q93050	ENSG00000033627	96	D	0.04	targets
Q93050	ENSG00000033627	97	L	0.06	targets
Q93050	ENSG00000033627	98	E	0.04	targets
Q93050	ENSG00000033627	99	A	0.042	targets
Q93050	ENSG00000033627	100	N	0.04	targets
Q93050	ENSG00000033627	101	F	0.041	targets
Q93050	ENSG00000033627	102	E	0.042	targets
Q93050	ENSG00000033627	103	K	0.04	targets
Q93050	ENSG00000033627	104	I	0.04	targets
Q93050	ENSG00000033627	105	E	0.048	targets
Q93050	ENSG00000033627	106	N	0.04	targets
Q93050	ENSG00000033627	107	E	0.048	targets
Q93050	ENSG00000033627	108	L	0.054	targets
Q93050	ENSG00000033627	109	K	0.04	targets
Q93050	ENSG00000033627	110	E	0.048	targets
Q93050	ENSG00000033627	111	I	0.039	targets
Q93050	ENSG00000033627	112	N	0.04	targets
Q93050	ENSG00000033627	113	T	0.051	targets
Q93050	ENSG00000033627	114	N	0.04	targets
Q93050	ENSG00000033627	115	Q	0.049	targets
Q93050	ENSG00000033627	116	E	0.048	targets
Q93050	ENSG00000033627	117	A	0.042	targets
Q93050	ENSG00000033627	118	L	0.054	targets
Q93050	ENSG00000033627	119	K	0.04	targets
Q93050	ENSG00000033627	120	R	0.052	targets
Q93050	ENSG00000033627	121	N	0.04	targets
Q93050	ENSG00000033627	122	F	0.041	targets
Q93050	ENSG00000033627	123	L	0.054	targets
Q93050	ENSG00000033627	124	E	0.047	targets
Q93050	ENSG00000033627	125	L	0.054	targets
Q93050	ENSG00000033627	126	T	0.042	targets
Q93050	ENSG00000033627	127	E	0.048	targets
Q93050	ENSG00000033627	128	L	0.06	targets
Q93050	ENSG00000033627	129	K	0.048	targets
Q93050	ENSG00000033627	130	F	0.041	targets
Q93050	ENSG00000033627	131	I	0.04	targets
Q93050	ENSG00000033627	132	L	0.049	targets
Q93050	ENSG00000033627	133	R	0.047	targets
Q93050	ENSG00000033627	134	K	0.048	targets
Q93050	ENSG00000033627	135	T	0.042	targets
Q93050	ENSG00000033627	136	Q	0.049	targets
Q93050	ENSG00000033627	137	Q	0.057	targets
Q93050	ENSG00000033627	138	F	0.041	targets
Q93050	ENSG00000033627	139	F	0.041	targets
Q93050	ENSG00000033627	140	D	0.041	targets
Q93050	ENSG00000033627	141	E	0.04	targets
Q93050	ENSG00000033627	142	A	0.043	targets
Q93050	ENSG00000033627	143	E	0.049	targets
Q93050	ENSG00000033627	144	L	0.052	targets
Q93050	ENSG00000033627	145	H	0.044	targets
Q93050	ENSG00000033627	146	H	0.044	targets
Q93050	ENSG00000033627	147	Q	0.05	targets
Q93050	ENSG00000033627	148	Q	0.05	targets
Q93050	ENSG00000033627	149	M	0.035	targets
Q93050	ENSG00000033627	150	A	0.042	targets
Q93050	ENSG00000033627	151	D	0.04	targets
Q93050	ENSG00000033627	152	P	0.057	targets
Q93050	ENSG00000033627	153	D	0.04	targets
Q93050	ENSG00000033627	154	L	0.053	targets
Q93050	ENSG00000033627	155	L	0.051	targets
Q93050	ENSG00000033627	156	E	0.048	targets
Q93050	ENSG00000033627	157	E	0.04	targets
Q93050	ENSG00000033627	158	S	0.046	targets
Q93050	ENSG00000033627	159	S	0.061	targets
Q93050	ENSG00000033627	160	S	0.046	targets
Q93050	ENSG00000033627	161	L	0.044	targets
Q93050	ENSG00000033627	162	L	0.051	targets
Q93050	ENSG00000033627	163	E	0.041	targets
Q93050	ENSG00000033627	164	P	0.057	targets
Q93050	ENSG00000033627	165	S	0.042	targets
Q93050	ENSG00000033627	166	E	0.04	targets
Q93050	ENSG00000033627	167	M	0.035	targets
Q93050	ENSG00000033627	168	G	0.056	targets
Q93050	ENSG00000033627	169	R	0.052	targets
Q93050	ENSG00000033627	170	G	0.044	targets
Q93050	ENSG00000033627	171	T	0.6	targets
Q93050	ENSG00000033627	172	P	0.046	targets
Q93050	ENSG00000033627	173	L	0.06	targets
Q93050	ENSG00000033627	174	R	0.052	targets
Q93050	ENSG00000033627	175	L	0.044	targets
Q93050	ENSG00000033627	176	G	0.044	targets
Q93050	ENSG00000033627	177	F	0.041	targets
Q93050	ENSG00000033627	178	V	0.041	targets
Q93050	ENSG00000033627	179	A	0.042	targets
Q93050	ENSG00000033627	180	G	0.044	targets
Q93050	ENSG00000033627	181	V	0.041	targets
Q93050	ENSG00000033627	182	I	0.04	targets
Q93050	ENSG00000033627	183	N	0.04	targets
Q93050	ENSG00000033627	184	R	0.049	targets
Q93050	ENSG00000033627	185	E	0.04	targets
Q93050	ENSG00000033627	186	R	0.047	targets
Q93050	ENSG00000033627	187	I	0.039	targets
Q93050	ENSG00000033627	188	P	0.046	targets
Q93050	ENSG00000033627	189	T	0.044	targets
Q93050	ENSG00000033627	190	F	0.041	targets
Q93050	ENSG00000033627	191	E	0.04	targets
Q93050	ENSG00000033627	192	R	0.048	targets
Q93050	ENSG00000033627	193	M	0.035	targets
Q93050	ENSG00000033627	194	L	0.044	targets
Q93050	ENSG00000033627	195	W	0.056	targets
Q93050	ENSG00000033627	196	R	0.057	targets
Q93050	ENSG00000033627	197	V	0.045	targets
Q93050	ENSG00000033627	198	C	0.047	targets
Q93050	ENSG00000033627	199	R	0.049	targets
Q93050	ENSG00000033627	200	G	0.056	targets
Q93050	ENSG00000033627	201	N	0.04	targets
Q93050	ENSG00000033627	202	V	0.041	targets
Q93050	ENSG00000033627	203	F	0.041	targets
Q93050	ENSG00000033627	204	L	0.054	targets
Q93050	ENSG00000033627	205	R	0.067	targets
Q93050	ENSG00000033627	206	Q	0.049	targets
Q93050	ENSG00000033627	207	A	0.042	targets
Q93050	ENSG00000033627	208	E	0.048	targets
Q93050	ENSG00000033627	209	I	0.039	targets
Q93050	ENSG00000033627	210	E	0.04	targets
Q93050	ENSG00000033627	211	N	0.04	targets
Q93050	ENSG00000033627	212	P	0.045	targets
Q93050	ENSG00000033627	213	L	0.054	targets
Q93050	ENSG00000033627	214	E	0.04	targets
Q93050	ENSG00000033627	215	D	0.04	targets
Q93050	ENSG00000033627	216	P	0.046	targets
Q93050	ENSG00000033627	217	V	0.041	targets
Q93050	ENSG00000033627	218	T	0.042	targets
Q93050	ENSG00000033627	219	G	0.044	targets
Q93050	ENSG00000033627	220	D	0.04	targets
Q93050	ENSG00000033627	221	Y	0.76	targets
Q93050	ENSG00000033627	222	V	0.041	targets
Q93050	ENSG00000033627	223	H	0.043	targets
Q93050	ENSG00000033627	224	K	0.04	targets
Q93050	ENSG00000033627	225	S	0.046	targets
Q93050	ENSG00000033627	226	V	0.041	targets
Q93050	ENSG00000033627	227	F	0.041	targets
Q93050	ENSG00000033627	228	I	0.039	targets
Q93050	ENSG00000033627	229	I	0.04	targets
Q93050	ENSG00000033627	230	F	0.041	targets
Q93050	ENSG00000033627	231	F	0.041	targets
Q93050	ENSG00000033627	232	Q	0.058	targets
Q93050	ENSG00000033627	233	G	0.044	targets
Q93050	ENSG00000033627	234	D	0.04	targets
Q93050	ENSG00000033627	235	Q	0.049	targets
Q93050	ENSG00000033627	236	L	0.054	targets
Q93050	ENSG00000033627	237	K	0.048	targets
Q93050	ENSG00000033627	238	N	0.04	targets
Q93050	ENSG00000033627	239	R	0.052	targets
Q93050	ENSG00000033627	240	V	0.041	targets
Q93050	ENSG00000033627	241	K	0.04	targets
Q93050	ENSG00000033627	242	K	0.047	targets
Q93050	ENSG00000033627	243	I	0.039	targets
Q93050	ENSG00000033627	244	C	0.047	targets
Q93050	ENSG00000033627	245	E	0.048	targets
Q93050	ENSG00000033627	246	G	0.043	targets
Q93050	ENSG00000033627	247	F	0.041	targets
Q93050	ENSG00000033627	248	R	0.063	targets
Q93050	ENSG00000033627	249	A	0.042	targets
Q93050	ENSG00000033627	250	S	0.061	targets
Q93050	ENSG00000033627	251	L	0.044	targets
Q93050	ENSG00000033627	252	Y	0.046	targets
Q93050	ENSG00000033627	253	P	0.045	targets
Q93050	ENSG00000033627	254	C	0.047	targets
Q93050	ENSG00000033627	255	P	0.046	targets
Q93050	ENSG00000033627	256	E	0.04	targets
Q93050	ENSG00000033627	257	T	0.052	targets
Q93050	ENSG00000033627	258	P	0.057	targets
Q93050	ENSG00000033627	259	Q	0.049	targets
Q93050	ENSG00000033627	260	E	0.04	targets
Q93050	ENSG00000033627	261	R	0.042	targets
Q93050	ENSG00000033627	262	K	0.04	targets
Q93050	ENSG00000033627	263	E	0.048	targets
Q93050	ENSG00000033627	264	M	0.035	targets
Q93050	ENSG00000033627	265	A	0.042	targets
Q93050	ENSG00000033627	266	S	0.046	targets
Q93050	ENSG00000033627	267	G	0.053	targets
Q93050	ENSG00000033627	268	V	0.041	targets
Q93050	ENSG00000033627	269	N	0.04	targets
Q93050	ENSG00000033627	270	T	0.042	targets
Q93050	ENSG00000033627	271	R	0.042	targets
Q93050	ENSG00000033627	272	I	0.04	targets
Q93050	ENSG00000033627	273	D	0.04	targets
Q93050	ENSG00000033627	274	D	0.041	targets
Q93050	ENSG00000033627	275	L	0.044	targets
Q93050	ENSG00000033627	276	Q	0.058	targets
Q93050	ENSG00000033627	277	M	0.035	targets
Q93050	ENSG00000033627	278	V	0.041	targets
Q93050	ENSG00000033627	279	L	0.055	targets
Q93050	ENSG00000033627	280	N	0.04	targets
Q93050	ENSG00000033627	281	Q	0.058	targets
Q93050	ENSG00000033627	282	T	0.041	targets
Q93050	ENSG00000033627	283	E	0.04	targets
Q93050	ENSG00000033627	284	D	0.04	targets
Q93050	ENSG00000033627	285	H	0.043	targets
Q93050	ENSG00000033627	286	R	0.047	targets
Q93050	ENSG00000033627	287	Q	0.049	targets
Q93050	ENSG00000033627	288	R	0.042	targets
Q93050	ENSG00000033627	289	V	0.041	targets
Q93050	ENSG00000033627	290	L	0.054	targets
Q93050	ENSG00000033627	291	Q	0.049	targets
Q93050	ENSG00000033627	292	A	0.048	targets
Q93050	ENSG00000033627	293	A	0.042	targets
Q93050	ENSG00000033627	294	A	0.042	targets
Q93050	ENSG00000033627	295	K	0.04	targets
Q93050	ENSG00000033627	296	N	0.04	targets
Q93050	ENSG00000033627	297	I	0.039	targets
Q93050	ENSG00000033627	298	R	0.048	targets
Q93050	ENSG00000033627	299	V	0.041	targets
Q93050	ENSG00000033627	300	W	0.056	targets
Q93050	ENSG00000033627	301	F	0.041	targets
Q93050	ENSG00000033627	302	I	0.039	targets
Q93050	ENSG00000033627	303	K	0.047	targets
Q93050	ENSG00000033627	304	V	0.041	targets
Q93050	ENSG00000033627	305	R	0.049	targets
Q93050	ENSG00000033627	306	K	0.04	targets
Q93050	ENSG00000033627	307	M	0.035	targets
Q93050	ENSG00000033627	308	K	0.04	targets
Q93050	ENSG00000033627	309	A	0.042	targets
Q93050	ENSG00000033627	310	I	0.039	targets
Q93050	ENSG00000033627	311	Y	0.046	targets
Q93050	ENSG00000033627	312	H	0.043	targets
Q93050	ENSG00000033627	313	T	0.042	targets
Q93050	ENSG00000033627	314	L	0.054	targets
Q93050	ENSG00000033627	315	N	0.04	targets
Q93050	ENSG00000033627	316	L	0.054	targets
Q93050	ENSG00000033627	317	C	0.047	targets
Q93050	ENSG00000033627	318	N	0.04	targets
Q93050	ENSG00000033627	319	I	0.04	targets
Q93050	ENSG00000033627	320	D	0.04	targets
Q93050	ENSG00000033627	321	V	0.041	targets
Q93050	ENSG00000033627	322	T	0.042	targets
Q93050	ENSG00000033627	323	Q	0.049	targets
Q93050	ENSG00000033627	324	K	0.047	targets
Q93050	ENSG00000033627	325	C	0.047	targets
Q93050	ENSG00000033627	326	L	0.053	targets
Q93050	ENSG00000033627	327	I	0.04	targets
Q93050	ENSG00000033627	328	A	0.052	targets
Q93050	ENSG00000033627	329	E	0.04	targets
Q93050	ENSG00000033627	330	V	0.041	targets
Q93050	ENSG00000033627	331	W	0.056	targets
Q93050	ENSG00000033627	332	C	0.047	targets
Q93050	ENSG00000033627	333	P	0.046	targets
Q93050	ENSG00000033627	334	V	0.041	targets
Q93050	ENSG00000033627	335	T	0.042	targets
Q93050	ENSG00000033627	336	D	0.04	targets
Q93050	ENSG00000033627	337	L	0.044	targets
Q93050	ENSG00000033627	338	D	0.04	targets
Q93050	ENSG00000033627	339	S	0.046	targets
Q93050	ENSG00000033627	340	I	0.039	targets
Q93050	ENSG00000033627	341	Q	0.049	targets
Q93050	ENSG00000033627	342	F	0.041	targets
Q93050	ENSG00000033627	343	A	0.052	targets
Q93050	ENSG00000033627	344	L	0.045	targets
Q93050	ENSG00000033627	345	R	0.052	targets
Q93050	ENSG00000033627	346	R	0.042	targets
Q93050	ENSG00000033627	347	G	0.044	targets
Q93050	ENSG00000033627	348	T	0.041	targets
Q93050	ENSG00000033627	349	E	0.048	targets
Q93050	ENSG00000033627	350	H	0.043	targets
Q93050	ENSG00000033627	351	S	0.042	targets
Q93050	ENSG00000033627	352	G	0.044	targets
Q93050	ENSG00000033627	353	S	0.046	targets
Q93050	ENSG00000033627	354	T	0.042	targets
Q93050	ENSG00000033627	355	V	0.051	targets
Q93050	ENSG00000033627	356	P	0.046	targets
Q93050	ENSG00000033627	357	S	0.046	targets
Q93050	ENSG00000033627	358	I	0.04	targets
Q93050	ENSG00000033627	359	L	0.052	targets
Q93050	ENSG00000033627	360	N	0.04	targets
Q93050	ENSG00000033627	361	R	0.042	targets
Q93050	ENSG00000033627	362	M	0.035	targets
Q93050	ENSG00000033627	363	Q	0.049	targets
Q93050	ENSG00000033627	364	T	0.051	targets
Q93050	ENSG00000033627	365	N	0.04	targets
Q93050	ENSG00000033627	366	Q	0.049	targets
Q93050	ENSG00000033627	367	T	0.042	targets
Q93050	ENSG00000033627	368	P	0.046	targets
Q93050	ENSG00000033627	369	P	0.057	targets
Q93050	ENSG00000033627	370	T	0.042	targets
Q93050	ENSG00000033627	371	Y	0.046	targets
Q93050	ENSG00000033627	372	N	0.04	targets
Q93050	ENSG00000033627	373	K	0.048	targets
Q93050	ENSG00000033627	374	T	0.042	targets
Q93050	ENSG00000033627	375	N	0.04	targets
Q93050	ENSG00000033627	376	K	0.04	targets
Q93050	ENSG00000033627	377	F	0.041	targets
Q93050	ENSG00000033627	378	T	0.042	targets
Q93050	ENSG00000033627	379	Y	0.046	targets
Q93050	ENSG00000033627	380	G	0.044	targets
Q93050	ENSG00000033627	381	F	0.041	targets
Q93050	ENSG00000033627	382	Q	0.049	targets
Q93050	ENSG00000033627	383	N	0.04	targets
Q93050	ENSG00000033627	384	I	0.04	targets
Q93050	ENSG00000033627	385	V	0.051	targets
Q93050	ENSG00000033627	386	D	0.041	targets
Q93050	ENSG00000033627	387	A	0.042	targets
Q93050	ENSG00000033627	388	Y	0.046	targets
Q93050	ENSG00000033627	389	G	0.056	targets
Q93050	ENSG00000033627	390	I	0.04	targets
Q93050	ENSG00000033627	391	G	0.056	targets
Q93050	ENSG00000033627	392	T	0.042	targets
Q93050	ENSG00000033627	393	Y	0.046	targets
Q93050	ENSG00000033627	394	R	0.067	targets
Q93050	ENSG00000033627	395	E	0.04	targets
Q93050	ENSG00000033627	396	I	0.043	targets
Q93050	ENSG00000033627	397	N	0.04	targets
Q93050	ENSG00000033627	398	P	0.057	targets
Q93050	ENSG00000033627	399	A	0.042	targets
Q93050	ENSG00000033627	400	P	0.056	targets
Q93050	ENSG00000033627	401	Y	0.046	targets
Q93050	ENSG00000033627	402	T	0.042	targets
Q93050	ENSG00000033627	403	I	0.04	targets
Q93050	ENSG00000033627	404	I	0.039	targets
Q93050	ENSG00000033627	405	T	0.042	targets
Q93050	ENSG00000033627	406	F	0.041	targets
Q93050	ENSG00000033627	407	P	0.046	targets
Q93050	ENSG00000033627	408	F	0.041	targets
Q93050	ENSG00000033627	409	L	0.063	targets
Q93050	ENSG00000033627	410	F	0.041	targets
Q93050	ENSG00000033627	411	A	0.042	targets
Q93050	ENSG00000033627	412	V	0.041	targets
Q93050	ENSG00000033627	413	M	0.035	targets
Q93050	ENSG00000033627	414	F	0.041	targets
Q93050	ENSG00000033627	415	G	0.053	targets
Q93050	ENSG00000033627	416	D	0.04	targets
Q93050	ENSG00000033627	417	F	0.041	targets
Q93050	ENSG00000033627	418	G	0.044	targets
Q93050	ENSG00000033627	419	H	0.043	targets
Q93050	ENSG00000033627	420	G	0.044	targets
Q93050	ENSG00000033627	421	I	0.04	targets
Q93050	ENSG00000033627	422	L	0.059	targets
Q93050	ENSG00000033627	423	M	0.035	targets
Q93050	ENSG00000033627	424	T	0.042	targets
Q93050	ENSG00000033627	425	L	0.044	targets
Q93050	ENSG00000033627	426	F	0.041	targets
Q93050	ENSG00000033627	427	A	0.042	targets
Q93050	ENSG00000033627	428	V	0.041	targets
Q93050	ENSG00000033627	429	W	0.056	targets
Q93050	ENSG00000033627	430	M	0.035	targets
Q93050	ENSG00000033627	431	V	0.049	targets
Q93050	ENSG00000033627	432	L	0.055	targets
Q93050	ENSG00000033627	433	R	0.042	targets
Q93050	ENSG00000033627	434	E	0.04	targets
Q93050	ENSG00000033627	435	S	0.042	targets
Q93050	ENSG00000033627	436	R	0.049	targets
Q93050	ENSG00000033627	437	I	0.039	targets
Q93050	ENSG00000033627	438	L	0.044	targets
Q93050	ENSG00000033627	439	S	0.046	targets
Q93050	ENSG00000033627	440	Q	0.049	targets
Q93050	ENSG00000033627	441	K	0.04	targets
Q93050	ENSG00000033627	442	N	0.04	targets
Q93050	ENSG00000033627	443	E	0.042	targets
Q93050	ENSG00000033627	444	N	0.04	targets
Q93050	ENSG00000033627	445	E	0.04	targets
Q93050	ENSG00000033627	446	M	0.035	targets
Q93050	ENSG00000033627	447	F	0.041	targets
Q93050	ENSG00000033627	448	S	0.042	targets
Q93050	ENSG00000033627	449	T	0.042	targets
Q93050	ENSG00000033627	450	V	0.041	targets
Q93050	ENSG00000033627	451	F	0.041	targets
Q93050	ENSG00000033627	452	S	0.042	targets
Q93050	ENSG00000033627	453	G	0.044	targets
Q93050	ENSG00000033627	454	R	0.067	targets
Q93050	ENSG00000033627	455	Y	0.046	targets
Q93050	ENSG00000033627	456	I	0.04	targets
Q93050	ENSG00000033627	457	I	0.04	targets
Q93050	ENSG00000033627	458	L	0.058	targets
Q93050	ENSG00000033627	459	L	0.051	targets
Q93050	ENSG00000033627	460	M	0.035	targets
Q93050	ENSG00000033627	461	G	0.044	targets
Q93050	ENSG00000033627	462	V	0.041	targets
Q93050	ENSG00000033627	463	F	0.041	targets
Q93050	ENSG00000033627	464	S	0.046	targets
Q93050	ENSG00000033627	465	M	0.035	targets
Q93050	ENSG00000033627	466	Y	0.046	targets
Q93050	ENSG00000033627	467	T	0.042	targets
Q93050	ENSG00000033627	468	G	0.044	targets
Q93050	ENSG00000033627	469	L	0.044	targets
Q93050	ENSG00000033627	470	I	0.039	targets
Q93050	ENSG00000033627	471	Y	0.046	targets
Q93050	ENSG00000033627	472	N	0.04	targets
Q93050	ENSG00000033627	473	D	0.04	targets
Q93050	ENSG00000033627	474	C	0.047	targets
Q93050	ENSG00000033627	475	F	0.041	targets
Q93050	ENSG00000033627	476	S	0.046	targets
Q93050	ENSG00000033627	477	K	0.04	targets
Q93050	ENSG00000033627	478	S	0.046	targets
Q93050	ENSG00000033627	479	L	0.044	targets
Q93050	ENSG00000033627	480	N	0.04	targets
Q93050	ENSG00000033627	481	I	0.039	targets
Q93050	ENSG00000033627	482	F	0.041	targets
Q93050	ENSG00000033627	483	G	0.043	targets
Q93050	ENSG00000033627	484	S	0.061	targets
Q93050	ENSG00000033627	485	S	0.046	targets
Q93050	ENSG00000033627	486	W	0.056	targets
Q93050	ENSG00000033627	487	S	0.042	targets
Q93050	ENSG00000033627	488	V	0.051	targets
Q93050	ENSG00000033627	489	R	0.049	targets
Q93050	ENSG00000033627	490	P	0.045	targets
Q93050	ENSG00000033627	491	M	0.035	targets
Q93050	ENSG00000033627	492	F	0.041	targets
Q93050	ENSG00000033627	493	T	0.042	targets
Q93050	ENSG00000033627	494	Y	2.7	targets
Q93050	ENSG00000033627	495	N	0.04	targets
Q93050	ENSG00000033627	496	W	0.056	targets
Q93050	ENSG00000033627	497	T	0.042	targets
Q93050	ENSG00000033627	498	E	0.048	targets
Q93050	ENSG00000033627	499	E	0.04	targets
Q93050	ENSG00000033627	500	T	0.046	targets
Q93050	ENSG00000033627	501	L	0.044	targets
Q93050	ENSG00000033627	502	R	0.05	targets
Q93050	ENSG00000033627	503	G	0.043	targets
Q93050	ENSG00000033627	504	N	0.04	targets
Q93050	ENSG00000033627	505	P	0.046	targets
Q93050	ENSG00000033627	506	V	0.041	targets
Q93050	ENSG00000033627	507	L	0.063	targets
Q93050	ENSG00000033627	508	Q	0.049	targets
Q93050	ENSG00000033627	509	L	0.055	targets
Q93050	ENSG00000033627	510	N	0.04	targets
Q93050	ENSG00000033627	511	P	0.054	targets
Q93050	ENSG00000033627	512	A	0.042	targets
Q93050	ENSG00000033627	513	L	0.044	targets
Q93050	ENSG00000033627	514	P	0.046	targets
Q93050	ENSG00000033627	515	G	0.056	targets
Q93050	ENSG00000033627	516	V	0.041	targets
Q93050	ENSG00000033627	517	F	0.041	targets
Q93050	ENSG00000033627	518	G	0.044	targets
Q93050	ENSG00000033627	519	G	0.056	targets
Q93050	ENSG00000033627	520	P	0.057	targets
Q93050	ENSG00000033627	521	Y	0.046	targets
Q93050	ENSG00000033627	522	P	0.046	targets
Q93050	ENSG00000033627	523	F	0.042	targets
Q93050	ENSG00000033627	524	G	0.044	targets
Q93050	ENSG00000033627	525	I	0.04	targets
Q93050	ENSG00000033627	526	D	0.04	targets
Q93050	ENSG00000033627	527	P	0.057	targets
Q93050	ENSG00000033627	528	I	0.04	targets
Q93050	ENSG00000033627	529	W	0.056	targets
Q93050	ENSG00000033627	530	N	0.04	targets
Q93050	ENSG00000033627	531	I	0.04	targets
Q93050	ENSG00000033627	532	A	0.042	targets
Q93050	ENSG00000033627	533	T	0.042	targets
Q93050	ENSG00000033627	534	N	0.04	targets
Q93050	ENSG00000033627	535	K	0.048	targets
Q93050	ENSG00000033627	536	L	0.054	targets
Q93050	ENSG00000033627	537	T	0.042	targets
Q93050	ENSG00000033627	538	F	0.041	targets
Q93050	ENSG00000033627	539	L	0.16	targets
Q93050	ENSG00000033627	540	N	0.04	targets
Q93050	ENSG00000033627	541	S	0.046	targets
Q93050	ENSG00000033627	542	F	0.041	targets
Q93050	ENSG00000033627	543	K	0.04	targets
Q93050	ENSG00000033627	544	M	0.035	targets
Q93050	ENSG00000033627	545	K	0.04	targets
Q93050	ENSG00000033627	546	M	0.035	targets
Q93050	ENSG00000033627	547	S	0.046	targets
Q93050	ENSG00000033627	548	V	0.041	targets
Q93050	ENSG00000033627	549	I	0.039	targets
Q93050	ENSG00000033627	550	L	0.044	targets
Q93050	ENSG00000033627	551	G	0.044	targets
Q93050	ENSG00000033627	552	I	0.039	targets
Q93050	ENSG00000033627	553	I	0.039	targets
Q93050	ENSG00000033627	554	H	0.043	targets
Q93050	ENSG00000033627	555	M	0.035	targets
Q93050	ENSG00000033627	556	L	0.055	targets
Q93050	ENSG00000033627	557	F	0.041	targets
Q93050	ENSG00000033627	558	G	0.056	targets
Q93050	ENSG00000033627	559	V	0.041	targets
Q93050	ENSG00000033627	560	S	0.042	targets
Q93050	ENSG00000033627	561	L	0.055	targets
Q93050	ENSG00000033627	562	S	0.042	targets
Q93050	ENSG00000033627	563	L	0.053	targets
Q93050	ENSG00000033627	564	F	0.041	targets
Q93050	ENSG00000033627	565	N	0.04	targets
Q93050	ENSG00000033627	566	H	0.043	targets
Q93050	ENSG00000033627	567	I	0.04	targets
Q93050	ENSG00000033627	568	Y	0.047	targets
Q93050	ENSG00000033627	569	F	0.042	targets
Q93050	ENSG00000033627	570	K	0.041	targets
Q93050	ENSG00000033627	571	K	0.041	targets
Q93050	ENSG00000033627	572	P	0.046	targets
Q93050	ENSG00000033627	573	L	0.054	targets
Q93050	ENSG00000033627	574	N	0.041	targets
Q93050	ENSG00000033627	575	I	0.043	targets
Q93050	ENSG00000033627	576	Y	0.046	targets
Q93050	ENSG00000033627	577	F	0.042	targets
Q93050	ENSG00000033627	578	G	0.056	targets
Q93050	ENSG00000033627	579	F	0.042	targets
Q93050	ENSG00000033627	580	I	0.04	targets
Q93050	ENSG00000033627	581	P	0.046	targets
Q93050	ENSG00000033627	582	E	0.049	targets
Q93050	ENSG00000033627	583	I	0.61	targets
Q93050	ENSG00000033627	584	I	0.04	targets
Q93050	ENSG00000033627	585	F	0.042	targets
Q93050	ENSG00000033627	586	M	0.035	targets
Q93050	ENSG00000033627	587	T	0.042	targets
Q93050	ENSG00000033627	588	S	0.047	targets
Q93050	ENSG00000033627	589	L	0.052	targets
Q93050	ENSG00000033627	590	F	0.042	targets
Q93050	ENSG00000033627	591	G	0.044	targets
Q93050	ENSG00000033627	592	Y	0.047	targets
Q93050	ENSG00000033627	593	L	0.051	targets
Q93050	ENSG00000033627	594	V	0.042	targets
Q93050	ENSG00000033627	595	I	0.04	targets
Q93050	ENSG00000033627	596	L	0.045	targets
Q93050	ENSG00000033627	597	I	0.04	targets
Q93050	ENSG00000033627	598	F	0.042	targets
Q93050	ENSG00000033627	599	Y	0.046	targets
Q93050	ENSG00000033627	600	K	0.041	targets
Q93050	ENSG00000033627	601	W	0.056	targets
Q93050	ENSG00000033627	602	T	0.044	targets
Q93050	ENSG00000033627	603	A	0.042	targets
Q93050	ENSG00000033627	604	Y	0.047	targets
Q93050	ENSG00000033627	605	D	0.041	targets
Q93050	ENSG00000033627	606	A	0.043	targets
Q93050	ENSG00000033627	607	H	0.044	targets
Q93050	ENSG00000033627	608	T	0.052	targets
Q93050	ENSG00000033627	609	S	0.047	targets
Q93050	ENSG00000033627	610	E	0.041	targets
Q93050	ENSG00000033627	611	N	0.041	targets
Q93050	ENSG00000033627	612	A	0.053	targets
Q93050	ENSG00000033627	613	P	0.057	targets
Q93050	ENSG00000033627	614	S	0.042	targets
Q93050	ENSG00000033627	615	L	0.045	targets
Q93050	ENSG00000033627	616	L	0.054	targets
Q93050	ENSG00000033627	617	I	0.04	targets
Q93050	ENSG00000033627	618	H	0.044	targets
Q93050	ENSG00000033627	619	F	0.042	targets
Q93050	ENSG00000033627	620	I	0.04	targets
Q93050	ENSG00000033627	621	N	0.041	targets
Q93050	ENSG00000033627	622	M	0.035	targets
Q93050	ENSG00000033627	623	F	0.042	targets
Q93050	ENSG00000033627	624	L	0.044	targets
Q93050	ENSG00000033627	625	F	0.042	targets
Q93050	ENSG00000033627	626	S	0.046	targets
Q93050	ENSG00000033627	627	Y	0.046	targets
Q93050	ENSG00000033627	628	P	0.057	targets
Q93050	ENSG00000033627	629	E	0.041	targets
Q93050	ENSG00000033627	630	S	0.047	targets
Q93050	ENSG00000033627	631	G	2.6	targets
Q93050	ENSG00000033627	632	Y	2.8	targets
Q93050	ENSG00000033627	633	S	0.061	targets
Q93050	ENSG00000033627	634	M	0.035	targets
Q93050	ENSG00000033627	635	L	0.056	targets
Q93050	ENSG00000033627	636	Y	0.047	targets
Q93050	ENSG00000033627	637	S	0.047	targets
Q93050	ENSG00000033627	638	G	0.056	targets
Q93050	ENSG00000033627	639	Q	0.05	targets
Q93050	ENSG00000033627	640	K	0.048	targets
Q93050	ENSG00000033627	641	G	0.056	targets
Q93050	ENSG00000033627	642	I	0.04	targets
Q93050	ENSG00000033627	643	Q	0.05	targets
Q93050	ENSG00000033627	644	C	0.048	targets
Q93050	ENSG00000033627	645	F	0.042	targets
Q93050	ENSG00000033627	646	L	0.054	targets
Q93050	ENSG00000033627	647	V	0.051	targets
Q93050	ENSG00000033627	648	V	0.041	targets
Q93050	ENSG00000033627	649	V	0.042	targets
Q93050	ENSG00000033627	650	A	0.044	targets
Q93050	ENSG00000033627	651	L	0.066	targets
Q93050	ENSG00000033627	652	L	0.054	targets
Q93050	ENSG00000033627	653	C	0.048	targets
Q93050	ENSG00000033627	654	V	0.051	targets
Q93050	ENSG00000033627	655	P	0.046	targets
Q93050	ENSG00000033627	656	W	0.056	targets
Q93050	ENSG00000033627	657	M	0.035	targets
Q93050	ENSG00000033627	658	L	0.054	targets
Q93050	ENSG00000033627	659	L	0.054	targets
Q93050	ENSG00000033627	660	F	0.042	targets
Q93050	ENSG00000033627	661	K	0.048	targets
Q93050	ENSG00000033627	662	P	0.057	targets
Q93050	ENSG00000033627	663	L	0.054	targets
Q93050	ENSG00000033627	664	V	0.041	targets
Q93050	ENSG00000033627	665	L	0.045	targets
Q93050	ENSG00000033627	666	R	0.048	targets
Q93050	ENSG00000033627	667	R	2.8	targets
Q93050	ENSG00000033627	668	Q	0.051	targets
Q93050	ENSG00000033627	669	Y	0.047	targets
Q93050	ENSG00000033627	670	L	0.052	targets
Q93050	ENSG00000033627	671	R	0.047	targets
Q93050	ENSG00000033627	672	R	0.046	targets
Q93050	ENSG00000033627	673	K	0.041	targets
Q93050	ENSG00000033627	674	H	0.044	targets
Q93050	ENSG00000033627	675	L	0.052	targets
Q93050	ENSG00000033627	676	G	0.056	targets
Q93050	ENSG00000033627	677	T	0.042	targets
Q93050	ENSG00000033627	678	L	0.044	targets
Q93050	ENSG00000033627	679	N	0.04	targets
Q93050	ENSG00000033627	680	F	0.041	targets
Q93050	ENSG00000033627	681	G	0.044	targets
Q93050	ENSG00000033627	682	G	0.043	targets
Q93050	ENSG00000033627	683	I	0.039	targets
Q93050	ENSG00000033627	684	R	0.042	targets
Q93050	ENSG00000033627	685	V	0.041	targets
Q93050	ENSG00000033627	686	G	0.044	targets
Q93050	ENSG00000033627	687	N	0.04	targets
Q93050	ENSG00000033627	688	G	0.056	targets
Q93050	ENSG00000033627	689	P	0.046	targets
Q93050	ENSG00000033627	690	T	0.052	targets
Q93050	ENSG00000033627	691	E	0.04	targets
Q93050	ENSG00000033627	692	E	0.04	targets
Q93050	ENSG00000033627	693	D	0.04	targets
Q93050	ENSG00000033627	694	A	0.042	targets
Q93050	ENSG00000033627	695	E	0.04	targets
Q93050	ENSG00000033627	696	I	0.04	targets
Q93050	ENSG00000033627	697	I	0.04	targets
Q93050	ENSG00000033627	698	Q	0.049	targets
Q93050	ENSG00000033627	699	H	0.043	targets
Q93050	ENSG00000033627	700	D	0.04	targets
Q93050	ENSG00000033627	701	Q	0.049	targets
Q93050	ENSG00000033627	702	L	0.044	targets
Q93050	ENSG00000033627	703	S	0.046	targets
Q93050	ENSG00000033627	704	T	0.042	targets
Q93050	ENSG00000033627	705	H	0.043	targets
Q93050	ENSG00000033627	706	S	0.061	targets
Q93050	ENSG00000033627	707	E	0.04	targets
Q93050	ENSG00000033627	708	D	0.04	targets
Q93050	ENSG00000033627	709	A	0.05	targets
Q93050	ENSG00000033627	710	D	0.6	targets
Q93050	ENSG00000033627	711	E	0.04	targets
Q93050	ENSG00000033627	712	F	0.041	targets
Q93050	ENSG00000033627	713	D	0.04	targets
Q93050	ENSG00000033627	714	F	0.041	targets
Q93050	ENSG00000033627	715	G	0.043	targets
Q93050	ENSG00000033627	716	D	0.04	targets
Q93050	ENSG00000033627	717	T	0.042	targets
Q93050	ENSG00000033627	718	M	0.035	targets
Q93050	ENSG00000033627	719	V	0.041	targets
Q93050	ENSG00000033627	720	H	0.043	targets
Q93050	ENSG00000033627	721	Q	0.049	targets
Q93050	ENSG00000033627	722	A	0.042	targets
Q93050	ENSG00000033627	723	I	0.039	targets
Q93050	ENSG00000033627	724	H	0.043	targets
Q93050	ENSG00000033627	725	T	0.042	targets
Q93050	ENSG00000033627	726	I	0.039	targets
Q93050	ENSG00000033627	727	E	0.04	targets
Q93050	ENSG00000033627	728	Y	0.046	targets
Q93050	ENSG00000033627	729	C	0.047	targets
Q93050	ENSG00000033627	730	L	0.054	targets
Q93050	ENSG00000033627	731	G	0.044	targets
Q93050	ENSG00000033627	732	C	0.047	targets
Q93050	ENSG00000033627	733	I	0.039	targets
Q93050	ENSG00000033627	734	S	0.046	targets
Q93050	ENSG00000033627	735	N	0.04	targets
Q93050	ENSG00000033627	736	T	0.042	targets
Q93050	ENSG00000033627	737	A	0.042	targets
Q93050	ENSG00000033627	738	S	0.046	targets
Q93050	ENSG00000033627	739	Y	0.046	targets
Q93050	ENSG00000033627	740	L	0.065	targets
Q93050	ENSG00000033627	741	R	0.049	targets
Q93050	ENSG00000033627	742	L	0.044	targets
Q93050	ENSG00000033627	743	W	0.056	targets
Q93050	ENSG00000033627	744	A	0.042	targets
Q93050	ENSG00000033627	745	L	0.044	targets
Q93050	ENSG00000033627	746	S	0.042	targets
Q93050	ENSG00000033627	747	L	0.044	targets
Q93050	ENSG00000033627	748	A	0.042	targets
Q93050	ENSG00000033627	749	H	0.043	targets
Q93050	ENSG00000033627	750	A	0.043	targets
Q93050	ENSG00000033627	751	Q	0.049	targets
Q93050	ENSG00000033627	752	L	0.054	targets
Q93050	ENSG00000033627	753	S	0.046	targets
Q93050	ENSG00000033627	754	E	0.04	targets
Q93050	ENSG00000033627	755	V	0.041	targets
Q93050	ENSG00000033627	756	L	0.044	targets
Q93050	ENSG00000033627	757	W	0.056	targets
Q93050	ENSG00000033627	758	T	0.042	targets
Q93050	ENSG00000033627	759	M	0.035	targets
Q93050	ENSG00000033627	760	V	0.041	targets
Q93050	ENSG00000033627	761	I	0.039	targets
Q93050	ENSG00000033627	762	H	0.043	targets
Q93050	ENSG00000033627	763	I	0.039	targets
Q93050	ENSG00000033627	764	G	0.044	targets
Q93050	ENSG00000033627	765	L	0.054	targets
Q93050	ENSG00000033627	766	S	0.042	targets
Q93050	ENSG00000033627	767	V	0.041	targets
Q93050	ENSG00000033627	768	K	0.04	targets
Q93050	ENSG00000033627	769	S	0.042	targets
Q93050	ENSG00000033627	770	L	0.051	targets
Q93050	ENSG00000033627	771	A	0.043	targets
Q93050	ENSG00000033627	772	G	0.056	targets
Q93050	ENSG00000033627	773	G	0.044	targets
Q93050	ENSG00000033627	774	L	0.053	targets
Q93050	ENSG00000033627	775	V	0.71	targets
Q93050	ENSG00000033627	776	L	0.052	targets
Q93050	ENSG00000033627	777	F	0.041	targets
Q93050	ENSG00000033627	778	F	0.041	targets
Q93050	ENSG00000033627	779	F	0.58	targets
Q93050	ENSG00000033627	780	F	0.041	targets
Q93050	ENSG00000033627	781	T	2.5	targets
Q93050	ENSG00000033627	782	A	0.042	targets
Q93050	ENSG00000033627	783	F	0.041	targets
Q93050	ENSG00000033627	784	A	0.042	targets
Q93050	ENSG00000033627	785	T	0.042	targets
Q93050	ENSG00000033627	786	L	0.054	targets
Q93050	ENSG00000033627	787	T	0.042	targets
Q93050	ENSG00000033627	788	V	0.041	targets
Q93050	ENSG00000033627	789	A	0.042	targets
Q93050	ENSG00000033627	790	I	0.039	targets
Q93050	ENSG00000033627	791	L	0.044	targets
Q93050	ENSG00000033627	792	L	0.054	targets
Q93050	ENSG00000033627	793	I	0.039	targets
Q93050	ENSG00000033627	794	M	0.035	targets
Q93050	ENSG00000033627	795	E	0.04	targets
Q93050	ENSG00000033627	796	G	0.045	targets
Q93050	ENSG00000033627	797	L	0.045	targets
Q93050	ENSG00000033627	798	S	0.054	targets
Q93050	ENSG00000033627	799	A	0.043	targets
Q93050	ENSG00000033627	800	F	0.043	targets
Q93050	ENSG00000033627	801	L	0.045	targets
Q93050	ENSG00000033627	802	H	0.045	targets
Q93050	ENSG00000033627	803	A	0.051	targets
Q93050	ENSG00000033627	804	L	0.055	targets
Q93050	ENSG00000033627	805	R	0.05	targets
Q93050	ENSG00000033627	806	L	0.061	targets
Q93050	ENSG00000033627	807	H	0.044	targets
Q93050	ENSG00000033627	808	W	0.057	targets
Q93050	ENSG00000033627	809	V	0.041	targets
Q93050	ENSG00000033627	810	E	0.04	targets
Q93050	ENSG00000033627	811	F	0.041	targets
Q93050	ENSG00000033627	812	Q	0.049	targets
Q93050	ENSG00000033627	813	N	0.04	targets
Q93050	ENSG00000033627	814	K	0.048	targets
Q93050	ENSG00000033627	815	F	0.041	targets
Q93050	ENSG00000033627	816	Y	0.046	targets
Q93050	ENSG00000033627	817	S	0.042	targets
Q93050	ENSG00000033627	818	G	0.043	targets
Q93050	ENSG00000033627	819	T	0.042	targets
Q93050	ENSG00000033627	820	G	0.044	targets
Q93050	ENSG00000033627	821	F	0.041	targets
Q93050	ENSG00000033627	822	K	0.04	targets
Q93050	ENSG00000033627	823	F	0.041	targets
Q93050	ENSG00000033627	824	L	0.062	targets
Q93050	ENSG00000033627	825	P	0.045	targets
Q93050	ENSG00000033627	826	F	0.041	targets
Q93050	ENSG00000033627	827	S	0.046	targets
Q93050	ENSG00000033627	828	F	0.041	targets
Q93050	ENSG00000033627	829	E	0.04	targets
Q93050	ENSG00000033627	830	H	0.8	targets
Q93050	ENSG00000033627	831	I	0.04	targets
Q93050	ENSG00000033627	832	R	0.049	targets
Q93050	ENSG00000033627	833	E	0.048	targets
Q93050	ENSG00000033627	834	G	0.043	targets
Q93050	ENSG00000033627	835	K	0.04	targets
Q93050	ENSG00000033627	836	F	0.041	targets
Q93050	ENSG00000033627	837	E	0.047	targets
Q93050	ENSG00000033627	838	E	0.04	targets
Q9UI12	ENSG00000047249	1	M	0.035	targets
Q9UI12	ENSG00000047249	2	T	0.046	targets
Q9UI12	ENSG00000047249	3	K	0.039	targets
Q9UI12	ENSG00000047249	4	M	0.035	targets
Q9UI12	ENSG00000047249	5	D	0.035	targets
Q9UI12	ENSG00000047249	6	I	0.043	targets
Q9UI12	ENSG00000047249	7	R	0.048	targets
Q9UI12	ENSG00000047249	8	G	0.039	targets
Q9UI12	ENSG00000047249	9	A	0.04	targets
Q9UI12	ENSG00000047249	10	V	0.041	targets
Q9UI12	ENSG00000047249	11	D	0.035	targets
Q9UI12	ENSG00000047249	12	A	0.041	targets
Q9UI12	ENSG00000047249	13	A	0.04	targets
Q9UI12	ENSG00000047249	14	V	0.045	targets
Q9UI12	ENSG00000047249	15	P	0.046	targets
Q9UI12	ENSG00000047249	16	T	0.046	targets
Q9UI12	ENSG00000047249	17	N	0.037	targets
Q9UI12	ENSG00000047249	18	I	0.038	targets
Q9UI12	ENSG00000047249	19	I	0.038	targets
Q9UI12	ENSG00000047249	20	A	0.04	targets
Q9UI12	ENSG00000047249	21	A	0.046	targets
Q9UI12	ENSG00000047249	22	K	0.038	targets
Q9UI12	ENSG00000047249	23	A	0.04	targets
Q9UI12	ENSG00000047249	24	A	0.044	targets
Q9UI12	ENSG00000047249	25	E	0.039	targets
Q9UI12	ENSG00000047249	26	V	0.039	targets
Q9UI12	ENSG00000047249	27	R	0.042	targets
Q9UI12	ENSG00000047249	28	A	0.044	targets
Q9UI12	ENSG00000047249	29	N	0.04	targets
Q9UI12	ENSG00000047249	30	K	0.039	targets
Q9UI12	ENSG00000047249	31	V	0.041	targets
Q9UI12	ENSG00000047249	32	N	0.04	targets
Q9UI12	ENSG00000047249	33	W	0.048	targets
Q9UI12	ENSG00000047249	34	Q	0.043	targets
Q9UI12	ENSG00000047249	35	S	0.046	targets
Q9UI12	ENSG00000047249	36	Y	0.04	targets
Q9UI12	ENSG00000047249	37	L	0.042	targets
Q9UI12	ENSG00000047249	38	Q	0.042	targets
Q9UI12	ENSG00000047249	39	G	0.044	targets
Q9UI12	ENSG00000047249	40	Q	0.042	targets
Q9UI12	ENSG00000047249	41	M	0.035	targets
Q9UI12	ENSG00000047249	42	I	0.038	targets
Q9UI12	ENSG00000047249	43	S	0.044	targets
Q9UI12	ENSG00000047249	44	A	0.04	targets
Q9UI12	ENSG00000047249	45	E	0.039	targets
Q9UI12	ENSG00000047249	46	D	0.035	targets
Q9UI12	ENSG00000047249	47	C	0.043	targets
Q9UI12	ENSG00000047249	48	E	0.038	targets
Q9UI12	ENSG00000047249	49	F	0.04	targets
Q9UI12	ENSG00000047249	50	I	0.038	targets
Q9UI12	ENSG00000047249	51	Q	0.043	targets
Q9UI12	ENSG00000047249	52	R	0.04	targets
Q9UI12	ENSG00000047249	53	F	0.04	targets
Q9UI12	ENSG00000047249	54	E	0.039	targets
Q9UI12	ENSG00000047249	55	M	0.035	targets
Q9UI12	ENSG00000047249	56	K	0.039	targets
Q9UI12	ENSG00000047249	57	R	0.047	targets
Q9UI12	ENSG00000047249	58	S	0.041	targets
Q9UI12	ENSG00000047249	59	P	0.043	targets
Q9UI12	ENSG00000047249	60	E	0.039	targets
Q9UI12	ENSG00000047249	61	E	0.037	targets
Q9UI12	ENSG00000047249	62	K	0.038	targets
Q9UI12	ENSG00000047249	63	Q	0.043	targets
Q9UI12	ENSG00000047249	64	E	0.037	targets
Q9UI12	ENSG00000047249	65	M	0.035	targets
Q9UI12	ENSG00000047249	66	L	0.042	targets
Q9UI12	ENSG00000047249	67	Q	0.043	targets
Q9UI12	ENSG00000047249	68	T	0.041	targets
Q9UI12	ENSG00000047249	69	E	0.039	targets
Q9UI12	ENSG00000047249	70	G	0.045	targets
Q9UI12	ENSG00000047249	71	S	0.043	targets
Q9UI12	ENSG00000047249	72	Q	0.042	targets
Q9UI12	ENSG00000047249	73	C	0.043	targets
Q9UI12	ENSG00000047249	74	A	0.04	targets
Q9UI12	ENSG00000047249	75	K	0.039	targets
Q9UI12	ENSG00000047249	76	T	0.044	targets
Q9UI12	ENSG00000047249	77	F	0.04	targets
Q9UI12	ENSG00000047249	78	I	0.039	targets
Q9UI12	ENSG00000047249	79	N	0.035	targets
Q9UI12	ENSG00000047249	80	L	0.046	targets
Q9UI12	ENSG00000047249	81	M	0.035	targets
Q9UI12	ENSG00000047249	82	T	0.041	targets
Q9UI12	ENSG00000047249	83	H	0.037	targets
Q9UI12	ENSG00000047249	84	I	0.043	targets
Q9UI12	ENSG00000047249	85	C	0.4	targets
Q9UI12	ENSG00000047249	86	K	0.039	targets
Q9UI12	ENSG00000047249	87	E	0.039	targets
Q9UI12	ENSG00000047249	88	Q	0.042	targets
Q9UI12	ENSG00000047249	89	T	0.042	targets
Q9UI12	ENSG00000047249	90	V	0.039	targets
Q9UI12	ENSG00000047249	91	Q	0.042	targets
Q9UI12	ENSG00000047249	92	Y	0.04	targets
Q9UI12	ENSG00000047249	93	I	0.039	targets
Q9UI12	ENSG00000047249	94	L	0.048	targets
Q9UI12	ENSG00000047249	95	T	0.041	targets
Q9UI12	ENSG00000047249	96	M	0.035	targets
Q9UI12	ENSG00000047249	97	V	0.041	targets
Q9UI12	ENSG00000047249	98	D	0.035	targets
Q9UI12	ENSG00000047249	99	D	0.035	targets
Q9UI12	ENSG00000047249	100	M	0.035	targets
Q9UI12	ENSG00000047249	101	L	0.046	targets
Q9UI12	ENSG00000047249	102	Q	0.042	targets
Q9UI12	ENSG00000047249	103	E	0.039	targets
Q9UI12	ENSG00000047249	104	N	0.035	targets
Q9UI12	ENSG00000047249	105	H	0.038	targets
Q9UI12	ENSG00000047249	106	Q	0.042	targets
Q9UI12	ENSG00000047249	107	R	0.042	targets
Q9UI12	ENSG00000047249	108	V	0.039	targets
Q9UI12	ENSG00000047249	109	S	0.043	targets
Q9UI12	ENSG00000047249	110	I	0.038	targets
Q9UI12	ENSG00000047249	111	F	0.045	targets
Q9UI12	ENSG00000047249	112	F	0.04	targets
Q9UI12	ENSG00000047249	113	D	0.04	targets
Q9UI12	ENSG00000047249	114	Y	0.041	targets
Q9UI12	ENSG00000047249	115	A	0.043	targets
Q9UI12	ENSG00000047249	116	R	0.34	targets
Q9UI12	ENSG00000047249	117	C	0.35	targets
Q9UI12	ENSG00000047249	118	S	0.043	targets
Q9UI12	ENSG00000047249	119	K	0.038	targets
Q9UI12	ENSG00000047249	120	N	0.039	targets
Q9UI12	ENSG00000047249	121	T	0.041	targets
Q9UI12	ENSG00000047249	122	A	0.042	targets
Q9UI12	ENSG00000047249	123	W	0.048	targets
Q9UI12	ENSG00000047249	124	P	0.047	targets
Q9UI12	ENSG00000047249	125	Y	0.044	targets
Q9UI12	ENSG00000047249	126	F	0.04	targets
Q9UI12	ENSG00000047249	127	L	0.046	targets
Q9UI12	ENSG00000047249	128	P	0.045	targets
Q9UI12	ENSG00000047249	129	M	0.035	targets
Q9UI12	ENSG00000047249	130	L	0.047	targets
Q9UI12	ENSG00000047249	131	N	0.035	targets
Q9UI12	ENSG00000047249	132	R	0.047	targets
Q9UI12	ENSG00000047249	133	Q	0.042	targets
Q9UI12	ENSG00000047249	134	D	0.035	targets
Q9UI12	ENSG00000047249	135	P	0.047	targets
Q9UI12	ENSG00000047249	136	F	0.041	targets
Q9UI12	ENSG00000047249	137	T	0.041	targets
Q9UI12	ENSG00000047249	138	V	0.039	targets
Q9UI12	ENSG00000047249	139	H	0.31	targets
Q9UI12	ENSG00000047249	140	M	0.035	targets
Q9UI12	ENSG00000047249	141	A	0.044	targets
Q9UI12	ENSG00000047249	142	A	0.044	targets
Q9UI12	ENSG00000047249	143	R	0.043	targets
Q9UI12	ENSG00000047249	144	I	0.038	targets
Q9UI12	ENSG00000047249	145	I	0.038	targets
Q9UI12	ENSG00000047249	146	A	0.045	targets
Q9UI12	ENSG00000047249	147	K	0.038	targets
Q9UI12	ENSG00000047249	148	L	0.048	targets
Q9UI12	ENSG00000047249	149	A	0.043	targets
Q9UI12	ENSG00000047249	150	A	0.04	targets
Q9UI12	ENSG00000047249	151	W	0.048	targets
Q9UI12	ENSG00000047249	152	G	0.043	targets
Q9UI12	ENSG00000047249	153	K	0.039	targets
Q9UI12	ENSG00000047249	154	E	0.039	targets
Q9UI12	ENSG00000047249	155	L	0.047	targets
Q9UI12	ENSG00000047249	156	M	0.035	targets
Q9UI12	ENSG00000047249	157	E	0.039	targets
Q9UI12	ENSG00000047249	158	G	0.045	targets
Q9UI12	ENSG00000047249	159	S	0.038	targets
Q9UI12	ENSG00000047249	160	D	0.04	targets
Q9UI12	ENSG00000047249	161	L	0.048	targets
Q9UI12	ENSG00000047249	162	N	0.035	targets
Q9UI12	ENSG00000047249	163	Y	0.046	targets
Q9UI12	ENSG00000047249	164	Y	0.041	targets
Q9UI12	ENSG00000047249	165	F	0.045	targets
Q9UI12	ENSG00000047249	166	N	0.036	targets
Q9UI12	ENSG00000047249	167	W	0.048	targets
Q9UI12	ENSG00000047249	168	I	0.039	targets
Q9UI12	ENSG00000047249	169	K	0.039	targets
Q9UI12	ENSG00000047249	170	T	0.041	targets
Q9UI12	ENSG00000047249	171	Q	0.042	targets
Q9UI12	ENSG00000047249	172	L	0.046	targets
Q9UI12	ENSG00000047249	173	S	0.038	targets
Q9UI12	ENSG00000047249	174	S	0.049	targets
Q9UI12	ENSG00000047249	175	Q	0.042	targets
Q9UI12	ENSG00000047249	176	K	0.039	targets
Q9UI12	ENSG00000047249	177	L	0.047	targets
Q9UI12	ENSG00000047249	178	R	0.042	targets
Q9UI12	ENSG00000047249	179	G	0.039	targets
Q9UI12	ENSG00000047249	180	S	0.043	targets
Q9UI12	ENSG00000047249	181	G	0.039	targets
Q9UI12	ENSG00000047249	182	V	0.039	targets
Q9UI12	ENSG00000047249	183	A	0.04	targets
Q9UI12	ENSG00000047249	184	V	0.039	targets
Q9UI12	ENSG00000047249	185	E	0.039	targets
Q9UI12	ENSG00000047249	186	T	0.044	targets
Q9UI12	ENSG00000047249	187	G	0.043	targets
Q9UI12	ENSG00000047249	188	T	0.45	targets
Q9UI12	ENSG00000047249	189	V	0.045	targets
Q9UI12	ENSG00000047249	190	S	0.044	targets
Q9UI12	ENSG00000047249	191	S	0.049	targets
Q9UI12	ENSG00000047249	192	S	0.31	targets
Q9UI12	ENSG00000047249	193	D	0.035	targets
Q9UI12	ENSG00000047249	194	S	0.038	targets
Q9UI12	ENSG00000047249	195	S	0.047	targets
Q9UI12	ENSG00000047249	196	Q	0.042	targets
Q9UI12	ENSG00000047249	197	Y	0.043	targets
Q9UI12	ENSG00000047249	198	V	0.041	targets
Q9UI12	ENSG00000047249	199	Q	0.043	targets
Q9UI12	ENSG00000047249	200	C	0.046	targets
Q9UI12	ENSG00000047249	201	V	0.041	targets
Q9UI12	ENSG00000047249	202	A	0.042	targets
Q9UI12	ENSG00000047249	203	G	0.041	targets
Q9UI12	ENSG00000047249	204	C	0.043	targets
Q9UI12	ENSG00000047249	205	L	0.047	targets
Q9UI12	ENSG00000047249	206	Q	0.042	targets
Q9UI12	ENSG00000047249	207	L	0.046	targets
Q9UI12	ENSG00000047249	208	M	0.035	targets
Q9UI12	ENSG00000047249	209	L	0.046	targets
Q9UI12	ENSG00000047249	210	R	0.045	targets
Q9UI12	ENSG00000047249	211	V	0.045	targets
Q9UI12	ENSG00000047249	212	N	0.036	targets
Q9UI12	ENSG00000047249	213	E	0.037	targets
Q9UI12	ENSG00000047249	214	Y	0.046	targets
Q9UI12	ENSG00000047249	215	R	0.047	targets
Q9UI12	ENSG00000047249	216	F	0.04	targets
Q9UI12	ENSG00000047249	217	A	0.041	targets
Q9UI12	ENSG00000047249	218	W	0.048	targets
Q9UI12	ENSG00000047249	219	V	0.041	targets
Q9UI12	ENSG00000047249	220	E	0.039	targets
Q9UI12	ENSG00000047249	221	A	0.044	targets
Q9UI12	ENSG00000047249	222	D	0.035	targets
Q9UI12	ENSG00000047249	223	G	0.041	targets
Q9UI12	ENSG00000047249	224	V	0.043	targets
Q9UI12	ENSG00000047249	225	N	0.036	targets
Q9UI12	ENSG00000047249	226	C	0.047	targets
Q9UI12	ENSG00000047249	227	I	0.039	targets
Q9UI12	ENSG00000047249	228	M	0.035	targets
Q9UI12	ENSG00000047249	229	G	0.044	targets
Q9UI12	ENSG00000047249	230	V	0.041	targets
Q9UI12	ENSG00000047249	231	L	0.047	targets
Q9UI12	ENSG00000047249	232	S	0.038	targets
Q9UI12	ENSG00000047249	233	N	0.04	targets
Q9UI12	ENSG00000047249	234	K	0.038	targets
Q9UI12	ENSG00000047249	235	C	0.043	targets
Q9UI12	ENSG00000047249	236	G	0.045	targets
Q9UI12	ENSG00000047249	237	F	0.04	targets
Q9UI12	ENSG00000047249	238	Q	0.043	targets
Q9UI12	ENSG00000047249	239	L	0.047	targets
Q9UI12	ENSG00000047249	240	Q	0.043	targets
Q9UI12	ENSG00000047249	241	Y	0.04	targets
Q9UI12	ENSG00000047249	242	Q	0.043	targets
Q9UI12	ENSG00000047249	243	M	0.035	targets
Q9UI12	ENSG00000047249	244	I	0.038	targets
Q9UI12	ENSG00000047249	245	F	0.04	targets
Q9UI12	ENSG00000047249	246	S	0.048	targets
Q9UI12	ENSG00000047249	247	I	0.039	targets
Q9UI12	ENSG00000047249	248	W	0.048	targets
Q9UI12	ENSG00000047249	249	L	0.047	targets
Q9UI12	ENSG00000047249	250	L	0.046	targets
Q9UI12	ENSG00000047249	251	A	0.044	targets
Q9UI12	ENSG00000047249	252	F	0.045	targets
Q9UI12	ENSG00000047249	253	S	0.038	targets
Q9UI12	ENSG00000047249	254	P	0.043	targets
Q9UI12	ENSG00000047249	255	Q	0.043	targets
Q9UI12	ENSG00000047249	256	M	0.035	targets
Q9UI12	ENSG00000047249	257	C	0.043	targets
Q9UI12	ENSG00000047249	258	E	0.039	targets
Q9UI12	ENSG00000047249	259	H	0.041	targets
Q9UI12	ENSG00000047249	260	L	0.046	targets
Q9UI12	ENSG00000047249	261	R	0.045	targets
Q9UI12	ENSG00000047249	262	R	0.047	targets
Q9UI12	ENSG00000047249	263	Y	0.04	targets
Q9UI12	ENSG00000047249	264	N	0.035	targets
Q9UI12	ENSG00000047249	265	I	0.043	targets
Q9UI12	ENSG00000047249	266	I	0.038	targets
Q9UI12	ENSG00000047249	267	P	0.046	targets
Q9UI12	ENSG00000047249	268	V	0.039	targets
Q9UI12	ENSG00000047249	269	L	0.046	targets
Q9UI12	ENSG00000047249	270	S	0.044	targets
Q9UI12	ENSG00000047249	271	D	0.035	targets
Q9UI12	ENSG00000047249	272	I	0.043	targets
Q9UI12	ENSG00000047249	273	L	0.042	targets
Q9UI12	ENSG00000047249	274	Q	0.043	targets
Q9UI12	ENSG00000047249	275	E	0.038	targets
Q9UI12	ENSG00000047249	276	S	0.045	targets
Q9UI12	ENSG00000047249	277	V	0.045	targets
Q9UI12	ENSG00000047249	278	K	0.039	targets
Q9UI12	ENSG00000047249	279	E	0.037	targets
Q9UI12	ENSG00000047249	280	K	0.039	targets
Q9UI12	ENSG00000047249	281	V	0.043	targets
Q9UI12	ENSG00000047249	282	T	0.044	targets
Q9UI12	ENSG00000047249	283	R	0.043	targets
Q9UI12	ENSG00000047249	284	I	0.043	targets
Q9UI12	ENSG00000047249	285	I	0.038	targets
Q9UI12	ENSG00000047249	286	L	0.042	targets
Q9UI12	ENSG00000047249	287	A	0.044	targets
Q9UI12	ENSG00000047249	288	A	0.043	targets
Q9UI12	ENSG00000047249	289	F	0.04	targets
Q9UI12	ENSG00000047249	290	R	0.34	targets
Q9UI12	ENSG00000047249	291	N	0.04	targets
Q9UI12	ENSG00000047249	292	F	0.04	targets
Q9UI12	ENSG00000047249	293	L	0.048	targets
Q9UI12	ENSG00000047249	294	E	0.039	targets
Q9UI12	ENSG00000047249	295	K	0.039	targets
Q9UI12	ENSG00000047249	296	S	0.049	targets
Q9UI12	ENSG00000047249	297	T	0.041	targets
Q9UI12	ENSG00000047249	298	E	0.039	targets
Q9UI12	ENSG00000047249	299	R	0.043	targets
Q9UI12	ENSG00000047249	300	E	0.039	targets
Q9UI12	ENSG00000047249	301	T	0.041	targets
Q9UI12	ENSG00000047249	302	R	0.047	targets
Q9UI12	ENSG00000047249	303	Q	0.043	targets
Q9UI12	ENSG00000047249	304	E	0.039	targets
Q9UI12	ENSG00000047249	305	Y	0.04	targets
Q9UI12	ENSG00000047249	306	A	0.043	targets
Q9UI12	ENSG00000047249	307	L	0.047	targets
Q9UI12	ENSG00000047249	308	A	0.041	targets
Q9UI12	ENSG00000047249	309	M	0.035	targets
Q9UI12	ENSG00000047249	310	I	0.038	targets
Q9UI12	ENSG00000047249	311	Q	0.042	targets
Q9UI12	ENSG00000047249	312	C	0.047	targets
Q9UI12	ENSG00000047249	313	K	0.039	targets
Q9UI12	ENSG00000047249	314	V	0.039	targets
Q9UI12	ENSG00000047249	315	L	0.046	targets
Q9UI12	ENSG00000047249	316	K	0.039	targets
Q9UI12	ENSG00000047249	317	Q	0.042	targets
Q9UI12	ENSG00000047249	318	L	0.047	targets
Q9UI12	ENSG00000047249	319	E	0.037	targets
Q9UI12	ENSG00000047249	320	N	0.04	targets
Q9UI12	ENSG00000047249	321	L	0.047	targets
Q9UI12	ENSG00000047249	322	E	0.039	targets
Q9UI12	ENSG00000047249	323	Q	0.042	targets
Q9UI12	ENSG00000047249	324	Q	0.042	targets
Q9UI12	ENSG00000047249	325	K	0.038	targets
Q9UI12	ENSG00000047249	326	Y	0.046	targets
Q9UI12	ENSG00000047249	327	D	0.035	targets
Q9UI12	ENSG00000047249	328	D	0.035	targets
Q9UI12	ENSG00000047249	329	E	0.039	targets
Q9UI12	ENSG00000047249	330	D	0.035	targets
Q9UI12	ENSG00000047249	331	I	0.043	targets
Q9UI12	ENSG00000047249	332	S	0.042	targets
Q9UI12	ENSG00000047249	333	E	0.039	targets
Q9UI12	ENSG00000047249	334	D	0.035	targets
Q9UI12	ENSG00000047249	335	I	0.043	targets
Q9UI12	ENSG00000047249	336	K	0.039	targets
Q9UI12	ENSG00000047249	337	F	0.04	targets
Q9UI12	ENSG00000047249	338	L	0.042	targets
Q9UI12	ENSG00000047249	339	L	0.047	targets
Q9UI12	ENSG00000047249	340	E	0.039	targets
Q9UI12	ENSG00000047249	341	K	0.039	targets
Q9UI12	ENSG00000047249	342	L	0.042	targets
Q9UI12	ENSG00000047249	343	G	0.043	targets
Q9UI12	ENSG00000047249	344	E	0.037	targets
Q9UI12	ENSG00000047249	345	S	0.038	targets
Q9UI12	ENSG00000047249	346	V	0.045	targets
Q9UI12	ENSG00000047249	347	Q	0.042	targets
Q9UI12	ENSG00000047249	348	D	0.04	targets
Q9UI12	ENSG00000047249	349	L	0.042	targets
Q9UI12	ENSG00000047249	350	S	0.038	targets
Q9UI12	ENSG00000047249	351	S	0.049	targets
Q9UI12	ENSG00000047249	352	F	0.04	targets
Q9UI12	ENSG00000047249	353	D	0.035	targets
Q9UI12	ENSG00000047249	354	E	0.039	targets
Q9UI12	ENSG00000047249	355	Y	0.046	targets
Q9UI12	ENSG00000047249	356	S	0.038	targets
Q9UI12	ENSG00000047249	357	S	0.049	targets
Q9UI12	ENSG00000047249	358	E	0.039	targets
Q9UI12	ENSG00000047249	359	L	0.042	targets
Q9UI12	ENSG00000047249	360	K	0.039	targets
Q9UI12	ENSG00000047249	361	S	0.044	targets
Q9UI12	ENSG00000047249	362	G	0.043	targets
Q9UI12	ENSG00000047249	363	R	0.04	targets
Q9UI12	ENSG00000047249	364	L	0.047	targets
Q9UI12	ENSG00000047249	365	E	0.039	targets
Q9UI12	ENSG00000047249	366	W	0.048	targets
Q9UI12	ENSG00000047249	367	S	0.038	targets
Q9UI12	ENSG00000047249	368	P	0.043	targets
Q9UI12	ENSG00000047249	369	V	0.041	targets
Q9UI12	ENSG00000047249	370	H	0.041	targets
Q9UI12	ENSG00000047249	371	K	0.039	targets
Q9UI12	ENSG00000047249	372	S	0.044	targets
Q9UI12	ENSG00000047249	373	E	0.038	targets
Q9UI12	ENSG00000047249	374	K	0.039	targets
Q9UI12	ENSG00000047249	375	F	0.04	targets
Q9UI12	ENSG00000047249	376	W	0.048	targets
Q9UI12	ENSG00000047249	377	R	0.042	targets
Q9UI12	ENSG00000047249	378	E	0.037	targets
Q9UI12	ENSG00000047249	379	N	0.035	targets
Q9UI12	ENSG00000047249	380	A	0.044	targets
Q9UI12	ENSG00000047249	381	V	0.041	targets
Q9UI12	ENSG00000047249	382	R	0.041	targets
Q9UI12	ENSG00000047249	383	L	0.048	targets
Q9UI12	ENSG00000047249	384	N	0.035	targets
Q9UI12	ENSG00000047249	385	E	0.037	targets
Q9UI12	ENSG00000047249	386	K	0.038	targets
Q9UI12	ENSG00000047249	387	N	0.035	targets
Q9UI12	ENSG00000047249	388	Y	0.04	targets
Q9UI12	ENSG00000047249	389	E	0.039	targets
Q9UI12	ENSG00000047249	390	L	0.046	targets
Q9UI12	ENSG00000047249	391	L	0.047	targets
Q9UI12	ENSG00000047249	392	K	0.039	targets
Q9UI12	ENSG00000047249	393	I	0.043	targets
Q9UI12	ENSG00000047249	394	L	0.047	targets
Q9UI12	ENSG00000047249	395	T	0.044	targets
Q9UI12	ENSG00000047249	396	K	0.039	targets
Q9UI12	ENSG00000047249	397	L	0.042	targets
Q9UI12	ENSG00000047249	398	L	0.047	targets
Q9UI12	ENSG00000047249	399	E	0.039	targets
Q9UI12	ENSG00000047249	400	V	0.041	targets
Q9UI12	ENSG00000047249	401	S	0.049	targets
Q9UI12	ENSG00000047249	402	D	0.035	targets
Q9UI12	ENSG00000047249	403	D	0.035	targets
Q9UI12	ENSG00000047249	404	P	0.047	targets
Q9UI12	ENSG00000047249	405	Q	0.043	targets
Q9UI12	ENSG00000047249	406	V	0.045	targets
Q9UI12	ENSG00000047249	407	L	0.048	targets
Q9UI12	ENSG00000047249	408	A	0.04	targets
Q9UI12	ENSG00000047249	409	V	0.039	targets
Q9UI12	ENSG00000047249	410	A	0.04	targets
Q9UI12	ENSG00000047249	411	A	0.041	targets
Q9UI12	ENSG00000047249	412	H	0.038	targets
Q9UI12	ENSG00000047249	413	D	0.035	targets
Q9UI12	ENSG00000047249	414	V	0.039	targets
Q9UI12	ENSG00000047249	415	G	0.043	targets
Q9UI12	ENSG00000047249	416	E	0.039	targets
Q9UI12	ENSG00000047249	417	Y	0.04	targets
Q9UI12	ENSG00000047249	418	V	0.041	targets
Q9UI12	ENSG00000047249	419	R	0.045	targets
Q9UI12	ENSG00000047249	420	H	0.037	targets
Q9UI12	ENSG00000047249	421	Y	0.04	targets
Q9UI12	ENSG00000047249	422	P	0.046	targets
Q9UI12	ENSG00000047249	423	R	0.048	targets
Q9UI12	ENSG00000047249	424	G	0.045	targets
Q9UI12	ENSG00000047249	425	K	0.039	targets
Q9UI12	ENSG00000047249	426	R	0.045	targets
Q9UI12	ENSG00000047249	427	V	0.045	targets
Q9UI12	ENSG00000047249	428	I	0.042	targets
Q9UI12	ENSG00000047249	429	E	0.037	targets
Q9UI12	ENSG00000047249	430	Q	0.042	targets
Q9UI12	ENSG00000047249	431	L	0.046	targets
Q9UI12	ENSG00000047249	432	G	0.039	targets
Q9UI12	ENSG00000047249	433	G	0.041	targets
Q9UI12	ENSG00000047249	434	K	0.038	targets
Q9UI12	ENSG00000047249	435	Q	0.042	targets
Q9UI12	ENSG00000047249	436	L	0.046	targets
Q9UI12	ENSG00000047249	437	V	0.044	targets
Q9UI12	ENSG00000047249	438	M	0.035	targets
Q9UI12	ENSG00000047249	439	N	0.04	targets
Q9UI12	ENSG00000047249	440	H	0.042	targets
Q9UI12	ENSG00000047249	441	M	0.035	targets
Q9UI12	ENSG00000047249	442	H	0.037	targets
Q9UI12	ENSG00000047249	443	H	0.04	targets
Q9UI12	ENSG00000047249	444	E	0.039	targets
Q9UI12	ENSG00000047249	445	D	0.04	targets
Q9UI12	ENSG00000047249	446	Q	0.042	targets
Q9UI12	ENSG00000047249	447	Q	0.042	targets
Q9UI12	ENSG00000047249	448	V	0.045	targets
Q9UI12	ENSG00000047249	449	R	0.047	targets
Q9UI12	ENSG00000047249	450	Y	0.04	targets
Q9UI12	ENSG00000047249	451	N	0.039	targets
Q9UI12	ENSG00000047249	452	A	0.04	targets
Q9UI12	ENSG00000047249	453	L	0.046	targets
Q9UI12	ENSG00000047249	454	L	0.046	targets
Q9UI12	ENSG00000047249	455	A	0.046	targets
Q9UI12	ENSG00000047249	456	V	0.041	targets
Q9UI12	ENSG00000047249	457	Q	0.042	targets
Q9UI12	ENSG00000047249	458	K	0.038	targets
Q9UI12	ENSG00000047249	459	L	0.047	targets
Q9UI12	ENSG00000047249	460	M	0.035	targets
Q9UI12	ENSG00000047249	461	V	0.041	targets
Q9UI12	ENSG00000047249	462	H	0.042	targets
Q9UI12	ENSG00000047249	463	N	0.04	targets
Q9UI12	ENSG00000047249	464	W	0.048	targets
Q9UI12	ENSG00000047249	465	E	0.039	targets
Q9UI12	ENSG00000047249	466	Y	0.046	targets
Q9UI12	ENSG00000047249	467	L	0.042	targets
Q9UI12	ENSG00000047249	468	G	0.045	targets
Q9UI12	ENSG00000047249	469	K	0.038	targets
Q9UI12	ENSG00000047249	470	Q	0.042	targets
Q9UI12	ENSG00000047249	471	L	0.047	targets
Q9UI12	ENSG00000047249	472	Q	0.043	targets
Q9UI12	ENSG00000047249	473	S	0.049	targets
Q9UI12	ENSG00000047249	474	E	0.037	targets
Q9UI12	ENSG00000047249	475	Q	0.042	targets
Q9UI12	ENSG00000047249	476	P	0.047	targets
Q9UI12	ENSG00000047249	477	Q	0.042	targets
Q9UI12	ENSG00000047249	478	T	0.045	targets
Q9UI12	ENSG00000047249	479	A	0.041	targets
Q9UI12	ENSG00000047249	480	A	0.046	targets
Q9UI12	ENSG00000047249	481	A	0.046	targets
Q9UI12	ENSG00000047249	482	R	0.048	targets
Q9UI12	ENSG00000047249	483	S	0.043	targets
Q15629	ENSG00000067167	1	M	0.08	targets
Q15629	ENSG00000067167	2	A	0.11	targets
Q15629	ENSG00000067167	3	I	0.082	targets
Q15629	ENSG00000067167	4	R	0.12	targets
Q15629	ENSG00000067167	5	K	0.1	targets
Q15629	ENSG00000067167	6	K	0.1	targets
Q15629	ENSG00000067167	7	S	0.11	targets
Q15629	ENSG00000067167	8	T	0.1	targets
Q15629	ENSG00000067167	9	K	0.1	targets
Q15629	ENSG00000067167	10	S	0.11	targets
Q15629	ENSG00000067167	11	P	0.11	targets
Q15629	ENSG00000067167	12	P	0.11	targets
Q15629	ENSG00000067167	13	V	0.1	targets
Q15629	ENSG00000067167	14	L	0.12	targets
Q15629	ENSG00000067167	15	S	0.11	targets
Q15629	ENSG00000067167	16	H	0.11	targets
Q15629	ENSG00000067167	17	E	0.1	targets
Q15629	ENSG00000067167	18	F	0.099	targets
Q15629	ENSG00000067167	19	V	0.1	targets
Q15629	ENSG00000067167	20	L	0.12	targets
Q15629	ENSG00000067167	21	Q	0.11	targets
Q15629	ENSG00000067167	22	N	0.086	targets
Q15629	ENSG00000067167	23	H	0.11	targets
Q15629	ENSG00000067167	24	A	0.11	targets
Q15629	ENSG00000067167	25	D	0.1	targets
Q15629	ENSG00000067167	26	I	0.098	targets
Q15629	ENSG00000067167	27	V	0.1	targets
Q15629	ENSG00000067167	28	S	0.11	targets
Q15629	ENSG00000067167	29	C	0.1	targets
Q15629	ENSG00000067167	30	V	0.1	targets
Q15629	ENSG00000067167	31	A	0.11	targets
Q15629	ENSG00000067167	32	M	0.08	targets
Q15629	ENSG00000067167	33	V	0.67	targets
Q15629	ENSG00000067167	34	F	0.099	targets
Q15629	ENSG00000067167	35	L	0.12	targets
Q15629	ENSG00000067167	36	L	0.12	targets
Q15629	ENSG00000067167	37	G	0.11	targets
Q15629	ENSG00000067167	38	L	0.11	targets
Q15629	ENSG00000067167	39	M	0.59	targets
Q15629	ENSG00000067167	40	F	0.084	targets
Q15629	ENSG00000067167	41	E	0.1	targets
Q15629	ENSG00000067167	42	I	0.086	targets
Q15629	ENSG00000067167	43	T	0.1	targets
Q15629	ENSG00000067167	44	A	0.1	targets
Q15629	ENSG00000067167	45	K	0.098	targets
Q15629	ENSG00000067167	46	A	0.088	targets
Q15629	ENSG00000067167	47	S	0.091	targets
Q15629	ENSG00000067167	48	I	0.096	targets
Q15629	ENSG00000067167	49	I	0.08	targets
Q15629	ENSG00000067167	50	F	0.082	targets
Q15629	ENSG00000067167	51	V	0.083	targets
Q15629	ENSG00000067167	52	T	0.085	targets
Q15629	ENSG00000067167	53	L	0.087	targets
Q15629	ENSG00000067167	54	Q	0.11	targets
Q15629	ENSG00000067167	55	Y	0.11	targets
Q15629	ENSG00000067167	56	N	0.084	targets
Q15629	ENSG00000067167	57	V	0.098	targets
Q15629	ENSG00000067167	58	T	0.1	targets
Q15629	ENSG00000067167	59	L	0.1	targets
Q15629	ENSG00000067167	60	P	0.1	targets
Q15629	ENSG00000067167	61	A	0.1	targets
Q15629	ENSG00000067167	62	T	0.1	targets
Q15629	ENSG00000067167	63	E	0.099	targets
Q15629	ENSG00000067167	64	E	0.099	targets
Q15629	ENSG00000067167	65	Q	0.11	targets
Q15629	ENSG00000067167	66	A	0.63	targets
Q15629	ENSG00000067167	67	T	0.085	targets
Q15629	ENSG00000067167	68	E	0.099	targets
Q15629	ENSG00000067167	69	S	0.11	targets
Q15629	ENSG00000067167	70	V	0.68	targets
Q15629	ENSG00000067167	71	S	0.11	targets
Q15629	ENSG00000067167	72	L	0.087	targets
Q15629	ENSG00000067167	73	Y	0.094	targets
Q15629	ENSG00000067167	74	Y	0.11	targets
Q15629	ENSG00000067167	75	Y	0.094	targets
Q15629	ENSG00000067167	76	G	0.098	targets
Q15629	ENSG00000067167	77	I	0.096	targets
Q15629	ENSG00000067167	78	K	0.098	targets
Q15629	ENSG00000067167	79	D	0.085	targets
Q15629	ENSG00000067167	80	L	0.11	targets
Q15629	ENSG00000067167	81	A	0.087	targets
Q15629	ENSG00000067167	82	T	0.098	targets
Q15629	ENSG00000067167	83	V	0.083	targets
Q15629	ENSG00000067167	84	F	0.097	targets
Q15629	ENSG00000067167	85	F	0.097	targets
Q15629	ENSG00000067167	86	Y	0.11	targets
Q15629	ENSG00000067167	87	M	0.078	targets
Q15629	ENSG00000067167	88	L	0.12	targets
Q15629	ENSG00000067167	89	V	0.1	targets
Q15629	ENSG00000067167	90	A	0.1	targets
Q15629	ENSG00000067167	91	I	0.086	targets
Q15629	ENSG00000067167	92	I	0.08	targets
Q15629	ENSG00000067167	93	I	0.08	targets
Q15629	ENSG00000067167	94	H	0.09	targets
Q15629	ENSG00000067167	95	A	0.1	targets
Q15629	ENSG00000067167	96	V	0.67	targets
Q15629	ENSG00000067167	97	I	0.08	targets
Q15629	ENSG00000067167	98	Q	0.11	targets
Q15629	ENSG00000067167	99	E	0.1	targets
Q15629	ENSG00000067167	100	Y	0.094	targets
Q15629	ENSG00000067167	101	M	0.91	targets
Q15629	ENSG00000067167	102	L	0.11	targets
Q15629	ENSG00000067167	103	D	0.085	targets
Q15629	ENSG00000067167	104	K	0.098	targets
Q15629	ENSG00000067167	105	I	0.08	targets
Q15629	ENSG00000067167	106	N	0.099	targets
Q15629	ENSG00000067167	107	R	0.11	targets
Q15629	ENSG00000067167	108	R	0.12	targets
Q15629	ENSG00000067167	109	M	0.078	targets
Q15629	ENSG00000067167	110	H	0.1	targets
Q15629	ENSG00000067167	111	F	0.097	targets
Q15629	ENSG00000067167	112	S	0.11	targets
Q15629	ENSG00000067167	113	K	0.098	targets
Q15629	ENSG00000067167	114	T	0.1	targets
Q15629	ENSG00000067167	115	K	0.098	targets
Q15629	ENSG00000067167	116	H	0.1	targets
Q15629	ENSG00000067167	117	S	0.1	targets
Q15629	ENSG00000067167	118	K	0.1	targets
Q15629	ENSG00000067167	119	F	0.082	targets
Q15629	ENSG00000067167	120	N	0.085	targets
Q15629	ENSG00000067167	121	E	0.099	targets
Q15629	ENSG00000067167	122	S	0.091	targets
Q15629	ENSG00000067167	123	G	0.096	targets
Q15629	ENSG00000067167	124	Q	0.11	targets
Q15629	ENSG00000067167	125	L	0.087	targets
Q15629	ENSG00000067167	126	S	0.089	targets
Q15629	ENSG00000067167	127	A	0.1	targets
Q15629	ENSG00000067167	128	F	0.097	targets
Q15629	ENSG00000067167	129	Y	0.11	targets
Q15629	ENSG00000067167	130	L	0.087	targets
Q15629	ENSG00000067167	131	F	0.082	targets
Q15629	ENSG00000067167	132	A	0.097	targets
Q15629	ENSG00000067167	133	C	0.098	targets
Q15629	ENSG00000067167	134	V	0.085	targets
Q15629	ENSG00000067167	135	W	0.12	targets
Q15629	ENSG00000067167	136	G	0.11	targets
Q15629	ENSG00000067167	137	T	0.1	targets
Q15629	ENSG00000067167	138	F	0.097	targets
Q15629	ENSG00000067167	139	I	0.08	targets
Q15629	ENSG00000067167	140	L	0.11	targets
Q15629	ENSG00000067167	141	I	0.097	targets
Q15629	ENSG00000067167	142	S	0.091	targets
Q15629	ENSG00000067167	143	E	0.099	targets
Q15629	ENSG00000067167	144	N	0.66	targets
Q15629	ENSG00000067167	145	Y	0.11	targets
Q15629	ENSG00000067167	146	I	0.096	targets
Q15629	ENSG00000067167	147	S	0.69	targets
Q15629	ENSG00000067167	148	D	0.1	targets
Q15629	ENSG00000067167	149	P	0.11	targets
Q15629	ENSG00000067167	150	T	0.085	targets
Q15629	ENSG00000067167	151	I	0.096	targets
Q15629	ENSG00000067167	152	L	0.11	targets
Q15629	ENSG00000067167	153	W	0.12	targets
Q15629	ENSG00000067167	154	R	0.11	targets
Q15629	ENSG00000067167	155	A	0.087	targets
Q15629	ENSG00000067167	156	Y	0.094	targets
Q15629	ENSG00000067167	157	P	0.11	targets
Q15629	ENSG00000067167	158	H	0.09	targets
Q15629	ENSG00000067167	159	N	0.099	targets
Q15629	ENSG00000067167	160	L	0.12	targets
Q15629	ENSG00000067167	161	M	0.078	targets
Q15629	ENSG00000067167	162	T	0.1	targets
Q15629	ENSG00000067167	163	F	0.082	targets
Q15629	ENSG00000067167	164	Q	0.11	targets
Q15629	ENSG00000067167	165	M	0.078	targets
Q15629	ENSG00000067167	166	K	0.1	targets
Q15629	ENSG00000067167	167	F	0.082	targets
Q15629	ENSG00000067167	168	F	0.097	targets
Q15629	ENSG00000067167	169	Y	0.11	targets
Q15629	ENSG00000067167	170	I	0.62	targets
Q15629	ENSG00000067167	171	S	0.11	targets
Q15629	ENSG00000067167	172	Q	0.11	targets
Q15629	ENSG00000067167	173	L	0.12	targets
Q15629	ENSG00000067167	174	A	0.087	targets
Q15629	ENSG00000067167	175	Y	0.11	targets
Q15629	ENSG00000067167	176	W	0.12	targets
Q15629	ENSG00000067167	177	L	0.087	targets
Q15629	ENSG00000067167	178	H	0.09	targets
Q15629	ENSG00000067167	179	A	0.087	targets
Q15629	ENSG00000067167	180	F	0.082	targets
Q15629	ENSG00000067167	181	P	0.093	targets
Q15629	ENSG00000067167	182	E	0.099	targets
Q15629	ENSG00000067167	183	L	0.11	targets
Q15629	ENSG00000067167	184	Y	0.11	targets
Q15629	ENSG00000067167	185	F	0.097	targets
Q15629	ENSG00000067167	186	Q	0.11	targets
Q15629	ENSG00000067167	187	K	0.099	targets
Q15629	ENSG00000067167	188	T	0.1	targets
Q15629	ENSG00000067167	189	K	0.098	targets
Q15629	ENSG00000067167	190	K	0.098	targets
Q15629	ENSG00000067167	191	E	0.1	targets
Q15629	ENSG00000067167	192	D	0.085	targets
Q15629	ENSG00000067167	193	I	0.08	targets
Q15629	ENSG00000067167	194	P	0.093	targets
Q15629	ENSG00000067167	195	R	0.1	targets
Q15629	ENSG00000067167	196	Q	0.11	targets
Q15629	ENSG00000067167	197	L	0.087	targets
Q15629	ENSG00000067167	198	V	0.1	targets
Q15629	ENSG00000067167	199	Y	0.11	targets
Q15629	ENSG00000067167	200	I	0.08	targets
Q15629	ENSG00000067167	201	G	0.096	targets
Q15629	ENSG00000067167	202	L	0.087	targets
Q15629	ENSG00000067167	203	Y	0.11	targets
Q15629	ENSG00000067167	204	L	0.1	targets
Q15629	ENSG00000067167	205	F	0.095	targets
Q15629	ENSG00000067167	206	H	0.1	targets
Q15629	ENSG00000067167	207	I	0.08	targets
Q15629	ENSG00000067167	208	A	0.63	targets
Q15629	ENSG00000067167	209	G	0.11	targets
Q15629	ENSG00000067167	210	A	0.087	targets
Q15629	ENSG00000067167	211	Y	0.11	targets
Q15629	ENSG00000067167	212	L	0.087	targets
Q15629	ENSG00000067167	213	L	0.11	targets
Q15629	ENSG00000067167	214	N	0.66	targets
Q15629	ENSG00000067167	215	L	0.11	targets
Q15629	ENSG00000067167	216	N	0.086	targets
Q15629	ENSG00000067167	217	H	0.093	targets
Q15629	ENSG00000067167	218	L	0.12	targets
Q15629	ENSG00000067167	219	G	0.11	targets
Q15629	ENSG00000067167	220	L	0.089	targets
Q15629	ENSG00000067167	221	V	0.085	targets
Q15629	ENSG00000067167	222	L	0.089	targets
Q15629	ENSG00000067167	223	L	0.12	targets
Q15629	ENSG00000067167	224	V	0.1	targets
Q15629	ENSG00000067167	225	L	0.12	targets
Q15629	ENSG00000067167	226	H	0.092	targets
Q15629	ENSG00000067167	227	Y	0.096	targets
Q15629	ENSG00000067167	228	F	0.083	targets
Q15629	ENSG00000067167	229	V	0.085	targets
Q15629	ENSG00000067167	230	E	0.1	targets
Q15629	ENSG00000067167	231	F	0.083	targets
Q15629	ENSG00000067167	232	L	0.089	targets
Q15629	ENSG00000067167	233	F	0.099	targets
Q15629	ENSG00000067167	234	H	0.11	targets
Q15629	ENSG00000067167	235	I	0.082	targets
Q15629	ENSG00000067167	236	S	0.11	targets
Q15629	ENSG00000067167	237	R	0.12	targets
Q15629	ENSG00000067167	238	L	0.12	targets
Q15629	ENSG00000067167	239	F	0.083	targets
Q15629	ENSG00000067167	240	Y	0.096	targets
Q15629	ENSG00000067167	241	F	0.083	targets
Q15629	ENSG00000067167	242	S	0.1	targets
Q15629	ENSG00000067167	243	N	0.62	targets
Q15629	ENSG00000067167	244	E	0.1	targets
Q15629	ENSG00000067167	245	K	0.1	targets
Q15629	ENSG00000067167	246	Y	0.096	targets
Q15629	ENSG00000067167	247	Q	0.11	targets
Q15629	ENSG00000067167	248	K	0.1	targets
Q15629	ENSG00000067167	249	G	0.11	targets
Q15629	ENSG00000067167	250	F	0.082	targets
Q15629	ENSG00000067167	251	S	0.091	targets
Q15629	ENSG00000067167	252	L	0.12	targets
Q15629	ENSG00000067167	253	W	0.12	targets
Q15629	ENSG00000067167	254	A	0.1	targets
Q15629	ENSG00000067167	255	V	0.083	targets
Q15629	ENSG00000067167	256	L	0.087	targets
Q15629	ENSG00000067167	257	F	0.082	targets
Q15629	ENSG00000067167	258	V	0.085	targets
Q15629	ENSG00000067167	259	L	0.67	targets
Q15629	ENSG00000067167	260	G	0.11	targets
Q15629	ENSG00000067167	261	R	0.11	targets
Q15629	ENSG00000067167	262	L	0.087	targets
Q15629	ENSG00000067167	263	L	0.12	targets
Q15629	ENSG00000067167	264	T	0.085	targets
Q15629	ENSG00000067167	265	L	0.11	targets
Q15629	ENSG00000067167	266	I	0.08	targets
Q15629	ENSG00000067167	267	L	0.087	targets
Q15629	ENSG00000067167	268	S	0.11	targets
Q15629	ENSG00000067167	269	V	0.098	targets
Q15629	ENSG00000067167	270	L	0.11	targets
Q15629	ENSG00000067167	271	T	0.085	targets
Q15629	ENSG00000067167	272	V	0.083	targets
Q15629	ENSG00000067167	273	G	0.096	targets
Q15629	ENSG00000067167	274	F	0.082	targets
Q15629	ENSG00000067167	275	G	0.11	targets
Q15629	ENSG00000067167	276	L	0.087	targets
Q15629	ENSG00000067167	277	A	0.1	targets
Q15629	ENSG00000067167	278	R	0.1	targets
Q15629	ENSG00000067167	279	A	0.1	targets
Q15629	ENSG00000067167	280	E	0.1	targets
Q15629	ENSG00000067167	281	N	0.084	targets
Q15629	ENSG00000067167	282	Q	0.11	targets
Q15629	ENSG00000067167	283	K	0.1	targets
Q15629	ENSG00000067167	284	L	0.12	targets
Q15629	ENSG00000067167	285	D	0.085	targets
Q15629	ENSG00000067167	286	F	0.097	targets
Q15629	ENSG00000067167	287	S	0.089	targets
Q15629	ENSG00000067167	288	T	0.085	targets
Q15629	ENSG00000067167	289	G	0.11	targets
Q15629	ENSG00000067167	290	N	0.099	targets
Q15629	ENSG00000067167	291	F	0.097	targets
Q15629	ENSG00000067167	292	N	0.084	targets
Q15629	ENSG00000067167	293	V	0.1	targets
Q15629	ENSG00000067167	294	L	0.11	targets
Q15629	ENSG00000067167	295	A	0.087	targets
Q15629	ENSG00000067167	296	V	0.083	targets
Q15629	ENSG00000067167	297	R	0.1	targets
Q15629	ENSG00000067167	298	I	0.091	targets
Q15629	ENSG00000067167	299	A	0.087	targets
Q15629	ENSG00000067167	300	V	0.083	targets
Q15629	ENSG00000067167	301	L	0.12	targets
Q15629	ENSG00000067167	302	A	0.1	targets
Q15629	ENSG00000067167	303	S	0.11	targets
Q15629	ENSG00000067167	304	I	0.08	targets
Q15629	ENSG00000067167	305	C	0.11	targets
Q15629	ENSG00000067167	306	V	0.6	targets
Q15629	ENSG00000067167	307	T	0.085	targets
Q15629	ENSG00000067167	308	Q	0.11	targets
Q15629	ENSG00000067167	309	A	0.1	targets
Q15629	ENSG00000067167	310	F	0.097	targets
Q15629	ENSG00000067167	311	M	0.078	targets
Q15629	ENSG00000067167	312	M	0.078	targets
Q15629	ENSG00000067167	313	W	0.12	targets
Q15629	ENSG00000067167	314	K	0.1	targets
Q15629	ENSG00000067167	315	F	0.097	targets
Q15629	ENSG00000067167	316	I	0.08	targets
Q15629	ENSG00000067167	317	N	0.084	targets
Q15629	ENSG00000067167	318	F	0.082	targets
Q15629	ENSG00000067167	319	Q	0.11	targets
Q15629	ENSG00000067167	320	L	0.087	targets
Q15629	ENSG00000067167	321	R	0.12	targets
Q15629	ENSG00000067167	322	R	0.11	targets
Q15629	ENSG00000067167	323	W	0.12	targets
Q15629	ENSG00000067167	324	R	0.11	targets
Q15629	ENSG00000067167	325	E	0.099	targets
Q15629	ENSG00000067167	326	H	0.09	targets
Q15629	ENSG00000067167	327	S	0.091	targets
Q15629	ENSG00000067167	328	A	0.62	targets
Q15629	ENSG00000067167	329	F	0.87	targets
Q15629	ENSG00000067167	330	Q	0.11	targets
Q15629	ENSG00000067167	331	A	0.1	targets
Q15629	ENSG00000067167	332	P	0.11	targets
Q15629	ENSG00000067167	333	A	0.087	targets
Q15629	ENSG00000067167	334	V	0.1	targets
Q15629	ENSG00000067167	335	K	0.1	targets
Q15629	ENSG00000067167	336	K	0.1	targets
Q15629	ENSG00000067167	337	K	0.098	targets
Q15629	ENSG00000067167	338	P	0.11	targets
Q15629	ENSG00000067167	339	T	0.1	targets
Q15629	ENSG00000067167	340	V	0.099	targets
Q15629	ENSG00000067167	341	T	0.085	targets
Q15629	ENSG00000067167	342	K	0.098	targets
Q15629	ENSG00000067167	343	G	0.11	targets
Q15629	ENSG00000067167	344	R	0.11	targets
Q15629	ENSG00000067167	345	S	0.091	targets
Q15629	ENSG00000067167	346	S	0.091	targets
Q15629	ENSG00000067167	347	K	0.68	targets
Q15629	ENSG00000067167	348	K	0.098	targets
Q15629	ENSG00000067167	349	G	0.11	targets
Q15629	ENSG00000067167	350	T	0.1	targets
Q15629	ENSG00000067167	351	E	0.099	targets
Q15629	ENSG00000067167	352	N	0.084	targets
Q15629	ENSG00000067167	353	G	0.096	targets
Q15629	ENSG00000067167	354	V	0.1	targets
Q15629	ENSG00000067167	355	N	0.084	targets
Q15629	ENSG00000067167	356	G	0.11	targets
Q15629	ENSG00000067167	357	T	0.1	targets
Q15629	ENSG00000067167	358	L	0.69	targets
Q15629	ENSG00000067167	359	T	0.085	targets
Q15629	ENSG00000067167	360	S	0.11	targets
Q15629	ENSG00000067167	361	N	0.084	targets
Q15629	ENSG00000067167	362	V	0.67	targets
Q15629	ENSG00000067167	363	A	0.1	targets
Q15629	ENSG00000067167	364	D	0.1	targets
Q15629	ENSG00000067167	365	S	0.091	targets
Q15629	ENSG00000067167	366	P	0.11	targets
Q15629	ENSG00000067167	367	R	0.7	targets
Q15629	ENSG00000067167	368	N	0.62	targets
Q15629	ENSG00000067167	369	K	0.9	targets
Q15629	ENSG00000067167	370	K	0.66	targets
Q15629	ENSG00000067167	371	E	0.1	targets
Q15629	ENSG00000067167	372	K	0.1	targets
Q15629	ENSG00000067167	373	S	0.094	targets
Q15629	ENSG00000067167	374	S	0.11	targets
P51668	ENSG00000072401	1	M	0.038	targets
P51668	ENSG00000072401	2	A	0.052	targets
P51668	ENSG00000072401	3	L	0.066	targets
P51668	ENSG00000072401	4	K	0.047	targets
P51668	ENSG00000072401	5	R	0.06	targets
P51668	ENSG00000072401	6	I	0.037	targets
P51668	ENSG00000072401	7	Q	0.056	targets
P51668	ENSG00000072401	8	K	0.038	targets
P51668	ENSG00000072401	9	E	0.039	targets
P51668	ENSG00000072401	10	L	0.052	targets
P51668	ENSG00000072401	11	S	0.037	targets
P51668	ENSG00000072401	12	D	0.036	targets
P51668	ENSG00000072401	13	L	0.046	targets
P51668	ENSG00000072401	14	Q	0.055	targets
P51668	ENSG00000072401	15	R	0.046	targets
P51668	ENSG00000072401	16	D	0.036	targets
P51668	ENSG00000072401	17	P	0.04	targets
P51668	ENSG00000072401	18	P	0.039	targets
P51668	ENSG00000072401	19	A	0.038	targets
P51668	ENSG00000072401	20	H	0.047	targets
P51668	ENSG00000072401	21	C	0.041	targets
P51668	ENSG00000072401	22	S	0.043	targets
P51668	ENSG00000072401	23	A	0.038	targets
P51668	ENSG00000072401	24	G	0.041	targets
P51668	ENSG00000072401	25	P	0.039	targets
P51668	ENSG00000072401	26	V	0.052	targets
P51668	ENSG00000072401	27	G	0.041	targets
P51668	ENSG00000072401	28	D	0.036	targets
P51668	ENSG00000072401	29	D	0.046	targets
P51668	ENSG00000072401	30	L	0.063	targets
P51668	ENSG00000072401	31	F	0.05	targets
P51668	ENSG00000072401	32	H	0.048	targets
P51668	ENSG00000072401	33	W	0.07	targets
P51668	ENSG00000072401	34	Q	0.044	targets
P51668	ENSG00000072401	35	A	0.049	targets
P51668	ENSG00000072401	36	T	0.038	targets
P51668	ENSG00000072401	37	I	0.037	targets
P51668	ENSG00000072401	38	M	0.038	targets
P51668	ENSG00000072401	39	G	0.056	targets
P51668	ENSG00000072401	40	P	0.039	targets
P51668	ENSG00000072401	41	P	0.039	targets
P51668	ENSG00000072401	42	D	0.036	targets
P51668	ENSG00000072401	43	S	0.05	targets
P51668	ENSG00000072401	44	A	0.039	targets
P51668	ENSG00000072401	45	Y	0.039	targets
P51668	ENSG00000072401	46	Q	0.044	targets
P51668	ENSG00000072401	47	G	0.039	targets
P51668	ENSG00000072401	48	G	0.041	targets
P51668	ENSG00000072401	49	V	0.053	targets
P51668	ENSG00000072401	50	F	0.05	targets
P51668	ENSG00000072401	51	F	0.038	targets
P51668	ENSG00000072401	52	L	0.055	targets
P51668	ENSG00000072401	53	T	0.038	targets
P51668	ENSG00000072401	54	V	0.038	targets
P51668	ENSG00000072401	55	H	0.037	targets
P51668	ENSG00000072401	56	F	0.038	targets
P51668	ENSG00000072401	57	P	0.055	targets
P51668	ENSG00000072401	58	T	0.038	targets
P51668	ENSG00000072401	59	D	0.036	targets
P51668	ENSG00000072401	60	Y	0.039	targets
P51668	ENSG00000072401	61	P	0.039	targets
P51668	ENSG00000072401	62	F	0.038	targets
P51668	ENSG00000072401	63	K	0.038	targets
[truncated: 29,662 more rows]
