# Supplementary material for: The evolutionary dynamics between viral mimics and host proteins
Source: Mol Syst Biol. 2026 Mar 20;22(6):902–27. doi: 10.1038/s44320-026-00200-1 (PMC13230584; doi:10.1038/s44320-026-00200-1)
Supplement: Supplementary file 11 — Source data Fig. 2 [file 44320_2026_200_MOESM11_ESM.zip › Figure_2/2B/Figure_2B.csv]

genes	lrt	q_values	overmasked_by_Ns_and_gaps	target	struc_mimicked	viral_binding	func_mimicked
ENSG00000137825	21.691886	0.000103825	+	-	-	-	-
ENSG00000167658	0	1	+	-	-	+	-
ENSG00000109184	14.321226	0.002962143	+	-	-	+	-
ENSG00000177575	5.177756	0.151465176	+	-	-	-	-
ENSG00000144455	-0.386436	1	-	-	-	-	-
ENSG00000181856	-2.557532	1	-	-	-	-	-
ENSG00000127419	2.153106	0.555631768	-	-	-	+	-
ENSG00000101405	0	1	+	-	-	-	-
ENSG00000113048	-6.82083	1	-	-	-	+	-
ENSG00000129255	-0.22547	1	-	-	-	+	-
ENSG00000178467	-0.121072	1	-	-	-	+	-
ENSG00000087263	7.313962	0.061637297	-	-	-	+	-
ENSG00000124171	0.07105	1	-	-	-	+	-
ENSG00000179715	18.319286	0.000487361	-	-	-	-	-
ENSG00000158220	-0.465934	1	-	-	-	-	-
ENSG00000164946	-3.788564	1	-	-	-	-	-
ENSG00000147601	-0.243184	1	-	-	-	+	-
ENSG00000165623	0	1	-	-	-	-	-
ENSG00000127452	-0.492712	1	-	-	-	+	-
ENSG00000182263	0	1	-	-	-	-	-
ENSG00000182950	0	1	-	-	-	-	-
ENSG00000100883	-0.36798	1	-	-	-	+	-
ENSG00000135346	11.140654	0.011837332	-	-	-	-	-
ENSG00000011083	-0.15227	1	+	-	-	-	-
ENSG00000101460	-0.045134	1	-	-	-	+	-
ENSG00000170819	2.34048	0.506896018	-	-	-	-	-
ENSG00000198001	0	1	-	-	+	-	-
ENSG00000125735	-7.00E-05	1	-	-	-	+	-
ENSG00000038358	0.409616	1	-	-	-	+	-
ENSG00000166173	-0.730056	1	-	-	-	-	-
ENSG00000111245	-0.691224	1	-	-	-	-	-
ENSG00000023697	2.06706	0.57792	+	-	-	-	-
ENSG00000172554	0.090658	1	+	-	-	+	-
ENSG00000125998	-3.364016	1	-	-	-	-	-
ENSG00000132623	2.679266	0.434342747	-	-	-	-	-
ENSG00000118733	-6.954132	1	-	-	-	-	-
ENSG00000204764	-0.048744	1	-	-	-	-	-
ENSG00000085377	-1.514858	1	-	-	-	-	-
ENSG00000100012	-0.442866	1	-	-	-	-	-
ENSG00000160469	-9.40E-05	1	+	-	-	-	-
ENSG00000163950	-0.37732	1	-	-	-	+	-
ENSG00000035687	-1.088366	1	-	-	-	+	-
ENSG00000106799	-4.744286	1	-	+	+	+	-
ENSG00000112309	5.637524	0.12408545	-	-	-	-	-
ENSG00000138622	-4.198128	1	-	-	-	-	-
ENSG00000110851	0.64429	1	+	-	-	-	-
ENSG00000118900	-0.96043	1	-	-	-	+	-
ENSG00000185559	0	1	-	-	-	-	-
ENSG00000128563	-1.762088	1	-	-	-	+	-
ENSG00000107020	-1.94676	1	-	-	-	-	-
ENSG00000099284	3.37712	0.320284831	-	-	-	+	-
ENSG00000174460	-7.700362	1	-	-	-	-	-
ENSG00000149313	6.239932	0.096302809	-	-	-	+	-
ENSG00000186409	2.359202	0.502570303	+	-	-	-	-
ENSG00000092529	-0.772716	1	-	-	-	+	-
ENSG00000144840	0.110128	1	-	-	-	+	-
ENSG00000004939	-0.839794	1	-	-	-	-	-
ENSG00000164049	19.148082	0.000329434	-	-	-	-	-
ENSG00000148602	1.541366	0.746837347	-	-	-	-	-
ENSG00000100330	-0.148966	1	-	-	-	+	-
ENSG00000135577	-1.058738	1	-	-	+	-	-
ENSG00000096433	-5.618034	1	-	-	-	+	-
ENSG00000179134	-4.80289	1	-	-	-	-	-
ENSG00000184786	6.705686	0.079949227	-	-	-	-	-
ENSG00000164754	5.888066	0.111267311	-	-	-	-	-
ENSG00000151320	1.406102	0.795493465	+	-	-	-	-
ENSG00000163440	-0.325154	1	-	-	-	-	-
ENSG00000110888	-8.91809	1	-	-	-	-	-
ENSG00000168702	-14.601294	1	-	-	-	-	-
ENSG00000186073	-9.028896	1	-	-	-	-	-
ENSG00000163221	0.842562	1	-	-	-	-	-
ENSG00000263201	15.826908	0.00153047	-	-	-	-	-
ENSG00000176171	3.901146	0.256816684	-	-	-	+	-
ENSG00000172301	0.285688	1	-	-	-	+	-
ENSG00000185347	1.455644	0.779454846	-	-	-	-	-
ENSG00000137171	-1.218968	1	-	-	-	+	-
ENSG00000184305	-14.072848	1	-	-	-	-	-
ENSG00000137312	-0.630814	1	-	-	-	+	-
ENSG00000185267	-3.547746	1	-	-	-	-	-
ENSG00000155252	4.154712	0.231907	-	-	-	+	-
ENSG00000137693	1.235468	0.864313333	-	-	-	+	-
ENSG00000138075	-1.576862	1	-	-	-	-	-
ENSG00000166833	-8.178562	1	-	-	-	+	-
ENSG00000075188	1.323844	0.827255391	-	-	+	+	-
ENSG00000213672	-2.29448	1	-	-	-	+	-
ENSG00000091181	0.292704	1	-	-	-	-	-
ENSG00000073282	2.38617	0.49605354	-	-	-	-	-
ENSG00000124571	-4.6419	1	-	-	-	+	-
ENSG00000157916	-0.270234	1	-	-	-	+	-
ENSG00000117650	-0.685758	1	-	-	+	+	-
ENSG00000172830	-0.66703	1	-	-	-	-	-
ENSG00000116584	-0.938934	1	-	-	-	+	-
ENSG00000131759	2.610786	0.447840903	-	-	-	+	-
ENSG00000105705	12.001244	0.008338685	+	-	-	-	-
ENSG00000167380	-2.678378	1	-	-	-	-	-
ENSG00000213398	0.01041	1	-	-	-	-	-
ENSG00000125266	0	1	-	-	-	+	-
ENSG00000054523	12.0697	0.008098251	+	-	-	+	-
ENSG00000163013	3.88402	0.25793213	-	-	-	-	-
ENSG00000162664	0	1	-	-	-	+	-
ENSG00000244752	-1.071674	1	-	-	-	-	-
ENSG00000162426	0	1	+	-	-	-	-
ENSG00000105948	-4.559816	1	-	-	-	-	-
ENSG00000008952	0	1	-	-	-	+	-
ENSG00000149196	-0.245742	1	-	-	-	-	-
ENSG00000129128	-0.211548	1	-	-	-	+	-
ENSG00000031003	5.922134	0.109732127	-	-	-	-	-
ENSG00000139631	-1.639506	1	-	-	-	+	-
ENSG00000198746	3.748958	0.274107405	-	-	-	-	-
ENSG00000089818	12.031052	0.008230881	+	-	-	-	-
ENSG00000179988	-1.313426	1	-	-	-	-	-
ENSG00000122585	-0.00183	1	-	-	-	-	-
ENSG00000160181	4.25017	0.223719347	-	-	-	-	-
ENSG00000134001	0.836168	1	-	-	-	+	-
ENSG00000141738	-0.23056	1	-	-	-	-	-
ENSG00000184949	7.204778	0.064890829	-	-	-	-	-
ENSG00000022567	-0.27467	1	-	-	-	-	-
ENSG00000149534	0.001958	1	-	-	-	-	-
ENSG00000122033	4.150196	0.232034421	-	-	-	+	-
ENSG00000065135	2.445542	0.483066189	-	-	-	+	-
ENSG00000127774	-0.182454	1	-	-	-	-	-
ENSG00000066855	-7.833296	1	-	-	-	-	-
ENSG00000100225	4.07322	0.240171689	-	-	-	-	-
ENSG00000132432	-0.07001	1	-	-	-	+	-
ENSG00000108510	-2.636016	1	-	-	-	+	-
ENSG00000171298	7.04721	0.069325441	-	-	-	-	-
ENSG00000139780	-0.767658	1	-	-	-	-	-
ENSG00000110324	1.958814	0.609984918	-	+	-	+	-
ENSG00000125458	3.372828	0.320748413	-	-	-	-	-
ENSG00000152578	-1.092156	1	-	-	-	-	-
ENSG00000175946	-1.273488	1	-	-	+	-	-
ENSG00000183605	1.375166	0.808086949	-	-	-	+	-
ENSG00000101981	-0.769482	1	-	-	-	+	-
ENSG00000095261	17.065048	0.000865814	-	-	-	+	-
ENSG00000197614	2.849268	0.401299418	-	-	-	-	-
ENSG00000197603	-3.878502	1	-	-	-	+	-
ENSG00000132466	-17.409294	1	-	-	-	+	-
ENSG00000196704	-0.212074	1	-	-	-	-	-
ENSG00000104221	-1.599558	1	-	-	-	+	-
ENSG00000158966	-1.205396	1	+	-	-	-	-
ENSG00000081148	-12.954634	1	-	-	-	-	-
ENSG00000138434	-60.94821	1	-	-	-	+	-
ENSG00000104884	-0.321082	1	-	+	-	+	-
ENSG00000162398	3.4948	0.30391655	-	-	-	-	-
ENSG00000108176	3.02698	0.373000798	-	-	-	-	-
ENSG00000072840	0	1	+	-	-	-	-
ENSG00000178279	0.121058	1	-	-	-	-	-
ENSG00000123066	-8.618938	1	+	-	-	+	-
ENSG00000139344	5.365594	0.138967923	-	-	-	-	-
ENSG00000186998	1.272346	0.848853083	-	-	-	-	-
ENSG00000163116	3.178554	0.348580271	-	-	-	-	-
ENSG00000272047	0	1	-	-	-	-	-
ENSG00000179314	-4.02883	1	-	-	-	-	-
ENSG00000198380	-0.493968	1	-	-	-	+	-
ENSG00000123095	-0.609446	1	-	-	-	-	-
ENSG00000239697	0.03636	1	+	-	-	-	-
ENSG00000275052	0.411284	1	-	-	-	+	-
ENSG00000075429	-0.261064	1	-	-	-	-	-
ENSG00000182580	0.034806	1	+	-	-	-	-
ENSG00000105810	-0.229492	1	-	+	+	+	+
ENSG00000163485	0.50229	1	-	-	+	-	-
ENSG00000132522	3.150098	0.35314304	-	-	-	-	-
ENSG00000112659	-4.055538	1	-	-	-	+	-
ENSG00000168813	2.00E-06	1	-	-	-	+	-
ENSG00000144229	-1.92571	1	-	-	-	-	-
ENSG00000189227	0	1	-	-	-	-	-
ENSG00000169895	14.372718	0.002910813	-	-	-	-	-
ENSG00000169248	0	1	-	-	-	-	-
ENSG00000166913	0.6744	1	-	-	-	+	-
ENSG00000167985	4.893076	0.169777132	-	-	-	-	-
ENSG00000157216	2.102188	0.569396674	-	-	-	-	-
ENSG00000110104	0.294818	1	+	-	-	+	-
ENSG00000149658	-0.168364	1	-	-	-	+	-
ENSG00000130396	-1.01403	1	-	-	-	+	-
ENSG00000158417	5.260408	0.145808261	-	-	-	+	-
ENSG00000162924	0.34245	1	-	-	-	+	-
ENSG00000105514	-0.89561	1	-	-	-	+	-
ENSG00000148291	1.109586	0.925884686	+	-	-	-	-
ENSG00000171148	0.022242	1	-	-	-	+	-
ENSG00000196597	4.586526	0.19441543	-	-	-	-	-
ENSG00000143862	5.469914	0.132919396	+	-	-	+	-
ENSG00000130035	9.102216	0.029280327	-	-	-	-	-
ENSG00000096696	-4.347118	1	-	-	-	+	-
ENSG00000145451	3.748814	0.274107405	-	-	-	-	-
ENSG00000196421	-4.20E-05	1	+	-	+	-	-
ENSG00000130653	-0.81135	1	-	-	-	-	-
ENSG00000139973	-19.245418	1	-	-	-	+	-
ENSG00000186197	0.892642	1	-	-	-	-	-
ENSG00000142751	-2.034508	1	-	-	-	-	-
ENSG00000107643	4.970922	0.164224892	+	-	+	-	+
ENSG00000167461	17.32052	0.00077218	-	-	-	+	-
ENSG00000144962	-0.964784	1	-	-	-	-	-
ENSG00000153879	0.045732	1	-	-	-	+	-
ENSG00000133226	0.141886	1	+	-	-	+	-
ENSG00000158055	7.823544	0.050585898	-	-	-	-	-
ENSG00000141391	-0.024476	1	+	-	-	-	-
ENSG00000141076	9.219564	0.027803343	+	-	-	-	-
ENSG00000135916	0.160772	1	-	-	-	+	-
ENSG00000115457	0	1	-	-	-	-	-
ENSG00000115318	5.652096	0.123397841	-	-	-	-	-
ENSG00000177885	-0.322384	1	-	-	-	+	-
ENSG00000155506	0.760986	1	-	-	-	+	-
ENSG00000154814	-0.342462	1	-	-	-	-	-
ENSG00000183486	4.349426	0.214654055	-	-	-	+	-
ENSG00000117697	-0.266704	1	-	-	-	-	-
ENSG00000102924	-0.098792	1	-	-	-	-	-
ENSG00000170881	-0.78117	1	-	-	-	-	-
ENSG00000183454	0.023488	1	+	-	-	+	-
ENSG00000055813	-0.49251	1	-	-	-	-	-
ENSG00000171574	-0.000578	1	-	-	-	-	-
ENSG00000082126	-7.485052	1	-	-	-	-	-
ENSG00000198964	-0.889432	1	-	-	-	-	-
ENSG00000182809	0	1	+	-	-	+	-
ENSG00000132801	14.377974	0.002908055	-	-	-	-	-
ENSG00000165061	5.585224	0.12659614	-	-	-	+	-
ENSG00000101654	-0.184314	1	-	-	-	+	-
ENSG00000181826	0	1	-	-	-	-	-
ENSG00000169750	4.043724	0.24338553	-	-	-	-	-
ENSG00000150995	-40.762716	1	-	-	-	+	-
ENSG00000187151	1.2106	0.876598729	-	-	-	-	-
ENSG00000114904	4.26276	0.222356917	-	-	-	-	-
ENSG00000023839	-0.11989	1	-	-	-	+	-
ENSG00000168427	5.044438	0.159925892	-	-	+	+	-
ENSG00000100146	0.141334	1	+	-	-	-	-
ENSG00000049618	12.699034	0.006140129	-	-	-	-	-
ENSG00000147027	9.493142	0.024814881	-	-	+	-	-
ENSG00000143353	-0.603252	1	-	-	-	+	-
ENSG00000172954	0.677166	1	-	-	-	+	-
ENSG00000123395	-0.110826	1	-	-	-	+	-
ENSG00000125841	-0.02938	1	-	-	-	-	-
ENSG00000171819	-2.162308	1	-	-	-	-	-
ENSG00000155893	-0.595474	1	-	-	-	-	-
ENSG00000103510	4.40E-05	1	-	-	-	+	-
ENSG00000181350	7.8316	0.050433479	-	-	-	-	-
ENSG00000185436	-0.4118	1	-	-	-	-	-
ENSG00000169727	0.028736	1	+	-	-	+	-
ENSG00000163933	0.072192	1	-	-	-	+	-
ENSG00000197329	-0.673202	1	-	-	-	-	-
ENSG00000175727	-1.180976	1	-	-	-	-	-
ENSG00000167767	6.441296	0.088759914	-	-	-	+	-
ENSG00000185924	0	1	+	-	-	-	-
ENSG00000133985	17.583672	0.000683457	+	-	-	-	-
ENSG00000006116	0.400184	1	-	-	-	-	-
ENSG00000146054	0.346988	1	+	-	-	-	-
ENSG00000170417	-0.637552	1	-	+	-	+	-
ENSG00000078898	1.809526	0.652366089	-	-	-	-	-
ENSG00000177192	0	1	-	-	-	-	-
ENSG00000151224	-0.007544	1	-	-	-	+	-
ENSG00000107593	-2.428064	1	-	-	-	-	-
ENSG00000128886	0.199434	1	-	-	-	-	-
ENSG00000095370	-0.000354	1	+	-	-	-	-
ENSG00000092607	1.74109	0.67369482	-	-	-	-	-
ENSG00000140538	0.724838	1	+	-	-	-	-
ENSG00000131669	2.40E-05	1	+	-	-	+	-
ENSG00000198028	0.181684	1	-	-	-	-	-
ENSG00000132669	0.09688	1	+	-	-	-	-
ENSG00000105397	0.240648	1	-	-	-	+	-
ENSG00000064201	3.93073	0.25456736	-	-	-	-	-
ENSG00000196511	-0.320662	1	-	-	-	-	-
ENSG00000128011	3.381264	0.320139587	-	-	-	-	-
ENSG00000143437	-0.002164	1	-	-	-	+	-
ENSG00000158290	-4.580464	1	+	-	-	+	-
ENSG00000184254	-0.6358	1	-	-	-	+	-
ENSG00000196950	0.709868	1	-	-	-	+	-
ENSG00000124541	0.267218	1	-	-	-	-	-
ENSG00000137947	-2.650296	1	-	-	-	+	-
ENSG00000158092	0	1	-	-	-	+	-
ENSG00000121380	0.899802	1	-	-	-	+	-
ENSG00000196104	1.836386	0.644311812	-	-	-	+	-
ENSG00000198870	3.437464	0.311861914	-	-	-	-	-
ENSG00000166272	12.724512	0.006079586	-	-	-	-	-
ENSG00000177294	0.588358	1	-	-	-	-	-
ENSG00000164532	-4.98449	1	-	-	-	-	-
ENSG00000072786	-3.485292	1	-	-	-	+	-
ENSG00000111452	-0.618278	1	-	-	-	-	-
ENSG00000112312	-0.21335	1	-	-	-	-	-
ENSG00000100897	0	1	+	-	-	-	-
ENSG00000075673	0.678962	1	-	-	-	+	-
ENSG00000248905	0.116458	1	+	-	-	-	-
ENSG00000127241	-0.901982	1	-	-	-	-	-
ENSG00000164117	-2.894202	1	-	-	-	-	-
ENSG00000197081	0.308436	1	-	-	-	+	-
ENSG00000138834	3.593058	0.291907099	-	-	-	-	-
ENSG00000107242	0.88862	1	-	-	-	-	-
ENSG00000145685	-0.48119	1	-	-	-	-	-
ENSG00000014123	0.561218	1	-	-	-	+	-
ENSG00000188783	-0.163374	1	-	-	-	-	-
ENSG00000124713	-2.113622	1	-	-	-	-	-
ENSG00000175792	0	1	-	-	-	+	-
ENSG00000198799	-4.222074	1	-	-	-	+	-
ENSG00000170786	7.215046	0.06457533	-	-	+	+	-
ENSG00000153002	16.251066	0.001268421	-	-	-	-	-
ENSG00000163376	-1.426008	1	-	-	+	-	-
ENSG00000154642	-0.263138	1	-	-	-	-	-
ENSG00000160801	1.837674	0.644280114	-	-	-	-	-
ENSG00000197893	-2.759672	1	-	-	-	-	-
ENSG00000141429	-0.482722	1	-	-	-	+	-
ENSG00000115665	0	1	-	-	-	-	-
ENSG00000038945	4.951206	0.165423739	-	-	-	-	-
ENSG00000088726	1.345416	0.818200248	-	-	-	-	-
ENSG00000156876	0.959004	0.999477544	-	-	-	+	-
ENSG00000106459	-1.302862	1	-	-	-	+	-
ENSG00000101350	-0.935056	1	-	-	-	+	-
ENSG00000143776	21.249482	0.000127279	-	-	-	+	-
ENSG00000133773	9.553472	0.024177981	-	-	-	+	-
ENSG00000044524	-4.642466	1	-	-	-	+	-
ENSG00000105261	0.268294	1	-	-	-	-	-
ENSG00000170043	2.00E-06	1	-	-	-	-	-
ENSG00000179751	-0.046914	1	-	-	-	-	-
ENSG00000173064	-12.007142	1	+	-	-	-	-
ENSG00000119950	-0.58651	1	-	-	-	-	-
ENSG00000177054	0.993064	0.983388034	-	-	-	-	-
ENSG00000145782	15.853096	0.001518968	-	-	-	+	-
ENSG00000104866	0.122384	1	-	-	-	-	-
ENSG00000178057	0.923042	1	-	-	-	+	-
ENSG00000144746	-0.255628	1	-	-	-	+	-
ENSG00000205882	3.69548	0.280245254	-	-	-	-	-
ENSG00000196182	-1.564606	1	-	-	+	-	-
ENSG00000119820	0.84166	1	-	-	-	+	-
ENSG00000124253	0.079198	1	+	-	-	+	-
ENSG00000113312	4.670718	0.18768356	+	-	-	+	-
ENSG00000120549	5.921098	0.109732127	-	-	-	+	-
ENSG00000090470	-9.38324	1	-	-	-	-	-
ENSG00000253250	-0.419824	1	-	-	-	-	-
ENSG00000131016	4.655784	0.188775157	-	-	-	+	-
ENSG00000174990	0	1	+	-	+	-	-
ENSG00000102362	-0.912742	1	-	-	-	-	-
ENSG00000111653	-0.157616	1	-	-	-	-	-
ENSG00000183090	-96.055288	1	-	-	-	-	-
ENSG00000256525	-14.809084	1	-	-	-	-	-
ENSG00000169064	3.183476	0.347840252	-	-	-	-	-
ENSG00000204979	6.595942	0.083447623	-	-	+	-	-
ENSG00000163449	0.640082	1	-	-	-	-	-
ENSG00000138686	0.026392	1	-	-	-	-	-
ENSG00000164111	6.092204	0.102316331	+	-	-	+	-
ENSG00000125875	-3.61925	1	-	-	-	+	-
ENSG00000171241	-1.033032	1	-	-	-	+	-
ENSG00000142039	2.00E-06	1	-	-	-	-	-
ENSG00000075213	14.699944	0.002492625	-	-	-	-	-
ENSG00000160396	0	1	-	-	-	-	-
ENSG00000156298	12.28399	0.007420905	-	-	-	+	-
ENSG00000105679	2.91957	0.38934903	-	-	-	-	-
ENSG00000185885	2.907844	0.391198837	+	-	-	+	-
ENSG00000163946	-0.96429	1	+	-	-	+	-
ENSG00000141527	-0.31375	1	-	-	-	-	-
ENSG00000196083	-0.41642	1	-	-	-	-	-
ENSG00000126457	0.174366	1	-	-	-	+	-
ENSG00000108591	3.229056	0.341585599	-	-	-	-	-
ENSG00000061273	-1.52228	1	-	-	-	+	-
ENSG00000166333	0	1	+	-	-	-	-
ENSG00000117525	-0.14973	1	-	-	+	-	-
ENSG00000174844	1.625932	0.715879896	+	-	-	-	-
ENSG00000137815	-0.840826	1	-	-	-	+	-
ENSG00000142700	8.37113	0.03962671	+	-	-	-	-
ENSG00000151500	-0.362112	1	-	-	-	-	-
ENSG00000162496	-0.305912	1	-	-	+	-	-
ENSG00000187672	0.086514	1	-	-	-	-	-
ENSG00000083720	-0.680764	1	-	-	-	+	-
ENSG00000167895	5.700532	0.120781076	-	-	-	-	-
ENSG00000106278	-3.248398	1	-	-	-	-	-
ENSG00000067248	-1.326906	1	-	-	-	+	-
ENSG00000162600	-0.335084	1	-	-	-	+	-
ENSG00000124226	-0.53483	1	-	-	-	+	-
ENSG00000165501	-0.49063	1	-	-	-	+	-
ENSG00000152904	7.40E-05	1	-	-	-	-	-
ENSG00000116266	-1.18712	1	-	+	-	+	-
ENSG00000162894	0.653936	1	-	-	-	+	-
ENSG00000117399	5.681188	0.121790646	-	-	-	+	-
ENSG00000103241	-0.254198	1	-	-	-	+	-
ENSG00000166478	1.825276	0.647171252	-	-	-	+	-
ENSG00000275066	-31.638204	1	-	-	-	-	-
ENSG00000146670	0.716852	1	-	-	-	-	-
ENSG00000161021	-13.499276	1	-	-	-	-	-
ENSG00000146021	-8.288852	1	-	-	+	-	-
ENSG00000167654	-0.196666	1	-	-	-	-	-
ENSG00000123384	4.30459	0.218441536	+	-	-	+	-
ENSG00000187889	11.206554	0.011470016	-	-	-	-	-
ENSG00000116106	16.303456	0.001236512	-	-	-	+	-
ENSG00000175556	-0.74112	1	-	-	-	-	-
ENSG00000171105	4.262384	0.222356917	-	-	-	+	-
ENSG00000125772	4.842288	0.173810026	+	-	-	-	-
ENSG00000130176	-6.00E-06	1	+	-	-	+	-
ENSG00000101282	-2.904556	1	-	-	-	-	-
ENSG00000010626	5.58158	0.126607936	-	-	-	-	-
ENSG00000101251	-1.096212	1	-	-	-	-	-
ENSG00000157765	0.51491	1	-	-	-	-	-
ENSG00000104946	-2.00E-06	1	-	-	-	+	-
ENSG00000120913	-0.006362	1	+	-	-	-	-
ENSG00000077935	3.026172	0.373025422	-	-	-	-	-
ENSG00000165699	-0.282626	1	-	-	-	+	-
ENSG00000115234	-3.333584	1	-	-	-	+	-
ENSG00000176386	-0.959482	1	-	-	-	-	-
ENSG00000037749	-0.574902	1	-	-	-	-	-
ENSG00000128829	0	1	+	-	-	+	-
ENSG00000138315	-5.698686	1	-	-	-	-	-
ENSG00000182973	-0.989102	1	-	-	-	-	-
ENSG00000186198	0.636192	1	-	-	-	+	-
ENSG00000115548	10.433734	0.016241094	-	-	-	+	-
ENSG00000197496	4.418028	0.208755971	-	-	-	-	-
ENSG00000143469	11.607984	0.009766299	+	-	-	-	-
ENSG00000184588	-3.691558	1	-	-	-	-	-
ENSG00000197353	0.917502	1	-	-	-	-	-
ENSG00000119396	-0.266254	1	-	-	-	+	-
ENSG00000091490	-0.006196	1	+	-	-	+	-
ENSG00000185674	-1.663254	1	-	-	-	-	-
ENSG00000104613	2.419858	0.48904363	-	-	-	+	-
ENSG00000134882	-1.878596	1	-	-	-	+	-
ENSG00000064218	0	1	-	-	-	+	-
ENSG00000072201	0.128838	1	-	-	-	+	-
ENSG00000067992	-0.34697	1	-	-	-	+	-
ENSG00000112874	-0.732392	1	-	-	-	-	-
ENSG00000181830	3.111906	0.359136099	-	-	-	-	-
ENSG00000227051	5.456912	0.133573345	-	-	-	-	-
ENSG00000291237	0.42059	1	+	-	-	-	-
ENSG00000087111	7.963964	0.04762742	-	-	-	+	-
ENSG00000204237	0.047908	1	+	-	-	-	-
ENSG00000177595	0	1	-	-	-	-	-
ENSG00000171940	0.202978	1	-	-	-	-	-
ENSG00000174579	0.678732	1	-	-	-	-	-
ENSG00000003436	2.820468	0.406190492	-	-	-	-	-
ENSG00000141349	0.92923	1	-	-	-	+	-
ENSG00000131634	-0.085586	1	-	-	-	-	-
ENSG00000172318	-0.404602	1	-	-	-	-	-
ENSG00000111058	-0.497704	1	-	-	-	-	-
ENSG00000198003	0	1	-	-	-	-	-
ENSG00000121406	1.613502	0.72080536	-	-	-	-	-
ENSG00000106852	1.849226	0.640746443	-	-	-	-	-
ENSG00000070950	-0.35638	1	-	-	-	+	-
ENSG00000092330	0.70757	1	-	-	-	-	-
ENSG00000109118	-2.128416	1	-	-	-	-	-
ENSG00000132698	-0.607574	1	-	-	-	+	-
ENSG00000138166	-0.357616	1	-	-	-	-	-
ENSG00000205302	-0.677064	1	-	-	-	+	-
ENSG00000171045	1.506494	0.7603852	+	-	-	+	-
ENSG00000086300	0.206458	1	-	-	-	-	-
ENSG00000114757	-4.076184	1	-	-	-	-	-
ENSG00000181016	-0.36357	1	-	-	-	-	-
ENSG00000126264	0.380886	1	-	-	-	-	-
ENSG00000196878	-0.299994	1	-	-	-	+	-
ENSG00000066583	-1.89267	1	-	-	-	-	-
ENSG00000180370	-0.519918	1	-	-	+	+	+
ENSG00000139531	-0.743766	1	-	-	-	-	-
ENSG00000137831	8.14612	0.043945582	+	-	-	+	-
ENSG00000108821	2.010506	0.594614381	-	-	-	-	-
ENSG00000101126	-2.00E-06	1	-	-	-	+	-
ENSG00000121067	-0.512028	1	-	-	-	+	-
ENSG00000166569	-0.399662	1	-	-	-	-	-
ENSG00000122591	0.000168	1	-	-	-	+	-
ENSG00000145220	0.066116	1	-	-	-	+	-
ENSG00000165457	0.974944	0.991954018	-	-	-	-	-
ENSG00000139218	-34.241616	1	-	-	-	+	-
ENSG00000100884	-1.51822	1	-	-	-	-	-
ENSG00000115850	-4.070972	1	-	-	-	-	-
ENSG00000117600	-1.149306	1	-	-	-	-	-
ENSG00000147459	-1.4333	1	-	-	-	+	-
ENSG00000162129	31.06788	1.31E-06	-	-	-	+	-
ENSG00000160218	0	1	+	-	-	+	-
ENSG00000015592	0.841562	1	-	-	-	-	-
ENSG00000135114	0	1	-	-	-	+	-
ENSG00000107282	8.00E-06	1	-	-	-	-	-
ENSG00000147869	-0.003778	1	-	-	-	-	-
ENSG00000149548	-12.893686	1	-	-	-	-	-
ENSG00000166111	-4.261138	1	-	-	-	-	-
ENSG00000143442	0.30969	1	-	-	-	+	-
ENSG00000160551	-7.961424	1	-	-	-	+	-
ENSG00000143167	6.77672	0.077624871	-	-	+	-	-
ENSG00000068438	0.064566	1	-	-	-	+	-
ENSG00000184787	-0.065914	1	-	-	-	+	-
ENSG00000048405	-8.168894	1	-	-	-	-	-
ENSG00000164050	9.595026	0.023718667	-	-	-	-	-
ENSG00000168398	0.446138	1	-	-	+	+	+
ENSG00000091947	4.375684	0.212514859	-	-	-	+	-
ENSG00000198517	56.213014	9.14E-12	+	-	-	-	-
ENSG00000188293	2.780334	0.414261835	+	-	-	-	-
ENSG00000128463	0.50973	1	-	-	-	+	-
ENSG00000229474	-2.593056	1	-	-	-	-	-
ENSG00000174231	-41.49225	1	-	-	-	-	-
ENSG00000173578	0.336356	1	-	-	+	-	-
ENSG00000125740	-0.72476	1	-	-	-	-	-
ENSG00000109458	-0.444782	1	-	-	-	-	-
ENSG00000187735	5.48586	0.131979848	-	-	-	+	-
ENSG00000154957	-1.27199	1	-	-	-	-	-
ENSG00000116857	5.1034	0.156228795	-	-	-	+	-
ENSG00000166685	-0.722364	1	-	-	-	+	-
ENSG00000155897	-15.614806	1	-	-	-	+	-
ENSG00000102385	2.285126	0.519520712	-	-	-	-	-
ENSG00000105613	4.70517	0.184708142	+	-	-	+	-
ENSG00000217442	1.027584	0.965809613	-	-	-	-	-
ENSG00000141540	-0.00175	1	-	-	-	-	-
ENSG00000103723	-2.349328	1	-	-	-	-	-
ENSG00000117174	4.778238	0.178591544	-	-	-	-	-
ENSG00000183733	-6.526792	1	-	-	-	-	-
ENSG00000144410	-0.39707	1	-	-	-	-	-
ENSG00000176853	5.060296	0.15907509	-	-	-	-	-
ENSG00000071575	-0.516524	1	-	-	+	-	-
ENSG00000177303	0	1	-	-	-	+	-
ENSG00000026025	0.005466	1	-	-	-	+	-
ENSG00000128512	80.724936	9.11E-17	-	-	-	-	-
ENSG00000143641	27.611782	6.82E-06	+	-	-	+	-
ENSG00000164306	0.208186	1	+	-	-	-	-
ENSG00000111344	-1.312078	1	-	-	-	-	-
ENSG00000177200	25.437138	1.90E-05	-	-	-	-	-
ENSG00000160182	0	1	-	-	-	-	-
ENSG00000204138	-1.70348	1	-	-	-	+	-
ENSG00000187398	-0.16385	1	-	-	-	-	-
ENSG00000106069	-1.39034	1	-	-	-	-	-
ENSG00000124145	0.079796	1	-	-	-	+	-
ENSG00000028277	1.17928	0.892282917	-	-	-	+	-
ENSG00000164283	0.254156	1	-	-	-	-	-
ENSG00000158528	-23.324748	1	-	-	-	-	-
ENSG00000274211	-1.018244	1	+	-	-	-	-
ENSG00000104321	-1.562808	1	-	-	-	+	-
ENSG00000182492	1.926042	0.618736659	-	-	-	-	-
ENSG00000103037	-0.755902	1	-	-	-	-	-
ENSG00000051620	38.052632	5.15E-08	+	-	-	-	-
ENSG00000151322	-5.266448	1	+	-	-	-	-
ENSG00000168237	1.797022	0.657419039	-	-	-	+	-
ENSG00000124356	8.090116	0.045018123	-	-	-	-	-
ENSG00000162434	-7.1345	1	-	-	-	+	-
ENSG00000115138	-6.00E-06	1	-	-	-	-	-
ENSG00000126895	2.737434	0.421517612	+	-	+	-	-
ENSG00000136715	0.014268	1	-	-	-	+	-
ENSG00000186832	-2.237746	1	-	-	-	+	-
ENSG00000084693	-35.771148	1	-	-	-	+	-
ENSG00000114450	-4.228814	1	-	-	+	+	-
ENSG00000182324	0	1	-	-	-	-	-
ENSG00000079393	2.00E-05	1	-	-	+	-	-
ENSG00000134627	-2.567932	1	-	-	-	-	-
ENSG00000185565	0.331484	1	-	-	+	+	-
ENSG00000136144	5.791498	0.115939	-	-	-	+	-
ENSG00000122034	-1.525006	1	-	-	-	-	-
ENSG00000005249	3.075242	0.364526262	-	-	-	+	-
ENSG00000188687	0.847866	1	-	-	-	+	-
ENSG00000163935	-22.223648	1	-	-	-	-	-
ENSG00000172197	-1.298566	1	-	-	-	-	-
ENSG00000124092	-0.000326	1	-	-	-	-	-
ENSG00000159387	2.84824	0.401349363	-	-	-	-	-
ENSG00000081087	0.551734	1	+	-	-	+	-
ENSG00000140105	-2.457408	1	-	-	-	+	-
ENSG00000095380	-20.284094	1	+	-	-	+	-
ENSG00000118492	0.040628	1	+	-	-	-	-
ENSG00000158234	-0.18746	1	-	-	-	-	-
ENSG00000168264	-0.790852	1	+	-	-	+	-
ENSG00000144843	-2.994818	1	-	-	-	-	-
ENSG00000154146	1.95225	0.611985716	-	-	-	-	-
ENSG00000163590	1.487798	0.767474288	-	-	-	-	-
ENSG00000171302	1.446164	0.783196998	-	-	-	+	-
ENSG00000163017	-0.375184	1	-	-	-	+	-
ENSG00000138813	2.928538	0.388246387	-	-	-	-	-
ENSG00000132170	-0.650082	1	-	-	-	+	-
ENSG00000120156	0	1	-	-	-	-	-
ENSG00000111328	0	1	-	-	-	+	-
ENSG00000113790	2.301684	0.51556565	-	-	-	+	-
ENSG00000143630	-2.097968	1	-	-	-	-	-
ENSG00000173976	0	1	-	-	-	-	-
ENSG00000186231	53.643026	3.05E-11	+	-	+	-	-
ENSG00000100601	-0.464828	1	-	-	-	-	-
ENSG00000198682	-14.182926	1	-	-	-	-	-
ENSG00000135587	4.43076	0.207489204	-	-	-	-	-
ENSG00000162817	-0.651458	1	-	-	-	-	-
ENSG00000107864	7.370772	0.060234708	-	-	-	-	-
ENSG00000113924	3.744466	0.274384494	-	-	-	-	-
ENSG00000179331	-2.422218	1	-	-	-	+	-
ENSG00000166295	0.290148	1	-	-	-	+	-
ENSG00000134294	-0.899746	1	-	-	-	+	-
ENSG00000174175	-1.932998	1	-	-	-	-	-
ENSG00000147606	-2.392568	1	-	-	-	-	-
ENSG00000175764	-0.892942	1	+	-	-	-	-
ENSG00000066777	-8.214098	1	-	-	-	+	-
ENSG00000121440	0	1	-	-	-	+	-
ENSG00000163235	6.58289	0.083737363	-	-	-	+	-
ENSG00000197183	6.060118	0.103652163	+	-	-	-	-
ENSG00000077063	2.696468	0.430376152	+	-	-	-	-
ENSG00000103174	7.31067	0.061697582	-	-	-	+	-
ENSG00000151876	-0.902748	1	-	-	-	-	-
ENSG00000075539	-3.515274	1	-	-	-	+	-
ENSG00000077264	-0.726656	1	-	-	-	+	-
ENSG00000152253	-0.3155	1	-	-	-	-	-
ENSG00000095739	-0.39099	1	-	-	-	-	-
ENSG00000133943	2.00E-06	1	-	-	-	-	-
ENSG00000118418	0.438964	1	-	-	-	+	-
ENSG00000177301	33.05829	5.27E-07	-	-	-	-	-
ENSG00000125999	7.684182	0.053039836	-	-	-	+	-
ENSG00000237489	0.118196	1	+	-	-	-	-
ENSG00000186660	-3.944902	1	-	-	-	+	-
ENSG00000166197	0.580384	1	-	-	-	+	-
ENSG00000113360	-14.8452	1	-	-	-	-	-
ENSG00000138078	-0.697488	1	-	-	-	+	-
ENSG00000169228	0.436246	1	-	-	-	+	-
ENSG00000059769	-1.304538	1	-	-	-	+	-
ENSG00000164756	-0.299478	1	-	-	-	+	-
ENSG00000100024	0	1	-	-	-	-	-
ENSG00000150676	6.744478	0.078601391	-	-	-	-	-
ENSG00000147231	-1.064298	1	-	-	-	-	-
ENSG00000154265	-4.16083	1	-	-	-	-	-
ENSG00000188487	-1.20E-05	1	-	-	-	-	-
ENSG00000164949	-0.3005	1	-	-	-	+	-
ENSG00000007062	-0.584122	1	-	-	-	-	-
ENSG00000157593	-1.375888	1	-	-	-	+	-
ENSG00000214655	3.297702	0.331324096	-	-	-	+	-
ENSG00000140931	-0.002386	1	-	-	-	-	-
ENSG00000167395	-1.736056	1	-	-	-	+	-
ENSG00000125304	1.441386	0.784338488	-	-	-	+	-
ENSG00000176170	-0.677238	1	-	-	-	-	-
ENSG00000143036	-2.266062	1	-	-	-	-	-
ENSG00000130177	-1.317594	1	-	-	-	+	-
ENSG00000133055	0.634462	1	-	-	-	-	-
ENSG00000244754	-1.627076	1	-	-	-	+	-
ENSG00000168298	-3.80E-05	1	-	-	-	+	-
ENSG00000138435	-0.62619	1	-	-	-	-	-
ENSG00000073331	0	1	-	-	-	-	-
ENSG00000105954	0.29571	1	-	-	-	-	-
ENSG00000139546	2.437344	0.484949198	+	-	-	+	-
ENSG00000109063	51.442718	8.54E-11	-	-	-	+	-
ENSG00000135643	1.166064	0.898244768	+	-	-	-	-
ENSG00000131771	-0.362366	1	-	-	-	-	-
ENSG00000112079	-0.498082	1	-	-	-	+	-
ENSG00000005020	0.141772	1	-	-	-	-	-
ENSG00000135605	84.855608	1.25E-17	-	-	+	+	+
ENSG00000145794	-6.20171	1	-	-	-	-	-
ENSG00000148606	1.26117	0.853879603	+	-	-	-	-
ENSG00000107443	2.306106	0.514952788	-	-	+	-	+
ENSG00000159208	-0.402694	1	-	-	-	-	-
ENSG00000163795	-0.569924	1	-	-	-	-	-
ENSG00000137198	-0.16178	1	-	-	-	-	-
ENSG00000140743	1.585866	0.729906621	-	-	-	+	-
ENSG00000175137	2.128102	0.562676995	-	-	-	-	-
ENSG00000214941	7.554184	0.05589365	+	-	-	-	-
ENSG00000136861	5.572778	0.127037566	+	-	-	+	-
ENSG00000108375	-0.462214	1	-	-	-	-	-
ENSG00000131080	-0.502712	1	-	-	-	-	-
ENSG00000013375	-0.521718	1	-	-	-	+	-
ENSG00000119523	-1.664744	1	-	-	-	+	-
ENSG00000104059	-6.00E-06	1	+	-	-	-	-
ENSG00000180801	-0.599918	1	-	-	-	-	-
ENSG00000108592	-1.915078	1	-	-	-	+	-
ENSG00000168005	1.27964	0.846764699	+	-	-	+	-
ENSG00000163636	-3.657328	1	-	-	-	+	-
ENSG00000174327	-0.215938	1	-	-	+	-	-
ENSG00000008988	0	1	-	-	-	+	-
ENSG00000136367	-5.745578	1	-	-	-	-	-
ENSG00000154222	-3.19022	1	-	-	-	+	-
ENSG00000188886	0.704602	1	-	-	-	-	-
ENSG00000154845	1.871376	0.63446492	+	-	-	-	-
ENSG00000121691	-0.514104	1	-	-	-	+	-
ENSG00000139132	-5.664742	1	+	-	-	-	-
ENSG00000189233	0	1	-	-	-	-	-
ENSG00000080166	5.554064	0.128185594	-	-	-	-	-
ENSG00000066629	-0.565282	1	-	-	-	-	-
ENSG00000136240	-3.80E-05	1	-	-	+	+	-
ENSG00000105821	0.70581	1	-	-	-	-	-
ENSG00000206530	3.328152	0.327469007	-	-	-	-	-
ENSG00000171502	-2.439664	1	-	-	-	-	-
ENSG00000213699	-3.490716	1	-	-	-	+	-
ENSG00000023902	0	1	-	-	-	-	-
ENSG00000136352	25.081398	2.23E-05	+	-	-	-	-
ENSG00000163377	0.206916	1	-	-	-	-	-
ENSG00000008311	-0.32876	1	-	-	-	+	-
ENSG00000076043	-0.302966	1	-	-	-	+	-
ENSG00000121897	-6.387216	1	-	-	-	-	-
ENSG00000080007	-0.001196	1	-	-	-	+	-
ENSG00000196345	-1.906286	1	-	-	-	-	-
ENSG00000159409	2.3369	0.507763682	+	-	-	-	-
ENSG00000116171	-2.27819	1	-	-	-	+	-
ENSG00000118762	-0.522654	1	-	-	-	+	-
ENSG00000135144	-0.006092	1	-	-	-	-	-
ENSG00000116990	10.20483	0.018048565	-	-	-	-	-
ENSG00000133107	8.14084	0.043988726	-	-	-	-	-
ENSG00000093010	0.110688	1	-	-	-	+	-
ENSG00000116731	-4.635188	1	-	-	-	-	-
ENSG00000057468	39.166934	3.02E-08	-	-	-	-	-
ENSG00000188130	5.027966	0.161166564	-	-	+	-	+
ENSG00000148942	0.835192	1	+	-	-	-	-
ENSG00000162734	26.033022	1.43E-05	-	-	-	-	-
ENSG00000165186	-0.083414	1	-	-	-	-	-
ENSG00000101882	3.551952	0.296296131	-	-	-	+	-
ENSG00000120332	0	1	-	-	-	-	-
ENSG00000136527	-0.393292	1	-	-	-	+	-
ENSG00000122733	-0.44935	1	-	-	-	-	-
ENSG00000107771	-2.437722	1	-	-	-	+	-
ENSG00000165506	0.000608	1	-	-	-	+	-
ENSG00000183354	-2.574512	1	+	-	-	-	-
ENSG00000198919	-2.034126	1	-	-	-	+	-
ENSG00000144036	-0.507726	1	-	-	-	+	-
ENSG00000277258	4.190844	0.228467055	-	-	-	-	-
ENSG00000143643	3.30702	0.330348226	-	-	-	+	-
ENSG00000121390	1.247304	0.859301319	-	-	-	+	-
ENSG00000182156	0.24246	1	-	-	-	-	-
ENSG00000132703	9.129644	0.028939049	-	-	-	+	-
ENSG00000182827	9.875276	0.020944276	-	-	-	+	-
ENSG00000183155	1.409602	0.794628548	-	-	-	-	-
ENSG00000069482	15.191496	0.002015462	-	-	-	-	-
ENSG00000197345	0	1	-	-	-	+	-
ENSG00000189042	-0.659464	1	-	-	-	-	-
ENSG00000133027	0	1	-	-	-	-	-
ENSG00000047644	-0.669406	1	-	-	-	+	-
ENSG00000132912	0	1	-	-	-	-	-
ENSG00000100104	0.506158	1	-	-	-	-	-
ENSG00000127249	-16.412706	1	-	-	-	-	-
ENSG00000064205	0.172184	1	-	-	-	-	-
ENSG00000158747	-0.1069	1	-	-	-	-	-
ENSG00000151617	0	1	-	-	+	+	-
ENSG00000101361	-1.548724	1	-	-	-	+	-
ENSG00000149346	-0.404742	1	-	-	-	+	-
ENSG00000163518	6.073866	0.10299498	-	-	-	-	-
ENSG00000134987	-1.87038	1	-	-	-	-	-
ENSG00000215301	5.19512	0.15043171	-	-	-	+	-
ENSG00000189120	5.007152	0.162132319	-	-	-	-	-
ENSG00000198231	-9.377602	1	-	-	-	+	-
ENSG00000084092	-38.22814	1	-	-	-	+	-
ENSG00000077274	1.814352	0.650705334	-	-	-	-	-
ENSG00000153896	-1.117236	1	+	-	-	-	-
ENSG00000047410	-2.176534	1	-	-	-	+	-
ENSG00000150873	-0.197664	1	-	-	-	-	-
ENSG00000085185	11.85545	0.008793027	-	-	-	-	-
ENSG00000090512	6.718006	0.079524324	-	-	-	+	-
ENSG00000137948	7.378678	0.060074058	-	-	-	+	-
ENSG00000149311	-6.180098	1	-	-	-	+	-
ENSG00000136997	3.229218	0.341585599	-	-	-	+	-
ENSG00000182271	-4.772084	1	-	-	-	-	-
ENSG00000153113	2.29063	0.518463964	-	-	-	+	-
ENSG00000196428	-12.35598	1	-	-	-	-	-
ENSG00000114933	-2.161564	1	+	-	-	-	-
ENSG00000101752	-10.847426	1	-	-	-	+	-
ENSG00000184983	-0.05693	1	-	-	-	-	-
ENSG00000142227	-0.352492	1	-	-	+	-	-
ENSG00000168594	22.22452	8.04E-05	-	-	-	-	-
ENSG00000243710	2.586564	0.45292543	+	-	-	-	-
ENSG00000115806	0	1	+	-	-	+	-
ENSG00000081154	-0.244466	1	-	-	-	+	-
ENSG00000138764	-0.07921	1	-	-	+	+	+
ENSG00000145901	-1.522634	1	-	-	-	+	-
ENSG00000172977	-5.788276	1	-	-	-	+	-
ENSG00000124812	7.48974	0.057269962	-	-	-	-	-
ENSG00000101463	0	1	-	-	-	-	-
ENSG00000103522	30.07779	2.14E-06	+	-	-	-	-
ENSG00000268223	0	1	-	-	-	-	-
ENSG00000129151	-0.217394	1	-	-	-	-	-
ENSG00000154822	5.522232	0.129857	-	-	-	-	-
ENSG00000156469	-0.607166	1	-	-	-	+	-
ENSG00000157227	-0.983844	1	-	+	-	+	-
ENSG00000116044	1.556748	0.740389669	-	-	-	+	-
ENSG00000165406	-9.5124	1	-	-	-	+	-
ENSG00000073849	-0.371784	1	-	-	-	+	-
ENSG00000116604	1.416654	0.79263417	-	-	-	-	-
ENSG00000141401	4.152924	0.231911118	-	-	-	+	-
ENSG00000145476	-0.492858	1	-	-	-	+	-
ENSG00000116273	-1.001846	1	-	-	-	-	-
ENSG00000107021	-0.997596	1	-	-	-	-	-
ENSG00000120903	0.47735	1	+	-	-	-	-
ENSG00000172725	1.195054	0.884716473	-	-	-	+	-
ENSG00000010017	2.280562	0.520658494	-	-	-	+	-
ENSG00000162063	0.158728	1	-	-	-	-	-
ENSG00000186638	0.210578	1	-	-	-	-	-
ENSG00000153006	-1.55519	1	-	-	-	+	-
ENSG00000172322	16.319694	0.001228633	-	-	-	+	-
ENSG00000168703	3.351596	0.323869298	-	-	-	-	-
ENSG00000162510	-0.483216	1	-	-	-	-	-
ENSG00000103429	-2.593116	1	-	-	-	-	-
ENSG00000118513	-0.799038	1	-	-	-	+	-
ENSG00000003393	5.109164	0.156001083	-	-	-	-	-
ENSG00000132670	-3.118214	1	-	-	-	+	-
ENSG00000123575	-2.175474	1	-	-	-	-	-
ENSG00000184602	1.274372	0.848285188	-	-	-	-	-
ENSG00000179761	3.27721	0.334575957	-	-	-	+	-
ENSG00000184162	5.196022	0.15043171	-	-	-	-	-
ENSG00000164885	-1.052694	1	-	+	+	+	+
ENSG00000232113	10.645784	0.014775032	-	-	-	-	-
ENSG00000144233	-5.73981	1	-	-	-	+	-
ENSG00000165275	-0.536084	1	-	-	-	-	-
ENSG00000108511	-2.00E-06	1	-	-	-	-	-
ENSG00000256870	-0.628392	1	-	-	-	-	-
ENSG00000134775	2.072598	0.576876004	-	-	-	-	-
ENSG00000173917	1.514794	0.75724706	-	-	-	-	-
ENSG00000108924	0.460188	1	-	-	-	-	-
ENSG00000146410	2.674104	0.435047838	-	-	-	+	-
ENSG00000170142	-0.351318	1	+	-	-	+	-
ENSG00000196711	0.391432	1	-	-	-	-	-
ENSG00000196188	-8.029334	1	-	-	-	-	-
ENSG00000138835	0.489462	1	+	-	-	-	-
ENSG00000183607	-0.035786	1	-	-	-	-	-
ENSG00000055917	-8.079872	1	-	-	-	+	-
ENSG00000160710	5.627372	0.124661912	-	-	-	+	-
ENSG00000136960	-0.39378	1	-	-	-	-	-
ENSG00000130167	0.132678	1	-	-	-	-	-
ENSG00000012232	-1.232096	1	-	-	-	+	-
ENSG00000143867	20.53966	0.000174633	+	-	-	-	-
ENSG00000087116	0.263344	1	+	-	-	-	-
ENSG00000171823	0.075618	1	-	-	-	-	-
ENSG00000147894	1.69032	0.692356978	-	-	-	-	-
ENSG00000166426	-0.275274	1	-	-	-	+	-
ENSG00000128052	-0.964652	1	-	-	-	+	-
ENSG00000185681	0.309172	1	-	-	-	-	-
ENSG00000181264	-0.415532	1	-	-	-	-	-
ENSG00000125741	4.37479	0.212514859	-	-	-	+	-
ENSG00000159899	1.667936	0.700862618	-	-	-	-	-
ENSG00000125843	0	1	-	-	-	+	-
ENSG00000053770	-0.490848	1	-	-	-	+	-
ENSG00000196497	-0.38931	1	-	-	-	-	-
ENSG00000161395	-4.01347	1	-	-	+	-	-
ENSG00000188064	0.393474	1	+	-	-	-	-
ENSG00000180035	-4.618476	1	-	-	-	-	-
ENSG00000082515	0.342714	1	-	-	-	+	-
ENSG00000175352	-0.222478	1	-	-	-	-	-
ENSG00000132530	-0.000684	1	-	-	-	-	-
ENSG00000163947	6.92936	0.073015356	-	-	-	-	-
ENSG00000086102	0.99527	0.982020072	+	-	-	+	-
ENSG00000141026	-0.144304	1	-	-	-	+	-
ENSG00000100504	-3.59599	1	-	-	-	+	-
ENSG00000167768	-0.605424	1	-	-	-	+	-
ENSG00000131969	-0.41074	1	-	-	-	-	-
ENSG00000130762	0	1	-	-	-	-	-
ENSG00000163703	1.442016	0.784338488	-	-	-	+	-
ENSG00000158428	1.064416	0.947440519	-	-	-	-	-
ENSG00000139636	-3.674036	1	-	-	-	-	-
ENSG00000072210	-1.287528	1	-	-	-	+	-
ENSG00000136870	4.107372	0.236518469	-	-	-	-	-
ENSG00000170325	-1.443258	1	-	-	-	-	-
ENSG00000164323	0.39201	1	-	-	-	-	-
ENSG00000122707	-0.164392	1	+	-	-	-	-
ENSG00000213424	1.624014	0.716582013	-	-	-	-	-
ENSG00000175182	1.921462	0.619741452	+	-	-	-	-
ENSG00000089050	-2.046596	1	-	-	-	-	-
ENSG00000185585	2.13125	0.562145098	-	-	-	-	-
ENSG00000143786	-2.00E-06	1	-	-	-	-	-
ENSG00000147465	4.343752	0.214996212	-	-	-	-	-
ENSG00000141579	0.448926	1	-	-	-	-	-
ENSG00000198382	-1.194724	1	-	-	-	+	-
ENSG00000143869	1.280628	0.846635308	-	-	-	-	-
ENSG00000109572	4.359334	0.214090308	+	-	-	-	-
ENSG00000018699	-0.380084	1	-	-	-	+	-
ENSG00000198049	1.664032	0.702167137	-	-	+	-	-
ENSG00000142065	-0.61356	1	-	-	-	+	-
ENSG00000158246	-0.153746	1	-	-	-	-	-
ENSG00000102383	-1.487592	1	-	-	-	+	-
ENSG00000181019	-0.963642	1	-	-	-	+	-
ENSG00000166340	0	1	+	-	-	+	-
ENSG00000083750	0	1	-	-	-	-	-
ENSG00000186416	2.00E-06	1	-	-	-	+	-
ENSG00000161647	-0.904364	1	-	-	-	-	-
ENSG00000011105	1.299688	0.837502543	+	-	-	-	-
ENSG00000163956	0	1	+	-	-	+	-
ENSG00000115486	-0.545454	1	-	-	-	+	-
ENSG00000141756	1.838126	0.644280114	-	-	-	+	-
ENSG00000169490	20.011504	0.000222286	-	-	-	+	-
ENSG00000138316	-2.391476	1	-	-	-	-	-
ENSG00000123268	5.084432	0.157474385	-	-	-	+	-
ENSG00000176597	1.30055	0.837502543	-	-	-	-	-
ENSG00000020633	-0.341604	1	-	-	-	+	-
ENSG00000115677	0.2558	1	-	-	-	+	-
ENSG00000104883	0	1	-	-	+	-	-
ENSG00000159648	-0.12731	1	-	-	-	-	-
ENSG00000173728	0.052138	1	+	-	-	-	-
ENSG00000182600	-0.121178	1	-	-	-	-	-
ENSG00000144468	-1.573628	1	-	-	-	+	-
ENSG00000115325	4.22047	0.225472992	-	-	-	+	-
ENSG00000070814	0.116522	1	-	-	-	+	-
ENSG00000140853	10.08221	0.019056991	+	-	-	-	-
ENSG00000167487	-0.007068	1	-	-	+	-	-
ENSG00000076770	0.361402	1	-	-	-	-	-
ENSG00000127472	0.41351	1	-	-	-	-	-
ENSG00000118094	3.344374	0.324995982	-	-	-	-	-
ENSG00000134183	-0.860844	1	-	-	-	-	-
ENSG00000130202	1.276414	0.847741013	-	-	-	+	-
ENSG00000164690	0	1	+	-	-	-	-
ENSG00000187033	4.133946	0.233901378	-	-	-	-	-
ENSG00000105370	0	1	-	-	+	-	-
ENSG00000091986	-1.399958	1	-	-	-	+	-
ENSG00000156983	-3.85918	1	-	-	-	+	-
ENSG00000124557	-13.631166	1	-	-	-	-	-
ENSG00000157778	-0.621816	1	-	-	-	-	-
ENSG00000166483	4.746246	0.181193479	-	-	-	+	-
ENSG00000175564	0	1	-	-	-	+	-
ENSG00000137338	-1.091958	1	-	-	-	+	-
ENSG00000104763	-0.203932	1	-	-	-	-	-
ENSG00000260456	0.203912	1	+	-	-	-	-
ENSG00000111199	-2.269708	1	-	-	-	+	-
ENSG00000100354	-1.574694	1	-	-	-	+	-
ENSG00000006468	26.209218	1.31E-05	+	-	-	-	-
ENSG00000174502	-1.30141	1	-	-	-	-	-
ENSG00000066923	-0.374328	1	-	-	-	-	-
ENSG00000105053	6.995016	0.070731342	-	-	+	+	+
ENSG00000101132	0.88723	1	-	-	-	+	-
ENSG00000065183	-1.488974	1	-	-	-	+	-
ENSG00000128654	0.33494	1	-	-	-	+	-
ENSG00000065613	-1.209632	1	-	-	-	+	-
ENSG00000088002	0.330312	1	-	-	-	+	-
ENSG00000151229	-0.834596	1	-	-	-	-	-
ENSG00000169679	-1.215646	1	-	-	-	+	-
ENSG00000179528	0.040634	1	-	-	-	-	-
ENSG00000158869	-0.087812	1	-	-	-	-	-
ENSG00000177508	6.256902	0.095734737	-	-	-	-	-
ENSG00000169896	15.155722	0.002037963	-	-	-	-	-
ENSG00000135298	-3.054542	1	-	-	-	-	-
ENSG00000168490	-11.056508	1	-	-	-	-	-
ENSG00000013523	-0.255876	1	+	-	-	+	-
ENSG00000123096	-0.384958	1	-	-	+	-	-
ENSG00000171246	-1.56452	1	-	-	-	+	-
ENSG00000129292	-1.183174	1	+	-	-	+	-
ENSG00000168243	-0.001378	1	-	-	-	-	-
ENSG00000106290	23.313044	5.00E-05	+	-	-	+	-
ENSG00000205002	0.464466	1	-	-	-	-	-
ENSG00000184271	2.254098	0.527836084	+	-	-	-	-
ENSG00000164022	-0.982004	1	-	-	-	+	-
ENSG00000234965	-0.000368	1	-	-	-	-	-
ENSG00000117000	-4.856298	1	-	-	-	+	-
ENSG00000157500	12.020084	0.008267119	-	-	-	-	-
ENSG00000138172	-4.00E-06	1	-	-	-	-	-
ENSG00000137656	-0.86422	1	-	-	-	+	-
ENSG00000182329	15.496682	0.001763427	+	-	-	-	-
ENSG00000161040	9.319862	0.026652527	-	-	-	-	-
ENSG00000196090	6.172366	0.098749492	-	-	-	-	-
ENSG00000135655	-4.85377	1	-	-	-	+	-
ENSG00000112701	6.032942	0.104961291	+	-	-	-	-
ENSG00000146232	0	1	-	-	-	+	-
ENSG00000171303	1.482226	0.769077737	-	-	-	+	-
ENSG00000188786	2.068772	0.577900812	-	-	-	+	-
ENSG00000135776	0	1	+	-	-	+	-
ENSG00000099917	7.926188	0.048487333	-	-	-	+	-
ENSG00000139350	-2.338002	1	-	-	-	-	-
ENSG00000164674	0	1	-	-	-	-	-
ENSG00000103540	-1.294734	1	-	-	-	+	-
ENSG00000148219	-9.824742	1	-	-	-	-	-
ENSG00000167994	-0.399534	1	-	-	-	-	-
ENSG00000006128	1.691956	0.691965587	+	-	-	-	-
ENSG00000179562	0	1	-	-	-	+	-
ENSG00000117601	-1.12211	1	-	+	+	+	-
ENSG00000044090	-4.746196	1	-	-	-	+	-
ENSG00000104635	-3.061728	1	-	-	-	+	-
ENSG00000133247	-0.219478	1	-	-	-	-	-
ENSG00000115866	-3.532464	1	-	-	-	+	-
ENSG00000022840	-2.304842	1	-	-	-	+	-
ENSG00000172137	-0.229812	1	-	-	-	-	-
ENSG00000162601	-10.302112	1	-	-	-	+	-
ENSG00000164761	-0.113926	1	-	-	-	-	-
ENSG00000125775	8.393994	0.039247457	-	-	-	+	-
ENSG00000139793	-3.23385	1	-	-	-	-	-
ENSG00000166343	-0.368456	1	-	-	-	-	-
ENSG00000148943	2.570174	0.456542313	+	-	-	+	-
ENSG00000147041	-8.266142	1	-	-	-	-	-
ENSG00000143171	-4.971924	1	-	-	-	-	-
ENSG00000128016	6.901512	0.073821039	-	-	-	+	-
ENSG00000070010	36.46311	1.10E-07	-	-	-	+	-
ENSG00000174600	0.245908	1	-	-	+	-	-
ENSG00000169249	2.036578	0.586401107	-	-	-	-	-
ENSG00000186854	-2.193648	1	-	-	-	-	-
ENSG00000154153	0.150434	1	-	-	-	+	-
ENSG00000198793	-13.889854	1	-	-	-	+	-
ENSG00000197619	-1.43213	1	-	-	-	-	-
ENSG00000085871	-0.032168	1	-	-	-	+	-
ENSG00000196517	-3.27914	1	-	-	-	-	-
ENSG00000028137	0.045156	1	-	-	-	+	-
ENSG00000107290	1.534068	0.749637275	-	-	-	+	-
ENSG00000152413	-0.955844	1	-	-	-	-	-
ENSG00000156299	-1.330848	1	-	-	-	-	-
ENSG00000138814	-0.74974	1	-	-	-	+	-
ENSG00000185052	21.095194	0.000136683	-	-	-	-	-
ENSG00000011198	-1.166058	1	-	-	-	+	-
ENSG00000147613	0.21348	1	-	-	+	-	+
ENSG00000156885	3.018978	0.374037342	-	-	-	-	-
ENSG00000064692	-2.438658	1	-	-	-	-	-
ENSG00000106070	-3.578062	1	-	-	-	-	-
ENSG00000105641	0.247256	1	-	-	-	-	-
ENSG00000170419	-0.328506	1	-	-	-	-	-
ENSG00000168070	-0.273908	1	-	-	-	-	-
ENSG00000187164	-1.064144	1	-	-	-	+	-
ENSG00000124374	20.537078	0.000174633	-	-	-	-	-
ENSG00000090615	3.739186	0.274475502	-	-	-	+	-
ENSG00000154975	-0.003192	1	-	-	+	-	-
ENSG00000170044	-1.000594	1	-	-	-	-	-
ENSG00000115145	-2.38719	1	-	-	-	+	-
ENSG00000138639	-0.16622	1	-	-	-	-	-
ENSG00000172057	-0.524338	1	+	-	-	-	-
ENSG00000184988	0.234252	1	-	-	-	-	-
ENSG00000152760	0.114456	1	-	-	-	-	-
ENSG00000113068	-0.121496	1	-	-	-	+	-
ENSG00000101773	0.222986	1	+	-	-	+	-
ENSG00000205309	0	1	-	-	-	+	-
ENSG00000170788	2.62397	0.445438712	-	-	-	-	-
ENSG00000162231	-0.831458	1	-	-	-	+	-
ENSG00000140374	1.848256	0.640746443	-	-	-	+	-
ENSG00000125510	0	1	-	-	+	-	-
ENSG00000130414	0.430378	1	-	-	+	+	-
ENSG00000150477	8.925684	0.031663695	-	-	-	-	-
ENSG00000163239	0	1	-	-	-	-	-
ENSG00000141404	-0.30092	1	+	-	-	-	-
ENSG00000109944	5.572174	0.127037566	-	-	-	-	-
ENSG00000173614	1.259714	0.85451461	-	-	-	+	-
ENSG00000119686	-0.531732	1	-	-	+	-	-
ENSG00000070601	-2.553498	1	-	-	-	-	-
ENSG00000100162	-0.895058	1	-	-	-	-	-
ENSG00000155508	0.88999	1	-	-	-	+	-
ENSG00000198844	-3.879036	1	-	-	-	-	-
ENSG00000198959	0.517386	1	-	-	-	+	-
ENSG00000184307	0.136758	1	-	-	-	-	-
ENSG00000172209	-3.50381	1	-	-	-	-	-
ENSG00000068615	0	1	-	-	-	-	-
ENSG00000104518	3.673622	0.282092969	-	-	-	-	-
ENSG00000136697	-0.003028	1	-	-	-	-	-
ENSG00000198160	0.082654	1	-	-	-	-	-
ENSG00000173482	8.27561	0.041398772	-	-	-	-	-
ENSG00000143322	3.542296	0.297700749	+	-	-	-	-
ENSG00000214237	-0.264386	1	-	-	-	-	-
ENSG00000112238	0.177992	1	-	-	-	-	-
ENSG00000051825	-2.096168	1	-	-	-	+	-
ENSG00000168300	0.107816	1	-	-	-	+	-
ENSG00000087274	-0.47622	1	-	-	-	-	-
ENSG00000157600	-1.836546	1	-	-	-	-	-
ENSG00000078369	1.791342	0.659252343	-	-	+	+	-
ENSG00000155256	-0.91579	1	-	-	-	+	-
ENSG00000141084	1.340708	0.819918852	+	-	-	+	-
ENSG00000163464	24.752608	2.59E-05	-	-	+	+	-
ENSG00000154645	0.165468	1	-	-	-	-	-
ENSG00000188848	-0.308332	1	-	-	-	+	-
ENSG00000037757	-0.000788	1	-	-	-	+	-
ENSG00000141367	-19.217858	1	-	-	-	+	-
ENSG00000186075	11.534172	0.010044385	-	-	-	-	-
ENSG00000140505	8.34792	0.04009656	-	-	-	-	-
ENSG00000102678	2.906246	0.391257223	-	-	-	-	-
ENSG00000173227	0.406298	1	-	-	-	-	-
ENSG00000166006	4.725014	0.182908325	-	-	-	-	-
ENSG00000103222	3.024986	0.373137065	+	-	-	-	-
ENSG00000179335	0.003468	1	-	-	-	+	-
ENSG00000107447	-2.37067	1	-	-	-	-	-
ENSG00000196352	27.02516	8.93E-06	-	-	+	+	-
ENSG00000165702	-0.149944	1	-	-	-	-	-
ENSG00000143450	-0.351982	1	-	-	-	-	-
ENSG00000197798	2.083514	0.574448554	-	-	-	-	-
ENSG00000133789	3.55171	0.296296131	-	-	-	-	-
ENSG00000103034	0.49204	1	-	-	-	-	-
ENSG00000002745	-2.399444	1	-	-	-	-	-
ENSG00000112115	1.442902	0.784338488	-	-	-	-	-
ENSG00000164087	-0.325172	1	-	-	+	-	-
ENSG00000048462	-0.003516	1	-	-	-	-	-
ENSG00000197191	0	1	-	-	-	-	-
ENSG00000129933	-0.554422	1	-	-	-	-	-
ENSG00000149557	-3.918234	1	-	-	-	+	-
ENSG00000196968	-0.80037	1	-	-	-	-	-
ENSG00000049759	1.3469	0.817592672	-	-	-	+	-
ENSG00000149716	0	1	+	-	-	-	-
ENSG00000268629	2.8716	0.3969239	-	-	-	-	-
ENSG00000134461	-1.705654	1	-	-	+	-	-
ENSG00000095752	2.921942	0.389105629	-	-	+	+	+
ENSG00000167508	0	1	-	-	-	+	-
ENSG00000131408	-0.225812	1	-	-	-	-	-
ENSG00000135362	-2.371642	1	-	-	-	-	-
ENSG00000174996	-0.831582	1	-	-	-	+	-
ENSG00000261609	0.501422	1	+	-	+	-	-
ENSG00000134910	30.065028	2.15E-06	+	-	-	+	-
ENSG00000122641	9.152042	0.028618192	-	-	-	-	-
ENSG00000108509	0.578412	1	-	-	-	+	-
ENSG00000167193	-0.006656	1	+	-	-	+	-
ENSG00000146411	-11.903492	1	-	-	-	+	-
ENSG00000112679	0.096332	1	-	-	+	-	-
ENSG00000189283	-0.059486	1	-	-	-	-	-
ENSG00000167900	-0.063122	1	-	-	+	+	-
ENSG00000117148	0	1	-	-	-	-	-
ENSG00000165409	-1.500574	1	-	-	-	-	-
ENSG00000152910	-3.601316	1	-	-	-	-	-
ENSG00000180053	0	1	-	-	-	-	-
ENSG00000242265	-5.393994	1	+	-	-	+	-
ENSG00000162511	-0.064158	1	-	-	-	-	-
ENSG00000091640	15.932568	0.001473877	+	-	-	-	-
ENSG00000010072	0	1	-	-	-	-	-
ENSG00000187772	0.93667	1	-	-	-	+	-
ENSG00000205883	2.304484	0.514952788	-	-	-	-	-
ENSG00000115239	32.935314	5.58E-07	-	-	+	-	-
ENSG00000076108	-2.382666	1	-	-	-	-	-
ENSG00000112319	4.531458	0.198833485	-	-	-	-	-
ENSG00000128482	0.173388	1	-	-	-	-	-
ENSG00000141837	51.452044	8.54E-11	-	-	-	+	-
ENSG00000151789	2.424276	0.488060938	-	-	-	-	-
ENSG00000116863	-4.553286	1	-	-	-	-	-
ENSG00000160445	-0.551818	1	-	-	-	+	-
ENSG00000197901	-0.019544	1	-	-	-	+	-
ENSG00000114948	-1.328372	1	-	-	-	-	-
ENSG00000154007	-1.128312	1	-	-	-	-	-
ENSG00000111665	-3.040562	1	-	-	-	-	-
ENSG00000188306	5.526974	0.129675678	-	-	-	-	-
ENSG00000204178	0.708086	1	-	-	-	+	-
ENSG00000089053	11.916294	0.008624986	-	-	-	+	-
ENSG00000172575	-0.810494	1	-	-	-	+	-
ENSG00000117707	-4.529198	1	-	-	-	-	-
ENSG00000166927	0.133764	1	-	-	-	-	-
ENSG00000182158	2.361914	0.501889537	-	-	-	-	-
ENSG00000166118	0.439972	1	-	-	-	-	-
ENSG00000146038	-0.430878	1	-	-	-	-	-
ENSG00000240065	0	1	-	-	-	-	-
ENSG00000249961	-1.851222	1	+	-	-	-	-
ENSG00000177058	-17.055766	1	-	-	-	+	-
ENSG00000198807	-1.093998	1	+	-	-	-	-
ENSG00000174744	2.149136	0.556451714	+	-	-	+	-
ENSG00000159921	1.265084	0.852238509	-	-	-	-	-
ENSG00000133466	1.173204	0.895204095	-	-	-	-	-
ENSG00000203618	0	1	+	-	-	-	-
ENSG00000158545	-4.711756	1	-	-	-	+	-
ENSG00000119862	7.33892	0.061050299	+	-	-	-	-
ENSG00000145908	22.510264	7.18E-05	-	-	-	-	-
ENSG00000175267	-1.568544	1	+	-	-	-	-
ENSG00000101134	0.000212	1	-	-	-	-	-
ENSG00000122367	-16.866314	1	-	-	-	+	-
ENSG00000168938	13.266554	0.004786106	-	-	-	+	-
ENSG00000164054	-0.004638	1	-	-	-	-	-
ENSG00000135426	0.085802	1	-	-	-	-	-
ENSG00000196859	0.838308	1	-	-	-	-	-
ENSG00000215305	-6.227186	1	-	-	-	+	-
ENSG00000172456	2.776876	0.414980693	-	-	-	-	-
ENSG00000130402	-1.057868	1	-	-	-	-	-
ENSG00000100888	-6.687656	1	-	-	-	+	-
ENSG00000138336	1.639174	0.712040895	-	-	-	-	-
ENSG00000080802	-0.922806	1	-	-	-	-	-
ENSG00000069018	6.698696	0.080010666	-	-	-	-	-
ENSG00000093072	0.384082	1	-	-	-	-	-
ENSG00000032389	10.773488	0.013931241	+	-	+	+	-
ENSG00000137960	-0.368188	1	-	-	-	-	-
ENSG00000174473	-3.112218	1	-	-	-	-	-
ENSG00000111732	-4.194838	1	-	-	-	+	-
ENSG00000169239	-5.89122	1	-	-	+	-	-
ENSG00000155761	-2.250436	1	-	-	-	+	-
ENSG00000134996	0.6788	1	-	-	-	+	-
ENSG00000151414	1.398108	0.798723795	-	-	+	+	-
ENSG00000067900	-6.446734	1	+	-	-	+	-
ENSG00000162736	-10.239394	1	-	-	-	+	-
ENSG00000169752	-1.362696	1	-	-	-	+	-
ENSG00000143365	-0.088992	1	-	-	-	-	-
ENSG00000105825	0.433368	1	-	-	-	-	-
ENSG00000105650	0	1	-	-	-	-	-
ENSG00000174233	-3.447684	1	-	-	-	+	-
ENSG00000131653	-7.00E-05	1	-	-	-	+	-
ENSG00000034677	0.737292	1	-	-	-	-	-
ENSG00000140545	3.760972	0.272389287	-	-	-	+	-
ENSG00000154269	-0.89827	1	-	-	-	-	-
ENSG00000167550	-0.07991	1	-	-	-	-	-
ENSG00000163378	0	1	-	-	-	-	-
ENSG00000163637	-0.192136	1	-	-	-	-	-
ENSG00000263761	0	1	-	-	-	-	-
ENSG00000168411	-25.848552	1	-	-	-	-	-
ENSG00000188690	-2.373618	1	-	-	-	+	-
ENSG00000128891	-0.651966	1	-	-	-	+	-
ENSG00000107745	2.091128	0.572423392	-	-	-	+	-
ENSG00000153132	-1.308762	1	-	-	-	+	-
ENSG00000158292	6.84122	0.075594359	-	-	-	-	-
ENSG00000198216	-6.818176	1	-	-	-	-	-
ENSG00000102858	-0.257282	1	-	+	-	+	-
ENSG00000156110	2.457818	0.481711431	-	-	-	-	-
ENSG00000186432	3.71367	0.27774858	-	-	+	+	-
ENSG00000138079	-3.211822	1	-	-	-	-	-
ENSG00000111670	-2.046912	1	+	-	-	+	-
ENSG00000171433	3.68673	0.281034448	-	-	-	-	-
ENSG00000183684	6.028112	0.105063521	-	-	-	+	-
ENSG00000102158	5.798484	0.115716348	-	-	-	+	-
ENSG00000162928	-0.339572	1	-	-	-	-	-
ENSG00000123405	-0.58632	1	-	-	-	+	-
ENSG00000128655	0	1	-	-	-	-	-
ENSG00000149577	20.72933	0.000161612	-	-	-	+	-
ENSG00000149016	-1.145748	1	-	-	-	+	-
ENSG00000162670	5.207772	0.149812791	-	-	-	-	-
ENSG00000113594	-0.187958	1	-	-	-	+	-
ENSG00000132330	0	1	-	-	-	-	-
ENSG00000164118	-0.320572	1	-	-	-	+	-
ENSG00000008323	-3.80E-05	1	+	-	-	-	-
ENSG00000105254	3.968208	0.250846976	-	-	-	+	-
ENSG00000163521	1.17249	0.895370922	-	-	-	-	-
ENSG00000130193	-2.00E-06	1	-	-	-	+	-
ENSG00000196189	-9.664654	1	-	-	-	-	-
ENSG00000110906	0	1	-	-	-	-	-
ENSG00000168010	7.173904	0.065572828	+	-	-	-	-
ENSG00000188404	0.248942	1	-	-	-	-	-
ENSG00000106460	-2.389908	1	-	-	-	+	-
ENSG00000121898	-2.402656	1	-	-	-	+	-
ENSG00000140416	6.945092	0.07243515	-	-	-	+	-
ENSG00000172869	-3.025458	1	-	-	-	-	-
ENSG00000160808	14.312272	0.002962143	-	-	-	-	-
ENSG00000138107	-10.36521	1	+	-	-	+	-
ENSG00000137720	-0.127422	1	-	-	-	-	-
ENSG00000104998	4.525146	0.199199368	-	-	-	-	-
ENSG00000112242	-0.384864	1	-	-	-	+	-
ENSG00000115339	-8.97369	1	-	-	-	-	-
ENSG00000163704	2.00E-06	1	+	-	-	-	-
ENSG00000142235	-0.614984	1	+	-	-	-	-
ENSG00000143303	2.447056	0.483066189	-	-	-	-	-
ENSG00000178750	4.906362	0.168677457	-	-	-	-	-
ENSG00000124564	4.774626	0.178858718	-	-	+	-	-
ENSG00000108179	0	1	+	+	-	+	-
ENSG00000145692	0.093466	1	-	-	-	+	-
ENSG00000163064	-1.560466	1	-	-	-	-	-
ENSG00000125878	-1.044068	1	-	-	-	-	-
ENSG00000164287	2.807288	0.409032588	-	-	-	-	-
ENSG00000119689	-0.950762	1	-	-	-	+	-
ENSG00000131697	0.015246	1	+	-	-	-	-
ENSG00000132639	3.968346	0.250846976	-	-	-	-	-
ENSG00000182606	0.367422	1	+	-	-	-	-
ENSG00000141744	1.16052	0.901370943	-	-	-	-	-
ENSG00000104814	-3.697844	1	-	-	-	-	-
ENSG00000160796	-3.134904	1	-	-	-	-	-
ENSG00000101890	-1.426734	1	-	-	-	-	-
ENSG00000286095	-0.514682	1	-	-	+	-	-
ENSG00000106299	1.815092	0.650607656	-	-	-	+	-
ENSG00000170242	-2.596066	1	-	-	-	+	-
ENSG00000218739	43.28662	4.33E-09	-	-	-	-	-
ENSG00000117676	-0.308924	1	+	-	-	-	-
ENSG00000204815	-1.7679	1	-	-	-	-	-
ENSG00000162437	-0.880244	1	-	-	-	-	-
ENSG00000101670	-0.266448	1	-	-	-	-	-
ENSG00000105982	0	1	+	-	-	-	-
ENSG00000232125	0.83934	1	-	-	-	-	-
ENSG00000122035	-0.152512	1	-	-	-	-	-
ENSG00000096746	-0.419572	1	-	-	-	+	-
ENSG00000204519	36.187092	1.23E-07	-	-	-	-	-
ENSG00000089820	3.22221	0.342377657	+	-	-	-	-
ENSG00000115155	-1.070682	1	-	-	-	-	-
ENSG00000173821	40.374892	1.71E-08	-	-	-	+	-
ENSG00000072818	0.677848	1	-	-	-	-	-
ENSG00000163798	-0.315416	1	-	-	-	+	-
ENSG00000004948	0	1	-	-	+	-	-
ENSG00000139219	-1.111558	1	-	-	-	-	-
ENSG00000103528	-2.09383	1	+	-	-	-	-
ENSG00000135596	9.344608	0.026515093	-	-	-	+	-
ENSG00000169379	-2.58979	1	-	-	-	-	-
ENSG00000127526	-0.941522	1	-	-	-	+	-
ENSG00000185053	0	1	-	-	-	+	-
ENSG00000165072	-0.78898	1	-	-	-	-	-
ENSG00000127824	-0.794058	1	-	-	-	+	-
ENSG00000183476	0.087792	1	+	-	-	-	-
ENSG00000171724	-3.203876	1	-	-	-	-	-
ENSG00000103994	-2.786404	1	-	-	-	+	-
ENSG00000143882	-0.271498	1	-	-	-	+	-
ENSG00000146674	-0.062662	1	-	-	-	+	-
ENSG00000178074	-0.838774	1	-	-	-	-	-
ENSG00000275111	0	1	-	-	-	-	-
ENSG00000213463	0.533016	1	-	-	-	+	-
ENSG00000136541	8.124862	0.044335329	-	-	-	-	-
ENSG00000164162	1.349542	0.817085446	-	-	-	+	-
ENSG00000162819	1.727974	0.678464739	-	-	-	+	-
ENSG00000144426	-7.967954	1	+	-	-	-	-
ENSG00000185909	-0.968608	1	-	-	+	-	-
ENSG00000100280	-6.911748	1	-	-	-	+	-
ENSG00000179104	8.887774	0.032224622	-	-	-	-	-
ENSG00000180475	6.550292	0.084632284	-	-	+	-	-
ENSG00000168246	-0.149732	1	-	-	-	-	-
ENSG00000152034	-0.315534	1	-	-	+	-	-
ENSG00000185272	-0.16479	1	-	-	-	-	-
ENSG00000166689	-2.840542	1	-	-	-	-	-
ENSG00000178904	8.017566	0.046458022	+	-	-	+	-
ENSG00000185467	-0.000424	1	-	-	-	-	-
ENSG00000198643	2.139442	0.559356821	-	-	-	-	-
ENSG00000145348	-0.625508	1	-	-	-	-	-
ENSG00000107262	-0.025086	1	-	-	-	+	-
ENSG00000106809	-0.687212	1	-	-	-	-	-
ENSG00000141551	0.586056	1	-	-	+	+	+
ENSG00000125319	6.097264	0.102222406	-	-	-	-	-
ENSG00000119411	7.732328	0.05201981	-	-	-	+	-
ENSG00000174013	-0.336916	1	-	-	-	-	-
ENSG00000175567	-1.160434	1	-	-	-	-	-
ENSG00000100027	1.035588	0.96281485	-	-	-	-	-
ENSG00000136243	-0.102606	1	-	-	-	+	-
ENSG00000183688	3.56907	0.294186793	+	-	-	-	-
ENSG00000196353	4.471504	0.203733777	-	-	-	-	-
ENSG00000100335	-0.425906	1	-	-	-	-	-
ENSG00000138821	-0.889088	1	-	-	-	-	-
ENSG00000105711	0.13297	1	+	-	+	-	-
ENSG00000180269	-0.488146	1	-	-	+	-	-
ENSG00000136146	23.756634	4.19E-05	+	-	-	+	-
ENSG00000129596	-1.197152	1	-	-	-	-	-
ENSG00000186260	-1.725316	1	-	-	-	-	-
ENSG00000213780	-5.165372	1	-	-	-	+	-
ENSG00000124839	0	1	-	-	-	-	-
ENSG00000127252	-0.006378	1	-	-	+	-	-
ENSG00000167513	0	1	-	-	-	-	-
ENSG00000031691	4.099968	0.237144609	-	-	-	+	-
ENSG00000164023	-0.102352	1	-	-	-	-	-
ENSG00000091428	0	1	-	-	-	-	-
ENSG00000153147	1.471212	0.773401375	-	-	-	+	-
ENSG00000168818	0.140916	1	-	-	-	+	-
ENSG00000213996	0	1	-	-	-	-	-
ENSG00000077279	3.376462	0.320284831	-	-	-	-	-
ENSG00000196660	-1.3071	1	-	-	-	-	-
ENSG00000102007	-0.181926	1	-	-	+	+	-
ENSG00000198756	-2.33201	1	-	-	-	+	-
ENSG00000089057	-0.571022	1	-	-	-	-	-
ENSG00000178295	-40.934738	1	-	-	-	-	-
ENSG00000147905	0.66836	1	-	-	-	+	-
ENSG00000181852	-0.003254	1	-	-	-	+	-
ENSG00000116641	-6.145114	1	-	-	-	+	-
ENSG00000151338	0.765056	1	-	-	-	+	-
ENSG00000198689	2.637192	0.443112551	-	-	-	-	-
ENSG00000103740	5.93992	0.109167494	-	-	-	-	-
ENSG00000092009	7.18648	0.065334604	-	-	-	-	-
ENSG00000111335	12.72353	0.006079586	-	-	-	-	-
ENSG00000133256	-4.825264	1	-	-	-	-	-
ENSG00000110768	-1.848586	1	-	-	-	-	-
ENSG00000049768	5.925418	0.109692423	-	-	-	-	-
ENSG00000137101	57.58132	4.75E-12	-	-	-	-	-
ENSG00000197892	11.98049	0.008419541	-	-	-	-	-
ENSG00000115896	9.954632	0.02020421	-	-	-	-	-
ENSG00000183735	4.944806	0.165759081	-	-	-	+	-
ENSG00000113805	-4.36908	1	-	-	-	-	-
ENSG00000196431	-0.052636	1	-	-	-	-	-
ENSG00000105427	18.373692	0.000477184	-	-	-	-	-
ENSG00000126010	2.678426	0.434395848	-	-	+	-	-
ENSG00000000460	-8.319154	1	-	-	-	+	-
ENSG00000092470	6.878324	0.074641798	-	-	-	+	-
ENSG00000136371	6.103226	0.102024276	-	-	-	-	-
ENSG00000039068	6.225698	0.096822681	-	-	-	+	-
ENSG00000177511	-2.940038	1	-	-	-	-	-
ENSG00000196628	-2.685956	1	-	-	-	-	-
ENSG00000184207	4.996488	0.162935737	-	-	-	-	-
ENSG00000103248	-0.000322	1	-	-	-	-	-
ENSG00000183098	-0.563636	1	-	-	-	+	-
ENSG00000066084	3.296458	0.331424972	+	-	-	+	-
ENSG00000122952	0.602688	1	-	-	-	+	-
ENSG00000088812	-0.430766	1	-	-	-	+	-
ENSG00000115461	-0.221638	1	-	-	-	-	-
ENSG00000137200	10.94181	0.012893806	-	-	-	-	-
ENSG00000198018	0	1	-	-	-	-	-
ENSG00000140107	0	1	-	-	-	-	-
ENSG00000080189	4.240542	0.224386274	+	-	-	-	-
ENSG00000165192	-1.11204	1	-	-	+	-	-
ENSG00000173065	-0.195648	1	-	-	-	-	-
ENSG00000129474	-0.541462	1	-	-	-	-	-
ENSG00000168710	14.64488	0.002561708	-	-	-	+	-
ENSG00000152402	0.002688	1	+	-	-	-	-
ENSG00000104643	-0.613586	1	-	-	-	-	-
ENSG00000155754	17.485776	0.000714511	-	-	-	-	-
ENSG00000166199	-0.220244	1	-	-	-	-	-
ENSG00000145241	4.263726	0.222356917	-	-	-	+	-
ENSG00000154165	-13.022416	1	-	-	+	-	-
ENSG00000133110	-0.908322	1	-	-	-	-	-
ENSG00000108654	2.151384	0.556049168	-	-	-	+	-
ENSG00000206535	-0.528528	1	-	-	-	-	-
ENSG00000153707	2.62803	0.44467832	-	-	-	-	-
ENSG00000144043	-0.312408	1	-	-	-	-	-
ENSG00000104432	-0.189966	1	-	-	+	-	-
ENSG00000140749	-1.541138	1	-	-	-	-	-
ENSG00000109586	0.129164	1	+	-	-	+	-
ENSG00000100055	-0.369024	1	-	-	-	+	-
ENSG00000112494	-0.027766	1	-	-	+	-	-
ENSG00000237524	0	1	+	-	-	-	-
ENSG00000182853	2.8935	0.393535471	-	-	-	-	-
ENSG00000140854	1.166778	0.898046046	+	-	-	-	-
ENSG00000162065	-1.68177	1	-	-	-	-	-
ENSG00000138640	-0.703742	1	-	-	-	-	-
ENSG00000101367	-5.276894	1	-	-	-	+	-
ENSG00000117215	0.310552	1	-	-	-	-	-
ENSG00000108379	-0.37054	1	-	-	-	-	-
ENSG00000157152	-0.026534	1	+	-	-	-	-
ENSG00000145495	-0.216424	1	-	-	-	-	-
ENSG00000162931	0	1	-	-	-	-	-
ENSG00000004799	-6.929768	1	-	-	-	-	-
ENSG00000066651	-2.593872	1	-	-	-	-	-
ENSG00000116991	-0.668968	1	+	-	-	+	-
ENSG00000170890	0	1	-	-	-	-	-
ENSG00000090530	-2.112428	1	-	-	-	+	-
ENSG00000140379	0.384328	1	-	-	+	+	+
ENSG00000173376	-0.757548	1	-	-	-	-	-
ENSG00000070081	-1.027304	1	-	-	-	+	-
ENSG00000272886	-0.846598	1	-	-	-	-	-
ENSG00000152254	0	1	-	-	-	-	-
ENSG00000007237	1.649744	0.708423244	+	-	-	-	-
ENSG00000126883	-54.033822	1	-	-	-	+	-
ENSG00000144847	-5.086462	1	-	-	-	+	-
ENSG00000197816	7.801922	0.050945976	-	-	-	-	-
ENSG00000253309	-0.041254	1	-	-	+	-	-
ENSG00000170579	5.794644	0.115890036	-	-	-	-	-
ENSG00000149564	14.78325	0.002415798	-	-	+	-	-
ENSG00000163029	-5.82646	1	-	-	-	+	-
ENSG00000120727	-0.113204	1	-	-	-	+	-
ENSG00000171119	0	1	+	-	-	-	-
ENSG00000129159	-6.914318	1	-	-	-	-	-
ENSG00000052126	-1.07234	1	-	-	-	+	-
ENSG00000159388	-0.001816	1	-	-	-	+	-
ENSG00000118420	6.537076	0.085198084	-	-	-	-	-
ENSG00000185608	-0.315726	1	-	-	-	+	-
ENSG00000173581	0	1	-	-	-	-	-
ENSG00000069535	-1.541464	1	-	-	-	-	-
ENSG00000122679	0.279308	1	-	-	-	+	-
ENSG00000099889	-0.393702	1	-	-	-	-	-
ENSG00000158941	-0.97451	1	-	-	-	+	-
ENSG00000112530	-0.000964	1	-	-	-	-	-
ENSG00000183615	-0.58886	1	-	-	-	-	-
ENSG00000247077	-0.474514	1	-	-	-	+	-
ENSG00000108599	0	1	-	-	-	+	-
ENSG00000181631	-2.643644	1	-	-	+	-	-
ENSG00000028528	-7.891002	1	-	-	-	+	-
ENSG00000171824	-1.059732	1	-	-	-	+	-
ENSG00000156564	-0.442074	1	-	-	-	-	-
ENSG00000172731	-0.010446	1	+	-	-	-	-
ENSG00000117151	9.81768	0.0215848	-	-	-	-	-
ENSG00000141161	-9.703912	1	-	-	-	-	-
ENSG00000081177	5.377168	0.138287309	-	-	-	+	-
ENSG00000196865	-1.431566	1	-	-	-	-	-
ENSG00000169062	0.001868	1	+	-	-	+	-
ENSG00000167904	1.414898	0.793361908	+	-	-	-	-
ENSG00000138696	6.604558	0.083173642	-	-	+	-	-
ENSG00000157426	-2.771668	1	-	-	-	-	-
ENSG00000144278	0	1	-	-	-	-	-
ENSG00000150907	-0.860978	1	-	-	-	-	-
ENSG00000140937	-0.386484	1	-	-	-	+	-
ENSG00000156687	16.007476	0.001427036	-	-	-	-	-
ENSG00000006555	8.45738	0.038444883	+	-	-	-	-
ENSG00000224470	0	1	-	-	-	-	-
ENSG00000177042	0.073696	1	+	-	-	+	-
ENSG00000151882	-0.232852	1	-	-	+	+	-
ENSG00000198924	-2.800248	1	-	-	-	-	-
ENSG00000188730	8.292004	0.041107054	-	-	-	-	-
ENSG00000075223	5.893328	0.111064927	-	-	-	-	-
ENSG00000117009	4.887868	0.170188374	-	-	-	-	-
ENSG00000151623	-1.482592	1	-	-	-	-	-
ENSG00000011523	-40.6117	1	-	-	-	+	-
ENSG00000128487	-1.3939	1	-	-	-	-	-
ENSG00000137842	-0.945606	1	-	-	-	-	-
ENSG00000023909	-0.390734	1	-	-	-	-	-
ENSG00000204001	3.134902	0.355506927	-	-	-	-	-
ENSG00000164692	-1.77723	1	-	-	-	+	-
ENSG00000198961	-1.805342	1	-	-	-	+	-
ENSG00000205884	4.819118	0.175409474	-	-	-	-	-
ENSG00000187186	-0.068606	1	-	-	-	-	-
ENSG00000100228	0.07904	1	-	-	-	-	-
ENSG00000198169	-0.044976	1	-	-	-	-	-
ENSG00000102032	0	1	-	-	-	-	-
ENSG00000167202	0	1	+	-	-	+	-
ENSG00000070961	1.778154	0.66341052	-	-	-	+	-
ENSG00000101292	-0.201764	1	-	-	+	-	-
ENSG00000149591	0	1	-	-	-	-	-
ENSG00000176601	1.320692	0.828716522	-	-	-	-	-
ENSG00000124155	7.806238	0.050945976	-	-	-	+	-
ENSG00000168301	-0.323834	1	-	-	-	+	-
ENSG00000198393	-1.212372	1	-	-	-	-	-
ENSG00000134313	-2.11085	1	-	-	-	+	-
ENSG00000229972	4.11522	0.236130433	-	-	-	-	-
ENSG00000114026	1.959224	0.609984918	-	-	-	+	-
ENSG00000183379	2.74313	0.420537746	+	-	-	-	-
ENSG00000188419	4.86094	0.17235011	+	-	-	-	-
ENSG00000090013	-0.094834	1	-	-	-	+	-
ENSG00000177917	2.293908	0.51756592	-	-	-	+	-
ENSG00000088035	-1.003934	1	-	-	-	-	-
ENSG00000154485	-1.375552	1	-	-	-	-	-
ENSG00000183166	-0.946948	1	-	-	-	-	-
ENSG00000115350	0.911632	1	-	-	-	+	-
ENSG00000124813	9.912794	0.020594878	-	-	-	+	-
ENSG00000083782	-2.00E-06	1	-	-	-	-	-
ENSG00000149735	0	1	-	-	-	-	-
ENSG00000104886	0.004466	1	+	-	-	-	-
ENSG00000131067	-7.46946	1	-	-	-	+	-
ENSG00000105967	0.06609	1	-	-	-	-	-
ENSG00000136931	-0.000846	1	-	-	-	-	-
ENSG00000151838	30.50063	1.75E-06	+	-	-	-	-
ENSG00000102452	0.595744	1	-	-	-	-	-
ENSG00000148225	1.752594	0.671100282	-	-	+	-	-
ENSG00000161405	2.95065	0.384197658	-	-	-	+	-
ENSG00000148296	6.091848	0.102316331	+	-	-	-	-
ENSG00000111912	0.980254	0.989937145	-	-	-	+	-
ENSG00000139800	2.492958	0.47416157	-	-	-	-	-
ENSG00000173621	-5.541422	1	-	-	-	-	-
ENSG00000186104	11.404512	0.010578398	-	-	-	-	-
ENSG00000108932	-0.842976	1	-	-	+	-	-
ENSG00000136872	-0.589948	1	-	-	-	+	-
ENSG00000196091	-0.012086	1	-	-	-	+	-
ENSG00000120334	-0.53939	1	-	-	-	-	-
ENSG00000163596	-0.969056	1	-	-	-	-	-
ENSG00000054611	4.232062	0.225022882	-	-	-	+	-
ENSG00000215375	3.3407	0.325573522	-	-	-	-	-
ENSG00000089351	-0.109368	1	-	-	-	+	-
ENSG00000101470	0.88717	1	-	-	-	+	-
ENSG00000168434	-2.74156	1	-	-	-	+	-
ENSG00000143632	-6.806834	1	-	-	-	+	-
ENSG00000101193	0	1	-	-	-	+	-
ENSG00000123600	-0.14541	1	-	-	-	-	-
ENSG00000123329	4.76044	0.179985888	-	-	-	-	-
ENSG00000159958	0.226004	1	-	-	-	-	-
ENSG00000033030	-3.42492	1	-	-	-	+	-
ENSG00000136153	0	1	+	-	-	+	-
ENSG00000115306	1.066624	0.946908387	+	-	-	+	-
ENSG00000166321	-5.147282	1	-	-	-	-	-
ENSG00000205629	-0.612114	1	-	-	-	-	-
ENSG00000154447	-0.17001	1	-	-	-	+	-
ENSG00000078043	-11.318084	1	+	-	-	+	-
ENSG00000111087	9.002642	0.030520669	-	-	-	-	-
ENSG00000187045	10.8401	0.01350825	-	-	-	-	-
ENSG00000163710	0.223	1	-	-	-	-	-
ENSG00000161649	2.08576	0.57401771	-	-	-	+	-
ENSG00000227059	2.775496	0.414996788	-	-	-	-	-
ENSG00000117602	0.301214	1	-	-	-	-	-
ENSG00000172239	-0.620954	1	-	-	-	+	-
ENSG00000107863	-4.982142	1	-	-	-	+	-
ENSG00000160446	2.278212	0.521063817	-	-	-	-	-
ENSG00000170049	-0.198296	1	-	-	-	-	-
ENSG00000178425	13.856996	0.003679877	-	-	-	+	-
ENSG00000170430	0.009938	1	-	-	-	-	-
ENSG00000167861	-1.493224	1	-	-	-	-	-
ENSG00000169860	1.015706	0.971116289	-	-	+	-	-
ENSG00000188800	0.020074	1	-	-	-	-	-
ENSG00000182310	0	1	-	-	-	-	-
ENSG00000180875	-0.263124	1	-	-	-	-	-
ENSG00000169241	-0.653732	1	-	-	+	+	-
ENSG00000161714	0.123506	1	-	-	-	+	-
ENSG00000166800	-1.02272	1	-	-	-	-	-
ENSG00000214681	6.842848	0.075594359	-	-	-	-	-
ENSG00000104064	-0.472026	1	-	-	-	+	-
ENSG00000138767	8.03778	0.046073928	-	-	-	+	-
ENSG00000031823	-2.99738	1	-	-	-	-	-
ENSG00000100433	1.00E-05	1	-	-	-	-	-
ENSG00000118096	0.110136	1	-	-	-	-	-
ENSG00000164197	-0.831554	1	-	-	-	-	-
ENSG00000078902	-7.996092	1	-	-	-	-	-
ENSG00000163492	15.270976	0.001943882	+	-	-	-	-
ENSG00000143537	35.805704	1.49E-07	-	-	-	-	-
ENSG00000184611	-4.888124	1	-	-	-	-	-
ENSG00000213085	-0.565184	1	-	-	-	-	-
ENSG00000006210	0	1	-	-	-	+	-
ENSG00000075073	3.684678	0.281044155	-	-	+	-	-
ENSG00000139977	0.18681	1	-	-	-	-	-
ENSG00000141556	36.259736	1.21E-07	+	-	-	+	-
ENSG00000134489	0.85011	1	-	-	+	-	-
ENSG00000100029	0	1	-	-	-	+	-
ENSG00000179532	-141.081854	1	+	-	-	-	-
ENSG00000133048	0.251886	1	-	-	-	-	-
ENSG00000100292	-1.110106	1	-	-	-	+	-
ENSG00000187446	-0.247358	1	-	-	-	+	-
ENSG00000141371	0	1	-	-	-	-	-
ENSG00000130764	-6.00E-06	1	-	-	-	+	-
ENSG00000143079	-1.112182	1	-	-	-	+	-
ENSG00000124383	-2.160368	1	-	-	-	+	-
ENSG00000073861	-1.669208	1	+	-	-	-	-
ENSG00000057608	-0.334606	1	-	-	-	+	-
ENSG00000187689	0	1	-	-	-	-	-
ENSG00000132321	1.508126	0.760264019	+	-	-	-	-
ENSG00000102034	0	1	-	-	-	-	-
ENSG00000172985	-1.074774	1	-	-	-	+	-
ENSG00000104332	-0.286424	1	-	-	-	+	-
ENSG00000102870	0	1	-	-	-	+	-
ENSG00000157303	0	1	-	-	-	-	-
ENSG00000134250	20.833518	0.000153499	-	-	-	+	-
ENSG00000120907	6.089998	0.102321846	-	-	+	-	+
ENSG00000058404	-4.558378	1	-	-	-	+	-
ENSG00000129245	-0.12366	1	-	-	-	+	-
ENSG00000171160	0	1	-	-	-	-	-
ENSG00000146072	5.412774	0.136283193	-	-	-	+	-
ENSG00000111530	-1.846322	1	-	-	-	+	-
ENSG00000102967	-1.004638	1	-	-	-	-	-
ENSG00000137393	-0.479576	1	-	-	-	+	-
ENSG00000132464	8.456916	0.038444883	-	-	-	-	-
ENSG00000257057	0.63543	1	-	-	-	-	-
ENSG00000166856	-0.656832	1	-	-	+	-	-
ENSG00000166578	1.344532	0.818458154	-	-	-	-	-
ENSG00000136856	-1.556514	1	-	-	+	-	-
ENSG00000165282	0.263462	1	-	-	-	+	-
ENSG00000105255	-0.00831	1	+	-	-	+	-
ENSG00000110169	4.22658	0.225384603	-	-	-	-	-
ENSG00000188895	-0.54131	1	-	-	-	-	-
ENSG00000165025	-0.294732	1	-	-	-	+	-
ENSG00000188629	4.146878	0.23236668	-	-	-	-	-
ENSG00000152137	7.503788	0.056976592	-	-	-	+	-
ENSG00000182508	1.299946	0.837502543	-	-	-	-	-
ENSG00000118515	0	1	-	-	+	-	+
ENSG00000196975	-1.556592	1	-	-	-	-	-
ENSG00000280789	1.649572	0.708423244	-	-	-	-	-
ENSG00000214021	-0.000126	1	+	-	-	-	-
ENSG00000088325	27.33928	7.76E-06	+	-	-	+	-
ENSG00000081923	-2.220274	1	+	-	-	-	-
ENSG00000158258	-7.10879	1	-	-	-	-	-
ENSG00000113532	0.245636	1	-	-	-	+	-
ENSG00000168824	-0.259406	1	-	-	-	-	-
ENSG00000005102	-1.109176	1	-	-	-	-	-
ENSG00000150510	2.046774	0.583965346	-	-	-	+	-
ENSG00000242372	4.948354	0.165518697	-	-	-	+	-
ENSG00000151694	63.873784	2.50E-13	-	-	-	+	-
ENSG00000137491	2.529018	0.465379133	-	-	-	-	-
ENSG00000205784	1.68963	0.692356978	-	-	-	-	-
ENSG00000164088	0	1	-	-	-	-	-
ENSG00000111907	-0.266416	1	-	-	-	-	-
ENSG00000101384	-0.775046	1	-	-	-	+	-
ENSG00000261115	2.04617	0.583985008	-	-	-	-	-
ENSG00000175782	-0.118778	1	-	-	-	+	-
ENSG00000072952	-0.87893	1	+	-	-	-	-
ENSG00000156206	6.16896	0.098868406	-	-	-	-	-
ENSG00000041982	-8.077304	1	-	-	-	+	-
ENSG00000168412	1.1247	0.917824413	-	-	+	-	-
ENSG00000165194	-9.828	1	-	-	-	-	-
ENSG00000171262	-0.650156	1	-	-	-	+	-
ENSG00000105219	-3.105802	1	-	-	+	-	+
ENSG00000204568	0.003364	1	-	-	-	+	-
ENSG00000138615	-2.44215	1	-	-	-	-	-
ENSG00000112320	-0.59386	1	+	-	-	-	-
ENSG00000116874	0.000114	1	-	-	-	-	-
ENSG00000163466	-0.382562	1	-	-	-	+	-
ENSG00000144668	-1.587978	1	-	-	-	-	-
ENSG00000064703	-1.12258	1	-	-	-	+	-
ENSG00000160185	0.009666	1	-	-	-	+	-
ENSG00000185386	0.633412	1	+	-	+	-	+
ENSG00000139354	-0.251542	1	-	-	-	-	-
ENSG00000037897	-0.705622	1	-	-	-	-	-
ENSG00000099337	0.450888	1	-	-	-	+	-
ENSG00000240303	-61.909096	1	-	-	-	+	-
ENSG00000146039	-0.833986	1	-	-	+	+	-
ENSG00000198846	5.204434	0.149911198	-	-	-	-	-
ENSG00000164488	0.272186	1	+	-	-	-	-
ENSG00000144747	3.996098	0.248672727	-	-	-	+	-
ENSG00000132334	-0.403884	1	-	-	-	-	-
ENSG00000175984	-34.091708	1	-	-	-	-	-
ENSG00000274286	0.491496	1	+	-	+	-	+
ENSG00000214285	0	1	-	-	-	+	-
ENSG00000137707	34.986628	2.19E-07	+	-	-	-	-
ENSG00000133477	0.954924	1	-	-	-	-	-
ENSG00000186862	2.685106	0.433104144	+	-	-	+	-
ENSG00000129295	3.222744	0.342377657	-	-	-	-	-
ENSG00000128191	-5.284962	1	-	-	-	+	-
ENSG00000080200	-70.99789	1	+	-	-	+	-
ENSG00000170502	0	1	-	-	-	-	-
ENSG00000117528	1.434708	0.786660731	-	-	-	+	-
ENSG00000105642	-0.006894	1	+	-	-	-	-
ENSG00000108523	0	1	-	-	-	+	-
ENSG00000104825	12.790146	0.005904602	-	-	-	-	-
ENSG00000149231	0.152698	1	-	-	-	-	-
ENSG00000103742	2.909768	0.391061712	-	-	-	-	-
ENSG00000146416	2.188328	0.545476173	-	-	-	-	-
ENSG00000164120	-0.934854	1	-	-	+	-	-
ENSG00000177082	2.080832	0.57488537	-	-	-	-	-
ENSG00000152580	-1.652896	1	-	-	-	-	-
ENSG00000101144	-0.685986	1	-	-	-	-	-
ENSG00000185630	15.23668	0.001971693	+	-	-	-	-
ENSG00000163873	-0.475856	1	-	-	-	-	-
ENSG00000105737	5.04325	0.159925892	+	-	-	-	-
ENSG00000174749	-0.003302	1	+	-	-	+	-
ENSG00000116337	-2.577126	1	-	-	-	+	-
ENSG00000171503	6.493828	0.086632585	-	-	-	-	-
ENSG00000180901	-0.32904	1	-	-	-	+	-
ENSG00000065308	-5.364354	1	-	-	-	-	-
ENSG00000131981	1.31516	0.830851118	-	-	-	+	-
ENSG00000122042	-0.16148	1	-	-	-	-	-
ENSG00000087299	-0.651408	1	-	-	-	-	-
ENSG00000099937	1.132978	0.913954676	-	-	+	+	-
ENSG00000124882	0.651198	1	-	-	-	-	-
ENSG00000186648	-2.994042	1	-	-	-	-	-
ENSG00000116741	1.460052	0.778059944	-	-	-	-	-
ENSG00000165704	0.67782	1	-	-	-	+	-
ENSG00000183831	-1.110984	1	-	-	-	-	-
ENSG00000164889	-6.427862	1	-	-	-	+	-
ENSG00000117408	-1.47412	1	-	-	-	+	-
ENSG00000166012	0.942572	1	-	-	-	-	-
ENSG00000139269	-0.22527	1	-	-	-	+	-
ENSG00000169507	-4.210838	1	-	-	-	-	-
ENSG00000162607	-1.12432	1	-	-	-	+	-
ENSG00000168610	1.833194	0.644766071	-	-	-	+	-
ENSG00000131979	0.13892	1	+	-	-	-	-
ENSG00000172071	-0.497488	1	-	-	-	+	-
ENSG00000112902	-3.683036	1	-	-	-	-	-
ENSG00000180376	9.426278	0.025546225	-	-	-	+	-
ENSG00000152932	-4.719164	1	-	-	-	-	-
ENSG00000144476	39.910762	2.12E-08	-	-	+	+	-
ENSG00000114268	-0.54471	1	-	-	-	-	-
ENSG00000143367	-1.765408	1	-	-	-	-	-
ENSG00000126733	-1.19419	1	-	-	-	-	-
ENSG00000181323	0.262366	1	-	-	-	-	-
ENSG00000172878	5.13746	0.154149192	+	-	-	-	-
ENSG00000078401	0.743646	1	-	-	-	-	-
ENSG00000107485	-0.452584	1	-	-	-	+	-
ENSG00000143314	8.345024	0.040120993	-	-	-	+	-
ENSG00000165078	-0.225498	1	-	-	-	-	-
ENSG00000133800	-0.755058	1	-	-	-	-	-
ENSG00000089847	2.730908	0.422730938	+	-	-	-	-
ENSG00000203666	-0.013582	1	-	-	-	-	-
ENSG00000125879	0.019212	1	-	-	-	-	-
ENSG00000107036	8.532426	0.037217974	-	-	-	-	-
ENSG00000163382	2.073396	0.576826412	-	-	-	+	-
ENSG00000109065	-0.002692	1	-	-	-	-	-
ENSG00000197635	-2.503876	1	-	-	-	+	-
ENSG00000180537	-0.246496	1	-	-	-	-	-
ENSG00000158552	7.788262	0.051178618	-	-	-	-	-
ENSG00000154274	0	1	-	-	-	-	-
ENSG00000189298	-1.584734	1	-	-	-	-	-
ENSG00000072110	-23.403972	1	-	-	-	+	-
ENSG00000103479	18.090856	0.0005349	-	-	-	+	-
ENSG00000132823	1.016122	0.971094786	-	-	-	-	-
ENSG00000106823	-0.252588	1	-	-	-	-	-
ENSG00000165671	-1.88803	1	-	-	-	+	-
ENSG00000147081	10.292604	0.017337063	-	-	-	-	-
ENSG00000155265	-0.113274	1	+	-	-	-	-
ENSG00000170145	-4.347946	1	-	-	-	-	-
ENSG00000110514	-3.82171	1	-	-	-	+	-
ENSG00000068024	1.087008	0.936320249	-	-	-	+	-
ENSG00000147912	0	1	-	-	-	-	-
ENSG00000145331	7.242982	0.063727492	-	-	-	+	-
ENSG00000169933	-0.699216	1	-	-	-	+	-
ENSG00000179348	-0.052806	1	-	-	-	+	-
ENSG00000132646	-0.271518	1	-	+	+	+	-
ENSG00000108187	0.77981	1	-	-	-	-	-
ENSG00000147251	5.32468	0.141965692	-	-	-	+	-
ENSG00000168256	1.35157	0.816163217	-	-	-	-	-
ENSG00000141096	-0.22019	1	-	-	-	-	-
ENSG00000048540	1.866896	0.635473273	-	-	-	+	-
ENSG00000108830	3.569526	0.294186793	-	-	-	-	-
ENSG00000154493	8.441114	0.038625411	-	-	-	+	-
ENSG00000151692	5.27892	0.144540852	-	-	-	-	-
ENSG00000115159	6.65058	0.08162205	-	-	-	+	-
ENSG00000134884	-0.30941	1	-	-	-	-	-
ENSG00000080815	-1.272058	1	-	-	-	+	-
ENSG00000131089	74.701124	1.60E-15	-	-	-	-	-
ENSG00000288701	6.230044	0.096700547	-	-	-	+	-
ENSG00000100889	-3.50432	1	-	-	-	-	-
ENSG00000075643	0.15037	1	-	-	-	-	-
ENSG00000106328	0.451216	1	-	-	-	-	-
ENSG00000219545	0.018048	1	+	-	-	-	-
ENSG00000146233	-3.432918	1	-	-	-	+	-
ENSG00000104660	8.818964	0.033144951	-	-	-	-	-
ENSG00000164900	-4.60E-05	1	-	-	-	-	-
ENSG00000119401	9.428434	0.025546225	-	-	-	+	-
ENSG00000137474	-1.002704	1	-	-	-	-	-
ENSG00000140153	-1.418756	1	-	-	-	+	-
ENSG00000178952	-0.181166	1	-	-	-	+	-
ENSG00000127831	4.967564	0.164224892	-	-	-	-	-
ENSG00000110583	0	1	-	-	-	-	-
ENSG00000175573	15.748754	0.001588368	-	-	-	-	-
ENSG00000122390	-2.774412	1	-	-	-	-	-
ENSG00000121903	-0.657242	1	+	-	-	-	-
ENSG00000013503	-5.545958	1	-	-	-	-	-
ENSG00000164325	-0.060526	1	-	-	-	-	-
ENSG00000163281	-2.536428	1	-	-	-	+	-
ENSG00000138080	-1.159502	1	-	-	-	+	-
ENSG00000077327	-3.422704	1	-	-	+	-	-
ENSG00000180083	5.582982	0.126602549	-	-	-	-	-
ENSG00000136542	2.95798	0.383138194	-	-	-	+	-
ENSG00000143452	-0.600522	1	-	-	-	-	-
ENSG00000034693	-0.452552	1	-	-	-	+	-
ENSG00000085382	-1.704814	1	-	-	-	-	-
ENSG00000104856	5.214954	0.149289596	-	-	-	+	-
ENSG00000131668	0.060556	1	-	-	-	-	-
ENSG00000134779	1.38088	0.805441652	-	-	-	-	-
ENSG00000087053	-6.354094	1	-	-	-	-	-
ENSG00000092010	-0.399678	1	-	-	-	-	-
ENSG00000178301	-0.218108	1	-	-	-	-	-
ENSG00000205359	31.89613	9.18E-07	-	-	-	-	-
ENSG00000066926	-0.17333	1	-	-	-	+	-
ENSG00000071677	2.196224	0.543856611	-	-	-	-	-
ENSG00000151445	2.389618	0.495341361	-	-	-	+	-
ENSG00000090621	5.582814	0.126602549	-	-	-	+	-
ENSG00000109163	-0.291304	1	-	-	+	-	-
ENSG00000018869	-0.188078	1	-	-	-	-	-
ENSG00000089060	1.602336	0.724660178	-	-	-	-	-
ENSG00000082153	3.199742	0.345469434	-	-	-	+	-
ENSG00000185475	-0.028176	1	-	-	-	+	-
ENSG00000152422	6.46579	0.087809972	-	-	-	+	-
ENSG00000187231	2.083496	0.574448554	-	-	-	+	-
ENSG00000121075	-2.691484	1	-	-	-	-	-
ENSG00000187773	0	1	+	-	+	-	-
ENSG00000185591	-0.890508	1	-	-	-	+	-
ENSG00000275152	2.534304	0.46444375	-	-	-	-	-
ENSG00000154839	-3.113734	1	-	-	-	-	-
ENSG00000269113	1.458218	0.778301649	-	-	-	-	-
ENSG00000185716	51.861818	7.18E-11	+	-	+	-	-
ENSG00000169251	2.28933	0.518702367	-	-	-	+	-
ENSG00000182168	-1.356828	1	-	-	-	-	-
ENSG00000026508	6.220684	0.09687862	-	-	-	+	-
ENSG00000144935	15.975724	0.001448064	+	-	-	-	-
ENSG00000136147	8.679428	0.03504136	-	-	-	-	-
ENSG00000125484	2.243578	0.529738121	+	-	-	+	-
ENSG00000153157	5.604332	0.125639354	-	-	-	-	-
ENSG00000144445	13.327326	0.004664819	-	-	-	-	-
ENSG00000243725	-9.419504	1	-	-	-	+	-
ENSG00000115593	-3.421544	1	-	-	-	-	-
ENSG00000102970	0.014632	1	-	-	-	+	-
ENSG00000139988	0	1	-	-	+	+	-
ENSG00000112739	9.417934	0.025607127	-	-	-	+	-
ENSG00000156463	-1.025602	1	-	-	-	-	-
ENSG00000154654	-2.36493	1	-	-	-	-	-
ENSG00000128656	-2.019576	1	-	-	-	+	-
ENSG00000112246	16.169076	0.001318802	-	-	-	-	-
ENSG00000012504	-2.94513	1	-	-	-	+	-
ENSG00000167447	-3.477048	1	-	-	-	-	-
ENSG00000129625	-1.152652	1	-	-	-	+	-
ENSG00000129480	-0.565442	1	-	-	-	-	-
ENSG00000169083	-3.34102	1	-	-	-	+	-
ENSG00000093167	0.002586	1	-	-	-	+	-
ENSG00000167880	0	1	-	-	-	+	-
ENSG00000149021	3.00127	0.376360667	-	-	-	+	-
ENSG00000123838	20.502022	0.000176859	-	-	-	-	-
ENSG00000140382	2.756604	0.418375956	-	-	-	+	-
ENSG00000100604	11.082346	0.01213471	-	-	-	-	-
ENSG00000122692	-0.656468	1	-	-	-	+	-
ENSG00000178038	1.886638	0.630250411	-	-	-	+	-
ENSG00000084731	0.89964	1	-	-	-	+	-
ENSG00000145703	-7.13218	1	-	-	-	+	-
ENSG00000117152	3.212684	0.343205365	-	-	-	-	-
ENSG00000153551	3.305872	0.330428989	-	-	+	-	-
ENSG00000169738	0	1	-	-	+	+	-
ENSG00000166341	-2.832166	1	-	-	-	+	-
ENSG00000082556	1.585564	0.729906621	-	-	+	-	-
ENSG00000116183	-4.775496	1	-	-	-	-	-
ENSG00000206538	-0.335428	1	-	-	-	-	-
ENSG00000117222	-0.717142	1	-	-	-	-	-
ENSG00000177614	8.214466	0.042608814	-	-	-	-	-
ENSG00000142733	-0.652168	1	-	-	-	-	-
ENSG00000188153	-1.730162	1	-	-	-	+	-
ENSG00000152049	-0.934022	1	-	-	-	-	-
ENSG00000111666	-0.04361	1	-	+	-	+	-
ENSG00000185917	1.777908	0.66341052	-	-	-	-	-
ENSG00000119125	-0.470076	1	-	-	-	+	-
ENSG00000182985	-2.846134	1	-	-	-	-	-
ENSG00000187391	28.038606	5.62E-06	+	-	-	+	-
ENSG00000173918	80.135294	1.15E-16	-	-	-	-	-
ENSG00000107669	7.774784	0.051343096	-	-	-	+	-
ENSG00000151348	100.686408	5.98E-21	-	-	-	+	-
ENSG00000143889	12.872828	0.005732306	-	-	-	+	-
ENSG00000135365	-0.599258	1	-	-	-	-	-
ENSG00000173230	-4.578434	1	-	-	-	+	-
ENSG00000166206	-8.19443	1	-	-	-	-	-
ENSG00000083168	-3.029612	1	-	-	-	+	-
ENSG00000166326	-0.514244	1	-	-	-	+	-
ENSG00000145911	0.09986	1	-	-	-	-	-
ENSG00000142082	-0.339734	1	-	-	-	+	-
ENSG00000053900	4.067432	0.240618509	-	-	-	-	-
ENSG00000129988	2.055172	0.581386876	-	-	-	-	-
ENSG00000096968	10.48002	0.015898595	-	-	-	+	-
ENSG00000028839	-0.002094	1	-	-	-	-	-
ENSG00000061918	12.621132	0.006380445	+	-	-	-	-
ENSG00000170871	-12.86283	1	-	-	-	-	-
ENSG00000204619	0	1	-	-	-	-	-
ENSG00000153012	0	1	-	-	-	-	-
ENSG00000102878	0.199046	1	-	-	-	-	-
ENSG00000175166	1.296986	0.838606443	-	-	-	+	-
ENSG00000198246	0.360896	1	-	-	+	-	-
ENSG00000170791	1.130038	0.915228317	+	-	-	-	-
ENSG00000170631	19.268184	0.000311763	+	-	-	-	-
ENSG00000163497	0	1	-	-	-	-	-
ENSG00000142619	-0.999892	1	-	-	-	-	-
ENSG00000180879	-0.002718	1	-	-	+	+	+
ENSG00000184313	-2.164564	1	-	-	-	-	-
ENSG00000157107	-1.09733	1	-	-	-	-	-
ENSG00000154978	2.176286	0.548405769	+	-	-	-	-
ENSG00000188452	6.52845	0.085546789	+	-	-	-	-
ENSG00000164291	1.527712	0.752112966	-	-	-	-	-
ENSG00000170638	2.484048	0.47647892	-	-	-	+	-
ENSG00000136999	-1.112094	1	-	-	-	-	-
ENSG00000115241	0.735452	1	-	-	-	+	-
ENSG00000126934	3.46474	0.307614721	-	-	+	+	+
ENSG00000111785	-0.59901	1	-	-	-	+	-
ENSG00000171053	1.412516	0.793676787	-	-	-	-	-
ENSG00000123094	6.205752	0.097345047	+	-	-	-	-
ENSG00000101892	-0.109202	1	-	-	-	-	-
ENSG00000136709	-6.66924	1	+	-	-	+	-
ENSG00000140859	0.876692	1	+	-	-	+	-
ENSG00000112116	0.216488	1	-	-	-	-	-
ENSG00000109471	-0.692732	1	-	-	+	+	-
ENSG00000157005	-2.60E-05	1	-	-	-	-	-
ENSG00000166348	-1.231378	1	+	-	-	+	-
ENSG00000088179	0.06243	1	-	-	-	+	-
ENSG00000158296	-0.010884	1	+	-	-	-	-
ENSG00000041515	0.46467	1	+	-	-	-	-
ENSG00000109270	-0.495	1	-	-	+	+	-
ENSG00000090989	-1.3522	1	-	-	-	+	-
ENSG00000198758	2.592282	0.451653375	-	-	-	-	-
ENSG00000240021	4.324184	0.217005178	-	-	-	-	-
ENSG00000128881	0.851298	1	+	-	-	-	-
ENSG00000138641	-0.475524	1	-	-	-	-	-
ENSG00000108651	-0.62302	1	-	-	-	+	-
ENSG00000095777	-2.679816	1	+	-	-	-	-
ENSG00000162073	0.116904	1	-	-	+	+	-
ENSG00000196914	-0.463878	1	+	-	-	+	-
ENSG00000187049	0.979886	0.989937145	-	-	-	-	-
ENSG00000125538	0	1	-	-	-	+	-
ENSG00000144045	-0.546938	1	-	-	+	-	-
ENSG00000124102	4.078016	0.239741639	-	-	-	-	-
ENSG00000140104	0	1	+	-	-	-	-
ENSG00000163344	-0.135246	1	-	-	+	+	-
ENSG00000065320	0.109352	1	-	-	-	-	-
ENSG00000119986	1.124592	0.917824413	-	-	-	-	-
ENSG00000121742	-0.002204	1	-	-	-	-	-
ENSG00000163071	23.495244	4.63E-05	-	-	-	-	-
ENSG00000169398	-3.177864	1	-	-	-	+	-
ENSG00000139540	-0.602532	1	-	-	-	-	-
ENSG00000185090	-2.358978	1	-	-	-	-	-
ENSG00000116745	-5.86569	1	-	-	-	-	-
ENSG00000126368	-0.86223	1	-	-	-	-	-
ENSG00000204179	-0.471484	1	-	-	-	+	-
ENSG00000198691	-4.092648	1	-	-	-	+	-
ENSG00000168268	-0.609742	1	-	-	-	+	-
ENSG00000174775	0.023074	1	-	-	-	-	-
ENSG00000161328	0.17714	1	+	-	-	-	-
ENSG00000151503	-5.884866	1	-	-	-	+	-
ENSG00000006625	-0.579148	1	-	-	-	-	-
ENSG00000174851	-0.769622	1	-	-	-	+	-
ENSG00000137962	-3.885176	1	-	-	-	+	-
ENSG00000103035	6.550326	0.084632284	-	-	-	+	-
ENSG00000104356	-1.757348	1	-	-	-	+	-
ENSG00000112706	-0.02642	1	-	-	-	-	-
ENSG00000054803	3.798666	0.268006072	-	-	-	-	-
ENSG00000110344	-4.724392	1	-	-	-	+	-
ENSG00000119865	-1.711	1	-	-	-	+	-
ENSG00000148604	-0.079426	1	-	-	+	-	-
ENSG00000167693	-2.138606	1	-	-	-	-	-
ENSG00000069696	5.012184	0.161920533	-	-	-	-	-
ENSG00000168826	-1.834162	1	-	-	-	-	-
ENSG00000160606	1.609444	0.72209228	-	-	-	-	-
ENSG00000146701	0	1	-	-	-	+	-
ENSG00000107968	-0.563706	1	-	-	+	-	+
ENSG00000174516	10.131708	0.018642023	-	-	-	-	-
ENSG00000134684	1.374914	0.808086949	-	-	-	+	-
ENSG00000104671	12.504446	0.00665813	-	-	-	-	-
ENSG00000147475	0.370164	1	+	-	-	+	-
ENSG00000102038	22.684136	6.71E-05	+	-	-	+	-
ENSG00000185963	2.192454	0.544625042	+	-	-	+	-
ENSG00000100060	-0.948088	1	-	-	-	-	-
ENSG00000106477	0	1	-	-	-	-	-
ENSG00000104044	1.128644	0.915898215	-	-	-	+	-
ENSG00000137726	0.012848	1	-	-	-	+	-
ENSG00000010256	-0.540534	1	-	-	+	+	-
ENSG00000156574	-2.154408	1	-	-	-	-	-
ENSG00000160007	-3.955916	1	-	-	-	+	-
ENSG00000028203	5.98231	0.107134774	+	-	-	+	-
ENSG00000116661	-0.348916	1	-	+	-	+	-
ENSG00000133056	-1.8171	1	-	-	-	+	-
ENSG00000083097	5.103402	0.156228795	-	-	-	-	-
ENSG00000166979	-2.429472	1	-	-	-	+	-
ENSG00000119414	-6.201386	1	-	-	-	+	-
ENSG00000162745	1.336994	0.821695695	-	-	-	-	-
ENSG00000135436	0.628976	1	-	-	-	+	-
ENSG00000172461	1.312732	0.831516567	-	-	-	-	-
ENSG00000178125	-0.285502	1	-	-	-	-	-
ENSG00000137817	0.326658	1	-	-	-	-	-
ENSG00000178921	10.001454	0.019767767	-	-	-	+	-
ENSG00000173626	-0.30278	1	+	-	-	-	-
ENSG00000118518	8.786862	0.033591568	-	-	-	-	-
ENSG00000021300	-0.852322	1	-	-	-	-	-
ENSG00000138175	3.197164	0.345706765	-	-	-	-	-
ENSG00000167131	3.576236	0.293613739	-	-	-	-	-
ENSG00000119699	2.14996	0.556359047	-	-	-	-	-
ENSG00000081181	-0.458688	1	-	-	-	-	-
ENSG00000185274	0	1	-	-	-	-	-
ENSG00000108389	-1.678368	1	-	-	-	-	-
ENSG00000052723	3.433794	0.312410511	-	-	-	+	-
ENSG00000116353	0.048174	1	+	-	-	+	-
ENSG00000137103	77.003148	5.14E-16	-	-	-	-	-
ENSG00000149050	-1.255252	1	-	-	-	-	-
ENSG00000105656	-0.462368	1	-	-	-	+	-
ENSG00000159399	-9.16846	1	-	-	-	+	-
ENSG00000087152	66.788858	6.92E-14	-	-	-	-	-
ENSG00000131711	0.3331	1	+	-	-	+	-
ENSG00000105971	-0.889804	1	-	-	-	+	-
ENSG00000170322	0.622754	1	-	-	-	-	-
ENSG00000070087	-1.096676	1	+	-	+	+	-
ENSG00000140563	7.645668	0.053795421	-	-	-	-	-
ENSG00000146047	0	1	-	-	-	+	-
ENSG00000124942	-0.14093	1	-	-	-	+	-
ENSG00000151790	-1.403774	1	-	-	-	-	-
ENSG00000197818	-0.258504	1	-	-	-	-	-
ENSG00000107614	-0.45742	1	-	-	-	-	-
ENSG00000151458	10.945338	0.012893806	-	-	-	+	-
ENSG00000007264	0	1	-	-	-	-	-
ENSG00000104435	32.329004	7.46E-07	-	-	-	-	-
ENSG00000198522	-0.945392	1	-	-	-	+	-
ENSG00000184613	-1.64562	1	-	-	-	+	-
ENSG00000115163	3.575024	0.293613739	-	-	-	+	-
ENSG00000160223	7.148252	0.066238768	+	-	+	-	-
ENSG00000155275	4.24565	0.224170125	+	-	-	-	-
ENSG00000250298	-0.27095	1	-	-	-	-	-
ENSG00000116882	-0.338288	1	-	-	-	+	-
ENSG00000143653	0.008794	1	+	-	-	+	-
ENSG00000178460	-0.70482	1	+	-	-	-	-
ENSG00000183617	0.33441	1	-	-	-	+	-
ENSG00000181026	5.19581	0.15043171	-	-	-	-	-
ENSG00000115902	-1.626822	1	-	-	-	+	-
ENSG00000163599	1.88699	0.630250411	+	-	+	+	-
ENSG00000124391	0	1	-	-	-	-	-
ENSG00000136875	10.856524	0.013441	-	-	-	+	-
ENSG00000166128	39.687078	2.36E-08	-	-	-	+	-
ENSG00000100038	-0.01408	1	-	-	-	-	-
ENSG00000067955	46.056372	1.13E-09	+	-	-	+	-
ENSG00000162944	-0.926172	1	-	-	-	-	-
ENSG00000105849	-0.912892	1	-	-	-	+	-
ENSG00000112499	0	1	+	-	-	+	-
ENSG00000120251	4.540534	0.198118867	+	-	-	-	-
ENSG00000198815	2.110944	0.5669599	+	-	-	-	-
ENSG00000086570	-14.014012	1	-	-	-	-	-
ENSG00000234828	8.414406	0.038890209	+	-	-	-	-
ENSG00000153714	-2.347104	1	-	-	-	-	-
ENSG00000102010	-11.426206	1	-	-	+	-	+
ENSG00000158435	3.30881	0.330138552	-	-	-	+	-
ENSG00000222046	7.629016	0.054148666	-	-	-	-	-
ENSG00000123104	27.630596	6.80E-06	-	-	-	+	-
ENSG00000060140	-0.569784	1	-	-	+	-	+
ENSG00000198963	-5.2474	1	-	-	-	-	-
ENSG00000162616	5.585274	0.12659614	-	-	-	+	-
ENSG00000171517	3.866778	0.259812499	-	-	+	-	-
ENSG00000165828	0	1	+	-	-	-	-
ENSG00000106617	27.584988	6.89E-06	-	-	-	-	-
ENSG00000167910	0	1	-	-	-	-	-
ENSG00000186439	-1.113572	1	-	-	-	-	-
ENSG00000111206	0.7177	1	-	-	-	+	-
ENSG00000077984	0.01632	1	-	-	-	-	-
ENSG00000137857	0	1	+	-	-	+	-
ENSG00000135018	-1.891126	1	-	-	-	+	-
ENSG00000215009	-1.22754	1	-	-	-	-	-
ENSG00000032742	0.531586	1	+	-	-	+	-
ENSG00000157429	0.596734	1	-	-	-	-	-
ENSG00000205929	0	1	-	-	-	-	-
ENSG00000170903	9.726798	0.022412999	-	-	-	-	-
ENSG00000100485	-6.107954	1	+	-	-	-	-
ENSG00000150051	-4.810002	1	-	-	-	-	-
ENSG00000150938	-0.849168	1	-	-	-	+	-
[truncated: 8,541 more rows]
