# Supplementary material for: The evolutionary dynamics between viral mimics and host proteins
Source: Mol Syst Biol. 2026 Mar 20;22(6):902–27. doi: 10.1038/s44320-026-00200-1 (PMC13230584; doi:10.1038/s44320-026-00200-1)
Supplement: Supplementary file 11 — Source data Fig. 2 [file 44320_2026_200_MOESM11_ESM.zip › Figure_2/2B/README_2B.txt]

This is a README file for the source tables related to figures 2B. The tables contain the following columns:
* "genes" : ENSEMBL IDs of each human gene studied in this work.
* "lrt" : Results of LRT test for positive selection for each gene.
* "q_values" : q-values obtained from the LRT test for positive selection. Positively selected genes were defined as those showing q-value < 0.05.
* "overmasked_by_Ns_and_gaps" : Shows either a "+" mark for over-masked genes, or a "-' mark for the rest of the genes. Over-masked genes were defined as those in which the masked or gapped region exceeds 50% of the total MSA length, based on either all sequences in the MSA or only the reference human sequence.
The next columns show either a "+" or "-" mark, depends on whether the gene belongs to the represented category or not.
* "target" : Proteins which are in contact with domain-mimicked proteins.
* "struc_mimicked" : Proteins defined as structurally mimicked.
* "func_mimicked" : Proteins defined as functionally mimicked.
* "viral_binding" : Proteins known to bind viral proteins.
* "dmi_target" : Proteins defined to be in contact with motif-mimicked proteins.
