# Supplementary material for: The evolutionary dynamics between viral mimics and host proteins
Source: Mol Syst Biol. 2026 Mar 20;22(6):902–27. doi: 10.1038/s44320-026-00200-1 (PMC13230584; doi:10.1038/s44320-026-00200-1)
Supplement: Supplementary file 11 — Source data Fig. 2 [file 44320_2026_200_MOESM11_ESM.zip › Figure_2/2C/Figure_2C_old.csv]

all human	viral binding	targets	DMI targets	structural mimicked	functional mimicked	DMI mimicked
['A5YKK6', 'Q5TC82', 'Q96AV8', 'P15880', 'O15042', 'P62906', 'P62244', 'P62913', 'Q9Y4C8', 'P46779', 'P62277', 'P50990', 'Q9GZR7', 'P54578', 'P0C0S8', 'Q8IYU2', 'Q9NXC5', 'P51858', 'O15226', 'O94761', 'P30876', 'P0DPB6', 'Q13823', 'P62753', 'O60264', 'Q02878', 'P13639', 'P35250', 'P56192', 'Q92598', 'P49116', 'P53007', 'P51610', 'Q04637', 'Q8IZD2', 'Q13435', 'P07900', 'Q7L2E3', 'P49207', 'P06748'…	['A5YKK6', 'Q5TC82', 'Q96AV8', 'P15880', 'O15042', 'P62906', 'P62244', 'P62913', 'Q9Y4C8', 'P46779', 'P62277', 'P50990', 'Q9GZR7', 'P54578', 'P0C0S8', 'Q8IYU2', 'Q9NXC5', 'P51858', 'O15226', 'O94761', 'P30876', 'P0DPB6', 'Q13823', 'P62753', 'O60264', 'Q02878', 'P13639', 'P35250', 'P56192', 'Q92598', 'P49116', 'P53007', 'P51610', 'Q04637', 'Q8IZD2', 'Q13435', 'P07900', 'Q7L2E3', 'P49207', 'P06748'…	['P63279', 'Q9NXL9', 'Q9UPE1', 'P04275', 'O75182', 'Q99457', 'Q06416', 'Q9BYW2', 'Q8TD86', 'P58872', 'P22676', 'P33992', 'Q9Y2V0', 'Q01469', 'P20472', 'Q9BXF3', 'P0DP25', 'P68431', 'P51965', 'Q71UI9', 'Q8TAQ2', 'O94888', 'Q9UIF9', 'O60518', 'P02585', 'Q9ULW6', 'Q9Y6J0', 'P68431', 'P62805', 'Q6PL18', 'Q5QP82', 'P54198', 'Q4G0Z9', 'Q96ST2', 'P55854', 'Q7LG56', 'Q9UBG7', 'P25208', 'P0DP24', 'Q9NYP3'…	['P06241', 'Q9UJ68', 'Q6ZNA5', 'P21399', 'Q86Z02', 'Q9UHF7', 'Q8N5D0', 'Q99708', 'Q16695', 'Q9Y5P3', 'Q9NQ66', 'Q6P4A8', 'Q96JN0', 'P17174', 'Q4AC99', 'P37837', 'Q13363', 'Q14469', 'O95425', 'P40425', 'O60760', 'Q8N1W2', 'P40426', 'O95996', 'Q8IZ40', 'Q6YP21', 'Q9Y297', 'O75182', 'O60341', 'P15976', 'O75600', 'P48200', 'Q8NHS2', 'P35712', 'P56597', 'P35711', 'Q9HCS4', 'P36871', 'Q8TBG4', 'Q8WUM4'…	['Q99717', 'Q15750', 'Q9Y6L7', 'O00238', 'P08476', 'P36896', 'P62993', 'A8MVW5', 'P35813', 'Q8WY54', 'P22003', 'P0CG37', 'Q3KQV9', 'O00292', 'Q8N819', 'Q9HCK4', 'Q18PE1', 'Q8IZF4', 'Q13576', 'Q6KF10', 'Q9BYG5', 'Q9Y6Q9', 'O75791', 'Q9H0C8', 'Q96D71', 'Q13873', 'Q9BWQ6', 'Q14BN4', 'O95393', 'P55103', 'Q9NV96', 'P40259', 'O95390', 'Q7Z5Y6', 'Q8NAC3', 'P52803', 'A8MPX8', 'P01112', 'O95793', 'P49593'…	['Q9NZC7', 'Q07021', 'O00555', 'P63218', 'P63215', 'O14610', 'O14775', 'P25106', 'P62879', 'Q00975', 'O60674', 'Q13698', 'P37288', 'P21980', 'P50150', 'P50052', 'P61952', 'P01111', 'P20339', 'P09471', 'O60262', 'P05305', 'Q96CW1', 'P34995', 'P21917', 'P21462', 'P32121', 'P22735', 'P10523', 'O00303', 'P48061', 'P00734', 'P28335', 'P35498', 'P62873', 'P51677', 'P61073', 'P25100', 'P38405', 'Q14344'…	['A5YKK6', 'Q5TC82', 'Q96AV8', 'P15880', 'O15042', 'P62906', 'P62244', 'P62913', 'Q9Y4C8', 'P46779', 'P62277', 'P50990', 'Q9GZR7', 'P54578', 'P0C0S8', 'Q8IYU2', 'Q9NXC5', 'P51858', 'O15226', 'O94761', 'P30876', 'P0DPB6', 'Q13823', 'P62753', 'O60264', 'Q02878', 'P13639', 'P35250', 'P56192', 'Q92598', 'P49116', 'P53007', 'P51610', 'Q04637', 'Q8IZD2', 'Q13435', 'P07900', 'Q7L2E3', 'P49207', 'P06748'…
['Q15238', 'P10646', 'Q16557', 'P06727', 'P49023', 'P52565', 'P05107', 'Q8TAG9', 'P05230', 'Q9GZZ8', 'P34741', 'P06756', 'Q13683', 'O43184', 'Q9UNA0', 'Q9BZA7', 'P26006', 'P09544', 'O95436', 'P10145', 'P25391', 'P13349', 'Q86YT6', 'P32249', 'Q12913', 'Q9UL19', 'P10451', 'Q96AX9', 'Q15465', 'P16871', 'P16144', 'P21246', 'P09619', 'Q13822', 'P61586', 'Q00887', 'O75063', 'P18206', 'P0DP23', 'O43765'…	['Q15238', 'P10646', 'Q16557', 'P06727', 'P49023', 'P52565', 'P05107', 'Q8TAG9', 'P05230', 'Q9GZZ8', 'P34741', 'P06756', 'Q13683', 'O43184', 'Q9UNA0', 'Q9BZA7', 'P26006', 'P09544', 'O95436', 'P10145', 'P25391', 'P13349', 'Q86YT6', 'P32249', 'Q12913', 'Q9UL19', 'P10451', 'Q96AX9', 'Q15465', 'P16871', 'P16144', 'P21246', 'P09619', 'Q13822', 'P61586', 'Q00887', 'O75063', 'P18206', 'P0DP23', 'O43765'…	['Q8IZL2', 'O75182', 'O60341', 'P33764', 'A3KN83', 'Q8IZ40', 'O75164', 'Q99719', 'O95718', 'P40426', 'Q16594', 'Q9UHI6', 'O15393', 'P10275', 'O75469', 'Q99877', 'Q16342', 'Q9Y2G9', 'Q13127', 'Q9NNW7', 'A8MW92', 'Q08752', 'Q04206', 'O75398', 'O95453', 'P18615', 'P49792', 'Q9ULJ7', 'Q15853', 'Q13887', 'Q9NTG7', 'P49760', 'Q9NXA8', 'P52945', 'P48443', 'Q5FBB7', 'P51692', 'Q8NB46', 'P27986', 'P49848'…	['Q96GD4', 'Q92611', 'P09874', 'Q9H992', 'P61088', 'P12004', 'Q9UNN5', 'O60337', 'Q96LR5', 'P61077', 'O43933', 'Q13438', 'Q96BR5', 'Q8NBU5', 'Q8TAT6', 'Q14154', 'Q86UP9', 'Q96CS3', 'Q8N9I9', 'Q13547', 'P51668', 'Q9Y5B9', 'Q7Z6I8', 'Q9GZP9', 'A6NCM1', 'P46459', 'Q96KB5', 'O00767', 'Q9UBV2', 'Q86UD3', 'Q9C026', 'Q9BVQ7', 'O14965', 'Q9BV94', 'Q12834', 'P31749', 'P49736', 'Q9P0N8', 'Q68CR1', 'O15381'…	['Q9NZC7', 'Q07021', 'O00555', 'P63218', 'P63215', 'O14610', 'O14775', 'P25106', 'P62879', 'Q00975', 'O60674', 'Q13698', 'P37288', 'P21980', 'P50150', 'P50052', 'P61952', 'P01111', 'P20339', 'P09471', 'O60262', 'P05305', 'Q96CW1', 'P34995', 'P21917', 'P21462', 'P32121', 'P22735', 'P10523', 'O00303', 'P48061', 'P00734', 'P28335', 'P35498', 'P62873', 'P51677', 'P61073', 'P25100', 'P38405', 'Q14344'…	['P23511', 'O95373', 'P52564', 'Q13153', 'O75582', 'Q9UPT6', 'Q02078', 'Q9HBH0', 'Q99952', 'Q96Q40', 'P55283', 'P62140', 'O75116', 'Q15382', 'P68400', 'Q04759', 'P29590', 'O95757', 'Q16690', 'Q15561', 'Q13202', 'O94955', 'Q8NEJ0', 'Q6ZN16', 'Q8IWW6', 'P54652', 'P08134', 'P35568', 'Q06830', 'Q9H4E5', 'O94768', 'Q9HD43', 'Q02750', 'Q07869', 'P28562', 'Q15256', 'Q9BY84', 'P21860', 'P08238', 'Q86YV6'…	['Q9BYC8', 'Q96L21', 'Q9H2W6', 'P60866', 'P31946', 'Q01995', 'P31947', 'Q5T8D3', 'Q99426', 'Q8WUA2', 'Q9Y399', 'Q5T653', 'P31749', 'P42126', 'P46781', 'O00244', 'Q9BYD1', 'P27144', 'Q5TCS8', 'Q9Y5B8', 'O43555', 'P62269', 'P46776', 'P30405', 'P30084', 'P82664', 'P17540', 'Q9P0J6', 'Q9NNW7', 'P48200', 'Q9BYC9', 'Q9HB40', 'P04179', 'Q08752', 'Q9NRX2', 'P30566', 'P62263', 'P09001', 'P68036', 'P56597'…
['Q96DR5', 'Q8TDL5', 'P59827', 'Q8N4F0', 'Q9NP55']	['P63279', 'Q9NXL9', 'Q9UPE1', 'P04275', 'O75182', 'Q99457', 'Q06416', 'Q9BYW2', 'Q8TD86', 'P58872', 'P22676', 'P33992', 'Q9Y2V0', 'Q01469', 'P20472', 'Q9BXF3', 'P0DP25', 'P68431', 'P51965', 'Q71UI9', 'Q8TAQ2', 'O94888', 'Q9UIF9', 'O60518', 'P02585', 'Q9ULW6', 'Q9Y6J0', 'P68431', 'P62805', 'Q6PL18', 'Q5QP82', 'P54198', 'Q4G0Z9', 'Q96ST2', 'P55854', 'Q7LG56', 'Q9UBG7', 'P25208', 'P0DP24', 'Q9NYP3'…	['O95622', 'O95714', 'O00232', 'Q5JWF2', 'P05556', 'P47872', 'P08238', 'P41743', 'P62841', 'Q9UBI6', 'P63000', 'P60842', 'P50148', 'P12931', 'P49406', 'P51813', 'Q9NQ66', 'Q96L33', 'P49190', 'Q8TD08', 'Q9NPQ8', 'Q6P1J9', 'P27815', 'Q9UGC6', 'Q99705', 'P40145', 'Q9P2W3', 'O43187', 'Q8IVA1', 'Q9Y653', 'P08151', 'P32239', 'Q9HBH0', 'Q14289', 'P59768', 'Q9NVN3', 'Q00796', 'O94810', 'Q9H4E5', 'O43813'…	['Q15022', 'Q9Y297', 'Q70EL1', 'P35222', 'Q07820', 'O95155', 'Q8TB45', 'Q14103', 'O15055', 'Q9BRG2', 'P14866', 'Q6Q0C0', 'Q5MJ09', 'Q5T8D3', 'P31946', 'O60343', 'O14920', 'Q9P0N9', 'Q01664', 'P32314', 'P30305', 'A5YKK6', 'P49427', 'P14923', 'Q9H4B4', 'Q8IX29', 'P31629', 'O15534', 'Q13618', 'Q04206', 'Q9NQP4', 'O76031', 'Q9NWW6', 'O43781', 'Q496M5', 'Q66K74', 'Q13127', 'O14503', 'Q969H0', 'Q9HCE1'…	['P43220', 'P50876']	['P09471', 'P61006', 'O60262', 'P09936', 'O95487', 'P50150', 'P61952', 'Q13439', 'Q99961', 'P29992', 'P19086', 'O14610', 'P35346', 'O14775', 'Q9UJY4', 'P25106', 'P63218', 'P63215', 'Q9NZ52', 'P32745', 'P62879', 'Q14232', 'Q9UBI6', 'P16520', 'Q5JWF2', 'Q99962', 'P59768', 'Q9ULW5', 'P63211', 'Q92667', 'Q9P2W3', 'P53992', 'Q96SB3', 'P38405', 'Q9UKV8', 'P01730', 'Q9UJY5', 'P62873', 'Q717R9', 'Q9HAV0'…	['Q99717', 'Q15750', 'Q9Y6L7', 'O00238', 'P08476', 'P36896', 'P62993', 'A8MVW5', 'P35813', 'Q8WY54', 'P22003', 'P0CG37', 'Q3KQV9', 'O00292', 'Q8N819', 'Q9HCK4', 'Q18PE1', 'Q8IZF4', 'Q13576', 'Q6KF10', 'Q9BYG5', 'Q9Y6Q9', 'O75791', 'Q9H0C8', 'Q96D71', 'Q13873', 'Q9BWQ6', 'Q14BN4', 'O95393', 'P55103', 'Q9NV96', 'P40259', 'O95390', 'Q7Z5Y6', 'Q8NAC3', 'P52803', 'A8MPX8', 'P01112', 'O95793', 'P49593'…
['Q99732', 'P31943', 'Q15070', 'Q8N442', 'Q96LU5', 'P61009', 'P08240', 'Q14103', 'P61619', 'P14866', 'Q9H9S3']	['Q9H244', 'O75752', 'Q63HR2', 'P01298', 'P02768', 'O95665', 'P26371', 'Q9GZQ4', 'Q9UBM8', 'P04792', 'P23219', 'P30989', 'Q9HB89', 'Q6UXL0', 'Q9NU53', 'P20036']	['P22626', 'P62318', 'Q9H078', 'Q9P015', 'P30153', 'Q9P013', 'Q9Y2E4', 'Q8TBF4', 'Q6P2Q9', 'Q13823', 'Q9Y2Z0', 'Q7L7V1', 'Q96PZ0', 'Q9P265', 'Q0VDF9', 'Q15836', 'Q92901', 'O43765', 'Q13395', 'B2RXH8', 'P54652', 'P14678', 'O95757', 'Q99543', 'Q9BW85', 'Q9Y4L1', 'Q92904', 'Q86SS6', 'P19404', 'Q14103', 'Q16891', 'P04181', 'P08238', 'O43169', 'Q8TE96', 'Q9Y222', 'P0DMV8', 'P48723', 'Q8WXE9', 'O95721'…	['Q8IUG5', 'Q9Y277', 'P53350', 'P30622', 'Q9NRH3', 'O75335', 'Q9UBS5', 'Q96EP0', 'Q9BUF5', 'Q14247', 'Q13136', 'Q8WXR4', 'Q9BVA1', 'Q93062', 'P12882', 'Q13459', 'Q63HR2', 'Q9Y4I1', 'Q9UQF2', 'Q96E17', 'A7E2Y1', 'O14578', 'Q9BW19', 'Q13509', 'P04350', 'P23258', 'Q12798', 'Q9H4M7', 'P60520', 'Q06481', 'O14782', 'Q96DZ5', 'P12883', 'Q96L93', 'O75899', 'O00139', 'O43896', 'Q9H4B7', 'Q92845', 'Q9NRP7'…	['Q6DHV7', 'P61247', 'P78345', 'Q03154', 'O95922', 'Q8NG68', 'Q9Y2R9', 'P47813', 'Q9NY93', 'Q9BUQ8', 'Q9NPI6', 'P31943', 'Q92499', 'Q9BYD3', 'P62861', 'Q8NCW5', 'P36578', 'P26196', 'Q5JUX0', 'Q9Y4R7', 'Q71UM5', 'Q9Y6V7', 'P15880', 'P05198', 'P62266', 'Q3SXZ7', 'Q13627', 'Q8ND56', 'P57772', 'O95478', 'Q9H0S4', 'O60783', 'Q13206', 'Q86XP3', 'Q8NA23', 'P17844', 'Q9H8H2', 'P62847', 'P23396', 'Q9NXZ2'…	['P22676', 'P28482', 'P0DP24', 'P55008', 'O96000', 'Q9NPB3', 'Q9NZU7', 'Q9BQI0', 'P05937', 'A0PJX0', 'Q5THR3', 'Q9NP86', 'O76038', 'Q13535', 'O15264', 'P27361', 'Q8IY85', 'P0CE72', 'Q8N7B9', 'P0DP23', 'P05976', 'Q12959', 'Q92698', 'Q9BXU9', 'Q8TD86', 'P58872', 'P53675', 'Q8IZT6', 'P08238', 'P31152', 'Q7Z572', 'Q8TD08', 'Q16543', 'O60260', 'P63316', 'Q16659', 'Q15700', 'P68400', 'A8MZ26', 'P09493'…	['Q96HE9', 'Q9BRD0', 'Q8WXF0', 'P16298', 'Q9UNX3', 'P61247', 'Q7Z2W4', 'Q9H7B2', 'P60510', 'Q96ME7', 'Q9C0C9', 'Q9NVU7', 'P36873', 'Q8TDD1', 'O75820', 'Q9NVX2', 'Q92552', 'Q92997', 'Q96EY7', 'P82933', 'Q9BZE4', 'Q9BZS1', 'Q9H9Y2', 'Q8NHQ9', 'P46782', 'Q9NW13', 'O60832', 'P82673', 'Q14137', 'Q9NX24', 'Q02539', 'P82675', 'O43159', 'Q1ED39', 'Q9H8H2', 'Q9NY65', 'Q13601', 'P46087', 'Q6IQ21', 'Q6PKG0'…
['P05026', 'O60941', 'P51788', 'Q9Y4J8', 'P05556', 'P11055', 'P56199', 'P49023', 'Q9Y490', 'Q13464', 'Q03135', 'O43566', 'Q05397', 'Q15746', 'Q13424']	['Q96HE9', 'Q9BRD0', 'Q8WXF0', 'P16298', 'Q9UNX3', 'P61247', 'Q7Z2W4', 'Q9H7B2', 'P60510', 'Q96ME7', 'Q9C0C9', 'Q9NVU7', 'P36873', 'Q8TDD1', 'O75820', 'Q9NVX2', 'Q92552', 'Q92997', 'Q96EY7', 'P82933', 'Q9BZE4', 'Q9BZS1', 'Q9H9Y2', 'Q8NHQ9', 'P46782', 'Q9NW13', 'O60832', 'P82673', 'Q14137', 'Q9NX24', 'Q02539', 'P82675', 'O43159', 'Q1ED39', 'Q9H8H2', 'Q9NY65', 'Q13601', 'P46087', 'Q6IQ21', 'Q6PKG0'…	['Q13595', 'O43463', 'P62280', 'Q92804', 'P50454', 'P52198', 'Q8N8L6', 'Q12756', 'P49593', 'Q07065', 'Q13310', 'A0FGR9', 'Q8N4N8', 'Q9NS87', 'P16070', 'Q8IXI2', 'O43663', 'P12236', 'Q96CW1', 'Q562R1', 'Q15149', 'Q96ES7', 'O14979', 'Q9Y6R4', 'Q92979', 'Q9C0I3', 'Q9UKM9', 'P67812', 'Q96QV6', 'Q9BPW5', 'Q49A26', 'O95466', 'Q9NQ55', 'P20290', 'Q96A58', 'O75367', 'P61158', 'Q02543', 'Q7Z4H7', 'Q9BVI4'…	['Q8IV35', 'O43525', 'P48382', 'Q9Y230', 'O43681', 'P62136', 'P38646', 'O14782', 'P04150', 'Q9BUL5', 'P98177', 'Q8NAP3', 'Q7Z6Z7', 'Q96LB3', 'P61981', 'Q9H1M0', 'O75844', 'O15550', 'Q9H4M7', 'O94993', 'P14625', 'Q9H173', 'P22415', 'O43896', 'Q12800', 'Q5TZF3', 'Q9UJU6', 'Q8IWZ6', 'Q9NZL4', 'Q96L93', 'Q5JTZ9', 'A6NHR9', 'Q9NZI6', 'P49116', 'Q9UM13', 'P31947', 'O14908', 'O00139', 'Q06330', 'Q9C0B0'…	['Q6TDP4', 'Q92564', 'P98170', 'Q9H0A8', 'Q8TBB1', 'Q9P000', 'O43791', 'Q9UBI1', 'Q96CA5', 'Q86VX2', 'Q8NFY9', 'Q6ICG6', 'Q9H4M7', 'Q9NR09', 'Q15843', 'Q9Y6Y0', 'Q86X83', 'Q13489', 'Q9C0C9', 'Q9GZQ3', 'Q8N668', 'Q8IXQ5', 'Q6IQ16', 'Q13075', 'Q96I99', 'Q8N448', 'Q96GG9', 'Q7Z4G1', 'Q9BTE7', 'Q13490', 'Q9H832', 'Q9Y6G5', 'Q9NRD5', 'P62877', 'Q6PH85', 'O14958', 'O60826', 'Q8NBE8', 'Q9NX08', 'Q13618'…	['P46527', 'O00505', 'Q15573', 'O60563', 'O00268', 'Q96Q40', 'O76061', 'O15524', 'O96020', 'Q9H3P2', 'Q00534', 'P52657', 'P52434', 'P19387', 'P51948', 'Q9UMS4', 'Q7L9B9', 'Q9H8S5', 'P24385', 'P51959', 'P43034', 'Q8TAP9', 'P30279', 'Q3B726', 'P09086', 'Q8N5C6', 'P30281', 'Q92804', 'Q9BVI0', 'Q9UNP9', 'P29083', 'P04637', 'P62877', 'Q15797', 'P48740', 'P62979', 'Q9P1U0', 'Q9NQE9', 'P54727', 'Q7KZ85'…	['Q9HC52', 'Q9UKI8', 'P52292', 'O15446', 'Q9BXW9', 'P0C0S8', 'Q9NWV8', 'P17844', 'P46063', 'P45983', 'P78396', 'Q93079', 'Q8N2W9', 'Q99879', 'Q6R327', 'P43246', 'P51587', 'P46736', 'P35251', 'Q9UNS1', 'P35249', 'P0C0S8', 'Q06609', 'P46100', 'P49459', 'Q9UBL3', 'P40938', 'Q7Z2Z1', 'P23527', 'Q96B01', 'Q14676', 'O14744', 'O76081', 'P19338', 'Q09472', 'P20248', 'O14862', 'O15315', 'O60921', 'Q9UER7'…
['P63279', 'Q9NXL9', 'Q9UPE1', 'P04275', 'O75182', 'Q99457', 'Q06416', 'Q9BYW2', 'Q8TD86', 'P58872', 'P22676', 'P33992', 'Q9Y2V0', 'Q01469', 'P20472', 'Q9BXF3', 'P0DP25', 'P68431', 'P51965', 'Q71UI9', 'Q8TAQ2', 'O94888', 'Q9UIF9', 'O60518', 'P02585', 'Q9ULW6', 'Q9Y6J0', 'P68431', 'P62805', 'Q6PL18', 'Q5QP82', 'P54198', 'Q4G0Z9', 'Q96ST2', 'P55854', 'Q7LG56', 'Q9UBG7', 'P25208', 'P0DP24', 'Q9NYP3'…	['Q9HC52', 'Q9UKI8', 'P52292', 'O15446', 'Q9BXW9', 'P0C0S8', 'Q9NWV8', 'P17844', 'P46063', 'P45983', 'P78396', 'Q93079', 'Q8N2W9', 'Q99879', 'Q6R327', 'P43246', 'P51587', 'P46736', 'P35251', 'Q9UNS1', 'P35249', 'P0C0S8', 'Q06609', 'P46100', 'P49459', 'Q9UBL3', 'P40938', 'Q7Z2Z1', 'P23527', 'Q96B01', 'Q14676', 'O14744', 'O76081', 'P19338', 'Q09472', 'P20248', 'O14862', 'O15315', 'O60921', 'Q9UER7'…	['Q9BQE3', 'P07437', 'Q9Y3D0', 'Q9H4M7', 'Q8TB37', 'P49915', 'Q00535', 'A6NHL2', 'P68371', 'Q15022', 'P53384', 'Q71U36', 'Q9NRC1', 'Q9Y5Y2', 'Q13885', 'O95985', 'P68363', 'P04350', 'Q9Y3E5', 'Q13509', 'Q7Z429', 'P0DPH8', 'Q3ZCM7', 'Q58WW2', 'P49116', 'Q9BWQ8', 'Q9BVA1', 'O76071', 'Q6UX01', 'Q9NY65', 'P68366', 'Q9H1Y0', 'P06239', 'Q96T76', 'Q969X1', 'Q96CS3', 'Q05193', 'Q9UQ16', 'Q6PEY2', 'Q8N5D0'…	['P01241', 'P08263', 'Q9UI17', 'Q6GTS8', 'Q16674', 'Q96KX0', 'Q5TAH2', 'P62820', 'Q15058', 'Q9NZI8', 'P84022', 'Q15427', 'O95394', 'P52943', 'O00168', 'P32322', 'Q9HCY8', 'Q969T9', 'Q15653', 'Q9Y657', 'Q96DG6', 'Q13164', 'P09132', 'Q8IWV2', 'O75083', 'Q58WW2', 'Q5VT97', 'O14640', 'Q9Y6K9', 'P28347', 'Q8N2K1', 'O14669', 'P29377', 'Q2TAK8', 'Q96MM6', 'Q6V702', 'Q92917', 'Q9UMX0', 'Q6NZI2', 'P78527'…	['Q5KSL6', 'P49619', 'Q9BX93', 'P31942', 'P53041', 'O14939', 'Q3MJ16', 'Q8TBE1', 'Q5VZY2', 'Q99943', 'Q86XP1', 'Q96BZ4', 'Q13574', 'Q9BQK8', 'O14964', 'Q9BZM1', 'Q6ZNC8', 'P52429', 'Q9NZK7', 'P53816', 'P52824', 'Q07817', 'Q86XP0', 'P0C869', 'Q68DD2', 'O94822', 'Q6UWP7', 'P47712', 'O43688', 'Q9NUQ2', 'Q13393', 'Q9Y6T7', 'P14555', 'Q96AE4', 'Q14693', 'Q8NEB5', 'O15120', 'Q16760', 'O15496', 'Q06945'…	['P09958', 'P49908', 'P12259', 'P01011', 'P04070', 'P01008', 'P07093', 'P03951', 'P29466', 'P02751', 'P10909', 'Q9UI36', 'P00734', 'P04004', 'P20151', 'Q5JRA6', 'P02760', 'P00749', 'Q7L1T6', 'P07204', 'Q6Q759', 'P06870', 'Q9P0W8', 'P22681', 'Q9UL52', 'P03952', 'Q9Y6M0', 'Q96J88', 'O60259', 'P00750', 'P07288', 'P10323', 'Q9UNN8', 'P05546', 'Q12929']	['P51159', 'P21579', 'Q9H2M9', 'O95716', 'Q96E17', 'Q8N9I0', 'P37840', 'P61266', 'Q12879', 'Q15042', 'Q04917', 'P20336', 'P0DP23', 'P01308', 'Q86VP6', 'P61006', 'P60880', 'Q8N3R9', 'P09525', 'Q01085', 'Q92930', 'P20337', 'O95229', 'P0DP24', 'Q16623', 'Q9BQG1', 'Q8NFW9', 'P61225', 'P35612', 'P30793', 'O00194', 'P31483', 'Q9P2S2', 'P0DP25', 'P15153', 'Q9Y4I1']
	['P62136', 'Q9UDY2', 'P01100', 'P51532', 'Q16254', 'P48431', 'P62805', 'Q09472', 'Q9UQE7', 'Q01094', 'P62258', 'Q6K0P9', 'Q9NSI6', 'A6H8Y1', 'P17096', 'O75461', 'O14802', 'Q69YN4', 'Q01860', 'P05412', 'Q96GX5', 'P84243', 'Q9Y294', 'Q8WWQ0', 'P61244', 'O95072', 'Q16656', 'Q12789', 'O60216', 'Q9NVP2', 'Q6RI45', 'P17535', 'Q86UE4', 'P20248', 'Q9UER7', 'Q92922', 'Q8WXB4', 'Q9Y6J0', 'P68431', 'Q8TAQ2'…	['O00487', 'Q9Y3R4', 'Q9H0U4', 'P39656', 'Q9UNL2', 'P54829', 'Q92597', 'Q16186', 'P60468', 'P49721', 'O14829', 'Q99805', 'O14578', 'Q9BXT4', 'Q8N5D0', 'Q8N4V1', 'Q15029', 'P60900', 'Q969H0', 'P61165', 'P11441', 'P55061', 'P49720', 'P46977', 'P25789', 'Q13200', 'P61619', 'Q8TB96', 'Q8WVY7', 'Q06416', 'O00232', 'P62805', 'O00231', 'Q8N6L1', 'Q14165', 'Q8TCJ2', 'Q9BY14', 'P28070', 'P30101', 'O43242'…	['Q9UHN1', 'Q9BX40', 'O14490', 'Q14573', 'Q92796', 'Q16512', 'Q9ULB1', 'Q14517', 'P62195', 'Q8NFZ4', 'P00540', 'P78362', 'Q16643', 'Q9P2A4', 'Q9NZ94', 'P26367', 'Q8N0W4', 'Q96JC9', 'P13637', 'P09913', 'Q8N3R9', 'P31943', 'P21817', 'O95886', 'Q13255', 'P41594', 'Q8NI35', 'P12814', 'Q96FJ2', 'P27824', 'P25787', 'Q14003', 'P05067', 'Q9NWB7', 'P63104', 'Q8N2Q7', 'Q9NSB8', 'Q9UL62', 'O15371', 'Q92733'…	['P98170', 'O43660', 'Q9BW61', 'Q5H9S7', 'Q8TEL6', 'Q16531', 'Q8N5D0', 'Q8WV16', 'Q5VU92', 'Q13619', 'P46937', 'Q58WW2', 'Q9H0F6', 'P49368', 'P46527', 'Q5QP82', 'Q7L5Y6', 'P62877', 'Q969U6', 'Q96JK2', 'Q8NHY2', 'P61962', 'Q96SW2', 'Q9GZV5', 'Q5TAQ9', 'P50991', 'A6NGE4', 'Q5VW00', 'Q92990', 'Q9NXF7', 'Q99832', 'Q9Y4B6', 'Q66K64', 'Q9NZJ0', 'Q92466', 'P0C7V8', 'P43357', 'Q8TEB1']	['P05141', 'Q8N7B9', 'P0CE72', 'P0DP23', 'Q92698', 'Q9BXU9', 'O14950', 'A0PJX0', 'P05937', 'Q9NP86', 'Q5THR3', 'O76038', 'Q13535', 'P37235', 'O15264', 'P62166', 'Q8IY85', 'P27361', 'Q9NPB3', 'O96000', 'Q9NZU7', 'Q9BQI0', 'P22676', 'P28482', 'Q13976', 'P0DP24', 'P55008', 'P09493', 'P63098', 'Q9Y620', 'O43242', 'Q99653', 'Q16659', 'P04637', 'Q8WY54', 'P61601', 'A8MZ26', 'Q14192', 'P84074', 'Q8N5D0'…	['P62136', 'Q9UDY2', 'P01100', 'P51532', 'Q16254', 'P48431', 'P62805', 'Q09472', 'Q9UQE7', 'Q01094', 'P62258', 'Q6K0P9', 'Q9NSI6', 'A6H8Y1', 'P17096', 'O75461', 'O14802', 'Q69YN4', 'Q01860', 'P05412', 'Q96GX5', 'P84243', 'Q9Y294', 'Q8WWQ0', 'P61244', 'O95072', 'Q16656', 'Q12789', 'O60216', 'Q9NVP2', 'Q6RI45', 'P17535', 'Q86UE4', 'P20248', 'Q9UER7', 'Q92922', 'Q8WXB4', 'Q9Y6J0', 'P68431', 'Q8TAQ2'…
['Q9H244', 'O75752', 'Q63HR2', 'P01298', 'P02768', 'O95665', 'P26371', 'Q9GZQ4', 'Q9UBM8', 'P04792', 'P23219', 'P30989', 'Q9HB89', 'Q6UXL0', 'Q9NU53', 'P20036']		['Q9HCN4', 'Q9UBC5', 'Q15596', 'P0CG39', 'Q70CQ1', 'Q5T653', 'Q96H20', 'P11137', 'Q96EY1', 'O14965', 'P62805', 'P60866', 'P27540', 'O00303', 'Q9Y680', 'Q9GZT9', 'Q06187', 'P05787', 'P22676', 'Q6RW13', 'Q9H819', 'P13473', 'Q5W5X9', 'P55008', 'Q9HBZ2', 'Q00613', 'A2PYH4', 'Q02241', 'P61073', 'Q9UQ80', 'Q7Z736', 'Q5VVH2', 'Q15418', 'P54198', 'P11279', 'P43405', 'Q9BX84', 'P36543', 'P00441', 'Q5I0X7'…	['Q9H4M7', 'P07384', 'Q9P289', 'Q6PKC3', 'Q9UMQ6', 'Q9BRV8', 'Q5TDH0', 'A8MX76', 'Q14BN4', 'Q15233', 'P78371', 'Q13541', 'Q6ZSI9', 'Q9H069', 'O14733', 'P19438', 'Q6DKJ4', 'Q8WZ74', 'O94842', 'Q14204', 'Q13188', 'P0DP23', 'Q9UGI0', 'P62136', 'Q9UKZ9', 'Q16531', 'P41279', 'O75334', 'Q03135', 'P45983', 'P24534', 'Q15435', 'Q9NQ35', 'O95166', 'Q8N4C8', 'P60520', 'Q8NFP9', 'P51587', 'O95819', 'A6NHC0'…	['Q8IUZ5', 'O00300', 'P56597', 'Q9BUT1', 'Q8NHS2', 'Q9NTX5', 'Q05315', 'Q9NWX5', 'Q6NVY1', 'P13196', 'P80404', 'P48200', 'O15269', 'P04179', 'Q08257', 'O75600', 'Q3B8N2', 'Q6DKI2', 'Q8NC06', 'P17931', 'P07954', 'O00746', 'P09382', 'P00441', 'Q16698', 'P61604', 'O14798', 'Q9H3S7', 'Q4G176', 'Q9NUI1', 'P48163', 'Q5T8D3', 'Q8N608', 'Q8N6N7', 'Q9NYA1', 'Q9H0W9', 'O00182', 'P13798', 'Q8N1A6', 'Q96LJ7'…	['O14641', 'Q9UEY8', 'O14640', 'Q14161', 'Q9C026', 'Q9H4A3', 'Q9BYP7', 'Q9P2J3', 'Q9UJW0', 'Q13829', 'O95503', 'Q9NR09', 'Q86X83', 'O00750', 'P98170', 'Q9H0A8', 'Q9UKG1', 'Q8WZ19', 'Q53G59', 'Q8N9I0', 'O00560', 'Q96CA5', 'Q2TBA0', 'Q9P2K6', 'O43791', 'Q9P000', 'O00399', 'O14787', 'Q96KG9', 'Q9NXV2', 'Q9NZ32', 'Q96EY4', 'Q96MW1', 'Q9HCG8', 'Q9H0H3', 'O60826', 'Q9H3F6', 'Q9NRD5', 'Q96J92', 'Q53GT1'…	['Q52LJ0', 'Q14126', 'O00303', 'P62304', 'P56537', 'P07814', 'Q14257', 'Q9BSK2', 'Q15046', 'Q86UA1', 'P62888', 'O60716', 'Q13428', 'O14979', 'P14625', 'O43324', 'P62318', 'Q5UIP0', 'Q71U36', 'P22626', 'P33240', 'P46781', 'P61254', 'P23258', 'O43852', 'P00367', 'Q00325', 'P68400', 'Q99720', 'Q9ULX6', 'P60891', 'Q07666', 'Q5JTD0', 'P68363', 'P62854', 'P39019', 'Q07021', 'P31689', 'P50914', 'P26373'…
['Q9BYC8', 'Q96L21', 'Q9H2W6', 'P60866', 'P31946', 'Q01995', 'P31947', 'Q5T8D3', 'Q99426', 'Q8WUA2', 'Q9Y399', 'Q5T653', 'P31749', 'P42126', 'P46781', 'O00244', 'Q9BYD1', 'P27144', 'Q5TCS8', 'Q9Y5B8', 'O43555', 'P62269', 'P46776', 'P30405', 'P30084', 'P82664', 'P17540', 'Q9P0J6', 'Q9NNW7', 'P48200', 'Q9BYC9', 'Q9HB40', 'P04179', 'Q08752', 'Q9NRX2', 'P30566', 'P62263', 'P09001', 'P68036', 'P56597'…	['O43663', 'P62424', 'Q13418', 'Q9H6R4', 'P50914', 'O60287', 'Q9BXY0', 'Q8IY81', 'Q9NRC8', 'Q5JTH9', 'P62888', 'Q15397', 'Q9BSG1', 'O15213', 'P42696', 'Q8TBE0', 'O95793', 'O43463', 'Q9NQZ8', 'Q16666', 'Q9UIF9', 'Q71UI9', 'P33778', 'O00629', 'Q8WYQ5', 'P56182', 'Q9H4M7', 'O75530', 'Q8TDN6', 'Q6PK04', 'Q99877', 'Q7L2E3', 'Q16778', 'O60264', 'Q13823', 'Q96A08', 'Q9BTM1', 'Q96K58', 'O00505', 'P58876'…	['P40926', 'O15455', 'P09651', 'Q6IQ23', 'Q15819', 'Q5S007', 'Q8IVW1', 'P34913', 'Q96DB5', 'P61081', 'Q9NW64', 'P62805', 'Q9HC36', 'O00244', 'P07358', 'Q9Y680', 'P04216', 'A2PYH4', 'Q8IVW1', 'P02748', 'P04179', 'Q9H819', 'P63244', 'Q86YI8', 'P00441', 'P36543', 'Q96S96', 'Q5VVH2', 'P07910', 'P0DP23', 'P53618', 'P25686', 'P11055', 'P05141', 'O14561', 'P62805', 'Q9NW13', 'P40429', 'Q969L4', 'Q9Y623'…	['P42224', 'O96019', 'Q9HBZ2', 'Q99626', 'Q96K76', 'P62244', 'Q15303', 'Q92598', 'Q75N90', 'Q8WYQ5', 'Q15596', 'P10071', 'Q16763', 'Q8TF01', 'P27540', 'O00303', 'Q5VVQ6', 'Q8NHQ8', 'P62253', 'P78318', 'P62491', 'Q15646', 'Q9UKI9', 'Q9UKA1', 'P15374', 'Q9BT67', 'Q9UNE7', 'Q8N878', 'O14530', 'Q01130', 'Q96EB6', 'P16220', 'Q6IQ23', 'Q99594', 'O14733', 'Q13315', 'P63165', 'P26196', 'Q9UKB1', 'O75052'…	['A2A288', 'P61088', 'P01584', 'P19438', 'Q5VZ46', 'Q96CA5', 'Q9HC29', 'Q9Y616', 'P58166', 'Q15119', 'Q58WW2', 'Q9HAT8', 'P27539', 'Q9Y6K9', 'Q8NI37', 'O15297', 'O60568', 'Q9NP58', 'P49593', 'Q13404', 'Q8N2H9', 'Q9Y4K3', 'Q86XR7', 'A8MPX8', 'Q9Y3Z3', 'P34820', 'P05111', 'Q5D1E8', 'P07900', 'O14874', 'P21580', 'P43026', 'P55042', 'P49768', 'Q86VW0', 'P22004', 'Q16654', 'O14793', 'P36406', 'Q14344'…	['P61024', 'P14625', 'Q6ZMN8', 'Q13416', 'P15927', 'Q8IV13', 'Q12830', 'O00423', 'Q14094', 'Q8TB72', 'P06400', 'Q8TBZ3', 'Q99741', 'Q14671', 'Q12888', 'Q8ND76', 'O75529', 'Q96P53', 'Q06210', 'O95170', 'O94921', 'P30291', 'P49918', 'Q99457', 'Q9BVQ7', 'Q9BQI6', 'A6NCM1', 'Q9HBG6', 'Q96NZ1', 'Q32P44', 'P49588', 'Q9BYB4', 'Q5JTZ9', 'Q9P287', 'O95834', 'Q8N8A2', 'Q9BZK7', 'O14976', 'P11802', 'O95067'…	['Q99836', 'Q14155', 'P48023', 'Q9NZC2', 'P40238', 'Q16851', 'P46109', 'O14745', 'O95373', 'Q02750', 'P07766', 'Q86YL7', 'Q14289', 'P52735', 'P01591', 'Q6PIZ9', 'P43403', 'P14598', 'P05107', 'P05556', 'Q7Z5R6', 'Q5JWF2', 'P13747', 'Q13094', 'P15311', 'P42345', 'Q9NPB6', 'P21860', 'Q96AH8', 'P08238', 'P12931', 'P14618', 'Q9C098', 'P63000', 'O15355', 'Q9NY25', 'P35232', 'O00459', 'P23458', 'P00533'…
['Q99717', 'Q15750', 'Q9Y6L7', 'O00238', 'P08476', 'P36896', 'P62993', 'A8MVW5', 'P35813', 'Q8WY54', 'P22003', 'P0CG37', 'Q3KQV9', 'O00292', 'Q8N819', 'Q9HCK4', 'Q18PE1', 'Q8IZF4', 'Q13576', 'Q6KF10', 'Q9BYG5', 'Q9Y6Q9', 'O75791', 'Q9H0C8', 'Q96D71', 'Q13873', 'Q9BWQ6', 'Q14BN4', 'O95393', 'P55103', 'Q9NV96', 'P40259', 'O95390', 'Q7Z5Y6', 'Q8NAC3', 'P52803', 'A8MPX8', 'P01112', 'O95793', 'P49593'…	['Q52LJ0', 'Q14126', 'O00303', 'P62304', 'P56537', 'P07814', 'Q14257', 'Q9BSK2', 'Q15046', 'Q86UA1', 'P62888', 'O60716', 'Q13428', 'O14979', 'P14625', 'O43324', 'P62318', 'Q5UIP0', 'Q71U36', 'P22626', 'P33240', 'P46781', 'P61254', 'P23258', 'O43852', 'P00367', 'Q00325', 'P68400', 'Q99720', 'Q9ULX6', 'P60891', 'Q07666', 'Q5JTD0', 'P68363', 'P62854', 'P39019', 'Q07021', 'P31689', 'P50914', 'P26373'…	['O15446', 'P52732', 'Q8IWL3', 'Q9Y3C7', 'Q16082', 'O60583', 'Q06609', 'P35249', 'Q9UNS1', 'P35251', 'P0DPH7', 'P36954', 'Q09472', 'Q9UBT6', 'P24863', 'P53803', 'Q9HBM6', 'P40938', 'Q92750', 'Q2NKX8', 'P62875', 'Q9Y5B0', 'Q6SJ96', 'Q8N8B7', 'Q8N1B3', 'P62987', 'P21675', 'Q15572', 'P50750', 'Q9H5J8', 'P51946', 'P38606', 'O75529', 'Q8IZL9', 'Q15361', 'P31943', 'O00267', 'Q6NZI2', 'Q12962', 'P13984'…	['P34932', 'P31274', 'P31946', 'Q9H777', 'P10275', 'Q01469', 'P14866', 'P01135', 'Q13200', 'P68402', 'Q9ULD0', 'P62333', 'Q9C0B5', 'Q52LJ0', 'Q8WW59', 'Q8N3J5', 'P05067', 'Q8IUX8', 'Q15631', 'P09001', 'Q8IU60', 'P31930', 'O76031', 'P48200', 'Q9HAB8', 'O60683', 'Q969S9', 'Q86X76', 'Q96IZ0', 'Q8N465', 'Q9UBX2', 'P52888', 'P21399', 'Q9BVP2', 'O15511', 'P0CG47', 'P02649', 'Q9NR19', 'O75521', 'P57054'…	['P23511', 'O95373', 'P52564', 'Q13153', 'O75582', 'Q9UPT6', 'Q02078', 'Q9HBH0', 'Q99952', 'Q96Q40', 'P55283', 'P62140', 'O75116', 'Q15382', 'P68400', 'Q04759', 'P29590', 'O95757', 'Q16690', 'Q15561', 'Q13202', 'O94955', 'Q8NEJ0', 'Q6ZN16', 'Q8IWW6', 'P54652', 'P08134', 'P35568', 'Q06830', 'Q9H4E5', 'O94768', 'Q9HD43', 'Q02750', 'Q07869', 'P28562', 'Q15256', 'Q9BY84', 'P21860', 'P08238', 'Q86YV6'…	['Q15080', 'Q99578', 'Q14008', 'P01111', 'Q15669', 'Q9Y2M5', 'P08238', 'P11047', 'P61224', 'Q9NTI7', 'P11234', 'Q6XZF7', 'Q9Y2X7', 'Q13459', 'Q9BU20', 'Q15759', 'P29353', 'P53671', 'Q99640', 'Q9NXV6', 'P16333', 'Q9NR80', 'O00212', 'A1IGU5', 'Q9NXU5', 'P35228', 'Q7Z444', 'P56199', 'P07900', 'Q00537', 'P11413', 'O00468', 'P21980', 'P11274', 'P54760', 'P24043', 'P15498', 'Q99719', 'O94875', 'O75146'…	['Q8IYH5', 'Q9H4M7', 'Q92794', 'Q06587', 'Q8NEB9', 'Q9Y4A5', 'O00750', 'P61964', 'Q9NRQ2', 'Q99496', 'Q71U36', 'O76054', 'Q13885', 'Q92830', 'P34931', 'A0AUZ9', 'Q8IUZ5', 'Q9H3K6', 'O94761', 'Q9HCI7', 'P49638', 'Q13535', 'Q5TCZ1', 'Q16778', 'Q92688', 'Q14974', 'Q9H0E9', 'B5MCN3', 'O76021', 'O94992', 'P61978', 'Q6PJQ5', 'Q9H2F5', 'Q9H8E8', 'P78527', 'P12271', 'P52292', 'Q8WYH8', 'P39687', 'Q7Z3B3'…
['P56696', 'P34932', 'Q7RTX0', 'P00533', 'P31639', 'P22732', 'P13637', 'P05023', 'Q96IZ0', 'P11168', 'P0DMV8', 'P50993']		['P62491', 'Q15058', 'Q9Y6M9', 'Q3SYC2', 'P57735', 'Q8NHE4', 'P01730', 'Q16795', 'Q9UI12', 'Q5M8T2', 'Q15181', 'Q6IQ23', 'Q9NY59', 'Q9BY43', 'Q5JR59', 'O75964', 'P63027', 'P0DP24', 'Q6P5S7', 'Q13277', 'P36543', 'O14880', 'P43119', 'Q8TDJ6', 'Q9UQ80', 'P18031', 'Q9UBK7', 'P05496', 'P0DP25', 'Q9H2W6', 'O75530', 'Q15904', 'Q7L523', 'P36542', 'P27449', 'Q8IYS2', 'Q8N4C7', 'P56381', 'Q96NT0', 'Q9UI09'…	['P22897', 'Q92878', 'Q9BRT9', 'Q8NCD3', 'Q9P0J7', 'Q13228', 'Q9NS85', 'P28340', 'P18074', 'O00257', 'Q7Z333', 'P33993', 'Q9H5N1', 'Q9UQE7', 'Q8WUE5', 'O00459', 'Q9NZ71', 'Q96FC9', 'A0A087WWA1', 'P46736', 'Q9UNS1', 'P49736', 'P42694', 'Q9UKX7', 'Q9Y4Z0', 'P27986', 'Q86YT6', 'Q9Y5B9', 'Q07864', 'Q96AX9', 'P49450', 'Q14691', 'P49643', 'Q9HAW4', 'Q9BXT6', 'P25490', 'P51530', 'Q14202', 'Q14566', 'Q92…	['P09471', 'P61006', 'O60262', 'P09936', 'O95487', 'P50150', 'P61952', 'Q13439', 'Q99961', 'P29992', 'P19086', 'O14610', 'P35346', 'O14775', 'Q9UJY4', 'P25106', 'P63218', 'P63215', 'Q9NZ52', 'P32745', 'P62879', 'Q14232', 'Q9UBI6', 'P16520', 'Q5JWF2', 'Q99962', 'P59768', 'Q9ULW5', 'P63211', 'Q92667', 'Q9P2W3', 'P53992', 'Q96SB3', 'P38405', 'Q9UKV8', 'P01730', 'Q9UJY5', 'P62873', 'Q717R9', 'Q9HAV0'…	['P01116', 'P10301', 'Q9H1J7', 'P78527', 'Q8WUD1', 'Q5VZ46', 'P68104', 'P31943', 'P51148', 'P55318', 'Q92793', 'P34931', 'Q6S5L8', 'O60346', 'Q9BXL7', 'P11142', 'P0CG48', 'Q02790', 'P62258', 'P24468', 'Q06124', 'P54868', 'O15297', 'P42338', 'Q05397', 'Q8NI37', 'P13639', 'O14640', 'Q13164', 'Q9UPT5', 'P24588', 'Q15119', 'P04626', 'O75083', 'O95819', 'P01112', 'A8MPX8', 'Q15172', 'P11021', 'Q09472'…	['Q9UBT7', 'P42336', 'P00533', 'P49146', 'P68400', 'P14625', 'P85299', 'Q9NVR5', 'P51809', 'P35222', 'P42356', 'Q8IYD8', 'Q8TB45', 'O00329', 'P50406', 'P26651', 'Q9H4M7', 'Q9BTP7', 'Q8NEB9', 'Q96T51', 'O00750', 'P53675', 'Q9Y4A5', 'Q8NEV1', 'P34932', 'Q9BVC4', 'P62979', 'Q12931', 'Q9H3K6', 'Q96MX6', 'Q4G0W2', 'Q9NZN5', 'Q9NWZ5', 'O00443', 'P42345', 'P19012', 'Q13535', 'P07900', 'P14923', 'P58005'…
['Q9H147', 'P26368', 'P61088', 'Q8TB72', 'Q9Y2J4', 'P62136', 'Q14671', 'Q93062', 'O96013', 'Q7Z417', 'Q7Z6J0', 'P22061', 'Q3MHD2', 'Q08945', 'P54725', 'Q13283', 'P36873', 'Q15046', 'P26196', 'Q92499', 'P60842', 'Q6JQN1', 'P63000', 'Q8IVM0', 'Q9HC77', 'Q08379', 'Q92636', 'Q8N9N5']	['Q96BP2', 'Q96CG3', 'P0DMU9', 'Q9NPJ6', 'O94856', 'P48775', 'O00567', 'Q15287', 'O00560', 'Q8N9N8', 'Q9NX58', 'Q8NAV1', 'Q5HYN5', 'P78504', 'Q6ZUT1', 'Q9BU76', 'Q15102', 'Q86SE8', 'Q8N9Q2', 'Q9NZ81', 'P48230', 'Q8N9E0', 'Q6P5R6', 'P30408', 'P05162', 'Q8NHU0', 'Q8N7W2', 'Q8TBK6', 'P09430', 'Q15696', 'Q9ULB1', 'Q96MU7', 'P62945', 'Q08345', 'P0DMU8', 'P35268']	['Q96A35', 'Q8NBX0', 'P61353', 'Q92953', 'Q9NVI7', 'B0YJ81', 'Q7KZF4', 'Q99459', 'P78345', 'P30050', 'Q8TBB1', 'P40227', 'Q15006', 'O43525', 'P39023', 'O43242', 'P07998', 'P28070', 'P47897', 'Q8TDN1', 'Q14165', 'P40429', 'Q16322', 'Q8N6L1', 'Q9HCE5', 'O00231', 'Q8TCJ0', 'Q5JPH6', 'P11021', 'P23284', 'P25705', 'P43307', 'Q9BY14', 'Q8TCJ2', 'P38606', 'P50750', 'Q9UKD2', 'P62987', 'P62805', 'P47914'…	['P63151', 'P04792', 'P12273', 'P31946', 'P29034', 'Q9NQ88', 'P29353', 'Q9HAK2', 'Q99877', 'P09382', 'P11441', 'P25208', 'Q9UPU5', 'P08621', 'Q2NL82', 'P11387', 'Q92738', 'Q9UBC2', 'Q9Y4E8', 'P43358', 'P0DMV8', 'Q9H074', 'P18615', 'Q13247', 'Q15366', 'Q16630', 'Q9GZS3', 'Q93009', 'Q07020', 'P46087', 'Q9NWL6', 'Q12789', 'Q9Y2X8', 'Q6PKG0', 'Q7Z2T5', 'P09234', 'Q02809', 'Q9BYG3', 'Q14449', 'Q9NWV8'…	['P15927', 'Q9Y4A5', 'Q04837', 'Q8IYD8', 'P05423', 'Q8IWV8', 'P02810', 'P33991', 'P38398', 'P38935', 'Q9H668', 'O95786', 'Q15637', 'P43351', 'O14802', 'P13010', 'P31040', 'Q17RS7', 'P12004', 'P52701', 'Q13535', 'P27694', 'O94761', 'Q9Y5U4', 'Q9BUI4', 'Q14181', 'Q8IWV7', 'Q9BXT6', 'Q12888', 'O00411', 'Q07864', 'Q9Y5B9', 'P68104', 'O60232', 'Q9NZJ6', 'O43542', 'O60930', 'P09884', 'P31943', 'Q06330'…	['Q8IY84', 'Q9UK17', 'Q16774', 'Q9NSA2', 'Q6SA08', 'Q9Y4K3', 'P54646', 'Q96PF2', 'P51812', 'Q15831', 'Q96J92', 'Q9Y376', 'Q9H6P5', 'Q9H9S4', 'Q9P1W9', 'Q14680', 'Q9BWT3', 'Q96PN8', 'Q7L266', 'Q96RG2', 'Q9BXA6', 'P98170', 'Q9BXA7', 'Q9H2W6', 'Q86V86', 'P11309', 'Q96RU8', 'Q92519', 'Q96RU7', 'Q9BRG1', 'Q9NZV8', 'P20933', 'Q9Y3S1', 'Q8N2I9', 'Q7RTN6', 'Q9BYP7', 'Q06141', 'Q9H4A3', 'Q13131', 'P36406'…	['Q15382', 'P50876', 'P62993', 'P42336', 'Q16760', 'P32019', 'P19086', 'Q96A58', 'O14745', 'Q9BPW5', 'P63104', 'P29992', 'O15056', 'Q13613', 'Q6T310', 'Q96D21', 'Q68DX3', 'Q13098', 'Q13614', 'Q96JC9', 'Q9NYA4', 'O00231', 'Q96S79', 'Q96EF0', 'Q9Y2I7', 'Q9Y4X5', 'Q9Y3L5', 'Q5KSL6', 'P49619', 'P11233', 'Q15147', 'P01112', 'Q9Y216', 'O60331', 'Q8TCG2', 'Q13574', 'P78356', 'O95661', 'P31946', 'P42356'…
['Q96HE9', 'Q9BRD0', 'Q8WXF0', 'P16298', 'Q9UNX3', 'P61247', 'Q7Z2W4', 'Q9H7B2', 'P60510', 'Q96ME7', 'Q9C0C9', 'Q9NVU7', 'P36873', 'Q8TDD1', 'O75820', 'Q9NVX2', 'Q92552', 'Q92997', 'Q96EY7', 'P82933', 'Q9BZE4', 'Q9BZS1', 'Q9H9Y2', 'Q8NHQ9', 'P46782', 'Q9NW13', 'O60832', 'P82673', 'Q14137', 'Q9NX24', 'Q02539', 'P82675', 'O43159', 'Q1ED39', 'Q9H8H2', 'Q9NY65', 'Q13601', 'P46087', 'Q6IQ21', 'Q6PKG0'…		['Q58EX7', 'Q00688', 'Q9UNM6', 'P38646', 'Q13163', 'P45983', 'P31749', 'Q8N8A2', 'O14976', 'P11802', 'Q9UJ70', 'Q9H5N1', 'Q13636', 'Q9H0T7', 'P49841', 'Q8TER5', 'Q00526', 'P62333', 'P20339', 'Q13459', 'Q8WXR4', 'Q13255', 'Q93034', 'Q99460', 'P42772', 'Q99081', 'Q969Q5', 'P68106', 'Q13535', 'Q96PX9', 'Q9NX57', 'P41182', 'Q13616', 'P62942', 'P24941', 'Q9UKV8', 'Q9ULI0', 'P61020', 'Q8IZU2', 'P30281'…	['Q9H160', 'O95067', 'O60268', 'Q9BUU2', 'P49736', 'Q04724', 'Q5T4S7', 'Q9BWU1', 'O94921', 'O14641', 'O15550', 'Q9H4M7', 'Q13416', 'P20264', 'P61981', 'Q12830', 'P86790', 'Q96ST3', 'P20042', 'P36402', 'Q00536', 'Q15287', 'Q07002', 'P09619', 'O15060', 'Q00526', 'Q13415', 'Q13227', 'P28749', 'P24941', 'P25490', 'Q08117', 'P29374', 'Q03933', 'P49005', 'Q8IXJ9', 'P56470', 'Q13616', 'Q5PSV4', 'Q13547'…	['O00562', 'Q86UP0', 'P22223', 'Q9NYQ8', 'A4D2P6', 'Q93074', 'O14744', 'Q9Y5G0', 'Q9HCL0', 'Q9ULB4', 'Q9UKD2', 'P55286', 'P14927', 'P07205', 'Q9HBB8', 'Q02413', 'Q9UN67', 'Q9UN66', 'Q14677', 'Q6ZVX7', 'Q9Y5F0', 'Q9BZ72', 'O60716', 'Q9Y5E3', 'Q8TEU7', 'O75356', 'Q49MI3', 'Q96JQ0', 'Q9Y5F3', 'Q9Y5E6', 'Q9HCP0', 'P07948', 'Q9NRF8', 'P35221', 'Q13315', 'Q9Y5F7', 'Q9UKB1', 'Q9UN74', 'Q96AY4', 'Q9BXB4'…	['Q13362', 'P78318', 'P48736', 'P42338', 'P62753', 'O00443', 'O00329', 'P78527', 'Q13535', 'Q5TCZ1', 'Q9H3K6', 'P06400', 'Q08999', 'Q8NEB9', 'Q9Y4A5', 'O00750', 'Q9BVC4', 'Q8N122', 'Q16537', 'A1X283', 'O75319', 'Q14642', 'Q14738', 'Q15173', 'P07900', 'O75747', 'P42345', 'O60942', 'P08238', 'P50991', 'P42356', 'Q96JB2', 'Q9Y450', 'Q9UMX1', 'P38606', 'Q15172', 'Q96Q15', 'Q9BPZ7', 'O15530', 'O00743'…	['Q8IZL2', 'O75182', 'O60341', 'P33764', 'A3KN83', 'Q8IZ40', 'O75164', 'Q99719', 'O95718', 'P40426', 'Q16594', 'Q9UHI6', 'O15393', 'P10275', 'O75469', 'Q99877', 'Q16342', 'Q9Y2G9', 'Q13127', 'Q9NNW7', 'A8MW92', 'Q08752', 'Q04206', 'O75398', 'O95453', 'P18615', 'P49792', 'Q9ULJ7', 'Q15853', 'Q13887', 'Q9NTG7', 'P49760', 'Q9NXA8', 'P52945', 'P48443', 'Q5FBB7', 'P51692', 'Q8NB46', 'P27986', 'P49848'…
['P22003', 'P35813', 'Q8WY54', 'Q8IZU9', 'Q3KQV9', 'P19022', 'Q15750', 'P08476', 'P54753', 'Q8N819', 'Q8IZT6', 'Q18PE1', 'P04792', 'Q6KF10', 'Q9NZM3', 'P45984', 'Q16543', 'P27986', 'O00292', 'P84095', 'Q14BN4', 'P27361', 'P55103', 'O95393', 'P60763', 'Q9BYG5', 'P50570', 'Q16082', 'Q9H0C8', 'O95390', 'Q7Z5Y6', 'O75061', 'P46459', 'P82094', 'Q8TCT9', 'B1ANS9', 'Q8WTR2', 'Q9P2V4', 'P52198', 'P49593'…	['Q5JR59', 'Q8NBT0', 'Q9Y2D8', 'Q04864', 'Q9H257', 'Q08379', 'Q12933', 'Q9UBB9', 'Q9BVG8', 'Q99996', 'Q13136', 'P40222', 'P36406', 'Q9BYV2', 'O15078', 'Q8N1B4', 'Q8NA72', 'Q6PD62', 'Q96MY7', 'Q8TC44', 'Q86VQ0', 'Q13895', 'Q5JTW2', 'Q8IYX8', 'Q7L7V1']		['Q96FE5', 'Q13123', 'O75473', 'Q9H4M7', 'Q6UX04', 'P59045', 'Q9NZU0', 'Q99467', 'Q6EMK4', 'O94898', 'Q6WRI0', 'P22792', 'P62310', 'O75643', 'Q96II8', 'Q8TCT0', 'P25098', 'Q9UQ13', 'Q9Y6H1', 'Q86UN3', 'P62304', 'P62318', 'Q86VH4', 'P62312', 'Q15393', 'Q9BRA0', 'Q8N7C0', 'Q8N3C0', 'P40197', 'Q15428', 'Q9NZU1', 'Q13045', 'Q96LT9', 'O15116', 'Q38SD2', 'Q3SXY7', 'Q6K0P9', 'O95373', 'P08579', 'Q8NEP3'…	['Q15750', 'P50579', 'Q02750', 'P12829', 'P13533', 'P35749', 'Q969S3', 'Q16659', 'Q92871', 'Q92734', 'P46778', 'P35580', 'O14529', 'P45984', 'P31152', 'Q07020', 'P62910', 'Q8TD08', 'P10747', 'Q9Y3U8', 'Q9H255', 'Q8TDF6', 'P53675', 'Q8NA61', 'P46777', 'P11055', 'O14744', 'P39880', 'P05976', 'Q9Y623', 'P13535', 'P27361', 'O15264', 'P62750', 'Q8IV20', 'Q9BYZ6', 'Q96D46', 'P61513', 'Q9Y2H9', 'Q562F6'…	['Q92796', 'P16885', 'Q16827', 'Q9P0J1', 'Q9ULH1', 'O75688', 'Q9Y3I1', 'P35916', 'Q12959', 'B9A064', 'P07948', 'P00533', 'O00459', 'P23458', 'O15355', 'Q9NPB6', 'P21860', 'P36894', 'P22455', 'Q13094', 'P21802', 'P01138', 'O43283', 'P52735', 'Q02750', 'Q04771', 'Q16851', 'Q6NXT1', 'P22897', 'P55040', 'Q99704', 'Q15262', 'P61586', 'Q9UKW4', 'Q08881', 'Q9NZN5', 'P10721', 'Q6ZUJ8', 'O43639', 'Q13163'…	['Q9P219', 'Q9UHF7', 'Q13557', 'P15976', 'P25100', 'P26447', 'Q674X7', 'Q92908', 'P23468', 'P01116', 'Q63ZY3', 'P10586', 'Q8TBB1', 'P40425', 'Q13136', 'Q15029', 'P35568', 'P23769', 'Q8IXJ6', 'Q9BV73', 'O95235', 'P34947', 'P27348', 'Q9BWX5', 'P29034', 'P43694', 'Q15058', 'O75147', 'P63104', 'Q96B97', 'O75145', 'P31946', 'Q8IUD2', 'O75335', 'P0C6A0', 'Q69YN4', 'O75334', 'Q7Z4S6', 'P01111', 'O00213'…
['Q05C16', 'Q5JU00', 'O14498', 'P07359', 'Q9BYS8', 'Q99983', 'Q6ZRF8', 'P51884', 'Q96M69', 'Q9HBX8', 'Q4ZHG4', 'Q9BXN1', 'Q9UFC0', 'Q4LDG9', 'O60603', 'P14770', 'Q6ZVD8', 'Q9C099', 'Q6UXK5', 'P13224', 'Q8N967', 'Q9H756', 'Q7L1W4', 'A6NDA9', 'P0DKB5', 'O15335', 'Q9Y2L9', 'Q8IWK6', 'Q6ZTA4', 'Q9BXB1', 'Q8WUT4', 'Q96AG4', 'Q8NEP3', 'Q9HCJ2', 'Q9BTT6', 'Q5VT99', 'Q6UXZ4', 'Q96FV0', 'Q9H069', 'A6NM36'…	['P21926', 'Q14126', 'P08581', 'Q5VWX1', 'Q02487', 'P15924', 'Q8IV63', 'Q86WG3', 'O75955', 'Q9NWZ5', 'Q14574', 'P04626', 'Q13164', 'P12830', 'Q15058', 'Q15149', 'Q5T9G4', 'Q96AP4', 'Q12873', 'P53350', 'Q969F8', 'Q9NW82', 'Q12864', 'Q68DX3', 'P35222', 'Q99569', 'P60033', 'Q13268', 'O15156', 'Q9NPI5', 'O60716', 'P00533', 'P78317', 'Q5XPI4', 'Q86U44', 'Q9HCE5', 'Q9Y3I1', 'P54198', 'Q5W5X9', 'Q02241'…	['O95755', 'Q86Y82', 'Q8WUH2', 'Q9P253', 'Q8TAC9', 'Q9NZ43', 'O43889', 'P54920', 'Q96AJ9', 'Q9P0N8', 'Q9NYR8', 'Q5JT25', 'Q16644', 'Q13636', 'Q7L1V2', 'Q8WVH0', 'O60499', 'Q8WTR4', 'P32856', 'Q92633', 'Q9UEU0', 'P49754', 'O95721', 'O43752', 'P61020', 'P13569', 'Q7Z7G2', 'Q15833', 'P20339', 'Q96AH8', 'P63027', 'Q5QGZ9', 'Q8WVM8', 'P51151', 'P20340', 'O14662', 'Q9Y5M8', 'P51149', 'P46459', 'O95295'…	['Q8WUB8', 'O60716', 'Q7Z3K3', 'P84095', 'P00533', 'Q9NR09', 'P60953', 'P15153', 'Q7Z6B7', 'Q9H4M7', 'P22681', 'A6NI28', 'P08581', 'P21266', 'Q8TEX9', 'Q9BRR9', 'P78371', 'P19174', 'Q9NR81', 'O94989', 'P07948', 'Q9H992', 'O94827', 'O75791', 'P31943', 'Q8WWU5', 'B9A064', 'O43399', 'Q96DR7', 'P22674', 'P60763', 'P52597', 'Q8ND90', 'P49354', 'Q8NB14', 'O43639', 'P26717', 'P20963', 'P35916', 'Q03135'…	['P18850', 'Q12772', 'Q14573', 'Q01740', 'Q9P0L0', 'P04198', 'P63252', 'Q9NPC4', 'P43220', 'P55061', 'Q9Y3D6', 'O95292', 'Q5VV42', 'Q99941', 'Q00325', 'P36956']	['P08887', 'O14905', 'Q13241', 'P26718', 'P42701', 'O75462', 'O60674', 'P23458', 'Q6UWB1', 'Q99062', 'P29597', 'P40763', 'Q14213', 'P42224', 'P27824', 'Q9NPF7', 'P48357', 'P40189']	['Q9Y385', 'P62861', 'P51668', 'P49459', 'O60716', 'Q8TEU7', 'Q15843', 'O60500', 'P63146', 'O76038', 'P12814', 'Q96KQ4', 'O15205', 'Q6ZW31', 'Q8NCT1', 'Q13835', 'Q8TCX5', 'Q9Y4G8', 'Q9NPB3', 'O00548', 'P78504', 'Q712K3', 'O14933', 'P61086', 'Q13043', 'P55196', 'P54725', 'Q9H832', 'Q8N3R9', 'O00762', 'P08588', 'Q9P0V3', 'Q9H3D4', 'Q15561', 'Q15796', 'Q05586', 'Q14511', 'Q15797', 'Q69YN4', 'Q8NI35'…
['P62979', 'P04637', 'Q9H4M7', 'Q15717', 'P14866', 'P32243']	['P04003', 'O14980', 'Q9H4M7', 'Q8IYU8', 'Q15293', 'P56134', 'Q8N490', 'Q8NE86', 'P22314', 'P31327', 'O15269', 'Q66PJ3', 'P10909', 'Q9Y5B0', 'O43592', 'P07437', 'Q15058', 'P48444', 'Q8NCW6', 'Q13286', 'Q9NX61', 'Q15554', 'P35637', 'Q92616', 'Q99471', 'P04792', 'P60468', 'Q9Y4D1', 'Q9UGI8', 'Q96K37', 'Q96IX5', 'P32322', 'P05455', 'Q9NRP7', 'Q9BUK6', 'Q8NBP7', 'Q8TF71', 'Q9UNF1', 'Q969V5', 'P68363'…	['P43308', 'P03372', 'Q16513', 'P04844', 'P60468', 'Q9H9S3', 'P04439', 'P04843', 'P51572', 'Q96CS3', 'Q9BUN8', 'P51571', 'Q58WW2', 'P60059', 'P35232', 'Q8N5D0', 'P39656', 'Q02747', 'Q8TCT9', 'Q9UNL2', 'Q92731', 'P43307', 'Q9H4M7', 'P61619', 'Q06481', 'P62805']	['Q5UIP0', 'Q9Y6H1', 'Q99807', 'P05165', 'P60891', 'Q9H8M1', 'Q8N3J5', 'P21953', 'Q16560', 'Q9P032', 'O75880', 'O00330', 'P29803', 'P0C7P0', 'A6NGG8', 'P19404', 'P62258', 'P11908', 'P27348', 'P36957', 'P83111', 'Q96I99', 'P31946', 'Q15554', 'P31947', 'P52815', 'Q5T160', 'Q9H0R6', 'P11177', 'O43895', 'Q96RQ3', 'P49756', 'Q8TAA5', 'O95292', 'Q8TB72', 'Q69YN4', 'P11182', 'Q9NNW7', 'P61981', 'P05067'…	['Q9BXI3', 'Q5T1Q4', 'P01303', 'Q5HYK3', 'Q5T160', 'P10082', 'Q7L8L6', 'P50391', 'P25929', 'P01298', 'P10523', 'Q9Y3D7', 'Q96GQ5', 'Q9Y4R8']	['P05198', 'P21731', 'Q13541', 'Q86XP0', 'P16118', 'O14733', 'P41220', 'Q96KS0', 'P61981', 'P27361', 'P05114', 'Q7Z6J2', 'P61764', 'Q9HCX4', 'P23229', 'Q13936', 'Q02952', 'Q9UL62', 'Q05952', 'P03372', 'Q9UP65', 'P0CG48', 'P61296', 'Q6P5Z2', 'Q9H4M7', 'P22681', 'P08581', 'P35611', 'P05129', 'P60953', 'Q9Y6J6', 'O96004', 'P17096', 'P02686', 'O95786', 'O60716', 'Q13393', 'Q9NRC8', 'P84095', 'P14625'…	['Q7Z2Q7', 'A6NIK2', 'Q96RU7', 'Q12931', 'O14498', 'Q8N5P1', 'P55854', 'Q96AG4', 'Q8IWK6', 'P0DP24', 'Q13526', 'Q6UXM1', 'Q9UPN7', 'Q9NYL4', 'Q6NSJ5', 'Q8N2I9', 'O60938', 'Q96QC0', 'Q8NCF5', 'P62942', 'Q6P9F7', 'Q9P244', 'Q9NPB3', 'Q9ULI0', 'Q96PB8', 'Q6UY18', 'Q86YT6', 'Q9Y6E0', 'Q13451', 'Q6ZNQ3', 'P41236', 'P68106', 'O14950', 'Q5H9R7', 'Q96FE5', 'Q9ULJ8', 'Q13242', 'Q9NV88', 'P05937', 'Q9UPX8'…
['Q9HC52', 'Q9UKI8', 'P52292', 'O15446', 'Q9BXW9', 'P0C0S8', 'Q9NWV8', 'P17844', 'P46063', 'P45983', 'P78396', 'Q93079', 'Q8N2W9', 'Q99879', 'Q6R327', 'P43246', 'P51587', 'P46736', 'P35251', 'Q9UNS1', 'P35249', 'P0C0S8', 'Q06609', 'P46100', 'P49459', 'Q9UBL3', 'P40938', 'Q7Z2Z1', 'P23527', 'Q96B01', 'Q14676', 'O14744', 'O76081', 'P19338', 'Q09472', 'P20248', 'O14862', 'O15315', 'O60921', 'Q9UER7'…	['Q9BYD3', 'P05386', 'P05388', 'O75151', 'Q6UX01', 'P36578', 'Q9ULI0', 'Q92901', 'P62750', 'O95198', 'Q9NX24', 'Q9UL18', 'P46777', 'P0CG47', 'Q9HBD1', 'P05387', 'Q5S007', 'P55072', 'P82675', 'P20794', 'P40429', 'Q6P5R6', 'Q8TAT6', 'P61313', 'Q8N1I0', 'P62910', 'O94822', 'Q6ZMT4', 'Q9GZR2', 'P78345', 'P61353', 'P43364', 'P32969', 'Q8TAM6', 'P39023', 'P98170', 'P25398', 'Q96L21', 'Q9Y2K7', 'Q9UQ07'…	['Q9BQS7', 'P21926', 'O00244', 'P00450', 'P61024', 'Q9Y624', 'O14618', 'P04004', 'Q9UJK0', 'P10909', 'Q04637', 'O14641', 'P42345', 'Q92870', 'O14640', 'Q6MZM0', 'P41968', 'P02768', 'P02751', 'P33552', 'P35754', 'P01111', 'Q69YN4', 'Q6PML9', 'P05387', 'Q8N668', 'Q14194', 'P25686', 'P55072', 'Q12768', 'O15431', 'Q96L92', 'P28300', 'P09172', 'P01189', 'Q5EBL8', 'P78344', 'P01112', 'O15432', 'P08294'…	['Q92616', 'Q12888', 'P00973', 'O14981', 'P49711', 'P62805', 'Q30201', 'Q13547', 'P05141', 'Q71DI3', 'P84243', 'Q9NPG3', 'P62805', 'P51531', 'O14862', 'P00374', 'O14647', 'Q68CJ9', 'Q02413', 'Q9Y230', 'P07205', 'P62805', 'O75449', 'P11142', 'P62805', 'Q01094', 'O15550', 'P41229', 'P22102', 'P15313', 'P17096', 'P62805', 'Q9UMS0', 'A6H8Y1', 'P35611', 'Q6ZS86', 'Q9H0H5', 'O14647', 'Q9NSI6', 'P26639'…	['P35367', 'P29274', 'Q99961', 'Q99720', 'P09471', 'P50135', 'P21728', 'P04899', 'P08754', 'Q9H3N8', 'Q99705', 'Q12809', 'P02649', 'Q99962', 'P29275', 'Q5JWF2', 'P63096', 'P29274', 'P38405', 'Q9Y696']	['Q8WWL7', 'P21127', 'Q14209', 'Q00535', 'Q00537', 'P14866', 'P10275', 'Q00536', 'Q7L590', 'Q9UQ88', 'Q00526', 'Q96IG2', 'Q9NYV4', 'A0AVK6', 'P33552', 'P24864', 'Q01826', 'Q96EV8', 'P11473', 'P02545', 'P51692', 'O75909', 'P31152', 'Q14004', 'P38936', 'Q96MA1', 'P62191', 'O60260', 'Q9ULZ2', 'P49815', 'P62877', 'P62140', 'Q9NR46', 'O00444', 'Q16659', 'Q9UKC9', 'P42229', 'Q9BSG1', 'P30279', 'Q8IYF3'…	['P49407', 'P80192', 'Q9H8E8', 'Q6R327', 'P07197', 'Q8WVP5', 'Q59H18', 'Q13315', 'P26010', 'P46821', 'Q562F6', 'Q86YT6', 'O43318', 'Q96MT3', 'P10114', 'P51787', 'Q9Y3A3', 'Q00613', 'Q02241', 'O95235', 'P05106', 'Q01658', 'Q5VY09', 'Q12834', 'P68363', 'P05107', 'O95239', 'P56211', 'Q5TCX8', 'Q9BUZ4', 'O43768', 'Q99502', 'B0I1T2', 'P30153', 'Q16526', 'Q9UL54', 'P46087', 'P57078', 'O15020', 'P12931'…
['P51159', 'P21579', 'Q9H2M9', 'O95716', 'Q96E17', 'Q8N9I0', 'P37840', 'P61266', 'Q12879', 'Q15042', 'Q04917', 'P20336', 'P0DP23', 'P01308', 'Q86VP6', 'P61006', 'P60880', 'Q8N3R9', 'P09525', 'Q01085', 'Q92930', 'P20337', 'O95229', 'P0DP24', 'Q16623', 'Q9BQG1', 'Q8NFW9', 'P61225', 'P35612', 'P30793', 'O00194', 'P31483', 'Q9P2S2', 'P0DP25', 'P15153', 'Q9Y4I1']	['Q14573', 'P12931', 'Q9Y334', 'Q5VWG9', 'Q8NDA2', 'Q9NYK1', 'P51451', 'Q9Y4K3', 'Q99836', 'Q13308', 'P16885', 'Q9BZZ2', 'Q14571', 'P27918', 'P20273', 'P20916', 'Q5XPI4', 'P07948', 'Q96RW7']	['O95859', 'Q9BZL3', 'P60201', 'Q8N205', 'Q96HJ5']	['Q96IC2', 'P62877', 'Q9BYV2', 'Q96RR1', 'Q5T6F0', 'Q9NZJ0', 'Q96JK2', 'Q5H9S7', 'Q63HR2', 'Q9BQA1', 'Q8NHY2', 'P61201', 'P31415', 'Q92569', 'Q9UNS2', 'Q969U6', 'Q9UBW8', 'Q7L5N1', 'Q9BW61', 'Q8N9B4', 'Q92466', 'Q14974', 'Q96DR7', 'Q9Y4B6', 'O75691', 'P46527', 'Q9Y2Z0', 'Q8N5D0', 'P12814', 'O14744', 'Q16531', 'P62861', 'P0C7V8', 'Q8TEB1', 'Q8WV16', 'O14980', 'P62826', 'Q9BT78', 'Q13501', 'O43660'…		['O15397', 'Q5SGD2', 'Q05923', 'Q68DX3', 'P49841', 'Q07002', 'Q9NQU5', 'Q9UBS0', 'Q13115', 'Q00526', 'Q05823', 'Q8IU85', 'P30793', 'P35968', 'Q16513', 'Q96PS8', 'Q9H1R3', 'Q96NX5', 'O00311', 'P19086', 'Q9Y277', 'P57721', 'P29992', 'Q9NRD5', 'Q7L0Q8', 'Q92932', 'P36507', 'P10809', 'O96013', 'P09471', 'Q14004', 'Q15349', 'Q13177', 'P51452', 'P10600', 'Q8N3J5', 'Q00536', 'P35222', 'P15408', 'Q15772'…	['O14641', 'Q96TA2', 'Q9UN37', 'P62140', 'P09543', 'Q96CW1', 'Q9UNM6', 'O95466', 'Q9UNF1', 'P62333', 'Q9H7D0', 'Q9BU20', 'Q9NVN3', 'Q96PY5', 'O00232', 'P11388', 'Q96AY2', 'O75161', 'Q9NTJ3', 'Q9HDC9', 'Q9Y312', 'Q9BT04', 'Q9NZN3', 'Q15022', 'O15120', 'O95876', 'Q9Y4D1', 'Q15370', 'Q9BPX3', 'O75530', 'Q9Y4W6', 'Q69YN4', 'Q12789', 'P43686', 'P51665', 'O60942', 'P14866', 'Q8IVF7', 'P17980']
['P62136', 'Q9UDY2', 'P01100', 'P51532', 'Q16254', 'P48431', 'P62805', 'Q09472', 'Q9UQE7', 'Q01094', 'P62258', 'Q6K0P9', 'Q9NSI6', 'A6H8Y1', 'P17096', 'O75461', 'O14802', 'Q69YN4', 'Q01860', 'P05412', 'Q96GX5', 'P84243', 'Q9Y294', 'Q8WWQ0', 'P61244', 'O95072', 'Q16656', 'Q12789', 'O60216', 'Q9NVP2', 'Q6RI45', 'P17535', 'Q86UE4', 'P20248', 'Q9UER7', 'Q92922', 'Q8WXB4', 'Q9Y6J0', 'P68431', 'Q8TAQ2'…	['Q99836', 'Q14155', 'P48023', 'Q9NZC2', 'P40238', 'Q16851', 'P46109', 'O14745', 'O95373', 'Q02750', 'P07766', 'Q86YL7', 'Q14289', 'P52735', 'P01591', 'Q6PIZ9', 'P43403', 'P14598', 'P05107', 'P05556', 'Q7Z5R6', 'Q5JWF2', 'P13747', 'Q13094', 'P15311', 'P42345', 'Q9NPB6', 'P21860', 'Q96AH8', 'P08238', 'P12931', 'P14618', 'Q9C098', 'P63000', 'O15355', 'Q9NY25', 'P35232', 'O00459', 'P23458', 'P00533'…	['Q9NWQ8', 'Q9NZ45', 'Q9NY12', 'P35232', 'P02545', 'P48047', 'O60832', 'P48058', 'Q9BXT4', 'Q13618', 'Q08752', 'O75208', 'P11441', 'P05067', 'O00483', 'Q9Y312', 'P51157', 'P10275', 'P11150', 'Q9C0B5', 'Q4G0J3', 'Q9Y2X3', 'P22087', 'P62805', 'P47985', 'O95900', 'O43242', 'P61221', 'P21796', 'P50402', 'P06576', 'Q6EEV6', 'P51957', 'P07602', 'Q5J8M3', 'P51553', 'P56962', 'Q69YN4', 'Q96SB3', 'P61956'…	['Q86Y13', 'Q14517', 'P04628', 'Q12884', 'O14793', 'P13385', 'P20142', 'Q99684', 'Q5SZK8', 'Q9Y3C5', 'Q9H8Y8', 'Q13214', 'Q9H0F5', 'Q86XS8', 'P55899', 'Q14315', 'P78536', 'O14746', 'P07339', 'P05408', 'Q9BXB1', 'Q15833', 'Q8TE60', 'P01589', 'Q8NEG5', 'P35222', 'P04114', 'P01009', 'P53804', 'Q96EQ0', 'Q9H239', 'P01023', 'P50452', 'P50281', 'O14964', 'P46098', 'Q9BPZ7', 'Q9BV68', 'Q68DV7', 'P58335'…	['P22676', 'P28482', 'P0DP24', 'P55008', 'O96000', 'Q9NPB3', 'Q9NZU7', 'Q9BQI0', 'P05937', 'A0PJX0', 'Q5THR3', 'Q9NP86', 'O76038', 'Q13535', 'O15264', 'P27361', 'Q8IY85', 'P0CE72', 'Q8N7B9', 'P0DP23', 'P05976', 'Q12959', 'Q92698', 'Q9BXU9', 'Q8TD86', 'P58872', 'P53675', 'Q8IZT6', 'P08238', 'P31152', 'Q7Z572', 'Q8TD08', 'Q16543', 'O60260', 'P63316', 'Q16659', 'Q15700', 'P68400', 'A8MZ26', 'P09493'…	['Q8IV13', 'P17813', 'O00423', 'Q9NR81', 'Q14094', 'P61981', 'Q16829', 'P06400', 'Q8N7R7', 'P61024', 'P30307', 'Q86Y07', 'P14625', 'P62805', 'Q13416', 'Q6ZMN8', 'P62258', 'P49674', 'P85037', 'Q9UK58', 'Q1L5Z9', 'P62745', 'P15927', 'Q9BSD7', 'Q5TCY1', 'Q8TDM6', 'Q9UNH5', 'Q8ND76', 'Q13156', 'O75529', 'Q96P53', 'Q5SSJ5', 'Q6NX45', 'Q8TBZ3', 'O94992', 'Q13042', 'Q99741', 'Q8IV63', 'P62805', 'P19388'…	['O43324', 'P84095', 'Q969Q5', 'O14950', 'Q8TC07', 'P60953', 'P15153', 'O15498', 'P62070', 'Q9NYN1', 'P41229', 'O15550', 'P40617', 'Q9H0F7', 'Q969Q4', 'Q8N8Y2', 'Q8NEB9', 'P62745', 'P11142', 'P61225', 'Q9BXS5', 'Q9P2Y5', 'Q8TAI7', 'Q96S38', 'P56192', 'Q9UNT1', 'Q16572', 'P24844', 'Q8N4G2', 'O15054', 'Q9H492', 'P61764', 'Q13485', 'P46013', 'P61587', 'Q92737', 'O94844', 'Q9NX57', 'Q9Y689', 'Q5VZM2'…
	['Q9UHL9', 'Q9NTJ5', 'Q8TB96', 'Q6NXE6', 'Q9P0S3', 'Q92643', 'O14787', 'Q8N5D0', 'Q9UJZ1', 'Q9UJ68', 'O15270', 'P35232', 'Q13363', 'Q2TAP0', 'Q96RS6', 'Q969W0', 'Q9UGJ1', 'Q69YN4', 'Q6UX01', 'Q9Y6M5', 'Q8NFU1', 'Q9Y679', 'Q8TEW8', 'Q8N142', 'Q8NFU0', 'Q9NZC7', 'O76090', 'O95477', 'Q8N138', 'P49116', 'Q58WW2', 'O75083', 'P52333', 'Q13263', 'Q9UNF0', 'Q5S007', 'Q92542', 'Q96KV7', 'Q68D10', 'P49321'…	['Q07954', 'P01009', 'Q92876', 'P55899', 'P48551', 'P02649', 'P02776', 'Q9UNL4', 'P00747', 'P08709', 'Q96QI5', 'Q5T1S8', 'P48740', 'P43251', 'P16070', 'Q96EW2', 'P18827', 'O43593', 'P05546', 'Q9Y663', 'O14792', 'Q8IZT8', 'P07288', 'P02675', 'Q02325', 'P01023', 'P00734', 'P04004', 'O15067', 'P53597', 'Q07021', 'P04843', 'Q14624', 'P02768', 'P02647', 'P00742', 'P35052', 'P13726', 'P98160', 'P01308'…	['A8MT70', 'Q8TA94', 'O00629', 'O00463', 'P34932', 'Q9H6Z4', 'O95758', 'O60684', 'P56693', 'Q2KHN1', 'O14578', 'Q86VD1', 'O60333', 'Q9Y4K3', 'O43663', 'P40306', 'Q09472', 'Q9C0B0', 'Q5T764', 'P48436', 'Q16611', 'P62837', 'Q13619', 'Q5GLZ8', 'P46940', 'P49790', 'Q13114', 'Q15058', 'O14976', 'P0C0S5', 'P19105', 'Q9NQW6', 'P52294', 'Q8TE77', 'Q96FX2', 'Q5JSS6', 'Q92914', 'Q12933', 'Q8TBB1', 'Q8TDM6'…	['P13473', 'P10145', 'O94826', 'P61026']	['Q32P44', 'P49588', 'O95834', 'Q7Z6G8', 'Q8N8A2', 'Q96CW5', 'Q5JTZ9', 'Q13164', 'Q9BYB4', 'Q6IQ55', 'Q9ULV0', 'Q96AV8', 'Q9BQI6', 'Q9HBG6', 'Q01167', 'Q58WW2', 'Q8N9F7', 'Q9UM13', 'O94888', 'A6NGH8', 'P10412', 'P30291', 'P53778', 'O94921', 'P49918', 'P20248', 'Q9Y261', 'Q02224', 'P16401', 'Q8NFT6', 'Q9HB75', 'O60729', 'P49736', 'Q9Y6M4', 'O43683', 'Q8IWQ3', 'Q9HCC8', 'P52294', 'P61586', 'P11802'…	['Q9NUD5', 'Q6P9B6', 'Q12933', 'P17301', 'Q9NR09', 'Q96LR5', 'P61088', 'P19438', 'P53701', 'P03372', 'Q9NP72', 'Q9BQL6', 'P62136', 'P60484', 'Q9UNM6', 'Q13546', 'P62987', 'Q9HC29', 'O95831', 'Q9H2Y7', 'P98170', 'Q9Y566', 'Q96BN8', 'Q9Y2K6', 'Q96FW1', 'Q9Y6K9', 'Q15025', 'Q15654', 'O43150', 'Q13813', 'Q96HS1', 'Q5VTR2', 'P08514', 'Q9C0C9', 'Q9BVI0', 'Q9NRG1', 'P62979', 'O15144', 'P43686', 'P61158'…
['O43663', 'P62424', 'Q13418', 'Q9H6R4', 'P50914', 'O60287', 'Q9BXY0', 'Q8IY81', 'Q9NRC8', 'Q5JTH9', 'P62888', 'Q15397', 'Q9BSG1', 'O15213', 'P42696', 'Q8TBE0', 'O95793', 'O43463', 'Q9NQZ8', 'Q16666', 'Q9UIF9', 'Q71UI9', 'P33778', 'O00629', 'Q8WYQ5', 'P56182', 'Q9H4M7', 'O75530', 'Q8TDN6', 'Q6PK04', 'Q99877', 'Q7L2E3', 'Q16778', 'O60264', 'Q13823', 'Q96A08', 'Q9BTM1', 'Q96K58', 'O00505', 'P58876'…	['Q6DHV7', 'P61247', 'P78345', 'Q03154', 'O95922', 'Q8NG68', 'Q9Y2R9', 'P47813', 'Q9NY93', 'Q9BUQ8', 'Q9NPI6', 'P31943', 'Q92499', 'Q9BYD3', 'P62861', 'Q8NCW5', 'P36578', 'P26196', 'Q5JUX0', 'Q9Y4R7', 'Q71UM5', 'Q9Y6V7', 'P15880', 'P05198', 'P62266', 'Q3SXZ7', 'Q13627', 'Q8ND56', 'P57772', 'O95478', 'Q9H0S4', 'O60783', 'Q13206', 'Q86XP3', 'Q8NA23', 'P17844', 'Q9H8H2', 'P62847', 'P23396', 'Q9NXZ2'…	['P99999', 'P23396', 'P11802', 'P19105', 'Q96T76', 'Q8N163', 'Q6ZYL4', 'P46783', 'O95067', 'Q9NQW6', 'O95789', 'O43918', 'P26599', 'Q58F21', 'Q00403', 'O14777', 'Q01844', 'P26038', 'P05023', 'P16581', 'Q8WVC0', 'P46940', 'Q03111', 'P62899', 'P63272', 'Q07157', 'P42285', 'Q7L2J0', 'Q8N7H5', 'P62328', 'Q13813', 'P20248', 'P19838', 'Q9NZI8', 'P16104', 'Q92945', 'Q5VTR2', 'P84022', 'Q15058', 'Q96CJ1'…	['Q13099', 'Q96M83', 'P62979', 'Q8WUA2', 'P62879', 'Q86TI2', 'P20719', 'Q9Y3D0', 'Q9H4M7', 'Q6P1J9', 'Q8NDT2', 'Q9BX63', 'P42765', 'Q9C086', 'Q5VV42', 'Q9BXY0', 'P53384', 'Q15637', 'Q92574', 'Q9NRH1', 'Q6V1X1', 'P09001', 'Q7L9B9', 'Q9H814', 'P43034', 'Q96G27', 'P82912', 'Q99832', 'P48200', 'P51553', 'Q9UM47', 'Q0PNE2', 'P41220', 'Q9Y219', 'Q15233', 'Q9H5X1', 'P78371', 'Q08378', 'O00570', 'Q7Z7A3'…		['Q86UY5', 'P05387', 'P50402', 'Q15750', 'P05386', 'Q9BWX5', 'Q06830', 'Q9Y2V7', 'Q8N7A1', 'P23769', 'Q9UQE7', 'Q9UMZ2', 'P62805', 'Q9BY12', 'P22626', 'Q9P015', 'P62140', 'P04637', 'Q96Q40', 'O95072', 'P62906', 'Q00534', 'P46778', 'Q13895', 'P23511', 'P49840', 'P0DMV8', 'Q7Z7A1', 'Q9UBC2', 'Q9UJT1', 'Q9BQI3', 'Q9UHF7', 'Q9H2G4', 'P45984', 'Q9UNQ2', 'Q99878', 'P68133', 'Q16543', 'P17987', 'P43694'…	['P0CG39', 'P63267', 'O95996', 'P31946', 'O95219', 'Q96EE3', 'O43684', 'Q9C0B5', 'Q15691', 'Q9Y5K6', 'O75553', 'P04275', 'Q969H0', 'Q13561', 'O95229', 'Q14008', 'Q9UNH6', 'O43264', 'P63261', 'Q96FJ2', 'Q9H4P4', 'Q6S8J3', 'Q8N3C7', 'O14974', 'Q9H4B4', 'P63172', 'P68032', 'O94813', 'Q9NQS7', 'Q5FBB7', 'O14578', 'Q12840', 'P55735', 'Q15029', 'O15350', 'P68133', 'Q9HC77', 'Q8WUY3', 'P42858', 'Q9BZS1'…
['Q8TAT6', 'Q15034', 'Q92890']	['Q9UBT7', 'P42336', 'P00533', 'P49146', 'P68400', 'P14625', 'P85299', 'Q9NVR5', 'P51809', 'P35222', 'P42356', 'Q8IYD8', 'Q8TB45', 'O00329', 'P50406', 'P26651', 'Q9H4M7', 'Q9BTP7', 'Q8NEB9', 'Q96T51', 'O00750', 'P53675', 'Q9Y4A5', 'Q8NEV1', 'P34932', 'Q9BVC4', 'P62979', 'Q12931', 'Q9H3K6', 'Q96MX6', 'Q4G0W2', 'Q9NZN5', 'Q9NWZ5', 'O00443', 'P42345', 'P19012', 'Q13535', 'P07900', 'P14923', 'P58005'…	['O15397', 'Q7L190', 'Q15915', 'P10827', 'P21796', 'P54886', 'P17040', 'Q08188', 'Q15696', 'P46977', 'P02788', 'P28482', 'Q9NQB0', 'Q6ZVX7', 'O75223', 'P05165', 'Q68DU8', 'Q9UMR2', 'P49765', 'Q9P0J0', 'Q96BY6', 'Q2M243', 'Q5S007', 'Q16401', 'Q86UG4', 'P24071', 'Q14330', 'O95373', 'P08582', 'P27361', 'Q9NP90', 'P02787', 'Q8NBM4', 'Q86YW0', 'Q8TCJ2', 'P53621', 'Q01860', 'Q15477', 'P35606', 'Q9HCC0'…	['Q7Z2Z2', 'P52888', 'Q8IWS0', 'Q16695', 'Q99708', 'Q13352', 'Q8N5D0', 'Q8NFU7', 'Q9Y222', 'Q86SE9', 'P48723', 'P0DMV8', 'O43189', 'Q4LE39', 'Q9P281', 'Q7L2K0', 'Q9UBX2', 'Q9NX08', 'Q03188', 'Q9NS91', 'Q17R98', 'Q9Y4Z0', 'Q8WTS6', 'P62805', 'P49848', 'Q8IYR2', 'Q99878', 'Q9UNX3', 'Q8NEU8', 'Q8N5Y2', 'Q13363', 'Q8TEE9', 'O95365', 'Q05195', 'P20671', 'P17987', 'Q16777', 'Q56NI9', 'Q6IPU0', 'Q92797'…	['Q01105', 'Q15047', 'O96028', 'Q9UGU0', 'Q92993', 'P62805', 'Q6ZVN8', 'P62805', 'Q03164', 'Q9BYW2', 'Q8NHM5', 'Q92785', 'P0C1H6', 'Q6PI98', 'Q86XD8', 'O60814', 'O15047', 'Q13490', 'P57053', 'Q6ZRS2', 'Q09028', 'P26358', 'Q15059', 'P12956', 'Q13415', 'Q5VVJ2', 'Q99733', 'P62979', 'Q86TM6', 'Q9Y294', 'Q9UIL8', 'Q6GMV2', 'Q9NRR5', 'Q7L9B9', 'Q9NZC9', 'Q9NRG0', 'P04908', 'Q9H160', 'P0C0S5', 'Q9Y232'…	['P22676', 'P28482', 'P55008', 'P0DP24', 'Q9NPB3', 'O96000', 'Q9NZU7', 'Q9BQI0', 'Q13432', 'Q5THR3', 'Q9NP86', 'P05937', 'A0PJX0', 'O15264', 'Q13535', 'O76038', 'P27361', 'Q8IY85', 'P0CE72', 'Q8N7B9', 'P0DP23', 'Q9BXU9', 'Q92698', 'P58872', 'Q8TD86', 'Q8IZT6', 'P53675', 'P08238', 'P31152', 'Q7Z572', 'Q8TD08', 'P63316', 'O60260', 'Q16659', 'A8MZ26', 'P63098', 'P09493', 'Q9Y620', 'Q99653', 'O43242'…	['O94805', 'P51530', 'Q8WVM7', 'Q92569', 'A6NGB9', 'Q92993', 'Q9H9A7', 'Q8N2Z9', 'Q9HAE3', 'Q9C0J8', 'Q9NZ32', 'Q86Y33', 'Q9BSD3', 'P20472', 'Q9BQA1', 'Q96LZ3', 'Q8NHY2', 'Q6ZMW3', 'Q9NV56', 'Q9NPI8', 'Q99638', 'O60814', 'Q86XD8', 'Q15772', 'O94762', 'Q9HCE1', 'Q9BYT3', 'Q6PI98', 'P35250', 'P40692', 'P57053', 'Q9NZJ0', 'P09619', 'P57796', 'Q9NVI1', 'Q9UBS0', 'P61160', 'Q14683', 'Q13415', 'P40938'…
['Q52LJ0', 'Q14126', 'O00303', 'P62304', 'P56537', 'P07814', 'Q14257', 'Q9BSK2', 'Q15046', 'Q86UA1', 'P62888', 'O60716', 'Q13428', 'O14979', 'P14625', 'O43324', 'P62318', 'Q5UIP0', 'Q71U36', 'P22626', 'P33240', 'P46781', 'P61254', 'P23258', 'O43852', 'P00367', 'Q00325', 'P68400', 'Q99720', 'Q9ULX6', 'P60891', 'Q07666', 'Q5JTD0', 'P68363', 'P62854', 'P39019', 'Q07021', 'P31689', 'P50914', 'P26373'…	['O75340', 'Q8IWL3', 'P61081', 'Q14554', 'Q9Y2E5', 'Q9NZ08', 'P30101', 'Q04917', 'Q6P179', 'Q07075', 'Q9P2X3', 'Q86YB8', 'Q9Y5B0', 'Q9HAT2', 'P13073', 'Q9NS69', 'P50750', 'Q9BZS1', 'Q9GZZ9', 'P42858', 'Q6P093', 'Q15058', 'P13569', 'Q6Q4G3', 'P15144', 'Q8NCC3', 'O14578', 'Q9Y215', 'Q16401', 'Q8NBK3', 'Q9UKF6', 'P55318', 'Q9NQW6', 'Q9Y3Q8', 'Q6UX01', 'Q8N427', 'O14530', 'Q16665', 'O14829', 'Q8IXB1'…	['Q86Y13', 'P35232', 'Q16643', 'Q09161', 'Q13148', 'P09234', 'P02545', 'Q7L2K0', 'Q9GZQ8', 'P55345', 'Q9BQ04', 'Q86SP6', 'P61218', 'Q9NQI0', 'Q13618', 'Q9H871', 'Q92904', 'Q4G0J3', 'P51157', 'P29558', 'O75147', 'Q9Y512', 'Q14151', 'Q7Z2W4', 'P35568', 'Q5U5Q3', 'P62805', 'Q8NHQ9', 'O00308', 'O60934', 'P55317', 'Q9UBU9', 'P51957', 'P07602', 'Q6EEV6', 'P61956', 'Q16637', 'Q92879', 'Q01860', 'Q69YN4'…	['Q8IYA7', 'P63146', 'Q96LR5', 'Q96PU5', 'Q14410', 'Q9NSI6', 'P61077', 'Q6ZS86', 'Q9NR09', 'P78415', 'Q8NC42', 'P78411', 'Q9UNN5', 'Q14790', 'Q8NA77', 'O95156', 'Q14CS0', 'Q5TCQ9', 'A8MVW5', 'P30793', 'Q8TD55', 'Q9BZI1', 'Q9P2J9', 'O94761', 'Q96HA8', 'O95072', 'Q8IWV7', 'P32189', 'Q8WWQ0', 'Q7Z6Z7', 'Q96AB6', 'Q15375', 'P61088', 'O60861', 'Q15583', 'Q69YN4', 'Q8WVZ7', 'Q8TEB7', 'Q96CS3', 'O15033'…	['P46527', 'O00505', 'Q15573', 'O60563', 'O00268', 'Q96Q40', 'O76061', 'O15524', 'O96020', 'Q9H3P2', 'Q00534', 'P52657', 'P52434', 'P19387', 'P51948', 'Q9UMS4', 'Q7L9B9', 'Q9H8S5', 'P24385', 'P51959', 'P43034', 'Q8TAP9', 'P30279', 'Q3B726', 'P09086', 'Q8N5C6', 'P30281', 'Q92804', 'Q9BVI0', 'Q9UNP9', 'P29083', 'P04637', 'P62877', 'Q15797', 'P48740', 'P62979', 'Q9P1U0', 'Q9NQE9', 'P54727', 'Q7KZ85'…	['P25024', 'P32248', 'P55072', 'P29992', 'O15467', 'P09471', 'P25025', 'P40763', 'P10147', 'O43927', 'P04899', 'P55774', 'O14610', 'P29466', 'Q14624', 'Q14457', 'P08754', 'P51878', 'P02778', 'O75116', 'P16520', 'P15813', 'P31944', 'Q9NX08', 'P50148', 'P78556', 'P63096', 'P13236', 'Q9UK08', 'Q14344', 'P49662', 'P01730', 'P04049', 'Q86W24', 'P61073', 'O75626', 'Q8N2G8']	['Q93088', 'Q5THJ4', 'Q92620', 'Q99435', 'Q9HBI1', 'Q8N5Z5', 'A6NED2', 'Q5VZ03', 'Q9H2M3', 'P42285', 'Q969S6', 'Q8NC51', 'Q8TD19', 'Q9NVD7', 'Q9HBI0', 'Q9UGK8', 'Q9BXJ9', 'Q12888', 'Q9UJW0', 'Q14690', 'Q5S007', 'Q8NDN9', 'P23468', 'Q96RL7', 'P18754', 'P10586', 'Q9Y5J1', 'O95817', 'Q15751', 'Q6N069', 'P23469', 'O43149', 'Q6DKJ4', 'Q9Y2Q3', 'P07900', 'Q96I51', 'Q96Q42', 'O94761', 'Q7Z7G8', 'Q99707'…
		['Q69YN4', 'Q66K64', 'P43657', 'Q9HBV2', 'Q9Y282', 'Q9H4M7', 'P07550', 'P04899']	['Q6ZRR7', 'P55040', 'P32418', 'Q7Z434', 'Q9HB75', 'P46940', 'Q5TZF3', 'Q8TD19', 'Q9NX09', 'O60729', 'P49736', 'P00519', 'Q13733', 'Q9H4B7', 'O43900', 'P27448', 'Q7L2J0', 'O43896', 'Q9NXZ2', 'Q9UBD0', 'Q8IX03', 'O14976', 'P52209', 'Q9H8H2', 'Q8IUR6', 'O95067', 'Q9HB40', 'P08237', 'Q5JTZ9', 'P23528', 'Q9BYT8', 'Q17RG1', 'Q9NUX5', 'Q8NB49', 'O00443', 'P27797', 'P35052', 'P18054', 'P31947', 'P31749'…	['Q9Y6K9', 'Q13619', 'P0DP25', 'P19838', 'Q00653', 'Q8N163', 'P23396', 'Q9BZK7', 'Q02779', 'Q9NSB8', 'P34931', 'Q9HC98', 'Q71U36', 'P11142', 'Q04864', 'P41279', 'Q96CA5', 'P15924', 'P51148', 'P07900', 'Q92731', 'O75628', 'P0DMV9', 'P51665', 'Q9Y4K3', 'P43686', 'Q9UHD2', 'P19793', 'P11021', 'Q5VVH2', 'O95376', 'Q96EY1', 'P06493', 'Q7Z569', 'O15455', 'Q5S007', 'Q9UKB1', 'Q86YM7', 'Q9BVC4', 'Q15276'…	['P99999', 'P23396', 'P11802', 'P19105', 'Q96T76', 'Q8N163', 'Q6ZYL4', 'P46783', 'O95067', 'Q9NQW6', 'O95789', 'O43918', 'P26599', 'Q58F21', 'Q00403', 'O14777', 'Q01844', 'P26038', 'P05023', 'P16581', 'Q8WVC0', 'P46940', 'Q03111', 'P62899', 'P63272', 'Q07157', 'P42285', 'Q7L2J0', 'Q8N7H5', 'P62328', 'Q13813', 'P20248', 'P19838', 'Q9NZI8', 'P16104', 'Q92945', 'Q5VTR2', 'P84022', 'Q15058', 'Q96CJ1'…	['Q04917', 'P05976', 'Q9Y623', 'Q12959', 'Q9NQX4', 'Q92698', 'Q9NVV4', 'Q9BXU9', 'Q86Y38', 'P11055', 'Q9BUA6', 'Q8N7B9', 'P0CE72', 'P21333', 'Q9HD67', 'P0DP23', 'O15264', 'P37235', 'P41208', 'P46937', 'Q13535', 'O76038', 'P12814', 'P27361', 'Q8IY85', 'P13535', 'P62166', 'O14950', 'P0CG38', 'Q5THR3', 'Q9NP86', 'Q9UPV9', 'P27348', 'P05937', 'A0PJX0', 'Q9Y5A7', 'Q9NZU7', 'Q9C0K3', 'Q9BQI0', 'Q14722'…
['Q96BP2', 'Q96CG3', 'P0DMU9', 'Q9NPJ6', 'O94856', 'P48775', 'O00567', 'Q15287', 'O00560', 'Q8N9N8', 'Q9NX58', 'Q8NAV1', 'Q5HYN5', 'P78504', 'Q6ZUT1', 'Q9BU76', 'Q15102', 'Q86SE8', 'Q8N9Q2', 'Q9NZ81', 'P48230', 'Q8N9E0', 'Q6P5R6', 'P30408', 'P05162', 'Q8NHU0', 'Q8N7W2', 'Q8TBK6', 'P09430', 'Q15696', 'Q9ULB1', 'Q96MU7', 'P62945', 'Q08345', 'P0DMU8', 'P35268']	['P14210', 'P04085', 'O14745', 'P46109', 'O15520', 'P29317', 'P62993', 'Q6PKX4', 'Q13308', 'Q96SB4', 'P08620', 'O43320', 'P51957', 'Q13356', 'O43765', 'P16333', 'Q8WVM8', 'P08238', 'P21860', 'P42226', 'Q9BXY0', 'Q6UVK1', 'Q13905', 'O00459', 'P56539', 'P02452', 'P27986', 'O60258', 'O60749', 'Q9NRA1', 'Q9GZP0', 'Q8N5D0', 'P12931', 'P51692', 'P07948', 'Q15831', 'P09038', 'P31371', 'P00533', 'Q6WKZ4'…	['P41743', 'P16333', 'P14923', 'O94832', 'Q9NPB6', 'O15020', 'P06241', 'O00459', 'P27986', 'Q92859', 'Q8IZU9', 'Q05513', 'P62993', 'P63208', 'Q69YN4', 'Q8IZD9', 'P51957', 'Q6UX01', 'Q9UDY2', 'P68366', 'O00254', 'P68363', 'Q9C0A0', 'Q13591', 'P20036', 'Q9NZW5', 'Q9HCD6', 'Q6ZW31', 'Q99767', 'Q5T601', 'Q8IZF2', 'Q92796', 'O60500', 'O95631', 'P78317', 'P12814', 'Q8TEW0', 'Q86UL8', 'Q9Y6W5', 'Q9Y639'…	['P17096', 'Q15428', 'P48454', 'P78317', 'P22033', 'P31689', 'P68400', 'Q15022', 'Q52LJ0', 'P04798', 'P62140', 'O14830', 'Q8WYA6', 'O75351', 'Q8NEV1', 'P17612', 'O75533', 'O75530', 'Q9BQA1', 'Q9Y333', 'P53041', 'Q8TCS8', 'Q92793', 'P10244', 'Q96MX6', 'P29353', 'P22612', 'O00743', 'P67775', 'O60927', 'P07948', 'P62714', 'P61764', 'P22694', 'Q15910', 'Q01860', 'Q9UMS4', 'P67870', 'Q9Y3C6', 'Q14194'…	['Q00688', 'Q58EX7', 'Q15369', 'Q9UNM6', 'P38646', 'O14976', 'P0C0S5', 'Q9H5N1', 'Q13636', 'P00519', 'Q9H0T7', 'Q8TER5', 'Q7Z4G1', 'P12277', 'P62333', 'Q8WXR4', 'P20339', 'Q13459', 'Q93034', 'O60826', 'Q99460', 'Q15843', 'P68106', 'Q969Q5', 'Q96PX9', 'Q9NX57', 'Q86VX2', 'Q9UBI1', 'Q13616', 'P61020', 'Q8IZU2', 'P62942', 'Q9ULI0', 'P62826', 'Q8IYI6', 'O43242', 'P16403', 'O00232', 'B2RTY4', 'P08670'…	['Q04759', 'P68400', 'P29590', 'P31350', 'Q16526', 'O75116', 'Q05586', 'P30153', 'Q9Y2H0', 'Q15382', 'P62140', 'Q15797', 'P27815', 'Q9BSJ2', 'Q96Q40', 'Q96PV0', 'Q99439', 'O75582', 'Q13153', 'P35354', 'P05412', 'Q99952', 'Q9HBH0', 'Q02078', 'O00746', 'Q9UPT6', 'O14745', 'O95373', 'Q8N9N5', 'P52564', 'Q96SB3', 'Q69YN4', 'Q13444', 'P67775', 'P23511', 'P46109', 'Q15256', 'P28562', 'Q9BY84', 'Q9HB71'…	['P98170', 'O43660', 'Q9BW61', 'Q5H9S7', 'Q8TEL6', 'Q16531', 'Q8N5D0', 'Q8WV16', 'Q5VU92', 'Q13619', 'P46937', 'Q58WW2', 'Q9H0F6', 'P49368', 'P46527', 'Q5QP82', 'Q7L5Y6', 'P62877', 'Q969U6', 'Q96JK2', 'Q8NHY2', 'P61962', 'Q96SW2', 'Q9GZV5', 'Q5TAQ9', 'P50991', 'A6NGE4', 'Q5VW00', 'Q92990', 'Q9NXF7', 'Q99832', 'Q9Y4B6', 'Q66K64', 'Q9NZJ0', 'Q92466', 'P0C7V8', 'P43357', 'Q8TEB1']
['Q12830', 'O60264', 'Q96RK4', 'O00429', 'Q13325', 'Q9NRL2', 'O15054', 'Q86U86', 'Q1L5Z9', 'O15550', 'Q9UIG0', 'P51531', 'Q9UQ16', 'Q05193', 'P50570', 'Q15361', 'Q86WJ1', 'Q12888', 'Q496Y0', 'O14981', 'Q33E94', 'Q96NZ1', 'Q6DJT9', 'Q5I0X7', 'P10244', 'Q15303', 'P10243', 'Q8N394', 'O15294', 'Q13099', 'Q9UIF9', 'Q96NG3', 'Q9UPG8', 'Q9UIF8', 'Q9Y261', 'Q8TCU4', 'P09913', 'A2A3L6', 'Q92949', 'Q13227'…	['Q15382', 'P50876', 'P62993', 'P42336', 'Q16760', 'P32019', 'P19086', 'Q96A58', 'O14745', 'Q9BPW5', 'P63104', 'P29992', 'O15056', 'Q13613', 'Q6T310', 'Q96D21', 'Q68DX3', 'Q13098', 'Q13614', 'Q96JC9', 'Q9NYA4', 'O00231', 'Q96S79', 'Q96EF0', 'Q9Y2I7', 'Q9Y4X5', 'Q9Y3L5', 'Q5KSL6', 'P49619', 'P11233', 'Q15147', 'P01112', 'Q9Y216', 'O60331', 'Q8TCG2', 'Q13574', 'P78356', 'O95661', 'P31946', 'P42356'…	['Q9NS87', 'Q5VVJ2', 'O43663', 'Q9H668', 'P30279', 'P42229', 'P62805', 'Q5FWF5', 'P62877', 'O96020', 'Q92541', 'P53350', 'Q12951', 'O60563', 'P78368', 'O95466', 'P51959', 'P43351', 'O96017', 'O00311', 'P28749', 'Q9BRX5', 'Q16254', 'Q9NY97', 'Q9P2K8', 'Q9NQU5', 'P21741', 'O00716', 'Q9UM11', 'Q9P2X3', 'Q9Y4P3', 'Q05823', 'Q12772', 'P17275', 'Q8IWB7', 'P50750', 'Q13415', 'P62805', 'Q16589', 'P33992'…	['P49407', 'P19338', 'P80192', 'P37840', 'Q504Y2', 'P34949', 'Q92698', 'O14807', 'P15172', 'Q5VYJ5', 'P35236', 'P13236', 'Q9H0C8', 'Q15788', 'Q7KZF4', 'Q96PU8', 'O15111', 'Q12959', 'Q04917', 'P42684', 'Q6UXC1', 'P02679', 'Q5VZP5', 'P37173', 'Q09013', 'P60763', 'Q92963', 'O94844', 'Q9Y2U5', 'Q9HAV0', 'Q56UN5', 'P29323', 'P27037', 'P27361', 'P07948', 'Q59H18', 'O15264', 'Q9NRW4', 'P54253', 'Q92905'…	['P54253', 'P46977', 'Q86UW2', 'Q9C0E8', 'Q96LL9', 'P61165', 'Q15466', 'Q9UBU6', 'Q8TCJ2']	['O15143', 'P49815', 'Q99878', 'Q13131', 'O43379', 'Q9H939', 'Q16777', 'O75914', 'Q5VWP2', 'Q93077', 'Q8IY92', 'Q04721', 'Q13363', 'P17987', 'O60260', 'Q9HC77', 'P20671', 'Q16543', 'O95251', 'Q9UBC2', 'Q7Z7A1', 'Q9NV23', 'Q8NFC6', 'Q96K21', 'Q13247', 'Q86T82', 'Q16695', 'Q99558', 'Q99708', 'Q93009', 'Q8N5D0', 'P35580', 'Q5FBB7', 'P51955', 'Q9NY65', 'O60296', 'Q03188', 'Q08050', 'Q9Y2H1', 'P16949'…	['Q12888', 'P62805', 'P19388', 'Q93074', 'P13984', 'Q16531', 'P31943', 'Q01543', 'Q8IYX4', 'O94992', 'Q9P0J7', 'P51946', 'Q9BUQ8', 'O75529', 'P21675', 'Q92750', 'P53803', 'P36954', 'P43699', 'Q08211', 'P11142', 'Q06587', 'P50613', 'Q9H4M7', 'Q15543', 'Q15424', 'Q8ND56', 'Q9H098', 'Q9NR22', 'Q6P1X5', 'Q99496', 'Q9NRC8', 'Q13888', 'P46013', 'Q969P5', 'O15514', 'P12270', 'Q9BX46', 'P30876', 'Q8TBY0'…
	['Q8IZL2', 'O75182', 'O60341', 'P33764', 'A3KN83', 'Q8IZ40', 'O75164', 'Q99719', 'O95718', 'P40426', 'Q16594', 'Q9UHI6', 'O15393', 'P10275', 'O75469', 'Q99877', 'Q16342', 'Q9Y2G9', 'Q13127', 'Q9NNW7', 'A8MW92', 'Q08752', 'Q04206', 'O75398', 'O95453', 'P18615', 'P49792', 'Q9ULJ7', 'Q15853', 'Q13887', 'Q9NTG7', 'P49760', 'Q9NXA8', 'P52945', 'P48443', 'Q5FBB7', 'P51692', 'Q8NB46', 'P27986', 'P49848'…	['Q02750', 'P15918', 'O95757', 'Q99714', 'Q16851', 'P05412', 'Q69YN4', 'Q7Z6J9', 'O60832', 'P12931', 'P35580', 'O15355', 'P63000', 'Q9Y4L1', 'Q76MJ5', 'P08238', 'O15091', 'Q9NPB6', 'Q96NY9', 'Q9UL18', 'P21333', 'P78345', 'P01137', 'Q92611', 'O15264', 'Q92905', 'Q92989', 'O15205', 'Q13501', 'P78406', 'P78346', 'Q9P0J1', 'Q9UKV8', 'P56470', 'P01375', 'P28482', 'Q9UGP8', 'O75688', 'O43521', 'Q9UBV2'…	['Q13200', 'P25789', 'P29275', 'Q02556', 'P08670', 'P42226', 'Q5JWF2', 'Q9Y297', 'B2RTY4', 'O00232', 'O75182', 'Q13618', 'Q04206', 'P08238', 'P68036', 'P17980', 'Q08050', 'P51692', 'Q9ULW0', 'Q92974', 'P60842', 'P17535', 'Q13352', 'P35606', 'Q04721', 'P68133', 'Q9NWT6', 'Q01201', 'P63208', 'Q99836', 'Q8N9N5', 'Q99502', 'O75436', 'Q69YN4', 'O00505', 'O75582', 'P48023', 'P78545', 'A0A096LNW5', 'A9Q…	['P09958', 'P49908', 'P12259', 'P01011', 'P04070', 'P01008', 'P07093', 'P03951', 'P29466', 'P02751', 'P10909', 'Q9UI36', 'P00734', 'P04004', 'P20151', 'Q5JRA6', 'P02760', 'P00749', 'Q7L1T6', 'P07204', 'Q6Q759', 'P06870', 'Q9P0W8', 'P22681', 'Q9UL52', 'P03952', 'Q9Y6M0', 'Q96J88', 'O60259', 'P00750', 'P07288', 'P10323', 'Q9UNN8', 'P05546', 'Q12929']	['Q96N66', 'Q7Z3C6', 'O00238', 'O00155', 'Q9Y5W8', 'O15118', 'Q9NZ94', 'Q96AN5', 'P14866', 'O43805']	['Q9NRD5', 'P10589', 'Q15834', 'O43255', 'P48742', 'A2RU54', 'A6NHT5', 'Q96PX6', 'Q96A09', 'O75934', 'Q96IP4', 'Q8IUQ4', 'Q9H9S0', 'Q9H2C1', 'P26367', 'Q8IW03', 'Q12986', 'Q8NEK8', 'A6NKD9', 'Q7RTS1', 'Q6ZNB6', 'O75031', 'Q9NP08', 'P24468', 'Q5VWP2']
['O96008', 'P55916', 'Q58WW2', 'Q16134', 'Q8N5D0', 'P24539', 'P25874', 'Q58A45', 'O43678', 'Q86X76', 'O95258', 'Q969M1', 'P55851', 'P14927', 'Q9NS69']	['Q9P219', 'Q9UHF7', 'Q13557', 'P15976', 'P25100', 'P26447', 'Q674X7', 'Q92908', 'P23468', 'P01116', 'Q63ZY3', 'P10586', 'Q8TBB1', 'P40425', 'Q13136', 'Q15029', 'P35568', 'P23769', 'Q8IXJ6', 'Q9BV73', 'O95235', 'P34947', 'P27348', 'Q9BWX5', 'P29034', 'P43694', 'Q15058', 'O75147', 'P63104', 'Q96B97', 'O75145', 'P31946', 'Q8IUD2', 'O75335', 'P0C6A0', 'Q69YN4', 'O75334', 'Q7Z4S6', 'P01111', 'O00213'…	['P40763', 'P04085', 'P01133', 'Q9Y297', 'P40933', 'P42224', 'Q8IU57', 'O14508', 'P22301', 'P23458', 'O14543', 'P19525', 'Q9NSE2', 'Q9GZX6', 'Q9UHF4', 'Q08334', 'P61073', 'P01127', 'Q8IZI9', 'Q8N6P7', 'P29597', 'P26447']	['P31943', 'Q99828', 'Q13042', 'Q5VT06', 'P41279', 'Q6VY07', 'Q70IA8', 'Q02045', 'P23515', 'P31751', 'Q9P1W9', 'P01116', 'Q9Y2L6', 'Q6ZSA7', 'O75427', 'Q01581', 'Q9UMX6', 'Q13642', 'Q9NZU1', 'Q9P2I0', 'Q16560', 'Q02790', 'P62258', 'Q6UX04', 'P0CG48', 'Q7Z309', 'O95255', 'Q9P289', 'P28074', 'P14649', 'P45973', 'Q9BUY7', 'Q5BJD5', 'Q9P2Q2', 'P78371', 'P24844', 'O95639', 'P06400', 'P08590', 'P19105'…	['Q99988', 'O95057', 'Q9NRP7', 'Q8N6C5', 'O95972', 'O60637', 'Q96G30', 'Q99704', 'P42685', 'Q13705', 'Q9NVA4', 'Q9UK05', 'O43541', 'Q96S42', 'P03971', 'Q6ZMB5', 'O15146', 'P09529', 'Q13163', 'P60953', 'P35499', 'Q9P2J9', 'Q86TG7', 'Q3MIR4', 'Q13485', 'P36507', 'Q16222', 'P13385', 'Q6ZVN8', 'Q15714', 'Q13797', 'Q8N3J5', 'P55107', 'P10600', 'Q15907', 'Q8IVF7', 'Q63HR2', 'Q8NER5', 'P33151', 'Q15118'…	['Q15669', 'P11047', 'P61224', 'Q15080', 'Q99578', 'Q14008', 'P01111', 'Q15759', 'Q13561', 'Q9NTI7', 'P11234', 'Q6XZF7', 'Q13459', 'Q9BU20', 'Q9UKX3', 'A1IGU5', 'Q9NXU5', 'P35228', 'Q7Z444', 'P56199', 'Q9NR80', 'P16333', 'O00212', 'P11274', 'Q00537', 'O00468', 'P11413', 'Q99759', 'P31946', 'Q8WWL7', 'Q15907', 'P40616', 'Q5VZK9', 'P24043', 'Q99719', 'O75146', 'O95661', 'Q00526', 'B2RTY4', 'P61204'…	['P40306', 'Q9Y4K3', 'P63104', 'O00743', 'Q15075', 'Q68DX3', 'Q8NA54', 'Q8TEW8', 'O60759', 'Q86UT5', 'O00629', 'O00463', 'Q9Y4I1', 'P20339', 'Q8WXR4', 'Q5EBL8', 'Q2KHN1', 'P57105', 'Q9Y3R0', 'O60684', 'Q9H6Z4', 'Q12933', 'Q15599', 'P61981', 'Q7Z6J2', 'Q9Y6N9', 'Q96FX2', 'Q9UK59', 'P51148', 'Q14974', 'Q5VZM2', 'Q96PZ2', 'P61970', 'Q8TBB1', 'Q8TDM6', 'Q8N448', 'Q13619', 'Q9NVR5', 'O00203', 'Q9ULV0'…
['O15550', 'Q96SW2', 'O15054', 'Q9UKA1']	['Q9UHI5', 'Q495M3', 'P82251', 'P47974', 'Q13627', 'Q9NS82', 'Q7Z2H8', 'Q92536', 'Q495N2', 'Q9UPY5', 'Q5XPI4', 'Q01650', 'Q8WXA8', 'Q9UM01', 'Q6YBV0', 'P20036']	['Q9H4L4', 'P15170', 'Q14152', 'Q9UL18', 'Q92499', 'P07910', 'Q96PU8', 'P47897', 'O60739', 'Q04917', 'Q13151', 'Q8WXF0', 'Q9BUQ8', 'Q8IYD1', 'P19338', 'Q8N5X7', 'P40429', 'B7ZW38', 'Q8ND56', 'P42696', 'Q13206', 'P27348', 'P04798', 'P98179', 'Q9H361', 'P26196', 'P49756', 'Q15274', 'O94761', 'P05198', 'P63165', 'P27361', 'Q5S007', 'P09651', 'Q53EL6', 'Q13283', 'P04233', 'Q9ULI0', 'Q9UKV8', 'Q8NCF5'…	['P14635', 'P16144', 'Q99497', 'Q96EB6', 'Q9Y2A7', 'P13569', 'Q16667', 'P04049', 'Q5S007', 'Q9Y2K5', 'O00506', 'Q96B36', 'Q6IQ23', 'O43166', 'O15315', 'Q9P2V4', 'P51178', 'O00327', 'Q15555', 'Q9NPH2', 'P61081', 'P19634', 'Q9Y2J2', 'P33993', 'Q9ULT8', 'Q53ET0', 'O00329', 'O60423', 'Q8N3F8', 'O43451', 'Q9Y5K5', 'Q7Z5Y7', 'Q9UIL4', 'Q9NQ11', 'P11137', 'A6NHL2', 'Q12834', 'P0CG39', 'P04275', 'O75592'…	['P05141', 'Q8N7B9', 'P0CE72', 'P0DP23', 'Q92698', 'Q9BXU9', 'O14950', 'A0PJX0', 'P05937', 'Q9NP86', 'Q5THR3', 'O76038', 'Q13535', 'P37235', 'O15264', 'P62166', 'Q8IY85', 'P27361', 'Q9NPB3', 'O96000', 'Q9NZU7', 'Q9BQI0', 'P22676', 'P28482', 'Q13976', 'P0DP24', 'P55008', 'P09493', 'P63098', 'Q9Y620', 'O43242', 'Q99653', 'Q16659', 'P04637', 'Q8WY54', 'P61601', 'A8MZ26', 'Q14192', 'P84074', 'Q8N5D0'…	['P49407', 'P19338', 'P80192', 'P37840', 'Q504Y2', 'P34949', 'Q92698', 'O14807', 'P15172', 'Q5VYJ5', 'P35236', 'P13236', 'Q9H0C8', 'Q15788', 'Q7KZF4', 'Q96PU8', 'O15111', 'Q12959', 'Q04917', 'P42684', 'Q6UXC1', 'P02679', 'Q5VZP5', 'P37173', 'Q09013', 'P60763', 'Q92963', 'O94844', 'Q9Y2U5', 'Q9HAV0', 'Q56UN5', 'P29323', 'P27037', 'P27361', 'P07948', 'Q59H18', 'O15264', 'Q9NRW4', 'P54253', 'Q92905'…	['P19525', 'Q03701', 'Q02880', 'P62241', 'Q9UJX2', 'P55265', 'Q9NTI5', 'P61221', 'Q5U5Q3', 'P62256', 'Q9NW81', 'O95347', 'Q6UXN9', 'P24666', 'P62249', 'P35573', 'Q14592', 'Q6P2D0', 'P62805', 'Q14593', 'Q96JC4', 'O00308', 'Q96A65', 'P24390', 'P51957', 'P51532', 'P08754', 'Q9UGN5', 'Q9NPF4', 'Q6EEV6', 'Q96L92', 'P68366', 'P62380', 'Q6ZMY9', 'P35658', 'P61956', 'Q8N6R0', 'Q6STE5', 'P42695', 'Q00534'…
['Q5JR59', 'Q8NBT0', 'Q9Y2D8', 'Q04864', 'Q9H257', 'Q08379', 'Q12933', 'Q9UBB9', 'Q9BVG8', 'Q99996', 'Q13136', 'P40222', 'P36406', 'Q9BYV2', 'O15078', 'Q8N1B4', 'Q8NA72', 'Q6PD62', 'Q96MY7', 'Q8TC44', 'Q86VQ0', 'Q13895', 'Q5JTW2', 'Q8IYX8', 'Q7L7V1']	['Q9Y385', 'P62861', 'P51668', 'P49459', 'O60716', 'Q8TEU7', 'Q15843', 'O60500', 'P63146', 'O76038', 'P12814', 'Q96KQ4', 'O15205', 'Q6ZW31', 'Q8NCT1', 'Q13835', 'Q8TCX5', 'Q9Y4G8', 'Q9NPB3', 'O00548', 'P78504', 'Q712K3', 'O14933', 'P61086', 'Q13043', 'P55196', 'P54725', 'Q9H832', 'Q8N3R9', 'O00762', 'P08588', 'Q9P0V3', 'Q9H3D4', 'Q15561', 'Q15796', 'Q05586', 'Q14511', 'Q15797', 'Q69YN4', 'Q8NI35'…	['P01583', 'O60499', 'O43752', 'O15400', 'Q92800', 'Q96B67', 'Q08209', 'P48454', 'Q9HD36', 'P63098', 'Q9Y613', 'Q13432', 'O95994', 'O95249', 'P16298', 'Q15910']	['Q8N2Z9', 'Q9P2K3', 'Q9UGU5', 'Q92833', 'O60684', 'P62805', 'Q99525', 'O96028', 'Q9UGU0', 'Q03164', 'P68431', 'P62805', 'Q8NEZ4', 'P46100', 'Q7L2Z9', 'P0C0S8', 'P48735', 'Q9C005', 'Q15047', 'Q71F23', 'P54886', 'Q14527', 'P49450', 'Q8WVM7', 'O14646', 'O43301', 'Q6ZN18', 'O60216', 'Q96IF1', 'P0DMV9', 'O15156', 'Q8WW38', 'Q14684', 'P12755', 'Q9UJQ4', 'O14578', 'Q15029', 'Q93034', 'Q99880', 'P78364'…	['O14641', 'Q9UEY8', 'O14640', 'Q14161', 'Q9C026', 'Q9H4A3', 'Q9BYP7', 'Q9P2J3', 'Q9UJW0', 'Q13829', 'O95503', 'Q9NR09', 'Q86X83', 'O00750', 'P98170', 'Q9H0A8', 'Q9UKG1', 'Q8WZ19', 'Q53G59', 'Q8N9I0', 'O00560', 'Q96CA5', 'Q2TBA0', 'Q9P2K6', 'O43791', 'Q9P000', 'O00399', 'O14787', 'Q96KG9', 'Q9NXV2', 'Q9NZ32', 'Q96EY4', 'Q96MW1', 'Q9HCG8', 'Q9H0H3', 'O60826', 'Q9H3F6', 'Q9NRD5', 'Q96J92', 'Q53GT1'…	['Q9P1Q0', 'P62380', 'P01011', 'A6ZKI3', 'Q9Y6M0', 'P50548', 'Q8IW75', 'P02760', 'Q5JRA6', 'P02766', 'Q7L1T6', 'Q6Q759', 'Q86XF0', 'P01266', 'Q9P0W8', 'P36952', 'P49908', 'P01011', 'P12259', 'P02751', 'P02768', 'P02647', 'P02749']	['P62979', 'O75689', 'Q9HCG7', 'P35637', 'Q9H4M7', 'P29083', 'Q9NR46', 'Q14677', 'O15498', 'P30153', 'O43172', 'Q13627', 'P51809', 'Q96CW1', 'O14979', 'Q9H095', 'Q2M2I8', 'Q7RTP6', 'P42566', 'P00533', 'P46013', 'Q9NQY0', 'Q92673', 'Q9P2U7', 'P19174', 'Q96SB3', 'P53992', 'Q8NCR3', 'Q99502', 'P61764', 'Q9H492', 'Q8NDV7', 'Q92485', 'Q14192', 'Q96L03', 'Q8IYW4', 'Q9BXS5', 'Q9BRF8', 'O15056', 'Q96FJ0'…
['Q9NZC7', 'Q07021', 'O00555', 'P63218', 'P63215', 'O14610', 'O14775', 'P25106', 'P62879', 'Q00975', 'O60674', 'Q13698', 'P37288', 'P21980', 'P50150', 'P50052', 'P61952', 'P01111', 'P20339', 'P09471', 'O60262', 'P05305', 'Q96CW1', 'P34995', 'P21917', 'P21462', 'P32121', 'P22735', 'P10523', 'O00303', 'P48061', 'P00734', 'P28335', 'P35498', 'P62873', 'P51677', 'P61073', 'P25100', 'P38405', 'Q14344'…		['Q99766', 'Q5VVJ2', 'Q9Y5K8', 'Q96LB4', 'Q9H7B4', 'Q96TC7', 'Q15382', 'Q8IXW0', 'Q13153', 'P61421', 'Q9UNN8', 'Q9UPR6', 'P21283', 'P20700', 'O95670', 'Q6GMV2', 'Q9Y277', 'P61019', 'O75947', 'Q8N9Z9', 'Q96SI9', 'Q6P996', 'Q9NP90', 'Q96SB3', 'Q96JG6', 'Q9H008', 'Q8NEB5', 'Q9Y487', 'Q9NQU5', 'Q01814', 'O15079', 'Q6UX01', 'P33527', 'P06576', 'Q9H2U2', 'P38606', 'Q9C0B0', 'Q99714', 'P21281', 'Q96A05'…	['P29401', 'O00499', 'O75530', 'O14980', 'O75385', 'Q9Y2G2', 'P61086', 'Q96GG9', 'P42262', 'P45844', 'Q9BUJ2', 'P06748', 'Q15884', 'P0DP24', 'O60884', 'Q13616', 'Q9BRG1', 'P06454', 'P54725', 'Q9GZX7', 'P10114', 'Q9Y4G8', 'P27708', 'Q8NCT1', 'O15350', 'Q6ZW31', 'Q13501', 'P51787', 'P49418', 'Q8TCX5', 'P00558', 'Q9UM01', 'O14933', 'Q712K3', 'Q92796', 'P51795', 'Q8IXW5', 'Q8WW22', 'P00533', 'P25098'…	['P07108', 'P61371', 'Q96AP4', 'P30793', 'P61604', 'Q6PCE3', 'Q9NWU1', 'P07741', 'Q6YN16', 'Q8N0X4', 'P40939', 'Q8TD30', 'Q9H2K8', 'P24298', 'Q5T8D3', 'Q6PKH6', 'P55084', 'Q16836', 'Q7L7X3', 'Q15067', 'Q9BTZ2', 'Q6P587', 'Q969T4', 'Q8N6N7', 'Q9NTX5', 'Q86WA6', 'Q02252', 'P43155', 'Q03154', 'P00505', 'Q08426', 'Q16134', 'Q99424', 'Q58WW2', 'P28329', 'Q99798', 'Q9Y232', 'O75381', 'Q8NI37', 'P28328'…	['P19235', 'Q13651', 'Q9UQC2', 'P29965', 'P30530', 'P62993', 'P52333', 'P02768', 'Q15468', 'O94788', 'P40763', 'P51692', 'O43633', 'P16871', 'P05019', 'P41273', 'P26718', 'P31785', 'P42771', 'P78504', 'P25942', 'P60568', 'P04141', 'P12318', 'P22033', 'Q14653', 'Q07890', 'P14784', 'P01589', 'P01133', 'P62277', 'P23458', 'O60674', 'P42229', 'P29353', 'Q14116']	['Q9Y5A9', 'Q17RY0', 'P62318', 'P55916', 'P62304', 'Q96RN5', 'Q8WTP8', 'Q9UPE1', 'O43663', 'P62312', 'Q9BRA0', 'P62314', 'P14866', 'P26651', 'P52948', 'P29558', 'Q9UK39', 'Q13310', 'Q6Y7W6', 'O75147', 'Q15746', 'Q8N9C0', 'Q13308', 'Q6L8Q7', 'Q02978', 'Q9BPZ3', 'Q96IC2', 'Q5TC82', 'P55771', 'Q53EP0', 'Q9C0I9', 'O95235', 'O75420', 'Q504Q3', 'Q9UI95', 'O60563', 'Q5SVS4', 'Q5JQF8', 'P26196', 'Q9H361'…
['P12694', 'P40763', 'P17181', 'P29597', 'Q99062', 'Q15788', 'P06756', 'Q96N76', 'Q13185', 'O14796', 'Q9Y6Q9', 'P01579', 'P38484', 'P07550', 'P35869', 'P08047', 'Q9NPF7', 'Q08334', 'O60674', 'Q92793', 'P45973', 'O75928', 'P42701', 'P0CG38', 'P05231', 'Q8WUB8', 'P13725', 'O15178', 'P83916', 'P15260', 'O00327', 'P31785', 'P52294', 'O75925', 'Q99743', 'Q13263', 'Q9Y232', 'P52630', 'P02751', 'P52333'…	['P49407', 'P80192', 'Q9H8E8', 'Q6R327', 'P07197', 'Q8WVP5', 'Q59H18', 'Q13315', 'P26010', 'P46821', 'Q562F6', 'Q86YT6', 'O43318', 'Q96MT3', 'P10114', 'P51787', 'Q9Y3A3', 'Q00613', 'Q02241', 'O95235', 'P05106', 'Q01658', 'Q5VY09', 'Q12834', 'P68363', 'P05107', 'O95239', 'P56211', 'Q5TCX8', 'Q9BUZ4', 'O43768', 'Q99502', 'B0I1T2', 'P30153', 'Q16526', 'Q9UL54', 'P46087', 'P57078', 'O15020', 'P12931'…	['Q13418', 'Q00536', 'P63279', 'Q8IYT8', 'Q8N446', 'P34932', 'P21127', 'Q99759', 'O60704', 'P31948', 'Q00537', 'O00463', 'P07900', 'Q9BYT3', 'P53041', 'Q9BU20', 'Q7L3B6', 'Q15477', 'Q5T4D3', 'Q15759', 'P33552', 'Q9NRG4', 'Q969U7', 'P48643', 'Q14004', 'Q16539', 'P0CG47', 'P36507', 'Q6PGP7', 'Q6ZXV5', 'P0DMV9', 'O60663', 'Q8IUR5', 'Q6DKK2', 'Q05639', 'Q13233', 'P04629', 'Q9BW92', 'Q6PID6', 'Q9UM73'…	['Q92918', 'Q13619', 'Q9Y2G1', 'P30291', 'Q9BSV6', 'P10412', 'O94921', 'Q13118', 'P49336', 'O60315', 'Q70CQ2', 'Q04637', 'Q92526', 'Q8WUA4', 'P49917', 'P04844', 'O14640', 'P02768', 'Q9Y2K6', 'Q9UHX1', 'Q9UKL0', 'O95067', 'P51161', 'Q9NWA0', 'Q13950', 'P53396', 'A1L167', 'Q9UBF1', 'P13051', 'P67809', 'Q8TD19', 'Q9GZN2', 'Q15257', 'O60762', 'Q15562', 'P19838', 'Q9HAY2', 'Q06124', 'Q00653', 'P20248'…	['P31749', 'O43704', 'P0DMM9', 'O75897', 'O95352', 'Q13526', 'Q9NZ72', 'P27361', 'Q9UPT6', 'Q8N143', 'P50226', 'Q9NUX5', 'Q08209', 'Q9BQC3', 'P31943', 'Q8N6S4', 'Q15257', 'Q00005', 'O00338', 'P22735', 'Q06520', 'P49888', 'Q8TAM6', 'Q9BZG8']	['Q16568', 'P33032', 'Q5VV63', 'P32121', 'P42127', 'Q96G30', 'P02795', 'P35548', 'Q02575', 'O75056', 'P36575', 'O00253', 'P28360', 'Q9HCX4', 'O60928', 'Q5JWF2', 'O60291', 'P80188', 'P01303', 'O95630', 'Q9H078', 'Q12870', 'P38405', 'P01189', 'P41968', 'P06748', 'Q8NEY1', 'O75882', 'Q01726', 'Q8TCY5', 'P41159']	['Q9BV87', 'Q96GA3', 'Q15276', 'Q5SZD1', 'Q9BVC4', 'Q96PU5', 'Q86YM7', 'Q49MI3', 'Q8IVU3', 'O60861', 'Q5JYT7', 'Q5S007', 'Q6IQ23', 'Q13263', 'Q8IX90', 'Q9ULT8', 'Q15942', 'Q08945', 'Q96JN8', 'Q5VVH2', 'Q76N89', 'P01100', 'Q9H0M0', 'O00308', 'Q9BPZ7', 'Q8IZ26', 'P47902', 'Q96QK1', 'Q9UL26', 'P61011', 'Q9GZV5', 'Q86Y37', 'Q96HL8', 'O15018', 'Q9ULE0', 'Q09161', 'Q5T447', 'Q86VW2', 'Q16342', 'P46934'…
['P21926', 'Q14126', 'P08581', 'Q5VWX1', 'Q02487', 'P15924', 'Q8IV63', 'Q86WG3', 'O75955', 'Q9NWZ5', 'Q14574', 'P04626', 'Q13164', 'P12830', 'Q15058', 'Q15149', 'Q5T9G4', 'Q96AP4', 'Q12873', 'P53350', 'Q969F8', 'Q9NW82', 'Q12864', 'Q68DX3', 'P35222', 'Q99569', 'P60033', 'Q13268', 'O15156', 'Q9NPI5', 'O60716', 'P00533', 'P78317', 'Q5XPI4', 'Q86U44', 'Q9HCE5', 'Q9Y3I1', 'P54198', 'Q5W5X9', 'Q02241'…	['Q12951', 'P17813', 'Q8IVT5', 'P31943', 'P30260']	['P22455', 'O43157', 'O60547', 'Q99727', 'Q9BYF1', 'P05067', 'Q9NR61', 'Q9Y6N6', 'Q14139', 'Q8N6L0', 'P00734', 'Q9H306', 'P05106', 'O00339', 'Q07954', 'Q8WX93', 'Q9BX67', 'O95428', 'P02790', 'P21802', 'O95155', 'Q07021', 'P05556', 'P16112', 'Q03167', 'Q92854', 'P20160', 'O00401', 'P35555', 'P08253', 'Q9UBG0', 'O00548', 'A1X283', 'P19634', 'Q9NWT6', 'O95859', 'O43184', 'O95980', 'P35625', 'P09958'…	['P56559', 'O95965', 'Q9UPT5', 'P20340', 'Q9Y6K9', 'Q86WN1', 'O00203', 'Q9Y5K6', 'Q86UX7', 'O76013', 'Q9UJU6', 'P18206', 'Q05397', 'P62330', 'Q8WWN8', 'Q92783', 'O95057', 'Q9UNF0', 'P84085', 'Q8TF42', 'Q92930', 'P48444', 'Q8N4G2', 'Q13480', 'O00257', 'P01116', 'O43639', 'Q9NV70', 'P10301', 'P98161', 'Q15811', 'P61224', 'P01111', 'P20591', 'Q15907', 'P40616', 'O95487', 'P61204', 'Q6ZS81', 'Q8TAG9'…	['Q6ZNA5', 'P28161', 'Q9UJ68', 'Q04828', 'Q9UGV2', 'P49792', 'Q15051', 'P20142', 'O75521', 'Q9UI15', 'P17174', 'Q6P4A8', 'F5H284', 'Q92597', 'P0DN37', 'P56539', 'O60760', 'Q04760', 'Q01469', 'Q9C0B5', 'P23141', 'Q16772', 'O15394', 'P38117', 'P56597', 'Q8NHS2', 'O75600', 'Q9ULA0', 'P00439', 'P12532', 'Q9ULP0', 'Q9Y315', 'Q9UBI4', 'A0A075B759', 'P36871', 'P06576', 'Q9Y536', 'P13804', 'Q15124', 'P21…	['Q4G176', 'Q7Z429', 'P19087', 'Q9Y5S8', 'P62873', 'Q8N3C7', 'P61952', 'O95837', 'Q08830', 'P55061', 'P47872', 'Q9H1E3', 'P60033', 'P20339', 'Q9BY50', 'P63218', 'Q9Y6C9', 'Q6TCH4', 'P48556', 'P02768', 'P63215', 'Q5JWF2', 'Q8N697', 'P46695', 'O75899', 'Q6N075', 'Q9BVK8', 'Q9NPA0', 'P54851', 'P0DP25', 'P48230', 'P02792', 'P48546', 'P50150', 'Q13433', 'P0C6T2', 'P00846', 'P01009', 'P30679', 'Q8N4V2'…	['Q14318', 'P62258', 'P11142', 'P31689', 'Q9Y6J6', 'Q96PU5', 'Q03135', 'Q9H089', 'P02768', 'Q5I7T1', 'P61073', 'Q58WW2', 'P27797', 'Q9Y6H6', 'Q9H252', 'P17948', 'P62491', 'Q14722', 'Q96D46', 'Q9UNE7', 'O95816', 'Q9BZ67', 'O14530', 'P51787', 'P27824', 'P63104', 'P15382', 'Q6ZRF8', 'Q8WU17', 'Q9UK17', 'Q08379', 'Q99720', 'O00180', 'O43448', 'Q9Y5N1', 'Q9UJ90', 'P11308', 'Q96RG2', 'P19087', 'Q8WWG9'…
['P04003', 'O14980', 'Q9H4M7', 'Q8IYU8', 'Q15293', 'P56134', 'Q8N490', 'Q8NE86', 'P22314', 'P31327', 'O15269', 'Q66PJ3', 'P10909', 'Q9Y5B0', 'O43592', 'P07437', 'Q15058', 'P48444', 'Q8NCW6', 'Q13286', 'Q9NX61', 'Q15554', 'P35637', 'Q92616', 'Q99471', 'P04792', 'P60468', 'Q9Y4D1', 'Q9UGI8', 'Q96K37', 'Q96IX5', 'P32322', 'P05455', 'Q9NRP7', 'Q9BUK6', 'Q8NBP7', 'Q8TF71', 'Q9UNF1', 'Q969V5', 'P68363'…	['O43324', 'P84095', 'Q969Q5', 'O14950', 'Q8TC07', 'P60953', 'P15153', 'O15498', 'P62070', 'Q9NYN1', 'P41229', 'O15550', 'P40617', 'Q9H0F7', 'Q969Q4', 'Q8N8Y2', 'Q8NEB9', 'P62745', 'P11142', 'P61225', 'Q9BXS5', 'Q9P2Y5', 'Q8TAI7', 'Q96S38', 'P56192', 'Q9UNT1', 'Q16572', 'P24844', 'Q8N4G2', 'O15054', 'Q9H492', 'P61764', 'Q13485', 'P46013', 'P61587', 'Q92737', 'O94844', 'Q9NX57', 'Q9Y689', 'Q5VZM2'…	['Q9UBU8', 'Q9UKT5', 'Q03933', 'P29374', 'P46821', 'Q8WWX0', 'Q8TEV9', 'Q9H0I9', 'O95816', 'P40926', 'P25788', 'Q13283', 'O15350', 'P55085', 'Q13501', 'P07320', 'P17661', 'Q00613', 'P07316', 'Q9H3M9', 'P46459', 'Q6S8J3', 'O00154', 'Q92598', 'P61626', 'P00441', 'P29401', 'Q9Y3I1', 'P0CG39', 'P02655', 'Q7Z5Q1', 'O14753', 'P37840', 'P14927', 'Q07817', 'P42574', 'O75865', 'Q16082', 'P51668', 'Q9H6T3'…	['O94761', 'Q8WWQ0', 'O76038', 'P27694', 'P62166', 'O15205', 'O60885', 'Q15843', 'P00533', 'P68106', 'P0CG38', 'Q9BRK4', 'Q9NSI6', 'O14950', 'Q969Q5', 'P05937', 'A0PJX0', 'Q8WU79', 'P05976', 'Q6R327', 'Q9NSE2', 'Q14157', 'Q9H2F5', 'Q9NX57', 'Q9BTU6', 'O43747', 'Q8N7B9', 'P0CE72', 'Q9UQ16', 'Q05193', 'Q149M9', 'P62861', 'O95235', 'Q8WXH5', 'Q9Y6J9', 'Q52LR7', 'P54725', 'Q08AM6', 'P63261', 'P0DP24'…	['P61024', 'P14625', 'Q6ZMN8', 'Q13416', 'P15927', 'Q8IV13', 'Q12830', 'O00423', 'Q14094', 'Q8TB72', 'P06400', 'Q8TBZ3', 'Q99741', 'Q14671', 'Q12888', 'Q8ND76', 'O75529', 'Q96P53', 'Q06210', 'O95170', 'O94921', 'P30291', 'P49918', 'Q99457', 'Q9BVQ7', 'Q9BQI6', 'A6NCM1', 'Q9HBG6', 'Q96NZ1', 'Q32P44', 'P49588', 'Q9BYB4', 'Q5JTZ9', 'Q9P287', 'O95834', 'Q8N8A2', 'Q9BZK7', 'O14976', 'P11802', 'O95067'…	['Q9Y624', 'P35579', 'O14788', 'Q99523', 'P42356', 'O00206', 'P09429', 'O43915', 'O14508', 'P50052', 'P34932', 'P43026', 'P07900', 'P21589', 'P07237', 'O14625', 'P60033', 'P55209', 'P09525', 'P09471', 'Q99500', 'Q14240', 'Q16539', 'P81534', 'Q15465', 'Q99731', 'P28907', 'Q92932', 'P43005', 'O00585', 'Q07343', 'P05305', 'P35372', 'Q92993', 'P35626', 'P43489', 'Q99733', 'P16070', 'P29992', 'P41221'…	['A2A288', 'P61088', 'P01584', 'P19438', 'Q5VZ46', 'Q96CA5', 'Q9HC29', 'Q9Y616', 'P58166', 'Q15119', 'Q58WW2', 'Q9HAT8', 'P27539', 'Q9Y6K9', 'Q8NI37', 'O15297', 'O60568', 'Q9NP58', 'P49593', 'Q13404', 'Q8N2H9', 'Q9Y4K3', 'Q86XR7', 'A8MPX8', 'Q9Y3Z3', 'P34820', 'P05111', 'Q5D1E8', 'P07900', 'O14874', 'P21580', 'P43026', 'P55042', 'P49768', 'Q86VW0', 'P22004', 'Q16654', 'O14793', 'P36406', 'Q14344'…
['Q9BYD3', 'P05386', 'P05388', 'O75151', 'Q6UX01', 'P36578', 'Q9ULI0', 'Q92901', 'P62750', 'O95198', 'Q9NX24', 'Q9UL18', 'P46777', 'P0CG47', 'Q9HBD1', 'P05387', 'Q5S007', 'P55072', 'P82675', 'P20794', 'P40429', 'Q6P5R6', 'Q8TAT6', 'P61313', 'Q8N1I0', 'P62910', 'O94822', 'Q6ZMT4', 'Q9GZR2', 'P78345', 'P61353', 'P43364', 'P32969', 'Q8TAM6', 'P39023', 'P98170', 'P25398', 'Q96L21', 'Q9Y2K7', 'Q9UQ07'…	['Q9UL26', 'P31749', 'Q8WXR4', 'P20339', 'Q8NA54', 'P51148', 'Q96AZ1', 'Q13636']	['P41226', 'Q9H000', 'Q8NG27', 'Q16665', 'Q92968', 'Q8WWF5', 'P10145', 'Q9UJX3', 'Q9UBT2', 'Q92698', 'Q96PU5', 'P61077', 'O43933', 'Q99496', 'Q9Y6U7', 'Q8IVU3', 'O95786', 'Q06587', 'Q9Y263', 'P50613', 'P22314', 'P22681', 'O75155', 'Q99436', 'P63165', 'Q969Q1', 'Q5XPI4', 'Q9H9B1', 'O60861', 'O15054', 'Q6IQ23', 'Q15819', 'Q13263', 'P00748', 'Q9UK22', 'Q9C040', 'P40855', 'P14635', 'Q9UNE7', 'Q9ULT8'…	['O94966', 'P12931', 'Q96BJ8', 'P48643', 'P55042', 'P61018', 'Q7L0Q8', 'Q9UNS2', 'Q96KC2', 'O75628', 'P63000', 'Q8IXI1', 'P46108', 'Q9ULQ0', 'Q9Y272', 'P49368', 'P36406', 'Q7Z6J4', 'Q15052', 'P61201', 'P36405', 'Q5JSP0', 'Q9H6U6', 'Q96L33', 'Q5T5U3', 'Q92859', 'P17987', 'P0DJJ0', 'Q5JWF2', 'P61204', 'Q6T311', 'Q9P227', 'Q8WZA2', 'P14866', 'P40616', 'Q15907', 'O95661', 'Q13905', 'P50990', 'Q9NZM3'…	['Q9H6V9', 'Q14627', 'Q16836', 'Q8IWL3', 'Q6YN16', 'P49327', 'Q9UGJ1', 'P30793', 'Q3SXM5', 'Q16134', 'Q9NUU6', 'Q8NBF2', 'Q9H4M7', 'O75521', 'P35232', 'P38117', 'Q8IVS2', 'Q9UBI4', 'Q9Y315', 'P13804', 'Q9P0L0', 'Q53GQ0', 'Q9Y2S2', 'Q9Y6E0', 'P40855', 'Q5S007', 'Q8NFH5', 'O75530', 'P42166', 'O14561', 'P04040', 'P37058', 'P78317']	['O60262', 'Q9UBI6', 'Q99717', 'Q15797', 'Q9BYG4', 'P30679', 'O15105', 'P00734', 'Q14344', 'P50150', 'P59768', 'Q05513', 'P62879', 'P12830', 'Q9BYG5', 'Q03113', 'Q13009', 'P35222', 'O14775', 'P60953', 'Q15796', 'P50148', 'Q02156', 'P25116', 'O14610', 'O60500', 'Q9HAV0', 'P16520', 'P63215', 'Q96J84', 'P84022', 'Q13485', 'Q9NPB6', 'P63218', 'P35221', 'Q8NI35', 'Q9UK08', 'Q9P2W3', 'P50151', 'O95837'…	['Q86YT6', 'P52952', 'P51608', 'P07947', 'Q14258', 'O14980', 'Q9UI36', 'Q96PK6', 'Q92925', 'Q13547', 'Q93097', 'P49711', 'O60264', 'P46937', 'P35453', 'Q8WXX7', 'P31275', 'O60716', 'Q9UQB8', 'Q9UMR3', 'Q99081', 'Q92826', 'Q12778', 'P49848', 'P12931', 'P21291', 'Q8IZ40', 'Q06413', 'Q702N8', 'Q8N3U4', 'P23769', 'Q04726', 'Q8NI51', 'Q9H7N4', 'Q3C1V8', 'Q1XH10', 'Q8IVI9', 'Q96T37', 'Q02078', 'Q5BKZ1'…
['Q14573', 'P12931', 'Q9Y334', 'Q5VWG9', 'Q8NDA2', 'Q9NYK1', 'P51451', 'Q9Y4K3', 'Q99836', 'Q13308', 'P16885', 'Q9BZZ2', 'Q14571', 'P27918', 'P20273', 'P20916', 'Q5XPI4', 'P07948', 'Q96RW7']	['Q9NUD5', 'Q6P9B6', 'Q12933', 'P17301', 'Q9NR09', 'Q96LR5', 'P61088', 'P19438', 'P53701', 'P03372', 'Q9NP72', 'Q9BQL6', 'P62136', 'P60484', 'Q9UNM6', 'Q13546', 'P62987', 'Q9HC29', 'O95831', 'Q9H2Y7', 'P98170', 'Q9Y566', 'Q96BN8', 'Q9Y2K6', 'Q96FW1', 'Q9Y6K9', 'Q15025', 'Q15654', 'O43150', 'Q13813', 'Q96HS1', 'Q5VTR2', 'P08514', 'Q9C0C9', 'Q9BVI0', 'Q9NRG1', 'P62979', 'O15144', 'P43686', 'P61158'…	['O15075', 'Q15006', 'Q6NUM9', 'Q16820', 'Q7LC44', 'O43278', 'Q66K14', 'Q5K4L6', 'Q9Y5Y6', 'Q96EK4', 'Q8TC07', 'P23258', 'Q86Y07', 'Q9Y2H6', 'P86791', 'Q15058', 'P07498', 'Q16850', 'Q9H7X3', 'Q5T3J3', 'Q9NUE0', 'Q93084', 'Q14689', 'Q86U38', 'Q6NZ67', 'Q6MZP7', 'P02647', 'Q9Y6I9', 'Q9NSG2', 'Q9UI95', 'P02788', 'Q13433', 'Q9UHF1', 'Q7Z4F1', 'Q53EQ6', 'Q9Y394', 'Q9NV66', 'Q9Y5Q5', 'O95817', 'Q16620'…	['O94921', 'Q13619', 'O60336', 'Q9P2D0', 'Q16520', 'P10244', 'Q9Y6K9', 'O00237', 'Q05D60', 'O14978', 'O15294', 'P10243', 'P11802', 'O95067', 'Q96C92', 'Q9Y252', 'Q92783', 'Q96B67', 'Q9UGK8', 'Q3SY56', 'Q7L5Y6', 'O43572', 'Q8TD19', 'Q9BQ95', 'Q6ZSG1', 'Q9C0C9', 'P20248', 'Q15058', 'Q5TDH0', 'Q6ZMN8', 'Q9NR09', 'Q9NR55', 'Q96LR5', 'P0CG48', 'Q9Y225', 'Q8IV13', 'Q96Q42', 'O43482', 'Q14094', 'P61088'…	['Q9P2W7', 'Q9NRY5', 'P23510', 'Q8N5D0', 'Q58WW2', 'Q5JWF2', 'P18859', 'Q13094']	['P14859', 'P49915', 'O94916', 'Q12802', 'Q13164', 'P26678', 'P24588', 'Q9Y2K6', 'P27797', 'P51828', 'Q99259', 'P42261', 'Q08828', 'Q86UR1', 'O43572', 'Q9UBD0', 'Q9NYF0', 'Q6GTS8', 'P41235', 'Q9HCK5', 'P61925', 'Q9NRP7', 'Q7Z434', 'P19838', 'Q06124', 'P42685', 'P08514', 'P46940', 'P61962', 'Q9UGI9', 'Q14185', 'P15927', 'Q9H4M7', 'P61296', 'Q13480', 'O96004', 'P21728', 'Q99683', 'Q9UKA4', 'P61088'…	['Q92997', 'Q15118', 'Q5SGD2', 'O76064', 'O75610', 'Q8IZP0', 'Q9BYG4', 'Q16222', 'P06730', 'Q13177', 'O96013', 'Q15349', 'P36507', 'Q8IXI1', 'P53041', 'P31949', 'Q9BXB1', 'Q5T2S8', 'Q8N3J5', 'P35222', 'Q15907', 'P09668', 'Q13163', 'Q9P2J9', 'Q96LR2', 'P60953', 'Q13416', 'P15153', 'Q9H4M7', 'P62745', 'Q07157', 'Q99988', 'Q9NQW6', 'P61586', 'Q96S42', 'O14641', 'P17081', 'Q58EX2', 'P08134', 'P35568'…
['P01127', 'P25942', 'Q9GZX6', 'Q14765', 'P31785', 'P52333', 'P0DP08', 'Q9NYS7', 'P01133', 'P51692', 'P42224', 'P04085', 'P40763', 'P42229', 'P23458', 'P01730']	['Q5KSL6', 'P49619', 'Q9BX93', 'P31942', 'P53041', 'O14939', 'Q3MJ16', 'Q8TBE1', 'Q5VZY2', 'Q99943', 'Q86XP1', 'Q96BZ4', 'Q13574', 'Q9BQK8', 'O14964', 'Q9BZM1', 'Q6ZNC8', 'P52429', 'Q9NZK7', 'P53816', 'P52824', 'Q07817', 'Q86XP0', 'P0C869', 'Q68DD2', 'O94822', 'Q6UWP7', 'P47712', 'O43688', 'Q9NUQ2', 'Q13393', 'Q9Y6T7', 'P14555', 'Q96AE4', 'Q14693', 'Q8NEB5', 'O15120', 'Q16760', 'O15496', 'Q06945'…	['Q8WWL7', 'P34932', 'P54760', 'Q13387', 'Q07954', 'P31948', 'P14866', 'Q9BRG2', 'P33947', 'Q07820', 'P35222', 'P25101', 'Q96LT7', 'Q15759', 'Q15311', 'Q63HR2', 'Q8WYP3', 'Q16832', 'Q8N5H7', 'Q05209', 'P01111', 'P07900', 'Q58DX5', 'Q9UJM3', 'O14511', 'P04406', 'O75628', 'Q9BY67', 'Q92932', 'P46108', 'P30530', 'P0DMV9', 'Q15465', 'Q8TC17', 'Q13255', 'Q16539', 'Q92633', 'Q14623', 'Q01973', 'Q06418'…	['P51948', 'Q69YN4', 'Q9H2U1', 'Q8NEP3', 'P52434', 'P25787', 'Q9NW82', 'P19387', 'O95373', 'P33260', 'O60645', 'Q9BQ39', 'A6NM36', 'Q9UHR6', 'Q7L7V1', 'P98187', 'Q9Y448', 'Q86SE5', 'Q9BWJ5', 'O76064', 'Q5JU00', 'P07359', 'Q05C16', 'Q12873', 'Q13838', 'Q9GZR7', 'O00148', 'Q8TBF4', 'O15056', 'P51884', 'Q9HBX8', 'Q9BQF6', 'O60603', 'Q8IY21', 'Q9C099', 'Q8N967', 'Q12874', 'P14770', 'Q6P2Q9', 'O43660'…	['Q9BR76', 'O43242', 'P54652', 'P08134', 'Q9Y3L5', 'P49703', 'Q9H4E5', 'Q9HBH0', 'Q16851', 'Q96Q40', 'Q99502', 'Q6ZMN7', 'O75425', 'Q3SXY7', 'Q13308', 'Q96JQ2', 'Q15382', 'Q5TCQ9', 'P36405', 'P34947', 'Q9NWT6', 'Q9UPQ7', 'Q96NT1', 'Q8N5D0', 'O15355', 'P63000', 'P21291', 'Q96KC2', 'P14923', 'Q14315', 'P17980', 'P08238', 'Q99578', 'Q9Y4L1', 'Q6Q0C0', 'Q6R327', 'O14807', 'A8MU46', 'P52907', 'Q9NX57'…	['Q32MK0', 'P31749', 'P31947', 'Q96QS6', 'P53778', 'O94921', 'P23469', 'P17081', 'Q99956', 'Q8IWQ3', 'Q92831', 'P61586', 'Q96RP9', 'O14976', 'O75167', 'O43293', 'O75460', 'P08582', 'Q8NCB2', 'Q15562', 'Q00005', 'O60729', 'Q15262', 'Q16850', 'P63272', 'P33991', 'P62745', 'P11801', 'P14625', 'Q9H0S4', 'P08575', 'Q99683', 'Q9UEE5', 'P60953', 'Q8WYL5', 'P04899', 'P15153', 'Q9NR55', 'Q16829', 'P49137'…	['Q6PGP7', 'Q9UHD9', 'Q14684', 'P49458', 'P0CG47', 'Q15029', 'P53582', 'Q96S82', 'Q9BZE4', 'H3BMG3', 'P42766', 'Q96A32', 'A8K855', 'Q9NVX2', 'Q9HAE3', 'Q9UHA3', 'P60468', 'Q9GZV4', 'Q9NWU5', 'Q8WTT2', 'Q9Y221', 'Q96IZ7', 'P62701', 'Q8IYU4', 'Q96LZ3', 'P83731', 'Q6IS14', 'P25398', 'P20472', 'P10916', 'P62269', 'P62424', 'P82664', 'Q9BYD1', 'P09001', 'Q86XD8', 'Q6N069', 'P63220', 'Q9Y3A5', 'O00488'…
	['P0CG39', 'P63267', 'O95996', 'P31946', 'O95219', 'Q96EE3', 'O43684', 'Q9C0B5', 'Q15691', 'Q9Y5K6', 'O75553', 'P04275', 'Q969H0', 'Q13561', 'O95229', 'Q14008', 'Q9UNH6', 'O43264', 'P63261', 'Q96FJ2', 'Q9H4P4', 'Q6S8J3', 'Q8N3C7', 'O14974', 'Q9H4B4', 'P63172', 'P68032', 'O94813', 'Q9NQS7', 'Q5FBB7', 'O14578', 'Q12840', 'P55735', 'Q15029', 'O15350', 'P68133', 'Q9HC77', 'Q8WUY3', 'P42858', 'Q9BZS1'…	['Q04771', 'O75436', 'Q69YN4', 'Q13153', 'Q16851', 'Q15797', 'P62140', 'Q15796', 'P29590', 'Q9Y519', 'P05107', 'Q9HC35', 'O75197', 'P09493', 'Q02750', 'Q96AH8', 'Q96S59', 'Q9NPB6', 'P36894', 'P08238', 'Q12805', 'Q9NPY3', 'P18075', 'P05556', 'Q9NU22', 'P63010', 'O00487', 'O00459', 'Q9HCE7', 'O15355', 'P38570', 'P12645', 'Q14653', 'P37023', 'Q13145', 'P27037', 'P46937', 'Q96S38', 'P12644', 'P61812'…	['Q9BSM1', 'Q93075', 'P30153', 'Q15424', 'Q5SWA1', 'Q6ZSY5', 'Q12929', 'P62140', 'Q9UQ13', 'Q99683', 'P00533', 'Q8TE67', 'P21953', 'P28749', 'Q6P1N9', 'Q01860', 'Q96SB3', 'P67775', 'O00743', 'Q8WXE0', 'P11177', 'P03372', 'Q6FHJ7', 'Q13535', 'Q9UBL0', 'O94842', 'Q08209', 'Q969Q6', 'P62136', 'P63098', 'O95685', 'O15357', 'Q86XI6', 'Q9H9S0', 'Q99741', 'Q9UK33', 'Q17R31', 'O95476', 'Q6UXN9', 'Q13702'…	['P19086', 'Q02790', 'Q16586', 'Q6UX01', 'P10909']	['Q8TE77', 'Q9Y572', 'Q9P2J9', 'P53667', 'P54762', 'O60674', 'Q8TAI7', 'Q16828', 'Q9UNI6', 'Q15375', 'O95147', 'Q16829', 'P29322', 'P15153', 'P60953', 'Q8WYL5', 'P21709', 'P62745', 'P62879', 'P08581', 'Q16671', 'Q9NYN1', 'P01116', 'Q9BV47', 'P29597', 'P10301', 'O95672', 'Q13546', 'P42681', 'Q99828', 'Q8WUJ0', 'Q92737', 'P61587', 'P31751', 'Q9H1R2', 'P42892', 'Q01974', 'P42773', 'O15146', 'Q08881'…	['Q9NP92', 'P49711', 'Q8N2K1', 'Q14671', 'P24539', 'Q9UL18', 'O94992', 'Q9Y2R0', 'P11498', 'P21912', 'P49411', 'Q969X1', 'Q9Y6D5', 'Q9HCE5', 'Q9Y6D6', 'Q9Y2L6', 'Q9UQL6', 'P61313', 'Q9NZ01', 'O95831', 'Q9Y2K1', 'P31941', 'Q9H061', 'Q9NVI7', 'O95166', 'Q7Z4Y8', 'Q9H9G7', 'Q6UY01', 'P60520', 'P63096', 'A8MTJ3', 'P43699', 'Q9Y6N5', 'Q9H4M7', 'P0C7P0', 'Q14344', 'Q9BQE3', 'Q9ULJ8', 'Q06587', 'P30048'…
['P43220', 'P50876']	['Q96J92', 'Q5EBL4', 'Q9Y666', 'P31327', 'Q96PU5', 'Q53SF7', 'Q9P2I0', 'Q96FE5', 'P42574', 'Q9H2X9', 'Q9UHW9', 'P55011', 'P53618', 'Q13621', 'Q96NA2', 'O95198', 'Q9C0K7', 'Q9UH77', 'Q6UX01', 'Q9Y3Q8', 'Q13618', 'P48048', 'P05166', 'Q96EA4', 'O75157', 'Q9HCC0', 'Q9H4A3', 'P52954', 'O95747', 'P09131', 'Q7RTN6', 'Q9Y3S1', 'P27708', 'Q9UEW8']	['P49116', 'P27797', 'P23634', 'P35442', 'O15118', 'Q9UI40', 'Q12988', 'P07359', 'P34810', 'P53420', 'P02730', 'P11279', 'Q8N957', 'P02647', 'Q86W24', 'Q12864', 'P21453', 'Q9UIQ6', 'O60721', 'P05067', 'Q9HC58', 'Q9H8X2', 'Q6DKI2', 'P08603', 'P78324', 'Q4G0N8', 'O00241', 'P13473', 'Q13253', 'P50991', 'Q14773', 'Q8NG11', 'P55786', 'P05556', 'P78317', 'P09972', 'O00214', 'P16671', 'P21757', 'P06028'…	['P45983', 'P98170', 'Q9UHB7', 'P40763', 'P62987', 'P98161', 'Q14671', 'P09622', 'P10276', 'Q9H082', 'Q86TG7', 'Q9Y6V0', 'Q8TB72', 'Q9NWS0', 'Q9P212', 'P61088', 'Q15599', 'Q71U36', 'Q99683', 'P15153', 'Q96LR5', 'P0CG48', 'O75928', 'Q15554', 'O43896', 'O60941', 'Q9BZK7', 'Q6ZMD2', 'Q9UI95', 'Q04741', 'Q9UHX1', 'Q9UPA5', 'P63162', 'Q96L93', 'Q9GZU2', 'P86481', 'Q13118', 'P41145', 'Q9NSA3', 'O75354'…	['Q9BS26', 'Q96RS6']	['Q9NS87', 'Q5VVJ2', 'O43663', 'Q9H668', 'P30279', 'P42229', 'P62805', 'Q5FWF5', 'P62877', 'O96020', 'Q92541', 'P53350', 'Q12951', 'O60563', 'P78368', 'O95466', 'P51959', 'P43351', 'O96017', 'O00311', 'P28749', 'Q9BRX5', 'Q16254', 'Q9NY97', 'Q9P2K8', 'Q9NQU5', 'P21741', 'O00716', 'Q9UM11', 'Q9P2X3', 'Q9Y4P3', 'Q05823', 'Q12772', 'P17275', 'Q8IWB7', 'P50750', 'Q13415', 'P62805', 'Q16589', 'P33992'…	['P62979', 'Q16629', 'P54727', 'Q9UPY8', 'Q8NBU5', 'O95793', 'P62280', 'B5ME19', 'Q9H4M7', 'P62851', 'P0CG48', 'P63167', 'P30153', 'Q7L5N1', 'P55010', 'O15235', 'O43933', 'P62854', 'P08865', 'O14647', 'Q6K0P9', 'Q5VVJ2', 'Q7L4P6', 'Q96CW1', 'Q6GQQ9', 'Q9NRC8', 'Q15149', 'Q8TD26', 'O95478', 'Q3L8U1', 'Q9H347', 'Q9H2T7', 'Q15843', 'O60783', 'Q9NRR5', 'P62266', 'Q8N7F7', 'P05198', 'O15205', 'P46013'…
['P31943', 'P20700', 'P08670', 'Q9NXC5', 'Q9BYI3', 'Q9UPP2', 'Q9Y2G0', 'Q8IXW0', 'P42356', 'Q6DN90', 'P17661', 'Q03252', 'Q8N9Z9', 'Q9UBG7', 'P61073', 'Q06265', 'Q06330', 'Q14156', 'Q8IXS8', 'Q9P266', 'P02545']		['P24864', 'Q99640', 'P60900', 'O75602', 'P08238', 'Q04206', 'Q4G0J3', 'P29966', 'O75182', 'O15211', 'Q9NYV4', 'Q00526', 'O95271', 'Q02556', 'Q6Q0C0', 'Q13200', 'O43196', 'P35232', 'P23458', 'P49815', 'P17480', 'O00487', 'O75914', 'Q8N5D0', 'Q9H2G4', 'Q16695', 'P17535', 'Q9BQI3', 'P51692', 'Q08050', 'O75909', 'Q9H1A4', 'P05412', 'Q96A08', 'Q13153', 'Q96Q40', 'P08151', 'P46527', 'O00505', 'Q9H8S5'…	['O43847', 'Q9BUP3', 'P38646', 'O00186', 'P21912', 'P05141', 'O60830', 'O14561', 'Q86YH6', 'P24539', 'Q9Y5J1', 'Q6ZT89', 'Q6YFQ2', 'Q14671', 'P09622', 'Q9Y584', 'O43678', 'P10606', 'Q96MM6', 'Q8N4Q1', 'P03886', 'Q7Z4Y8', 'Q9BQI5', 'P10176', 'P15954', 'P31941', 'Q15006', 'P20674', 'P14927', 'P51531', 'Q9Y2R9', 'O14925', 'P00505', 'O95298', 'Q02221', 'P25705', 'P03891', 'O75880', 'Q9BQ48', 'P00395'…		['P53778', 'P05165', 'P28482', 'P31749', 'Q3KR37', 'O00329', 'P62753', 'O00443', 'Q9Y6K9', 'Q99576', 'Q13526', 'Q13164', 'Q5VWK5', 'P04049', 'Q8N668', 'Q96B36', 'P16220', 'P42338', 'Q9Y3S1', 'O14530', 'Q9UNE7', 'P10114', 'Q9H4A3', 'Q13362', 'P78318', 'P48736', 'Q96RR4', 'Q13451', 'Q96PU5', 'Q9Y2V2', 'Q15599', 'P27348', 'Q9BVC4', 'Q8NEB9', 'Q9Y4A5', 'O00750', 'P0CG48', 'Q02790', 'Q13535', 'Q5TCZ1'…	['Q8NHU0', 'P62805', 'P34741', 'Q86WU2', 'Q8N6T3', 'P51531', 'Q96SY0', 'P83916', 'P50750', 'P16104', 'Q29RF7', 'P23497', 'Q9BZS1', 'Q09472', 'Q14683', 'O95347', 'Q5THK1', 'P0DMV0', 'Q9NTI5', 'Q6IWH7', 'Q9Y6X3', 'P51587', 'Q96FC9', 'Q9NVR2', 'P0DMV2', 'Q5JSJ4', 'Q53HL2', 'Q9UQE7', 'Q8N3U4', 'Q68E01', 'P49959', 'Q8WVM7', 'Q8N201', 'Q9H0H0', 'Q13185', 'Q5T3J3', 'Q5TA45', 'Q15306', 'Q75QN2', 'O60216'…
['Q9Y4G8', 'Q8N431', 'Q92974', 'Q5T5U3', 'Q9H6S3', 'O60890', 'Q96M96', 'Q7Z6J4', 'Q8TDF6', 'Q5JSP0', 'Q8IV61', 'Q9UJF2', 'Q13905', 'Q8TE68', 'Q12802', 'Q8N1W1', 'Q8WZA2', 'Q9P227', 'Q0VAM2', 'Q9UNA1', 'Q5JS13', 'O95267', 'Q9NZN5', 'O14827', 'Q07890', 'Q86YV0', 'Q5VWQ8', 'Q86X27', 'Q9UHV5', 'P20936', 'Q13972', 'P98174', 'A1A4S6', 'A6NI28', 'O15085', 'Q12929', 'Q8TE67', 'O95398', 'Q8TEU7', 'Q14BN4'…	['P31943', 'P14866', 'Q02297', 'P16444', 'Q9NY72']	['A9QM74', 'Q92547', 'Q05BV3', 'Q9H2K2', 'Q9UDY2', 'Q96RG2', 'Q2KJY2', 'P11308', 'Q02539', 'O15131', 'Q495B1', 'Q8IZL9', 'P16403', 'O60583', 'P78396', 'Q9Y2I8', 'Q5T5M9', 'Q9HC35', 'Q9UJX2', 'P04637', 'P63208', 'P62140', 'Q96JT2', 'P29317', 'O00444', 'E5RJM6', 'P30281', 'Q6ZMV9', 'P29590', 'Q9NYY3', 'Q86Y91', 'P67775', 'P24385', 'Q9H8S5', 'P14210', 'Q8IZA3', 'Q8NI35', 'Q69YN4', 'Q8IVW4', 'Q9H1A4'…	['Q8NEZ2', 'Q86YS3', 'Q14258', 'Q9NZC7', 'P63279', 'Q9NSK0', 'Q9Y5K6', 'O75886', 'Q9ULD4', 'O14828', 'O95487', 'P37088', 'Q14164', 'Q9GZL7', 'Q9BUJ2', 'P10828', 'P11274', 'Q9Y6Y8', 'P10275', 'Q8WUX9', 'Q9NXG0', 'O14980', 'Q6P597', 'Q96FZ7', 'Q8IYU4', 'Q8WX93', 'Q8WU39', 'Q07866', 'Q9H0B6', 'A5D8V6', 'O75146', 'O60291', 'Q96H20', 'P23381', 'O75154', 'Q9UJY5', 'Q9H3S7', 'Q9BRG1', 'O95235', 'Q9UKU7'…	['P27707', 'P49755', 'Q96DC9', 'P67809', 'P13073', 'P12074', 'P16989', 'Q9Y6M9', 'Q13114', 'Q06323', 'Q9NRW3', 'P00966', 'P99999', 'Q8N668', 'Q9UBQ5', 'Q86Y39', 'O95299', 'Q9GZX7', 'O75439', 'O96000', 'P62942', 'Q96H96', 'P03901', 'P03905', 'Q9Y6K9', 'O95168', 'Q9UH17', 'P03897', 'Q96KJ9', 'O75964', 'Q96FW1', 'P03915', 'P17568', 'P00403', 'Q9UI09', 'P36542', 'Q14164', 'P00156', 'Q9H2W6', 'Q9UDW1'…	['P34896', 'Q8N1L9', 'Q96Q45', 'Q16236', 'P36952', 'Q8WTR2', 'Q13432', 'P16401', 'Q13033', 'Q15427', 'Q13813', 'Q92542', 'B1ANS9', 'O60271', 'O00506', 'Q8TCX5', 'Q12968', 'Q06203', 'Q96EB6', 'A4FU49', 'Q8TF66', 'Q9Y446', 'Q02779', 'Q8NHP8', 'Q6IQ55', 'Q03393', 'P01375', 'P17544', 'O94916', 'Q9Y5K6', 'Q8N448', 'P31749', 'Q16520', 'Q8WYK2', 'Q9NRL3', 'Q9Y3I1', 'O60336', 'P30414', 'P25391', 'P18847'…	['P20827', 'P61224', 'Q63HR2', 'P04839', 'Q8N3J5', 'Q07954', 'Q16222', 'Q92569', 'P36507', 'O76064', 'Q16620', 'Q9NP85', 'Q9BYG4', 'P35968', 'P33151', 'Q15118', 'Q04912', 'Q5SGD2', 'P09619', 'P07332', 'O00294', 'Q8IU54', 'Q92529', 'P03971', 'P02751', 'P27918', 'P10721', 'P46940', 'P62891', 'Q99988', 'P06239', 'Q96B67', 'P62330', 'P98077', 'Q9P2J9', 'P19174', 'Q96JJ3', 'P15153', 'Q13163', 'O43639'…
['Q99836', 'Q14155', 'P48023', 'Q9NZC2', 'P40238', 'Q16851', 'P46109', 'O14745', 'O95373', 'Q02750', 'P07766', 'Q86YL7', 'Q14289', 'P52735', 'P01591', 'Q6PIZ9', 'P43403', 'P14598', 'P05107', 'P05556', 'Q7Z5R6', 'Q5JWF2', 'P13747', 'Q13094', 'P15311', 'P42345', 'Q9NPB6', 'P21860', 'Q96AH8', 'P08238', 'P12931', 'P14618', 'Q9C098', 'P63000', 'O15355', 'Q9NY25', 'P35232', 'O00459', 'P23458', 'P00533'…	['Q96GD4', 'Q96CT2', 'Q5TC82', 'Q8IU60', 'P40855', 'Q6UX06', 'Q9HCK5', 'Q9NQW6', 'O95235', 'O94761', 'Q6UX01', 'Q5T7N2', 'Q9UI95', 'Q9GZT8', 'Q15058', 'P78317', 'Q9H9G7', 'Q9HBD1', 'Q8IU85', 'O14578', 'Q5S007', 'Q07021', 'Q02241', 'O43663', 'Q96FW1', 'Q13148']	['P23458', 'P27216', 'P08758', 'O60674', 'P11215', 'P49682', 'O14543', 'P52292', 'Q99576', 'P55899', 'P33681', 'O00505', 'Q15466', 'P29597', 'P17931', 'P17181', 'O60603', 'O15524', 'Q13469', 'P01574', 'Q08334', 'P22301', 'P07333', 'P35225', 'P25025', 'Q6DKI2', 'P05019', 'Q3B8N2', 'O75602', 'P09564', 'P40763', 'P15260', 'P27824', 'P42224', 'Q9NYK1', 'Q8TF47', 'P52333', 'P14780', 'P01138', 'O60684'…	['Q9H7Z6', 'Q96M63', 'Q9NY65', 'Q7Z572', 'Q8TCN5', 'P49792', 'Q9UHF7', 'Q8N5D0', 'Q8IWS0', 'Q16695', 'P48723', 'P35998', 'P0DMV8', 'O95251', 'P43694', 'Q09161', 'P63316', 'Q6PD62', 'Q8WTS6', 'Q9UBD0', 'P62805', 'Q8WYP5', 'Q8IYR2', 'Q96EQ0', 'Q9H0B6', 'P68431', 'Q07866', 'Q99567', 'Q06413', 'Q14814', 'P15976', 'Q8TD86', 'O75182', 'P58872', 'Q9NSK0', 'Q9Y4L1', 'O75694', 'Q7Z5J4', 'P56597', 'P25208'…	['P13236', 'P11229', 'P49407', 'P07550', 'P21918', 'Q5XPI4', 'P51671', 'P23219', 'P35408', 'P62873', 'P51677', 'P61073', 'P48061', 'P00734', 'P28335', 'P63211', 'P35354', 'P51681', 'P01019', 'P50148', 'P41231', 'Q5JWF2', 'P21728', 'P02768', 'P21462', 'P35368', 'P05305', 'P49768', 'P50052']	['P08247', 'P03905', 'Q8N413', 'P22695', 'P51970', 'O00429', 'Q9Y277', 'P37235', 'O95178', 'P84074', 'Q8IZU0', 'O95139', 'Q9HC16', 'O43920', 'Q01484', 'O95168', 'Q16720', 'P17600', 'Q16623', 'P56385', 'P07954', 'O75251', 'P61764', 'O75390', 'P03897', 'Q96KJ9', 'P31930', 'Q9H4G0', 'Q9UH17', 'Q9BUR5', 'O75208', 'P56134', 'P31040', 'O43674', 'O75964', 'P20648', 'P08574', 'Q8IUX4', 'Q6ZMB5', 'Q96AK3'…	['P23511', 'O95373', 'P52564', 'Q13153', 'O75582', 'Q9UPT6', 'Q02078', 'Q9HBH0', 'Q99952', 'Q96Q40', 'P55283', 'P62140', 'O75116', 'Q15382', 'P68400', 'Q04759', 'P29590', 'O95757', 'Q16690', 'Q15561', 'Q13202', 'O94955', 'Q8NEJ0', 'Q6ZN16', 'Q8IWW6', 'P54652', 'P08134', 'P35568', 'Q06830', 'Q9H4E5', 'O94768', 'Q9HD43', 'Q02750', 'Q07869', 'P28562', 'Q15256', 'Q9BY84', 'P21860', 'P08238', 'Q86YV6'…
['Q8IYH5', 'Q9H4M7', 'Q92794', 'Q06587', 'Q8NEB9', 'Q9Y4A5', 'O00750', 'P61964', 'Q9NRQ2', 'Q99496', 'Q71U36', 'O76054', 'Q13885', 'Q92830', 'P34931', 'A0AUZ9', 'Q8IUZ5', 'Q9H3K6', 'O94761', 'Q9HCI7', 'P49638', 'Q13535', 'Q5TCZ1', 'Q16778', 'Q92688', 'Q14974', 'Q9H0E9', 'B5MCN3', 'O76021', 'O94992', 'P61978', 'Q6PJQ5', 'Q9H2F5', 'Q9H8E8', 'P78527', 'P12271', 'P52292', 'Q8WYH8', 'P39687', 'Q7Z3B3'…	['P01116', 'Q13137', 'P0DPH7', 'P36873', 'O60880', 'Q9BYV2', 'Q8TEA8', 'P14317', 'Q92597', 'Q15435', 'Q9UJU6', 'Q96JN2', 'Q8TAK6', 'P62140', 'P62136', 'Q96QA6', 'Q9UJV3', 'Q99714', 'P07948', 'P02787', 'O75410', 'Q69YN4', 'Q96FN9', 'Q8NHQ1', 'Q99961']	['P48023', 'Q969H4', 'Q16548', 'Q9UKB1', 'Q9UMX3', 'Q16445', 'P24522', 'P41240', 'P05412', 'Q8IVT5', 'Q14807', 'Q8N302', 'P10644', 'P51797', 'Q13616', 'P02751', 'P42898', 'O95352', 'Q96QB1', 'Q86XL3', 'Q13794', 'P07237', 'Q6RW13', 'Q96FJ2', 'P61224', 'P27361', 'P63244', 'Q9Y490', 'A6NNY8', 'Q14457', 'Q86XN8', 'Q9NP97', 'Q9UHE5', 'Q07820', 'Q92934', 'P62834', 'P25101', 'Q5XG87', 'Q06187', 'Q7Z5R6'…	['Q9NQZ8', 'P63208', 'Q6UWL6', 'P04637', 'P62877', 'O75530', 'Q8N228', 'Q15796', 'Q9H1R3', 'P78317', 'Q8TBC4', 'Q99733', 'Q15843', 'Q9Y297', 'Q13616', 'Q15811', 'P55209', 'Q96L93', 'P15408', 'O95863', 'P52701', 'O00170', 'O75626', 'Q92905', 'Q9NZM3', 'Q92949', 'Q8WV48', 'Q9NWT8', 'O14544', 'Q9NZJ0', 'O75325', 'Q9H9S0', 'Q14004', 'O00308', 'Q9Y4X5', 'P62805', 'Q13363', 'Q13564', 'Q99469', 'Q9C0B0'…	['Q15080', 'Q99578', 'Q14008', 'P01111', 'Q15669', 'Q9Y2M5', 'P08238', 'P11047', 'P61224', 'Q9NTI7', 'P11234', 'Q6XZF7', 'Q9Y2X7', 'Q13459', 'Q9BU20', 'Q15759', 'P29353', 'P53671', 'Q99640', 'Q9NXV6', 'P16333', 'Q9NR80', 'O00212', 'A1IGU5', 'Q9NXU5', 'P35228', 'Q7Z444', 'P56199', 'P07900', 'Q00537', 'P11413', 'O00468', 'P21980', 'P11274', 'P54760', 'P24043', 'P15498', 'Q99719', 'O94875', 'O75146'…	['P19174', 'O60861', 'Q49MG5', 'Q9C0H9', 'O43639', 'A8MU46', 'Q15008', 'O75791', 'Q8N556', 'Q9P0K7', 'A6NKC9', 'Q96JE9', 'Q96HS1', 'P09651', 'Q8N878', 'Q7Z2K8', 'Q8WVC0', 'P22695', 'Q8N7J2', 'Q3SXY8', 'Q96NE9', 'P62993', 'Q13322', 'Q6NYC8', 'C9J069', 'Q8N157', 'O15027', 'P07900', 'P16333', 'P08238', 'Q96RF0', 'Q8WV41', 'Q9Y5X1', 'O95425', 'P36405', 'Q13588', 'Q14376', 'Q99460', 'Q8TC17', 'P35580']	['Q9Y5L0', 'P62136', 'P36897']
['Q9UHL9', 'Q9NTJ5', 'Q8TB96', 'Q6NXE6', 'Q9P0S3', 'Q92643', 'O14787', 'Q8N5D0', 'Q9UJZ1', 'Q9UJ68', 'O15270', 'P35232', 'Q13363', 'Q2TAP0', 'Q96RS6', 'Q969W0', 'Q9UGJ1', 'Q69YN4', 'Q6UX01', 'Q9Y6M5', 'Q8NFU1', 'Q9Y679', 'Q8TEW8', 'Q8N142', 'Q8NFU0', 'Q9NZC7', 'O76090', 'O95477', 'Q8N138', 'P49116', 'Q58WW2', 'O75083', 'P52333', 'Q13263', 'Q9UNF0', 'Q5S007', 'Q92542', 'Q96KV7', 'Q68D10', 'P49321'…	['P61163', 'A6NI47', 'Q53GL0', 'Q86VN1', 'Q4VC05', 'Q8TC94', 'P42025', 'Q86YR6', 'Q6S5H5', 'Q92995', 'Q8N543', 'P52907', 'O94903', 'Q13402', 'P47755', 'Q9P1U1', 'Q9NX57', 'O95817', 'A0A0A6YYL3', 'A0AVT1', 'P40123', 'P61160', 'Q9H9S0', 'P60981', 'Q9UHB6', 'P51148', 'Q9HA65', 'H3BUK9', 'Q9NP77', 'Q504Q3', 'Q9H0T7', 'P17813', 'Q14019', 'P54253', 'Q01518', 'P61158', 'Q9BYD9', 'Q9UL26', 'P17655', 'Q8W…	['P51531', 'P62987', 'Q8WZ19', 'O00257', 'P78527', 'O75604', 'Q9Y2K1', 'P27695', 'O14647', 'Q8ND76', 'Q13156', 'Q9Y230', 'P51587', 'Q9UNS1', 'Q3YBR2', 'Q08211', 'Q86WJ1', 'Q12888', 'Q92466', 'P19388', 'Q9UNA4', 'Q9UBZ9', 'Q99741', 'Q6PCD5', 'Q9UGP5', 'P68104', 'O94992', 'Q9UMX0', 'Q8WVB6', 'P09884', 'Q8NAP3', 'P61088', 'Q92800', 'Q7Z6Z7', 'Q9UIS9', 'Q9BWF2', 'Q9H009', 'Q14094', 'Q8TDI0', 'Q9H492'…	['Q14738', 'Q6P3X3', 'Q9ULQ0', 'O14829', 'O14815', 'Q9NP79', 'P78559', 'Q9P260', 'Q8N465', 'Q15173', 'P48643', 'P45984', 'Q8TF05', 'Q9Y6W3', 'Q7Z7A1', 'Q8N7X0', 'Q9HC96', 'P17535', 'Q9UKE5', 'O00116', 'Q9Y4E8', 'P17987', 'Q9HC77', 'Q9BUL8', 'O75808', 'P51617', 'Q8IYG6', 'P60510', 'Q15392', 'Q16537', 'P49368', 'Q66LE6', 'O14830', 'Q8N9W4', 'P20807', 'Q53EV4', 'Q96CM4', 'O43815', 'P46781', 'Q8N309'…	['P01116', 'P10301', 'Q9H1J7', 'P78527', 'Q8WUD1', 'Q5VZ46', 'P68104', 'P31943', 'P51148', 'P55318', 'Q92793', 'P34931', 'Q6S5L8', 'O60346', 'Q9BXL7', 'P11142', 'P0CG48', 'Q02790', 'P62258', 'P24468', 'Q06124', 'P54868', 'O15297', 'P42338', 'Q05397', 'Q8NI37', 'P13639', 'O14640', 'Q13164', 'Q9UPT5', 'P24588', 'Q15119', 'P04626', 'O75083', 'O95819', 'P01112', 'A8MPX8', 'Q15172', 'P11021', 'Q09472'…	['Q14344', 'P50150', 'Q5TCQ9', 'P14866', 'P62879', 'Q03113', 'P0DP25', 'P18509', 'O95297', 'P55089', 'P30679', 'Q5JWF2', 'P04899', 'Q2M3C7', 'Q9UK08', 'Q9P2W3', 'P19086', 'P08473', 'P63215', 'P63218', 'P19087', 'P29992', 'P03928', 'Q9BX84', 'O95837', 'P61952', 'P62873', 'P08754', 'P59768', 'Q86UL8', 'O60262', 'Q9UBI6', 'Q9NRZ5', 'Q00403', 'P38405', 'O60895', 'O14610', 'P41587', 'P09471', 'Q9H1Y0'…	['Q6ZNL6', 'Q9H5I1', 'Q9Y297', 'P53778', 'P27540', 'P28482', 'Q8NEV1', 'Q00535', 'Q15596', 'O15534', 'Q00987', 'Q6ZVD7', 'Q15759', 'Q13164', 'Q9HBZ2', 'Q13526', 'Q15910', 'Q16534', 'P11441', 'Q9BQ89', 'Q969G5', 'P67870', 'P31152', 'Q13247', 'Q16539', 'Q99743', 'Q9P2F5', 'B1ANS9', 'P49840', 'Q96ST3', 'Q13263', 'P20393', 'P11473', 'Q9NXA8', 'P52294', 'Q96EB6', 'Q8WYA1', 'Q16649', 'Q8TD08', 'P48730'…
['Q6DHV7', 'P61247', 'P78345', 'Q03154', 'O95922', 'Q8NG68', 'Q9Y2R9', 'P47813', 'Q9NY93', 'Q9BUQ8', 'Q9NPI6', 'P31943', 'Q92499', 'Q9BYD3', 'P62861', 'Q8NCW5', 'P36578', 'P26196', 'Q5JUX0', 'Q9Y4R7', 'Q71UM5', 'Q9Y6V7', 'P15880', 'P05198', 'P62266', 'Q3SXZ7', 'Q13627', 'Q8ND56', 'P57772', 'O95478', 'Q9H0S4', 'O60783', 'Q13206', 'Q86XP3', 'Q8NA23', 'P17844', 'Q9H8H2', 'P62847', 'P23396', 'Q9NXZ2'…	['O94805', 'P51530', 'Q8WVM7', 'Q92569', 'A6NGB9', 'Q92993', 'Q9H9A7', 'Q8N2Z9', 'Q9HAE3', 'Q9C0J8', 'Q9NZ32', 'Q86Y33', 'Q9BSD3', 'P20472', 'Q9BQA1', 'Q96LZ3', 'Q8NHY2', 'Q6ZMW3', 'Q9NV56', 'Q9NPI8', 'Q99638', 'O60814', 'Q86XD8', 'Q15772', 'O94762', 'Q9HCE1', 'Q9BYT3', 'Q6PI98', 'P35250', 'P40692', 'P57053', 'Q9NZJ0', 'P09619', 'P57796', 'Q9NVI1', 'Q9UBS0', 'P61160', 'Q14683', 'Q13415', 'P40938'…	['P48443', 'Q86UF1', 'Q05397', 'P24941', 'Q9NQC3', 'Q9C000', 'Q5EBL8', 'Q93084', 'Q96PG8', 'P04049', 'Q9NYF8', 'P49768', 'Q5S007', 'Q6IQ23', 'Q14145', 'Q13501', 'P0DMV8', 'P50416', 'Q96BY2', 'O95197', 'P10809', 'Q12983', 'P99999', 'P10643', 'Q13323', 'Q8IZY5', 'O60260', 'Q07812', 'Q14573', 'P45880', 'Q9NQS1', 'P54920', 'P42704', 'P36873', 'O15304', 'P06493', 'O14920', 'P28482', 'P55196', 'Q14103'…	['Q9UMX6', 'P14625', 'O60337', 'O95843', 'P49914', 'Q14692', 'P62937', 'Q02790', 'Q12798', 'P09104', 'Q6UX04', 'O00750', 'Q9Y4A5', 'P11142', 'P14649', 'Q9NS61', 'Q9BUY7', 'O95460', 'Q5TCZ1', 'Q9UM47', 'Q6P1K8', 'P34931', 'Q8IWE2', 'P55809', 'P24844', 'P08590', 'Q6NSJ0', 'Q9H992', 'Q5VUJ9', 'Q99828', 'Q96CS3', 'P38646', 'Q9NZI2', 'Q96MM6', 'Q02045', 'P62136', 'Q8IXB1', 'P30414', 'P78527', 'P47755'…	['Q8IY84', 'Q9UK17', 'Q16774', 'Q9NSA2', 'Q6SA08', 'Q9Y4K3', 'P54646', 'Q96PF2', 'P51812', 'Q15831', 'Q96J92', 'Q9Y376', 'Q9H6P5', 'Q9H9S4', 'Q9P1W9', 'Q14680', 'Q9BWT3', 'Q96PN8', 'Q7L266', 'Q96RG2', 'Q9BXA6', 'P98170', 'Q9BXA7', 'Q9H2W6', 'Q86V86', 'P11309', 'Q96RU8', 'Q92519', 'Q96RU7', 'Q9BRG1', 'Q9NZV8', 'P20933', 'Q9Y3S1', 'Q8N2I9', 'Q7RTN6', 'Q9BYP7', 'Q06141', 'Q9H4A3', 'Q13131', 'P36406'…	['P49407', 'Q13367', 'P01148', 'P38405', 'P11117', 'Q5JWF2', 'P20396', 'P41145', 'P36575', 'Q01638', 'P29992', 'P10523', 'P32121']	['P29558', 'O95562', 'Q9BXB5', 'P34932', 'P40879', 'O94875', 'Q12887', 'Q96IY4', 'Q9Y4L1', 'Q9P227', 'Q9Y3D7', 'P30405', 'Q8WYQ3', 'Q5SXM8', 'Q96HN2', 'O75208', 'Q8NF91', 'Q9Y3A5', 'Q15311', 'P50443', 'P15088', 'P05067', 'O00483', 'P29353', 'P49427', 'P20591', 'P0DMV9', 'Q8TEJ3', 'P58743', 'Q9NS91', 'Q6UXN7', 'O43301', 'Q15029', 'Q8IWZ8', 'P10809', 'P0DMV8', 'P48723', 'O75489', 'P23526', 'Q9BZF1'…
['P61026', 'P30622', 'Q9NYM9', 'P51809', 'Q5T2T1', 'Q9P2W9', 'O15498', 'P63167', 'Q05513', 'P13533', 'Q86TM6', 'P54727', 'P35749', 'Q9BSR8', 'Q9BYG4', 'Q9Y2E4', 'Q8IUG5', 'Q9Y2K3', 'Q9UDT6', 'Q96S21', 'O15400', 'Q16623', 'P26196', 'P41240', 'P21283', 'B0I1T2', 'O76038', 'P56962', 'P13535', 'Q8WZA9', 'P19387', 'Q92930', 'Q8N8F6', 'Q12829', 'O96015', 'Q15836', 'P0C0E4', 'Q9P265', 'Q96A65', 'Q8IYI6'…	['Q9C0D3', 'Q8WV07', 'Q12933', 'P57772', 'Q9Y6G9', 'Q9H8Y8']	['Q9Y2I7', 'Q00526', 'Q96B97', 'Q8IZL9', 'Q9BUF5', 'P49023', 'Q16589', 'O43236', 'P80188', 'P01112', 'Q12767', 'P28070', 'P40227', 'Q8IWL3', 'P26358', 'P68366', 'P37231', 'Q96QR8', 'Q07002', 'Q96DN5', 'P49841', 'Q9UM11', 'Q14247', 'P27816', 'Q2KJY2', 'Q9UHD1', 'Q8N3R9', 'Q02539', 'P12036', 'Q9Y6R0', 'Q96AT9', 'Q16620', 'Q12864', 'O14786', 'P43034', 'P24385', 'P51959', 'Q9NQY0', 'P61158', 'P19387'…	['P17275', 'Q15172', 'Q9H4L7', 'P25054', 'P80511', 'P49023', 'Q9BV99', 'P30101', 'P63211', 'Q8IUZ0', 'P40227', 'Q08209', 'Q9NV31', 'Q99527', 'P06702', 'P08754', 'P59768', 'Q86X45', 'Q9H2K2', 'Q8WXA3', 'A6PVS8', 'O15516', 'O00743', 'P67775', 'P09486', 'Q2PPJ7', 'Q9BWJ5', 'Q9Y6Q1', 'P08235', 'Q86WH2', 'Q6GYQ0', 'Q8NEP3', 'Q99832', 'Q69YN4', 'Q9P2W3', 'Q96PV0', 'Q9C099', 'Q9H0R8', 'P05412', 'Q9BQI9'…	['P29350', 'P0DP23', 'Q02818', 'P0CE72', 'Q8N7B9', 'Q9BXU9', 'Q9UQL6', 'Q92698', 'Q9BWC9', 'Q9NP86', 'Q5THR3', 'A0PJX0', 'P05937', 'Q8IY85', 'P27361', 'P62166', 'P29475', 'P37235', 'O15264', 'Q13535', 'O76038', 'P54253', 'Q9NPB3', 'O96000', 'Q8NDV1', 'P16220', 'Q99447', 'Q9BQI0', 'Q96RR4', 'Q13564', 'Q9NZU7', 'Q9Y3I1', 'P28482', 'P22676', 'P55008', 'P0DP24', 'Q96FN4', 'Q13237', 'Q9Y620', 'P63098'…	['Q9Y6R4', 'P42336', 'Q15382', 'O00743', 'P28749', 'Q9Y243', 'Q99832', 'Q96Q15', 'Q96CP6', 'Q9BPZ7', 'O15530', 'Q9H0M0', 'P40227', 'Q9Y2I7', 'Q15172', 'P38606', 'P42356', 'Q9Y450', 'Q96JB2', 'P14866', 'O75747', 'Q9UBB5', 'P07900', 'O60942', 'P42345', 'Q15759', 'P50991', 'P08238', 'P48643', 'Q16539', 'Q14738', 'Q9NYV6', 'Q15173', 'Q8N122', 'O43524', 'A1X283', 'Q9BW71', 'Q16537', 'P49368', 'Q14642'…	['P98179', 'Q13398', 'Q9NRC8', 'Q8IVU3', 'Q15843', 'Q9UIV1', 'P78317', 'Q96PU5', 'O60861', 'O15205', 'Q13315', 'O94761', 'P46937', 'Q8N831', 'P62861', 'P51668', 'Q7L190', 'Q86UL8', 'O95208', 'Q70EL4', 'Q9UBT2', 'Q70EL3', 'Q96BR6', 'P54725', 'Q13501', 'P40818', 'Q15819', 'O15169', 'Q6IQ23', 'Q15646', 'Q86YT6', 'Q9ULT8', 'P15374', 'Q5TCQ9', 'Q9BYN0', 'O75351', 'Q01860', 'Q69YN4', 'Q9GZV5', 'Q9H6Y5'…
['P62424', 'P78317', 'Q08830', 'P55769', 'Q8NCX0', 'P41227', 'Q16877', 'Q9Y333', 'P62312', 'P62314', 'Q9BRA0', 'Q9UHE5', 'Q9Y5A9', 'P62318', 'Q9NX24', 'P62304', 'Q9C029', 'P62316', 'P78345', 'Q969P6', 'Q9BXJ9', 'Q6N069', 'Q8N1I0', 'P11387', 'Q9BYJ9', 'Q9BSU3', 'P63162', 'Q96IZ7', 'Q8TF42', 'Q147X3', 'P16118', 'Q9Y4Y9', 'Q16875', 'P25398', 'Q9H4M7', 'Q9H8Y5', 'Q69YN4', 'Q9GZZ1', 'Q8N9F0', 'P14678'…	['Q9Y5K5', 'Q9Y3I1', 'O00233', 'O00303', 'Q9H4G0', 'P54725', 'P25788', 'Q9ULI0', 'O00193', 'Q9Y696', 'A5LHX3', 'Q14566', 'P42858', 'Q06323', 'Q9Y5A7', 'Q86YT6', 'P62195', 'Q9UHJ6', 'P61081', 'Q15646', 'O14818', 'Q6ZS86', 'Q15843', 'O15205', 'Q14318', 'Q92905', 'O94761', 'O60613', 'P33176', 'P51668', 'P62861', 'Q6ICB0', 'P28062', 'P18754', 'O14562', 'P28065', 'O75147', 'P25789', 'O43396', 'Q13200'…	['Q8N2H4', 'Q12756', 'Q8N8L6', 'P63167', 'P32019', 'Q13439', 'Q86SZ2', 'Q96P50', 'P98187', 'Q9UIA9', 'Q02410', 'Q93008', 'P16591', 'Q96JC1', 'Q92538', 'Q8IUG5', 'Q6ZP65', 'Q9NU19', 'Q9Y6A2', 'P0DJD1', 'Q96DA0', 'Q9H3P7', 'Q5VIR6', 'Q9BY14', 'Q9UP83', 'O96018', 'P01112', 'P83436', 'Q6NT55', 'Q4G0F5', 'P40616', 'Q15907', 'Q3YEC7', 'Q99666', 'P35579', 'Q9Y4I1', 'Q96LT7', 'O00399', 'Q8IUD2', 'P12882'…	['P67775', 'Q8NI35', 'B0I1T2', 'P46527', 'P16615', 'O00148', 'Q9H7F0', 'Q86VP3', 'P62140', 'P63208', 'Q6P1J9', 'Q5TCQ9', 'Q3SXY7', 'Q8NHQ9', 'O95757', 'Q8IVS2', 'Q9H3D4', 'O00231', 'P23284', 'Q06609', 'Q9BXA7', 'P54652', 'Q8TDD1', 'Q8IUZ0', 'P35568', 'Q9HD20', 'Q04695', 'Q9H6Y5', 'P50402', 'Q9Y4L5', 'Q96RG2', 'Q8NFH8', 'Q99549', 'Q8N2A8', 'P98194', 'Q02750', 'A6PVS8', 'Q0VDF9', 'P08238', 'Q04206'…	['P28068', 'Q58WW2', 'P01903', 'P13765', 'Q969F0', 'P01906', 'P13747', 'P04440', 'P01909', 'P01911', 'P20036', 'P28067', 'Q401N2', 'Q92187', 'P04439', 'P06340', 'P01889', 'P10321', 'Q8N5D0', 'Q30154', 'P04233', 'P05538', 'Q9NV96', 'P30511', 'Q96GX1']	['P68371', 'P56703', 'Q12929', 'Q96TC7', 'P42768', 'Q08499', 'P52198', 'P29474', 'Q9BYX2', 'P49593', 'Q38SD2', 'P16070', 'Q9Y6R4', 'P42336', 'Q99720', 'Q12864', 'Q9BXM7', 'O95760', 'Q9UBM1', 'Q9Y4K3', 'O95466', 'P63104', 'P51812', 'P61158', 'Q12791', 'Q16584', 'Q99832', 'P41240', 'P19957', 'Q15075', 'P41221', 'Q9HBY8', 'Q68E01', 'Q9UJY1', 'Q9BRQ0', 'O15530', 'Q9BZQ8', 'P14616', 'O95685', 'P48431'…	['Q9UBB4', 'O95817', 'Q12774', 'Q96SB8', 'Q8WWM9']
['P55735', 'Q9P273', 'P24821', 'Q9UQP3', 'Q9H8L6', 'Q96J84', 'Q6N022', 'Q09666', 'P61586', 'Q9NT68', 'Q92752', 'Q9Y5W5', 'P23467', 'O75445', 'P35247', 'Q9Y2I2']	['Q04917', 'P05976', 'Q9Y623', 'Q12959', 'Q9NQX4', 'Q92698', 'Q9NVV4', 'Q9BXU9', 'Q86Y38', 'P11055', 'Q9BUA6', 'Q8N7B9', 'P0CE72', 'P21333', 'Q9HD67', 'P0DP23', 'O15264', 'P37235', 'P41208', 'P46937', 'Q13535', 'O76038', 'P12814', 'P27361', 'Q8IY85', 'P13535', 'P62166', 'O14950', 'P0CG38', 'Q5THR3', 'Q9NP86', 'Q9UPV9', 'P27348', 'P05937', 'A0PJX0', 'Q9Y5A7', 'Q9NZU7', 'Q9C0K3', 'Q9BQI0', 'Q14722'…	['P61077', 'P05556', 'Q15051', 'Q96EF6', 'O14656', 'Q9H4M3', 'P55072', 'Q5VWQ8', 'Q9C0B5', 'O15212', 'P63279', 'P05231', 'Q9NQ25', 'Q9UJX6', 'Q15843', 'P62837', 'O00584', 'P11142', 'P01009', 'P63208', 'O43316', 'P62877', 'P56817', 'Q9UNE7', 'Q9UBF6', 'Q9UBE0', 'Q9P1W8', 'Q9UJF2', 'Q14982', 'P51668', 'Q86TM6', 'P51965', 'Q05586', 'Q9BVH7', 'P0DP08', 'P07998', 'Q96PV0', 'Q9NXB9', 'Q13616', 'P68036'…	['Q9NYA4', 'Q01970', 'P32019', 'Q13496', 'Q92569', 'O00203', 'Q00722', 'Q5T9C9', 'P14625', 'P27701', 'Q8NCE2', 'Q8NEB9', 'P42768', 'O00750', 'Q13614', 'Q96D42', 'O14986', 'Q9H813', 'O60637', 'Q99755', 'Q9Y217', 'P07900', 'O95470', 'Q9Y216', 'O60331', 'P01112', 'P27986', 'Q8N3E9', 'O75747', 'O95166', 'Q9BRC7', 'P07339', 'P52732', 'Q01968', 'Q13613', 'Q15147', 'Q9UJY5', 'O14640', 'O00443', 'O15056'…	['P48645', 'Q5H8A3', 'Q9GZQ4', 'P31749', 'Q9H2Y7']	['Q5F1R6', 'Q13635', 'Q92630', 'P49841', 'O15530', 'Q9HA65', 'Q9H2X6', 'Q9H422', 'O43306', 'O60825', 'Q09472', 'P38606', 'Q9H4L7', 'Q96SD1', 'Q12972', 'P63167', 'Q08499', 'P29474', 'Q08AH3', 'P17612', 'O15144', 'Q96CW1', 'Q9H6R3', 'Q12791', 'P61158', 'Q6P1N0', 'Q9Y3C4', 'Q9Y4K3', 'P13861', 'Q8WYA0', 'O95292', 'O60503', 'P0C7M7', 'Q9NR19', 'P09471', 'O00408', 'Q92736', 'P62487', 'P05305', 'Q16512'…	['Q9NQA5', 'P63104', 'P14416', 'P41594', 'P61981', 'Q9HB14', 'Q04917', 'P07355', 'O95279', 'Q9Y2U2', 'P27348', 'Q9HB15', 'O43405', 'Q9UNK0', 'Q96T55', 'O95069', 'P31947', 'Q9Y257', 'O14530', 'P31946', 'P62258', 'Q9NYG8', 'Q9NPC2', 'Q96T54', 'Q96KR7', 'Q9H427', 'P57789', 'Q9NPH5', 'P53618', 'Q7Z418', 'P13569', 'P60903', 'O00180']
['Q93097', 'P51654', 'Q5VTY9', 'Q13188', 'Q9NSC2', 'Q03135', 'Q9Y5W5', 'Q9H1J7', 'P61328', 'P13349', 'Q13438', 'O43435', 'Q99593', 'Q4KMG0', 'Q9H2X0', 'P00533', 'Q9P2K9', 'O95631', 'O95343', 'P01137', 'Q13627', 'P20783', 'Q9Y625', 'O14733', 'Q07687', 'Q13485', 'P46013', 'P09038', 'P12644', 'Q92611', 'O15230', 'O75496', 'P46937', 'O95096', 'P01308', 'P62330', 'P98160', 'P14635', 'Q8NI37', 'Q6UWX4'…	['P83436', 'Q9UHD2', 'Q9GZT4', 'P51153', 'Q96MW5', 'Q8IZ41', 'Q05D60', 'Q96EP0', 'Q9H082', 'Q14746', 'Q8N4H0', 'Q96S21', 'Q9Y6G9', 'Q9Y2V7', 'Q8WXH6', 'Q9H3P7', 'O00487', 'Q9H4A6', 'Q8NBB4', 'O96028', 'Q92930', 'Q9BSW2', 'Q13489', 'P06748', 'P20340', 'P59190', 'Q9NS69', 'Q69YN4', 'P48048', 'Q9UP83', 'O43237', 'Q9BXB1', 'Q8WTW3', 'Q8N137', 'Q99523', 'P60953', 'Q96JB2', 'P0C0E4', 'Q7Z6P3', 'Q12962'…	['Q9NZM3', 'P06213', 'Q99614', 'O43149', 'P21860', 'P68036', 'Q9UHY7', 'Q02297', 'O95714', 'P53804', 'Q86Y13', 'O43379', 'Q96EU7', 'P51617', 'Q5VVX9', 'O43889', 'Q9NX04', 'Q16543', 'O60260', 'O94964', 'Q02930', 'Q9Y3C5', 'Q8NDN9', 'O15049', 'P51955', 'Q9Y314', 'Q9Y2X8', 'P15407', 'Q9NZJ5', 'Q96I51', 'Q8N1B4', 'P13674', 'Q9Y2Z0', 'Q9H9V4', 'Q16762', 'Q9NWX5', 'Q15637', 'P15336', 'Q16526', 'Q99836'…	['Q9H2T7', 'Q15843', 'Q9NRC8', 'Q86X83', 'Q9BRP4', 'Q96GG9', 'Q13619', 'Q8WV16', 'Q3SY00', 'Q6PH85', 'O60925', 'Q66K64', 'P62877', 'Q6ZMY6', 'P61962', 'Q8NHY2', 'Q01094', 'P61964', 'P46527', 'Q8NFH4', 'Q5QP82', 'Q8IZH2', 'Q92526', 'Q5H9S7', 'O43660', 'Q58WW2', 'Q99832', 'Q9NQP4', 'Q9BQB4', 'Q8TEB1', 'P0C7V8', 'P78371', 'Q9UIA9', 'Q9C0C7', 'Q9Y4B6', 'Q96SW2', 'Q9Y6I7', 'Q9Y6G5', 'P82912', 'P10809'…	['O75845', 'O95992', 'Q96D70', 'Q14671', 'Q9UKR5', 'Q8TB72', 'Q9NWS0', 'Q9H4M7', 'Q71U36', 'Q9NYL5', 'Q15058', 'P56937', 'Q16850', 'Q58WW2', 'Q15056', 'Q68CZ2', 'O75881', 'Q8IWL3', 'Q9Y2Z9', 'Q08209', 'O95817', 'Q99720', 'Q14376', 'Q15717', 'Q15047', 'O95352', 'Q9Y2X7', 'Q8N4J0', 'Q13630', 'Q7L5A8', 'Q96IV6', 'Q13057', 'Q96EE3', 'O00629', 'Q8TCJ0', 'P52292', 'Q13596', 'O14561', 'O94761', 'O00273'…	['P01588', 'P51795', 'Q96A54', 'O00327', 'Q16568', 'Q06124', 'P32245', 'Q15726', 'P06307', 'P22692', 'P21554', 'P27169', 'Q13105', 'P01189', 'P07093', 'Q96EB6', 'P28300', 'Q9ULZ1', 'P43220', 'P01308', 'P51692', 'P20138', 'P01241', 'Q9NRF2', 'P10451', 'P20396', 'P48551', 'P12931', 'P41222', 'P02741', 'P48357', 'P02751', 'P40189', 'P02768', 'O43612', 'Q9GZR1', 'P23560', 'P10997', 'P29353', 'P42345'…	['O43818', 'Q9Y2L1', 'Q9H8H0', 'P62249', 'P22087', 'P62857', 'Q9H5Z1', 'Q12788', 'Q96B26', 'O60231', 'Q8IYB7', 'Q9H173', 'Q96G04', 'P46782', 'Q9BVJ6', 'Q9H9Y2', 'P78316', 'Q9Y2R9', 'Q9UKD2', 'Q9H583', 'P82914', 'Q9NW75', 'P78527', 'Q8WVM0', 'Q96P53', 'Q9Y2P8', 'Q8N1I0', 'Q15058', 'Q92620', 'P61247', 'P62241', 'Q08211', 'Q5TAP6', 'O00567', 'Q9Y484', 'O43143', 'P78345', 'Q9H7B2', 'Q9NRX1', 'Q9NSI2'…
['P47974', 'Q9NYJ8', 'Q8N5C8', 'Q8WV92', 'Q9NWM0', 'Q96EQ8', 'O75821', 'P54709', 'Q13114', 'Q7Z434', 'Q5VTR2', 'Q96EV2', 'Q9C0B0', 'Q14517', 'Q9NP73', 'P05026', 'Q9NWF9', 'Q96A35', 'Q15034', 'Q9UI12', 'Q96EP0', 'Q13129', 'Q9P2L0', 'P61916', 'P51617', 'O43318', 'Q16795', 'Q9UHD2', 'Q9BYE7', 'Q03188', 'Q15750', 'Q14498', 'Q9P1W9', 'Q9ULI0', 'Q9Y2T2', 'Q92831', 'Q6QHF9', 'Q15084', 'Q969Q6', 'P58397'…	['P19429', 'P05976', 'Q99715', 'Q9BYV2', 'P12829', 'P54296', 'Q9NYL9', 'Q9BYV6', 'P63316', 'P09493', 'P11055', 'P28289', 'Q9UKV8', 'P07951', 'P35609', 'P13805', 'Q9NPG4', 'Q9NZQ9', 'Q969Q1', 'P48788', 'P08590', 'Q9NZR1', 'P17661', 'P45378', 'P13535', 'Q9UM73', 'P10916', 'O15273', 'P19237', 'P08670', 'P23109', 'P02585', 'P13533']	['O43865', 'P45984', 'Q16611', 'Q07820', 'P12318', 'Q92851', 'O95817', 'Q14790', 'Q13501', 'Q92843', 'P17655', 'P31946', 'P26038', 'P42575', 'P15927', 'P61586', 'Q92843', 'Q9BZR8', 'P49674', 'Q9H4M7', 'Q9UHD9', 'P07384', 'P48023', 'Q16548', 'Q9HD36', 'Q9UMX3', 'P15311', 'P27694', 'P10415', 'P45983', 'P42574', 'P35240', 'P19438', 'P10144', 'Q07812', 'O43521', 'Q07817', 'Q9Y4K3', 'Q9HC29', 'Q13158'…	['P15976', 'O60341', 'Q9C0B5', 'Q8NCN4', 'Q96EP1', 'Q4G0A6', 'Q9Y297', 'O15151', 'Q9Y592', 'Q5T447', 'Q07866', 'P10275', 'O43396', 'Q8IY57', 'Q9H201', 'Q08357', 'P35325', 'O95863', 'Q9UPU5', 'P61218', 'O43781', 'P11441', 'Q9NQI0', 'Q04206', 'Q86T82', 'Q9Y3C5', 'P14618', 'Q13889', 'Q9Y4E8', 'Q86Z02', 'Q14929', 'Q6P3X3', 'P02545', 'Q9HAW4', 'O15355', 'Q13608', 'Q9ULL5', 'Q9NS91', 'Q9NPC7', 'P51955'…	['P10523', 'P32121', 'O43306', 'P38405', 'P49407', 'Q5JWF2', 'P05067', 'P12931']	['Q8TB96', 'P04843', 'Q9C0B5', 'O43663', 'O14949', 'Q15629', 'Q9HAT1', 'P60059', 'P78317', 'O75380', 'P36542', 'P49257', 'P43308', 'P23246', 'Q00325', 'P00403', 'Q9UI09', 'Q9NZC7', 'P62318', 'Q9H9S3', 'P17568', 'Q8NE63', 'P46977', 'P11150', 'Q96EQ0', 'Q8WXJ9', 'Q9BQE3', 'Q8TCT7', 'Q9H0U3', 'Q15041', 'P61619', 'O75530', 'Q9H4M7', 'A6NK59', 'Q96P70', 'Q6PI98', 'O15524', 'P49427', 'O95292', 'P07900'…	['Q15365', 'P28070', 'Q6ZRS2', 'Q01780', 'P39023', 'P35251', 'Q09028', 'Q8WXH0', 'P40227', 'Q99729', 'Q99459', 'O00567', 'P30050', 'P07737', 'O43143', 'P12956', 'Q7KZ85', 'Q9Y4X5', 'P12277', 'Q9BVJ6', 'Q9BW27', 'P07942', 'Q05682', 'Q9NZT1', 'Q14683', 'P11021', 'Q92997', 'P62805', 'P55011', 'Q15459', 'O43818', 'Q7Z478', 'Q8IUQ4', 'Q9UPT8', 'P55072', 'P55795', 'P48448', 'P61160', 'Q05519', 'Q9Y265'…
['Q9UBT7', 'P42336', 'P00533', 'P49146', 'P68400', 'P14625', 'P85299', 'Q9NVR5', 'P51809', 'P35222', 'P42356', 'Q8IYD8', 'Q8TB45', 'O00329', 'P50406', 'P26651', 'Q9H4M7', 'Q9BTP7', 'Q8NEB9', 'Q96T51', 'O00750', 'P53675', 'Q9Y4A5', 'Q8NEV1', 'P34932', 'Q9BVC4', 'P62979', 'Q12931', 'Q9H3K6', 'Q96MX6', 'Q4G0W2', 'Q9NZN5', 'Q9NWZ5', 'O00443', 'P42345', 'P19012', 'Q13535', 'P07900', 'P14923', 'P58005'…	['Q12888', 'P62805', 'P19388', 'Q93074', 'P13984', 'Q16531', 'P31943', 'Q01543', 'Q8IYX4', 'O94992', 'Q9P0J7', 'P51946', 'Q9BUQ8', 'O75529', 'P21675', 'Q92750', 'P53803', 'P36954', 'P43699', 'Q08211', 'P11142', 'Q06587', 'P50613', 'Q9H4M7', 'Q15543', 'Q15424', 'Q8ND56', 'Q9H098', 'Q9NR22', 'Q6P1X5', 'Q99496', 'Q9NRC8', 'Q13888', 'P46013', 'Q969P5', 'O15514', 'P12270', 'Q9BX46', 'P30876', 'Q8TBY0'…	['Q96PC5', 'Q8TF01', 'Q8NCE2', 'Q9Y566', 'Q9NZC7', 'Q9Y6Z7', 'Q9H4A6', 'Q32P51', 'Q96RT6', 'Q9Y5M8', 'Q9HAU0', 'Q9NYQ3', 'A4FU28', 'Q86TB9', 'Q9Y2K5', 'Q6IQ23', 'O75718', 'Q9UK55', 'Q15436', 'Q9UPX8', 'Q9GZV8', 'P78317', 'Q02388', 'Q96PU5', 'P05543', 'Q07666', 'P49257', 'Q9H4B6', 'O60861', 'P46937', 'P05154', 'Q5VWX1', 'P0DI81', 'P46934', 'Q5TGZ0', 'P47974', 'Q9BPX1', 'Q07352', 'Q96PU8', 'Q8WU79'…	['Q02750', 'Q16254', 'P55072', 'Q9H2X6', 'Q05925', 'P48436', 'Q9H422', 'O75603', 'Q86XK2', 'Q96J87', 'Q9HA47', 'P49841', 'Q13563', 'P49773', 'P62837', 'Q9Y3Q8', 'Q8WWM7', 'Q14247', 'Q9UM11', 'Q92630', 'Q9UKT7', 'Q9UHD2', 'P98174', 'P01112', 'P48634', 'P55265', 'P35568', 'Q99729', 'P26358', 'Q8NFZ5', 'O14497', 'Q9UMX1', 'Q15139', 'Q9Y4X5', 'O00418', 'Q05823', 'Q15172', 'Q9C0J9', 'P25054', 'Q13309'…	['Q00266', 'Q16630', 'P53999', 'Q9NX07', 'Q9Y6W6', 'Q92904', 'Q14103', 'P31946', 'Q9BQQ3', 'Q8IU60', 'Q96HN2', 'Q9BZL1', 'P60900', 'Q9BY84', 'P28562', 'P50579', 'Q9BTC0', 'P31153', 'Q14498', 'O43374', 'Q8TDD1', 'Q96SB4', 'B2RXH8', 'Q8TAA3', 'Q13202', 'Q16690', 'P22626', 'P62854', 'Q86YJ6', 'Q16629', 'Q86U06', 'Q8TBF4', 'Q9NYF8', 'P67870', 'P09651', 'O95278', 'Q6R2W3', 'P43246', 'Q8WTR2', 'Q8IYQ7'…	['Q12846', 'Q8TDX6', 'P21926', 'P48960', 'Q92633', 'P07550', 'P01116', 'O00186', 'P34932', 'Q8WVE6']	['P15927', 'Q9Y4A5', 'Q04837', 'Q8IYD8', 'P05423', 'Q8IWV8', 'P02810', 'P33991', 'P38398', 'P38935', 'Q9H668', 'O95786', 'Q15637', 'P43351', 'O14802', 'P13010', 'P31040', 'Q17RS7', 'P12004', 'P52701', 'Q13535', 'P27694', 'O94761', 'Q9Y5U4', 'Q9BUI4', 'Q14181', 'Q8IWV7', 'Q9BXT6', 'Q12888', 'O00411', 'Q07864', 'Q9Y5B9', 'P68104', 'O60232', 'Q9NZJ6', 'O43542', 'O60930', 'P09884', 'P31943', 'Q06330'…
['Q99469', 'P60520', 'O14543', 'O43422', 'Q69YN4', 'Q96EZ8']	['O15091', 'Q69YN4', 'Q9UIA9', 'P04350', 'Q16537', 'Q02252', 'Q99961', 'Q9BPX5', 'P17612', 'O43852', 'Q9H2T7', 'Q9C029', 'Q9H078', 'Q92747', 'O15145', 'Q9C0B1']	['P63000', 'Q8N0X4', 'Q9UJU6', 'P29350', 'O43765', 'Q9UKW4', 'P46108', 'O43609', 'Q13098', 'B9A064', 'Q9UNS2', 'Q12913', 'P06241', 'P12931', 'P12318', 'P07766', 'P06239', 'P05538', 'O75791', 'Q30154', 'Q9BZS1', 'P43403', 'Q9H9Q2', 'Q13177', 'P42681', 'Q13588', 'P42680', 'P01730', 'Q9BT78', 'P26717', 'Q9NWQ8', 'P48736', 'Q15464', 'P20963', 'P52735', 'P61201', 'O43914', 'Q13239', 'P27986', 'Q99627'…		['Q15007', 'P42858', 'P13569', 'P35613', 'P02730', 'O43570', 'P07451', 'P02768', 'P10599', 'O15372', 'P34130', 'Q8TCC7', 'Q16549', 'P38606', 'Q9BY14', 'Q16790', 'Q68DX3', 'Q9Y6R1', 'Q9ULX7', 'P00915', 'Q13515', 'P00918']	['P30542', 'Q8WUM4', 'Q9Y5N1', 'P63211', 'Q5T9L3', 'P30556', 'Q03113', 'Q05586', 'Q96QK1', 'Q96PV0', 'Q6Y2X3', 'Q96SB3', 'P50148', 'Q13224', 'Q5JWF2', 'O95622', 'Q96S59', 'Q16531', 'P21333', 'Q15466', 'Q08462', 'P30990', 'Q9UBF2', 'Q14344', 'O43491', 'P29274', 'Q9Y678', 'Q8NFM4', 'P38405', 'Q14957', 'P62873', 'Q6RW13', 'Q8N3I7', 'P25685', 'P00813', 'P10523', 'P32121', 'O43306', 'Q9NYX4', 'Q99720'…	['Q8TBB1', 'Q96BJ3', 'Q9Y4E5', 'P57081', 'Q9BPY3', 'O95817', 'Q70IA8', 'O00244', 'Q9H8S9', 'Q9Y275']
['O75340', 'Q8IWL3', 'P61081', 'Q14554', 'Q9Y2E5', 'Q9NZ08', 'P30101', 'Q04917', 'Q6P179', 'Q07075', 'Q9P2X3', 'Q86YB8', 'Q9Y5B0', 'Q9HAT2', 'P13073', 'Q9NS69', 'P50750', 'Q9BZS1', 'Q9GZZ9', 'P42858', 'Q6P093', 'Q15058', 'P13569', 'Q6Q4G3', 'P15144', 'Q8NCC3', 'O14578', 'Q9Y215', 'Q16401', 'Q8NBK3', 'Q9UKF6', 'P55318', 'Q9NQW6', 'Q9Y3Q8', 'Q6UX01', 'Q8N427', 'O14530', 'Q16665', 'O14829', 'Q8IXB1'…	['O00268', 'O94913', 'Q9NRR5', 'Q9Y4K3', 'Q9UBN7', 'Q5XG87', 'Q9BY41', 'P17612', 'P54727', 'O43463', 'Q9Y4X5', 'Q9H4L7', 'P17275', 'Q06330', 'Q8WW34', 'P53539', 'Q969S8', 'Q9Y692', 'Q13469', 'O15047', 'P15408', 'Q15759', 'Q96DB2', 'P14866', 'O00463', 'Q9UKV0', 'Q15047', 'Q2KHN1', 'Q16539', 'Q8NDF8', 'Q96NU1', 'O15156', 'Q9UJU2', 'P45973', 'P53567', 'P22694', 'Q9NR55', 'O15550', 'Q12933', 'Q8TBB1'…	['Q8TB96', 'P33947', 'P04114', 'Q07820', 'Q9HCU5', 'P63279', 'P17861', 'Q8NB90', 'Q9H3N1', 'P34932', 'Q07954', 'O00629', 'Q14956', 'P49427', 'P07900', 'Q8WTT0', 'P08247', 'P02730', 'P55899', 'Q92643', 'P08574', 'P07237', 'Q9BXB1', 'P08697', 'Q96DZ1', 'Q13255', 'Q8IWF2', 'O14578', 'Q9BWH2', 'O94966', 'Q30154', 'P56817', 'P30511', 'Q6UXN7', 'O75298', 'P0DMV9', 'Q8N427', 'P30040', 'Q9UQF2', 'Q8IUR7'…		['P11216', 'Q9H0G5', 'P15374', 'P20248', 'P41002', 'Q8IV13', 'Q9Y4I1', 'P11217', 'P09936', 'P45880', 'Q9BW92', 'Q9Y277', 'P21796', 'P06737', 'P78396']	['P24522', 'P15311', 'Q8NHZ8', 'Q6PIY7', 'P24864', 'Q9H4B4', 'P41743', 'P0DPH8', 'Q99661', 'Q969H0', 'Q13127', 'Q14008', 'P25208', 'Q13618', 'Q04206', 'P08238', 'P62714', 'Q9Y5X1', 'O75182', 'Q9NQU5', 'Q6ZNB6', 'Q15691', 'Q9H792', 'Q96EP1', 'Q8NBP0', 'O43852', 'Q96QE3', 'Q9Y297', 'O14920', 'Q9Y6X2', 'O14776', 'Q2VIQ3', 'P68431', 'Q16594', 'Q2TAC6', 'Q14103', 'Q8IZT6', 'Q9P2L0', 'P62805', 'Q9Y2X0'…	['P11226', 'P51572', 'P51571', 'Q9HBH0', 'Q13509', 'P22695', 'Q8TBE1', 'Q13474', 'Q9Y6B6', 'P0DI81', 'P16615', 'P61019', 'Q2PPJ7', 'A6NHG4', 'O14579', 'Q9UL33', 'Q92536', 'Q96CF2', 'Q7Z7H5', 'Q6GYQ0', 'P27824', 'Q01650', 'Q9UPY5', 'Q69YN4', 'P53992', 'Q9H1E5', 'Q9BS26', 'P15153', 'P60953', 'Q02388', 'P78317', 'O75356', 'Q08380', 'Q92734', 'O14949', 'O95169', 'Q8TEA8', 'Q86SZ2', 'Q96ES7', 'P84095'…
		['Q9Y2T5', 'Q92539', 'Q8N695', 'O14495', 'O60733', 'Q9UP65', 'Q9GZQ4', 'Q6P1J6', 'P46059', 'Q9Y2B1', 'P17947', 'P61026', 'Q16760', 'Q14693', 'P68402', 'Q9UNK4', 'O75425', 'O75912', 'Q9NRP0', 'Q15884', 'Q9NU53', 'Q9NZK7', 'Q9BZM1', 'P43034', 'Q86XP0', 'Q16820', 'Q9Y282', 'Q6ZMH5', 'Q4U2R8', 'O43688', 'P47712', 'Q9BX93', 'P29016', 'Q58WW2', 'Q86XP1', 'O95292', 'Q13093', 'P39877', 'Q9UBX7', 'Q9NZ20'…		['Q92561', 'P63211', 'P14866', 'Q5JWF2', 'P63096', 'P26951', 'Q8N205', 'Q9P2J2', 'P62873']	['P35462', 'Q8WXD0', 'P35625', 'P13164', 'P21462', 'P35368', 'P34995', 'P29992', 'P05305', 'Q9ULD2', 'P35222', 'P13236', 'P63096', 'P11229', 'P49407', 'P07550', 'Q5XPI4', 'P51671', 'Q96A54', 'P62873', 'P51677', 'Q6RW13', 'P61073', 'Q9BYF1', 'P48061', 'P08100', 'P00734', 'P28335', 'Q05516', 'P63211', 'P30556', 'P51681', 'P12821', 'O14929', 'O60760', 'P30411', 'P01019', 'P37023', 'Q92581', 'P50148'…	['Q96T66', 'P49917', 'P62277', 'P78549', 'Q5QNW6', 'P58876', 'Q92503', 'P35250', 'P62753', 'Q9BTM1', 'P18858', 'Q96KK5', 'Q99877', 'P25208', 'O60814', 'P40937', 'Q15910', 'Q8IZX4', 'Q9UDX4', 'P54132', 'O94762', 'Q8N257', 'P35268', 'Q71DI3', 'P62888', 'Q14191', 'Q15022', 'P50914', 'Q8IUE6', 'O94888', 'P33778', 'Q71UI9', 'P0C1H6', 'Q8IUQ0', 'P04908', 'P62805', 'P62701', 'Q99878', 'P46063', 'P0C0S8'…
	['P19525', 'Q03701', 'Q02880', 'P62241', 'Q9UJX2', 'P55265', 'Q9NTI5', 'P61221', 'Q5U5Q3', 'P62256', 'Q9NW81', 'O95347', 'Q6UXN9', 'P24666', 'P62249', 'P35573', 'Q14592', 'Q6P2D0', 'P62805', 'Q14593', 'Q96JC4', 'O00308', 'Q96A65', 'P24390', 'P51957', 'P51532', 'P08754', 'Q9UGN5', 'Q9NPF4', 'Q6EEV6', 'Q96L92', 'P68366', 'P62380', 'Q6ZMY9', 'P35658', 'P61956', 'Q8N6R0', 'Q6STE5', 'P42695', 'Q00534'…	['Q7Z699', 'P61026', 'Q969Q5', 'Q9H299', 'O00291', 'O00273', 'P61764', 'Q6UXX9', 'Q9NX57', 'Q9UI08', 'P60880', 'Q2I0M5', 'Q12846', 'Q9H1K0', 'Q6AI12', 'O00161', 'O15305', 'Q86YS6', 'P04275', 'Q9BV40', 'Q14088', 'Q96IW7', 'P51149', 'Q9H0N0', 'Q8IZ41', 'Q7Z602', 'P63027', 'Q6PD74', 'P59190', 'P51151', 'Q86XX4', 'P61020', 'Q9UPW8', 'Q5S007', 'O43752', 'O75439', 'Q9ULI0', 'P09958', 'Q96AJ9', 'P51153'…		['Q96HL8', 'Q86VW2', 'Q9BPZ7', 'P61011', 'Q86Y37', 'Q9UL26', 'Q5S007', 'Q5VVH2', 'Q8N6T3', 'Q15276', 'Q96GA3', 'Q9BV87', 'Q9BVC4', 'Q86YM7', 'P01112', 'P51665', 'P43686', 'Q9BZK7', 'P23396', 'Q13619', 'P51148', 'Q9NSB8', 'Q13618', 'P17980', 'O00232', 'B2RTY4', 'O43242', 'Q8IYI6', 'P62942', 'Q9ULI0', 'P61020', 'Q8IZU2', 'Q13616', 'Q96PX9', 'Q9NX57', 'Q969Q5', 'P68106', 'Q99460', 'Q93034', 'P20339'…	['P24864', 'Q99640', 'P60900', 'O75602', 'P08238', 'Q04206', 'Q4G0J3', 'P29966', 'O75182', 'O15211', 'Q9NYV4', 'Q00526', 'O95271', 'Q02556', 'Q6Q0C0', 'Q13200', 'O43196', 'P35232', 'P23458', 'P49815', 'P17480', 'O00487', 'O75914', 'Q8N5D0', 'Q9H2G4', 'Q16695', 'P17535', 'Q9BQI3', 'P51692', 'Q08050', 'O75909', 'Q9H1A4', 'P05412', 'Q96A08', 'Q13153', 'Q96Q40', 'P08151', 'P46527', 'O00505', 'Q9H8S5'…	['Q9UDW3', 'P12643', 'P48454', 'Q9Y388', 'Q16827', 'P62316', 'P36873', 'P0C7P0', 'P00533', 'P62304', 'Q8N3C0', 'O60927', 'P12644', 'P15880', 'P49756', 'Q9Y6N7', 'Q149M9', 'Q96CW9', 'Q15361', 'Q9Y3D2', 'Q9ULR0', 'Q7Z4L9', 'Q96DI7', 'O95777', 'Q86UA1', 'P36894', 'O43395', 'Q13435', 'P37023', 'Q7Z2Z2', 'Q15165', 'Q96MS0', 'P41223', 'O95711', 'Q9Y4Z0', 'P62140', 'P62318', 'Q15428', 'Q04771', 'P67775'…
['P14210', 'P04085', 'O14745', 'P46109', 'O15520', 'P29317', 'P62993', 'Q6PKX4', 'Q13308', 'Q96SB4', 'P08620', 'O43320', 'P51957', 'Q13356', 'O43765', 'P16333', 'Q8WVM8', 'P08238', 'P21860', 'P42226', 'Q9BXY0', 'Q6UVK1', 'Q13905', 'O00459', 'P56539', 'P02452', 'P27986', 'O60258', 'O60749', 'Q9NRA1', 'Q9GZP0', 'Q8N5D0', 'P12931', 'P51692', 'P07948', 'Q15831', 'P09038', 'P31371', 'P00533', 'Q6WKZ4'…	['Q8IUZ5', 'O00300', 'P56597', 'Q9BUT1', 'Q8NHS2', 'Q9NTX5', 'Q05315', 'Q9NWX5', 'Q6NVY1', 'P13196', 'P80404', 'P48200', 'O15269', 'P04179', 'Q08257', 'O75600', 'Q3B8N2', 'Q6DKI2', 'Q8NC06', 'P17931', 'P07954', 'O00746', 'P09382', 'P00441', 'Q16698', 'P61604', 'O14798', 'Q9H3S7', 'Q4G176', 'Q9NUI1', 'P48163', 'Q5T8D3', 'Q8N608', 'Q8N6N7', 'Q9NYA1', 'Q9H0W9', 'O00182', 'P13798', 'Q8N1A6', 'Q96LJ7'…	['O96019', 'P63244', 'Q92598', 'Q6S8J3', 'P50238', 'Q9UQ80', 'Q9Y6F9', 'P0CG39', 'P60866', 'Q13591', 'O95390', 'Q9UBC5', 'Q9C0C4', 'Q8N3F8', 'Q7Z5Y6', 'Q9ULK5', 'P17948', 'P56704', 'O95754', 'Q9P2V4', 'Q15942', 'O15382', 'Q7Z7G1', 'A0JP26', 'P68032', 'Q9HC38', 'P98160', 'Q5S007', 'B1ANS9', 'Q58A45', 'Q9H2E6', 'Q14BN4', 'O15054', 'Q15198', 'O95393', 'P13797', 'P55103', 'P26010', 'Q9H568', 'Q9H3T2'…		['P50402', 'Q9P035', 'P35580', 'P57088', 'Q86VP6', 'P09172', 'P18085', 'Q92616', 'P05023', 'P55060', 'P50416', 'Q9NVI1', 'P84085', 'P05141', 'Q7KZN9', 'O43825', 'P39656', 'Q92604', 'P78527', 'Q9NZ01', 'P12235', 'O60762', 'Q8WVX9', 'Q92621', 'Q8TB61', 'Q9Y679', 'Q9H9B4', 'P35232', 'O95490', 'Q9HAV4', 'O14980', 'Q9Y4W6', 'P61619', 'Q16891', 'Q14697', 'Q9Y2W7', 'Q07065', 'Q08379', 'O95674', 'Q9Y512'…	['A9QM74', 'Q92547', 'Q05BV3', 'Q9H2K2', 'Q9UDY2', 'Q96RG2', 'Q2KJY2', 'P11308', 'Q02539', 'O15131', 'Q495B1', 'Q8IZL9', 'P16403', 'O60583', 'P78396', 'Q9Y2I8', 'Q5T5M9', 'Q9HC35', 'Q9UJX2', 'P04637', 'P63208', 'P62140', 'Q96JT2', 'P29317', 'O00444', 'E5RJM6', 'P30281', 'Q6ZMV9', 'P29590', 'Q9NYY3', 'Q86Y91', 'P67775', 'P24385', 'Q9H8S5', 'P14210', 'Q8IZA3', 'Q8NI35', 'Q69YN4', 'Q8IVW4', 'Q9H1A4'…	['P05026', 'P54709', 'O00471', 'O75110', 'P04278', 'P31946', 'O00631', 'P53618', 'Q04917', 'Q9Y6D5', 'P27348', 'Q9NV96', 'Q9NPH2', 'P51164', 'Q96FZ7', 'Q7Z3U7', 'Q9C0B0', 'Q9H4L7', 'Q9NRD0', 'Q92538', 'P63104', 'P14415', 'Q14669', 'Q9UN42', 'P09622', 'Q9Y6D6', 'P62258', 'P61981', 'Q3MIR4', 'P54710', 'O43861', 'O14967', 'P31947', 'P26678']
['Q15382', 'P50876', 'P62993', 'P42336', 'Q16760', 'P32019', 'P19086', 'Q96A58', 'O14745', 'Q9BPW5', 'P63104', 'P29992', 'O15056', 'Q13613', 'Q6T310', 'Q96D21', 'Q68DX3', 'Q13098', 'Q13614', 'Q96JC9', 'Q9NYA4', 'O00231', 'Q96S79', 'Q96EF0', 'Q9Y2I7', 'Q9Y4X5', 'Q9Y3L5', 'Q5KSL6', 'P49619', 'P11233', 'Q15147', 'P01112', 'Q9Y216', 'O60331', 'Q8TCG2', 'Q13574', 'P78356', 'O95661', 'P31946', 'P42356'…	['Q15645', 'P15170', 'Q9UHD1', 'Q9H0W5', 'P17658', 'P82675', 'Q14721', 'P68104', 'P51787', 'Q6W5P4', 'P48547', 'P46783', 'Q07020', 'Q3MJ13', 'Q9GZS3', 'Q15024', 'P61927', 'P22460', 'P23396', 'P0CG47', 'P62917', 'P18124', 'Q969Q0', 'Q9UMX0', 'O00308', 'P62829', 'P62847', 'Q9NX24', 'Q8TAE7', 'Q9BQ31', 'Q96S82', 'P46777', 'Q06265', 'P62750', 'Q5RKV6', 'Q9NV31', 'P63173', 'Q03721', 'Q92901', 'Q96KK3'…	['Q96IY4', 'Q9P227', 'Q96RU3', 'Q9NTJ3', 'P98171', 'P15088', 'Q8IVQ6', 'Q08357', 'P0DUB6', 'Q5T5U3', 'P0DJJ0', 'P15085', 'Q9GZR5', 'Q9BSR8', 'P16278', 'Q15428', 'Q8WXQ8', 'Q69YN4', 'Q9BV81', 'Q6UX01', 'Q07869', 'Q8TE54', 'Q96HC4', 'Q9NWF4', 'Q8IWW8', 'Q96JF0', 'Q8IXQ5', 'O60711', 'P09603', 'Q9UBK2', 'Q9H300', 'P0DTE7', 'P08195', 'Q9UI42', 'P48552', 'P78317', 'Q8IZR5', 'P48052', 'P60763', 'Q9HA82'…		['P55854', 'P16383', 'P55769', 'P62753', 'Q9UJY5', 'A6PVI3', 'O95235', 'Q9NWT1', 'Q9Y388', 'A2PYH4', 'Q02241', 'Q13526', 'P51991', 'Q12905', 'Q32P51', 'P06748', 'P63244', 'Q9P032', 'P39019', 'O95376', 'Q9BUJ2', 'P42166', 'O60678', 'Q9UDW3', 'Q9NTX7', 'Q8WWH5', 'P04004', 'Q8IWX8', 'O95400', 'Q9Y6I4', 'Q9H0D6', 'Q8NDT2', 'O75530', 'Q9Y2K7', 'Q7Z4G4', 'P43246', 'Q8NA23', 'A6NHQ2', 'Q13610', 'P62316'…	['Q7Z572', 'P31152', 'Q16543', 'O60260', 'P63316', 'Q8TD08', 'P53675', 'Q8IZT6', 'Q13200', 'Q8TD86', 'P58872', 'P08238', 'Q9Y620', 'P09493', 'P63098', 'O43242', 'Q99653', 'A8MZ26', 'Q16659', 'Q9NPB3', 'O96000', 'Q13432', 'Q13451', 'Q9BQI0', 'Q9NZU7', 'P28482', 'P22676', 'P0DP24', 'P55008', 'P0DP23', 'Q8N7B9', 'P0CE72', 'Q92698', 'Q9BXU9', 'P05937', 'A0PJX0', 'Q9NP86', 'Q5THR3', 'Q8IY85', 'P27361'…	['Q9H2W2', 'Q9UBX2', 'Q08050', 'Q9ULD9', 'Q587J8', 'P23759', 'Q5VYV0', 'P07951', 'Q9UBC2', 'Q8WXT5', 'O00167', 'P55316', 'Q6VB84', 'Q8N196', 'Q16676', 'Q13363', 'Q99853', 'Q13461', 'P36402', 'O43524', 'Q12778', 'Q9H7S9', 'Q9Y606', 'Q9UKV0', 'Q06710', 'Q6ZW49', 'Q96DB2', 'Q04743', 'Q9BWW7', 'O60479', 'Q9UIW0', 'O95863', 'A6NCS4', 'P59047', 'Q9NQ03', 'P32314', 'Q12952', 'Q9HCS4', 'Q9P0K8', 'Q92769'…
['Q16720', 'Q92793', 'Q9P2I0', 'Q14669', 'P31943', 'O15321', 'P13639', 'O14493', 'Q9GZM5', 'Q9NP58', 'Q15742', 'Q9HD45', 'Q9Y277', 'Q09472', 'P01112', 'Q14654', 'P55072', 'Q8N1F7', 'Q8NB90', 'Q9Y624', 'Q9UNX9', 'P45880', 'Q9BWQ6', 'Q15842', 'P20020', 'Q9Y6X3', 'Q99712', 'Q9Y548', 'P23634', 'Q8NFH5', 'O75027', 'Q86YT6', 'P50213', 'Q9UNQ0', 'Q96RS0', 'P27824', 'Q92604', 'Q03701', 'P21796', 'Q9UBU9'…	['P19438', 'Q15843', 'P0CG48', 'Q5XG99', 'Q13616', 'Q9NWF9', 'O60568', 'Q7Z3D4', 'Q7Z2W4', 'Q96B23', 'Q9BRZ2', 'Q7L8L6']	['P13639', 'Q15056', 'P49116', 'Q9Y2T4', 'Q92526', 'Q9UHX1', 'Q9UBG7', 'Q9UNA1', 'Q9Y276', 'P52333', 'Q13882', 'P62308', 'Q9NZC7', 'Q14164', 'Q9Y615', 'Q9H091', 'O94888', 'Q9Y614', 'Q8N448', 'P31749', 'P49336', 'P04908', 'Q9NRL3', 'O60890', 'O43823', 'P46940', 'O95568', 'Q6ZW61', 'Q5TZF3', 'Q9H4B7', 'Q7L2J0', 'P0C870', 'O94868', 'Q13033', 'Q15257', 'Q9BXC9', 'Q9Y223', 'Q00005', 'Q5TAH2', 'P06239'…		['P63244', 'O60828', 'Q0VAM2', 'Q96RU7', 'Q6NUP7', 'O95267', 'P42126', 'Q8NI77', 'Q8NA23', 'Q9ULI0', 'Q8N2I9', 'O76003', 'Q15831', 'P54646', 'Q8IXS8', 'Q9HCP0', 'P27348', 'Q9BXA6', 'Q13972', 'Q04917', 'Q14680', 'A4D2P6', 'Q92519', 'Q5JS13', 'Q8N3C7', 'Q86V86', 'Q2TAC6', 'P31946', 'Q13905', 'P11309', 'Q96RU8', 'Q8N752', 'O75521', 'Q13131', 'Q8IV61', 'Q8TDF6', 'Q9H857', 'Q9P260', 'P49840', 'Q96PF2'…	['Q8NFT6', 'P16401', 'Q02224', 'Q9Y261', 'P20248', 'Q9HB75', 'P46940', 'O60729', 'P49736', 'P49862', 'O43683', 'Q9Y6M4', 'P61586', 'P52294', 'Q8IWQ3', 'Q9HCC8', 'Q9BZK7', 'P11802', 'Q7L5L3', 'P20794', 'O95067', 'P49588', 'Q32P44', 'Q9BYB4', 'Q6IQ55', 'Q13164', 'Q5JTZ9', 'Q8N8A2', 'Q7Z6G8', 'O95834', 'Q9HBG6', 'Q9BQI6', 'Q9ULV0', 'Q96AV8', 'Q92526', 'Q9UM13', 'Q8N9F7', 'Q58WW2', 'Q01167', 'O94888'…	['Q9BTM1', 'P19012', 'Q9Y692', 'Q13127', 'O75398', 'O95863', 'P25208', 'O75182', 'Q06416', 'O60341', 'Q96DB2', 'Q9NV56', 'Q15022', 'Q9UKV0', 'P68431', 'Q8IWZ5', 'Q96RQ9', 'P10275', 'P14866', 'P68431', 'Q8N2W9', 'Q6PD62', 'P62805', 'P0C0S8', 'P43355', 'Q9NP73', 'Q99878', 'Q15047', 'Q13363', 'Q99684', 'P20671', 'Q99525', 'P62805', 'Q93077', 'P0DPD8', 'P68431', 'Q16777', 'P62805', 'Q03164', 'Q9NPF5'…
['Q8IZL2', 'O75182', 'O60341', 'P33764', 'A3KN83', 'Q8IZ40', 'O75164', 'Q99719', 'O95718', 'P40426', 'Q16594', 'Q9UHI6', 'O15393', 'P10275', 'O75469', 'Q99877', 'Q16342', 'Q9Y2G9', 'Q13127', 'Q9NNW7', 'A8MW92', 'Q08752', 'Q04206', 'O75398', 'O95453', 'P18615', 'P49792', 'Q9ULJ7', 'Q15853', 'Q13887', 'Q9NTG7', 'P49760', 'Q9NXA8', 'P52945', 'P48443', 'Q5FBB7', 'P51692', 'Q8NB46', 'P27986', 'P49848'…	['Q9BV87', 'Q96GA3', 'Q15276', 'Q5SZD1', 'Q9BVC4', 'Q96PU5', 'Q86YM7', 'Q49MI3', 'Q8IVU3', 'O60861', 'Q5JYT7', 'Q5S007', 'Q6IQ23', 'Q13263', 'Q8IX90', 'Q9ULT8', 'Q15942', 'Q08945', 'Q96JN8', 'Q5VVH2', 'Q76N89', 'P01100', 'Q9H0M0', 'O00308', 'Q9BPZ7', 'Q8IZ26', 'P47902', 'Q96QK1', 'Q9UL26', 'P61011', 'Q9GZV5', 'Q86Y37', 'Q96HL8', 'O15018', 'Q9ULE0', 'Q09161', 'Q5T447', 'Q86VW2', 'Q16342', 'P46934'…	['Q6UXC1', 'Q9UKP3', 'P42684', 'Q5VZP5', 'P37173', 'Q09013', 'P60763', 'Q92963', 'P49715', 'P02679', 'Q9Y2U5', 'Q9HAV0', 'O94844', 'P29323', 'Q56UN5', 'P34949', 'P49407', 'P80192', 'P37840', 'Q504Y2', 'O14807', 'P15172', 'Q5VYJ5', 'P35236', 'Q92698', 'Q15788', 'Q7KZF4', 'P13236', 'Q9H0C8', 'Q04917', 'Q96PU8', 'O15111', 'Q9UPV9', 'Q6P5Z2', 'P62070', 'P51671', 'P61225', 'A0PJX0', 'P27348', 'P25098'…		['O75530', 'Q5W5X9', 'P27708', 'P62316', 'O14744', 'Q7L2K0', 'Q5SZK8', 'Q6JQN1', 'Q9Y2W1', 'Q8NCL8', 'Q969S3', 'P62318', 'Q9H2T7', 'Q9UBI4', 'Q99797', 'A1XBS5', 'P23396', 'P31327', 'P30876', 'Q9BQA1', 'Q5SXM8', 'P84098', 'P62306', 'O43427', 'Q9C0J8', 'Q9UIA9', 'Q9Y2Y1', 'P50750']	['O60760', 'Q99986', 'Q32MZ4', 'Q14651', 'Q9H2H8', 'O60684', 'Q9NXR8', 'P45984', 'P30740', 'P23526', 'Q13009', 'O95218', 'O43776', 'P07900', 'Q5VWG9', 'Q8NFA2', 'P07339', 'P08238', 'Q8IW75', 'Q96HN2', 'Q9Y6M0', 'O95352', 'Q9P104', 'Q9UMR2', 'P05556', 'P30405', 'P20226', 'O00629', 'Q15907', 'P01009', 'P12956', 'O14896', 'P00813', 'Q9UHD2', 'P30041', 'P11021', 'O75525', 'O15131', 'P01011', 'A9QM74'…	['P09471', 'P14618', 'Q2M2I8', 'O95714', 'Q9Y5J3', 'O60716', 'P00533', 'O75344', 'P50570', 'P56545', 'O14773', 'Q9GZM8', 'P35222', 'Q9BRK4', 'O95487', 'Q05193', 'Q9UQ16', 'P40121', 'P33151', 'Q8TEW0', 'P04899', 'Q9Y664', 'O15169', 'P12931', 'P51957', 'P08754', 'P07711', 'Q96AC1', 'Q99567', 'Q9UQB3', 'P26232', 'Q8TCY9', 'Q9GZV8', 'Q14432', 'O43439', 'P31749', 'O15013', 'P62837', 'P29350', 'P08195'…
['P27482', 'Q9NV31', 'P62760', 'P57796', 'Q8NFA0', 'P05388', 'P60660', 'Q14137', 'P62829', 'Q6UB28', 'P47914', 'P82914', 'Q8N1I0', 'Q9NZT1', 'P39023', 'Q01780', 'Q96A35', 'P30050', 'P62280', 'P17612', 'P54727', 'P62979', 'Q96BS2', 'Q96CW1', 'P08865', 'Q9H347', 'Q15149', 'Q15050', 'Q8N7F7', 'P13861', 'Q9NRR5', 'Q02543', 'Q9NQ55', 'Q8IZH2', 'O60503', 'Q16623', 'Q96NU0', 'Q6PGP7', 'P56817', 'Q14684'…	['Q01780', 'P61247', 'P62241', 'Q7KZ85', 'O00567', 'P78345', 'P52292', 'Q8IYD1', 'Q9BVJ6', 'Q9Y2R9', 'P62805', 'P82914', 'Q8N1I0', 'Q07352', 'O43818', 'P62249', 'P22087', 'Q9NPI6', 'Q96B26', 'Q13643', 'P68104', 'P15170', 'Q9Y4W2', 'P55317', 'O95817', 'Q9H9Y4', 'Q9Y5J1', 'O15131', 'Q9NX24', 'Q9NV31', 'A9QM74', 'O15397', 'P36578', 'Q9BYD3', 'Q9UNX4', 'Q8IZH2', 'Q8IY21', 'Q9NQT5', 'Q13901', 'Q99547'…			['Q8N5D0', 'Q8N8U2', 'Q9Y232', 'Q14671', 'O75381', 'O60683', 'P40855', 'Q92968', 'Q9H4L7', 'O75521', 'Q08426', 'Q9NS69', 'P40939', 'O96011', 'P42126', 'O75192', 'Q58WW2', 'Q9Y3D6', 'P56589', 'Q8TB72']	['P11142', 'Q15375', 'P78371', 'Q5VZ46', 'Q03135', 'P01116', 'P04626', 'Q15119', 'P27539', 'Q05397', 'Q8NI37', 'O15297', 'P54764', 'P49593', 'P52198', 'O00743', 'Q99832', 'Q5T0F9', 'A8MPX8', 'P11021', 'P01112', 'P40227', 'P54760', 'Q16832', 'P01111', 'P07900', 'O14874', 'O75628', 'Q01973', 'P48643', 'Q16654', 'P36406', 'P04629', 'Q14344', 'Q16877', 'Q14BN4', 'P56945', 'Q9BYG5', 'Q07817', 'Q8TCJ0'…	['Q14240', 'Q9H8H2', 'Q6IQ23', 'Q13148', 'Q96T21', 'P62487', 'Q9HCK5', 'Q15029', 'Q8WWZ3', 'P60842', 'A0AV96', 'O95628', 'Q9UKK9', 'Q16514', 'Q9UKV8', 'Q9UPR3', 'Q9Y535', 'Q9NXZ2', 'Q8NFP7', 'P06730', 'Q9HAV4', 'O43379', 'Q9Y4Z0', 'P42694', 'P35232', 'Q86XP3', 'P17844', 'Q8N8A6', 'P62316', 'Q01804', 'O75340', 'O95848', 'Q9UJ70', 'Q9Y4Y9', 'Q9NX07', 'Q16543', 'Q9P2F8', 'Q3MIT2', 'P62314', 'Q587J7'…
['Q9P219', 'Q9UHF7', 'Q13557', 'P15976', 'P25100', 'P26447', 'Q674X7', 'Q92908', 'P23468', 'P01116', 'Q63ZY3', 'P10586', 'Q8TBB1', 'P40425', 'Q13136', 'Q15029', 'P35568', 'P23769', 'Q8IXJ6', 'Q9BV73', 'O95235', 'P34947', 'P27348', 'Q9BWX5', 'P29034', 'P43694', 'Q15058', 'O75147', 'P63104', 'Q96B97', 'O75145', 'P31946', 'Q8IUD2', 'O75335', 'P0C6A0', 'Q69YN4', 'O75334', 'Q7Z4S6', 'P01111', 'O00213'…				['Q13362', 'P78318', 'P48736', 'P42338', 'P62753', 'O00443', 'O00329', 'P78527', 'Q13535', 'Q5TCZ1', 'Q9H3K6', 'P06400', 'Q08999', 'Q8NEB9', 'Q9Y4A5', 'O00750', 'Q9BVC4', 'Q8N122', 'Q16537', 'A1X283', 'O75319', 'Q14642', 'Q14738', 'Q15173', 'P07900', 'O75747', 'P42345', 'O60942', 'P08238', 'P50991', 'P42356', 'Q96JB2', 'Q9Y450', 'Q9UMX1', 'P38606', 'Q15172', 'Q96Q15', 'Q9BPZ7', 'O15530', 'O00743'…	['O15520', 'Q6PKX4', 'P62993', 'Q13308', 'P08620', 'O43320', 'P08238', 'O60258', 'Q6ZNE5', 'P09038', 'P31371', 'Q9NP95', 'P10767', 'Q8NEB9', 'P11487', 'O43597', 'P61328', 'O76093', 'P05230', 'O75791', 'O60496', 'Q92913', 'P63244', 'O75385', 'Q8WU20', 'Q5S007', 'Q92915', 'Q96F24', 'P12034', 'Q8TEW6', 'Q38SD2', 'P55075', 'Q9NZU0', 'O95750', 'P49841', 'Q9NSA1', 'P07900', 'Q9P104', 'Q13588', 'Q8TC17'…	['P56524', 'Q96RL1', 'Q2TAK8', 'P32780', 'P43155', 'Q15750', 'Q7L190', 'Q14149', 'Q92688', 'P57053', 'Q5SGD2', 'P62805', 'Q68E01', 'Q4FZB7', 'A9QM74', 'P06899', 'Q9UK59', 'P22674', 'O14757', 'Q92547', 'Q96BD5', 'Q07002', 'Q8WXE1', 'Q92925', 'O15131', 'Q9H0U9', 'Q8N9R8', 'O94992', 'O75528', 'P56545', 'Q96AE4', 'O15516', 'A6NFI3', 'Q15008', 'Q96A65', 'Q12962', 'Q96Q15', 'O60934', 'Q71DI3', 'O15014'…
['Q9UHI5', 'Q495M3', 'P82251', 'P47974', 'Q13627', 'Q9NS82', 'Q7Z2H8', 'Q92536', 'Q495N2', 'Q9UPY5', 'Q5XPI4', 'Q01650', 'Q8WXA8', 'Q9UM01', 'Q6YBV0', 'P20036']	['Q9H159', 'Q6ZTQ4', 'Q9Y6N9', 'P61962', 'Q9HD64', 'Q86WG3', 'Q86VR8', 'P55285', 'Q86UP9', 'P55287', 'O14641', 'O14640', 'Q9NWZ5', 'Q8IXH8', 'P34925', 'Q8N485', 'O43795', 'O00192', 'O43900', 'Q9UI47', 'P18206', 'P12830', 'P55291', 'Q9Y6N8', 'Q12864', 'Q9NW82', 'Q7Z7J7', 'Q9UBT7', 'P25054', 'Q92997', 'Q9H251', 'Q9HD64', 'Q68DX3', 'P33151', 'P35222', 'P55290', 'Q9NPI5', 'P35221', 'Q8IVB5', 'O60716'…			['Q14807', 'Q8TF05', 'P57058', 'Q99986', 'P48730', 'Q9Y5K8', 'P62979', 'Q9UHP3', 'P78330', 'P63104', 'P78368', 'Q9Y265', 'P49841', 'P40939', 'Q9Y4X5', 'O94888', 'P31947', 'O14827', 'Q6IQ55', 'P30154', 'Q9Y6M4', 'P32322', 'Q02224', 'Q86Y07', 'P49674', 'P62258', 'Q8IY84', 'Q15370', 'Q7LDG7', 'P61981', 'Q8TB72', 'Q15369', 'Q86X27', 'Q96CS3', 'Q8IV63', 'Q14671', 'Q9P1W9', 'Q5TCY1', 'Q9Y230', 'Q08426'…	['P38405', 'Q9NS71', 'P21918', 'Q14344', 'P50148', 'Q9BXN1', 'Q5JWF2', 'Q96SB3', 'P32239', 'Q03113', 'P61586', 'Q9Y6K9', 'Q96I99', 'O43613', 'P01350', 'Q92847', 'P21728', 'P06307', 'P47871', 'Q9BX79', 'Q96D09']	['Q06546', 'Q99707', 'Q9Y399', 'P27348', 'Q14919', 'P15927', 'O15144', 'P51114', 'Q14258', 'Q9NUQ8', 'O43852', 'Q99683', 'P30084', 'P26639', 'P68402', 'Q9C0B5', 'O43865', 'O15294', 'Q9NWX6', 'P01111', 'P61158', 'P55036', 'P07237', 'P49588', 'Q9Y3C4', 'Q02241', 'Q5JTZ9', 'P27797', 'P15311', 'P35052', 'Q92905', 'Q9UHD9', 'Q9UBE0', 'Q15173', 'P54105', 'Q9NPF4', 'Q14738', 'Q96S44', 'O15355', 'P62750'…
['O15550', 'Q9Y2H9', 'Q96HE9', 'Q02539', 'P14866', 'O15054', 'Q7Z2W4']	['Q9NYA1', 'P24043', 'Q9NU53', 'Q9NPB6', 'Q8N6Y1', 'Q7L2K0', 'O94973', 'P55083', 'Q69YN4', 'Q9NPG4', 'P07602', 'P20036', 'Q5W5X9', 'Q75N90', 'P28300', 'Q9Y5G8', 'A8MQ27', 'P52739', 'Q8IXL6', 'Q96DN2', 'Q86YT6', 'Q14246', 'P07996', 'P01137', 'P08254', 'Q96CF2', 'P61812', 'Q9UN74', 'Q9BYG5', 'Q8N2S1', 'Q9UHX3', 'P17936', 'O00339', 'P10600', 'Q96AX9', 'O76050', 'Q99435', 'Q9UN75', 'Q9BYG4', 'O95967'…			['Q9UBV8', 'P0CAP2', 'Q92673', 'Q9NXS3', 'Q8IY47', 'Q9Y2M5', 'Q13618', 'Q9NS73', 'Q9Y6Y0', 'Q8NFY9', 'Q9H8T0', 'Q6TDP4', 'Q96CT2', 'Q8IXQ5', 'P61081', 'Q9NNX6', 'P78318', 'Q53GT1', 'Q96PQ0', 'Q9P2G3', 'P22061', 'Q9Y3Z3', 'Q8N1I0', 'Q9Y4X5', 'Q99523', 'P14866', 'Q8NBE8', 'O00585', 'Q9NR09', 'Q53G59', 'Q8NBS9', 'Q2WGJ6']	['O00429', 'P06401', 'Q9Y277', 'O60239', 'P53350', 'P51572', 'P48023', 'O15519', 'P35557', 'P46937', 'Q9BWQ8', 'Q9Y2N7', 'P27824', 'Q14318', 'Q99832', 'P20592', 'Q13794', 'Q9NRA0', 'P34931', 'P51451', 'P49137', 'Q9C0C7', 'Q99784', 'P63104', 'O60313', 'P55211', 'Q9BXM7', 'Q9Y6H1', 'Q16799', 'Q14790', 'Q86Y07', 'Q13045', 'P12236', 'Q9NP97', 'Q8IWA4', 'O14727', 'P02511', 'P78317', 'P32297', 'Q8WYB5'…	['Q6DKK2', 'Q86Y33', 'P46736', 'Q8IUR5', 'Q9Y4P3', 'Q9UJX3', 'P06493', 'P61201', 'Q92624', 'Q9Y2I8', 'P36873', 'Q6UY01', 'Q9BS18', 'P78396', 'Q6PD62', 'P01112', 'P16298', 'Q9C0J8', 'Q9UJX2', 'Q9HC35', 'Q9HC52', 'P60510', 'Q15542', 'Q8IWB7', 'Q6PID6', 'O75529', 'Q5T764', 'Q9Y547', 'Q9BV38', 'O94782', 'O95696', 'P62805', 'P62987', 'P48431', 'Q00526', 'Q96P53', 'O00257', 'Q9H4L7', 'Q9H892', 'Q6PJI9'…
['Q9Y385', 'P62861', 'P51668', 'P49459', 'O60716', 'Q8TEU7', 'Q15843', 'O60500', 'P63146', 'O76038', 'P12814', 'Q96KQ4', 'O15205', 'Q6ZW31', 'Q8NCT1', 'Q13835', 'Q8TCX5', 'Q9Y4G8', 'Q9NPB3', 'O00548', 'P78504', 'Q712K3', 'O14933', 'P61086', 'Q13043', 'P55196', 'P54725', 'Q9H832', 'Q8N3R9', 'O00762', 'P08588', 'Q9P0V3', 'Q9H3D4', 'Q15561', 'Q15796', 'Q05586', 'Q14511', 'Q15797', 'Q69YN4', 'Q8NI35'…	['O75608', 'P32320', 'O15067', 'Q8N7B1', 'O95834', 'Q96B97', 'Q9H0B3', 'Q9NRJ5', 'P14324', 'Q86X24', 'Q01518']			['Q3KQZ1', 'Q8N6S5', 'O75530', 'Q8IWL3', 'Q96MX6', 'Q9BWG6', 'Q9P267', 'Q5S007', 'Q9H2D1', 'Q8NEM0', 'P46013', 'Q13360']	['P48443', 'Q86UF1', 'Q05397', 'P24941', 'Q9NQC3', 'Q9C000', 'Q5EBL8', 'Q93084', 'Q96PG8', 'P04049', 'Q9NYF8', 'P49768', 'Q5S007', 'Q6IQ23', 'Q14145', 'Q13501', 'P0DMV8', 'P50416', 'Q96BY2', 'O95197', 'P10809', 'Q12983', 'P99999', 'P10643', 'Q13323', 'Q8IZY5', 'O60260', 'Q07812', 'Q14573', 'P45880', 'Q9NQS1', 'P54920', 'P42704', 'P36873', 'O15304', 'P06493', 'O14920', 'P28482', 'P55196', 'Q14103'…	['P53618', 'Q9P0L0', 'O15116', 'O75425', 'O95159', 'O95292', 'Q92870', 'Q9UHD8', 'P82094', 'Q9UJG1', 'P62306', 'O14976', 'P78316', 'Q96EQ0', 'Q9NTJ5', 'Q9NUQ8', 'O75061', 'P51149']
['P14555', 'Q9NRP7', 'P09913', 'O15294', 'Q8N394', 'Q9BZM1', 'Q76L83', 'Q6P597', 'O94888', 'O00410', 'Q643R3', 'P04054', 'Q9BZM2', 'O00541', 'Q496Y0', 'P30876', 'Q13325', 'Q8TEX9', 'Q86XP0', 'O14802', 'Q9UBS8', 'P22694', 'Q9NZK7', 'P21953', 'Q9UP65', 'P61962', 'Q6P1J6', 'Q1L5Z9', 'O15550', 'Q8IUR5', 'Q6DKK2', 'Q68DD2', 'Q6PID6', 'Q13405', 'P39877', 'Q6ZXV5', 'Q969Y2', 'Q5T4D3', 'Q15759', 'O60518'…	['P00519', 'P54764', 'Q9NYL2', 'Q13705', 'P42685', 'O75460', 'Q8IVU1', 'Q12950', 'P06239', 'Q9Y232', 'Q9H0R3', 'Q9UII4', 'Q02779', 'P29376', 'P50395', 'Q9UBD0', 'Q08881', 'Q5JZY3', 'O00443', 'Q8NCM2', 'Q13882', 'Q12866', 'Q96KB5', 'P52333', 'P08237', 'Q9UN36', 'Q5GLZ8', 'Q14164', 'Q5TCH4', 'Q9H3Y6', 'P53597', 'P31749', 'Q8NFD2', 'Q9Y616', 'P29597', 'Q8WZ75', 'Q13546', 'Q7Z695', 'P42681', 'Q08426'…			['Q99653', 'Q8N7A1', 'O94768', 'Q15750', 'Q96RG2', 'Q02750', 'P63098', 'P67775', 'Q69YN4', 'Q9Y243', 'P62140', 'Q5VT25', 'P35813', 'Q8WY54', 'P61601', 'A8MZ26', 'O43741', 'Q96NT1', 'P63316', 'P13807', 'Q16537', 'Q14738', 'O15355', 'O14829', 'Q9UEW8', 'Q7Z572', 'O95747', 'P49840', 'P57078', 'Q8N5S9', 'Q92519', 'P62714', 'Q8N819', 'P31946', 'Q8TD86', 'P58872', 'Q9BXU9', 'Q04917', 'Q9H0C8', 'P0DP23'…	['Q9Y2I7', 'Q00526', 'Q96B97', 'Q8IZL9', 'Q9BUF5', 'P49023', 'Q16589', 'O43236', 'P80188', 'P01112', 'Q12767', 'P28070', 'P40227', 'Q8IWL3', 'P26358', 'P68366', 'P37231', 'Q96QR8', 'Q07002', 'Q96DN5', 'P49841', 'Q9UM11', 'Q14247', 'P27816', 'Q2KJY2', 'Q9UHD1', 'Q8N3R9', 'Q02539', 'P12036', 'Q9Y6R0', 'Q96AT9', 'Q16620', 'Q12864', 'O14786', 'P43034', 'P24385', 'P51959', 'Q9NQY0', 'P61158', 'P19387'…	['Q8N344', 'P31274', 'P28358', 'Q96AX9', 'Q96GM5', 'Q9BY41', 'Q9BVI0', 'O43463', 'P61244', 'Q12873', 'O75376', 'P35452', 'P15923', 'Q9Y265', 'Q9H9S0', 'O00716', 'Q99459', 'Q09472', 'Q3KNV8', 'Q9UKL0', 'Q96Q83', 'Q969R5', 'P17482', 'Q9Y3D8', 'Q15291', 'Q9Y4A5', 'Q92793', 'Q8TDI0', 'P28356', 'P06400', 'Q13042', 'Q9Y4W2', 'Q9BYE7', 'Q13185', 'Q6ICG8', 'O00257', 'O95718', 'P68431', 'Q8IY57', 'P50222'…
['Q7Z2Q7', 'A6NIK2', 'Q96RU7', 'Q12931', 'O14498', 'Q8N5P1', 'P55854', 'Q96AG4', 'Q8IWK6', 'P0DP24', 'Q13526', 'Q6UXM1', 'Q9UPN7', 'Q9NYL4', 'Q6NSJ5', 'Q8N2I9', 'O60938', 'Q96QC0', 'Q8NCF5', 'P62942', 'Q6P9F7', 'Q9P244', 'Q9NPB3', 'Q9ULI0', 'Q96PB8', 'Q6UY18', 'Q86YT6', 'Q9Y6E0', 'Q13451', 'Q6ZNQ3', 'P41236', 'P68106', 'O14950', 'Q5H9R7', 'Q96FE5', 'Q9ULJ8', 'Q13242', 'Q9NV88', 'P05937', 'Q9UPX8'…	['A2A288', 'P61088', 'P01584', 'P19438', 'Q5VZ46', 'Q96CA5', 'Q9HC29', 'Q9Y616', 'P58166', 'Q15119', 'Q58WW2', 'Q9HAT8', 'P27539', 'Q9Y6K9', 'Q8NI37', 'O15297', 'O60568', 'Q9NP58', 'P49593', 'Q13404', 'Q8N2H9', 'Q9Y4K3', 'Q86XR7', 'A8MPX8', 'Q9Y3Z3', 'P34820', 'P05111', 'Q5D1E8', 'P07900', 'O14874', 'P21580', 'P43026', 'P55042', 'P49768', 'Q86VW0', 'P22004', 'Q16654', 'O14793', 'P36406', 'Q14344'…			['P42224', 'Q5VVH2', 'O95816', 'Q5S007', 'P17066', 'Q9BVC4', 'Q86YM7', 'O15379', 'Q5XPI4', 'Q9NQC7', 'Q9BV87', 'Q96GA3', 'Q15276', 'Q15788', 'P20226', 'O60341', 'Q15691', 'Q86VW2', 'P06241', 'Q15366', 'Q96HL8', 'P25963', 'Q9UL26', 'P33241', 'P61011', 'Q86Y37', 'P20618', 'P01100', 'Q92769', 'Q9BPZ7', 'Q13619', 'Q9UKL0', 'Q00403', 'Q53H80', 'P23396', 'Q9BZK7', 'Q00653', 'P19838', 'Q04864', 'Q9NSB8'…	['O94921', 'Q8ND76', 'Q16589', 'P61024', 'P30281', 'P41002', 'Q14094', 'O60563', 'O75909', 'P11802', 'P20248', 'Q8IV13', 'P51948', 'Q9NYV4', 'P33552', 'P14635', 'P30279', 'P50750', 'Q9P287', 'P24941', 'Q8WWL7', 'P06493', 'P51946', 'P24864', 'P22674', 'Q9H8S5', 'P51959', 'P24385', 'Q14004', 'Q9BV87', 'O96020', 'P78396', 'P55273', 'O95067', 'O60583', 'P12004', 'P50613', 'Q00534', 'Q6ZMN8', 'P38936']	['O14958', 'Q9H074', 'Q9H4B4', 'O75602', 'Q9GZR1', 'Q9ULN7', 'Q9Y3P9', 'Q96RG2', 'O15131', 'Q99835', 'Q6EEV6', 'A9QM74', 'P61956', 'O00505', 'Q9NYY3', 'P55010', 'O00444', 'Q9BV38', 'O14556', 'P52739', 'Q9Y3T9', 'O95602', 'P35226', 'Q8NCF5', 'P55854', 'A8MTL3', 'Q8WUM0', 'Q9H6K5', 'P06748', 'Q5T653', 'Q9BTE1', 'Q9H0D6', 'P78344', 'P52292', 'P49407', 'Q14152', 'Q8WXE1', 'P63165', 'Q99496', 'Q06587'…
	['Q86YT6', 'P52952', 'P51608', 'P07947', 'Q14258', 'O14980', 'Q9UI36', 'Q96PK6', 'Q92925', 'Q13547', 'Q93097', 'P49711', 'O60264', 'P46937', 'P35453', 'Q8WXX7', 'P31275', 'O60716', 'Q9UQB8', 'Q9UMR3', 'Q99081', 'Q92826', 'Q12778', 'P49848', 'P12931', 'P21291', 'Q8IZ40', 'Q06413', 'Q702N8', 'Q8N3U4', 'P23769', 'Q04726', 'Q8NI51', 'Q9H7N4', 'Q3C1V8', 'Q1XH10', 'Q8IVI9', 'Q96T37', 'Q02078', 'Q5BKZ1'…			['Q9UBM4', 'Q6EIG7', 'P36873', 'Q96GW7', 'Q9NNX6', 'P17948', 'Q9UMR7', 'Q9ULY5', 'P35916', 'P21802', 'P35968', 'Q9H2X3', 'Q9BYZ8']	['Q9BYP7', 'Q9H4A3', 'Q9ULE0', 'P36406', 'Q8IXJ6', 'Q13131', 'P57058', 'Q8IX03', 'P12830', 'Q96EB6', 'Q9Y3S1', 'Q9NTG7', 'Q8N2I9', 'O00506', 'Q92519', 'Q9BRG1', 'Q96RU7', 'Q7Z6I8', 'Q9NZV8', 'P20933', 'P07900', 'Q9H2W6', 'Q86V86', 'P11309', 'Q96RU8', 'O95379', 'Q6AWC2', 'O15259', 'Q9BXA6', 'Q9BQE6', 'Q9BXA7', 'Q9Y376', 'Q9H6P5', 'Q9H9S4', 'P37231', 'Q9P1W9', 'Q9C0K7', 'Q14680', 'Q8WVP5', 'Q96PN8'…	['P84074', 'Q68DA7', 'Q92819', 'Q9NWX5', 'Q9UL54', 'Q86Y91', 'P25963', 'Q3KP44', 'P61601', 'A2RUR9', 'O75970', 'O95239', 'A6NI47', 'Q6S5H5', 'Q2VWP7', 'Q495M9', 'A0A0A6YYL3', 'Q96HA7', 'Q8TDY8', 'Q9NUL7', 'P16333', 'Q8N3C7', 'Q9P2E2', 'Q13576', 'O94832', 'Q9UM54', 'Q9P202', 'Q92839', 'P58872', 'Q15691', 'A6NK59', 'Q2TAC6', 'Q9Y574', 'Q16643', 'Q9GZV1', 'Q9BQG2', 'O60282', 'Q9NZ56', 'A7E2S9', 'Q92…
['Q14534', 'P10109', 'O43169', 'P14060', 'Q9NZ94', 'O15229', 'Q330K2', 'P01023', 'P48449', 'O00264', 'P20815', 'Q6P4F2', 'Q9UJX6', 'P05141', 'P05093', 'Q7L5A8', 'Q99720', 'P12236', 'P15538', 'Q9UMS4', 'P17676', 'P55055', 'Q9Y2Z9', 'Q9HB55', 'P15121', 'O15372', 'P56937', 'Q9UKR5', 'Q96BT7', 'Q13285', 'Q96D70']	['P67870', 'Q99743', 'Q16539', 'O60271', 'Q5S007', 'Q8NFU7', 'Q96ST3', 'P07951', 'Q13562', 'P36873', 'Q9UNF1', 'Q16566', 'Q9HC52', 'O00458', 'Q16543', 'P17900', 'Q13451', 'Q8NBP0', 'P07900', 'O14974', 'Q8IU68', 'P0C862', 'O15294', 'Q9UHX1', 'P09493', 'Q13547', 'Q53H82', 'P31943', 'P08047', 'O15516', 'A7MCY6', 'Q6UX01', 'Q92769', 'P21333', 'Q15750', 'Q9GZP4', 'Q13574', 'Q7Z5M5', 'Q6UXY8', 'Q6NYC8'…			['Q99250', 'Q9NY72', 'Q92915', 'Q8TD43', 'Q13002', 'O15020', 'Q12860', 'P35498', 'P35499', 'P51170', 'O94856', 'P39086', 'Q9UI33', 'Q01484', 'Q92823', 'Q8IWT1', 'P37088', 'Q12955', 'Q9P0X4', 'P16157', 'O43497', 'Q9UK17', 'Q13813', 'Q16099', 'Q9UQD0', 'O60939', 'Q9NRC6', 'Q9Y5Y9', 'Q15858', 'Q9H254', 'Q13003', 'Q01082', 'O95180', 'Q16478', 'Q9NY46', 'P51168']	['Q13616', 'O75061', 'P46459', 'Q00987', 'Q9ULW6', 'Q12834', 'Q9NQB0', 'Q008S8', 'Q9ULI1', 'Q9BV38', 'Q9P286', 'Q6PJI9', 'O15381', 'P06493', 'P0C1S8', 'P24941', 'Q96MT7', 'Q9ULI0', 'Q99973', 'P14635', 'Q5VTH9', 'Q6RI45', 'Q15645', 'Q15131', 'O15350', 'Q8IZU2', 'Q08999', 'P12004', 'Q5XX13', 'Q9P2H3', 'P0CK96', 'Q86TI4', 'Q8WWQ0', 'Q8NBU5', 'P50613', 'P27348', 'O43933', 'Q9NSI6', 'P55273', 'P41002'…	['Q96E35', 'P62140', 'P62136', 'P31943', 'P01116', 'B2RXH8', 'Q8N5D0', 'Q8N7W2', 'Q9NPI6', 'Q96EE3', 'Q58WW2', 'P01112']
	['Q6ZN16', 'Q9Y3L5', 'Q03112', 'P0C0E4', 'Q9H4E5', 'Q15027', 'Q9H0R8', 'P61019', 'Q9NQY0', 'Q69YN4', 'Q9NP90', 'Q3SXY8', 'Q9UL26', 'Q9Y4Z0', 'Q16643', 'P36405', 'Q96HL8', 'Q9BSW2', 'P63000', 'Q01484', 'Q96AH8', 'Q8IZQ1', 'Q9BZ71', 'Q9NYA1', 'P51157', 'Q9Y3P9', 'Q8N6T3', 'P31146', 'O14807', 'Q8TAL5', 'O94844', 'O00562', 'P60763', 'Q5TGL8', 'Q9UNT1', 'Q9BXB4', 'P61026', 'Q9BZ72', 'P61225', 'P62070'…			['P62993', 'P02768', 'Q14738', 'P15498', 'P07948', 'P16581', 'Q15172', 'P07947', 'Q13362', 'P29965', 'Q16719', 'P67775', 'Q15758', 'Q9Y616', 'P26718', 'Q06124', 'P06241', 'Q9BXR5', 'P53985', 'P62805', 'P02786', 'P30153', 'P62714', 'Q15173', 'Q14624', 'Q13895', 'P35232', 'P30154', 'Q5T2W1', 'P78545', 'Q8TDQ0', 'Q03060', 'P27986', 'Q05639', 'P51572', 'O75144', 'P10747', 'Q9UIR0', 'P12931', 'P43007'…	['Q9P0L0', 'P04198', 'P28300', 'P19474', 'P10415', 'P18850', 'Q07817', 'Q12772', 'O95208', 'Q5VV42', 'Q99941', 'Q00325', 'P36956', 'Q9Y3D6', 'P07900', 'O95292', 'O15244', 'P08238']	['Q8IW35', 'Q13164', 'P17081', 'Q96FV0', 'Q15910', 'Q9UPS6', 'P62873', 'Q9BZ95', 'P31749', 'P28482', 'Q9H628', 'Q96JM4', 'Q9H091', 'Q9Y616', 'Q9UBC5', 'Q9Y566', 'Q92918', 'P01375', 'Q96N96', 'P62834', 'Q70IA6', 'Q9H5I1', 'P53778', 'O43795', 'Q8IYK8', 'P55039', 'P62491', 'P09603', 'Q9P286', 'P24723', 'Q6ZRR7', 'P55040', 'P57735', 'Q96HU8', 'Q9BSQ5', 'O43318', 'Q9Y2H9', 'Q9BVG8', 'O60729', 'P61586'…
['P49407', 'P80192', 'Q9H8E8', 'Q6R327', 'P07197', 'Q8WVP5', 'Q59H18', 'Q13315', 'P26010', 'P46821', 'Q562F6', 'Q86YT6', 'O43318', 'Q96MT3', 'P10114', 'P51787', 'Q9Y3A3', 'Q00613', 'Q02241', 'O95235', 'P05106', 'Q01658', 'Q5VY09', 'Q12834', 'P68363', 'P05107', 'O95239', 'P56211', 'Q5TCX8', 'Q9BUZ4', 'O43768', 'Q99502', 'B0I1T2', 'P30153', 'Q16526', 'Q9UL54', 'P46087', 'P57078', 'O15020', 'P12931'…	['P30305', 'O95235', 'Q58WW2', 'Q6ZVD8', 'P01111', 'P41250', 'Q9BQ24', 'Q99614', 'P07814', 'Q9GZL7', 'Q9C0B5', 'Q04760', 'O75530', 'Q7L3T8', 'Q2TB90', 'P52789', 'P20042', 'Q9UHN1', 'O95758', 'Q09161', 'Q15058', 'P16104', 'Q9Y232', 'Q9BXT4', 'Q8N5D0', 'O14578', 'Q9UHD9', 'Q9HC38', 'Q14764', 'P23921', 'P30304', 'P35557', 'Q01813', 'P30307', 'P78317', 'P60201', 'P52790', 'Q96PE7', 'P01112', 'Q6RFH5'…			['P61019', 'Q9BPW5', 'Q9H4B6', 'P13861', 'P10644', 'Q9UJX5', 'Q96SB3', 'Q96A58', 'P34931', 'Q8N4G2', 'Q96PV0', 'Q6T310', 'Q96BM9', 'Q9UNT1', 'Q9H1A4', 'Q8N4Z0', 'Q9HBH0', 'O60503', 'P20338', 'P07355', 'Q96DE5', 'Q8TAI7', 'P53350', 'Q13257', 'P11142', 'P62745', 'P62140', 'P61225', 'Q969Q4', 'P62979', 'Q7Z7G8', 'Q99873', 'Q9H0F7', 'P40617', 'Q13515', 'Q9UJX4', 'Q2MJR0', 'P54274', 'Q14511', 'P0CG48'…	['Q86WT6', 'Q00325', 'Q9H8V3', 'Q9NQW6', 'O95235', 'P00533', 'Q9H444', 'P60842', 'Q14978', 'Q02241', 'P01116', 'P61160', 'O00487', 'Q6IQ23', 'P38646', 'P01112', 'Q15058', 'P13984', 'P39210', 'O14578']	['Q9NS56', 'Q8NI37', 'O15297', 'Q9C029', 'Q15119', 'Q9HCM9', 'Q9Y6K9', 'Q15653', 'P98170', 'P01116', 'Q96CV9', 'P62699', 'Q08211', 'Q92838', 'P01374', 'Q5VZ46', 'P61088', 'P78371', 'Q9UKR5', 'Q9Y572', 'P19438', 'Q92793', 'P11142', 'P0CG48', 'Q9NYN1', 'P05129', 'Q7RTR2', 'Q8TE67', 'Q16654', 'P09936', 'P36406', 'O75628', 'P48643', 'P14373', 'Q9UBE8', 'Q5D1E8', 'Q96FJ2', 'O14874', 'P07900', 'P21580'…
['O14641', 'Q96TA2', 'Q9UN37', 'P62140', 'P09543', 'Q96CW1', 'Q9UNM6', 'O95466', 'Q9UNF1', 'P62333', 'Q9H7D0', 'Q9BU20', 'Q9NVN3', 'Q96PY5', 'O00232', 'P11388', 'Q96AY2', 'O75161', 'Q9NTJ3', 'Q9HDC9', 'Q9Y312', 'Q9BT04', 'Q9NZN3', 'Q15022', 'O15120', 'O95876', 'Q9Y4D1', 'Q15370', 'Q9BPX3', 'O75530', 'Q9Y4W6', 'Q69YN4', 'Q12789', 'P43686', 'P51665', 'O60942', 'P14866', 'Q8IVF7', 'P17980']	['Q92997', 'Q15118', 'Q5SGD2', 'O76064', 'O75610', 'Q8IZP0', 'Q9BYG4', 'Q16222', 'P06730', 'Q13177', 'O96013', 'Q15349', 'P36507', 'Q8IXI1', 'P53041', 'P31949', 'Q9BXB1', 'Q5T2S8', 'Q8N3J5', 'P35222', 'Q15907', 'P09668', 'Q13163', 'Q9P2J9', 'Q96LR2', 'P60953', 'Q13416', 'P15153', 'Q9H4M7', 'P62745', 'Q07157', 'Q99988', 'Q9NQW6', 'P61586', 'Q96S42', 'O14641', 'P17081', 'Q58EX2', 'P08134', 'P35568'…			['Q92796', 'P16885', 'Q16827', 'Q9P0J1', 'Q9ULH1', 'O75688', 'Q9Y3I1', 'P35916', 'Q12959', 'B9A064', 'P07948', 'P00533', 'O00459', 'P23458', 'O15355', 'Q9NPB6', 'P21860', 'P36894', 'P22455', 'Q13094', 'P21802', 'P01138', 'O43283', 'P52735', 'Q02750', 'Q04771', 'Q16851', 'Q6NXT1', 'P22897', 'P55040', 'Q99704', 'Q15262', 'P61586', 'Q9UKW4', 'Q08881', 'Q9NZN5', 'P10721', 'Q6ZUJ8', 'O43639', 'Q13163'…	['Q8IZI9', 'Q9HBE5', 'O75144', 'Q8N6P7', 'Q08334', 'Q13007', 'P40763', 'Q13651', 'Q969J5', 'Q06124', 'P05231', 'P29597', 'P01584', 'P23458']	['Q969S8', 'Q6ZMV7', 'A8CG34', 'Q6UX01', 'P56524', 'Q14974', 'Q9HAV7', 'Q9Y237', 'P51532', 'O00410', 'Q9BT22', 'Q9UBU9', 'O00308', 'P0C7T5', 'Q6P3W2', 'P50750', 'Q9C0B0', 'Q9BW27', 'Q06210', 'Q9UQL6', 'Q5VU65', 'P51531', 'Q8NDI1', 'Q5SRE5', 'P60520', 'P28070', 'P78362', 'P43699', 'Q96SB4', 'O95166', 'P09067', 'Q8N3D4', 'Q6PJT7', 'P04637', 'Q9GZY0', 'O60318', 'O95793', 'Q8WUI4', 'P52948', 'Q8TEM1'…
['Q12951', 'P17813', 'Q8IVT5', 'P31943', 'P30260']	['Q9NVH2', 'Q96MN2', 'Q14653', 'P25942', 'Q96CS3', 'Q99558', 'Q9BY78', 'Q9UBE0', 'P33527', 'Q8TCT9', 'Q9H0H0', 'Q8N201', 'P09913', 'Q9UMW8', 'P60468', 'Q8IUH3', 'P26358', 'Q9Y6R6', 'P49770', 'P51617', 'Q9Y679', 'Q70EL3', 'Q8TDD1', 'Q9UHD2', 'Q8NE01', 'P43307', 'O15260', 'Q9NWQ8', 'Q92995', 'Q8TCJ2', 'P39656', 'Q92990', 'P40763', 'Q13114', 'O75604', 'Q7Z434', 'Q8WV92', 'Q99942', 'O94822', 'P17020'…			['Q13519', 'P00533', 'P49407', 'Q9UBU3', 'P38405', 'P30989', 'P08908', 'Q5JWF2', 'Q8N2G4']	['Q9Y2H9', 'P16298', 'Q5TBA9', 'O60729', 'Q9BTN0', 'Q2I0M4', 'P35858', 'Q6UY18', 'P36873', 'Q7L0X0', 'Q9HBW1', 'O43300', 'Q9P2V4', 'A6NM62', 'Q13033', 'Q00653', 'P22301', 'Q6ZNQ3', 'P19838', 'O94769', 'Q96PE1', 'Q9HB75', 'Q53QZ3', 'Q16667', 'Q5VSL9', 'Q6NSJ5', 'P49418', 'B1ANS9', 'Q5S007', 'O60938', 'P51888', 'Q8TF66', 'Q6P9F7', 'Q96RT1', 'Q9P244', 'Q9UFC0', 'O14498', 'P0DKB5', 'Q6UXK5', 'Q9HB40'…	['Q93009', 'Q5MNZ9', 'Q13111', 'P51648', 'Q8NB46', 'Q9H9T3', 'Q92974', 'O14829', 'P60510', 'Q9UBP6', 'Q6ZMT4', 'P16298', 'Q6IA86', 'Q16566', 'Q13610', 'Q9NVX2', 'P36873', 'O15084', 'Q00653', 'Q8N6F8', 'Q14694', 'Q9Y2L1', 'Q15257', 'Q8IYB7', 'A1L0T0', 'Q8NHM5', 'P48454', 'Q9UGJ0', 'Q9Y2K7', 'O00744', 'Q9H0D6', 'O14965', 'O14830', 'P53041', 'Q9H4B4', 'O95573', 'P62714', 'Q9NQI0', 'Q9UPN7', 'Q8N8A2'…
['O43324', 'P84095', 'Q969Q5', 'O14950', 'Q8TC07', 'P60953', 'P15153', 'O15498', 'P62070', 'Q9NYN1', 'P41229', 'O15550', 'P40617', 'Q9H0F7', 'Q969Q4', 'Q8N8Y2', 'Q8NEB9', 'P62745', 'P11142', 'P61225', 'Q9BXS5', 'Q9P2Y5', 'Q8TAI7', 'Q96S38', 'P56192', 'Q9UNT1', 'Q16572', 'P24844', 'Q8N4G2', 'O15054', 'Q9H492', 'P61764', 'Q13485', 'P46013', 'P61587', 'Q92737', 'O94844', 'Q9NX57', 'Q9Y689', 'Q5VZM2'…	['P61225', 'Q13308', 'Q14246', 'Q9NP85', 'P62993', 'O60486', 'P08581', 'O15085', 'Q9NYN1', 'P17342', 'P62070', 'Q9H3T2', 'P22681', 'P52198', 'Q15382', 'Q9H4M7', 'P39905', 'O95025', 'Q02388', 'P78317', 'P21926', 'P51805', 'P48960', 'Q16787', 'Q9H3T3', 'Q9BPW5', 'Q16620', 'O14786', 'P19174', 'O75410', 'Q96A58', 'Q69YN4', 'Q9H2E6', 'Q8NFY4', 'O95460', 'Q6T310', 'Q96RW7', 'P12107', 'Q9UIW2', 'Q86Y78'…			['P08887', 'O14905', 'Q13241', 'P26718', 'P42701', 'O75462', 'O60674', 'P23458', 'Q6UWB1', 'Q99062', 'P29597', 'P40763', 'Q14213', 'P42224', 'P27824', 'Q9NPF7', 'P48357', 'P40189']	['Q96HC4', 'Q9Y4H2', 'P08476', 'O43294', 'P11488', 'P50616', 'P08754', 'Q15750', 'Q3KQV9', 'P18827', 'P22003', 'Q8WY54', 'P35813', 'Q03113', 'P21359', 'O00292', 'Q16543', 'P56705', 'P48723', 'P16333', 'Q6KF10', 'Q18PE1', 'P04792', 'Q8N819', 'Q9BXF3', 'P63096', 'Q8N8U3', 'Q9H0C8', 'Q8TEW0', 'Q9NR12', 'P60763', 'Q9BYG5', 'Q9UNT1', 'P55103', 'O95393', 'Q14BN4', 'Q13873', 'Q14344', 'Q9BYZ6', 'P62491'…	['Q9HCR9', 'Q8WWF5', 'Q96MA6', 'Q6UX01', 'Q8WYR1', 'Q9UGM1', 'Q8NFM4', 'Q13946', 'P13569', 'P07741', 'Q9BQ31', 'P00492', 'Q96P26', 'P57103', 'Q02153', 'P16066', 'Q8WVQ1', 'O00408', 'Q96PN6', 'P25092', 'P48736', 'O43306', 'Q03135', 'P51841', 'Q01432', 'Q5UE93', 'Q9Y233', 'O75355', 'Q76NI1', 'Q92556', 'Q9BXI3', 'P81408', 'O60266', 'Q07343', 'Q02846', 'Q8TEV9', 'O60760', 'Q08462', 'P10620', 'O75354'…
['Q6TDP4', 'Q92564', 'P98170', 'Q9H0A8', 'Q8TBB1', 'Q9P000', 'O43791', 'Q9UBI1', 'Q96CA5', 'Q86VX2', 'Q8NFY9', 'Q6ICG6', 'Q9H4M7', 'Q9NR09', 'Q15843', 'Q9Y6Y0', 'Q86X83', 'Q13489', 'Q9C0C9', 'Q9GZQ3', 'Q8N668', 'Q8IXQ5', 'Q6IQ16', 'Q13075', 'Q96I99', 'Q8N448', 'Q96GG9', 'Q7Z4G1', 'Q9BTE7', 'Q13490', 'Q9H832', 'Q9Y6G5', 'Q9NRD5', 'P62877', 'Q6PH85', 'O14958', 'O60826', 'Q8NBE8', 'Q9NX08', 'Q13618'…	['O75530', 'Q9H091', 'O94888', 'Q9H0D6', 'P10071', 'Q01831', 'P04908', 'Q12834', 'Q14847', 'Q96I99', 'P62805', 'A6NE52', 'Q9NRL3', 'Q9NTX7', 'Q96GG9', 'Q9GZT9', 'Q8IY81', 'Q9H5I1', 'Q9UBC3', 'P35244', 'Q9ULI1', 'O95376', 'O43684', 'Q8WV16', 'Q13619', 'Q14457', 'Q9H4M3', 'Q13573', 'Q08945', 'Q9UHX1', 'Q8TEB1', 'Q9Y4B6', 'P08237', 'P0C7V8', 'Q9UPS6', 'P42224', 'Q15054', 'P17483', 'Q32P44', 'Q15910'…			['P21673']		['Q96LT7', 'Q9HAD4', 'Q68D51', 'Q6IQ26', 'P61026', 'Q8TEH3', 'Q2M243', 'Q15628', 'P01375', 'Q12933', 'Q9NQX5', 'Q9H6A0', 'Q96AX9', 'O95156', 'P09917', 'Q12756', 'Q9NZQ7', 'A2RUS2', 'Q8IV53', 'P20336', 'O00220', 'P62993', 'Q96LA8', 'P31749', 'P34947', 'Q9NUX5', 'Q8TEV9', 'Q6ZUT9', 'O60333', 'P19438', 'Q8TDJ6', 'Q15286', 'O95429', 'Q9BQG1', 'Q86YT6', 'Q5VZ89', 'Q6P3S1', 'Q13489', 'Q96EF0', 'Q13546'…
['P42858', 'P35637']	['Q9NP92', 'P49711', 'Q8N2K1', 'Q14671', 'P24539', 'Q9UL18', 'O94992', 'Q9Y2R0', 'P11498', 'P21912', 'P49411', 'Q969X1', 'Q9Y6D5', 'Q9HCE5', 'Q9Y6D6', 'Q9Y2L6', 'Q9UQL6', 'P61313', 'Q9NZ01', 'O95831', 'Q9Y2K1', 'P31941', 'Q9H061', 'Q9NVI7', 'O95166', 'Q7Z4Y8', 'Q9H9G7', 'Q6UY01', 'P60520', 'P63096', 'A8MTJ3', 'P43699', 'Q9Y6N5', 'Q9H4M7', 'P0C7P0', 'Q14344', 'Q9BQE3', 'Q9ULJ8', 'Q06587', 'P30048'…			['C9JRZ8', 'Q7Z7L7', 'Q6WRX3', 'P69905', 'P43034', 'P09105', 'Q96DN5', 'P02100', 'O75347', 'P14550', 'P32121', 'P02144', 'A6NLP5', 'P15121', 'Q6B0K9', 'Q86YD3', 'Q9H777', 'P63279', 'P38117', 'P69905', 'Q15067', 'Q04828', 'P13284', 'P35372', 'Q8WWM9', 'Q12996', 'Q8N0X2', 'P69891', 'Q86UU9', 'P42330', 'Q96JD6', 'P22102', 'P52895', 'Q9BQ52', 'P51857', 'Q9GZQ6', 'P68871', 'P17516', 'O60218', 'Q9C0D3'…	['P0CG38', 'P55273', 'Q9NSI6', 'P41002', 'O75461', 'P50613', 'Q01094', 'P27348', 'Q9UPZ9', 'P62805', 'Q9UBU7', 'Q92905', 'Q8WWQ0', 'Q92599', 'O15264', 'P30304', 'Q9HCP0', 'P12004', 'Q08999', 'Q9P2H3', 'P27361', 'Q6W3E5', 'A4D2P6', 'Q9BV87', 'Q9BZ19', 'O14757', 'P22674', 'Q149M9', 'P07305', 'Q04917', 'P62805', 'P52292', 'Q8N1B3', 'P51946', 'P62805', 'Q29RF7', 'P24863', 'O14744', 'Q9NQX4', 'A8MTJ6'…	['P60510', 'P42574', 'Q8WV28', 'P42345', 'Q8NFP9', 'P00519', 'P07900', 'P16333', 'O43318', 'O15111', 'Q13291', 'Q13588', 'P08238', 'Q16584', 'Q12851', 'Q8IZL9', 'Q969H0', 'P46109', 'P31943', 'Q9BXL7', 'P00533', 'P14317', 'O75791', 'Q9HB90', 'P05112', 'Q8TC17', 'Q15771', 'Q7L523', 'Q5VZM2', 'Q8IV63', 'Q38SD2', 'O43609', 'Q9UJU6', 'Q99759', 'P62877', 'P63208', 'O43561', 'P46108', 'Q9UN19', 'Q9NQL2'…
['Q9UL26', 'P31749', 'Q8WXR4', 'P20339', 'Q8NA54', 'P51148', 'Q96AZ1', 'Q13636']	['Q16322', 'O60749', 'O96006', 'P52907', 'Q10567', 'P22001', 'Q96AY3', 'P47755', 'P46019', 'Q9NWM8', 'Q04656', 'P35670', 'P62380', 'A8K0Z3', 'Q13596', 'Q96L92', 'P02545', 'Q9Y3C0', 'P22460', 'Q9NYL4', 'O95302', 'P55072', 'P17658', 'P53618', 'Q96C92', 'Q5S007', 'P22459', 'O43264', 'Q69YN4', 'O75436', 'O00213', 'P12004', 'Q9Y6B7', 'Q9NUY8', 'Q13367', 'Q96RP8', 'Q09470', 'Q5T1M5', 'P55769', 'P16389'…			['Q6T4P5', 'Q9Y5W5', 'Q92752', 'Q96FL8', 'Q12841', 'Q9NT68', 'P31641', 'O60637', 'Q9BVT8', 'Q13705', 'Q6N022', 'Q13491', 'Q99720', 'O60779', 'P36896', 'Q96AA3', 'P54753', 'Q9UQP3', 'P78362', 'Q8IWR1', 'P24821', 'Q5JWF2', 'P11117', 'P41273', 'P36894', 'Q9P273', 'Q93050', 'P30532', 'Q96HD1']	['Q7Z5L7', 'P49368', 'Q86VH5', 'Q8IWT6', 'Q5BKY1', 'Q9BUL8', 'Q9Y4C4', 'P17987', 'Q9NR99', 'Q9Y2H1', 'Q14392', 'O14829', 'Q9BYS8', 'P50990', 'Q15208', 'Q9BXN1', 'Q99983', 'Q6ZVD8', 'P13224', 'P16333', 'Q9Y2L9', 'O15335', 'Q8WUT4', 'Q9BTT6', 'P50991', 'P62714', 'Q14160', 'Q9P2B4', 'P0C6S8', 'O43815', 'Q13641', 'Q6P2D8', 'Q9ULH4', 'Q6UXK2', 'Q9NZL9', 'Q13094', 'P31946', 'Q86YC3', 'Q8IWW6', 'P52735'…	['Q2V2M9', 'P48431', 'P50750', 'P07737', 'Q8WXH0', 'Q8IY33', 'P40123', 'A8MYV0', 'Q9H422', 'Q9H2X6', 'P51911', 'P61158', 'Q9Y4K3', 'O95466', 'Q9UH99', 'P41240', 'P35609', 'O60506', 'Q9BPX5', 'P42768', 'Q9UBT7', 'Q9UM73', 'Q38SD2', 'Q86WC6', 'O43663', 'Q562R1', 'Q96L12', 'Q8TBX8', 'Q16512', 'Q6ZS81', 'Q8NFJ8', 'P36406', 'Q96AX9', 'Q8TDY3', 'Q9NPC6', 'P04406', 'Q06787', 'Q9Y281', 'O15511', 'O43390'…
['Q9NUD5', 'Q6P9B6', 'Q12933', 'P17301', 'Q9NR09', 'Q96LR5', 'P61088', 'P19438', 'P53701', 'P03372', 'Q9NP72', 'Q9BQL6', 'P62136', 'P60484', 'Q9UNM6', 'Q13546', 'P62987', 'Q9HC29', 'O95831', 'Q9H2Y7', 'P98170', 'Q9Y566', 'Q96BN8', 'Q9Y2K6', 'Q96FW1', 'Q9Y6K9', 'Q15025', 'Q15654', 'O43150', 'Q13813', 'Q96HS1', 'Q5VTR2', 'P08514', 'Q9C0C9', 'Q9BVI0', 'Q9NRG1', 'P62979', 'O15144', 'P43686', 'P61158'…	['P62979', 'Q16629', 'P54727', 'Q9UPY8', 'Q8NBU5', 'O95793', 'P62280', 'B5ME19', 'Q9H4M7', 'P62851', 'P0CG48', 'P63167', 'P30153', 'Q7L5N1', 'P55010', 'O15235', 'O43933', 'P62854', 'P08865', 'O14647', 'Q6K0P9', 'Q5VVJ2', 'Q7L4P6', 'Q96CW1', 'Q6GQQ9', 'Q9NRC8', 'Q15149', 'Q8TD26', 'O95478', 'Q3L8U1', 'Q9H347', 'Q9H2T7', 'Q15843', 'O60783', 'Q9NRR5', 'P62266', 'Q8N7F7', 'P05198', 'O15205', 'P46013'…			['Q15750', 'P63098', 'Q99653', 'Q8N7A1', 'P62140', 'P63208', 'Q8WY54', 'P35813', 'A8MZ26', 'Q9P2D7', 'P67775', 'Q14738', 'O14829', 'O15355', 'Q9UEW8', 'Q7Z572', 'O95747', 'P49840', 'P57078', 'O43741', 'P63316', 'Q96NT1', 'P13807', 'Q16537', 'Q8N819', 'P31946', 'Q13200', 'Q8TD86', 'P58872', 'Q9UJT2', 'Q8N5S9', 'P62714', 'P0DP23', 'Q9Y478', 'Q8N7B9', 'P0CE72', 'Q9BXU9', 'Q04917', 'Q9H0C8', 'P27348'…	['P34932', 'Q9UBR2', 'P01135', 'Q07954', 'Q9HAT1', 'O75396', 'O60763', 'O95487', 'Q92876', 'Q9UMR2', 'Q9Y4L1', 'Q9P104', 'Q9Y282', 'P05067', 'Q9Y6M0', 'Q96DZ1', 'Q8IUR0', 'P08697', 'P01024', 'Q9Y5R8', 'Q9Y296', 'Q96JE7', 'Q9BQQ3', 'O15027', 'P43220', 'P56817', 'O94855', 'Q9H081', 'O95486', 'Q96Q80', 'Q9H0V9', 'P55735', 'Q96NG5', 'O96028', 'Q9H0U4', 'O75173', 'Q9P0G3', 'O60760', 'P63208', 'O95406'…	['P53367', 'P07900', 'P20231', 'P08238', 'Q8NEJ9', 'O95965', 'O94806', 'Q9P212', 'P00533', 'P23258', 'Q04759', 'P35579', 'P04792', 'P05556', 'P49674', 'O14980', 'Q9H4M7', 'Q9NPE2', 'P05106', 'P26010', 'Q8WUI4', 'P27348', 'Q15661', 'Q04917', 'P17181', 'Q8N9I0', 'O43150', 'P05107', 'Q92561', 'Q9UQL6', 'Q96DA0', 'O15511', 'Q99828', 'Q13263', 'P18564', 'Q8WZ73', 'Q86WV6', 'Q15131', 'Q9Y3Q8', 'P51148'…
['Q5KSL6', 'P49619', 'Q9BX93', 'P31942', 'P53041', 'O14939', 'Q3MJ16', 'Q8TBE1', 'Q5VZY2', 'Q99943', 'Q86XP1', 'Q96BZ4', 'Q13574', 'Q9BQK8', 'O14964', 'Q9BZM1', 'Q6ZNC8', 'P52429', 'Q9NZK7', 'P53816', 'P52824', 'Q07817', 'Q86XP0', 'P0C869', 'Q68DD2', 'O94822', 'Q6UWP7', 'P47712', 'O43688', 'Q9NUQ2', 'Q13393', 'Q9Y6T7', 'P14555', 'Q96AE4', 'Q14693', 'Q8NEB5', 'O15120', 'Q16760', 'O15496', 'Q06945'…	['Q9UN88', 'Q14008', 'Q9BXS9', 'Q9H313', 'P51801', 'Q16836', 'Q9NUX5', 'O76090', 'Q96S66', 'O14493', 'O94811', 'O00299', 'Q9BZZ2', 'O75311', 'Q9UN37', 'Q58WW2', 'Q04760', 'Q5T8D3', 'P18507', 'P27918', 'Q8NFU0', 'P18505', 'Q9H0L4', 'P47870', 'P23416', 'Q9NQ90', 'P57735', 'O00591', 'P37802', 'P48169', 'O75521', 'Q15257', 'Q8TD08', 'Q16222', 'Q9HC38', 'P50395', 'Q04828', 'Q9BR61', 'Q99611', 'P14867'…			['Q5VWG9', 'O75764', 'P62841', 'Q96CW6', 'Q86SP6', 'Q13435', 'Q9H9Y6', 'Q99877', 'O60942', 'Q9NUL7', 'O00470', 'Q9HAW0', 'Q7Z5J4', 'Q8IZX4', 'P25208', 'P61218', 'Q9NQI0', 'Q9BYC9', 'Q9Y2X3', 'Q8WVY7', 'Q4G0J3', 'P20226', 'Q9H204', 'Q9NYV4', 'Q9GZU7', 'Q15397', 'P61254', 'P46781', 'Q9ULN7', 'Q9Y399', 'O95718', 'Q9NX70', 'Q07866', 'P53804', 'P68431', 'Q9UHI6', 'Q14103', 'Q9NVU0', 'Q8WTS6', 'P62805'…	['Q6ZYL4', 'P11802', 'Q9NWA0', 'Q92831', 'Q9UBD0', 'Q12800', 'P49736', 'Q9NYS7', 'Q9BWU1', 'Q13573', 'P56537', 'O94921', 'P49336', 'O94888', 'O15372', 'Q9NZI6', 'Q9HCM9', 'Q9Y6I7', 'Q92759', 'Q9UHX1', 'Q96LI5', 'Q12888', 'O75448', 'Q92616', 'Q96T58', 'Q8N1V2', 'Q8WZA0', 'Q9NZN8', 'P78527', 'O75934', 'P47974', 'Q07352', 'Q8IV35', 'Q92585', 'P61024', 'Q92793', 'Q96JK9', 'P03372', 'P06400', 'O14802'…	['P06576', 'Q6EEV6', 'P00367', 'Q8IVD9', 'Q86Y37', 'P61956', 'Q8N2W9', 'Q9UJP4', 'Q8NF64', 'Q9H8T0', 'Q9ULJ3', 'Q6TDP4', 'P41229', 'Q8NFY9', 'O15054', 'P63165', 'Q8IXQ5', 'Q96NB2', 'Q9UNE7', 'P78318', 'Q9UNY5', 'Q9Y3Z3', 'Q9UMX1', 'Q8N1I0', 'Q96PQ0', 'Q96AX9', 'Q96DT7', 'Q92833', 'Q99523', 'P14866', 'Q53HC5', 'Q9P2J3', 'Q2WGJ6', 'Q13619', 'Q8IW35', 'Q9H832', 'Q9UGL1', 'Q92673', 'Q9UNL2', 'Q9Y6X2'…
['Q14627']	['Q6NUS8', 'Q69YN4', 'Q92935', 'Q7Z7M9', 'Q9Y283', 'Q8N0V3', 'Q6UX01', 'P52848', 'O43909', 'Q9H4A6', 'P22304', 'Q9H4A5', 'Q12931', 'O95803', 'P52849', 'Q16394', 'Q96F25', 'Q9H3R1', 'P78317', 'Q8N556']			['Q9C0C9', 'Q8WUN7', 'P13196', 'Q9NR09', 'P20591', 'Q8N1I0', 'Q9Y3Z3', 'P78318', 'Q9H8T0', 'Q16621', 'Q92624']	['Q14103', 'P31483', 'Q9BPZ3', 'P34932', 'P28482', 'Q96QE3', 'P27144', 'P20930', 'Q5TCS8', 'Q9UMR2', 'Q9Y5B8', 'O75717', 'Q9NNW7', 'Q9Y227', 'Q9UHX1', 'Q7LG56', 'Q86Y56', 'Q9H4B4', 'Q04637', 'P07900', 'P50607', 'O15347', 'Q96MA6', 'P09234', 'Q01130', 'P23921', 'A6NFY4', 'Q14738', 'Q8WVQ1', 'Q9Y5L0', 'P09651', 'Q9H6B9', 'Q13148', 'Q8NDV3', 'O60271', 'Q9NVP2', 'P35125', 'Q5VVX9', 'P30260', 'Q92993'…	['Q8IWL3', 'Q9C005', 'P51570', 'P45880', 'Q9UK73', 'Q96L12', 'Q9HB55', 'P78527', 'P68133', 'Q9BPW8', 'P05783', 'Q9GZT8', 'P21796', 'P50402', 'Q6UX01', 'P21333', 'Q8IXB1', 'Q9NUP9', 'O75445', 'Q14671', 'P27797', 'P51151', 'Q8TB72', 'Q96DZ1', 'P27824', 'Q9UBV2', 'Q9UMX5', 'P20815', 'Q9BU61', 'P04843', 'Q14697', 'Q9P2K2', 'Q13438', 'P63267']
['P0CG39', 'P63267', 'O95996', 'P31946', 'O95219', 'Q96EE3', 'O43684', 'Q9C0B5', 'Q15691', 'Q9Y5K6', 'O75553', 'P04275', 'Q969H0', 'Q13561', 'O95229', 'Q14008', 'Q9UNH6', 'O43264', 'P63261', 'Q96FJ2', 'Q9H4P4', 'Q6S8J3', 'Q8N3C7', 'O14974', 'Q9H4B4', 'P63172', 'P68032', 'O94813', 'Q9NQS7', 'Q5FBB7', 'O14578', 'Q12840', 'P55735', 'Q15029', 'O15350', 'P68133', 'Q9HC77', 'Q8WUY3', 'P42858', 'Q9BZS1'…	['Q8NHU0', 'P62805', 'P34741', 'Q86WU2', 'Q8N6T3', 'P51531', 'Q96SY0', 'P83916', 'P50750', 'P16104', 'Q29RF7', 'P23497', 'Q9BZS1', 'Q09472', 'Q14683', 'O95347', 'Q5THK1', 'P0DMV0', 'Q9NTI5', 'Q6IWH7', 'Q9Y6X3', 'P51587', 'Q96FC9', 'Q9NVR2', 'P0DMV2', 'Q5JSJ4', 'Q53HL2', 'Q9UQE7', 'Q8N3U4', 'Q68E01', 'P49959', 'Q8WVM7', 'Q8N201', 'Q9H0H0', 'Q13185', 'Q5T3J3', 'Q5TA45', 'Q15306', 'Q75QN2', 'O60216'…			['Q16602', 'P15153', 'P04899', 'P22392', 'P60953', 'P62879', 'P03999', 'P0CG48', 'P49802', 'Q14332', 'P62745', 'P55089', 'P03372', 'Q9H8V3', 'O15492', 'Q08116', 'Q02878', 'P78371', 'P41220', 'P62266', 'P31943', 'Q8TCU6', 'P61587', 'Q9UMX0', 'Q8TAE7', 'O14782', 'Q14721', 'P17658', 'Q01970', 'P15531', 'P36578', 'Q9BYD3', 'Q9H244', 'Q13324', 'O43525', 'P01116', 'Q13163', 'Q8TDN1', 'Q96B18', 'Q08722'…	['Q9BW91', 'P15813', 'P20718', 'O00206', 'Q9UMR2', 'P15248', 'Q9Y296', 'Q96C23', 'P05538', 'P02771', 'Q8N1N0', 'P48431', 'Q9NYK1', 'Q9BY32', 'P04141', 'O60603', 'P10144', 'Q9UJ71', 'Q6IQ23', 'Q00403', 'Q9UNQ0', 'Q9GZX7', 'P01730', 'P36952', 'Q8TE23', 'O60449', 'P00734', 'P02768', 'Q7L1T6', 'P24158', 'P43235', 'P21333', 'P08246', 'P19338', 'Q9UGI8', 'Q9H4M7', 'Q9BTV5', 'Q01459', 'P09874']	['Q12965', 'P11274', 'Q6WCQ1', 'O94875', 'P63267', 'P34932', 'P10916', 'Q01082', 'Q8TDG2', 'P43146', 'P07900', 'Q96AX9', 'Q8TDY3', 'Q9Y281', 'O15511', 'B2RU33', 'Q5MAI5', 'Q32MZ4', 'Q96A32', 'A8K855', 'Q9Y2D4', 'Q12756', 'Q9BPX5', 'Q96BS2', 'Q5T0N5', 'P50876', 'P42768', 'P42229', 'Q15149', 'O15144', 'P42336', 'O43663', 'Q96CW1', 'Q562R1', 'P61158', 'O95466', 'Q9Y2D5', 'O43707', 'O60333', 'Q14019'…
['Q96J92', 'Q5EBL4', 'Q9Y666', 'P31327', 'Q96PU5', 'Q53SF7', 'Q9P2I0', 'Q96FE5', 'P42574', 'Q9H2X9', 'Q9UHW9', 'P55011', 'P53618', 'Q13621', 'Q96NA2', 'O95198', 'Q9C0K7', 'Q9UH77', 'Q6UX01', 'Q9Y3Q8', 'Q13618', 'P48048', 'P05166', 'Q96EA4', 'O75157', 'Q9HCC0', 'Q9H4A3', 'P52954', 'O95747', 'P09131', 'Q7RTN6', 'Q9Y3S1', 'P27708', 'Q9UEW8']	['P20827', 'P61224', 'Q63HR2', 'P04839', 'Q8N3J5', 'Q07954', 'Q16222', 'Q92569', 'P36507', 'O76064', 'Q16620', 'Q9NP85', 'Q9BYG4', 'P35968', 'P33151', 'Q15118', 'Q04912', 'Q5SGD2', 'P09619', 'P07332', 'O00294', 'Q8IU54', 'Q92529', 'P03971', 'P02751', 'P27918', 'P10721', 'P46940', 'P62891', 'Q99988', 'P06239', 'Q96B67', 'P62330', 'P98077', 'Q9P2J9', 'P19174', 'Q96JJ3', 'P15153', 'Q13163', 'O43639'…			['O75947', 'P35557', 'Q9BSB4', 'Q5VVJ2', 'P23769', 'P23771', 'Q9BWX5', 'Q9NWU1', 'Q92908', 'Q8NCC5', 'Q01415', 'P41227', 'Q9BSU3', 'P15976', 'O77932', 'P43694', 'Q4LE39', 'Q9UHF7', 'P0C6A0', 'P62987', 'Q8TED4', 'P29374', 'Q9NRM0', 'P51570', 'P22732', 'P11166', 'P57057']	['O43865', 'P45984', 'Q16611', 'Q07820', 'P12318', 'Q92851', 'O95817', 'Q14790', 'Q13501', 'Q92843', 'P17655', 'P31946', 'P26038', 'P42575', 'P15927', 'P61586', 'Q92843', 'Q9BZR8', 'P49674', 'Q9H4M7', 'Q9UHD9', 'P07384', 'P48023', 'Q16548', 'Q9HD36', 'Q9UMX3', 'P15311', 'P27694', 'P10415', 'P45983', 'P42574', 'P35240', 'P19438', 'P10144', 'Q07812', 'O43521', 'Q07817', 'Q9Y4K3', 'Q9HC29', 'Q13158'…	['P49137', 'P32455', 'P13473', 'P32456', 'Q96AG4', 'Q7L7X3', 'Q6DD88', 'Q9H0R5', 'O43395', 'Q96PP8', 'O00469', 'Q5VT25', 'Q92609', 'O75116', 'P55212', 'A1XBS5', 'Q9UL54', 'Q8TAF3', 'P53778', 'O95379', 'Q8N8V2', 'A6NCJ1', 'Q8NBF2', 'Q9H2K8', 'P52907', 'Q13464', 'Q6P589', 'Q8NHH9', 'P47755', 'Q9NX55', 'Q6N063', 'Q8WXF7', 'Q16644', 'Q7Z4L9', 'Q6DT37', 'P35269', 'Q9Y5S2', 'Q9ULX5', 'Q96PP9', 'Q02809'…
	['P19338', 'P22087', 'P40429', 'Q9NZN8', 'Q9H583', 'Q9BQ67', 'Q9BUQ8', 'Q9BZS1', 'Q9UGY1', 'P41218', 'Q7Z2W4', 'P62241', 'Q5U5Q3', 'A6NHQ2', 'P0CB38', 'Q8IXZ2', 'Q9P260', 'Q86U38', 'Q9BSC4', 'Q13601', 'Q9BYG3', 'Q02539', 'Q9Y5J1', 'Q8TF05', 'Q15029', 'P55317', 'Q9HBD1', 'P11940', 'P10074', 'O14578', 'P30154', 'Q5JQF8', 'Q69YN4', 'Q13895', 'Q96DU9', 'Q2NL82', 'Q96G21', 'Q8IY37', 'Q8TED0', 'Q6NUP7'…			['P05198', 'P21731', 'Q13541', 'Q86XP0', 'P16118', 'O14733', 'P41220', 'Q96KS0', 'P61981', 'P27361', 'P05114', 'Q7Z6J2', 'P61764', 'Q9HCX4', 'P23229', 'Q13936', 'Q02952', 'Q9UL62', 'Q05952', 'P03372', 'Q9UP65', 'P0CG48', 'P61296', 'Q6P5Z2', 'Q9H4M7', 'P22681', 'P08581', 'P35611', 'P05129', 'P60953', 'Q9Y6J6', 'O96004', 'P17096', 'P02686', 'O95786', 'O60716', 'Q13393', 'Q9NRC8', 'P84095', 'P14625'…	['Q9NQ55', 'P20290', 'Q9Y3D5', 'P19086', 'Q02543', 'P22459', 'Q9NRR5', 'Q9BQ39', 'Q8N7F7', 'O60524', 'Q9GZR7', 'Q13838', 'P29992', 'Q9NVS2', 'P26640', 'P0C0P6', 'Q8IZH2', 'Q8TDN2', 'Q9UIX4', 'P54727', 'P62979', 'P62280', 'Q15149', 'Q15050', 'Q9H347', 'O14727', 'Q5T1V6', 'P08865', 'O75570', 'Q5JVS0', 'Q96CW1', 'P10523', 'Q08J23', 'P40939', 'Q8N1I0', 'P47914', 'P82914', 'Q6UB28', 'P30050', 'Q96A35'…	['P01133', 'P42336', 'O95817', 'P01127', 'P46108', 'Q13905', 'P10721', 'Q9Y266', 'P51692', 'Q8WWM7', 'Q9UQQ2', 'O15146', 'Q92905', 'O15524', 'Q99062', 'P27797', 'P29597', 'Q12797', 'P43405', 'Q9BRA2', 'P29353', 'O60674', 'P08514', 'P08700', 'P01588', 'P30049', 'Q63HR2', 'Q13201', 'P46109', 'P40763', 'P04085', 'P14151']
['Q9UN36', 'Q9UID3', 'Q9HBI1', 'Q9Y376', 'Q15417', 'P51911', 'Q9HBI0', 'Q9H9S4', 'Q13228', 'Q01995', 'Q9NVD7', 'O75817', 'P41222', 'Q969S6', 'Q9ULP0', 'Q92597', 'O60888', 'Q15437', 'Q9UGV2', 'Q9Y6V0', 'Q9UI15', 'P37802', 'Q99439']	['Q9UKX2', 'P35749', 'P35580', 'P13533', 'P14866', 'P53618', 'P11055', 'Q9Y664', 'P63010', 'P35579', 'O00203', 'A7E2Y1', 'P12882', 'Q96PC3', 'Q9H4L7', 'P13535', 'Q5XPI4', 'Q10567', 'P17948', 'P61966', 'Q9Y623', 'Q9Y6B7', 'Q9Y2K3', 'P12883', 'Q92614', 'Q9UKX3', 'Q13367', 'Q8IUG5']			['P55060', 'P0DMV9', 'O00338', 'Q9BR01', 'P50053', 'O95352', 'O14579', 'P50226']	['Q5JY77', 'Q15942', 'P60568', 'Q5C9Z4', 'P38405', 'P01189', 'Q9UKV8', 'Q9Y5L0', 'P61073', 'P07947', 'P62873', 'O75916', 'P08100', 'P50151', 'P49407', 'P01178', 'O14939', 'A8MTJ3', 'P42771', 'P63096', 'P21333', 'P0DP23', 'Q9HAV0', 'Q9UK08', 'Q92905', 'Q9ULJ8', 'P30550', 'P25098', 'O43255', 'P01210', 'P30874', 'P16520', 'P18825', 'P21554', 'P51692', 'Q8NER1', 'Q9UBI6', 'P12931', 'P50148', 'Q8WUD6'…	['Q96GD4', 'Q92611', 'P09874', 'Q9H992', 'P61088', 'P12004', 'Q9UNN5', 'O60337', 'Q96LR5', 'P61077', 'O43933', 'Q13438', 'Q96BR5', 'Q8NBU5', 'Q8TAT6', 'Q14154', 'Q86UP9', 'Q96CS3', 'Q8N9I9', 'Q13547', 'P51668', 'Q9Y5B9', 'Q7Z6I8', 'Q9GZP9', 'A6NCM1', 'P46459', 'Q96KB5', 'O00767', 'Q9UBV2', 'Q86UD3', 'Q9C026', 'Q9BVQ7', 'O14965', 'Q9BV94', 'Q12834', 'P31749', 'P49736', 'Q9P0N8', 'Q68CR1', 'O15381'…
	['Q6PCE3', 'Q96A70', 'Q92900', 'O15350', 'P31943', 'Q9Y5X3', 'P11926', 'P42857', 'Q9HD15', 'Q9NZ94', 'P51149', 'P28070', 'Q96PV6', 'O95190', 'Q53T94', 'O14977', 'Q8TB72', 'Q14671', 'Q08AD1', 'Q04446', 'P24385', 'O14965', 'Q5VTR2', 'Q86UU5', 'Q15797']				['Q8TDQ0', 'P35222', 'Q9BTT4', 'Q9UQ88', 'Q00536', 'Q9H204', 'Q8IZL2', 'O95714', 'Q9BRP4', 'Q00526', 'Q15022', 'Q6ZW49', 'Q9NX70', 'Q00535', 'O95718', 'P21127', 'Q96S94', 'Q9BQA1', 'P14866', 'Q14103', 'Q8TAQ2', 'O75764', 'P19447', 'Q15208', 'O94864', 'Q8NFH4', 'A0JLT2', 'Q969H0', 'Q15032', 'Q13495', 'Q01415', 'P36894', 'A2AJT9', 'Q93009', 'Q96HR3', 'Q16630', 'P23193', 'Q9GZS3', 'Q9UHV7', 'Q71F56'…	['P28070', 'Q9C0B5', 'O75880', 'Q96FW1', 'P62495', 'P28066', 'Q9H9B4', 'Q13526', 'Q13185', 'Q15008', 'Q9NUX5', 'Q99436', 'P10827', 'Q9NS69']
['P31943', 'P14866', 'Q02297', 'P16444', 'Q9NY72']	['P29558', 'O95562', 'Q9BXB5', 'P34932', 'P40879', 'O94875', 'Q12887', 'Q96IY4', 'Q9Y4L1', 'Q9P227', 'Q9Y3D7', 'P30405', 'Q8WYQ3', 'Q5SXM8', 'Q96HN2', 'O75208', 'Q8NF91', 'Q9Y3A5', 'Q15311', 'P50443', 'P15088', 'P05067', 'O00483', 'P29353', 'P49427', 'P20591', 'P0DMV9', 'Q8TEJ3', 'P58743', 'Q9NS91', 'Q6UXN7', 'O43301', 'Q15029', 'Q8IWZ8', 'P10809', 'P0DMV8', 'P48723', 'O75489', 'P23526', 'Q9BZF1'…			['P09471', 'P50052', 'P26641', 'P29274', 'P43250', 'P10523', 'Q99961', 'P29992', 'P14416', 'P36575', 'O14908', 'P49795', 'P21728', 'P24530', 'P48444', 'P50148', 'P34947', 'O75781', 'Q5JWF2', 'P29275', 'P23560', 'Q99962', 'P30542', 'Q8WUM4', 'P30556', 'Q05586', 'O75970', 'P62993', 'P48764', 'P38405', 'Q9Y678', 'Q6RW13', 'Q9H4G0', 'P53618', 'P07550', 'P21333', 'Q99963', 'Q96NY7', 'Q86UV5', 'P29274'…	['P43405', 'O95715', 'P08514', 'P06870', 'Q16549', 'P29992', 'Q13936', 'Q3ZCM7', 'Q15942', 'O14746', 'P62873', 'P10145', 'P63096', 'Q9NY12', 'Q14254', 'Q9UNN8', 'P61952', 'O00254', 'Q99623', 'P63211', 'O95837', 'O60603', 'Q9Y230', 'Q03135', 'P32121', 'P27361', 'P50151', 'P03956', 'Q69YN4', 'P14416', 'P25025', 'Q9P2W3', 'Q9NYJ8', 'P10523', 'Q9UK08', 'P49407', 'P63218', 'Q03403', 'Q9BZE4', 'P04350'…	['Q8IUG1', 'O60941', 'P63173', 'Q92484', 'P08185', 'P02795', 'Q96EN8', 'P62899', 'Q96HS1', 'P42685', 'P53778', 'P46939', 'P56537', 'P62888', 'P10721', 'Q8TCD5', 'Q9UQQ2', 'Q68CZ2', 'Q58WW2', 'Q08881', 'P32242', 'Q9GZX9', 'Q8NFD5', 'Q13882', 'Q13164', 'P52333', 'P04626', 'P49207', 'Q9HCS5', 'O00410', 'P31943', 'Q7Z6I5', 'Q6YFQ2', 'O15540', 'Q5TAQ9', 'O43639', 'Q8TDR4', 'P62987', 'P61313', 'Q03135'…
	['P06241', 'Q9UJ68', 'Q6ZNA5', 'P21399', 'Q86Z02', 'Q9UHF7', 'Q8N5D0', 'Q99708', 'Q16695', 'Q9Y5P3', 'Q9NQ66', 'Q6P4A8', 'Q96JN0', 'P17174', 'Q4AC99', 'P37837', 'Q13363', 'Q14469', 'O95425', 'P40425', 'O60760', 'Q8N1W2', 'P40426', 'O95996', 'Q8IZ40', 'Q6YP21', 'Q9Y297', 'O75182', 'O60341', 'P15976', 'O75600', 'P48200', 'Q8NHS2', 'P35712', 'P56597', 'P35711', 'Q9HCS4', 'P36871', 'Q8TBG4', 'Q8WUM4'…			['P11215', 'Q9NNX6', 'P06756', 'Q9UI95', 'P15311', 'P09382', 'Q9H2X3', 'O75973', 'P05107', 'P14151', 'Q16625', 'O14786', 'O75915', 'P12931', 'P05106', 'P20701', 'O75298', 'Q6EIG7', 'Q5BJH7', 'Q9NQ11', 'P05362', 'P26038', 'Q9UMF0']	['O60674', 'P05112', 'P08700', 'P29597', 'P12643', 'P40189', 'P23458', 'O95760', 'P42702', 'P09919', 'P10721', 'P04271', 'P43364', 'Q16665', 'P30101', 'P25815', 'P01100']	['P63000', 'O15355', 'Q02930', 'P29074', 'Q7L8L6', 'Q9C098', 'Q99558', 'Q7Z2Z2', 'P50148', 'Q96KR7', 'Q96L33', 'O75914', 'Q8TBR7', 'Q16849', 'P17987', 'Q9Y6W6', 'Q16566', 'Q14814', 'Q06413', 'Q9C0D0', 'Q5JWF2', 'Q9NYV4', 'Q86YV6', 'P08238', 'Q02080', 'P60900', 'O15534', 'O94768', 'Q9H4E5', 'Q15256', 'P28562', 'Q9BY84', 'Q02750', 'P49703', 'Q9HD43', 'O94955', 'Q16690', 'Q15561', 'O95757', 'Q13202'…
	['P98179', 'Q13398', 'Q9NRC8', 'Q8IVU3', 'Q15843', 'Q9UIV1', 'P78317', 'Q96PU5', 'O60861', 'O15205', 'Q13315', 'O94761', 'P46937', 'Q8N831', 'P62861', 'P51668', 'Q7L190', 'Q86UL8', 'O95208', 'Q70EL4', 'Q9UBT2', 'Q70EL3', 'Q96BR6', 'P54725', 'Q13501', 'P40818', 'Q15819', 'O15169', 'Q6IQ23', 'Q15646', 'Q86YT6', 'Q9ULT8', 'P15374', 'Q5TCQ9', 'Q9BYN0', 'O75351', 'Q01860', 'Q69YN4', 'Q9GZV5', 'Q9H6Y5'…			['Q8WWL7', 'P21127', 'Q14209', 'Q00535', 'Q00537', 'P14866', 'P10275', 'Q00536', 'Q7L590', 'Q9UQ88', 'Q00526', 'Q96IG2', 'Q9NYV4', 'A0AVK6', 'P33552', 'P24864', 'Q01826', 'Q96EV8', 'P11473', 'P02545', 'P51692', 'O75909', 'P31152', 'Q14004', 'P38936', 'Q96MA1', 'P62191', 'O60260', 'Q9ULZ2', 'P49815', 'P62877', 'P62140', 'Q9NR46', 'O00444', 'Q16659', 'Q9UKC9', 'P42229', 'Q9BSG1', 'P30279', 'Q8IYF3'…	['P25025', 'P41220', 'P62879', 'Q00975', 'O60840', 'P25106', 'O14610', 'O14775', 'O00555', 'P63218', 'P63215', 'P35368', 'P13497', 'Q96CW1', 'O60262', 'P09497', 'P61952', 'P50150', 'P50151', 'P49407', 'Q9HAV0', 'Q5XPI4', 'Q9UK08', 'P29475', 'P21731', 'Q14344', 'P39086', 'P25100', 'P38405', 'P62873', 'P61073', 'P63211', 'P09496', 'P59768', 'Q9P2W3', 'Q03113', 'Q96HD1', 'P16520', 'P50148', 'Q12979'…	['A0JP26', 'Q8WVS4', 'P68032', 'Q9UJW0', 'O60271', 'Q15058', 'Q15555', 'P55039', 'Q8NI77', 'Q9C0K3', 'Q02224', 'Q96Q89', 'Q13409', 'Q13489', 'Q9H4B7', 'Q92845', 'O43896', 'Q9BVG8', 'Q9NYC9', 'Q15646', 'A6NHL2', 'Q96AC6', 'P0CG39', 'P31749', 'Q2M1P5', 'Q9Y3I1', 'Q9Y615', 'Q9Y614', 'Q9UIL4', 'O43684', 'P01375', 'P68363', 'Q9Y5X3', 'O00139', 'O75037', 'Q02241', 'Q96L93', 'O96019', 'P63261', 'P54725'…
['Q9UPW8', 'P20336', 'P52306', 'P63172', 'O14795', 'Q9H2M9', 'P51159', 'P21579', 'O95716', 'Q96E17', 'Q8N9I0', 'Q4G0X4', 'O60478', 'O00194', 'Q7Z4L5', 'O76038', 'Q14184', 'Q8TF42', 'P20337', 'P61764']	['Q9UBB4', 'O95817', 'Q12774', 'Q96SB8', 'Q8WWM9']			['P51671', 'P13611', 'P80162', 'P10145', 'P13500', 'P02778', 'P32246', 'P19875', 'P51685', 'Q9UBD3', 'Q6UXB2', 'O00590', 'O14625', 'P51681', 'P51677', 'Q9Y258', 'Q9NPB9', 'P02775', 'P00734', 'Q99616']	['P43220', 'Q9UBI6', 'O60262', 'P38405', 'P59768', 'P08754', 'P50148', 'P11488', 'O14775', 'P41587', 'O14610', 'P09471', 'Q9HAV0', 'P30556', 'P16520', 'A6NI87', 'P49190', 'P01282', 'Q03431', 'Q8WXS3', 'P50151', 'P63211', 'Q96B18', 'O60896', 'A8MTJ3', 'P09683', 'P63096', 'P55089', 'P18509', 'P30679', 'P50150', 'Q14344', 'P0DP25', 'P62879', 'Q03113', 'P04899', 'Q5JWF2', 'P63215', 'P63218', 'Q9P2W3'…	['Q99496', 'P27348', 'P62258', 'Q16778', 'P27694', 'Q15078', 'Q15831', 'Q5MJ07', 'P61981', 'P62072', 'P68104', 'P31943', 'Q04917', 'Q9UQL6', 'P31947', 'O94888', 'O95235', 'O43318', 'Q53ET0', 'P49736', 'P28340', 'Q6UUV7', 'Q68G74', 'P17612', 'Q9NRG1', 'B0I1T2', 'Q8NET4', 'P63104', 'P51948', 'Q69YN4', 'Q9BV73', 'Q9Y2K2', 'Q5MJ10', 'Q92624', 'Q9NYJ8', 'Q9Y2X3', 'P31946', 'Q5MJ09', 'P11413', 'Q9Y570'…
['Q96GD4', 'Q96CT2', 'Q5TC82', 'Q8IU60', 'P40855', 'Q6UX06', 'Q9HCK5', 'Q9NQW6', 'O95235', 'O94761', 'Q6UX01', 'Q5T7N2', 'Q9UI95', 'Q9GZT8', 'Q15058', 'P78317', 'Q9H9G7', 'Q9HBD1', 'Q8IU85', 'O14578', 'Q5S007', 'Q07021', 'Q02241', 'O43663', 'Q96FW1', 'Q13148']	['O00267', 'O43813', 'P48431', 'P62805', 'Q9UQE7', 'Q9NSI6', 'Q6K0P9', 'Q69YN4', 'Q01860', 'Q9Y294', 'Q8WWQ0', 'O95072', 'O60216', 'Q6RI45', 'Q9NVP2', 'Q15562', 'Q9Y6J0', 'P14866', 'Q06416', 'Q9H4I0', 'P54198']			['P13236', 'Q9HD20', 'Q5XPI4', 'Q92504', 'O14735', 'Q6ICL7']	['Q12772', 'Q9BYV6', 'Q9HC23', 'P18850', 'P04198', 'P31943', 'Q969Q1', 'Q9Y3D6', 'Q9Y5M8', 'Q99816', 'P36956', 'Q5VV42', 'Q99941', 'Q00325', 'Q8NCR0']	['Q9Y263', 'Q8NB90', 'Q8NBU5', 'Q9UNZ2', 'Q86TM6', 'Q13200', 'Q15011', 'Q9BQE3', 'O94888', 'Q14CS0', 'P0CG48', 'Q562R1', 'Q8NHG7', 'O43933', 'Q9BVQ7', 'Q9BZE9', 'Q07820', 'Q96BN8', 'P49257', 'Q92575', 'Q04323', 'Q14258', 'Q9UNN5', 'Q5VVQ6', 'Q9H814', 'P61088', 'P63165', 'P27824', 'P53621', 'Q6PIW4', 'Q9HCM9', 'Q9BUN8', 'P55854', 'P46459', 'Q96JC1', 'Q96LJ8', 'A6NCM1', 'P61956', 'P50990', 'Q9UHD8'…
['P01116', 'Q13137', 'P0DPH7', 'P36873', 'O60880', 'Q9BYV2', 'Q8TEA8', 'P14317', 'Q92597', 'Q15435', 'Q9UJU6', 'Q96JN2', 'Q8TAK6', 'P62140', 'P62136', 'Q96QA6', 'Q9UJV3', 'Q99714', 'P07948', 'P02787', 'O75410', 'Q69YN4', 'Q96FN9', 'Q8NHQ1', 'Q99961']	['Q9NQA5', 'P63104', 'P14416', 'P41594', 'P61981', 'Q9HB14', 'Q04917', 'P07355', 'O95279', 'Q9Y2U2', 'P27348', 'Q9HB15', 'O43405', 'Q9UNK0', 'Q96T55', 'O95069', 'P31947', 'Q9Y257', 'O14530', 'P31946', 'P62258', 'Q9NYG8', 'Q9NPC2', 'Q96T54', 'Q96KR7', 'Q9H427', 'P57789', 'Q9NPH5', 'P53618', 'Q7Z418', 'P13569', 'P60903', 'O00180']			['Q9NVH6', 'Q9BW27', 'Q6UXB2', 'Q9H2A7', 'Q9UQL6', 'Q16570', 'Q09161', 'Q07325', 'P22897', 'P25025', 'Q9NPB9', 'P10145', 'P49736', 'P14174', 'P13611', 'P80075', 'P33993', 'P98066', 'P40425', 'P25024', 'P10914', 'P62805', 'Q9Y5Q3', 'P49238', 'Q9Y258', 'P08571', 'P25942', 'O00626', 'Q99741', 'P31269', 'P02776', 'O75419', 'O43927', 'P36222', 'Q9NR61', 'P55347', 'P61073', 'Q9UBD3', 'P12004', 'O15244'…	['P27824', 'Q9NVJ2', 'P41273', 'P04234', 'P20963', 'Q7KYR7', 'Q86WK6', 'O43633', 'P01730', 'Q14393', 'P15813', 'Q9BZM4', 'Q8WUD6', 'Q86VZ4', 'O95672', 'Q99607', 'Q9C0E8', 'P06126', 'Q8WVV5', 'O60476', 'Q9NZ53', 'P09693', 'P55899', 'P29017', 'Q86XF0', 'Q9H9S5', 'O95450', 'Q96NU0', 'P04439', 'Q16720', 'Q8IXK2', 'Q8NBM8', 'P15812', 'Q13443', 'P32519', 'Q8WUJ1', 'P27701', 'P26038', 'Q9UPT9', 'O14657'…	['Q92556', 'O75385', 'Q76NI1', 'Q14185', 'Q9H4M7', 'O95758', 'Q6ZP29', 'Q8WXG6', 'Q9NS69', 'P29401', 'P62834', 'Q5S007', 'Q8IV61', 'Q9NR50', 'O75912', 'Q8TDY2', 'Q13370', 'Q9NRC1', 'Q8TEV9', 'Q96CV9', 'Q92546', 'P62079', 'Q4ADV7', 'Q96T76', 'Q92870', 'Q96LT7', 'Q9BSB4']
['P61163', 'A6NI47', 'Q53GL0', 'Q86VN1', 'Q4VC05', 'Q8TC94', 'P42025', 'Q86YR6', 'Q6S5H5', 'Q92995', 'Q8N543', 'P52907', 'O94903', 'Q13402', 'P47755', 'Q9P1U1', 'Q9NX57', 'O95817', 'A0A0A6YYL3', 'A0AVT1', 'P40123', 'P61160', 'Q9H9S0', 'P60981', 'Q9UHB6', 'P51148', 'Q9HA65', 'H3BUK9', 'Q9NP77', 'Q504Q3', 'Q9H0T7', 'P17813', 'Q14019', 'P54253', 'Q01518', 'P61158', 'Q9BYD9', 'Q9UL26', 'P17655', 'Q8W…	['P61024', 'P26373', 'P49761', 'Q02878', 'P36578', 'Q5VT06', 'P62987', 'P61313', 'P45983', 'Q13163', 'P29597', 'P0DP25', 'Q9Y616', 'P53778', 'P56537', 'P62888', 'Q14624', 'P49207', 'P35268', 'Q13164', 'Q9UKV5', 'P62913', 'Q96EH5', 'P63173', 'P18206', 'P62917', 'Q6W5P4', 'P36915', 'Q8IXJ6', 'P62899', 'P62891', 'Q04724', 'P26651', 'P62979', 'Q9P1U0', 'Q02543', 'Q05923', 'P49841', 'P62829', 'P55072'…			['Q8N1I0', 'Q92997', 'Q7Z4G1', 'Q9Y3Z3', 'Q9BTE7', 'Q9UH77', 'P49643', 'Q14247', 'Q13490', 'Q92686', 'P22061', 'Q9Y6G5', 'Q9H3F6', 'Q53GT1', 'P62877', 'Q13177', 'P42694', 'P46108', 'O60826', 'Q9H0H3', 'P23193', 'P30566', 'P49642', 'Q2VPK5', 'Q9NXV2', 'Q9Y573', 'A5PL33', 'Q8WZ19', 'Q53G59', 'Q9H0A8', 'O43791', 'Q9P000', 'Q99814', 'Q9P2K6', 'Q96CA5', 'Q2TBA0', 'Q13829', 'Q9H8V3', 'Q53HC5', 'Q96T17'…	['P30679', 'Q00722', 'P04899', 'P35462', 'Q03135', 'Q01970', 'O14787', 'O95837', 'P25101', 'P05305', 'P56693', 'P28907', 'P09471', 'P10809', 'P19086', 'Q9UIA9', 'P29992', 'P29474', 'P32121', 'P14138', 'P37198', 'P38405', 'P01189', 'P07320', 'P32298', 'Q92905', 'Q14344', 'Q96KP1', 'P25098', 'P63096', 'Q5JWF2', 'Q9NQ66', 'P20800', 'P50148', 'P39905', 'Q03113', 'P08754', 'P22460']	['Q01105', 'Q15047', 'O96028', 'Q9UGU0', 'Q92993', 'P62805', 'Q6ZVN8', 'P62805', 'Q03164', 'Q9BYW2', 'Q8NHM5', 'Q92785', 'P0C1H6', 'Q6PI98', 'Q86XD8', 'O60814', 'O15047', 'Q13490', 'P57053', 'Q6ZRS2', 'Q09028', 'P26358', 'Q15059', 'P12956', 'Q13415', 'Q5VVJ2', 'Q99733', 'P62979', 'Q86TM6', 'Q9Y294', 'Q9UIL8', 'Q6GMV2', 'Q9NRR5', 'Q7L9B9', 'Q9NZC9', 'Q9NRG0', 'P04908', 'Q9H160', 'P0C0S5', 'Q9Y232'…
['O94805', 'P51530', 'Q8WVM7', 'Q92569', 'A6NGB9', 'Q92993', 'Q9H9A7', 'Q8N2Z9', 'Q9HAE3', 'Q9C0J8', 'Q9NZ32', 'Q86Y33', 'Q9BSD3', 'P20472', 'Q9BQA1', 'Q96LZ3', 'Q8NHY2', 'Q6ZMW3', 'Q9NV56', 'Q9NPI8', 'Q99638', 'O60814', 'Q86XD8', 'Q15772', 'O94762', 'Q9HCE1', 'Q9BYT3', 'Q6PI98', 'P35250', 'P40692', 'P57053', 'Q9NZJ0', 'P09619', 'P57796', 'Q9NVI1', 'Q9UBS0', 'P61160', 'Q14683', 'Q13415', 'P40938'…	['O43818', 'Q9Y2L1', 'Q9H8H0', 'P62249', 'P22087', 'P62857', 'Q9H5Z1', 'Q12788', 'Q96B26', 'O60231', 'Q8IYB7', 'Q9H173', 'Q96G04', 'P46782', 'Q9BVJ6', 'Q9H9Y2', 'P78316', 'Q9Y2R9', 'Q9UKD2', 'Q9H583', 'P82914', 'Q9NW75', 'P78527', 'Q8WVM0', 'Q96P53', 'Q9Y2P8', 'Q8N1I0', 'Q15058', 'Q92620', 'P61247', 'P62241', 'Q08211', 'Q5TAP6', 'O00567', 'Q9Y484', 'O43143', 'P78345', 'Q9H7B2', 'Q9NRX1', 'Q9NSI2'…			['O00206', 'Q8TEZ7', 'O95267', 'Q05397']	['P12821', 'Q9Y2J2', 'P46663', 'P16284', 'O95817', 'Q5JWF2', 'Q9H0F6', 'P50148', 'P52888', 'O00165', 'P07550', 'Q9UNE7', 'O60437', 'Q92630', 'P49407', 'P29474', 'Q12849', 'P28336', 'P32121', 'Q7Z2W7', 'O75762', 'P30556', 'P02545', 'P50052', 'P29475', 'P41231', 'P35968', 'Q02241']	['P46940', 'Q5TZF3', 'Q13232', 'Q9H4B7', 'P49790', 'Q8NCB2', 'O14976', 'Q9NRD9', 'O43293', 'P46783', 'P12883', 'O00443', 'Q9Y5S8', 'P27797', 'P08237', 'O43903', 'Q9UJ96', 'Q9Y614', 'Q8WZ82', 'Q9Y615', 'Q96QS6', 'Q01831', 'Q32MK0', 'Q96I99', 'Q8N568', 'O15075', 'Q5JST6', 'O43525', 'Q8IV35', 'Q9H4K1', 'Q6X4W1', 'P38646', 'P15531', 'Q9UQD0', 'P62136', 'Q13509', 'P35499', 'Q00688', 'P12270', 'P04350'…
['Q9C0D3', 'Q8WV07', 'Q12933', 'P57772', 'Q9Y6G9', 'Q9H8Y8']	['Q07021', 'O95169', 'P56181', 'O75380', 'Q9HBD1', 'O00410', 'P38646', 'P03891', 'O43676', 'Q9H845', 'Q9UI09', 'O95167', 'O75489', 'P17568', 'P03915', 'Q9P0J0', 'Q9H8M1', 'O14561', 'Q9HAC7', 'O75306', 'O75438', 'P31943', 'Q9Y6H1', 'P10809', 'O43677', 'Q9UNW1', 'O43181', 'O95182', 'Q7L592', 'O96000', 'O43678', 'P03901', 'P49821', 'O00217', 'Q8IXI1', 'Q96I59', 'P56556', 'P0C7P0', 'P46199', 'O75439'…			['Q9H4M7', 'Q6NXE6', 'Q9Y5U4', 'Q58WW2', 'Q96KN2', 'Q9BWH2', 'Q86T26', 'Q8N5D0']	['P61587', 'Q92737', 'O94844', 'Q9Y689', 'Q01543', 'P08047', 'Q9Y2U5', 'Q02818', 'Q56UN5', 'P17302', 'P61978', 'Q8N556', 'Q01970', 'P61106', 'Q9NZV1', 'P13929', 'Q9NRY7', 'P29350', 'Q14204', 'P60763', 'Q92963', 'P20936', 'P52292', 'P42574', 'O14939', 'P10301', 'P11388', 'O15111', 'O43597', 'P01116', 'Q13163', 'P37840', 'Q8WUD1', 'Q13546', 'P40763', 'P78527', 'Q9UQL6', 'O14807', 'P02686', 'P84095'…	['P46527', 'O00505', 'Q15573', 'O60563', 'O00268', 'Q96Q40', 'O76061', 'O15524', 'O96020', 'Q9H3P2', 'Q00534', 'P52657', 'P52434', 'P19387', 'P51948', 'Q9UMS4', 'Q7L9B9', 'Q9H8S5', 'P24385', 'P51959', 'P43034', 'Q8TAP9', 'P30279', 'Q3B726', 'P09086', 'Q8N5C6', 'P30281', 'Q92804', 'Q9BVI0', 'Q9UNP9', 'P29083', 'P04637', 'P62877', 'Q15797', 'P48740', 'P62979', 'Q9P1U0', 'Q9NQE9', 'P54727', 'Q7KZ85'…
['Q9Y5K5', 'Q9Y3I1', 'O00233', 'O00303', 'Q9H4G0', 'P54725', 'P25788', 'Q9ULI0', 'O00193', 'Q9Y696', 'A5LHX3', 'Q14566', 'P42858', 'Q06323', 'Q9Y5A7', 'Q86YT6', 'P62195', 'Q9UHJ6', 'P61081', 'Q15646', 'O14818', 'Q6ZS86', 'Q15843', 'O15205', 'Q14318', 'Q92905', 'O94761', 'O60613', 'P33176', 'P51668', 'P62861', 'Q6ICB0', 'P28062', 'P18754', 'O14562', 'P28065', 'O75147', 'P25789', 'O43396', 'Q13200'…	['Q15365', 'P28070', 'Q6ZRS2', 'Q01780', 'P39023', 'P35251', 'Q09028', 'Q8WXH0', 'P40227', 'Q99729', 'Q99459', 'O00567', 'P30050', 'P07737', 'O43143', 'P12956', 'Q7KZ85', 'Q9Y4X5', 'P12277', 'Q9BVJ6', 'Q9BW27', 'P07942', 'Q05682', 'Q9NZT1', 'Q14683', 'P11021', 'Q92997', 'P62805', 'P55011', 'Q15459', 'O43818', 'Q7Z478', 'Q8IUQ4', 'Q9UPT8', 'P55072', 'P55795', 'P48448', 'P61160', 'Q05519', 'Q9Y265'…			['Q03181', 'O60500', 'P61026', 'Q96KP1', 'Q9UKB3', 'Q9BXS5', 'P09488', 'P10644', 'P61088', 'P63165', 'P12814', 'Q9UMX0', 'O94992', 'P33176', 'P09622', 'P31751', 'P51654', 'O75955', 'P45983', 'Q92791', 'Q8WU79', 'Q9BZJ0', 'Q8WVX9', 'Q12846', 'Q9BZE9', 'Q9BSJ8', 'Q9NY64', 'P31749', 'P52789', 'P51149', 'P46459', 'Q9UJY5', 'P53367', 'Q86TI0', 'Q9UIQ6', 'P63027', 'O75874', 'P84085', 'P35613', 'P13569'…	['P56704', 'O60231', 'O00327', 'Q9BZS1', 'Q9ULX3', 'Q99996', 'Q5VU43', 'P36873', 'P06493', 'P24941', 'P62847', 'Q8TAA9', 'Q8NDV3', 'B1ANS9', 'Q9P2F5', 'Q5S007', 'O15169', 'P78346', 'Q5SW24', 'Q96KV7', 'A6ND36', 'O75688', 'O75818', 'P54132', 'P62244', 'Q6PID8', 'P62753', 'Q00987', 'Q12986', 'P55854', 'Q9Y3I1', 'Q9Y2T1', 'Q16763', 'P10071', 'P60866', 'Q6PEV8', 'Q9ULK5', 'Q14693', 'P39019', 'Q2M2I3'…	['Q9Y6K9', 'Q13619', 'P0DP25', 'P19838', 'Q00653', 'Q8N163', 'P23396', 'Q9BZK7', 'Q02779', 'Q9NSB8', 'P34931', 'Q9HC98', 'Q71U36', 'P11142', 'Q04864', 'P41279', 'Q96CA5', 'P15924', 'P51148', 'P07900', 'Q92731', 'O75628', 'P0DMV9', 'P51665', 'Q9Y4K3', 'P43686', 'Q9UHD2', 'P19793', 'P11021', 'Q5VVH2', 'O95376', 'Q96EY1', 'P06493', 'Q7Z569', 'O15455', 'Q5S007', 'Q9UKB1', 'Q86YM7', 'Q9BVC4', 'Q15276'…
['Q93088', 'Q5THJ4', 'Q92620', 'Q99435', 'Q9HBI1', 'Q8N5Z5', 'A6NED2', 'Q5VZ03', 'Q9H2M3', 'P42285', 'Q969S6', 'Q8NC51', 'Q8TD19', 'Q9NVD7', 'Q9HBI0', 'Q9UGK8', 'Q9BXJ9', 'Q12888', 'Q9UJW0', 'Q14690', 'Q5S007', 'Q8NDN9', 'P23468', 'Q96RL7', 'P18754', 'P10586', 'Q9Y5J1', 'O95817', 'Q15751', 'Q6N069', 'P23469', 'O43149', 'Q6DKJ4', 'Q9Y2Q3', 'P07900', 'Q96I51', 'Q96Q42', 'O94761', 'Q7Z7G8', 'Q99707'…	['O00214', 'O95238', 'Q9Y2T5', 'P01040', 'O00472', 'Q6DD88', 'P17931', 'P54253', 'Q9BQ04', 'P46459', 'Q9BXS9', 'Q6DKI2', 'P01111', 'Q9BWF3', 'Q6MZP7', 'Q9UBH6', 'P13569', 'O75506', 'Q13148', 'Q86VR2', 'Q9HCS5', 'P58743', 'Q6UX01', 'P30044', 'P98073', 'P04406', 'P04080', 'Q9UBD6', 'Q03431']			['Q9UPM6', 'Q08117', 'Q9H977', 'Q9H5V7']	['Q8WUD6', 'Q9HB89', 'Q8NEN9', 'Q5H8A3', 'P23634', 'P31641', 'P48645', 'Q8IUC0', 'Q9NV66', 'Q96GZ6', 'Q8NB49']	['O95817', 'Q9NZC7', 'Q8WWA0']
	['O15230', 'P17813', 'P53420', 'P08123', 'P16284', 'Q96RW7', 'P23229', 'Q92905', 'O75376', 'P18827', 'Q69YN4', 'P27361', 'Q63HQ2', 'O14786', 'P07948', 'Q16787', 'P04350', 'P09038', 'Q14790', 'P01137', 'P17301', 'P21926', 'Q03692', 'P21815', 'Q13349', 'O95631', 'Q38SD2', 'P32004', 'P32297', 'Q08380', 'P78317', 'P16070', 'P17252', 'P29317', 'P22681', 'P08581', 'Q9H2X0', 'P60201', 'Q8WYA6', 'P07996'…				['Q14684', 'Q01955', 'P12109', 'Q86Y22', 'P46108', 'P39060', 'Q9ULW0', 'Q8IWZ8', 'A6NMZ7', 'O14578', 'Q15051', 'Q92731', 'P17987', 'Q13363', 'P08253', 'Q07812', 'Q05707', 'P02452', 'P35232', 'P02458', 'O60259', 'P11150', 'P27658', 'O75147', 'P05556', 'P11441', 'P07237', 'Q12805', 'P19012', 'P09382', 'P49427', 'Q13469', 'Q6UX01', 'Q92769', 'Q5T7N2', 'P12111', 'Q9BQ15', 'Q6EEV6', 'P37231', 'Q15084'…	['Q8N3J3', 'Q96EL2', 'Q9UMX1', 'Q6UWR7', 'Q8TBX8', 'O75534', 'Q9BX40', 'Q13761', 'Q9UM82', 'Q8IWZ3', 'Q14444', 'Q92997', 'Q9NPI6', 'P16989', 'Q04917', 'Q8N443', 'Q86Y13', 'Q8ND04', 'Q15650', 'P48634', 'O15066', 'P51116', 'P04439', 'Q92499', 'A7MCY6', 'Q14671', 'Q86TB9', 'Q9NRA8', 'Q96PV7', 'Q15750', 'P26368', 'Q8TBC3', 'O15455', 'P55072', 'Q8TEW0', 'Q9HBD1', 'Q96Q15', 'Q9NWB1', 'P11940', 'Q9HCK5'…
['Q04917', 'P05976', 'Q9Y623', 'Q12959', 'Q9NQX4', 'Q92698', 'Q9NVV4', 'Q9BXU9', 'Q86Y38', 'P11055', 'Q9BUA6', 'Q8N7B9', 'P0CE72', 'P21333', 'Q9HD67', 'P0DP23', 'O15264', 'P37235', 'P41208', 'P46937', 'Q13535', 'O76038', 'P12814', 'P27361', 'Q8IY85', 'P13535', 'P62166', 'O14950', 'P0CG38', 'Q5THR3', 'Q9NP86', 'Q9UPV9', 'P27348', 'P05937', 'A0PJX0', 'Q9Y5A7', 'Q9NZU7', 'Q9C0K3', 'Q9BQI0', 'Q14722'…	['Q9HBM0', 'O14672', 'Q16778', 'P08519', 'Q01433', 'P02652', 'P21730', 'P28906', 'P07858', 'P08246', 'Q9Y259', 'P11215', 'P24158', 'P19827', 'Q02325', 'Q9Y490', 'P02768', 'P02748', 'P08700', 'P20933', 'Q58WW2', 'P10909', 'P00734', 'P30679', 'P0C0L5', 'P55196', 'P00746', 'P04004', 'P27918', 'P07358', 'A1XBS5', 'O96008', 'P13987', 'Q9HC84', 'P01189', 'O00253', 'Q86UF1', 'P10643', 'Q6IQ23', 'Q9P296'…			['Q9NZT1', 'Q05823', 'A8MPX8', 'Q15172', 'Q5SGD2', 'P57796', 'P27482', 'Q08209', 'P49841', 'P63104', 'O00743', 'Q96BS2', 'P49593', 'Q7Z6M1', 'Q99733', 'A8K855', 'P60510', 'P36406', 'P54840', 'Q8N427', 'Q15173', 'Q14004', 'P55209', 'Q86XD8', 'Q96S55', 'P53041', 'P20472', 'Q96LZ3', 'O14830', 'Q8N3J5', 'Q8NEP7', 'Q9UGJ0', 'Q14671', 'P62136', 'Q9C0K7', 'Q99828', 'Q8TB72', 'Q9H694', 'P61981', 'P54619'…	['Q9BV38', 'Q00526', 'Q13156', 'Q07352', 'Q13415', 'P47974', 'P63096', 'P06493', 'A8MTJ3', 'P24941', 'P56715', 'Q07002', 'P38405', 'Q92769', 'P20839', 'P08754', 'Q9UK11', 'Q13547', 'P11488', 'Q99741', 'P50148', 'P11802', 'P09471', 'Q13127', 'Q9NVS9', 'Q7Z6Z7', 'Q9GZZ1', 'P19086', 'O15379', 'P16402', 'P06213', 'P07900', 'O95837', 'Q00534', 'Q96Q40', 'P19087', 'P29992', 'P30679', 'P25815', 'P15927'…	['P55317', 'Q02750', 'P49703', 'P08588', 'Q9BX66', 'P54652', 'P35568', 'P02765', 'Q9BYV9', 'Q15796', 'P01344', 'Q15746', 'Q15382', 'O43583', 'Q16851', 'P46109', 'Q69YN4', 'Q15165', 'P12931', 'O15355', 'P63000', 'Q9P035', 'Q96KC2', 'P51692', 'P12645', 'P21554', 'P23458', 'O00459', 'O60749', 'Q8WV41', 'P21802', 'P18075', 'P14923', 'Q9NPB6', 'P08238', 'Q5T5C0', 'P29350', 'Q13596', 'O14904', 'Q9NR23'…
['P83436', 'Q9UHD2', 'Q9GZT4', 'P51153', 'Q96MW5', 'Q8IZ41', 'Q05D60', 'Q96EP0', 'Q9H082', 'Q14746', 'Q8N4H0', 'Q96S21', 'Q9Y6G9', 'Q9Y2V7', 'Q8WXH6', 'Q9H3P7', 'O00487', 'Q9H4A6', 'Q8NBB4', 'O96028', 'Q92930', 'Q9BSW2', 'Q13489', 'P06748', 'P20340', 'P59190', 'Q9NS69', 'Q69YN4', 'P48048', 'Q9UP83', 'O43237', 'Q9BXB1', 'Q8WTW3', 'Q8N137', 'Q99523', 'P60953', 'Q96JB2', 'P0C0E4', 'Q7Z6P3', 'Q12962'…	['Q12870', 'Q9ULB5', 'Q9C0K3', 'P42858', 'Q96A54', 'Q13634', 'P05106', 'Q9UJ99', 'Q15848', 'P22223', 'Q86UP0', 'Q9ULB4', 'P55286', 'O60716', 'Q96JQ0', 'P35221', 'Q9BZX2', 'O95996', 'P14923', 'P55289', 'Q16854', 'Q9NWW6', 'Q9HA47', 'Q14676', 'Q9HBT6', 'P19022', 'P55283', 'Q9Y6N8', 'P55291', 'P12830', 'Q9UQB3', 'Q9UI47', 'O15503', 'O00192', 'Q9NVR5', 'Q92503', 'Q9NWZ5', 'Q8IXH8', 'P27797', 'P55287'…			['O15455', 'Q16665', 'Q9Y6C9']	['Q93050', 'O60262', 'Q15907', 'Q86UT5', 'P50150', 'P61952', 'P20339', 'Q9H6D3', 'P40939', 'P29992', 'O14775', 'O14610', 'P24468', 'Q96FL8', 'Q8NB49', 'P63218', 'P63215', 'P55082', 'Q8TBB1', 'P62879', 'P50148', 'Q9UBI6', 'P16520', 'O95427', 'Q5JWF2', 'O43924', 'P59768', 'P08754', 'P63211', 'P27824', 'Q9P2W3', 'Q5T2W1', 'P38405', 'P62491', 'Q92990', 'P52569', 'P62873', 'Q9UBU3', 'Q9HAV0', 'P63096'…	['Q9BXF3', 'P20226', 'P11441', 'Q9P2H5', 'Q8IZX4', 'Q99877', 'Q9NX05', 'Q16514', 'Q7Z6E9', 'Q9BYG3', 'Q07020', 'Q93009', 'Q8IWS0', 'P62910', 'A1X283', 'Q15542', 'Q12996', 'Q5H9L4', 'P51617', 'Q9Y3U8', 'Q8WUI4', 'Q13257', 'O60318', 'Q9ULK2', 'Q99959', 'Q8IWV7', 'Q70CQ3', 'O95409', 'Q00534', 'Q92769', 'P62380', 'O75528', 'Q96Q15', 'P51532', 'Q6UXN9', 'P62805', 'Q9UJX2', 'Q9Y4H2', 'P10071', 'Q9Y6I4'…
['P98170', 'O43660', 'Q9BW61', 'Q5H9S7', 'Q8TEL6', 'Q16531', 'Q8N5D0', 'Q8WV16', 'Q5VU92', 'Q13619', 'P46937', 'Q58WW2', 'Q9H0F6', 'P49368', 'P46527', 'Q5QP82', 'Q7L5Y6', 'P62877', 'Q969U6', 'Q96JK2', 'Q8NHY2', 'P61962', 'Q96SW2', 'Q9GZV5', 'Q5TAQ9', 'P50991', 'A6NGE4', 'Q5VW00', 'Q92990', 'Q9NXF7', 'Q99832', 'Q9Y4B6', 'Q66K64', 'Q9NZJ0', 'Q92466', 'P0C7V8', 'P43357', 'Q8TEB1']	['P28288', 'Q00G26', 'Q9Y5B0', 'Q86XI6', 'Q7L1T6', 'Q96CS3', 'O75452', 'P60763', 'Q6PCB7', 'Q5K4L6', 'P28845', 'O15254', 'Q17RR3', 'P16233', 'Q9UNN5', 'O95210', 'Q16799', 'P49257', 'P60953', 'P15153', 'P0DTE7', 'O14678', 'P04040', 'O00264', 'P49748', 'O14975', 'Q99996', 'Q96GR2', 'Q02338', 'O95197', 'Q8TCG5', 'Q9NQC3', 'Q92523', 'Q9C002', 'Q4G176', 'Q99424', 'P27797', 'Q6BCY4', 'P0DTE8', 'Q6P1M0'…			['O60701', 'P48449', 'P22680', 'P33993', 'Q9UBM7', 'Q14739', 'P49321', 'P37058', 'O00273', 'O14561', 'O43597', 'P60411', 'Q14534', 'Q9UNU6', 'O76062', 'Q15800', 'Q12805', 'Q8N5D0', 'Q16647', 'Q9BSH4', 'P55010', 'Q330K2', 'Q53GQ0', 'O15229', 'Q6ZNB7', 'O75881', 'Q58WW2', 'Q16850', 'P56937', 'Q9NYL5', 'Q8TB72', 'Q9UKR5', 'Q14671', 'P60410', 'Q96D70', 'O95992', 'O75845', 'P10745', 'Q96EE3', 'Q96IV6'…	['P24941', 'Q9BZL3', 'Q6ZP80', 'Q16667', 'Q9Y267']	['Q9HCS7', 'Q13492', 'P34932', 'P33778', 'B7ZW38', 'Q8TAQ2', 'Q86TM3', 'P25398', 'P14866', 'P31483', 'Q9P2E3', 'P62269', 'P30405', 'Q587J7', 'Q86YA3', 'O60573', 'O60488', 'Q9BXU3', 'P07237', 'P60033', 'O43447', 'Q9H6R0', 'Q9BTM1', 'P04406', 'Q06787', 'P0DMV9', 'Q8NDF8', 'Q2TBE0', 'Q96DF8', 'Q9UNL4', 'Q9UQ35', 'O43390', 'P48643', 'Q15029', 'Q9HCG8', 'Q99880', 'Q5SXM2', 'O60684', 'Q15717', 'Q9NZ43'…
['P19429', 'P05976', 'Q99715', 'Q9BYV2', 'P12829', 'P54296', 'Q9NYL9', 'Q9BYV6', 'P63316', 'P09493', 'P11055', 'P28289', 'Q9UKV8', 'P07951', 'P35609', 'P13805', 'Q9NPG4', 'Q9NZQ9', 'Q969Q1', 'P48788', 'P08590', 'Q9NZR1', 'P17661', 'P45378', 'P13535', 'Q9UM73', 'P10916', 'O15273', 'P19237', 'P08670', 'P23109', 'P02585', 'P13533']	['P34932', 'P51965', 'P31948', 'Q96RL6', 'P24347', 'Q13107', 'Q8TB96', 'P62333', 'P63279', 'Q13158', 'P49427', 'P55899', 'Q5TC82', 'Q9H0F5', 'Q96IZ0', 'Q01973', 'P12318', 'P0CG47', 'P14373', 'Q9BYM8', 'Q99460', 'P62191', 'Q15717', 'Q99986', 'Q13588', 'Q969T4', 'O95758', 'P62979', 'Q13404', 'Q5T9G4', 'P43686', 'P63104', 'Q9UBN7', 'Q6B0I6', 'Q13287', 'P51948', 'Q9BWQ8', 'P80217', 'Q504Q3', 'Q96LC7'…			['Q16760', 'P09871', 'Q96DY2', 'P01130', 'Q9GZN4', 'Q5JU00', 'P10323', 'P18827', 'O75436', 'Q96L92', 'Q9BXF9', 'Q13574', 'P35573', 'Q96RU3', 'P16109', 'Q07954', 'P00750', 'Q15036', 'P02776', 'Q9UL52', 'P54687', 'Q09161', 'P00747', 'Q7RTY8', 'P41159', 'Q96S21', 'Q9Y5Y6', 'P05154', 'Q8IXS2', 'O95995', 'Q7L1T6', 'Q13596', 'P20151', 'P23497', 'P00749', 'P00734', 'O95219', 'Q16651', 'P04004', 'Q03405'…	['P62873', 'Q8WTQ7', 'P0DP24', 'Q9ULH1', 'P61073', 'P21453', 'Q8IVW1', 'Q12870', 'P16066', 'Q8IY31', 'P35613', 'P09210', 'P25100', 'Q14028', 'Q9BQG0', 'P38405', 'P81172', 'P34896', 'Q13464', 'Q8IVW1', 'P62491', 'P25098', 'Q8TDU6', 'P17252', 'Q01726', 'Q96KP1', 'Q9BST9', 'Q92611', 'P32298', 'Q9UK08', 'Q7RTV2', 'Q9HAV0', 'P25686', 'P07550', 'Q05193', 'P21333', 'P60763', 'P0DP23', 'P63096', 'A8MTJ3'…	['Q9UPX8', 'Q9GZY6', 'Q8NEB9', 'P11487', 'Q2WGN9', 'O00750', 'P29536', 'P01127', 'P49802', 'Q13480', 'Q14344', 'P62070', 'P22681', 'Q7L5N1', 'Q9Y217', 'P08581', 'P10767', 'P60953', 'Q9NR22', 'Q9NP95', 'Q8N1K5', 'O75912', 'P04899', 'Q9UBW7', 'Q01813', 'Q13393', 'P00533', 'P06396', 'P31371', 'Q9NX62', 'Q96HB5', 'Q07666', 'O60500', 'Q9UNW1', 'P63165', 'Q9P212', 'P07948', 'P19235', 'Q15831', 'P09038'…
['P55285', 'Q86WG3', 'Q9H159', 'Q6ZTQ4', 'P48736', 'P55291', 'Q9Y6N8', 'P12830', 'Q9UQB3', 'Q9NWZ5', 'Q8IXH8', 'P55287', 'Q9H251', 'P25054', 'P33151', 'Q68DX3', 'Q12864', 'Q9NW82', 'Q9UBT7', 'P55290', 'Q9NPI5', 'Q99569', 'P35222', 'P55286', 'Q9ULB4', 'P22223', 'Q86UP0', 'P35221', 'Q96JQ0', 'O60716', 'Q9ULB5', 'Q13634', 'Q9HA47', 'P26232', 'P19022', 'P55283', 'Q9HBT6', 'Q9BZX2', 'P14923', 'P55289'…	['Q15642', 'P42858', 'O75051', 'Q86WN1', 'P50750', 'P0DJJ0', 'P62805', 'Q15811', 'Q5T0N5', 'P0DMP2', 'P14866', 'Q9BXB1', 'Q9UMS4', 'O75044', 'Q96RU3', 'Q8IWL3', 'Q15029', 'Q07666', 'O75554', 'Q9HBL7', 'Q12873', 'P63279', 'Q9NZM3']			['O15397', 'Q5SGD2', 'Q05923', 'Q68DX3', 'P49841', 'Q07002', 'Q9NQU5', 'Q9UBS0', 'Q13115', 'Q00526', 'Q05823', 'Q8IU85', 'P30793', 'P35968', 'Q16513', 'Q96PS8', 'Q9H1R3', 'Q96NX5', 'O00311', 'P19086', 'Q9Y277', 'P57721', 'P29992', 'Q9NRD5', 'Q7L0Q8', 'Q92932', 'P36507', 'P10809', 'O96013', 'P09471', 'Q14004', 'Q15349', 'Q13177', 'P51452', 'P10600', 'Q8N3J5', 'Q00536', 'P35222', 'P15408', 'Q15772'…	['Q86U06', 'Q86YJ6', 'Q16629', 'P61289', 'Q9BXP5', 'Q9H5H4', 'P62854', 'Q96PQ6', 'P22626', 'Q99959', 'Q8N8L2', 'Q8TBF4', 'Q96MU7', 'P31153', 'Q14498', 'Q9BTC0', 'P50579', 'P28562', 'Q9BY84', 'Q16690', 'Q13202', 'Q8TAA3', 'B2RXH8', 'Q8NEY8', 'Q8TDD1', 'P31946', 'Q14103', 'Q92904', 'O95714', 'P60900', 'P08621', 'Q9BZL1', 'Q8IU60', 'Q9BQQ3', 'Q7Z6E9', 'Q16630', 'Q00266', 'Q12926', 'Q9NX07', 'Q9Y6W6'…	['P54709', 'P30101', 'O43242', 'P05026', 'Q15836', 'Q96NA2', 'P48664', 'P61421', 'P20142', 'P33261', 'P04278', 'O75110', 'Q7L2K0', 'Q8N5D0', 'Q9BXT4', 'Q16854', 'O00631', 'Q01484', 'O15537', 'P31946', 'P54707', 'O75396', 'O14828', 'O95714', 'Q99712', 'Q04917', 'O15127', 'P27348', 'Q8N8Y2', 'P61026', 'P51164', 'P62491', 'P57735', 'Q12955', 'Q9NV96', 'P08962', 'P63027', 'P16157', 'Q9BV40', 'Q9H4L7'…
	['Q16527', 'O43903', 'Q8IVW1', 'P56559', 'P17081', 'Q9H254', 'Q6ZT07', 'Q08AM6', 'P13639', 'P50238', 'Q96IW7', 'P12883', 'Q4KMP7', 'Q9UBK7', 'A4D1S5', 'Q14088', 'Q8N3F8', 'Q92609', 'O00303', 'P46939', 'Q86YS6', 'P62820', 'Q5R372', 'Q9NZQ0', 'P62491', 'Q9BYZ6', 'Q8IVW1', 'P57735', 'O94851', 'Q2TAL5', 'A2CJ06', 'P52943', 'Q86V48', 'Q2NKQ1', 'P31150', 'Q92730', 'P61586', 'Q86VI1', 'P50395', 'P62330'…			['Q8IV13', 'P17813', 'O00423', 'Q9NR81', 'Q14094', 'P61981', 'Q16829', 'P06400', 'Q8N7R7', 'P61024', 'P30307', 'Q86Y07', 'P14625', 'P62805', 'Q13416', 'Q6ZMN8', 'P62258', 'P49674', 'P85037', 'Q9UK58', 'Q1L5Z9', 'P62745', 'P15927', 'Q9BSD7', 'Q5TCY1', 'Q8TDM6', 'Q9UNH5', 'Q8ND76', 'Q13156', 'O75529', 'Q96P53', 'Q5SSJ5', 'Q6NX45', 'Q8TBZ3', 'O94992', 'Q13042', 'Q99741', 'Q8IV63', 'P62805', 'P19388'…	['Q8N5S9', 'Q92519', 'Q9BTT6', 'P62714', 'Q9NZM3', 'P29353', 'Q6ZVD8', 'Q86V86', 'Q8N819', 'P31946', 'Q96RU8', 'Q18PE1', 'Q16543', 'P56705', 'O00292', 'Q13131', 'Q8N122', 'P27986', 'O43248', 'P06241', 'Q14738', 'P49840', 'P0DMV8', 'Q3KQV9', 'Q8WY54', 'P35813', 'P22003', 'Q05513', 'Q03113', 'P62993', 'Q9NYY3', 'Q9HBI1', 'Q9H8W4', 'Q9Y4H2', 'P08754', 'Q96BR1', 'P11168', 'Q15750', 'Q9BPZ7', 'Q96AT9'…	['Q8N3E9', 'O75185', 'Q06190', 'P56539', 'Q8TCU5', 'Q14554', 'Q07343', 'Q9HAE3', 'O14958', 'P31415', 'Q14573', 'P45880', 'Q8N807', 'O14983', 'Q9UPR0', 'Q96A32', 'A8K855', 'P63316', 'Q15283', 'P49768', 'Q13224', 'O95302', 'P60903', 'O75344', 'O75298', 'Q9NY46', 'P28161', 'Q8N427', 'Q14644', 'O75038', 'Q7Z572', 'Q9P0X4', 'Q5T1M5', 'Q01484', 'O95295', 'P12532', 'P23297', 'P12882', 'P31949', 'Q8TD86'…
['Q12888', 'P62805', 'P19388', 'Q93074', 'P13984', 'Q16531', 'P31943', 'Q01543', 'Q8IYX4', 'O94992', 'Q9P0J7', 'P51946', 'Q9BUQ8', 'O75529', 'P21675', 'Q92750', 'P53803', 'P36954', 'P43699', 'Q08211', 'P11142', 'Q06587', 'P50613', 'Q9H4M7', 'Q15543', 'Q15424', 'Q8ND56', 'Q9H098', 'Q9NR22', 'Q6P1X5', 'Q99496', 'Q9NRC8', 'Q13888', 'P46013', 'Q969P5', 'O15514', 'P12270', 'Q9BX46', 'P30876', 'Q8TBY0'…	['Q6PEV8', 'P14866', 'O15055', 'A7E2V4', 'P47870', 'P18505', 'Q96T92', 'P01111', 'P43115', 'Q9BQ89', 'O15534', 'Q96PD2', 'P41743', 'Q6ZVD7', 'Q9GZQ8', 'P28472', 'Q9P217', 'P06241', 'O15156', 'Q9P2F5', 'Q5T2W1', 'O43566', 'Q9HCJ5', 'Q9HCM2', 'O60760', 'O60486', 'P49674', 'Q16526', 'P51805', 'O14786', 'P56645', 'Q6ZRV2', 'Q69YN4', 'Q01101', 'Q9UIW2', 'Q8TC76', 'Q14563', 'Q9H7M6', 'O75051', 'O60331'…			['Q9Y4R8', 'Q00535', 'O60518', 'O15397', 'P51513', 'Q9BPX3', 'Q7Z2K8', 'Q9BTW9', 'Q9UBB6', 'O43592', 'Q9C0E2', 'Q92973', 'P06241', 'Q8N122', 'Q96JB2', 'Q5JWF2', 'P42345', 'Q96Q15', 'P28222', 'O43156', 'Q9UBB4', 'P21359', 'Q15382', 'P38405', 'P46821', 'P46459', 'P50570', 'Q9Y5W7', 'Q9UBF2', 'Q96KP1', 'O75155', 'Q13315', 'Q13535', 'Q92905']	['Q5VU65', 'P42702', 'Q99650', 'P26992', 'P01583', 'P29597', 'P40189', 'P11717', 'P38484', 'Q99523', 'P05019', 'P09919', 'O15296', 'O60760', 'O60674', 'P13725', 'P23458', 'O15178', 'P12644', 'P26441', 'P08620', 'P40763', 'Q8TEM1', 'P15260', 'Q16619', 'Q99075']	['Q15022', 'Q9Y297', 'Q70EL1', 'P35222', 'Q07820', 'O95155', 'Q8TB45', 'Q14103', 'O15055', 'Q9BRG2', 'P14866', 'Q6Q0C0', 'Q5MJ09', 'Q5T8D3', 'P31946', 'O60343', 'O14920', 'Q9P0N9', 'Q01664', 'P32314', 'P30305', 'A5YKK6', 'P49427', 'P14923', 'Q9H4B4', 'Q8IX29', 'P31629', 'O15534', 'Q13618', 'Q04206', 'Q9NQP4', 'O76031', 'Q9NWW6', 'O43781', 'Q496M5', 'Q66K74', 'Q13127', 'O14503', 'Q969H0', 'Q9HCE1'…
['Q9NRD5', 'P10589', 'Q15834', 'O43255', 'P48742', 'A2RU54', 'A6NHT5', 'Q96PX6', 'Q96A09', 'O75934', 'Q96IP4', 'Q8IUQ4', 'Q9H9S0', 'Q9H2C1', 'P26367', 'Q8IW03', 'Q12986', 'Q8NEK8', 'A6NKD9', 'Q7RTS1', 'Q6ZNB6', 'O75031', 'Q9NP08', 'P24468', 'Q5VWP2']	['P11226', 'P51572', 'P51571', 'Q9HBH0', 'Q13509', 'P22695', 'Q8TBE1', 'Q13474', 'Q9Y6B6', 'P0DI81', 'P16615', 'P61019', 'Q2PPJ7', 'A6NHG4', 'O14579', 'Q9UL33', 'Q92536', 'Q96CF2', 'Q7Z7H5', 'Q6GYQ0', 'P27824', 'Q01650', 'Q9UPY5', 'Q69YN4', 'P53992', 'Q9H1E5', 'Q9BS26', 'P15153', 'P60953', 'Q02388', 'P78317', 'O75356', 'Q08380', 'Q92734', 'O14949', 'O95169', 'Q8TEA8', 'Q86SZ2', 'Q96ES7', 'P84095'…			['P29275', 'Q16891', 'Q5JWF2', 'P08588', 'P08754', 'P59768', 'P47900', 'Q05586', 'Q15796', 'P38405', 'P62873', 'P07550', 'P15172', 'P01178', 'P63096', 'P00533', 'P29274', 'O43491', 'Q13255', 'P21589', 'P00813', 'P29274', 'P84022', 'P31943', 'P35462', 'P11142', 'P04899', 'P21728']	['Q8IWA4', 'O14727', 'P49662', 'P04637', 'O14929', 'Q02790', 'O75376', 'P51878', 'Q9UMX3', 'O00429', 'P06401', 'Q16625', 'O60313', 'P20592', 'Q13794', 'O14745', 'P61981', 'Q9UQ16', 'Q05193', 'P55957', 'Q7L3V2', 'Q16611', 'Q9Y577', 'P50570', 'P49841', 'Q92769', 'P62861', 'P50281', 'P21810', 'Q96LC9', 'P40763', 'O00198', 'P06850', 'P49407', 'O95140', 'Q14457', 'Q92934', 'Q07820', 'Q96I99', 'P07900'…	['Q9UHV5', 'Q13017', 'P82251', 'Q8N1I0', 'Q86Y97', 'Q8WXH0', 'P52735', 'Q96SB4', 'P98174', 'A1A4S6', 'O43295', 'Q8IWW6', 'Q96HC4', 'Q9BX66', 'Q8N9B8', 'O00294', 'Q4FZB7', 'P52757', 'Q07890', 'P20853', 'Q5VWQ8', 'Q9UHI5', 'Q69YN4', 'P67775', 'Q8N392', 'Q9UBN7', 'Q92536', 'P33260', 'Q8IZD9', 'O76064', 'P08151', 'Q14019', 'Q96PV0', 'Q6ZVC0', 'Q12929', 'Q9NS82', 'Q9H7D0', 'P00367', 'Q9P2N2', 'Q16739'…
['P20338', 'P30047', 'Q9H4L7', 'Q63HM1', 'P61018', 'Q5XPI4', 'O14561', 'O43615', 'P13569']	['Q9H444', 'P12883', 'P13535', 'O95235', 'O14983', 'Q9H8V3', 'P50993', 'Q8TDJ6', 'Q96GD4', 'Q9H4M7', 'P0DPH7', 'O43663', 'O14578', 'Q9NRI5', 'Q15058', 'Q9Y4E6']			['Q49A92', 'Q00537', 'Q8IWL3', 'P02675', 'P20774', 'Q96MX6', 'Q8WV99', 'Q9Y6G5', 'Q99832', 'P43686', 'P11831', 'P23396', 'Q13619', 'Q9H0A8', 'O75554', 'Q9P000', 'P51148', 'Q9NWS0', 'Q86X83', 'Q15370', 'Q15643', 'Q9NX08', 'Q9BTT6', 'Q96JN2', 'Q9UJF2', 'Q9Y574', 'Q7Z5M5', 'Q9BWP8', 'Q86YV0', 'Q5VWQ8', 'Q9BPZ7', 'Q00534', 'Q86Y37', 'P61011', 'Q9UL26', 'Q9UBF6', 'P06493', 'Q5S007', 'Q8N668', 'Q9GZQ3'…	['Q16720', 'Q9BT67', 'P38405', 'Q9H3Z4', 'Q96N66', 'P50148', 'Q08357', 'P54707', 'Q5JWF2', 'P30556', 'Q01814', 'Q9Y3P4']	['Q96NT5', 'Q5TEC6', 'P62805', 'P62805', 'P62875', 'P62805', 'P49759', 'P36954', 'Q13415', 'P53803', 'Q14676', 'P62805', 'P62805', 'Q9HAZ1', 'Q9HBI6', 'Q8N8B7', 'Q9P2P5', 'O00267', 'Q9HCS2', 'Q30201', 'P04150', 'P84243', 'Q9H9S0', 'Q71DI3', 'P13584', 'Q02928', 'P62805', 'Q9UKJ3', 'Q9Y2Y1', 'P19388', 'Q6ZMV7', 'P68431', 'Q96MN5', 'P68431', 'P84243', 'P12270', 'O15514', 'Q6NXT2', 'Q02363', 'P0DPB6'…
	['Q9UDW3', 'P12643', 'P48454', 'Q9Y388', 'Q16827', 'P62316', 'P36873', 'P0C7P0', 'P00533', 'P62304', 'Q8N3C0', 'O60927', 'P12644', 'P15880', 'P49756', 'Q9Y6N7', 'Q149M9', 'Q96CW9', 'Q15361', 'Q9Y3D2', 'Q9ULR0', 'Q7Z4L9', 'Q96DI7', 'O95777', 'Q86UA1', 'P36894', 'O43395', 'Q13435', 'P37023', 'Q7Z2Z2', 'Q15165', 'Q96MS0', 'P41223', 'O95711', 'Q9Y4Z0', 'P62140', 'P62318', 'Q15428', 'Q04771', 'P67775'…			['Q96PF2', 'Q6SA08', 'P61019', 'Q6ZMV9', 'Q9BYI3', 'Q86Y91', 'Q9NX18', 'Q8IVD9', 'P63208', 'P30153', 'P0DP08', 'P30101', 'Q9BXA7', 'Q9BWP8', 'P52732', 'Q96RG2', 'Q96PN8', 'Q07890', 'Q8N3C7', 'Q5JS13', 'Q92519', 'Q96RU8', 'P11309', 'Q9UMR2', 'Q9BQE4', 'Q13905', 'Q96EQ0', 'P31946', 'Q2TAC6', 'Q86V86', 'Q8TDF6', 'Q8IV61', 'P49368', 'Q13131', 'O75521', 'Q8N752', 'O43889', 'P49840', 'Q9P260', 'P54646'…	['O14745', 'P19086', 'Q9P2W3', 'P08603', 'O15218', 'Q9UK08', 'P63218', 'P63215', 'Q8NFN8', 'P10997', 'Q7Z4H4', 'P29992', 'P19087', 'P62873', 'P61952', 'O95837', 'Q03113', 'P62879', 'Q14344', 'P50150', 'P30679', 'P55089', 'O75575', 'P30273', 'P18509', 'Q5JWF2', 'O75899', 'P04899', 'P50151', 'Q8WXS3', 'P10523', 'P01282', 'P16520', 'A6NI87', 'Q9UBS5', 'A8MTJ3', 'P63096', 'O60896', 'Q96B18', 'O60894'…	['Q8IUG5', 'Q9Y277', 'P53350', 'P30622', 'Q9NRH3', 'O75335', 'Q9UBS5', 'Q96EP0', 'Q9BUF5', 'Q14247', 'Q13136', 'Q8WXR4', 'Q9BVA1', 'Q93062', 'P12882', 'Q13459', 'Q63HR2', 'Q9Y4I1', 'Q9UQF2', 'Q96E17', 'A7E2Y1', 'O14578', 'Q9BW19', 'Q13509', 'P04350', 'P23258', 'Q12798', 'Q9H4M7', 'P60520', 'Q06481', 'O14782', 'Q96DZ5', 'P12883', 'Q96L93', 'O75899', 'O00139', 'O43896', 'Q9H4B7', 'Q92845', 'Q9NRP7'…
['O15091', 'Q69YN4', 'Q9UIA9', 'P04350', 'Q16537', 'Q02252', 'Q99961', 'Q9BPX5', 'P17612', 'O43852', 'Q9H2T7', 'Q9C029', 'Q9H078', 'Q92747', 'O15145', 'Q9C0B1']	['Q9BSD7', 'Q86YR6', 'P01116', 'Q13370', 'P15531', 'P35913', 'P17931', 'P22694', 'O14638', 'P60953', 'P22392', 'P04899', 'Q5MY95', 'O00214', 'P21728', 'P62879', 'Q6S545', 'P18545', 'Q13232', 'O14610', 'Q02153', 'O14775', 'P61586', 'Q08828', 'P51828', 'P24588', 'P26842', 'P63215', 'P02647', 'P63218', 'P33402', 'Q9Y615', 'P84103', 'Q9Y614', 'P30679', 'Q9HBL7', 'P01112', 'P54750', 'O43306', 'Q9P1U1'…			['Q16581', 'Q14114', 'O75581', 'Q8TD20', 'Q5T4F4', 'Q8IZF4', 'P26842', 'Q07954', 'P30556', 'Q9H5K3', 'Q9NZR2', 'Q92874', 'P47900', 'P25090', 'Q8IVM8', 'Q9UHP7', 'Q6UX01', 'P06576', 'O75197', 'P98155', 'O60635', 'P41587', 'P24539', 'Q9P296', 'O60512', 'P30550', 'P01130', 'P80370', 'Q9UNP9', 'O75096']	['Q99616', 'Q9BPV8', 'P01584', 'P80098', 'P10147', 'P25025', 'Q9NPB9', 'P55773', 'P50552', 'O43927', 'Q0VGL1', 'P22033', 'O00590', 'Q9H3N1', 'P51686', 'Q99731', 'Q92583', 'P43489', 'O15467', 'Q04941', 'P32121', 'P17677', 'P13500', 'Q16663', 'P61073', 'P07947', 'P51677', 'P01375', 'Q8NHW4', 'P80075', 'P78423', 'P01730', 'Q16627', 'Q14344', 'P13236', 'P50151', 'P27487', 'P22362', 'Q8WTS6', 'P08253'…	['P27348', 'P51959', 'P12882', 'P62258']
['Q9H4B0', 'Q9Y657', 'Q92681', 'O75884', 'Q16831', 'Q9NPF4', 'P63313', 'Q9H4M7', 'Q9BPZ2']	['Q8WXX0', 'P11388', 'Q15435', 'P0DPH7', 'Q969L4', 'Q9NQX4', 'O96015', 'Q8TE73', 'Q96EX3', 'Q5VT06', 'Q6PEY2', 'P33176', 'Q96DZ5', 'Q92616', 'Q9GZS0', 'Q13509', 'Q07955', 'O43237', 'Q9H069', 'P04350', 'Q8IXS2', 'Q71U36', 'Q8TD57', 'Q9C0G6', 'P23258', 'Q13885', 'Q9BQE3', 'Q13242', 'Q8IW40', 'Q9NYC9', 'P62316', 'Q9H4B7', 'Q6ZRR7', 'Q13409', 'Q5VTH9', 'Q8WVS4', 'O14777', 'Q9ULV0', 'Q12905', 'Q96FV0'…			['O95271', 'P09525', 'Q99542', 'Q92954', 'Q9NPA2', 'P02790', 'O95817', 'Q9ULZ9', 'Q96BH3', 'P17655', 'P07741', 'P24347', 'P12429', 'O75900', 'Q96BD8', 'Q96A37', 'Q5VT79', 'P11117', 'Q8N119', 'Q93075', 'P20073', 'P51511', 'A6NHC0', 'Q9H4M7', 'Q9H306', 'Q9H2K2', 'Q5JS54', 'Q8N0Z6', 'P22894', 'P20807', 'P07384', 'O60826', 'P39900', 'O14815', 'Q9NRE1', 'Q9NZL9', 'P09238', 'P04004', 'Q9UNZ2', 'O60882'…	['Q8IU85', 'Q9HCM3', 'Q9BYV2', 'O94822', 'Q05823', 'Q9ULW8', 'Q12772', 'Q00526', 'P80511', 'Q86WB0', 'Q9UBS0', 'P55072', 'Q86VI3', 'Q13115', 'Q8WXI2', 'Q9NQU5', 'Q07002', 'P49841', 'P49327', 'P36897', 'O15397', 'Q14247', 'Q5SGD2', 'Q68DX3', 'Q05923', 'Q9NRD5', 'O60603', 'Q13258', 'P29992', 'Q8IVT5', 'Q9Y277', 'P57721', 'Q9UBN7', 'Q16620', 'Q13227', 'O00311', 'P19086', 'O75330', 'Q96NX5', 'Q9Y664'…	['O60814', 'O15047', 'Q69YN4', 'P06748', 'O15054', 'P61218', 'Q8NDV7', 'P19387', 'Q04206', 'Q9NNW7', 'P09874', 'Q9UPS6', 'Q96RI1', 'P52434', 'P0C5Y9', 'Q00613', 'Q92800', 'Q71DI3', 'P13010', 'P06400', 'Q9BTK6', 'P55347', 'Q92793', 'P03372', 'P58876', 'Q92540', 'Q9H4Z2', 'O00470', 'P55055', 'Q9BTM1', 'Q96A08', 'P05412', 'P10826', 'P10276', 'Q16778', 'P30876', 'Q9Y618', 'P46937', 'Q99877', 'O15514'…
	['P09471', 'P14618', 'Q2M2I8', 'O95714', 'Q9Y5J3', 'O60716', 'P00533', 'O75344', 'P50570', 'P56545', 'O14773', 'Q9GZM8', 'P35222', 'Q9BRK4', 'O95487', 'Q05193', 'Q9UQ16', 'P40121', 'P33151', 'Q8TEW0', 'P04899', 'Q9Y664', 'O15169', 'P12931', 'P51957', 'P08754', 'P07711', 'Q96AC1', 'Q99567', 'Q9UQB3', 'P26232', 'Q8TCY9', 'Q9GZV8', 'Q14432', 'O43439', 'P31749', 'O15013', 'P62837', 'P29350', 'P08195'…			['P14222', 'P32121', 'P35638', 'Q03135', 'P42262', 'P49407', 'P10523', 'O60674', 'O94992', 'Q14457', 'P51149', 'Q9BZE4', 'O60603', 'Q05397', 'P29597']	['Q16539', 'P07951', 'A5PKW4', 'P53611', 'A8K855', 'O60763', 'P20472', 'Q13492', 'Q9H1B5', 'Q96LZ3', 'P49757', 'Q8NHS4', 'P35228', 'Q9Y3D6', 'P33552', 'Q15759', 'P60660', 'Q96DA0', 'O95817', 'P57796', 'P27482', 'Q9NZT1', 'Q9BUF5', 'Q9H4L7', 'Q86X24', 'O60234', 'P42566', 'Q9NXK8', 'P29474', 'Q96BS2', 'P49593', 'Q96NX5', 'Q96C86', 'P57768', 'Q16620', 'P80303', 'P0CE71', 'Q15181', 'P49754', 'Q86V35'…	['P67809', 'Q7L2J0', 'P62899', 'P46783', 'Q9Y232', 'P62917', 'P63173', 'Q01844', 'Q9BYN8', 'P62913', 'Q71DI3', 'P62263', 'P63162', 'P49207', 'Q07021', 'P62888', 'P52272', 'Q14781', 'O94776', 'Q9Y230', 'P52597', 'P61313', 'P38646', 'P11940', 'P36578', 'P37108', 'Q02878', 'P05114', 'P09874', 'Q9H0S4', 'Q15554', 'P49674', 'O15550', 'Q8NC51', 'Q9P2K3', 'P42766', 'Q96ST3', 'Q969U6', 'P23942', 'Q9NR30'…
['O00268', 'O94913', 'Q9NRR5', 'Q9Y4K3', 'Q9UBN7', 'Q5XG87', 'Q9BY41', 'P17612', 'P54727', 'O43463', 'Q9Y4X5', 'Q9H4L7', 'P17275', 'Q06330', 'Q8WW34', 'P53539', 'Q969S8', 'Q9Y692', 'Q13469', 'O15047', 'P15408', 'Q15759', 'Q96DB2', 'P14866', 'O00463', 'Q9UKV0', 'Q15047', 'Q2KHN1', 'Q16539', 'Q8NDF8', 'Q96NU1', 'O15156', 'Q9UJU2', 'P45973', 'P53567', 'P22694', 'Q9NR55', 'O15550', 'Q12933', 'Q8TBB1'…	['O95622', 'O95714', 'O00232', 'Q5JWF2', 'P05556', 'P47872', 'P08238', 'P41743', 'P62841', 'Q9UBI6', 'P63000', 'P60842', 'P50148', 'P12931', 'P49406', 'P51813', 'Q9NQ66', 'Q96L33', 'P49190', 'Q8TD08', 'Q9NPQ8', 'Q6P1J9', 'P27815', 'Q9UGC6', 'Q99705', 'P40145', 'Q9P2W3', 'O43187', 'Q8IVA1', 'Q9Y653', 'P08151', 'P32239', 'Q9HBH0', 'Q14289', 'P59768', 'Q9NVN3', 'Q00796', 'O94810', 'Q9H4E5', 'O43813'…			['P50148']	['Q6UXC1', 'Q9UKP3', 'P42684', 'Q5VZP5', 'P37173', 'Q09013', 'P60763', 'Q92963', 'P49715', 'P02679', 'Q9Y2U5', 'Q9HAV0', 'O94844', 'P29323', 'Q56UN5', 'P34949', 'P49407', 'P80192', 'P37840', 'Q504Y2', 'O14807', 'P15172', 'Q5VYJ5', 'P35236', 'Q92698', 'Q15788', 'Q7KZF4', 'P13236', 'Q9H0C8', 'Q04917', 'Q96PU8', 'O15111', 'Q9UPV9', 'Q6P5Z2', 'P62070', 'P51671', 'P61225', 'A0PJX0', 'P27348', 'P25098'…	['Q5MIZ7', 'P61163', 'P07205', 'Q9NVI7', 'Q13972', 'Q9C0H9', 'Q9BPU6', 'Q02413', 'Q12959', 'P63096', 'Q9Y623', 'P0DPH7', 'P42025', 'P42771', 'Q04917', 'B7ZBB8', 'P07305', 'P20020', 'O95298', 'Q9H2X9', 'Q13554', 'P25705', 'P37840', 'Q9NQX4', 'Q9ULB1', 'Q01064', 'P31146', 'P21579', 'Q9NQX3', 'Q9HAV0', 'P50570', 'P24539', 'P07197', 'P60880', 'P07550', 'Q6PEY2', 'Q8N0Y7', 'Q05193', 'Q14194', 'P05141'…
['Q8IYI6', 'O43242', 'Q96Q40', 'Q96PV0', 'Q00526', 'P17980', 'Q13618', 'Q9NX57', 'Q96PX9', 'Q969Q5', 'P61020', 'Q9ULI0', 'P24941', 'Q9Y4W6', 'Q8IWK6', 'Q13616', 'Q07002', 'Q00526', 'Q9H0T7', 'Q9NQT5', 'Q93034', 'Q99460', 'P62333', 'Q00536', 'P20339', 'Q9UNM6', 'P20936', 'P11802', 'O14976', 'Q13636', 'Q9H5N1', 'O94921', 'Q9NZU5', 'Q9BPZ7', 'Q86YV0', 'Q5VWQ8', 'Q9UL26', 'Q05C16', 'Q86Y37', 'Q00534'…	['Q15811', 'Q9UIQ6', 'Q13795', 'P61019', 'Q6PIW4', 'P20340', 'Q96EZ8', 'Q69YN4', 'Q96MW5', 'Q9UID3', 'Q9NRW1', 'Q9H0N0', 'Q8N1B4', 'O14662', 'Q92546', 'P08151', 'Q86XR8', 'Q9NUY8', 'Q6P1W5', 'P40616', 'Q8N8L6', 'O75379', 'Q8N2H4', 'P18887', 'Q4ADV7', 'Q96JB2', 'Q13439', 'Q86YS6', 'Q9NZQ0', 'O95755', 'Q8N554', 'Q5VIR6', 'P13995', 'Q9UP83', 'Q7Z3E2', 'P21281', 'Q8WUD1', 'P01112', 'P83436', 'Q96AJ9'…			['Q9GZV4', 'Q9NWU5', 'Q9NPQ8', 'Q9UHA3', 'Q9UNX3', 'Q6PD62', 'Q9H4B0', 'P35232', 'Q9Y3U8', 'O14763', 'P62857', 'Q03164', 'H3BMG3', 'P42766', 'Q16543', 'P62910', 'P46782', 'Q6PID6', 'Q8NI27', 'P61927', 'Q99880', 'P0CG47', 'Q07020', 'Q15024', 'O14578', 'P62487', 'P23193', 'P18615', 'O76071', 'O75909', 'Q6PGP7', 'Q5RKV6', 'Q9UJM3', 'P84098', 'P62841', 'P20591', 'Q9Y3D6', 'Q99877', 'Q96ST2', 'Q86TJ2'…	['Q9Y5N1', 'Q03113', 'P27824', 'P50148', 'P61278', 'Q3SYG4', 'P20382', 'P07101', 'P27487', 'Q14344', 'Q96RK4', 'A8MTZ0', 'Q8NFJ9', 'Q8N3I7', 'O60437', 'Q6URK8', 'Q96E35', 'Q969V1', 'Q9UBB6', 'Q03135', 'P32745', 'Q9H0F7', 'Q8IWZ6', 'Q9BXC9', 'Q16555']	['Q9H4B4', 'P07900', 'P53041', 'Q01664', 'Q8N8A2', 'Q9UPN7', 'O95163', 'P62714', 'P08238', 'Q9NQI0', 'Q8NHM5', 'Q9UGJ0', 'P48454', 'Q8TB96', 'Q96DB2', 'O15067', 'O14830', 'O95835', 'O14965', 'Q9Y2K7', 'Q9H0D6', 'Q9NVX2', 'Q13610', 'P35232', 'O15084', 'P36873', 'Q07960', 'Q9BSI4', 'P60510', 'Q9UBP6', 'Q6ZMT4', 'P34947', 'Q6IA86', 'P16298', 'Q15257', 'Q15058', 'Q16543', 'Q8IYB7', 'Q8N6F8', 'Q9Y2L1'…
['Q15907', 'Q9NRW1', 'Q8IV53', 'Q15021', 'Q9H6A0', 'Q96CW1', 'O95248', 'Q8TEH3', 'P62491', 'O95755', 'Q9ULE3', 'Q5JT25', 'P0DP25', 'Q9UDW3', 'Q9NRC1', 'P78524', 'P0DP24', 'P20340', 'Q9H0N0', 'P0DP23', 'Q8WXG6', 'Q6P3S1', 'Q6IQ26', 'Q68D51', 'Q5XPI4', 'Q6ZUT9']	['Q15750', 'P50579', 'Q02750', 'P12829', 'P13533', 'P35749', 'Q969S3', 'Q16659', 'Q92871', 'Q92734', 'P46778', 'P35580', 'O14529', 'P45984', 'P31152', 'Q07020', 'P62910', 'Q8TD08', 'P10747', 'Q9Y3U8', 'Q9H255', 'Q8TDF6', 'P53675', 'Q8NA61', 'P46777', 'P11055', 'O14744', 'P39880', 'P05976', 'Q9Y623', 'P13535', 'P27361', 'O15264', 'P62750', 'Q8IV20', 'Q9BYZ6', 'Q96D46', 'P61513', 'Q9Y2H9', 'Q562F6'…			['Q14657', 'Q96IK5', 'Q9NPF4', 'P14866']		['O95801', 'Q9H9Y6', 'P78362', 'Q9NVA2', 'P49116', 'P54253', 'P34947', 'O00567', 'Q8NFY9', 'Q9H8V3', 'O94761', 'P53350', 'P17813', 'P50750', 'P46013', 'Q9UIU6', 'P11387', 'A0JLT2', 'O75569', 'Q9NWS0', 'P17480', 'Q96FQ6', 'P62805', 'Q9UHR6', 'Q15633', 'P32121', 'Q9H444', 'P49407', 'Q01860', 'Q8TAD8', 'Q9H8X2', 'Q69YN4', 'Q9H9Z2', 'P55809', 'Q9BXB1', 'Q8NBF2', 'Q14457', 'Q9C0B5', 'Q8TB96', 'Q99523'…
['P40306', 'Q9Y4K3', 'P63104', 'O00743', 'Q15075', 'Q68DX3', 'Q8NA54', 'Q8TEW8', 'O60759', 'Q86UT5', 'O00629', 'O00463', 'Q9Y4I1', 'P20339', 'Q8WXR4', 'Q5EBL8', 'Q2KHN1', 'P57105', 'Q9Y3R0', 'O60684', 'Q9H6Z4', 'Q12933', 'Q15599', 'P61981', 'Q7Z6J2', 'Q9Y6N9', 'Q96FX2', 'Q9UK59', 'P51148', 'Q14974', 'Q5VZM2', 'Q96PZ2', 'P61970', 'Q8TBB1', 'Q8TDM6', 'Q8N448', 'Q13619', 'Q9NVR5', 'O00203', 'Q9ULV0'…	['Q14240', 'Q9H8H2', 'Q6IQ23', 'Q13148', 'Q96T21', 'P62487', 'Q9HCK5', 'Q15029', 'Q8WWZ3', 'P60842', 'A0AV96', 'O95628', 'Q9UKK9', 'Q16514', 'Q9UKV8', 'Q9UPR3', 'Q9Y535', 'Q9NXZ2', 'Q8NFP7', 'P06730', 'Q9HAV4', 'O43379', 'Q9Y4Z0', 'P42694', 'P35232', 'Q86XP3', 'P17844', 'Q8N8A6', 'P62316', 'Q01804', 'O75340', 'O95848', 'Q9UJ70', 'Q9Y4Y9', 'Q9NX07', 'Q16543', 'Q9P2F8', 'Q3MIT2', 'P62314', 'Q587J7'…			['P0DTE5', 'P23381', 'P22310', 'O75530', 'Q9Y4W6', 'Q96G23', 'P36542', 'Q8TB96', 'O75310', 'P04843', 'Q14457', 'Q9NZC7', 'O95714', 'Q96DB2', 'Q96CM8', 'P35504', 'Q96PX1', 'O00767', 'Q96FW1', 'P22309', 'Q9HAW9', 'P08574', 'Q7L5A8', 'P48449', 'O43169', 'P11441', 'Q9BY64', 'O95433', 'P49116', 'Q58WW2', 'Q13057', 'P54198', 'P54578', 'Q9Y5P6', 'Q9HAW8', 'P05023', 'Q7Z5P4', 'Q9NQW6', 'Q8N5D0', 'Q9UI10'…		['P68431', 'Q15560', 'Q71DI3', 'P68431', 'P62805', 'P68431', 'P62805', 'Q99525', 'P52435', 'P62805', 'P36873', 'P68431', 'Q9Y535', 'P49450', 'P49760', 'Q9GZM3', 'Q16695', 'P23193', 'P62487', 'O95602', 'P61218', 'P25208', 'Q71DI3', 'P08621', 'Q9H9Y6', 'O75764', 'P68431', 'Q9NW08', 'O94888', 'P62805', 'P68431', 'P62875', 'P62805', 'P49759', 'P36954', 'P53803', 'P62805', 'Q9HAZ1', 'P62805', 'Q8N8B7'…
	['P62826', 'Q5TD97', 'Q96S59', 'O43593', 'P33240', 'P78337', 'Q8N4B4', 'P09234']			['P62910', 'Q9Y3U8', 'Q8TD08', 'P78347', 'Q9UNX3', 'Q8WUF8', 'Q07020', 'P31152', 'O14529', 'P49760', 'Q969H0', 'P53675', 'P50914', 'P61254', 'Q8WV92', 'P30043', 'Q92901', 'P50579', 'Q02750', 'Q969Q0', 'P18124', 'P46778', 'P63208', 'Q9P2E9', 'Q969S3', 'Q16659', 'P61513', 'Q96D46', 'Q6P5R6', 'Q6DKI1', 'Q9Y2H9', 'P32969', 'P62750', 'Q9UQ80', 'P28482', 'Q96L21', 'Q9Y3I1', 'P46776', 'Q9HAZ1', 'P49759'…		['O95171', 'Q9NZU5', 'O75084', 'Q14160', 'P05067', 'Q9Y6I9', 'Q9H4P4', 'Q9BTT6', 'P63244', 'P01111', 'P55287', 'Q9Y283', 'O14641', 'Q6ZVD8', 'P0CW20', 'Q8N5T2', 'P26045', 'P21589', 'O14640', 'Q96M69', 'Q9NZW5', 'Q9UP38', 'Q13368', 'P41743', 'O14908', 'Q13099', 'Q8NFJ9', 'Q9H461', 'P34925', 'P35222', 'O95487', 'Q13641', 'Q92765', 'Q13467', 'Q9NRC1', 'O15018', 'Q5T4F7', 'Q92796', 'P48730', 'Q9UPQ0'…
['P0DMV0', 'P10589', 'Q69YN4', 'Q5PSV4', 'P0DMV1', 'Q969N2', 'Q96HW7', 'A6NED2', 'Q9NVM9', 'P0DMU8', 'Q6KC79', 'Q96SY0', 'P48431', 'P62805', 'Q8WXX7', 'A0JLT2', 'Q8NHU0', 'Q96JB3', 'Q6ZSB9', 'Q92540', 'Q8WWQ0', 'Q9NP73', 'P0DMV2', 'Q5JSJ4', 'Q9NVR2', 'Q8NFG4', 'Q9H808', 'Q04724', 'P49116', 'Q04726', 'Q9H7L9', 'Q75QN2', 'P51843', 'Q9NP66', 'Q15723', 'P14866', 'Q8N1W2', 'Q5DJT8', 'Q9NV88', 'Q5TA45'…	['P18850', 'Q12772', 'Q14573', 'Q01740', 'Q9P0L0', 'P04198', 'P63252', 'Q9NPC4', 'P43220', 'P55061', 'Q9Y3D6', 'O95292', 'Q5VV42', 'Q99941', 'Q00325', 'P36956']			['P31949', 'Q63HR2', 'P21554', 'P04278', 'O43405', 'P08235', 'P46527', 'P00738', 'P36955', 'Q9P1Q0', 'P37231', 'P02751', 'P02768', 'P20248', 'P49908', 'P12259', 'Q6Q759', 'P06401', 'Q86XF0', 'Q9P0W8', 'P02760', 'Q7L1T6']		['Q6NUK1', 'Q9Y2G8', 'Q9Y5L0', 'P54289', 'P35613', 'P19013', 'Q5S007', 'Q8N668', 'A5LHX3', 'Q96NB2', 'P53985', 'O95816', 'O43304', 'Q9Y446', 'P40855', 'Q15293', 'Q9UNE7', 'A6NDK9', 'Q01130', 'Q9GZQ3', 'Q9Y678', 'Q8TCG5', 'Q92522', 'Q9H0B8', 'Q5VU43', 'Q9UBP9', 'P61081', 'Q9HAV4', 'Q92600', 'P06493', 'Q9BT67', 'Q9P0N8', 'Q6P5R6', 'O75891', 'Q9BQI0', 'Q6PJI9', 'O43166', 'Q92990', 'Q9Y2T3', 'Q14739'…
	['P56524', 'Q96RL1', 'Q2TAK8', 'P32780', 'P43155', 'Q15750', 'Q7L190', 'Q14149', 'Q92688', 'P57053', 'Q5SGD2', 'P62805', 'Q68E01', 'Q4FZB7', 'A9QM74', 'P06899', 'Q9UK59', 'P22674', 'O14757', 'Q92547', 'Q96BD5', 'Q07002', 'Q8WXE1', 'Q92925', 'O15131', 'Q9H0U9', 'Q8N9R8', 'O94992', 'O75528', 'P56545', 'Q96AE4', 'O15516', 'A6NFI3', 'Q15008', 'Q96A65', 'Q12962', 'Q96Q15', 'O60934', 'Q71DI3', 'O15014'…			['Q15633', 'P52701', 'Q8TB72', 'P43351', 'Q9NUL3', 'Q9Y4K3', 'O94761', 'Q12988', 'Q13535', 'P27694', 'Q8IY21', 'Q13404', 'Q8IYD8', 'Q12933', 'O95793', 'Q9UK80', 'Q8IY18', 'O95786', 'Q9NRR4', 'O75771', 'O95347', 'Q14683', 'A8K979', 'Q08211', 'Q9UQE7', 'P19525', 'Q06609', 'Q14671', 'Q9UPY3', 'Q9H611', 'Q9NTJ3', 'Q96SB8', 'P54132', 'Q96NY9', 'Q92889', 'O15226', 'Q9NXV6', 'Q9Y5S9', 'Q7L2E3', 'Q9NW38'…		['Q02045', 'Q8WXG6', 'Q8NFA0', 'P57796', 'P62760', 'P0DP23', 'Q9UK59', 'P27482', 'P63098', 'Q9H832', 'P60660', 'Q99828', 'Q8WVB6', 'Q9NZI2', 'Q9BUA6', 'P28062', 'Q8N7B9', 'P0CE72', 'Q9NZT1', 'Q9H4L7', 'P12829', 'Q9BXU9', 'Q06330', 'Q99653', 'Q9HBL7', 'Q2LD37', 'P05976', 'Q6PIL6', 'Q9NP86', 'Q9H4M7', 'Q5THR3', 'P30153', 'Q96BS2', 'P21359', 'P61601', 'Q12798', 'A8MZ26', 'P05937', 'P27348', 'A0PJX0'…
	['Q8TD16', 'Q9HCE1', 'O15078', 'Q7Z3E5']			['Q9UEU0', 'O75443', 'P08962', 'Q9HBW9', 'Q9UJY4', 'P11279', 'Q9UJQ1', 'Q8NFV4', 'P34810', 'Q12770', 'Q96AJ9', 'O15118', 'Q9UGT4', 'Q8TER0', 'Q9UQV4', 'Q9UHC9', 'P13473', 'Q08722']		['P06493', 'Q86YT6', 'Q13114', 'Q969P6', 'Q96ST3', 'Q9BYM8', 'Q96AX9', 'Q13526', 'P11387', 'P25208', 'O75182', 'O60341', 'O14965', 'P14866', 'Q13547', 'Q9UGN5', 'P13010', 'P09874']
['P19525', 'Q03701', 'Q02880', 'P62241', 'Q9UJX2', 'P55265', 'Q9NTI5', 'P61221', 'Q5U5Q3', 'P62256', 'Q9NW81', 'O95347', 'Q6UXN9', 'P24666', 'P62249', 'P35573', 'Q14592', 'Q6P2D0', 'P62805', 'Q14593', 'Q96JC4', 'O00308', 'Q96A65', 'P24390', 'P51957', 'P51532', 'P08754', 'Q9UGN5', 'Q9NPF4', 'Q6EEV6', 'Q96L92', 'P68366', 'P62380', 'Q6ZMY9', 'P35658', 'P61956', 'Q8N6R0', 'Q6STE5', 'P42695', 'Q00534'…	['Q07954', 'O60547', 'P16035', 'P25116', 'P35613', 'Q06787', 'P08962', 'P35625', 'P51512', 'P14780', 'O95274', 'P17301', 'P56270', 'Q92905', 'P05412', 'Q99972', 'P51957', 'P01100', 'P01023', 'Q96GW7', 'P80188', 'P01033', 'P40763']			['Q4LDG9', 'O60603', 'P21810', 'Q6UY18', 'Q6ZVD8', 'Q6UXK5', 'P13224', 'Q9C099', 'Q8N967', 'Q8IWT6', 'Q86VH5', 'P14770', 'Q9H756', 'Q9NW38', 'Q5BKY1', 'Q8IYG6', 'A6NDA9', 'P0DKB5', 'Q2I0M4', 'Q9BTN0', 'Q7L1W4', 'P35858', 'Q5JU00', 'A6NMS7', 'P02750', 'P07359', 'O14498', 'Q05C16', 'Q96PB8', 'Q9BYS8', 'P57678', 'Q7Z5L7', 'Q8IUZ0', 'Q8N6Y2', 'Q7L985', 'Q99983', 'Q9UFC0', 'P51884', 'Q96M69', 'Q15435'…		['O15111', 'P07305', 'O60760', 'Q8NFZ5', 'Q5TEC6', 'P26358', 'Q9H0A8', 'Q9UQL6', 'Q96GM5', 'Q16654', 'P21579', 'P51531', 'P19838', 'P84022', 'Q92731', 'Q00653', 'P36941', 'Q9UER7', 'O00327', 'P40763', 'Q8N668', 'Q96RJ3', 'Q13547', 'Q9H9S0', 'Q9UBI1', 'O75874', 'P25942', 'Q99558', 'P51532', 'Q92925', 'P35869', 'O00221', 'Q9Y275', 'Q9NPC8', 'Q96EB6', 'Q3C1V8', 'P52294', 'Q13185', 'P25490', 'Q9ULW0'…
	['Q6DKK2', 'Q86Y33', 'P46736', 'Q8IUR5', 'Q9Y4P3', 'Q9UJX3', 'P06493', 'P61201', 'Q92624', 'Q9Y2I8', 'P36873', 'Q6UY01', 'Q9BS18', 'P78396', 'Q6PD62', 'P01112', 'P16298', 'Q9C0J8', 'Q9UJX2', 'Q9HC35', 'Q9HC52', 'P60510', 'Q15542', 'Q8IWB7', 'Q6PID6', 'O75529', 'Q5T764', 'Q9Y547', 'Q9BV38', 'O94782', 'O95696', 'P62805', 'P62987', 'P48431', 'Q00526', 'Q96P53', 'O00257', 'Q9H4L7', 'Q9H892', 'Q6PJI9'…			['P78318', 'Q13616', 'Q9H8T0', 'Q8IW35', 'Q9NR09', 'Q9Y3Z3', 'Q8N1I0']		['P00915', 'Q71U36', 'P43354', 'Q9Y3D8', 'P23246', 'Q86U86', 'Q01581', 'Q00325', 'P26373', 'Q9H6R4', 'Q9P2I0', 'Q9H0U3', 'Q9NUD5', 'Q15370', 'Q9UIG0', 'P61962', 'Q96EK4', 'P11142', 'Q12894', 'Q9BXS5', 'Q8TEX9', 'P82970', 'P45973', 'P30876', 'P56134', 'P78371', 'Q15233', 'Q8TAD8', 'Q969V3', 'Q8TB72', 'P61088', 'P62266', 'P54577', 'Q9Y383', 'P31040', 'Q5VTD9', 'P68871', 'Q13330', 'Q9Y5J1', 'Q9H8H3'…
['Q8IUZ5', 'O00300', 'P56597', 'Q9BUT1', 'Q8NHS2', 'Q9NTX5', 'Q05315', 'Q9NWX5', 'Q6NVY1', 'P13196', 'P80404', 'P48200', 'O15269', 'P04179', 'Q08257', 'O75600', 'Q3B8N2', 'Q6DKI2', 'Q8NC06', 'P17931', 'P07954', 'O00746', 'P09382', 'P00441', 'Q16698', 'P61604', 'O14798', 'Q9H3S7', 'Q4G176', 'Q9NUI1', 'P48163', 'Q5T8D3', 'Q8N608', 'Q8N6N7', 'Q9NYA1', 'Q9H0W9', 'O00182', 'P13798', 'Q8N1A6', 'Q96LJ7'…	['Q9BUL8', 'O75914', 'Q8N567', 'O00487', 'Q86UX7', 'Q9P286', 'P12277', 'Q13177', 'Q15058', 'P20042', 'Q7KZ85', 'Q15006', 'P51398', 'P46736', 'P98170', 'Q9NZ08', 'Q96CN7', 'Q07075', 'Q6P179', 'P30041', 'Q9UBX2', 'Q5R3I4', 'Q9Y6E2', 'Q9BQL6', 'Q6PHR2', 'Q9BUJ0', 'P62633', 'P26038', 'O60826', 'Q9UPQ9', 'P18206', 'Q96AB3', 'O43765', 'O96013', 'Q8N4V1', 'P0C7T5', 'Q9NQU5', 'Q06203', 'Q13263', 'P38646'…			['P36575', 'Q7L2J0', 'P14902', 'P16284', 'P49682', 'O94992', 'P37288', 'Q9BYD3', 'P25025', 'Q8N806', 'P14866', 'O14625', 'P30049', 'P18089', 'P35318', 'P35368', 'P32121', 'P10523', 'P48061', 'Q9NQ11', 'P61073', 'P25100', 'P38405', 'Q04900', 'P00533', 'P35348', 'P63096', 'P25705', 'P49407', 'P10275', 'P48047', 'P04637', 'P51685', 'P01100', 'P06576']		['P31749', 'O43704', 'P0DMM9', 'O75897', 'O95352', 'Q13526', 'Q9NZ72', 'P27361', 'Q9UPT6', 'Q8N143', 'P50226', 'Q9NUX5', 'Q08209', 'Q9BQC3', 'P31943', 'Q8N6S4', 'Q15257', 'Q00005', 'O00338', 'P22735', 'Q06520', 'P49888', 'Q8TAM6', 'Q9BZG8']
['Q15645', 'P15170', 'Q9UHD1', 'Q9H0W5', 'P17658', 'P82675', 'Q14721', 'P68104', 'P51787', 'Q6W5P4', 'P48547', 'P46783', 'Q07020', 'Q3MJ13', 'Q9GZS3', 'Q15024', 'P61927', 'P22460', 'P23396', 'P0CG47', 'P62917', 'P18124', 'Q969Q0', 'Q9UMX0', 'O00308', 'P62829', 'P62847', 'Q9NX24', 'Q8TAE7', 'Q9BQ31', 'Q96S82', 'P46777', 'Q06265', 'P62750', 'Q5RKV6', 'Q9NV31', 'P63173', 'Q03721', 'Q92901', 'Q96KK3'…	['O75197', 'Q6NUI6', 'P83876', 'P51589', 'Q02325', 'Q9NZR2', 'Q9H974', 'P38606', 'P16278', 'Q9BQR3', 'Q8N5D0', 'Q9HAW8', 'P00747', 'Q07954', 'P19827', 'Q02325', 'O43309', 'Q8NF86', 'Q99496', 'P02652', 'P06870', 'Q96IK5', 'Q9H9P8', 'P08519', 'P08218', 'P51888', 'O75581', 'P35858', 'Q9NZC7', 'P08217', 'Q8NBF2', 'P00734', 'O75530', 'Q13011', 'Q16651', 'Q58WW2', 'P20933']			['Q32P44', 'P49588', 'O95834', 'Q7Z6G8', 'Q8N8A2', 'Q96CW5', 'Q5JTZ9', 'Q13164', 'Q9BYB4', 'Q6IQ55', 'Q9ULV0', 'Q96AV8', 'Q9BQI6', 'Q9HBG6', 'Q01167', 'Q58WW2', 'Q8N9F7', 'Q9UM13', 'O94888', 'A6NGH8', 'P10412', 'P30291', 'P53778', 'O94921', 'P49918', 'P20248', 'Q9Y261', 'Q02224', 'P16401', 'Q8NFT6', 'Q9HB75', 'O60729', 'P49736', 'Q9Y6M4', 'O43683', 'Q8IWQ3', 'Q9HCC8', 'P52294', 'P61586', 'P11802'…		['P51178', 'Q03164', 'A4FU01', 'O14983', 'P10321', 'Q9NQ66', 'Q86YW0', 'P35908', 'Q86T03', 'Q8TBX8', 'Q15147', 'Q15334', 'Q5TB80', 'O00459', 'O15083', 'P16885', 'Q07157', 'Q04917', 'Q8TCG2', 'O75185', 'Q8N3E9', 'P27986', 'Q8N7C3', 'Q9UDY2', 'Q86WG5', 'Q93084', 'Q9UHD9', 'Q9P260', 'Q6P1M3', 'Q9C0I1', 'Q8IWQ3', 'Q92569', 'Q96A65', 'Q9BTU6', 'Q9UMX0', 'P98194', 'Q9NXD2', 'Q01970', 'Q8N5D0', 'P17661'…
['P19438', 'Q15843', 'P0CG48', 'Q5XG99', 'Q13616', 'Q9NWF9', 'O60568', 'Q7Z3D4', 'Q7Z2W4', 'Q96B23', 'Q9BRZ2', 'Q7L8L6']	['Q6P093', 'Q9Y231', 'O94903', 'O95498', 'Q9P0J7', 'Q9Y6E0', 'Q11128', 'Q13510', 'P41236', 'Q8N543', 'Q9HAT2', 'P01019', 'Q8IWU5', 'Q495W5', 'Q96CN7', 'P61221', 'Q9UQV4', 'Q9UJQ1', 'Q9Y2E5', 'Q9UBB6', 'Q96AB3', 'Q8NBK3', 'P18669', 'O00506', 'P55795', 'Q8NCC3', 'P27487', 'P61970', 'P49641', 'Q8IWU6', 'Q9NRD1', 'Q6P4F1', 'Q9NVS9', 'Q6NSJ0', 'P28838', 'P21217', 'P07686', 'Q6NVY1', 'P08236', 'P13473'…			['Q58WW2', 'Q9UJY1', 'Q8N5D0']		['Q15418', 'Q8N3F8', 'O14965', 'Q8N5V2', 'P56704', 'P43246', 'P04049', 'Q14BN4', 'Q15831', 'Q9H5V8', 'O95393', 'P22681', 'P21266', 'P84095', 'Q15768', 'Q9H0C8', 'P42771', 'Q9BYG5', 'Q14982', 'P82673', 'O15357', 'P29353', 'Q9NXU5', 'P16333', 'Q86V86', 'Q9HCK4', 'P15498', 'Q8N819', 'P11309', 'Q18PE1', 'Q16543', 'O60760', 'P27986', 'P16234', 'Q9NS91', 'Q13148', 'Q13009', 'P18827', 'Q3KQV9', 'Q00534'…
	['O00418', 'P49366', 'P54296', 'Q9NQG5', 'Q6SZW1', 'Q8N2K0', 'Q8TAT6', 'P01112', 'Q96GM1', 'Q06830', 'Q96N76', 'Q96S44', 'P19784', 'P21333', 'P37108', 'Q9GZT8', 'O43768', 'Q9HAV7', 'P61011', 'P63165', 'Q08495', 'Q5H9I0', 'Q8TAA5', 'Q11203', 'Q13228', 'Q96P16', 'P32929', 'O75674', 'Q9UBE0', 'P49458', 'Q9C000', 'Q9NY25', 'Q8NCI6', 'O76071', 'P51692', 'Q5S007', 'Q96DC7', 'Q9NPB6', 'Q5JTZ9', 'P49589'…			['P50454', 'P16070', 'O15520', 'O14786', 'P27824', 'P18827', 'P35354', 'P19022', 'P21246', 'Q96L92', 'Q9H0M0', 'P11168', 'Q9H3M7', 'Q14289', 'P21796', 'O94768', 'Q9P0L0', 'P21741', 'P01138', 'P11021', 'P30101', 'P34130', 'P32243', 'P51157', 'Q9C0B5', 'P16109', 'P63279', 'P08238', 'O14746', 'P23560', 'P02730', 'Q9NS91', 'P40337', 'O14578', 'Q15165', 'P0CG47', 'P11487', 'P27105', 'Q9H4M7', 'O15498'…		['Q8NHV4', 'P53701', 'Q00987', 'Q8N4C8', 'P43363', 'P27448', 'P57059', 'P61981', 'Q53G59', 'Q14114', 'Q9H0K1', 'Q8N1Q1', 'Q15058', 'Q96L34', 'P18846', 'Q9BV73', 'P16220', 'Q96PU5', 'Q03060', 'Q7KZI7', 'Q9Y5E8', 'Q9H4M7', 'Q9Y2K2', 'P31946', 'P20749']
	['Q86YS6', 'A4D1S5', 'Q14088', 'P56559', 'Q8IVW1', 'P84085', 'P62330', 'Q9Y678', 'Q86YT6', 'Q92600', 'Q8IVW1', 'P62820', 'O43566', 'P15153', 'Q15370', 'Q9UHG0', 'Q6P9B6', 'Q969Q4', 'Q9H082', 'Q8N4G2', 'A2VCK2', 'A4D2P6', 'P60763', 'Q8N568', 'O15075', 'Q14012', 'Q9NPI6', 'Q9UBF2', 'P61204', 'Q3YEC7', 'P40616', 'P20591', 'Q9NXU5', 'P01111', 'Q96P48', 'Q9C098', 'Q96AX9', 'Q8IXI1', 'P56715', 'P36406'…			['P62879', 'O14775', 'P36575', 'O14610', 'P63218', 'P63215', 'P55072', 'P10523', 'O60262', 'P50150', 'P61952', 'P19087', 'Q9HAV0', 'P50151', 'Q9UK08', 'P62873', 'P59768', 'P11488', 'P63211', 'Q9P2W3', 'Q9UBI6', 'P16520']		['Q04917', 'Q8ND90', 'Q8WZ19', 'O75604', 'Q9UL42', 'Q15831', 'P07948', 'P38398', 'P60953', 'P23258', 'Q71U36', 'Q9UK80', 'P61962', 'P62258', 'Q7KZI7', 'Q53ET0', 'P27448', 'Q86YT6', 'Q6UUV7', 'P28340', 'Q9NS56', 'Q6NZ67', 'Q96N67', 'Q9BQG0', 'Q6IQ55', 'Q96CW5', 'P11137', 'O94888', 'Q7Z5Y7', 'Q08AG7', 'O14964', 'Q9Y4B5', 'Q92747', 'P51532', 'P27816', 'Q5BJF6', 'O75525', 'O43303', 'P49247', 'Q96RT8'…
['Q8NHV4', 'P01137', 'Q92752', 'P05556', 'Q9UQP3', 'P26012', 'P18564', 'P16144', 'P05106', 'P05107', 'P24821', 'O95965', 'P18084', 'P08253', 'P26010']	['Q99418', 'O95619', 'O60763', 'Q6ZS81', 'O14983', 'A6NIX2', 'Q93008', 'Q9UBT7', 'Q96P70', 'Q5PRF9', 'P01112', 'Q04637', 'Q16527', 'Q969T9', 'Q9UII2', 'Q93084', 'P62330', 'Q00325', 'Q6ICG8', 'Q8TDM6', 'Q9Y2L6', 'P62136', 'Q99944', 'P62714', 'Q8IZQ1', 'Q9H204', 'O75382', 'O15018', 'Q96SN8', 'P21291', 'P50748', 'P16615', 'P67775', 'Q8NI35', 'P62140', 'Q9UGP4', 'Q8TDR0', 'A9QM74', 'P26232', 'Q2M296'…			['Q86UY5', 'P05387', 'P50402', 'Q15750', 'P05386', 'Q9BWX5', 'Q06830', 'Q9Y2V7', 'Q8N7A1', 'P23769', 'Q9UQE7', 'Q9UMZ2', 'P62805', 'Q9BY12', 'P22626', 'Q9P015', 'P62140', 'P04637', 'Q96Q40', 'O95072', 'P62906', 'Q00534', 'P46778', 'Q13895', 'P23511', 'P49840', 'P0DMV8', 'Q7Z7A1', 'Q9UBC2', 'Q9UJT1', 'Q9BQI3', 'Q9UHF7', 'Q9H2G4', 'P45984', 'Q9UNQ2', 'Q99878', 'P68133', 'Q16543', 'P17987', 'P43694'…		['P00533', 'Q9Y2D8', 'Q96NB1', 'Q4VCS5', 'Q8WXW3', 'Q8NBF2', 'O95684', 'Q8WYB5', 'Q9Y2L5', 'Q15154', 'P49674', 'P63167', 'Q92794', 'Q9Y2T1', 'Q8ND24', 'Q13099', 'O95835', 'Q2KHM9', 'Q9Y4A5', 'Q9NRM7', 'Q9H8V3', 'Q86T90', 'Q49A88', 'P08151', 'Q9NX05', 'Q9Y6R9', 'Q8IZH2', 'Q6P2H3', 'Q4AC94', 'Q86US8', 'Q9H444', 'O95613', 'Q69YN4', 'Q9C0D2', 'O00213', 'Q66GS9', 'Q96ST8', 'Q8IUD2', 'P13861', 'Q9H4B6'…
['P54219', 'P10275', 'P40337', 'Q6NYC1', 'Q6RSH7']	['Q8N344', 'P31274', 'P28358', 'Q96AX9', 'Q96GM5', 'Q9BY41', 'Q9BVI0', 'O43463', 'P61244', 'Q12873', 'O75376', 'P35452', 'P15923', 'Q9Y265', 'Q9H9S0', 'O00716', 'Q99459', 'Q09472', 'Q3KNV8', 'Q9UKL0', 'Q96Q83', 'Q969R5', 'P17482', 'Q9Y3D8', 'Q15291', 'Q9Y4A5', 'Q92793', 'Q8TDI0', 'P28356', 'P06400', 'Q13042', 'Q9Y4W2', 'Q9BYE7', 'Q13185', 'Q6ICG8', 'O00257', 'O95718', 'P68431', 'Q8IY57', 'P50222'…			['P04632', 'Q8N966', 'P34810', 'P43405', 'Q9UBI4', 'Q6EIG7', 'Q6JQN1', 'Q969H0', 'Q9ULY5', 'P30273', 'Q8WTT0']		['Q15637', 'Q16659', 'P82979', 'Q8WYQ9', 'Q96G21', 'O95785', 'Q13422', 'Q8WVY7', 'O00212', 'Q8IU60', 'P08621', 'P35998', 'Q99708', 'P31152', 'Q9H074', 'Q09161', 'Q13873', 'Q8ND56', 'P26196', 'Q14BN4', 'P27361', 'Q9BZC1', 'P49715', 'P78344', 'Q8N5X7', 'P19338', 'O60218', 'Q00341', 'Q8WWH5', 'P62753', 'Q9ULM6', 'D6RGH6', 'Q02241', 'Q99497', 'P37198', 'O43663', 'P26651', 'Q13310', 'Q9Y265', 'Q6ZMV7'…
				['P22676', 'P28482', 'P55008', 'P0DP24', 'Q9NPB3', 'O96000', 'Q9NZU7', 'Q9BQI0', 'Q13432', 'Q5THR3', 'Q9NP86', 'P05937', 'A0PJX0', 'O15264', 'Q13535', 'O76038', 'P27361', 'Q8IY85', 'P0CE72', 'Q8N7B9', 'P0DP23', 'Q9BXU9', 'Q92698', 'P58872', 'Q8TD86', 'Q8IZT6', 'P53675', 'P08238', 'P31152', 'Q7Z572', 'Q8TD08', 'P63316', 'O60260', 'Q16659', 'A8MZ26', 'P63098', 'P09493', 'Q9Y620', 'Q99653', 'O43242'…		['P50151', 'P54105', 'Q12884', 'P62879', 'Q8WXS3', 'Q9NQ92', 'O95838', 'Q03113', 'P47872', 'Q6PJ61', 'P10909', 'P40261', 'P17342', 'Q9UK08', 'Q14344', 'Q9P2W3', 'P50150', 'P48546', 'Q15465', 'P19086', 'P08754', 'P59768', 'P20396', 'P17707', 'Q9Y5J6', 'Q03431', 'P30679', 'P49190', 'Q9BZE4', 'P38405', 'Q02643', 'P63218', 'P42575', 'Q13043', 'P34998', 'P16520', 'A6NI87', 'O75147', 'Q13188', 'O60262'…
['P78333', 'P51654', 'Q13635', 'Q9Y625', 'Q9HCD5', 'P52948', 'Q9Y6C5', 'Q6ZW05', 'Q9UMS0', 'Q96NR3', 'Q15465', 'Q14623', 'O75487', 'Q8N158', 'P35052']	['Q15528', 'Q9UHV7', 'Q96G25', 'Q13503', 'Q9ULK4', 'Q9H204', 'Q93074', 'Q71F56', 'Q9NVC6', 'Q9BWU1', 'Q9BTT4', 'O75448', 'Q9NX70', 'Q9Y3C7', 'Q9Y2X0', 'Q9NWA0', 'O95402', 'Q86YW9', 'Q8TDQ0', 'A0JLT2', 'P49336', 'Q96HR3', 'Q9NYF8', 'Q15648', 'Q9Y2W1', 'Q71SY5', 'O60244', 'Q86YN6', 'Q9NPJ6', 'Q9P086', 'P24863', 'Q9H944', 'Q96RN5', 'O43513', 'Q6P2C8', 'Q9BUE0']			['Q92629', 'O43556', 'Q13425', 'P56539', 'P46939', 'Q13326', 'Q96LD1', 'Q13884', 'Q9NY99', 'O14983', 'Q16586', 'P08727', 'Q96PF2', 'Q9Y4J8', 'P31749', 'Q15124', 'Q13424', 'P05787', 'Q16585']		['P21589', 'Q9NUI1', 'Q5QP82', 'P53367', 'A6NNW6', 'Q96EK6', 'Q9BYT8', 'P23528', 'Q8NHS2', 'Q96FW1', 'P28838', 'P30566', 'Q9ULA0', 'Q96HN2', 'O75600', 'O75083', 'O15269', 'O43865', 'Q8IWW8', 'P04181', 'Q9BYZ2', 'Q6PKH6', 'Q8TCD5', 'P20073', 'Q9H477', 'P48735', 'P50995', 'P35520', 'O95394', 'Q6P4I2', 'Q9BTZ2', 'O15270', 'P27707', 'P61081', 'Q13363', 'P17174', 'Q6PJI9', 'P37837', 'P47929', 'Q5S007'…
['O14976', 'Q13636', 'Q9H5N1', 'Q9UNM6', 'P38646', 'P25942', 'P40763', 'Q00688', 'Q58EX7', 'Q93034', 'P06730', 'Q99460', 'P62333', 'Q8WXR4', 'Q13459', 'P20339', 'Q8TER5', 'Q9H0T7', 'Q8IZU2', 'P61020', 'Q9ULI0', 'P62942', 'Q13616', 'Q9NX57', 'Q96PX9', 'P41182', 'Q9UKW6', 'P05231', 'P68106', 'Q969Q5', 'B2RTY4', 'O00232', 'P17980', 'Q13618', 'Q04206', 'Q8IYI6', 'O43242', 'Q9NZC4', 'Q6N021', 'P35638'…	['P30876', 'P15259', 'Q9BRC7', 'P61604', 'P49441', 'P07195', 'Q9P212', 'Q8IX04', 'O14802', 'P19174', 'P22234', 'P19387', 'O60664', 'Q9Y2V2', 'Q9NX62', 'O95336', 'Q13310', 'Q9BY32', 'P33316', 'Q15147', 'P29218', 'Q86YW0', 'P36969', 'Q01970', 'P18669', 'Q8N0Y7', 'P30520', 'P31943', 'Q96AT9', 'O95861', 'Q96N76', 'Q9NV31', 'Q07864', 'Q6ZMR3', 'Q9H9Y6', 'Q16658', 'Q9Y312', 'Q9UNA3', 'P61218', 'P10599'…			['P09471', 'Q9P273', 'P24821', 'Q9UQP3', 'Q6N022', 'Q9NT68', 'Q92752', 'Q9Y5W5']		['Q96CF2', 'Q969Q1', 'Q5XPI4', 'Q01518', 'P26010', 'Q9H568', 'P17252', 'P51805', 'P61026', 'P84095', 'Q9H1K6', 'Q16082', 'Q9Y6N5', 'P42025', 'P49810', 'Q8TC94', 'P61163', 'P0DP23', 'Q14204', 'Q13188', 'Q8WUP2', 'O15357', 'Q9NR12', 'A4D2P6', 'Q8NBH2', 'P21453', 'O96019', 'Q6S8J3', 'Q8IZ41', 'P26012', 'Q9Y4D1', 'P11279', 'P0CG39', 'P55160', 'Q92752', 'Q12955', 'Q9Y2A7', 'A0JP26', 'P68032', 'Q5S007'…
['P62979', 'O75689', 'Q9HCG7', 'P35637', 'Q9H4M7', 'P29083', 'Q9NR46', 'Q14677', 'O15498', 'P30153', 'O43172', 'Q13627', 'P51809', 'Q96CW1', 'O14979', 'Q9H095', 'Q2M2I8', 'Q7RTP6', 'P42566', 'P00533', 'P46013', 'Q9NQY0', 'Q92673', 'Q9P2U7', 'P19174', 'Q96SB3', 'P53992', 'Q8NCR3', 'Q99502', 'P61764', 'Q9H492', 'Q8NDV7', 'Q92485', 'Q14192', 'Q96L03', 'Q8IYW4', 'Q9BXS5', 'Q9BRF8', 'O15056', 'Q96FJ0'…	['Q9Y6L7', 'P34741', 'P29400', 'P07942', 'P20908', 'Q9NZR2', 'P05107', 'Q13702', 'P49023', 'P02461', 'Q13753', 'Q14247', 'O75197', 'P98155', 'Q69YN4', 'P18827', 'P28066', 'Q13153', 'P12107', 'O15031', 'P53420', 'Q14112', 'Q14155', 'P01130', 'P08865', 'Q15149', 'P13497', 'P68133', 'Q13177', 'Q9H1U4', 'Q14114', 'P00747', 'O75914', 'Q8NFZ4', 'P02458', 'Q8WZ79', 'Q15052', 'O95425', 'P02452', 'P08648'…					['O95793', 'P68371', 'Q12756', 'O43663', 'Q8N4N8', 'Q9NS87', 'P63104', 'Q674X7', 'Q9UJC3', 'Q9UJT0', 'O60333', 'Q3ZCM7', 'P62760', 'Q8IUQ4', 'Q9NVJ2', 'Q86VH2', 'Q9UKX2', 'P07437', 'Q12965', 'Q9C086', 'P35579', 'P20337', 'Q9UKX3', 'Q92614', 'Q14807', 'Q15029', 'Q8NI27', 'P45880', 'P62258', 'Q7Z4S6', 'Q13885', 'Q71U36', 'P08590', 'P61088', 'Q96EK5', 'Q9Y2K3', 'Q9UPQ3', 'P56524', 'Q5VT06', 'P61106'…
['Q9Y5A9', 'Q17RY0', 'P62318', 'P55916', 'P62304', 'Q96RN5', 'Q8WTP8', 'Q9UPE1', 'O43663', 'P62312', 'Q9BRA0', 'P62314', 'P14866', 'P26651', 'P52948', 'P29558', 'Q9UK39', 'Q13310', 'Q6Y7W6', 'O75147', 'Q15746', 'Q8N9C0', 'Q13308', 'Q6L8Q7', 'Q02978', 'Q9BPZ3', 'Q96IC2', 'Q5TC82', 'P55771', 'Q53EP0', 'Q9C0I9', 'O95235', 'O75420', 'Q504Q3', 'Q9UI95', 'O60563', 'Q5SVS4', 'Q5JQF8', 'P26196', 'Q9H361'…	['Q9UHF1', 'Q92908', 'Q16635', 'P14866', 'Q86YD3', 'Q9GZM7', 'Q92769', 'Q9UBX7', 'Q03405', 'P28300', 'P02462', 'P42701', 'P22304', 'P23458', 'O43143', 'Q9Y2H9', 'P49006', 'P07900', 'P30101', 'Q9Y337', 'P11021', 'P58215', 'Q96JB6', 'O95863', 'P08238', 'Q15058', 'P02751']			['Q9NPA0', 'Q9P0I2', 'Q96DX4', 'Q5J8M3', 'P17752', 'Q9UKR8', 'O43402', 'Q96BN8', 'Q9BPX6', 'P07101', 'P20711', 'P00439', 'P24468', 'P53671', 'Q15006', 'Q9NR77', 'P34741', 'O60260', 'Q8TD22', 'Q5UCC4', 'O43761', 'Q8IWU9', 'P56937', 'Q96N66']		['Q14114', 'Q8NEU8', 'Q15257', 'Q9UBP9', 'O75581', 'Q6UXI9', 'Q13361', 'Q8IUX8', 'Q86YD5', 'Q9NPF0', 'Q9Y570', 'P62841', 'Q07954', 'P14866', 'Q7Z4F1', 'Q9UHF1', 'Q8NDA2', 'Q9NZR2', 'O75074', 'Q8N1I0', 'Q9UKG1', 'Q6UY11', 'P98153', 'Q9Y561', 'Q8NFT8', 'Q8IWY4', 'P01133', 'Q5SW96', 'P98155', 'O75197', 'Q5XPI4', 'Q9Y219', 'Q92673', 'Q8IZD9', 'P46109', 'Q14185', 'P01130', 'Q9H7D0', 'O75096']
['Q9BV87', 'Q96GA3', 'Q15276', 'Q5SZD1', 'Q9BVC4', 'Q96PU5', 'Q86YM7', 'Q49MI3', 'Q8IVU3', 'O60861', 'Q5JYT7', 'Q5S007', 'Q6IQ23', 'Q13263', 'Q8IX90', 'Q9ULT8', 'Q15942', 'Q08945', 'Q96JN8', 'Q5VVH2', 'Q76N89', 'P01100', 'Q9H0M0', 'O00308', 'Q9BPZ7', 'Q8IZ26', 'P47902', 'Q96QK1', 'Q9UL26', 'P61011', 'Q9GZV5', 'Q86Y37', 'Q96HL8', 'O15018', 'Q9ULE0', 'Q09161', 'Q5T447', 'Q86VW2', 'Q16342', 'P46934'…	['Q16720', 'P27469', 'Q9NQ88']			['P23471', 'P56182', 'O75155', 'P50748', 'O60840', 'Q00975', 'Q9UQD0', 'O60443', 'Q9NRC6', 'Q9UI26', 'O43497', 'O75146', 'Q8TCG1', 'O95180', 'Q9H0H0', 'Q7Z4Q2', 'Q16478', 'Q9NY46', 'Q9Y5Y9', 'Q9BPY3', 'Q8IZF0', 'Q13572', 'Q86X83', 'P0C0L4', 'Q92903', 'O94856', 'P10586', 'Q9H1U9', 'Q9NRY5', 'Q96JB2', 'Q9NY72', 'Q9Y5L0', 'P50570', 'O15020', 'O60763', 'P37088', 'Q9BTW9', 'Q15386', 'Q8WTW3', 'P23468'…		['Q9BR76', 'O43242', 'P54652', 'P08134', 'Q9Y3L5', 'P49703', 'Q9H4E5', 'Q9HBH0', 'Q16851', 'Q96Q40', 'Q99502', 'Q6ZMN7', 'O75425', 'Q3SXY7', 'Q13308', 'Q96JQ2', 'Q15382', 'Q5TCQ9', 'P36405', 'P34947', 'Q9NWT6', 'Q9UPQ7', 'Q96NT1', 'Q8N5D0', 'O15355', 'P63000', 'P21291', 'Q96KC2', 'P14923', 'Q14315', 'P17980', 'P08238', 'Q99578', 'Q9Y4L1', 'Q6Q0C0', 'Q6R327', 'O14807', 'A8MU46', 'P52907', 'Q9NX57'…
['Q01780', 'P61247', 'P62241', 'Q7KZ85', 'O00567', 'P78345', 'P52292', 'Q8IYD1', 'Q9BVJ6', 'Q9Y2R9', 'P62805', 'P82914', 'Q8N1I0', 'Q07352', 'O43818', 'P62249', 'P22087', 'Q9NPI6', 'Q96B26', 'Q13643', 'P68104', 'P15170', 'Q9Y4W2', 'P55317', 'O95817', 'Q9H9Y4', 'Q9Y5J1', 'O15131', 'Q9NX24', 'Q9NV31', 'A9QM74', 'O15397', 'P36578', 'Q9BYD3', 'Q9UNX4', 'Q8IZH2', 'Q8IY21', 'Q9NQT5', 'Q13901', 'Q99547'…	['Q96FL8', 'Q9NVA1', 'Q9BRT2', 'P29033', 'Q5XPI4', 'Q96N66']			['P32121', 'P06850', 'P34998', 'P30559', 'O15156', 'P01185', 'P17252']		['Q9BSL1', 'P52597', 'P49591', 'P17844', 'Q8IWL3', 'P41214', 'P35232', 'Q9HAV4', 'P49427', 'Q9UHX1', 'P39748', 'Q12849', 'P08237', 'Q8N5S9', 'Q69YN4', 'Q14008', 'P29371', 'O75593', 'Q96NT1', 'Q5XPI4', 'P31939', 'Q15058', 'Q99714', 'Q9NVM6', 'Q99661', 'Q9UHR6', 'P12829', 'P57081', 'P12081', 'Q15631', 'Q9C0D3', 'P84022', 'P55209', 'Q9H8Y8', 'P25103', 'Q01813', 'P56537', 'Q15843', 'P31943', 'Q15029'…
['Q6ZN44', 'P29320', 'P54760', 'Q9Y616', 'P43146', 'P36894', 'P06213', 'Q08881', 'P53671', 'P41743', 'Q01973', 'Q5S007', 'A6NMZ7', 'P37023', 'Q92859', 'Q9NYL2', 'Q13705', 'P54764', 'P51617', 'P04629', 'Q13308', 'Q8IZJ1', 'Q05513', 'P08581', 'Q16671', 'Q15796', 'Q9UM73', 'O95185', 'Q13873', 'Q16620', 'Q15375', 'O43187', 'P27037', 'Q04771', 'P08922', 'P16591', 'P54762', 'P53667', 'P07332', 'P36897'…	['Q8IW35', 'Q13164', 'P17081', 'Q96FV0', 'Q15910', 'Q9UPS6', 'P62873', 'Q9BZ95', 'P31749', 'P28482', 'Q9H628', 'Q96JM4', 'Q9H091', 'Q9Y616', 'Q9UBC5', 'Q9Y566', 'Q92918', 'P01375', 'Q96N96', 'P62834', 'Q70IA6', 'Q9H5I1', 'P53778', 'O43795', 'Q8IYK8', 'P55039', 'P62491', 'P09603', 'Q9P286', 'P24723', 'Q6ZRR7', 'P55040', 'P57735', 'Q96HU8', 'Q9BSQ5', 'O43318', 'Q9Y2H9', 'Q9BVG8', 'O60729', 'P61586'…			['Q8N5D0', 'Q9NRY5', 'Q58WW2', 'P18859', 'P00533']		['P38936', 'P36873', 'Q9UKB1', 'O95429', 'O14974', 'Q9UL15', 'Q9UQ35', 'O60237', 'Q92574', 'P53350', 'Q9BZL4', 'Q13131', 'O95817', 'Q9Y297', 'Q7Z794', 'Q13616', 'O95835', 'Q15831', 'P63208', 'P62140', 'P04637', 'Q8TCJ0', 'Q69YN4', 'Q14974', 'Q12972', 'Q93008']
	['P17931', 'O94761', 'P02647', 'Q969G2', 'Q6ZMH5', 'Q02241', 'Q8TB72', 'P04275', 'P08779', 'Q9NVI7', 'Q96JJ6', 'Q8IWL3', 'Q9Y5N5', 'Q15058', 'Q9HC84', 'Q9P0J7', 'O95071', 'Q9H2A9', 'Q92633', 'Q9NQ29', 'P52736', 'Q9BUV0', 'Q14671', 'Q9H244', 'Q9NWT8', 'P98088']			['P03897', 'O75390', 'Q9C0B9', 'P08238', 'P51553', 'P04179', 'Q96KJ9', 'P31930', 'P56134', 'Q9BXB1', 'Q96SB3', 'O75208', 'Q9BUR5', 'Q9UH17', 'O75964', 'Q8IX04', 'O43674', 'P31040', 'Q9NPL8', 'P08574', 'Q9BXM7', 'Q8IUX4', 'Q9NTX5', 'O75947', 'Q96AK3', 'O00483', 'P11177', 'P22695', 'P51970', 'Q12931', 'Q8N413', 'P03905', 'O95178', 'P53350', 'Q9Y277', 'P17813', 'Q9HC16', 'Q16740', 'Q9C002', 'P20594'…		['P05107', 'P25025', 'Q05682', 'P49023', 'P43652', 'O43294', 'P02675', 'Q8NDI1', 'P31146', 'Q9P1U1', 'P39880', 'P11215', 'O75112', 'Q7KZF4', 'P02771', 'Q7Z2W4', 'P06756', 'O60331', 'Q8N3D4', 'Q96PU8', 'P25391', 'Q9HCM3', 'P01112', 'Q8WXH0', 'P01116', 'Q9BR76', 'Q02045', 'Q9NRC6', 'Q14289', 'Q8IY33', 'P26232', 'Q99755', 'Q8TDP1', 'Q6UX01', 'Q9BX66', 'P21333', 'P18084', 'Q9NUQ3', 'P02679', 'Q9H4X1'…
['O15260', 'Q92997', 'Q96DN6', 'Q14746', 'P08294', 'O15432', 'P0DMV9', 'Q9UJW0', 'P28300', 'P51793', 'Q12768', 'O15431', 'P0DMV8', 'P25686', 'Q8N668', 'Q9BQB4', 'Q6PML9', 'O95243', 'P33552', 'P35754', 'Q69YN4', 'O14640', 'Q6MZM0', 'Q9ULV0', 'O14641', 'P00738', 'P10909', 'Q9H4M7', 'Q8IW92', 'Q9UJK0', 'P11142', 'O14618', 'Q05516', 'P34932', 'O00244', 'P00450', 'P61024', 'Q86X83', 'Q9BQS7', 'Q02297']	['Q8NAT2', 'O60506', 'O95292', 'Q02078', 'Q13823', 'Q16637', 'Q12873', 'P62906', 'Q9BXS6', 'Q9GZR7', 'O00148', 'Q13838', 'O75683', 'Q49A26', 'O60524', 'P38432', 'Q8TED0', 'P82912', 'Q9BQ39', 'Q9H2U1', 'Q02543', 'Q9BRJ6', 'P46778', 'P20290', 'Q9Y534', 'Q9P015', 'O15235', 'O75425', 'Q5T1V6', 'P08865', 'P62854', 'Q15149', 'Q14562', 'P51114', 'Q92979', 'P04637', 'P62280', 'Q99873', 'P62979', 'P62851'…			['Q13099', 'Q96M83', 'P62979', 'Q8WUA2', 'P62879', 'Q86TI2', 'P20719', 'Q9Y3D0', 'Q9H4M7', 'Q6P1J9', 'Q8NDT2', 'Q9BX63', 'P42765', 'Q9C086', 'Q5VV42', 'Q9BXY0', 'P53384', 'Q15637', 'Q92574', 'Q9NRH1', 'Q6V1X1', 'P09001', 'Q7L9B9', 'Q9H814', 'P43034', 'Q96G27', 'P82912', 'Q99832', 'P48200', 'P51553', 'Q9UM47', 'Q0PNE2', 'P41220', 'Q9Y219', 'Q15233', 'Q9H5X1', 'P78371', 'Q08378', 'O00570', 'Q7Z7A3'…		['Q6S5H5', 'Q5TEC6', 'Q8HWS3', 'P49770', 'Q7Z2W4', 'A6NI47', 'Q02880', 'P62805', 'Q15572', 'Q9UBL3', 'Q96Q15', 'P51532', 'O75528', 'A0A0A6YYL3', 'Q9Y620', 'Q9BWX5', 'P62380', 'Q05BV3', 'Q16576', 'Q96EK2', 'P68431', 'P61956', 'Q15573', 'Q6STE5', 'Q86Y37', 'Q70CQ3', 'Q9ULK2', 'P19387', 'Q3B726', 'O15405', 'Q5H9L4', 'Q6P4I2', 'Q15542', 'Q92922', 'A1X283', 'P43694', 'Q9Y222', 'Q9H981', 'Q16514', 'Q6F…
['Q9H159', 'Q6ZTQ4', 'Q9Y6N9', 'P61962', 'Q9HD64', 'Q86WG3', 'Q86VR8', 'P55285', 'Q86UP9', 'P55287', 'O14641', 'O14640', 'Q9NWZ5', 'Q8IXH8', 'P34925', 'Q8N485', 'O43795', 'O00192', 'O43900', 'Q9UI47', 'P18206', 'P12830', 'P55291', 'Q9Y6N8', 'Q12864', 'Q9NW82', 'Q7Z7J7', 'Q9UBT7', 'P25054', 'Q92997', 'Q9H251', 'Q9HD64', 'Q68DX3', 'P33151', 'P35222', 'P55290', 'Q9NPI5', 'P35221', 'Q8IVB5', 'O60716'…	['Q7Z7A4', 'P05026']			['Q9BSL1', 'Q8IW00', 'P21741', 'Q92752', 'Q9BWV1', 'Q5XPI4', 'Q6JQN1', 'P13611', 'Q9UBI4', 'P21246']		['Q5JRX3', 'P20941', 'P61960', 'Q5XPI4', 'Q5SQS7', 'Q9UPY6', 'O15145', 'P50552']
['Q9NYA1', 'P24043', 'Q9NU53', 'Q9NPB6', 'Q8N6Y1', 'Q7L2K0', 'O94973', 'P55083', 'Q69YN4', 'Q9NPG4', 'P07602', 'P20036', 'Q5W5X9', 'Q75N90', 'P28300', 'Q9Y5G8', 'A8MQ27', 'P52739', 'Q8IXL6', 'Q96DN2', 'Q86YT6', 'Q14246', 'P07996', 'P01137', 'P08254', 'Q96CF2', 'P61812', 'Q9UN74', 'Q9BYG5', 'Q8N2S1', 'Q9UHX3', 'P17936', 'O00339', 'P10600', 'Q96AX9', 'O76050', 'Q99435', 'Q9UN75', 'Q9BYG4', 'O95967'…	['Q9NS56', 'Q8NI37', 'O15297', 'Q9C029', 'Q15119', 'Q9HCM9', 'Q9Y6K9', 'Q15653', 'P98170', 'P01116', 'Q96CV9', 'P62699', 'Q08211', 'Q92838', 'P01374', 'Q5VZ46', 'P61088', 'P78371', 'Q9UKR5', 'Q9Y572', 'P19438', 'Q92793', 'P11142', 'P0CG48', 'Q9NYN1', 'P05129', 'Q7RTR2', 'Q8TE67', 'Q16654', 'P09936', 'P36406', 'O75628', 'P48643', 'P14373', 'Q9UBE8', 'Q5D1E8', 'Q96FJ2', 'O14874', 'P07900', 'P21580'…			['P02768', 'Q5S007', 'P05090', 'O75521', 'Q8NA72', 'O96028', 'Q15058', 'Q9NU19', 'Q96RQ3', 'P42357', 'Q9BWU1', 'Q9BZE4', 'Q13099', 'P04278', 'Q08188', 'P13945', 'Q70EK8', 'P12273', 'Q9Y2W6', 'P23769', 'O14929', 'Q6N021', 'Q13011', 'P04156', 'O94761', 'O95433', 'P05165']		['P24941', 'O43683', 'P14635', 'Q8NDV3', 'O95067', 'P30154', 'P11802', 'P83916', 'Q00005', 'Q15257', 'P20248', 'P06493', 'P49736', 'Q562F6', 'O94921', 'Q9NZH5', 'P20340', 'Q58WW2', 'Q9Y2T4', 'P22674', 'Q9NXC2', 'Q8NG27', 'P51946', 'Q9UK80', 'Q8IY18', 'P52948', 'Q9H4M7', 'Q6ZMN8', 'P41002', 'Q9HCD5', 'Q969Q1', 'Q14094', 'Q8IV13', 'Q9NQL2', 'O60216', 'Q8WZ73', 'Q8N5D0', 'Q9HB90', 'Q8WUH2', 'Q9BYV6'…
['Q14318', 'P62258', 'P11142', 'P31689', 'Q9Y6J6', 'Q96PU5', 'Q03135', 'Q9H089', 'P02768', 'Q5I7T1', 'P61073', 'Q58WW2', 'P27797', 'Q9Y6H6', 'Q9H252', 'P17948', 'P62491', 'Q14722', 'Q96D46', 'Q9UNE7', 'O95816', 'Q9BZ67', 'O14530', 'P51787', 'P27824', 'P63104', 'P15382', 'Q6ZRF8', 'Q8WU17', 'Q9UK17', 'Q08379', 'Q99720', 'O00180', 'O43448', 'Q9Y5N1', 'Q9UJ90', 'P11308', 'Q96RG2', 'P19087', 'Q8WWG9'…				['Q96KC2', 'P20800', 'P50148', 'P12931', 'Q9NQ66', 'Q5JWF2', 'P08754', 'O60894', 'P12272', 'Q8WUI4', 'Q03113', 'P38405', 'P14138', 'O43521', 'P07947', 'P49407', 'O43760', 'P63096', 'Q92905', 'P09471', 'Q92993', 'P05305', 'P35222', 'Q07820', 'O95837', 'P10523', 'P32121', 'Q9HBW9', 'P20309', 'P29992', 'Q13505', 'Q15125', 'P41145', 'P30679', 'Q00722', 'P04626', 'P13639', 'P01374', 'Q01970', 'Q8WVP7'…		['Q86VI3', 'Q8WWK9', 'Q9H9S0', 'P07307', 'Q7Z478', 'P55795', 'Q13490', 'P55072', 'Q14137', 'Q9Y265', 'P60660', 'P62829', 'P22061', 'Q15751', 'P47871', 'P49327', 'P83876', 'P26641', 'O60306', 'Q9UHB6', 'Q13753', 'Q07002', 'Q9NV31', 'P49841', 'O75369', 'P16435', 'Q9Y2R4', 'Q7L5Y9', 'Q8WWM7', 'P57053', 'P62995', 'Q5KU26', 'P05388', 'Q99623', 'Q15365', 'Q5PRF9', 'P78362', 'P39023', 'Q09028', 'P40227'…
['Q5VTH9', 'Q96KX0', 'Q8TCX1', 'Q9UBQ5', 'Q8TD16', 'Q9NYC9', 'P42858', 'Q9BT78', 'Q8WW35', 'Q8NA47', 'Q9NVR5', 'Q8IXA5', 'P61626', 'Q9H4A6', 'Q5VT06', 'Q8TF09', 'Q8TE73', 'O96015', 'Q14204', 'Q96DZ5', 'P33176', 'Q9GZS0', 'P51808', 'Q8WXX0', 'Q8TD57', 'Q9C0G6', 'Q8N7M0', 'Q5JR98', 'Q16352', 'Q8IW40', 'Q9H4A5', 'Q8IXS2', 'O43237', 'Q12840', 'P35998', 'P63172', 'Q96M86', 'Q9UFH2', 'P00709', 'Q8N427'…	['Q8WVE6', 'Q14671', 'O43765', 'Q13563', 'Q7L1S5', 'Q5HY92', 'Q96AX1', 'O14653', 'P0CG33', 'P41181', 'Q5GAN3', 'P29972', 'Q6PI25', 'Q6UX01', 'Q9Y2K9', 'O00186', 'Q9P0L0', 'P60880', 'P55072', 'Q5T5C0', 'P23763', 'Q15836', 'P48553', 'O75525', 'P53634', 'Q7L5D6', 'Q12907', 'P49641', 'O94979', 'Q8N1B3', 'Q8N6T3', 'Q92777', 'O00161', 'O60476', 'Q06481', 'Q14789', 'Q9BRL7', 'Q0VG06', 'Q12981', 'Q9UP83'…			['Q9P2S2', 'Q9NR09', 'P38606', 'Q68DX3', 'Q9H6X2', 'O15372', 'Q9Y5Q6', 'Q16635', 'Q8IYS1', 'P02741']		['Q16513', 'Q9Y664', 'O00330', 'Q13426', 'Q12829', 'P61160', 'Q86VI3', 'P05388', 'Q92630', 'Q9C0D5', 'P29274', 'O60331', 'Q96QZ7', 'Q05682', 'P49023', 'P40938', 'P02774', 'P38606', 'Q9P1U1', 'P12277', 'Q05823', 'Q7Z6P3', 'Q9Y4I1', 'Q13418', 'P35222', 'Q7Z3Z2', 'Q9UPM9', 'Q9BQA1', 'Q8NC69', 'Q15907', 'Q00535', 'Q8NHR9', 'Q9Y4G6', 'Q8IYU2', 'P0CW20', 'Q8NHS4', 'Q15772', 'P12882', 'P08574', 'O00204'…
['P62993', 'O60674', 'O95248', 'Q6PIW4', 'O94967', 'Q14689', 'Q9HDC5', 'Q15036', 'Q13393', 'Q6UX71', 'Q13596', 'Q5T4D3', 'Q16512', 'P63167']	['Q969S8', 'Q6ZMV7', 'A8CG34', 'Q6UX01', 'P56524', 'Q14974', 'Q9HAV7', 'Q9Y237', 'P51532', 'O00410', 'Q9BT22', 'Q9UBU9', 'O00308', 'P0C7T5', 'Q6P3W2', 'P50750', 'Q9C0B0', 'Q9BW27', 'Q06210', 'Q9UQL6', 'Q5VU65', 'P51531', 'Q8NDI1', 'Q5SRE5', 'P60520', 'P28070', 'P78362', 'P43699', 'Q96SB4', 'O95166', 'P09067', 'Q8N3D4', 'Q6PJT7', 'P04637', 'Q9GZY0', 'O60318', 'O95793', 'Q8WUI4', 'P52948', 'Q8TEM1'…			['P30273', 'P11215', 'P02768', 'P31785', 'Q9H0E3', 'P21741', 'P26718', 'Q8WTT0', 'Q8IW00', 'Q8WXI8', 'P34810', 'Q96IK5', 'Q92752', 'P43405', 'O15455', 'Q9BWV1', 'P16885', 'Q9NNX6', 'Q15393', 'Q9UBI4', 'P21246', 'P13611', 'Q13435', 'Q6JQN1', 'Q6EIG7']		['Q9BTM1', 'Q9Y692', 'P08621', 'Q13127', 'O75398', 'O95863', 'P25208', 'O75182', 'O60341', 'Q06416', 'Q6ZMW3', 'Q15022', 'Q96DB2', 'Q9NV56', 'P68431', 'Q9UKV0', 'Q8TAQ2', 'P68431', 'Q96RQ9', 'P10275', 'P0C0S8', 'Q6PD62', 'P62805', 'Q8WTS6', 'Q99878', 'Q15047', 'Q92922', 'P62805', 'Q13363', 'Q99684', 'Q99525', 'P20671', 'P68431', 'Q16777', 'P62805', 'Q03164', 'Q93077', 'Q96JN0', 'Q16695', 'Q9NPF5'…
['O75608', 'P32320', 'O15067', 'Q8N7B1', 'O95834', 'Q96B97', 'Q9H0B3', 'Q9NRJ5', 'P14324', 'Q86X24', 'Q01518']	['Q9Y3D3', 'Q5T7N2', 'Q9NYK5', 'Q9NX20', 'O00411', 'Q9NP92', 'Q9BYD3', 'P46199', 'Q5RKV6', 'Q9NWT8', 'Q9BYN8', 'Q01844', 'Q6P161', 'Q6PF06', 'P82909', 'Q15029', 'P82673', 'Q9Y291', 'Q96RP9', 'O94992', 'Q8TAE8', 'P16220', 'Q96BP2', 'Q13263', 'Q13405', 'P82675', 'P49406', 'Q96N21', 'Q9UPY3', 'O95071', 'Q5S007', 'Q9Y6E7', 'Q9HBD1', 'Q03060', 'Q92552', 'Q9NRR4', 'Q8N5N7', 'Q96EY7', 'A2RTX5', 'Q12849'…			['Q9BRT8', 'Q96HR9', 'Q92478', 'O96008', 'O14556', 'Q29980', 'Q9P126', 'Q15466', 'Q9UHP7', 'Q6ICB0', 'Q12918', 'Q6JQN1', 'Q00765', 'Q9UBI4']		['P61326', 'Q9Y5S9', 'Q5TC82', 'O43395', 'P51858', 'Q15287', 'P10244', 'O95235', 'A6PVI3', 'P49116', 'Q9BZI7', 'Q9UKK6', 'P35052', 'Q58WW2', 'P54725', 'O43809', 'P06454', 'Q13435', 'Q7L1Q6', 'Q7LG56', 'P61218', 'P06748', 'Q6ZT07', 'Q5W5X9', 'Q13769', 'Q6ZMG9', 'P10243', 'Q01085', 'P08621', 'O15119', 'Q02241', 'P63162', 'A3KN83', 'P62308', 'A1XBS5', 'P08670', 'Q9UDW3', 'Q96LT7', 'Q4G0J3', 'O95376'…
['O15054', 'O15550']	['P62879', 'P0CG48', 'Q9H4M7', 'Q8IYF1', 'O75175', 'O60783', 'Q15843', 'O95478', 'P26373', 'P63241', 'Q9NSA2', 'Q8TB72', 'O15205', 'P63165', 'Q9BYD6', 'P62266', 'P54577', 'Q71UM5', 'P46779', 'Q12894', 'Q9H0R6', 'P15880', 'P56192', 'P16389', 'Q9Y3B7', 'Q02878', 'P36578', 'Q9BYD3', 'P62861', 'P46199', 'Q92616', 'Q14671', 'O00541', 'Q9HAV0', 'O76021', 'P46777', 'Q8TAE7', 'Q9UMX0', 'P68104', 'Q14721'…			['P25024', 'P32248', 'P55072', 'P29992', 'O15467', 'P09471', 'P25025', 'P40763', 'P10147', 'O43927', 'P04899', 'P55774', 'O14610', 'P29466', 'Q14624', 'Q14457', 'P08754', 'P51878', 'P02778', 'O75116', 'P16520', 'P15813', 'P31944', 'Q9NX08', 'P50148', 'P78556', 'P63096', 'P13236', 'Q9UK08', 'Q14344', 'P49662', 'P01730', 'P04049', 'Q86W24', 'P61073', 'O75626', 'Q8N2G8']		['P07900', 'Q86TJ2', 'O00488', 'Q5QNW6', 'P84098', 'Q5T4D3', 'P09001', 'P62269', 'P62424', 'Q587J7', 'Q9BYD1', 'Q8IYU4', 'Q8WWL7', 'Q8NB90', 'P83731', 'Q9UKV0', 'Q86TM3', 'P33778', 'P14866', 'P25398', 'Q00537', 'Q96RY7', 'Q8IUR5', 'Q9UHA3', 'Q9NWU5', 'Q9BZE4', 'Q8NI27', 'H3BMG3', 'Q7Z7C8', 'O14763', 'P35398', 'P0CG47', 'Q99880', 'P55735', 'Q96S82', 'Q9BVP2', 'Q6PGP7', 'P0DMV9', 'Q14764', 'Q9UKF6'…
['P00519', 'P54764', 'Q9NYL2', 'Q13705', 'P42685', 'O75460', 'Q8IVU1', 'Q12950', 'P06239', 'Q9Y232', 'Q9H0R3', 'Q9UII4', 'Q02779', 'P29376', 'P50395', 'Q9UBD0', 'Q08881', 'Q5JZY3', 'O00443', 'Q8NCM2', 'Q13882', 'Q12866', 'Q96KB5', 'P52333', 'P08237', 'Q9UN36', 'Q5GLZ8', 'Q14164', 'Q5TCH4', 'Q9H3Y6', 'P53597', 'P31749', 'Q8NFD2', 'Q9Y616', 'P29597', 'Q8WZ75', 'Q13546', 'Q7Z695', 'P42681', 'Q08426'…	['P42566', 'P51809', 'P32019', 'Q9Y3C4', 'Q6T310', 'Q96JC1', 'P18085', 'Q92747', 'Q15642', 'Q9BYV2', 'Q32P28', 'P01112', 'Q15907', 'Q96LT7', 'Q676U5', 'Q8N490', 'P56282', 'P01111', 'P20339', 'Q15811', 'Q9BU20', 'Q01968', 'Q9Y570', 'Q99698', 'O75628', 'Q8N2Y8', 'P12318', 'Q10567', 'Q8TAG9', 'Q15052', 'Q9H2G9', 'Q6IQ26', 'P48444', 'Q15527', 'P03372', 'P61587', 'P48553', 'Q9GZT8', 'Q96NR8', 'P01116'…			['P38405', 'P49407', 'Q9GZN0', 'Q5JWF2', 'P62136']		['Q15542', 'P60510', 'Q8N8A6', 'Q9C0J8', 'Q12996', 'P06730', 'Q9Y5Q9', 'Q6P4I2', 'Q86Y33', 'Q9BYV6', 'P46100', 'Q09161', 'A6NMX2', 'Q03164', 'Q9NX07', 'Q99460', 'Q8NI27', 'P60842', 'Q14493', 'O15234', 'P62306', 'Q15366', 'Q16630', 'O95071', 'O14578', 'Q14240', 'Q13247', 'O95453', 'P41252', 'Q9UKF6', 'Q8TCG1', 'O14646', 'Q6P3X3', 'Q7Z6E9', 'Q14527', 'O14829', 'P61326', 'Q9NUL7', 'P53041', 'Q15287'…
['A2A288', 'P61088', 'P01584', 'P19438', 'Q5VZ46', 'Q96CA5', 'Q9HC29', 'Q9Y616', 'P58166', 'Q15119', 'Q58WW2', 'Q9HAT8', 'P27539', 'Q9Y6K9', 'Q8NI37', 'O15297', 'O60568', 'Q9NP58', 'P49593', 'Q13404', 'Q8N2H9', 'Q9Y4K3', 'Q86XR7', 'A8MPX8', 'Q9Y3Z3', 'P34820', 'P05111', 'Q5D1E8', 'P07900', 'O14874', 'P21580', 'P43026', 'P55042', 'P49768', 'Q86VW0', 'P22004', 'Q16654', 'O14793', 'P36406', 'Q14344'…	['Q93009', 'Q5MNZ9', 'Q13111', 'P51648', 'Q8NB46', 'Q9H9T3', 'Q92974', 'O14829', 'P60510', 'Q9UBP6', 'Q6ZMT4', 'P16298', 'Q6IA86', 'Q16566', 'Q13610', 'Q9NVX2', 'P36873', 'O15084', 'Q00653', 'Q8N6F8', 'Q14694', 'Q9Y2L1', 'Q15257', 'Q8IYB7', 'A1L0T0', 'Q8NHM5', 'P48454', 'Q9UGJ0', 'Q9Y2K7', 'O00744', 'Q9H0D6', 'O14965', 'O14830', 'P53041', 'Q9H4B4', 'O95573', 'P62714', 'Q9NQI0', 'Q9UPN7', 'Q8N8A2'…			['P11488', 'P08754', 'P63096', 'P30990', 'A8MTJ3', 'P53621', 'P48645', 'P01308', 'P30989', 'O75643', 'O43143', 'P19087', 'Q99523', 'P04629', 'P09629', 'P22303', 'Q9UBB9']		['P19474', 'P31943', 'P51957', 'Q92997', 'Q9HBI1', 'P40938', 'Q9Y5Q8', 'Q5VZE5', 'Q04917', 'Q9P0R6', 'P62258', 'P17612', 'P52790', 'P27348', 'P26572', 'P17858', 'Q96TC7', 'Q7Z4I7', 'P82979', 'Q01813', 'P05129', 'Q16877', 'P17252', 'Q69YN4', 'P0CW19', 'O60906', 'Q9BRK0', 'P22694', 'P61981', 'P16118', 'P63104', 'P22612', 'Q8N684', 'P26640', 'P35557', 'Q8IWT3', 'Q5RKV6', 'Q5T0W9', 'Q16875', 'Q5ST30'…
	['Q9HCR9', 'Q8WWF5', 'Q96MA6', 'Q6UX01', 'Q8WYR1', 'Q9UGM1', 'Q8NFM4', 'Q13946', 'P13569', 'P07741', 'Q9BQ31', 'P00492', 'Q96P26', 'P57103', 'Q02153', 'P16066', 'Q8WVQ1', 'O00408', 'Q96PN6', 'P25092', 'P48736', 'O43306', 'Q03135', 'P51841', 'Q01432', 'Q5UE93', 'Q9Y233', 'O75355', 'Q76NI1', 'Q92556', 'Q9BXI3', 'P81408', 'O60266', 'Q07343', 'Q02846', 'Q8TEV9', 'O60760', 'Q08462', 'P10620', 'O75354'…			['P07900', 'Q6ZXV5', 'Q9H7D0', 'Q15149', 'O95180', 'Q9Y3Z3', 'Q8N1I0', 'O00555', 'Q14185', 'Q7RTP6', 'Q9NR09', 'Q9UPN3', 'O43791', 'P15924', 'Q8IZD9', 'P51957', 'Q96Q07', 'Q6IQ16', 'Q13501', 'Q13451', 'O94851', 'P78318', 'Q9UNN5', 'Q6TFL4', 'Q9H8T0', 'Q9NVX7']		['Q9Y5Z7', 'O75530', 'Q8IXJ9', 'Q6ZMZ0', 'Q9H0J9', 'Q13616', 'Q8TEB1', 'P54725', 'Q9BZ95', 'Q6VMQ6', 'P25490', 'P68431', 'P35226', 'O95602', 'Q96KV7', 'Q03828', 'Q8IXW5', 'P42858', 'P29374', 'Q9BZS1', 'P83916', 'Q9UBU8', 'P31249', 'P29375', 'O60869', 'P61964', 'P62805', 'Q15543', 'Q8TC59', 'Q15843', 'P12004', 'P31275', 'Q08999', 'O15205', 'P35453', 'Q9GZZ0', 'P68431', 'P62861', 'Q9UQR0', 'Q75WM6'…
['P20336', 'P84022', 'P86481', 'P14859', 'P41970', 'O43524', 'Q9Y573', 'Q01094', 'O15054', 'Q13263', 'O43186', 'P01730', 'Q9ULK2', 'P84101', 'O15527', 'Q8IV63', 'O15550', 'Q9NRI5', 'Q99801', 'P67809', 'O15409', 'Q14457', 'Q5TBB1', 'P15822', 'Q7Z3K3', 'Q96FE5', 'P52655', 'Q13952', 'P86496', 'Q15796', 'Q16656', 'Q69YN4', 'Q13444', 'Q13127']	['Q96LT7', 'Q9HAD4', 'Q68D51', 'Q6IQ26', 'P61026', 'Q8TEH3', 'Q2M243', 'Q15628', 'P01375', 'Q12933', 'Q9NQX5', 'Q9H6A0', 'Q96AX9', 'O95156', 'P09917', 'Q12756', 'Q9NZQ7', 'A2RUS2', 'Q8IV53', 'P20336', 'O00220', 'P62993', 'Q96LA8', 'P31749', 'P34947', 'Q9NUX5', 'Q8TEV9', 'Q6ZUT9', 'O60333', 'P19438', 'Q8TDJ6', 'Q15286', 'O95429', 'Q9BQG1', 'Q86YT6', 'Q5VZ89', 'Q6P3S1', 'Q13489', 'Q96EF0', 'Q13546'…			['Q07954', 'P01009', 'Q92876', 'P55899', 'P48551', 'P02649', 'P02776', 'Q9UNL4', 'P00747', 'P08709', 'Q96QI5', 'Q5T1S8', 'P48740', 'P43251', 'P16070', 'Q96EW2', 'P18827', 'O43593', 'P05546', 'Q9Y663', 'O14792', 'Q8IZT8', 'P07288', 'P02675', 'Q02325', 'P01023', 'P00734', 'P04004', 'O15067', 'P53597', 'Q07021', 'P04843', 'Q14624', 'P02768', 'P02647', 'P00742', 'P35052', 'P13726', 'P98160', 'P01308'…		['Q7Z2Q7', 'P42166', 'O00303', 'Q9UN86', 'Q08945', 'Q56P03', 'O43684', 'O95400', 'Q6Y7W6', 'A6NIK2', 'Q8NDT2', 'Q9Y3I1', 'Q00341', 'Q9Y2K7', 'O75530', 'Q96EY1', 'P41091', 'P04004', 'P0CG39', 'Q8WUA2', 'O95235', 'O95477', 'P58876', 'A6PVI3', 'Q9UGP8', 'Q9Y388', 'O14498', 'Q9Y5S9', 'P55854', 'Q13217', 'P55769', 'P16383', 'Q6S8J3', 'Q6PID8', 'P54725', 'Q9H819', 'Q96FV0', 'P63261', 'Q96AG4', 'Q32P51'…
['Q12830', 'Q9H4M7', 'O15550', 'Q9UIH9', 'P04908', 'Q8IVT5', 'Q6B0I6', 'Q5TC82', 'Q53F19', 'O15156', 'P78317', 'P05412', 'P68400', 'Q9UQE7', 'P10275', 'P03956', 'O14672', 'O14862', 'P08047', 'P28698', 'Q96FW1', 'Q00653', 'P19838', 'Q9P2P5', 'Q9HBD1', 'P10242', 'P43146', 'O95758', 'Q16539', 'P50539', 'O15054', 'O95631', 'P14921', 'Q9NQB0', 'Q5S007', 'P62805', 'P01100', 'P11309']	['Q2V2M9', 'P48431', 'P50750', 'P07737', 'Q8WXH0', 'Q8IY33', 'P40123', 'A8MYV0', 'Q9H422', 'Q9H2X6', 'P51911', 'P61158', 'Q9Y4K3', 'O95466', 'Q9UH99', 'P41240', 'P35609', 'O60506', 'Q9BPX5', 'P42768', 'Q9UBT7', 'Q9UM73', 'Q38SD2', 'Q86WC6', 'O43663', 'Q562R1', 'Q96L12', 'Q8TBX8', 'Q16512', 'Q6ZS81', 'Q8NFJ8', 'P36406', 'Q96AX9', 'Q8TDY3', 'Q9NPC6', 'P04406', 'Q06787', 'Q9Y281', 'O15511', 'O43390'…			['Q16222', 'P36507', 'Q9UKE5', 'P55084', 'Q8N3J5', 'Q5SGD2', 'Q15118', 'O76064', 'Q9BYG4', 'Q9UK05', 'Q13163', 'Q9P2J9', 'Q9H8V3', 'P14625', 'P68133', 'P19429', 'O15355', 'Q9NPB6', 'P08238', 'Q02750', 'Q16851', 'Q9P0J1', 'Q8N2I9', 'O75688', 'P12643', 'Q8N4C8', 'P12644', 'Q16654', 'P36406', 'P07900', 'Q13542', 'O14874', 'A8MPX8', 'P49593', 'Q8NI37', 'O15297', 'O00170', 'Q15119', 'O95819', 'Q5VZ46'…		['P57740', 'Q92614', 'Q69YQ0', 'P07355', 'P16615', 'O15027', 'P42345', 'Q8TEX9', 'P04844', 'A5YKK6', 'Q8TEQ6', 'Q7L2E3', 'Q13535', 'A6NHR9', 'Q92538', 'Q04637', 'Q8IZH2', 'Q96JN8', 'Q6P2Q9', 'Q9H1A4', 'P42695', 'Q6P158', 'Q02878', 'Q8IY21', 'Q6AI08', 'P52701', 'P81605', 'Q16650', 'Q68CQ1', 'Q9UHC6', 'O95373', 'Q9NTJ3', 'P11047', 'Q14008', 'Q9Y4B6', 'P48651', 'P06748', 'P53621', 'P55209', 'P13010'…
['Q12967']	['P53367', 'P07900', 'P20231', 'P08238', 'Q8NEJ9', 'O95965', 'O94806', 'Q9P212', 'P00533', 'P23258', 'Q04759', 'P35579', 'P04792', 'P05556', 'P49674', 'O14980', 'Q9H4M7', 'Q9NPE2', 'P05106', 'P26010', 'Q8WUI4', 'P27348', 'Q15661', 'Q04917', 'P17181', 'Q8N9I0', 'O43150', 'P05107', 'Q92561', 'Q9UQL6', 'Q96DA0', 'O15511', 'Q99828', 'Q13263', 'P18564', 'Q8WZ73', 'Q86WV6', 'Q15131', 'Q9Y3Q8', 'P51148'…			['Q15388', 'A1L188', 'O00330', 'Q9BZB8', 'O00566', 'O14957', 'Q9NP85', 'Q8N5K1', 'Q2VYF4', 'Q9Y6H1', 'Q92979', 'O14979', 'P12236', 'O43676', 'O95169', 'O14949', 'P10253', 'O75380', 'Q5HYK3', 'Q96BY7', 'P51553', 'P11182', 'Q96D53', 'O75947', 'Q96G21', 'P22695', 'Q8IVT5', 'Q9Y277', 'Q8TAV4', 'O95178', 'Q96I51', 'O43920', 'Q9UBL0', 'Q9NX40', 'Q9NQT5', 'O00746', 'Q6ZMR3', 'Q9UBI4', 'P21796', 'Q9H6Y5'…		['Q08209', 'P39023', 'Q6ZR08', 'Q5SW79', 'P82914', 'Q6ZU80', 'O75643', 'O43172', 'P26447', 'P53350', 'O76064', 'Q9UMR5', 'Q9UMS4', 'P62306', 'Q96M86', 'Q9BW19', 'Q96DT5', 'Q8N465', 'Q9P0M9', 'Q9Y4Y9', 'Q8TAG9', 'Q8IXL7', 'P62314', 'O60508', 'O75533', 'P53041', 'P51687', 'P52815', 'Q8IV63', 'P62136', 'P36578', 'Q9UNH5', 'O75934', 'Q9BRA0', 'Q96KS9', 'Q02952', 'Q64LD2', 'O75394', 'P61981', 'P08579'…
['Q86YT6', 'P52952', 'P51608', 'P07947', 'Q14258', 'O14980', 'Q9UI36', 'Q96PK6', 'Q92925', 'Q13547', 'Q93097', 'P49711', 'O60264', 'P46937', 'P35453', 'Q8WXX7', 'P31275', 'O60716', 'Q9UQB8', 'Q9UMR3', 'Q99081', 'Q92826', 'Q12778', 'P49848', 'P12931', 'P21291', 'Q8IZ40', 'Q06413', 'Q702N8', 'Q8N3U4', 'P23769', 'Q04726', 'Q8NI51', 'Q9H7N4', 'Q3C1V8', 'Q1XH10', 'Q8IVI9', 'Q96T37', 'Q02078', 'Q5BKZ1'…	['Q8WYQ9', 'P34913', 'Q9BXB4', 'P17931', 'P27986', 'Q659C4', 'Q86SJ6', 'Q6MZM0', 'P0C0S8', 'Q15738', 'Q8NFV4', 'Q9Y484', 'Q96IW7', 'Q53GQ0', 'Q9HAB8', 'Q6PJT7', 'P43405', 'Q7L211', 'Q9UI95', 'Q5EB52', 'Q9Y570', 'P14060', 'Q02241', 'Q8TB40', 'Q9BV23', 'Q13630', 'Q8N567', 'Q96CD2', 'P07948', 'Q6PCB6', 'Q6P2E9', 'Q9C0B9', 'O95147', 'O95183', 'Q8WW36', 'P23443', 'P63027', 'Q8N2K0', 'P0DPA2', 'Q9BZF1'…			['O95782', 'P78356', 'Q3YEC7', 'Q9BV40', 'O00189', 'Q9NUS5', 'Q96T51', 'Q2VPB7', 'P53675', 'O00203', 'Q9Y279', 'P63010', 'Q9NPA8', 'Q9Y6Q5', 'Q9H4G0', 'P63027', 'Q9NTJ3', 'O75843', 'Q14108', 'Q96PC3', 'Q15311', 'Q96EV8', 'Q13367', 'P49116', 'Q8NHS4', 'P48426', 'O95295', 'Q99962', 'Q6NXR0', 'P53677', 'O43567', 'O43301', 'O94973', 'Q9BY67', 'Q13263', 'O14976', 'Q0IIM8', 'Q15029', 'P49754', 'Q96F83'…		['O14829', 'Q9NPI5', 'P04406', 'P78559', 'Q16539', 'Q14565', 'Q9BZX2', 'O43741', 'Q8NEZ4', 'P33261', 'P19429', 'P57058', 'P60510', 'Q13131', 'Q6NT55', 'Q8N4V2', 'O14830', 'P31946', 'P14866', 'Q86V86', 'Q96G23', 'Q9Y2X3', 'Q96RU8', 'O95155', 'P24298', 'P35222', 'P51172', 'Q15691', 'P11309', 'Q9ULN7', 'Q8IYT8', 'P05067', 'Q6ZMG9', 'Q4U2R8', 'Q8N5S9', 'Q9NWW6', 'Q92519', 'Q9H444', 'Q9NQI0', 'Q9NNW7'…
['P67870', 'Q99743', 'Q16539', 'O60271', 'Q5S007', 'Q8NFU7', 'Q96ST3', 'P07951', 'Q13562', 'P36873', 'Q9UNF1', 'Q16566', 'Q9HC52', 'O00458', 'Q16543', 'P17900', 'Q13451', 'Q8NBP0', 'P07900', 'O14974', 'Q8IU68', 'P0C862', 'O15294', 'Q9UHX1', 'P09493', 'Q13547', 'Q53H82', 'P31943', 'P08047', 'O15516', 'A7MCY6', 'Q6UX01', 'Q92769', 'P21333', 'Q15750', 'Q9GZP4', 'Q13574', 'Q7Z5M5', 'Q6UXY8', 'Q6NYC8'…	['P62280', 'Q9Y2R5', 'Q9Y2E4', 'Q04837', 'P54727', 'P62979', 'Q9UK17', 'Q9UBS3', 'Q9UNP9', 'Q9Y2Q9', 'P62851', 'Q9UIX4', 'Q9P015', 'Q8N4P3', 'O75570', 'Q5JVS0', 'P60006', 'P08865', 'P62854', 'P45877', 'Q7Z7H8', 'O15235', 'Q9H347', 'Q9Y6G3', 'Q15149', 'Q9H9S3', 'Q96PZ0', 'O60524', 'Q9BYJ9', 'Q6NVY1', 'Q8N7F7', 'P61011', 'O75947', 'P82912', 'Q9NRR5', 'P19387', 'P46778', 'Q02543', 'P22459', 'Q9Y3D5'…			['P99999', 'P23396', 'P11802', 'P19105', 'Q96T76', 'Q8N163', 'Q6ZYL4', 'P46783', 'O95067', 'Q9NQW6', 'O95789', 'O43918', 'P26599', 'Q58F21', 'Q00403', 'O14777', 'Q01844', 'P26038', 'P05023', 'P16581', 'Q8WVC0', 'P46940', 'Q03111', 'P62899', 'P63272', 'Q07157', 'P42285', 'Q7L2J0', 'Q8N7H5', 'P62328', 'Q13813', 'P20248', 'P19838', 'Q9NZI8', 'P16104', 'Q92945', 'Q5VTR2', 'P84022', 'Q15058', 'Q96CJ1'…		['P06899', 'Q9H9F9', 'Q14498', 'P62805', 'P36578', 'P05388', 'Q9H0E9', 'P51532', 'Q9UPY3', 'P05387', 'P18124', 'O76021', 'Q9Y265', 'Q05519', 'P62805', 'P62805', 'Q96PK6', 'P62805', 'Q3KQU3', 'P62249', 'P39023', 'P78362', 'Q6ZRS2', 'Q5VTL8', 'Q9H7N4', 'P62805', 'Q96SB4', 'Q9Y230', 'P61353', 'P61247', 'P62241', 'Q15059', 'Q08211', 'P30050', 'O43143', 'Q9BTT0', 'P62805', 'P62805', 'Q9Y4A5', 'P61964'…
	['P02730', 'P48751', 'Q14108', 'Q8NBS3', 'Q9Y6R1', 'P04920']			['Q7Z2Z2', 'P52888', 'Q8IWS0', 'Q16695', 'Q99708', 'Q13352', 'Q8N5D0', 'Q8NFU7', 'Q9Y222', 'Q86SE9', 'P48723', 'P0DMV8', 'O43189', 'Q4LE39', 'Q9P281', 'Q7L2K0', 'Q9UBX2', 'Q9NX08', 'Q03188', 'Q9NS91', 'Q17R98', 'Q9Y4Z0', 'Q8WTS6', 'P62805', 'P49848', 'Q8IYR2', 'Q99878', 'Q9UNX3', 'Q8NEU8', 'Q8N5Y2', 'Q13363', 'Q8TEE9', 'O95365', 'Q05195', 'P20671', 'P17987', 'Q16777', 'Q56NI9', 'Q6IPU0', 'Q92797'…		['Q99578', 'Q15080', 'P01111', 'Q15669', 'P61224', 'Q13459', 'Q15811', 'P11234', 'Q6XZF7', 'Q9BU20', 'Q92619', 'Q15311', 'O95171', 'P59910', 'Q99640', 'P42345', 'O15371', 'O00212', 'Q9H201', 'Q9NXU5', 'Q86T65', 'Q7Z444', 'P63267', 'P15498', 'O94875', 'Q99719', 'O95661', 'Q99759', 'P40616', 'Q15907', 'Q6T311', 'Q9P107', 'P61204', 'B2RTY4', 'Q9NQU5', 'O75914', 'Q96L33', 'P16520', 'Q13177', 'Q9Y2D4'…
['Q6ZN16', 'Q9Y3L5', 'Q03112', 'P0C0E4', 'Q9H4E5', 'Q15027', 'Q9H0R8', 'P61019', 'Q9NQY0', 'Q69YN4', 'Q9NP90', 'Q3SXY8', 'Q9UL26', 'Q9Y4Z0', 'Q16643', 'P36405', 'Q96HL8', 'Q9BSW2', 'P63000', 'Q01484', 'Q96AH8', 'Q8IZQ1', 'Q9BZ71', 'Q9NYA1', 'P51157', 'Q9Y3P9', 'Q8N6T3', 'P31146', 'O14807', 'Q8TAL5', 'O94844', 'O00562', 'P60763', 'Q5TGL8', 'Q9UNT1', 'Q9BXB4', 'P61026', 'Q9BZ72', 'P61225', 'P62070'…	['Q14129', 'Q9H8E8', 'Q9H7H0', 'O95147', 'Q8N0S2', 'Q8TBB1', 'Q8IYY4', 'P49815', 'P25800', 'P52732', 'P24522', 'P40692', 'Q16718', 'Q9H6X5', 'Q8TER5', 'Q96EY8', 'Q8IYH5', 'Q9ULM3', 'Q8N720', 'P24941', 'Q9H6L4', 'Q8TAP4', 'Q9NS73', 'Q9UBT7', 'Q9BWG6', 'Q9C0F1']			['Q8NDT2', 'Q9H0D6', 'Q8WWH5', 'O60678', 'Q9Y5S9', 'Q5QP82', 'P62753', 'P55769', 'Q9NYH9', 'Q86TB9', 'Q9Y3A2', 'Q7Z3Z3', 'Q5S007', 'P09651', 'O60231', 'Q6PJI9', 'P78316', 'P41218', 'Q9Y2Z4', 'P98179', 'P27348', 'Q9NR22', 'Q8ND56', 'P27361', 'Q8NC60', 'P05198', 'Q9NRF8', 'Q5T200', 'O94906', 'P07910', 'O76021', 'Q8N5X7', 'P19338', 'P40429', 'Q9NW13', 'Q9UQL6', 'Q9UKD2', 'Q13151', 'O95166', 'P78344'…		['Q9P2Y5', 'P60484', 'O60238', 'Q8WW24', 'P61981', 'Q12983']
['Q9UN42', 'Q676U5', 'Q8TDD5']				['P19224', 'Q9NRR3', 'Q16880', 'Q9NZI2', 'P04150', 'P22309', 'Q58WW2', 'Q16134', 'P31785', 'P06133', 'P30793', 'Q96BS2', 'P61803', 'P35503', 'O75310', 'Q9BY64', 'Q9HAW9', 'Q16836', 'P55061', 'Q99518', 'P10809', 'O00116', 'P36537', 'Q6ZS81', 'P04040', 'O00264', 'O75795', 'P05937', 'Q9H1E5', 'Q6UWM9', 'P54855', 'Q9HAW7', 'O14656', 'O60656', 'P0DTE5', 'O95479', 'P16671', 'Q15848', 'Q8NFH5', 'Q15818'…		['P78317', 'Q8TC59', 'Q9NRC8', 'P25205', 'Q86U86', 'Q16666', 'Q7Z3Z4', 'O75530', 'Q99567', 'Q96EE3', 'P52948', 'Q9BTX1', 'Q8WUM0', 'P49116', 'Q16778', 'P46937', 'Q8N1F7', 'O95292', 'P49427', 'Q12830', 'P12270', 'Q8NFH5', 'Q6STE5', 'P20700', 'P57740', 'Q8NFH4', 'O95235', 'Q96CF2', 'O75694', 'A0JLT2', 'Q9BVL2', 'Q69YN4', 'P06748', 'Q8TAD8', 'Q9H444', 'O14578', 'Q9H9S0', 'P49792', 'Q14627', 'P51532'…
['P30305', 'O95235', 'Q58WW2', 'Q6ZVD8', 'P01111', 'P41250', 'Q9BQ24', 'Q99614', 'P07814', 'Q9GZL7', 'Q9C0B5', 'Q04760', 'O75530', 'Q7L3T8', 'Q2TB90', 'P52789', 'P20042', 'Q9UHN1', 'O95758', 'Q09161', 'Q15058', 'P16104', 'Q9Y232', 'Q9BXT4', 'Q8N5D0', 'O14578', 'Q9UHD9', 'Q9HC38', 'Q14764', 'P23921', 'P30304', 'P35557', 'Q01813', 'P30307', 'P78317', 'P60201', 'P52790', 'Q96PE7', 'P01112', 'Q6RFH5'…	['Q8IYD1', 'Q7L622', 'P62805', 'Q92698', 'P21675', 'Q9UQL6', 'Q92564', 'P40429', 'Q7Z3B3', 'P62805', 'Q14186', 'Q96BD5', 'O14757', 'Q9Y5B9', 'P50570', 'Q969G2', 'Q9NRL2', 'O60313', 'Q9Y4A0', 'P63241', 'Q9H9B1', 'O15379', 'O15054', 'P84243', 'Q13112', 'P26196', 'Q5H9I0', 'O00429', 'Q71UM5', 'Q5T200', 'Q8NBU5', 'Q01094', 'P17066', 'P41229', 'Q14188', 'Q92830', 'O43933', 'O60783', 'O75461', 'Q13206'…			['Q9UIK5', 'P58062', 'O60575', 'O95633', 'Q92633', 'P32971', 'O95980', 'Q401N2', 'Q8NBP5', 'Q15125', 'Q1W4C9', 'Q9NQ38', 'Q8IYR6', 'Q15382', 'P01909', 'Q6IE38', 'Q5DT21', 'Q6UWN8', 'P19883', 'P00995', 'P48960', 'P07307', 'Q9H244']		['Q9UBQ5', 'Q9NXZ2', 'Q86TB9', 'Q9Y6E2', 'Q00403', 'Q13263', 'Q92900', 'P62847', 'Q9BZK7', 'P23396', 'Q13283', 'Q5S007', 'P46783', 'O43837', 'P67870', 'Q9H8H2', 'P36952', 'P82933', 'Q8IYB7', 'Q15646', 'P17844', 'Q86XP3', 'P36873', 'P34896', 'Q8NA23', 'Q00341', 'Q9H0D6', 'O15372', 'Q8WWH5', 'Q12834', 'P52298', 'P41567', 'P41091', 'P60866', 'O00303', 'Q9UN86', 'Q8N1G4', 'P39019', 'P63244', 'Q17RG1'…
['Q92997', 'Q15118', 'Q5SGD2', 'O76064', 'O75610', 'Q8IZP0', 'Q9BYG4', 'Q16222', 'P06730', 'Q13177', 'O96013', 'Q15349', 'P36507', 'Q8IXI1', 'P53041', 'P31949', 'Q9BXB1', 'Q5T2S8', 'Q8N3J5', 'P35222', 'Q15907', 'P09668', 'Q13163', 'Q9P2J9', 'Q96LR2', 'P60953', 'Q13416', 'P15153', 'Q9H4M7', 'P62745', 'Q07157', 'Q99988', 'Q9NQW6', 'P61586', 'Q96S42', 'O14641', 'P17081', 'Q58EX2', 'P08134', 'P35568'…	['Q96N21', 'P0C0S5', 'P04233', 'Q05397', 'P16144', 'P98160', 'O00748', 'P08514', 'Q13683', 'P53708', 'Q9P286', 'P14543', 'P35555', 'P58215', 'Q8IZF3', 'Q8IZF5', 'P55268', 'P46939', 'O75530', 'Q71UI9', 'Q75N90', 'Q9NT68', 'A4D0S4', 'Q9Y6N6', 'Q02241', 'Q14161', 'P60484', 'O75445', 'Q6NT32', 'Q9BXM0', 'Q9HB63', 'P25391', 'Q16082', 'P11229', 'P02708', 'P26006', 'P06756', 'P17301', 'Q9H4M7', 'P01266'…			['Q04759', 'P68400', 'P29590', 'P31350', 'Q16526', 'O75116', 'Q05586', 'P30153', 'Q9Y2H0', 'Q15382', 'P62140', 'Q15797', 'P27815', 'Q9BSJ2', 'Q96Q40', 'Q96PV0', 'Q99439', 'O75582', 'Q13153', 'P35354', 'P05412', 'Q99952', 'Q9HBH0', 'Q02078', 'O00746', 'Q9UPT6', 'O14745', 'O95373', 'Q8N9N5', 'P52564', 'Q96SB3', 'Q69YN4', 'Q13444', 'P67775', 'P23511', 'P46109', 'Q15256', 'P28562', 'Q9BY84', 'Q9HB71'…		['P40763', 'O14744', 'P62805', 'P51531', 'P11388', 'Q15788', 'Q15466', 'P62805', 'Q4VC05', 'P41182', 'P62805', 'P49711', 'Q9H0E9', 'Q9Y5B9', 'P10827', 'P46934', 'Q12888', 'P28347', 'Q9H8M2', 'Q14994', 'Q01543', 'P14316', 'Q92925', 'P60484', 'P04150', 'Q6AI39', 'Q13547', 'P84243', 'Q96RI1', 'Q9P2D1', 'P09874', 'Q99594', 'Q8NDV7', 'Q92985', 'O15379', 'P06400', 'O60885', 'Q9NRL2', 'P03372', 'P06401'…
	['P11940', 'O43597', 'Q9BQ66', 'P0C7H8', 'Q6A162', 'Q9H8V3', 'Q9ULU8', 'P60370', 'Q969Q1', 'Q63HR2', 'Q9HCE1', 'Q9BYR3', 'Q9BYQ4', 'Q6PGQ1', 'Q6PKG0', 'Q9BYV6', 'Q9BYR5', 'Q92824', 'P54274']			['P62745', 'P49674', 'P62258', 'Q7Z4S6', 'Q8IY84', 'Q86Y07', 'P61981', 'Q8TB72', 'Q7LDG7', 'Q9P1W9', 'Q14671', 'Q86X27', 'Q8IV63', 'Q08426', 'Q9Y230', 'Q5TCY1', 'P31947', 'Q6IQ55', 'O75037', 'O14827', 'Q9Y6M4', 'P30154', 'O14773', 'Q02224', 'P62877', 'P62979', 'P63104', 'P78368', 'P78330', 'P49841', 'Q9Y265', 'Q06330', 'P40939', 'Q86VH2', 'P14866', 'Q14807', 'Q8TF05', 'P48730', 'Q99986', 'P57058'…		['Q86US8', 'O95613', 'Q93008', 'P62258', 'Q9Y6I9', 'Q9P2D0', 'Q69YN4', 'Q5T5S1', 'P49137', 'P36941', 'Q02224', 'Q9UHI6', 'Q9H4M7', 'Q8IYE1', 'Q8ND24', 'P06748', 'O94986', 'Q9UBN7', 'P63104', 'Q9NWT8', 'Q66GS9', 'O14965', 'O95835', 'Q969Q6', 'P31946', 'Q8N5S1', 'Q9HC77', 'Q5W0B1', 'Q9GZQ8', 'Q9H4B6', 'Q9ULZ3', 'P50749', 'Q9NRM7', 'Q9NUX5', 'Q14258', 'O15078', 'P60484', 'Q8N6T7', 'O75665', 'O00308'…
['Q08426', 'Q9UJQ7', 'O75208', 'Q14376', 'Q9BPX1', 'P11182', 'A6NNS2', 'P40939', 'P45954', 'Q6UWP2', 'Q99714', 'Q9BUT1', 'Q15067', 'P55851', 'A7E2Y1', 'Q8NBN7', 'Q92506', 'Q96PZ0', 'A0PJE2', 'Q9NUZ1', 'P14061', 'Q96NR8', 'Q9UKU7', 'Q9NUI1', 'Q9Y394', 'P49368', 'Q8N3Y7', 'Q8IZV5', 'P11177', 'P10515', 'P09417', 'Q9BWD1', 'Q99424', 'Q5SVS4', 'P28845', 'Q16698', 'Q9NYR8', 'Q9BTZ2', 'O95847', 'O15254'…	['Q8IWL3', 'Q9C005', 'P51570', 'P45880', 'Q9UK73', 'Q96L12', 'Q9HB55', 'P78527', 'P68133', 'Q9BPW8', 'P05783', 'Q9GZT8', 'P21796', 'P50402', 'Q6UX01', 'P21333', 'Q8IXB1', 'Q9NUP9', 'O75445', 'Q14671', 'P27797', 'P51151', 'Q8TB72', 'Q96DZ1', 'P27824', 'Q9UBV2', 'Q9UMX5', 'P20815', 'Q9BU61', 'P04843', 'Q14697', 'Q9P2K2', 'Q13438', 'P63267']			['Q86YL7', 'P50148', 'O00487', 'P47992', 'P42345', 'P61073', 'Q9BW27', 'Q9UBD3', 'P01732']		['Q8WXF7', 'Q07157', 'Q96GR2', 'Q8NHH9', 'P62820', 'P46821', 'O60762', 'Q9Y6T7', 'O15258', 'O95197', 'Q13111', 'Q8N573', 'P29376', 'Q86VI1', 'O60637', 'Q9UJG1', 'P61586', 'Q9BQS8', 'Q9NUX5', 'Q6NUK4', 'Q9GZP9', 'Q8N138', 'Q9HDC9', 'Q9H6L5', 'Q09470', 'P08138', 'Q9UN36', 'P63027', 'P23528', 'Q6UX53', 'Q86VQ3', 'P07814', 'Q86YS6', 'Q6ZNL6', 'Q5FVE4', 'O14967', 'A4D1S5', 'Q14088', 'Q96T51', 'Q15006'…
['P25090', 'P60033', 'Q9NYL4', 'Q9NUN7', 'P29274', 'P28222', 'Q5JXX7', 'P36955']	['Q12965', 'P11274', 'Q6WCQ1', 'O94875', 'P63267', 'P34932', 'P10916', 'Q01082', 'Q8TDG2', 'P43146', 'P07900', 'Q96AX9', 'Q8TDY3', 'Q9Y281', 'O15511', 'B2RU33', 'Q5MAI5', 'Q32MZ4', 'Q96A32', 'A8K855', 'Q9Y2D4', 'Q12756', 'Q9BPX5', 'Q96BS2', 'Q5T0N5', 'P50876', 'P42768', 'P42229', 'Q15149', 'O15144', 'P42336', 'O43663', 'Q96CW1', 'Q562R1', 'P61158', 'O95466', 'Q9Y2D5', 'O43707', 'O60333', 'Q14019'…			['O43927', 'P80098', 'P49682', 'Q99616', 'P32248', 'P10523', 'P35626', 'Q9NRJ3', 'O00585', 'Q99731', 'Q14330', 'O00574', 'Q9Y4X3', 'P80075', 'P13500', 'P32246', 'P78556', 'O15444']		['Q9NRI5', 'Q64LD2', 'O75394', 'P08579', 'P03372', 'Q9H8V3', 'Q16666', 'Q9H4M7', 'Q13557', 'Q9BRA0', 'O75934', 'P62136', 'P36578', 'Q8TCU6', 'P10243', 'P63162', 'Q9NRX2', 'P31749', 'P13994', 'P52272', 'O43290', 'Q13573', 'O43566', 'P46940', 'Q9UBB9', 'Q01844', 'Q9NQW6', 'Q96RP9', 'Q9UMR5', 'Q9UMS4', 'O75643', 'O43172', 'P39023', 'Q08209', 'P35250', 'P52815', 'P51687', 'P53041', 'O75533', 'Q9Y4G6'…
['Q9NVH2', 'Q96MN2', 'Q14653', 'P25942', 'Q96CS3', 'Q99558', 'Q9BY78', 'Q9UBE0', 'P33527', 'Q8TCT9', 'Q9H0H0', 'Q8N201', 'P09913', 'Q9UMW8', 'P60468', 'Q8IUH3', 'P26358', 'Q9Y6R6', 'P49770', 'P51617', 'Q9Y679', 'Q70EL3', 'Q8TDD1', 'Q9UHD2', 'Q8NE01', 'P43307', 'O15260', 'Q9NWQ8', 'Q92995', 'Q8TCJ2', 'P39656', 'Q92990', 'P40763', 'Q13114', 'O75604', 'Q7Z434', 'Q8WV92', 'Q99942', 'O94822', 'P17020'…	['Q9Y2Z0', 'P32456', 'P63241', 'P63261', 'Q9Y248', 'Q15669', 'Q9UPS6', 'P15586', 'P32455', 'P00390', 'Q01415', 'Q9NR45', 'P17081', 'Q9BYD9', 'Q8TDG2', 'Q13541', 'Q15418', 'O43895', 'Q5T2R2', 'Q9H0R5', 'Q9BQQ3', 'P61421', 'Q53FZ2', 'Q9H3G5', 'O00212', 'Q6S8J3', 'Q9HBH0', 'Q6S545', 'Q9Y614', 'O95994', 'Q9Y615', 'Q9H568', 'Q9H4M7', 'P52198', 'P62745', 'Q08AH3', 'P0CG39', 'Q8N5J2', 'P63267', 'P49257'…			['Q99828', 'Q8IZJ1', 'Q9H8V3', 'Q9BUY7', 'Q5VUJ9', 'P49754', 'P0CE71', 'Q86V35', 'O43745', 'P53778', 'Q8N7B1', 'P0DP25', 'Q6P597', 'P02585', 'P04035', 'Q13164', 'P27482', 'P57796', 'Q9BXL6', 'Q9NZT1', 'Q86X24', 'Q96BS2', 'Q16539', 'O14578', 'P07951', 'A8K855', 'O60763', 'P20472', 'Q96LZ3', 'Q8NHS4', 'Q15759', 'Q8N7B9', 'P0CE72', 'P0DP23', 'P53355', 'Q9BXU9', 'Q92698', 'Q5THR3', 'Q9NP86', 'P05937'…		['P42680', 'Q13009', 'P06241', 'Q9NXU5', 'Q6KF10', 'Q18PE1', 'Q9HCK4', 'Q8N819', 'P54753', 'P08476', 'Q15750', 'Q6ZS11', 'Q3KQV9', 'P29317', 'Q8WY54', 'P35813', 'Q15303', 'Q06187', 'Q9H0C8', 'Q15768', 'Q9BYG5', 'Q14BN4', 'P22681', 'P36406', 'P04629', 'Q16654', 'Q01973', 'O14874', 'P54760', 'P07949', 'Q8IWL3', 'P42679', 'A8MPX8', 'P52803', 'P98172', 'P16591', 'P41240', 'Q9UM73', 'Q38SD2', 'P49593'…
['Q6PGP7', 'Q9UHD9', 'Q14684', 'P49458', 'P0CG47', 'Q15029', 'P53582', 'Q96S82', 'Q9BZE4', 'H3BMG3', 'P42766', 'Q96A32', 'A8K855', 'Q9NVX2', 'Q9HAE3', 'Q9UHA3', 'P60468', 'Q9GZV4', 'Q9NWU5', 'Q8WTT2', 'Q9Y221', 'Q96IZ7', 'P62701', 'Q8IYU4', 'Q96LZ3', 'P83731', 'Q6IS14', 'P25398', 'P20472', 'P10916', 'P62269', 'P62424', 'P82664', 'Q9BYD1', 'P09001', 'Q86XD8', 'Q6N069', 'P63220', 'Q9Y3A5', 'O00488'…	['O95967', 'Q9UIA9', 'Q9BYG4', 'Q06330', 'Q14767', 'Q8N8Y5', 'P10600', 'Q99435', 'Q96AX9', 'O76050', 'Q9UM47', 'Q86TH1', 'Q9NS15', 'Q96C28', 'Q5VZ46', 'Q9UBG7', 'P02751', 'P35555', 'Q9UBX5', 'P46109', 'Q9H2T7', 'Q14766', 'Q9NZM3', 'Q9NPB6', 'P01137', 'Q9BYG5', 'P37173', 'Q96RU7', 'Q96DN2', 'Q86YT6', 'A8MQ27', 'Q8IWT3']			['Q8NBP0', 'P00533', 'Q9NZC7', 'Q969R5', 'Q3KP44', 'O43663', 'Q9C0B5', 'Q06416', 'P62879', 'P50406', 'Q9H4M7', 'O75530', 'P11142', 'Q96KN4', 'Q16666', 'O15078', 'O95477', 'P42345', 'O14974', 'P62873', 'P54253', 'Q58WW2', 'Q93008', 'Q69YN4', 'Q13751', 'Q01860', 'O15294', 'P46013', 'P02751', 'P0DMV8', 'P0C7T5', 'Q92805', 'Q9H0W5', 'O94925', 'Q5S007', 'Q8N5D0', 'Q15051', 'Q16790', 'Q6UX01', 'Q9Y3D3'…		['Q6UXM1', 'P51991', 'A2PYH4', 'Q8IWK6', 'Q32P51', 'Q9GZZ1', 'O60884', 'Q5W5X9', 'Q9H819', 'Q96FV0', 'Q96AG4', 'Q92598', 'P55769', 'Q13217', 'Q16637', 'O14498', 'Q9Y388', 'A6PVI3', 'Q92540', 'Q8WUA2', 'Q8IWX8', 'O60522', 'Q96EY1', 'A6NIK2', 'Q6Y7W6', 'O95400', 'Q9H0D6', 'Q56P03', 'Q9UN86', 'Q7Z2Q7', 'Q9UDW3', 'Q96PE1', 'O94769', 'P16989', 'Q6ZNQ3', 'O60231', 'Q9P2V4', 'Q9HBW1', 'Q7L0X0', 'Q6UY18'…
	['Q96GD4', 'Q92611', 'P09874', 'Q9H992', 'P61088', 'P12004', 'Q9UNN5', 'O60337', 'Q96LR5', 'P61077', 'O43933', 'Q13438', 'Q96BR5', 'Q8NBU5', 'Q8TAT6', 'Q14154', 'Q86UP9', 'Q96CS3', 'Q8N9I9', 'Q13547', 'P51668', 'Q9Y5B9', 'Q7Z6I8', 'Q9GZP9', 'A6NCM1', 'P46459', 'Q96KB5', 'O00767', 'Q9UBV2', 'Q86UD3', 'Q9C026', 'Q9BVQ7', 'O14965', 'Q9BV94', 'Q12834', 'P31749', 'P49736', 'Q9P0N8', 'Q68CR1', 'O15381'…			['P13611', 'P48061', 'P16070', 'Q9P126', 'Q92583', 'P47992', 'P98066', 'O95715', 'P07315', 'P02776', 'O00421', 'Q53GT1', 'P49682', 'Q13477', 'Q99616', 'P10720', 'P53675', 'P04637', 'P61073', 'Q86YL7', 'Q5XKR4', 'Q9UG01', 'Q14242', 'Q16270', 'Q9NRJ3', 'P02778', 'P80098', 'O00175', 'Q96EK4', 'Q9NZ53', 'P19875', 'P05362', 'Q9UBD3', 'Q53HC5', 'Q6UXB2', 'Q07325', 'O14625', 'P51681', 'P32121', 'P55773'…		['O15234', 'Q96A72', 'Q9GZM3', 'P60842', 'Q13247', 'Q14240', 'P09651', 'Q16630', 'Q15366', 'O60293', 'Q9UKF6', 'P26368', 'Q10570', 'Q8NDF8', 'Q5VYS8', 'Q01130', 'Q7Z6E9', 'Q00403', 'O14829', 'Q96EB6', 'Q8IYB3', 'P52435', 'P16298', 'Q8IXJ6', 'Q9C0J8', 'Q12996', 'Q96TA1', 'P60510', 'Q15942', 'Q9Y5Q9', 'P06730', 'P42285', 'P36873', 'Q09161', 'A6NMX2', 'Q92797', 'Q96FV9', 'Q8NI27', 'Q92620', 'Q6PJP8'…
['P61225', 'Q13308', 'Q14246', 'Q9NP85', 'P62993', 'O60486', 'P08581', 'O15085', 'Q9NYN1', 'P17342', 'P62070', 'Q9H3T2', 'P22681', 'P52198', 'Q15382', 'Q9H4M7', 'P39905', 'O95025', 'Q02388', 'P78317', 'P21926', 'P51805', 'P48960', 'Q16787', 'Q9H3T3', 'Q9BPW5', 'Q16620', 'O14786', 'P19174', 'O75410', 'Q96A58', 'Q69YN4', 'Q9H2E6', 'Q8NFY4', 'O95460', 'Q6T310', 'Q96RW7', 'P12107', 'Q9UIW2', 'Q86Y78'…	['Q92750', 'P78527', 'Q8NB14', 'O75317', 'P56524', 'P31943', 'Q9UMX0', 'Q13042', 'O95639', 'Q92793', 'Q5TCZ1', 'Q9UIG0', 'P0CG48', 'Q9Y4A5', 'Q96S15', 'Q6P1X5', 'Q86U86', 'Q13885', 'Q9P2I0', 'P26373', 'P48736', 'Q03111', 'O43683', 'Q9ULM3', 'P42338', 'P49588', 'Q32P44', 'Q15544', 'Q9UIF9', 'Q16589', 'Q09472', 'P62807', 'Q96SD1', 'Q8IXZ2', 'Q9NS26', 'A6NMK7', 'Q969S8', 'Q12962', 'P42568', 'Q02543'…			['P38405', 'Q9BT56', 'Q96L33', 'P50148', 'P47211', 'Q5JWF2', 'P08908', 'P80188', 'P01303', 'O60755', 'Q9UBC7', 'P25929', 'Q8TED4', 'P22466', 'P32121', 'P10523']		['P61586', 'Q99075', 'P42685', 'Q99704', 'P10721', 'O95782', 'Q13882', 'P38646', 'P23468', 'P60484', 'Q13163', 'O43639', 'P62745', 'P29322', 'O43559', 'Q9P2J9', 'P36507', 'P56975', 'Q16222', 'Q15334', 'Q15907', 'Q8N3J5', 'P61224', 'P07332', 'P49841', 'Q5SGD2', 'Q04912', 'Q15118', 'Q8WWG1', 'P49023', 'Q9BYG4', 'O76064', 'Q9P0J1', 'P05019', 'P05106', 'P16671', 'P62834', 'P12643', 'P07947', 'P35070'…
['O75530', 'Q9H091', 'O94888', 'Q9H0D6', 'P10071', 'Q01831', 'P04908', 'Q12834', 'Q14847', 'Q96I99', 'P62805', 'A6NE52', 'Q9NRL3', 'Q9NTX7', 'Q96GG9', 'Q9GZT9', 'Q8IY81', 'Q9H5I1', 'Q9UBC3', 'P35244', 'Q9ULI1', 'O95376', 'O43684', 'Q8WV16', 'Q13619', 'Q14457', 'Q9H4M3', 'Q13573', 'Q08945', 'Q9UHX1', 'Q8TEB1', 'Q9Y4B6', 'P08237', 'P0C7V8', 'Q9UPS6', 'P42224', 'Q15054', 'P17483', 'Q32P44', 'Q15910'…	['Q96PX9', 'P11055', 'P17302', 'O60229', 'Q9HD67', 'Q9Y6N7', 'Q14982', 'P42684', 'Q96CW9', 'Q8WZ75', 'Q9Y623', 'Q9P121', 'O15068', 'Q9NQX4', 'O00238', 'Q13402', 'O95631', 'O75962', 'P13533', 'P62879', 'P35749', 'Q9Y2I2', 'Q9Y2K3', 'Q6ZRF8', 'Q8IUG5', 'B0I1T2', 'P13535', 'Q6ZTA4', 'Q86VW0', 'Q8IVU1', 'Q15051', 'P35580', 'O00634', 'Q8N6Y0', 'Q5JYT7', 'P00519', 'Q8WTR8', 'Q96MS0', 'Q6ZVN8', 'Q96B86'…			['Q8N5D0', 'Q9H5H4', 'P26012', 'Q58WW2', 'P51825', 'Q8IUD2', 'Q5JTW2']		['P49588', 'Q15544', 'Q9UIF9', 'Q03111', 'P48736', 'P42338', 'O43683', 'Q9ULM3', 'Q92793', 'Q5TCZ1', 'O95639', 'Q68CP9', 'Q86U86', 'Q6P1X5', 'Q9Y3D8', 'Q8WUB8', 'P38398', 'Q9P2I0', 'P26373', 'Q9UIG0', 'P0CG48', 'Q9Y4A5', 'Q96S15', 'Q8NB14', 'O75317', 'Q92750', 'P78527', 'Q9UMX0', 'O75554', 'Q13042', 'P56524', 'O00488', 'Q5QNW6', 'P84098', 'Q86TJ2', 'P09001', 'P33778', 'Q00537', 'Q8WWL7', 'Q8IYU4'…
['P01111', 'Q99578', 'P11234', 'Q8TCP9', 'O75628', 'P11233', 'P01112', 'Q0VAM2', 'P35080', 'Q53QZ3', 'P10114', 'P62070', 'P10620', 'Q92963']	['P62805', 'A6NCF5', 'O43187', 'P51878', 'Q96A08', 'P57730', 'P62807', 'P68431', 'Q8TF76', 'Q86WC4', 'P62979', 'Q15121', 'P63208', 'P21359', 'Q13404', 'O43663', 'Q14790', 'P62805', 'P62805', 'Q9H5Z6', 'P62807', 'Q9NYJ8', 'P62805', 'Q96RR1', 'Q93079', 'Q96SB4', 'P62805', 'P78362', 'Q06830', 'O95785', 'Q6GPH4', 'Q5TEC6', 'P62837', 'Q9UH77', 'Q14654', 'Q9NVW2', 'Q15750', 'P57053', 'Q13490', 'O95198'…			['Q9UNW1', 'Q8NB15', 'Q86TI2', 'Q9UMX0', 'Q9Y4Y9', 'P0CG47', 'Q7L2J0', 'Q96FC7']		['Q9NRC6', 'Q96D21', 'O75151', 'P18085', 'Q9Y2Q0', 'Q14964', 'O75369', 'Q9Y6R0', 'Q9H9Y4', 'P05538', 'P55327', 'Q9NVJ2', 'Q9NYX4', 'Q9H4L7', 'O60312', 'Q15642', 'O60641', 'Q9C0B0', 'Q9Y6I3', 'Q15059', 'P11233', 'P01112', 'Q8N8L6', 'P52198', 'P59780', 'Q5SYC1', 'Q9BZZ5', 'P42566', 'Q9Y5K8', 'O75165', 'Q96D09', 'Q96CW1', 'P51809', 'Q8IXI2', 'Q96A58', 'P53680', 'Q96C86', 'P20592', 'Q9BPW5', 'Q9UPP1'…
['Q9NP92', 'P49711', 'Q8N2K1', 'Q14671', 'P24539', 'Q9UL18', 'O94992', 'Q9Y2R0', 'P11498', 'P21912', 'P49411', 'Q969X1', 'Q9Y6D5', 'Q9HCE5', 'Q9Y6D6', 'Q9Y2L6', 'Q9UQL6', 'P61313', 'Q9NZ01', 'O95831', 'Q9Y2K1', 'P31941', 'Q9H061', 'Q9NVI7', 'O95166', 'Q7Z4Y8', 'Q9H9G7', 'Q6UY01', 'P60520', 'P63096', 'A8MTJ3', 'P43699', 'Q9Y6N5', 'Q9H4M7', 'P0C7P0', 'Q14344', 'Q9BQE3', 'Q9ULJ8', 'Q06587', 'P30048'…	['P07998', 'O60882', 'P09238', 'P07204', 'P22894', 'Q8WUA8', 'P01133', 'Q86U17', 'P22694', 'P00995', 'P05154', 'Q03013', 'Q9Y5Y6', 'P62745', 'Q99574', 'P00740', 'P36952', 'Q96JM3', 'P00751', 'P00451', 'P08514', 'P61586', 'P03951', 'P05120', 'P08263', 'P04070', 'P00742', 'P02751', 'A8K2U0', 'O95782', 'Q07021', 'P07814', 'P50502', 'Q14314', 'P02675', 'P55011', 'Q9NZR2', 'Q02325', 'P50281', 'P35368'…			['Q8NHQ8', 'P48643', 'Q8TC44', 'Q3B820', 'Q86SG6', 'P50990', 'P40227', 'P31943', 'P49368', 'Q8IYW5', 'Q9NWB7', 'P31146', 'P35749', 'Q9Y266', 'P17987', 'Q9NVK5', 'O14530', 'P11142', 'P26368', 'Q8TC05', 'Q9HAT2', 'P78371', 'P50991', 'P17066', 'Q99832']		['P62820', 'P62491', 'Q8IVW1', 'P57735', 'Q15436', 'P36873', 'P37198', 'Q53HI1', 'Q5JT25', 'Q9HAU0', 'Q9Y678', 'Q8WVC0', 'Q99442', 'P05023', 'P62330', 'P50213', 'O95988', 'A6NH57', 'Q6IQ23', 'P84085', 'P56559', 'Q8IVW1', 'P20340', 'Q15437', 'Q9H0N0', 'Q8NB49', 'Q9UGP8', 'Q9UBK7', 'O15155', 'A4D1S5', 'Q14088', 'O60423', 'Q8NBF2', 'Q86YS6', 'P01889', 'O15305', 'P19338', 'Q9Y6D5', 'Q9UBF2', 'Q9Y5B0'…
['Q16322', 'O60749', 'O96006', 'P52907', 'Q10567', 'P22001', 'Q96AY3', 'P47755', 'P46019', 'Q9NWM8', 'Q04656', 'P35670', 'P62380', 'A8K0Z3', 'Q13596', 'Q96L92', 'P02545', 'Q9Y3C0', 'P22460', 'Q9NYL4', 'O95302', 'P55072', 'P17658', 'P53618', 'Q96C92', 'Q5S007', 'P22459', 'O43264', 'Q69YN4', 'O75436', 'O00213', 'P12004', 'Q9Y6B7', 'Q9NUY8', 'Q13367', 'Q96RP8', 'Q09470', 'Q5T1M5', 'P55769', 'P16389'…	['Q8IUG1', 'O60941', 'P63173', 'Q92484', 'P08185', 'P02795', 'Q96EN8', 'P62899', 'Q96HS1', 'P42685', 'P53778', 'P46939', 'P56537', 'P62888', 'P10721', 'Q8TCD5', 'Q9UQQ2', 'Q68CZ2', 'Q58WW2', 'Q08881', 'P32242', 'Q9GZX9', 'Q8NFD5', 'Q13882', 'Q13164', 'P52333', 'P04626', 'P49207', 'Q9HCS5', 'O00410', 'P31943', 'Q7Z6I5', 'Q6YFQ2', 'O15540', 'Q5TAQ9', 'O43639', 'Q8TDR4', 'P62987', 'P61313', 'Q03135'…			['O14802', 'Q9NWS0', 'Q9NWX5', 'Q8IXW5', 'P0CAP2', 'P62875', 'P19387', 'P36954', 'P61218', 'P20309', 'Q9UBK9', 'Q96SB8', 'Q9UIA9', 'Q9NQG5', 'O15514', 'P54764', 'Q9H9Y6', 'Q9UBG3', 'P0DPB6', 'P30876', 'O95402', 'P49116', 'O94761', 'Q8IWL3', 'Q96P16', 'Q8NHP6', 'Q9Y4D1', 'O15446', 'O94763', 'P62136', 'Q9NWA0', 'Q9NVU0', 'Q9GZS1', 'P0CAP1', 'P05423', 'Q9Y535', 'Q9NW08', 'P19388', 'Q9HCN4', 'O60939'…		['O00203', 'Q96DG6', 'O95684', 'P0DP25', 'O43252', 'P10244', 'P51858', 'Q6AW86', 'Q16587', 'P05089', 'P27797', 'Q71DI3', 'Q5JTW2', 'Q8N302', 'Q15544', 'P02751', 'P10243', 'P99999', 'P18206', 'P46940', 'Q9HC52', 'P08514', 'Q6ZMT4', 'P49736', 'P24468', 'P27448', 'Q96T23', 'Q71DI3', 'P68431', 'P68431', 'Q9NVK5', 'Q13114', 'P68431', 'P14625', 'P62805', 'Q9NPI1', 'P30086', 'Q9UHV2', 'Q9H4M7', 'P33991'…
['Q8IY17', 'Q13426', 'Q69YN4', 'P21802', 'P31943']	['P13473', 'P10145', 'O94826', 'P61026']			['Q9NRR4', 'Q6UXN9', 'Q92890', 'O95347', 'Q04941', 'Q14683', 'Q05823', 'A8K979', 'A6NCW0', 'Q9UQE7', 'Q7Z2W4', 'Q6PIZ9', 'Q9UHD2', 'Q06609', 'Q96EP0', 'Q5U5Q3', 'O14879', 'Q96LC7', 'P62837', 'Q92844', 'Q9UPY3', 'Q9P0L0', 'Q9H611', 'P52701', 'Q9H9V4', 'P18827', 'A1L020', 'Q69YN4', 'Q6R6M4', 'Q9UBN7', 'P43351', 'O00743', 'O43422', 'Q9Y4K3', 'Q86WI3', 'Q9C035', 'Q9UHP3', 'Q8IY21', 'Q13404', 'D6RBQ6'…		['P21283', 'P41240', 'Q16623', 'Q12830', 'O95292', 'Q13153', 'B0I1T2', 'Q8IUG5', 'Q8TEA1', 'Q13613', 'O00429', 'Q96S21', 'Q9Y2K3', 'Q9UDT6', 'Q15375', 'Q92930', 'Q14687', 'Q9C0E8', 'P10644', 'Q8N8F6', 'P67775', 'Q68DA7', 'Q16774', 'Q8NI35', 'Q8WZA9', 'P19387', 'Q9Y243', 'P13535', 'Q01650', 'Q9NR09', 'P60953', 'P51114', 'P30622', 'P61026', 'Q15700', 'P15336', 'P35749', 'Q9BSR8', 'P54727', 'Q9Y2E4'…
['Q8N157', 'Q6VVX0']	['Q9UBU2', 'O75074', 'Q8NDX1', 'Q6ZVH7', 'Q9NZR2', 'P98153', 'Q9Y561', 'P98066', 'O14757', 'O15357', 'O75197', 'O75095', 'P01133', 'P98155', 'Q5VY43', 'Q92673', 'Q96GP6', 'Q14162', 'Q92835', 'P13378', 'Q9NY15', 'Q9UPT6', 'Q6UXH8', 'O14576', 'P01130', 'O94907', 'O75096', 'Q9H668', 'Q9BZS1', 'Q13409', 'Q9NXF7', 'Q14114', 'Q96KG7', 'Q9UBT3', 'O75581', 'Q6P5S2', 'Q8N5D0', 'Q9UBP4', 'Q9NPF0', 'Q86YD5'…			['P01133', 'Q96RP9', 'P10646', 'P21333', 'P07237', 'Q07954', 'P55085', 'P08709', 'Q14315', 'P48307', 'Q9UNE7', 'P35869', 'P00747', 'O75469', 'P11021', 'P49810', 'O43464', 'Q92544', 'P00742', 'Q14242', 'P16109', 'P02751', 'P03952', 'Q15257', 'P51153', 'Q9UM19', 'P01008', 'P61803', 'Q00987', 'Q9UNN8', 'P00740']		['Q9BYD9', 'Q69YN4', 'Q13308', 'Q14511', 'Q9NQT8', 'O75112', 'Q9NZN3', 'P0C0E4', 'H3BUK9', 'Q9HA47', 'Q9BY11', 'Q9UKS6', 'Q5VZK9', 'P53675', 'P51157', 'P68133', 'Q9ULL4', 'Q9NRW4', 'P35221', 'P0CG38', 'Q9UPX8', 'O60486', 'O75051', 'A8MU46', 'P23743', 'P21754', 'P59190', 'P63261', 'P51153', 'Q86YT6', 'Q9C0K3', 'O94851', 'Q15771', 'P52594', 'Q8IUG5', 'Q8IVT5', 'Q9P1U1', 'Q05823', 'Q96B97', 'Q86VI3'…
['P62979', 'Q16629', 'P54727', 'Q9UPY8', 'Q8NBU5', 'O95793', 'P62280', 'B5ME19', 'Q9H4M7', 'P62851', 'P0CG48', 'P63167', 'P30153', 'Q7L5N1', 'P55010', 'O15235', 'O43933', 'P62854', 'P08865', 'O14647', 'Q6K0P9', 'Q5VVJ2', 'Q7L4P6', 'Q96CW1', 'Q6GQQ9', 'Q9NRC8', 'Q15149', 'Q8TD26', 'O95478', 'Q3L8U1', 'Q9H347', 'Q9H2T7', 'Q15843', 'O60783', 'Q9NRR5', 'P62266', 'Q8N7F7', 'P05198', 'O15205', 'P46013'…	['A0JP26', 'Q8WVS4', 'P68032', 'Q9UJW0', 'O60271', 'Q15058', 'Q15555', 'P55039', 'Q8NI77', 'Q9C0K3', 'Q02224', 'Q96Q89', 'Q13409', 'Q13489', 'Q9H4B7', 'Q92845', 'O43896', 'Q9BVG8', 'Q9NYC9', 'Q15646', 'A6NHL2', 'Q96AC6', 'P0CG39', 'P31749', 'Q2M1P5', 'Q9Y3I1', 'Q9Y615', 'Q9Y614', 'Q9UIL4', 'O43684', 'P01375', 'P68363', 'Q9Y5X3', 'O00139', 'O75037', 'Q02241', 'Q96L93', 'O96019', 'P63261', 'P54725'…			['Q92993', 'Q9H9A7', 'P57054', 'Q8WUE5', 'Q14451', 'Q14449', 'Q7Z333', 'A1X283', 'Q96LW4', 'O43196', 'P42694', 'Q14684', 'Q9HAW4', 'Q9H7Z6', 'P51530', 'Q9NVH0', 'P20585', 'O95251', 'Q99880', 'Q14565', 'O14578', 'Q9NTJ3', 'P39748', 'Q96SB8', 'Q14008', 'Q96NY9', 'Q9HCE1', 'P11387', 'Q70E73', 'P42345', 'Q96S55', 'P49427', 'O75747', 'P40692', 'P19447', 'O00629', 'Q9UHC1', 'Q9NXL9', 'Q9P2E3', 'Q8TB96'…		['P99999', 'Q8N2I9', 'P67870', 'O15169', 'P30154', 'B1ANS9', 'O95067', 'O43683', 'P14635', 'Q96QC0', 'P16298', 'P36873', 'P23443', 'Q13033', 'P56704', 'Q00005', 'Q13362', 'P78318', 'Q9NY57', 'Q15257', 'P46695', 'Q969G9', 'P07814', 'P48454', 'Q9BTW9', 'O60566', 'Q9UQK1', 'Q9NRL3', 'P28482', 'P31749', 'Q96RU7', 'P33681', 'Q9NY27', 'Q6NUP7', 'O75807', 'O14974', 'Q9Y2T4', 'P49588', 'O75145', 'Q13616'…
['Q13501', 'Q86YT6', 'O75530', 'Q01813', 'P23368', 'P61960', 'O60341', 'P30084', 'Q9H078', 'Q16798', 'P48163', 'P08237', 'P28838', 'P17858', 'Q9NTX5', 'Q96AX9', 'P43490', 'Q9UBT3', 'O75443', 'Q16836', 'Q13630', 'P30566', 'Q9Y3C8', 'Q9P2R3', 'Q8NDH3']	['Q9HCX4', 'Q13698', 'Q8WXR4', 'Q13936', 'Q01082', 'P21817', 'Q8NA54', 'Q92736', 'Q9HDC5', 'O15350', 'P31943', 'Q8WXH2', 'P01112', 'P61328', 'P56539', 'Q96JJ6', 'O14958', 'P42858', 'Q13507', 'Q03135', 'Q9H3D4']			['Q6NT55', 'Q5TCH4', 'Q08477', 'Q9HB40', 'Q9NZR1', 'Q6ZWL3', 'P78329', 'Q9NYL9', 'Q92576', 'Q86VB7', 'P98187', 'P13584', 'Q02928', 'Q9BTC0', 'Q8IVM8', 'P28289', 'Q9HCS2', 'Q9C0B0', 'Q9HBI6']		['P63244', 'Q13976', 'Q8N8U9', 'O95390', 'Q7Z5Y6', 'O95208', 'Q9H0C8', 'Q9BYG5', 'Q9Y6Q9', 'O75791', 'Q9BWQ6', 'Q14BN4', 'P08567', 'P55103', 'O95393', 'Q96D71', 'Q7RTP0', 'Q5JR98', 'Q96B86', 'Q6UWW8', 'P63172', 'Q8TEY7', 'P06241', 'Q15366', 'Q9UBC2', 'Q2NL82', 'Q6KF10', 'O00212', 'P53671', 'Q9NZM3', 'Q8N819', 'Q9HCK4', 'Q18PE1', 'Q6NVV3', 'P08476', 'O00238', 'P36896', 'Q9Y4H2', 'P31323', 'Q99717'…
['Q9UN88', 'Q14008', 'Q9BXS9', 'Q9H313', 'P51801', 'Q16836', 'Q9NUX5', 'O76090', 'Q96S66', 'O14493', 'O94811', 'O00299', 'Q9BZZ2', 'O75311', 'Q9UN37', 'Q58WW2', 'Q04760', 'Q5T8D3', 'P18507', 'P27918', 'Q8NFU0', 'P18505', 'Q9H0L4', 'P47870', 'P23416', 'Q9NQ90', 'P57735', 'O00591', 'P37802', 'P48169', 'O75521', 'Q15257', 'Q8TD08', 'Q16222', 'Q9HC38', 'P50395', 'Q04828', 'Q9BR61', 'Q99611', 'P14867'…				['Q7Z3C6', 'Q7L5A8', 'Q9H6A9', 'O43169', 'P02751', 'P02768', 'Q9UKV5', 'P29083', 'Q00526', 'O14556', 'Q00526', 'Q9Y6N5', 'Q6P9G0', 'P24941', 'Q9BY67', 'P11802', 'P00167', 'Q16539']		['P17252', 'P61077', 'Q86UV5', 'P27348', 'Q13315', 'Q99594', 'Q8TEW0', 'Q8IUC4', 'Q9UHY8', 'Q13188', 'Q9BYG5', 'Q04917', 'Q8NHQ8', 'Q16763', 'Q96K76', 'Q7RTN6', 'Q9Y446', 'Q8N878', 'Q9BT67', 'Q15646', 'P62253', 'O75970', 'Q08345', 'Q05513', 'Q6P2Q9', 'Q8TBH0', 'Q99959', 'Q68DA7', 'Q96A65', 'Q99717', 'P26232', 'Q8WUM4', 'Q8N5I2', 'Q9UMW8', 'Q5TEC6', 'Q5IJ48', 'Q71RC2', 'O95996', 'P31946', 'Q9UPU5'…
['Q6NUS8', 'Q69YN4', 'Q92935', 'Q7Z7M9', 'Q9Y283', 'Q8N0V3', 'Q6UX01', 'P52848', 'O43909', 'Q9H4A6', 'P22304', 'Q9H4A5', 'Q12931', 'O95803', 'P52849', 'Q16394', 'Q96F25', 'Q9H3R1', 'P78317', 'Q8N556']	['Q99496', 'P27348', 'P62258', 'Q16778', 'P27694', 'Q15078', 'Q15831', 'Q5MJ07', 'P61981', 'P62072', 'P68104', 'P31943', 'Q04917', 'Q9UQL6', 'P31947', 'O94888', 'O95235', 'O43318', 'Q53ET0', 'P49736', 'P28340', 'Q6UUV7', 'Q68G74', 'P17612', 'Q9NRG1', 'B0I1T2', 'Q8NET4', 'P63104', 'P51948', 'Q69YN4', 'Q9BV73', 'Q9Y2K2', 'Q5MJ10', 'Q92624', 'Q9NYJ8', 'Q9Y2X3', 'P31946', 'Q5MJ09', 'P11413', 'Q9Y570'…			['P02778', 'Q13308', 'P06307', 'P51808', 'P51671', 'P48061', 'Q92583', 'P19875', 'P46092', 'Q6UXB2', 'Q9UBD3', 'P47992', 'O00585', 'O75197', 'P02776', 'P51677', 'Q8WTU0', 'O00590', 'Q07325', 'O95715', 'P14635', 'P01350', 'Q9UNE7', 'P10720', 'Q99616', 'O43927', 'Q9NPB9', 'Q9Y258', 'P02775', 'P49407']		['Q96S94', 'Q8NHR9', 'Q9Y3D0', 'Q86VI4', 'P63010', 'Q13576', 'O60879', 'P36894', 'Q7Z494', 'Q86T65', 'P16499', 'Q8IVF7', 'P21291', 'O15156', 'O76071', 'Q96AX9', 'Q9NZ56', 'P34947', 'O95425', 'P35968', 'Q9ULD6', 'O95466', 'Q69YN4', 'Q68DA7', 'Q04771', 'Q92888', 'P36897', 'Q9Y247', 'Q14320', 'Q86VI3', 'Q8NER5', 'O00238', 'Q99633', 'P36896', 'Q2V2M9', 'Q92997', 'Q9Y519', 'P01112', 'P08134', 'P07737'…
['Q8NA61', 'Q69YN4']	['Q8N6T7', 'Q9GZR1', 'Q69YN4', 'P48431', 'P36873', 'Q9UMS4', 'O14980', 'O95292', 'Q99459', 'Q92540']			['Q13619', 'P23396', 'Q9BZK7', 'Q9NSB8', 'P51148', 'P51665', 'P43686', 'Q5VVH2', 'Q5S007', 'Q969Q1', 'Q9BVC4', 'Q86YM7', 'Q15276', 'Q96GA3', 'Q9BV87', 'Q9UNA3', 'Q86VW2', 'Q9Y4P1', 'Q96HL8', 'P61011', 'Q86Y37', 'P19320', 'Q14CS0', 'Q9UL26', 'Q9HBI1', 'Q9BPZ7', 'Q9NVD7', 'Q9H5N1', 'Q13636', 'O14976', 'Q12860', 'Q58EX7', 'Q00688', 'Q9NYQ6', 'P38646', 'Q9UNM6', 'P20339', 'Q13459', 'Q8WXR4', 'P62333'…		['O75380', 'O43615', 'P00395', 'O14949', 'P51957', 'P00156', 'Q7KZN9', 'P20674', 'A0A096LP55', 'P10176', 'P15954', 'Q9C002', 'P00403', 'P00414', 'Q5RI15', 'O00483', 'Q9NRX3', 'Q8TF08', 'P22695', 'Q14671', 'Q7Z4L0', 'P47985', 'Q9Y276', 'Q6YFQ2', 'P14927', 'P08574', 'Q9HAW9', 'Q5JTJ3', 'P22309', 'Q8TB72', 'P13073', 'P31930', 'Q9UDW1', 'P12074', 'Q02221', 'Q96KJ9', 'P07919']
['Q8NHU0', 'P62805', 'P34741', 'Q86WU2', 'Q8N6T3', 'P51531', 'Q96SY0', 'P83916', 'P50750', 'P16104', 'Q29RF7', 'P23497', 'Q9BZS1', 'Q09472', 'Q14683', 'O95347', 'Q5THK1', 'P0DMV0', 'Q9NTI5', 'Q6IWH7', 'Q9Y6X3', 'P51587', 'Q96FC9', 'Q9NVR2', 'P0DMV2', 'Q5JSJ4', 'Q53HL2', 'Q9UQE7', 'Q8N3U4', 'Q68E01', 'P49959', 'Q8WVM7', 'Q8N201', 'Q9H0H0', 'Q13185', 'Q5T3J3', 'Q5TA45', 'Q15306', 'Q75QN2', 'O60216'…	['P55769', 'P49720', 'P49116', 'P62841', 'Q9Y262', 'P62753', 'P54725', 'P62873', 'P62495', 'Q9H9Y6', 'P14923', 'Q01484', 'Q9H3G5', 'P41227', 'Q9UQ80', 'Q15286', 'P62277', 'Q9NPD3', 'P84098', 'P62913', 'P62244', 'Q2VIR3', 'O00483', 'Q5QNW6', 'O15371', 'P48556', 'Q9Y2X7', 'Q2NL82', 'Q01085', 'P63218', 'P35268', 'Q86XD8', 'P62263', 'Q15631', 'Q9GZR1', 'Q8IU60', 'Q14161', 'P01111', 'P11441', 'P15586'…			['P61981', 'Q9H694', 'P54619', 'P24844', 'P32455', 'Q8TB72', 'Q5VUJ9', 'Q9BUY7', 'Q9P2J9', 'Q6P3S6', 'P62258', 'Q9UGI9', 'P40763', 'Q9NPI6', 'Q9Y2K1', 'P62136', 'Q9C0K7', 'Q14671', 'Q13185', 'Q99828', 'Q71DI3', 'P09467', 'P0DP25', 'Q9Y616', 'P31947', 'P02585', 'Q9UNH7', 'Q99457', 'Q13362', 'O43745', 'P16298', 'P27448', 'Q9Y2U9', 'P26368', 'Q8NI37', 'Q86V35', 'O95644', 'P0CE71', 'Q02575', 'O15297'…		['Q92830', 'Q9NRC8', 'Q13888', 'O43324', 'Q8TD26', 'P68431', 'O60783', 'P50613', 'Q9Y263', 'P82932', 'P62805', 'P41229', 'Q15543', 'Q99728', 'O60264', 'Q8IY17', 'Q9Y3B7', 'P0DPB6', 'P26196', 'Q92905', 'O15514', 'P84243', 'P15880', 'Q8NFY9', 'P68431', 'Q9BYD6', 'P10644', 'Q8IY37', 'P63165', 'Q9NRL2', 'Q9NRF8', 'Q96CB9', 'Q9H6S0', 'O60885', 'O15054', 'Q9H9B1', 'Q9P2D1', 'Q9H089', 'Q9H4L4', 'Q30201'…
['P20827', 'P61224', 'Q63HR2', 'P04839', 'Q8N3J5', 'Q07954', 'Q16222', 'Q92569', 'P36507', 'O76064', 'Q16620', 'Q9NP85', 'Q9BYG4', 'P35968', 'P33151', 'Q15118', 'Q04912', 'Q5SGD2', 'P09619', 'P07332', 'O00294', 'Q8IU54', 'Q92529', 'P03971', 'P02751', 'P27918', 'P10721', 'P46940', 'P62891', 'Q99988', 'P06239', 'Q96B67', 'P62330', 'P98077', 'Q9P2J9', 'P19174', 'Q96JJ3', 'P15153', 'Q13163', 'O43639'…	['Q8WTR4', 'O60331', 'Q8TBX8', 'O14986', 'P48426', 'P78317', 'P61006', 'P03372', 'Q99755', 'O00483', 'P02753', 'O75208', 'Q4KMG9', 'Q5T9C9', 'P14625', 'P78356', 'Q96AJ1']			['P63211', 'P16619', 'P51681', 'P02778', 'P32246', 'P01019', 'P23510', 'P12931', 'Q9UGN4', 'P50148', 'P41231', 'Q5JWF2', 'P15976', 'P13236', 'P11229', 'P49407', 'P07550', 'Q16627', 'P05113', 'P51671', 'P80075', 'P01730', 'P78423', 'Q16663', 'P13500', 'P62873', 'P61073', 'P48061', 'P01375', 'P09769', 'P00734', 'Q96I59', 'P28335', 'Q07325', 'P21462', 'P35368', 'P34995', 'Q9NRJ3', 'P35968', 'P05305'…		['Q9H9A6', 'Q8TBC3', 'Q06787', 'Q5VYS8', 'O95628', 'Q9UPQ9', 'O76050', 'Q68DC2', 'Q8NHU6', 'Q9H1Y0', 'A0AV96', 'Q15386', 'Q07020', 'O43390', 'Q9H1B7', 'Q10713', 'Q12926', 'Q14201', 'Q9Y224', 'Q15717', 'Q14576', 'Q86Y13', 'Q6ZNJ1', 'Q8N122', 'P42694', 'P19429', 'P29558', 'B7ZW38', 'Q9BPZ3', 'Q9NZB2', 'Q70EL1', 'Q92904', 'Q9Y5A9', 'P04792', 'Q8N4T4', 'P62714', 'Q15032', 'O95352', 'Q01085', 'P41743'…
['Q9NVJ2', 'P61224', 'P37837', 'Q8WTQ7', 'Q15633', 'O43306', 'P51841', 'Q96S79', 'Q15669', 'Q13432', 'Q96L33', 'Q5H913', 'P01111', 'Q8WUD1', 'Q96HU8', 'Q5SZD1', 'P57735', 'P55040', 'O94955', 'Q96PN6', 'Q8WVJ9', 'Q96A58', 'Q9NVH1', 'Q99578', 'P25092', 'Q9Y227', 'Q8N4G2', 'Q16774', 'Q8IVW1', 'Q15672', 'Q9Y3L5', 'Q9BXI3', 'P61019', 'O14807', 'P17081', 'P62491', 'Q9BYZ6', 'Q9BU20', 'Q8IVW1', 'Q9BPW5'…	['P23743', 'Q96CS3', 'Q07869', 'Q8NEB5', 'Q9Y6T7', 'Q13574', 'Q12959', 'O75581', 'Q5VZY2', 'O75907', 'P49619', 'Q14554', 'Q5KSL6', 'P33121', 'Q9ULC5', 'P52824', 'Q3SYC2', 'Q99541', 'Q9NST1', 'P54315', 'P52429', 'Q9Y6D5', 'Q96GR2', 'Q00G26', 'Q9BQK8', 'Q86VF5', 'P19338', 'O60664', 'Q03181', 'Q5FVE4', 'O75912', 'P07098', 'P04114', 'Q96PD6', 'P08865', 'Q9Y5X9', 'Q16760', 'Q14693', 'O60488', 'P17612'…			['Q14160', 'O95528', 'P51157', 'Q9NY64', 'P22732']		['Q92551', 'P09067', 'Q99623', 'Q09472', 'O95947', 'P12277', 'P15923', 'Q92908', 'P23771', 'Q9UM11', 'Q6YN16', 'Q969S8', 'Q8TAU0', 'P25800', 'Q8NHV9', 'O43707', 'P53350', 'O75376', 'O60248', 'A6NFQ7', 'Q15583', 'Q9C0C7', 'Q9UBN7', 'A6NNA5', 'P21397', 'Q5JVS0', 'Q12946', 'P20719', 'P14653', 'Q9BY41', 'P50458', 'P61371', 'Q6ZMY6', 'O43524', 'O60663', 'Q7Z7C8', 'Q96QS3', 'Q96KN3', 'A6NJT0', 'Q16539'…
['P08519', 'Q07326', 'Q9HBW0', 'Q04771', 'P19174', 'O14638', 'Q13093', 'Q9H244', 'P02768', 'P05106', 'P08514', 'P00352', 'P31431', 'Q92633', 'P16144']	['Q9H9S0', 'P51532', 'P62380', 'Q9UJY1', 'Q9H1D9', 'Q9Y2Y1', 'Q9H3M7', 'P57053', 'Q6UX01', 'Q93079', 'Q96H86', 'Q9NRJ5', 'Q9BT43', 'Q8IWL3', 'P62805', 'Q9H4L7', 'Q96SD1', 'P62807', 'Q06330', 'Q13243', 'Q09472', 'O60825', 'P62875', 'Q8N5N7', 'P22087', 'Q6K0P9', 'P02511', 'P33240', 'Q96A08', 'Q9NQT5', 'Q08170', 'P62807', 'Q9BUI4', 'O75367', 'Q69YN4', 'Q01860', 'Q92664', 'P52434', 'Q9UBY9', 'Q13247'…			['O15143', 'P49815', 'Q99878', 'Q13131', 'O43379', 'Q9H939', 'Q16777', 'O75914', 'Q5VWP2', 'Q93077', 'Q8IY92', 'Q04721', 'Q13363', 'P17987', 'O60260', 'Q9HC77', 'P20671', 'Q16543', 'O95251', 'Q9UBC2', 'Q7Z7A1', 'Q9NV23', 'Q8NFC6', 'Q96K21', 'Q13247', 'Q86T82', 'Q16695', 'Q99558', 'Q99708', 'Q93009', 'Q8N5D0', 'P35580', 'Q5FBB7', 'P51955', 'Q9NY65', 'O60296', 'Q03188', 'Q08050', 'Q9Y2H1', 'P16949'…		['P04150', 'Q9Y6Q9', 'Q07869', 'Q6NZI2', 'O15516', 'O15131', 'Q9NXC2', 'O14757', 'P49715', 'Q15744', 'P49841', 'Q8TC76', 'Q13185', 'P37231', 'Q9H3M7', 'Q8WWM7', 'P19784', 'Q10586', 'Q9UKT7', 'Q9UNS1', 'Q14995', 'Q15466', 'Q15788', 'O75604', 'Q9C0J9', 'O14744', 'Q13243', 'Q96CW1', 'Q16659', 'P23246', 'Q9UQ13', 'P68400', 'P61964', 'Q16526', 'P49674', 'P42331', 'O94887', 'P53567', 'Q9UKB1', 'P35638'…
	['P17947', 'Q9UHL9', 'Q6ZMW3', 'Q15022', 'P30405', 'Q9BYW2', 'Q8NHM5', 'Q06416', 'Q96RQ9', 'Q6W2J9', 'Q9BQA1', 'Q9UQ07', 'P33778', 'O15391', 'P68431', 'P63267', 'Q9UKV0', 'Q8NHY2', 'P20749', 'P34932', 'Q9HCS7', 'Q8IYU4', 'P43356', 'Q96EV8', 'Q01664', 'Q9BTM1', 'P07900', 'O43809', 'Q9NRG4', 'P15408', 'Q8N108', 'O60814', 'O15047', 'Q09019', 'Q15759', 'Q8TF05', 'Q96ST3', 'Q99880', 'P48643', 'Q9BUG6'…			['Q9P2W9', 'O15498', 'Q08379', 'Q15363', 'P43657', 'Q49AH0', 'Q96JB2', 'P61204', 'Q9Y279', 'O75396', 'O60763', 'P33947', 'O60636', 'O43264', 'P53621', 'Q96N66', 'P48444', 'O14579', 'Q01082', 'Q6UXH1', 'Q9UBH6', 'P55145', 'Q9H254', 'Q9BQQ3', 'P09497', 'P61923', 'Q9NP61', 'P08247', 'Q96MW5', 'Q9BVK6', 'P16157', 'Q01484', 'Q92538', 'Q8N6H7', 'Q6P1A2', 'Q9NRC6', 'Q14669', 'Q8WVE6', 'Q9Y678', 'P18085'…		['P54098', 'Q69YN4', 'Q5XPI4', 'P35227', 'Q99496', 'Q8N488', 'Q9BSM1', 'Q8WUI4', 'Q06587', 'P63208', 'P41182', 'Q3KNV8', 'P22087', 'Q9UQL6', 'P62805', 'P56524', 'Q9BYE7', 'Q8IY57', 'O95429', 'Q8NHM5', 'Q6W2J9', 'P10275', 'Q13363']
['Q9Y2Z9', 'Q6ZN17', 'O43543', 'Q9H845', 'Q86U42', 'Q8IUX1', 'Q9Y375', 'Q8IWL3', 'Q99720', 'O95178', 'Q9NRD5', 'Q9H9Z2', 'O15239', 'Q9Y2T7', 'Q9BTZ2', 'O95167', 'O75438', 'P03923', 'P69905', 'O43674', 'Q15287', 'P51970', 'Q96D70', 'P68871', 'Q8N9I9', 'Q969E8', 'P03886', 'Q9UI30', 'Q9BU61', 'Q9UKR5', 'Q9NPL8', 'O75251', 'O95299', 'Q12849', 'P56937', 'Q9BQ95', 'P67809', 'Q07021', 'O95168', 'Q92843'…	['Q99717', 'P48730', 'Q07065', 'P49674']			['P33240', 'Q9UQ13', 'O95786', 'Q8NB12', 'P63146', 'P62807', 'Q9NR50', 'Q15326', 'Q16560', 'Q96T68', 'Q9NSI6', 'Q9P2I0', 'P98175', 'Q13310', 'O15550', 'Q15291', 'Q05513', 'Q12972', 'P30153', 'P52948', 'Q5SWA1', 'Q6ZSY5', 'Q9H4M7', 'Q9NR48', 'Q13242', 'P11142', 'O43463', 'P62140', 'Q9NV88', 'Q9H7B4', 'Q96LA8', 'P61964', 'Q6ZMY6', 'Q96MX6', 'O60563', 'Q9NP77', 'O94761', 'Q8NBJ7', 'Q9H0F6', 'O94913'…		['P13385', 'A6NED2', 'Q6PJ21', 'O96028', 'P0CG47', 'A0AV96', 'O43390', 'Q5M9N0', 'P20393', 'Q9Y6W8', 'P53041', 'Q96T66', 'Q14807', 'Q8N4B1', 'Q9H444', 'Q9BXB1', 'Q8NF91', 'Q01082', 'Q8N3J5', 'Q96DB2', 'P14866', 'Q4G0F5', 'Q96A44', 'Q8WXH0', 'Q9Y4C1', 'A8MPX8', 'Q15751', 'Q5SGD2', 'O60437', 'P62837', 'Q15075', 'P58005', 'O60506', 'O00213', 'P63104', 'Q15149', 'P49593', 'P62979', 'Q8TD19', 'P46060'…
['P19338', 'P22087', 'P40429', 'Q9NZN8', 'Q9H583', 'Q9BQ67', 'Q9BUQ8', 'Q9BZS1', 'Q9UGY1', 'P41218', 'Q7Z2W4', 'P62241', 'Q5U5Q3', 'A6NHQ2', 'P0CB38', 'Q8IXZ2', 'Q9P260', 'Q86U38', 'Q9BSC4', 'Q13601', 'Q9BYG3', 'Q02539', 'Q9Y5J1', 'Q8TF05', 'Q15029', 'P55317', 'Q9HBD1', 'P11940', 'P10074', 'O14578', 'P30154', 'Q5JQF8', 'Q69YN4', 'Q13895', 'Q96DU9', 'Q2NL82', 'Q96G21', 'Q8IY37', 'Q8TED0', 'Q6NUP7'…	['P46527', 'O00505', 'Q15573', 'O60563', 'O00268', 'Q96Q40', 'O76061', 'O15524', 'O96020', 'Q9H3P2', 'Q00534', 'P52657', 'P52434', 'P19387', 'P51948', 'Q9UMS4', 'Q7L9B9', 'Q9H8S5', 'P24385', 'P51959', 'P43034', 'Q8TAP9', 'P30279', 'Q3B726', 'P09086', 'Q8N5C6', 'P30281', 'Q92804', 'Q9BVI0', 'Q9UNP9', 'P29083', 'P04637', 'P62877', 'Q15797', 'P48740', 'P62979', 'Q9P1U0', 'Q9NQE9', 'P54727', 'Q7KZ85'…			['Q96CW9', 'Q13554', 'O60500', 'O95631', 'Q9Y2I2', 'P54253', 'Q9UK22', 'P23470', 'P46821', 'P42858', 'Q68D91', 'Q15256', 'P29317', 'Q9Y653', 'Q96SB3', 'O60462', 'Q92859', 'P04156', 'Q13885', 'Q4ZHG4', 'Q7Z3B1', 'Q8IVU1', 'Q15262', 'Q58EX2', 'P04626', 'P11474', 'Q9P121', 'O15247', 'Q701N4', 'Q9Y4D7', 'Q9Y639', 'Q8N1F7', 'Q9BVA1']		['Q15080', 'Q99578', 'Q14008', 'P01111', 'Q15669', 'Q9Y2M5', 'P08238', 'P11047', 'P61224', 'Q9NTI7', 'P11234', 'Q6XZF7', 'Q9Y2X7', 'Q13459', 'Q9BU20', 'Q15759', 'P29353', 'P53671', 'Q99640', 'Q9NXV6', 'P16333', 'Q9NR80', 'O00212', 'A1IGU5', 'Q9NXU5', 'P35228', 'Q7Z444', 'P56199', 'P07900', 'Q00537', 'P11413', 'O00468', 'P21980', 'P11274', 'P54760', 'P24043', 'P15498', 'Q99719', 'O94875', 'O75146'…
['P23511', 'O95373', 'P52564', 'Q13153', 'O75582', 'Q9UPT6', 'Q02078', 'Q9HBH0', 'Q99952', 'Q96Q40', 'P55283', 'P62140', 'O75116', 'Q15382', 'P68400', 'Q04759', 'P29590', 'O95757', 'Q16690', 'Q15561', 'Q13202', 'O94955', 'Q8NEJ0', 'Q6ZN16', 'Q8IWW6', 'P54652', 'P08134', 'P35568', 'Q06830', 'Q9H4E5', 'O94768', 'Q9HD43', 'Q02750', 'Q07869', 'P28562', 'Q15256', 'Q9BY84', 'P21860', 'P08238', 'Q86YV6'…	['O75127', 'Q9ULT8', 'P0C0S8', 'P62805', 'P49189', 'Q7L2J0', 'P67809', 'Q99879', 'Q9H0I9', 'P0C0S8', 'Q8N9N8', 'Q96HE9', 'Q99878', 'P41218', 'Q8NC51', 'P43355', 'Q9H2A2', 'P51398', 'Q9NZM5', 'P62805', 'Q9HCC0', 'P16104', 'O75521', 'P0C0S8', 'P20671', 'Q99525', 'P49356', 'Q9NRW3', 'P00352', 'P61513', 'Q15058', 'P68431', 'O75891', 'Q71DI3', 'P68431', 'Q16777', 'P62805', 'P68431', 'Q6P4A8', 'Q93077'…			['O43395', 'Q9Y388', 'Q86UT8', 'Q6P2Q9', 'P49756', 'Q13435', 'Q9Y333', 'Q8N136', 'O43447', 'P13639', 'Q12874', 'P55769', 'Q53GS9', 'O94906', 'Q8WWY3', 'P08579', 'Q8TAD8', 'P63162', 'Q9BVS4', 'Q9BWJ5', 'A2PYH4', 'Q15637', 'P62318', 'P62308', 'P62304', 'Q8N3C0', 'Q96LT9', 'Q15428', 'P62314', 'Q15393', 'Q9BRA0', 'P62312', 'P62424', 'Q9Y2X3', 'O43172', 'O95400', 'O14980', 'P25398', 'P14866', 'O43290'…		['P11388', 'Q15466', 'Q4VC05', 'P51531', 'P40763', 'Q9NQG5', 'O14744', 'Q15369', 'Q6AI39', 'P04150', 'Q13547', 'Q01543', 'Q14994', 'P60484', 'O94992', 'Q92925', 'Q9H8M2', 'P28347', 'Q12888', 'Q9Y5B9', 'P10827', 'Q9H0E9', 'Q12830', 'P10826', 'P10276', 'Q16778', 'P46937', 'P06401', 'Q92793', 'P03372', 'Q15274', 'O60885', 'P06400', 'Q9NRL2', 'Q99594', 'Q96RI1', 'O15379', 'Q92830', 'Q7Z6B7', 'Q9ULK4'…
['Q13404', 'Q9UL25', 'P52198', 'Q8N8L6', 'P42336', 'Q8IXI2', 'Q96A58', 'Q9Y4K3', 'Q9BPW5', 'Q6T310', 'O95801', 'P35609', 'P46734', 'Q14964', 'P18085', 'Q9NVJ2', 'Q9NZR2', 'P98066', 'Q8WXH0', 'P01112', 'P40616', 'A6NIR3', 'P61204', 'Q15669', 'P01111', 'P48357', 'Q15759', 'P43146', 'Q8NBZ0', 'Q15811', 'P11234', 'P09497', 'P55042', 'P61018', 'Q2WGJ9', 'O75628', 'O75923', 'Q16539', 'Q10567', 'Q6ZS81'…	['Q9Y6K9', 'Q13619', 'P0DP25', 'P19838', 'Q00653', 'Q8N163', 'P23396', 'Q9BZK7', 'Q02779', 'Q9NSB8', 'P34931', 'Q9HC98', 'Q71U36', 'P11142', 'Q04864', 'P41279', 'Q96CA5', 'P15924', 'P51148', 'P07900', 'Q92731', 'O75628', 'P0DMV9', 'P51665', 'Q9Y4K3', 'P43686', 'Q9UHD2', 'P19793', 'P11021', 'Q5VVH2', 'O95376', 'Q96EY1', 'P06493', 'Q7Z569', 'O15455', 'Q5S007', 'Q9UKB1', 'Q86YM7', 'Q9BVC4', 'Q15276'…			['Q9NX08', 'Q96HL8', 'Q86VW2', 'P62714', 'Q9BPZ7', 'P06576', 'Q9UL26', 'Q9UBF6', 'Q86Y37', 'P61011', 'Q8N668', 'Q5S007', 'P35613', 'Q9GZQ3', 'Q5VVH2', 'Q9BV87', 'Q96GA3', 'Q15276', 'Q9Y576', 'P31689', 'Q86YM7', 'Q9BVC4', 'P02511', 'P43686', 'P51665', 'Q9Y6G5', 'Q9BZK7', 'P23396', 'P62820', 'Q13619', 'Q9P000', 'P51148', 'Q9H0A8', 'P78527', 'Q86X83', 'Q15370', 'Q9NSB8', 'Q7L2K0', 'Q9NWT6', 'B2RTY4'…		['Q86XN8', 'Q9UGL1', 'Q9NR56', 'Q9UGP4', 'Q02078', 'Q9H0F6', 'P11308', 'P23769', 'Q06413', 'Q14814', 'Q15723', 'P61218', 'Q02080', 'Q8NEU8', 'Q9BYV6', 'Q99081', 'Q9UPY8', 'Q10571', 'Q9H0R6', 'Q5T7V8', 'Q9UMN6', 'O00422', 'Q9UHW5', 'Q9H8E8', 'Q02080', 'P56470', 'P55196', 'Q9Y6J9', 'Q14566', 'Q08117', 'P52435', 'P29375', 'Q9BVG8', 'Q9BZS1', 'P28340', 'Q8IXW5', 'Q13951', 'P12980', 'Q16559', 'Q92908'…
	['P53384', 'Q9NQU5', 'Q9UNU6', 'P0C2W1', 'Q99619', 'P07900', 'Q8IXQ9', 'P15311', 'Q04206', 'Q8N5S9', 'P10109', 'P47712', 'Q7L5A8', 'O43169', 'O96013', 'Q93034', 'P00167', 'P62487', 'Q5VT66', 'A1L170', 'O60683', 'P63000', 'Q15061', 'P04406', 'O60760', 'Q16186', 'O14735', 'O75914', 'Q16647', 'Q13177', 'Q9Y5Y2', 'Q05586', 'P30153', 'Q96RS6', 'P29474', 'P62979', 'P19022', 'P16615', 'P09601', 'O43707'…			['Q92889', 'Q9UQ84', 'Q9NZC9', 'Q13315', 'P54132', 'P43351', 'Q9UIQ6', 'P06746', 'Q8NHY5', 'P52701', 'P07237', 'P40937', 'P39748', 'O43829', 'Q8WUA4', 'P18858', 'Q92905', 'O14746', 'Q13535', 'Q9BVW5', 'P07900', 'P46952', 'P35250', 'Q9UKB3', 'P27694', 'O94761', 'Q9BQI6', 'Q16836', 'P60866', 'P15927', 'Q9UKU6', 'Q99728', 'Q9BSD3', 'Q8IYD8', 'Q9BQA1', 'Q13569', 'Q9BX63', 'P38398', 'Q9NNZ3', 'P35244'…		['P68106', 'Q9NRC8', 'P00533', 'Q15843', 'O14950', 'Q9NSI6', 'P32297', 'P0CG38', 'P15313', 'A0PJX0', 'P05937', 'P61964', 'P08195', 'P41159', 'Q8WWQ0', 'Q96GD4', 'O94761', 'P27694', 'Q13535', 'O76038', 'Q7Z3C6', 'P13535', 'P10644', 'O60885', 'O15205', 'P62166', 'P46777', 'O94844', 'Q16531', 'P0CE72', 'Q8N7B9', 'P62861', 'Q93097', 'Q149M9', 'Q8NBW4', 'Q14749', 'Q9Y603', 'Q6UY01', 'O15111', 'Q6R327'…
['Q96QE2', 'Q12857', 'Q5J8M3', 'Q9UGQ3', 'Q9NY64', 'Q5VZK9', 'O95528', 'P29401', 'Q8TD20']	['Q6NSZ9', 'Q6P158', 'B4DX44', 'Q86U86', 'P38398', 'Q3SXZ3', 'P31943', 'Q12888', 'Q03923', 'Q9P2J8', 'Q6ZR52', 'Q9P255', 'P17098', 'Q03924', 'Q03938', 'P23396', 'P17019', 'Q13105', 'Q9Y3D5', 'Q9UIA9', 'Q9HCK0', 'Q09472', 'Q9H8G1', 'Q96L73', 'Q8TD23', 'O14709', 'Q8IW36', 'A8MTY0', 'Q13316', 'O95780', 'Q8N7Q3', 'Q6ZMV8', 'Q2M1K9', 'Q86V71', 'Q9Y2G7', 'Q92665', 'Q8TF32', 'O15054', 'A8MQ14', 'Q8IZQ8'…			['Q96N66', 'Q7Z3C6', 'O00238', 'O00155', 'Q9Y5W8', 'O15118', 'Q9NZ94', 'Q96AN5', 'P14866', 'O43805']		['O15116', 'O75351', 'P62993', 'O75116', 'P04062', 'Q08379', 'Q9UBV8', 'Q8NHQ1', 'Q5TCQ9', 'O95630', 'Q99439', 'P35354', 'Q15417', 'Q9GZV5', 'O00308', 'Q76N89', 'Q9H0M0', 'Q709F0', 'Q9H6Y5', 'Q8TBG4', 'P11678', 'Q6IN85', 'Q9UK41', 'Q9BTE3', 'Q13137', 'O94972', 'Q5T447', 'Q9UN37', 'P19012', 'P68036', 'Q8NHS2', 'Q9NNW7', 'P11441', 'Q86T82', 'P45984', 'Q92626', 'Q6JQN1', 'Q9NPC7', 'Q9P0Z9', 'P05164'…
['Q9NRL3', 'Q6MZZ7', 'Q9Y490', 'B1ANS9', 'Q9BY43', 'Q13033', 'P32929', 'O75340', 'Q96CF2', 'P28676', 'P04632', 'O94903', 'Q9H1K6', 'Q9Y4G6', 'P30626', 'O43815', 'Q9H444', 'Q8N465', 'Q96L46', 'P0DPD8', 'Q9UBV8', 'P08243', 'Q9Y5K8', 'P20810']	['O00214', 'P31943', 'P0DTE8', 'Q9H8J5', 'P19961', 'Q07837', 'O14578', 'P0DTE8', 'P0DTE7', 'P08195', 'Q8TDD5', 'Q03431', 'Q15884', 'O75326', 'Q8TF50', 'Q6UX01', 'P0DUB6']			['Q15034', 'Q8N3Y7', 'Q8IZV5', 'P14060', 'Q9NS69', 'P36537', 'Q9H2F3', 'Q8N5D0', 'Q9UI10', 'Q7Z5P4', 'Q9HAW8', 'Q9Y5P6', 'P54198', 'Q58WW2', 'P11216', 'Q9BY64', 'Q86VP1', 'P48449', 'Q7L5A8', 'P22309', 'Q9HAW9', 'P35504', 'Q96CM8', 'O75310', 'O75530', 'P22310', 'P0DTE5', 'Q15738', 'P49770', 'O60656', 'Q96IJ6', 'Q9BPX1', 'Q9NZ01', 'P16662', 'O14561', 'Q7L1T6', 'Q8NBQ5', 'Q14691', 'Q6YN16', 'P49327'…		['Q8TF01', 'Q16763', 'P78348', 'P00441', 'Q96K76', 'Q9BT67', 'Q15646', 'P62253', 'P61077', 'P27348', 'Q86UV5', 'Q99594', 'Q8IUC4', 'Q9BXG8', 'Q04917', 'P31946', 'Q9HAK2', 'P11441', 'Q9UPU5', 'Q93009', 'Q9Y2X8', 'P81408', 'O15018', 'Q14694', 'Q5VVX9', 'P04637', 'P51571', 'Q6P2Q9', 'O43679', 'Q8TBH0', 'Q68DA7', 'Q8IXT5', 'Q99717', 'Q8WUM4', 'Q8N5I2', 'Q9UMW8', 'Q71RC2', 'Q969T9', 'P04844', 'Q5VT97'…
['Q99932', 'Q9NYG5', 'Q13616', 'O60861', 'P17066', 'Q9NQL2', 'P0DMV8', 'P48723', 'Q9HB90', 'Q71F56', 'Q13618', 'Q99543', 'P54652', 'Q0VDF9', 'Q96G21', 'Q86Y37', 'Q9UBF6', 'Q16526', 'P63208', 'Q01831', 'Q13619', 'P47974', 'Q07352', 'Q96MM6', 'Q15369', 'P34931', 'Q9UNY4', 'Q96KC8', 'P11142', 'P0DMV9', 'O43301', 'Q93034', 'Q9UHV7', 'Q8WWL7', 'Q13415', 'P26651', 'P62877', 'O43663']	['P55317', 'Q02750', 'P49703', 'P08588', 'Q9BX66', 'P54652', 'P35568', 'P02765', 'Q9BYV9', 'Q15796', 'P01344', 'Q15746', 'Q15382', 'O43583', 'Q16851', 'P46109', 'Q69YN4', 'Q15165', 'P12931', 'O15355', 'P63000', 'Q9P035', 'Q96KC2', 'P51692', 'P12645', 'P21554', 'P23458', 'O00459', 'O60749', 'Q8WV41', 'P21802', 'P18075', 'P14923', 'Q9NPB6', 'P08238', 'Q5T5C0', 'P29350', 'Q13596', 'O14904', 'Q9NR23'…			['Q8IY22', 'Q9HAV0', 'Q15391', 'Q15599', 'O14610', 'P30542', 'Q13304', 'O60779', 'P17302', 'O14775', 'P50148', 'Q9HBA0', 'P62879', 'Q96AX9', 'P29275', 'P50150', 'P59768', 'P30679', 'O60262', 'Q9H244', 'Q9UBI6', 'Q8NER1', 'P31749', 'P29992', 'Q8NB49', 'P62873', 'O95837', 'P63211', 'P61952', 'P50151', 'O14745', 'Q9UK08', 'Q9P2W3', 'P63218', 'P16520', 'P63215', 'Q8NER1']		['Q9H0L4', 'P25940', 'O15116', 'Q2UY09', 'Q9Y215', 'Q14055', 'Q02388', 'P13716', 'Q03692', 'A6NMZ7', 'P52594', 'P08572', 'Q9NZC7', 'Q9NVA1', 'O75718', 'P14672', 'P39059', 'P25067', 'O00308', 'Q14993', 'P02462', 'Q9UJU6', 'P27658', 'Q92838', 'P39060', 'Q6UX01', 'Q86Y22', 'Q9UPM9', 'P12111', 'Q07092', 'Q9HCN4', 'Q01955', 'Q8IZC6', 'P12109', 'Q9H4M7', 'Q96RS6', 'Q9NZL4', 'P12107', 'P02458', 'O43809'…
	['Q9HCS7', 'Q13492', 'P34932', 'P33778', 'B7ZW38', 'Q8TAQ2', 'Q86TM3', 'P25398', 'P14866', 'P31483', 'Q9P2E3', 'P62269', 'P30405', 'Q587J7', 'Q86YA3', 'O60573', 'O60488', 'Q9BXU3', 'P07237', 'P60033', 'O43447', 'Q9H6R0', 'Q9BTM1', 'P04406', 'Q06787', 'P0DMV9', 'Q8NDF8', 'Q2TBE0', 'Q96DF8', 'Q9UNL4', 'Q9UQ35', 'O43390', 'P48643', 'Q15029', 'Q9HCG8', 'Q99880', 'Q5SXM2', 'O60684', 'Q15717', 'Q9NZ43'…			['Q9P2K6', 'O00560', 'Q2TBA0', 'O43791', 'Q8IV04', 'Q8WZ19', 'Q9NR09', 'P0CG48', 'Q9H4M7', 'Q53HC5', 'Q13829', 'Q7Z614', 'Q9H492', 'Q9H171', 'P49765', 'Q9P2J3', 'Q15436', 'Q6UUV7', 'Q92945', 'O95050', 'O94888', 'O14640', 'O14641', 'Q15437', 'Q5W0B1', 'Q6IQ55', 'P21917', 'Q9UH77', 'P09619', 'Q92997', 'P32121', 'Q9Y3Z3', 'Q9Y4X5', 'Q8N1I0', 'O94979', 'P62877', 'Q15121', 'Q8IVT5', 'Q9Y6B6', 'Q53GT1'…		['P46776', 'P36542', 'P39019', 'O75937', 'P07477', 'Q14CZ0', 'O14980', 'O75530', 'Q9Y3I1', 'Q6Y7W6', 'P61086', 'P54725', 'O75311', 'P06748', 'O60884', 'Q9H1E3', 'P06746', 'O15350', 'Q14566', 'Q8NCT1', 'P78346', 'Q8TCX5', 'P00558', 'Q96QC0', 'P52655', 'P68431', 'P50213', 'P49959', 'Q9UKV8', 'P25788', 'P62826', 'P62195', 'P09958', 'Q712K3', 'O14933', 'Q06323', 'Q9UPQ0', 'Q9BQ67', 'Q96AJ1', 'Q9NRC8'…
['Q9UKX2', 'P35749', 'P35580', 'P13533', 'P14866', 'P53618', 'P11055', 'Q9Y664', 'P63010', 'P35579', 'O00203', 'A7E2Y1', 'P12882', 'Q96PC3', 'Q9H4L7', 'P13535', 'Q5XPI4', 'Q10567', 'P17948', 'P61966', 'Q9Y623', 'Q9Y6B7', 'Q9Y2K3', 'P12883', 'Q92614', 'Q9UKX3', 'Q13367', 'Q8IUG5']				['Q5JWF2', 'Q96A98', 'P04899', 'P62879', 'Q03113', 'P0DP25', 'P50150', 'Q14344', 'P30679', 'P18509', 'P55089', 'P19087', 'P29992', 'O14641', 'O14832', 'P62873', 'O95837', 'P61952', 'P47872', 'Q9UK08', 'Q9P2W3', 'P19086', 'P63218', 'P63215', 'Q9HAV0', 'O14610', 'O60895', 'P09471', 'Q14623', 'O14775', 'P50148', 'P11488', 'Q9NP66', 'P59768', 'P08754', 'P38405', 'Q9UBI6', 'P63172', 'O60262', 'P12272'…		['Q9UJX2', 'Q14151', 'B2RXH8', 'Q8TDD1', 'Q9NVP1', 'Q96SB4', 'Q13243', 'Q8NHQ9', 'Q96J87', 'O43347', 'Q13190', 'Q96QR8', 'P57723', 'Q96MU7', 'O75420', 'O00148', 'Q08170', 'Q8TBF4', 'Q92879', 'Q5JQF8', 'P22626', 'Q15637', 'O75526', 'P35637', 'Q8WYA6', 'Q99873', 'Q8N8A6', 'Q6NXG1', 'O00487', 'Q12926', 'Q9NX07', 'Q9Y222', 'P60842', 'Q9H074', 'Q5JQF8', 'Q13247', 'Q15366', 'P09234', 'Q9NUL7', 'Q8N6W0'…
	['O95863', 'Q01860', 'P58215', 'P19793', 'Q9HDC9', 'P01023', 'Q99944', 'O95967', 'P54253', 'P62508', 'P51843', 'Q96RS6', 'O95718', 'P13497', 'Q92754', 'Q8WXI9', 'Q9UBX5', 'Q9UHF1', 'Q06416']			['Q9UH03', 'Q58WW2', 'Q16134', 'Q9BY44', 'Q92506', 'Q6PKH6', 'Q16836', 'Q8N465', 'Q2QGD7', 'P30793', 'Q9NWU1', 'Q6YN16', 'Q8IWL3', 'P22307', 'P61086', 'Q8NFH5', 'Q9UNN4', 'P52655', 'P04040', 'O14561', 'P38117', 'Q9NTG7', 'Q8N5D0', 'Q8TCG1', 'O75521', 'Q9Y2S2', 'Q16740', 'P13804', 'Q9UBI4', 'Q9Y315', 'Q8IVS2', 'Q6UWP2']		['Q6GQQ9', 'O00444', 'Q53EZ4', 'P61956', 'Q86T24', 'Q00534', 'P49840', 'Q9HCS4', 'Q969H0', 'P49715', 'Q16665', 'P10620', 'P42574', 'P42771', 'O75954', 'Q6ZVX7', 'Q99643', 'P63165', 'P14635', 'Q96EB6', 'P06493', 'P15374', 'Q9H808', 'P30260', 'Q8NI77', 'Q9NQB0', 'Q03405', 'P14151', 'Q15910', 'Q9H9S0', 'P23771', 'Q9UM11', 'P04155', 'Q09472', 'Q9UKC9', 'Q9UM73', 'O96017', 'Q9H8Y8', 'P09544', 'O43524'…
				['O94888', 'Q9UBE0', 'O95218', 'P62136', 'P62140', 'P16949', 'Q9BVC4', 'Q9Y3B8', 'O75792', 'P61086', 'O75351', 'P09211', 'Q92820', 'P05165', 'A0AV96', 'Q9Y3C8', 'Q06203', 'Q9Y450', 'P63146', 'O43865', 'Q96K21', 'Q9BZD4', 'P18669', 'Q5MNZ6', 'P11940', 'P04049', 'O00762', 'O75083', 'P31939', 'P49459', 'P00374', 'P10599', 'Q9Y3A5', 'Q9HAU5', 'P17174', 'Q9BQ24', 'P30566', 'Q9Y2B9', 'O00743', 'Q9C0E2'…		['P35227', 'O00743', 'P67775', 'Q9UPP1', 'P06400', 'Q9UJX5', 'O14745', 'P09564', 'Q9Y2Z0', 'Q8NDV7', 'Q8IWI9', 'P55036', 'Q8IXK0', 'Q7Z4H7', 'Q9H9B1', 'O15054', 'Q9UPN9', 'Q9P2H3', 'O00423', 'Q96AY4', 'O95801', 'Q9H1A4', 'A2A3L6', 'Q00534', 'Q96RK4', 'O94761', 'Q92793', 'Q96DE5', 'Q13325', 'Q8WWQ0', 'Q96Q40', 'O00268', 'Q96GD4', 'P53350', 'Q96P11', 'Q4G163', 'Q06587', 'P62140', 'Q13257', 'Q1L5Z9'…
['Q9Y5L0', 'P62136', 'P36897']	['P17948', 'A6NDG6', 'P35916', 'P29597', 'Q02763', 'Q7L0Q8', 'P16112', 'P35968', 'Q96GD0', 'P35590']			['Q6UX15', 'O75712', 'Q96FE7']		['Q9UK58', 'Q9Y4A5', 'Q9H4M7', 'Q92830', 'P38398', 'Q9ULK4', 'P78317', 'Q86X55', 'Q9NRC8', 'O60885', 'P46013', 'Q8NDV7', 'P03372', 'Q92793', 'Q5T200', 'Q9P086', 'Q16665', 'P37173', 'O75448', 'Q12888', 'O75486', 'P10827', 'P19388', 'Q86YN6', 'Q9Y6Q9', 'Q14994', 'P60484', 'Q06481', 'P51946', 'Q8N1B3', 'Q53G59', 'P24863', 'Q96PU8', 'Q15788', 'P49336', 'Q969T9', 'Q15596', 'P10071', 'Q9BWU1', 'Q9UKL0'…
['Q6ZNL6', 'Q9H5I1', 'Q9Y297', 'P53778', 'P27540', 'P28482', 'Q8NEV1', 'Q00535', 'Q15596', 'O15534', 'Q00987', 'Q6ZVD7', 'Q15759', 'Q13164', 'Q9HBZ2', 'Q13526', 'Q15910', 'Q16534', 'P11441', 'Q9BQ89', 'Q969G5', 'P67870', 'P31152', 'Q13247', 'Q16539', 'Q99743', 'Q9P2F5', 'B1ANS9', 'P49840', 'Q96ST3', 'Q13263', 'P20393', 'P11473', 'Q9NXA8', 'P52294', 'Q96EB6', 'Q8WYA1', 'Q16649', 'Q8TD08', 'P48730'…	['Q07866', 'Q99942', 'Q92616', 'P62805', 'P46977', 'O60725', 'Q9BW83', 'Q9NXE4', 'P53985', 'O75477', 'O75352', 'O95070', 'P39656', 'Q01650', 'Q9UIA9', 'P33527', 'O14980', 'Q9BQA9', 'Q9BUN8', 'P29323', 'P55072', 'O75503', 'O14828', 'P49116', 'Q5S007', 'Q13418', 'P02511', 'Q9Y679', 'Q16555', 'Q8IWL3', 'Q8TB61', 'P31943', 'Q8N4V1', 'P16615', 'P42345', 'Q99653', 'Q9NSK0', 'Q9Y4R8', 'Q9P0J0', 'Q9HD45']			['O43505', 'Q9Y426', 'Q8N6L1', 'O75530', 'Q58WW2', 'Q8N6M8', 'Q6P5W5', 'Q8N5D0', 'O15156', 'P40855']		['Q15561', 'A0A096LNW5', 'O00762', 'Q9H832', 'Q69YN4', 'Q8NI35', 'Q15797', 'Q15796', 'Q04721', 'P68036', 'P15311', 'P41743', 'P49459', 'Q16825', 'P62861', 'P51668', 'Q9Y385', 'P35221', 'O15205', 'P46937', 'P63146', 'O60716', 'Q15843', 'Q712K3', 'O14933', 'P78504', 'Q13835', 'Q8TCX5', 'Q8NCT1', 'O15350', 'P54725', 'P61086', 'Q13043', 'O95219', 'O15198', 'P26641', 'Q68DX3', 'Q96RU2', 'O95817', 'Q9N…
	['P04629', 'P57058', 'Q16539', 'Q06418', 'Q01973', 'O14578', 'Q96AX9', 'P54886', 'P30530', 'P36507', 'P49589', 'Q15759', 'Q8N3J5', 'Q13418', 'P54760', 'Q9UHD2', 'Q5PRF9', 'P42679', 'A8MPX8', 'Q05823', 'Q8NER5', 'Q15118', 'Q9Y6E7', 'Q9Y5S2', 'P14616', 'Q5SGD2', 'Q04912', 'P49841', 'P07332', 'P36897', 'P49773', 'Q8IVT5', 'P16591', 'P41240', 'Q16584', 'P51451', 'Q05655', 'Q16620', 'Q8NB16', 'Q9UM73'…			['P49770', 'Q14232', 'Q9UI10', 'Q9BZX2', 'O00308', 'Q9P2J5', 'Q9H4M7']		['P51178', 'Q9UPR0', 'Q13409', 'O00231', 'Q03468', 'Q9UK73', 'Q13588', 'Q9BT78', 'P11021', 'P05107', 'P25705', 'Q86YW0', 'Q0VAK6', 'Q9NQ66', 'Q9NYL9', 'O00487', 'Q9C0B0', 'O95757', 'Q9H9Q2', 'P48431', 'Q9UPQ7', 'Q13114', 'P36537', 'Q8N1I0', 'Q15147', 'Q5TZF3', 'Q9NWV8', 'Q9Y2J2', 'Q99627', 'Q8NFQ8', 'Q8TBB1', 'P0DTE4', 'Q4KWH8', 'Q9Y6Q2', 'O60656', 'Q9UKA1', 'P16885', 'P61081', 'P46736', 'Q9BW61'…
['Q6PCE3', 'Q96A70', 'Q92900', 'O15350', 'P31943', 'Q9Y5X3', 'P11926', 'P42857', 'Q9HD15', 'Q9NZ94', 'P51149', 'P28070', 'Q96PV6', 'O95190', 'Q53T94', 'O14977', 'Q8TB72', 'Q14671', 'Q08AD1', 'Q04446', 'P24385', 'O14965', 'Q5VTR2', 'Q86UU5', 'Q15797']	['O94822', 'O15198', 'P26641', 'Q68DX3', 'Q96RU2', 'Q15118', 'Q9NRR5', 'Q93008', 'Q9NRM7', 'P62979', 'P33981', 'Q8NC51', 'Q86XD8', 'Q9H3S7', 'Q8IYU2', 'Q5TC82', 'P51965', 'P35222', 'P63279', 'P62987', 'O75179', 'Q13485', 'P61981', 'P56192', 'P03372', 'Q96LR5', 'Q9NPI1', 'Q9NR09', 'Q15562', 'P20248', 'Q9C0C9', 'Q5T4S7', 'Q9NQW6', 'Q96B67', 'Q8IVU1', 'Q8N6M9', 'Q9BYT8', 'O43541', 'O94850', 'P31947'…			['Q8WWU5', 'P21452', 'Q9HCQ7', 'O15130', 'P63096', 'P27694', 'P38405', 'Q9Y5X5', 'P08754', 'Q05586', 'P50148', 'P13637', 'Q5JWF2']		['Q8IXI2', 'Q9NRR5', 'Q96JC1', 'P20338', 'Q9H0T7', 'Q9HA65', 'Q14964', 'Q12829', 'Q15907', 'Q7Z6P3', 'Q676U5', 'P20339', 'Q8N4J0', 'Q8IXI1', 'P61006', 'P61018', 'Q96QF0', 'Q8WXH6', 'Q92930', 'Q9H492', 'Q96S21', 'P51148', 'P61106', 'Q9UMX0', 'Q8WUD1', 'P60520', 'O94888', 'P84157', 'Q9NZQ0', 'P63272', 'Q13636', 'Q9UL26', 'P61019', 'Q9NQY0', 'Q9NP90', 'Q9H0R8', 'P0C0E4', 'A6NCE7', 'Q659C4', 'Q96DA2'…
['P29558', 'O95562', 'Q9BXB5', 'P34932', 'P40879', 'O94875', 'Q12887', 'Q96IY4', 'Q9Y4L1', 'Q9P227', 'Q9Y3D7', 'P30405', 'Q8WYQ3', 'Q5SXM8', 'Q96HN2', 'O75208', 'Q8NF91', 'Q9Y3A5', 'Q15311', 'P50443', 'P15088', 'P05067', 'O00483', 'P29353', 'P49427', 'P20591', 'P0DMV9', 'Q8TEJ3', 'P58743', 'Q9NS91', 'Q6UXN7', 'O43301', 'Q15029', 'Q8IWZ8', 'P10809', 'P0DMV8', 'P48723', 'O75489', 'P23526', 'Q9BZF1'…	['Q9UPX8', 'Q9GZY6', 'Q8NEB9', 'P11487', 'Q2WGN9', 'O00750', 'P29536', 'P01127', 'P49802', 'Q13480', 'Q14344', 'P62070', 'P22681', 'Q7L5N1', 'Q9Y217', 'P08581', 'P10767', 'P60953', 'Q9NR22', 'Q9NP95', 'Q8N1K5', 'O75912', 'P04899', 'Q9UBW7', 'Q01813', 'Q13393', 'P00533', 'P06396', 'P31371', 'Q9NX62', 'Q96HB5', 'Q07666', 'O60500', 'Q9UNW1', 'P63165', 'Q9P212', 'P07948', 'P19235', 'Q15831', 'P09038'…			['Q07157', 'Q13683', 'Q3MJ16', 'P0C869', 'P24723', 'Q02156', 'Q5SW24', 'Q13501', 'P14867', 'Q9NYF0', 'O43424', 'Q9H4G0', 'P24588', 'Q14164', 'P42262', 'Q00722', 'P28482', 'P18031', 'Q9Y3I1', 'P48995', 'Q9P2D0', 'Q96B18', 'Q8TBB1', 'P26006', 'P11388', 'P41180', 'P37840', 'Q9H3Z4', 'Q03135', 'P17302', 'P07550', 'Q8N556', 'Q01970', 'Q9HCX4', 'P23229', 'Q9UL62', 'Q9H5V8', 'P54762', 'Q96KS9', 'P11171'…		['Q6IQ23', 'P14635', 'Q15646', 'P06493', 'P61513', 'Q9NRC1', 'O43684', 'O60566', 'P22307', 'Q9Y6I4', 'O00329', 'Q70CQ1', 'Q12986', 'P04179', 'Q8N257', 'O75486', 'P22674', 'P06899', 'P21675', 'Q9UQL6', 'P62807', 'P41002', 'Q92830', 'P62807', 'Q8NEB9', 'O15379', 'O15054', 'Q9NRL2', 'Q07020', 'Q16514', 'Q9BYG3', 'Q7Z6E9', 'A1X283', 'Q12996', 'Q5H9L4', 'Q9Y3U8', 'P62910', 'P20226', 'Q9BXF3', 'Q99877'…
	['P30679', 'Q92752', 'Q9NT68', 'O60637', 'Q6N022', 'Q14344', 'P21926', 'O43657', 'P48960', 'Q14982', 'Q9BXM0', 'P07550', 'Q9Y5W5', 'P21980', 'P14866', 'O14817', 'P24821', 'P60033', 'Q9P273', 'P50148', 'Q03113', 'Q8NG11', 'Q13753', 'P32121', 'Q9P121', 'Q9UQP3', 'P02461']			['Q15669', 'P11047', 'P61224', 'Q15080', 'Q99578', 'Q14008', 'P01111', 'Q15759', 'Q13561', 'Q9NTI7', 'P11234', 'Q6XZF7', 'Q13459', 'Q9BU20', 'Q9UKX3', 'A1IGU5', 'Q9NXU5', 'P35228', 'Q7Z444', 'P56199', 'Q9NR80', 'P16333', 'O00212', 'P11274', 'Q00537', 'O00468', 'P11413', 'Q99759', 'P31946', 'Q8WWL7', 'Q15907', 'P40616', 'Q5VZK9', 'P24043', 'Q99719', 'O75146', 'O95661', 'Q00526', 'B2RTY4', 'P61204'…		['Q15654', 'P24468', 'Q03828', 'O00401', 'P10071', 'P49640', 'Q71DI3', 'Q9UPW0', 'Q13547', 'Q9NYQ8', 'Q9NSC2', 'P56524', 'Q9UQL6', 'P21675', 'O14686', 'P78317', 'O94993', 'Q9Y467', 'P61964', 'P85037', 'Q9BXA9', 'Q8WWQ0', 'Q8WXX7', 'Q6ZTQ4', 'Q9H9B1', 'O15379', 'Q96JQ0', 'Q8TDW7', 'Q9UJQ4', 'Q9ULD9', 'P41970', 'O43524', 'Q14517', 'P10070', 'Q8NEZ4', 'Q96DB2', 'Q9UKV0', 'Q6PCB0', 'P14866', 'Q92643'…
	['Q12965', 'P01009', 'Q8NB90', 'O95714', 'Q9BVQ7', 'Q9NTJ5', 'P41250', 'O75061', 'Q32P44', 'Q99614', 'Q9NZN5', 'P51149', 'Q9UJG1', 'Q9ULI0', 'P82094', 'O43776', 'O14976', 'P49792', 'Q8TCU4', 'Q9UHN1', 'Q7Z3E2', 'P78316', 'O15085', 'Q9H2T7', 'O75425', 'Q4VC31', 'Q9UIA9', 'P22695', 'O95292', 'Q99835', 'Q92805', 'P55072', 'Q9P0L0', 'P60520']			['Q96D70', 'P10586', 'P31943', 'P68104', 'O75845', 'O95992', 'P47224', 'P04899', 'Q9UKR5', 'Q8WXX5', 'Q02153', 'P56937', 'O14908', 'P49915', 'Q96C19', 'P33402', 'P53367', 'Q9Y2Z9', 'O95817', 'Q9Y4C1', 'O94979', 'Q5SYC1', 'Q9H4A4', 'Q99720', 'P19086', 'P57721', 'P09960', 'P09471', 'Q14376', 'Q96EE3', 'P11413', 'Q8N6M6', 'Q02108', 'Q9HAU8', 'Q8N4J0', 'Q7L5A8', 'P19087', 'Q96IV6', 'Q13057', 'P60981'…		['Q9BRK4', 'Q8TEP8', 'P68363', 'Q9NRH3', 'Q9NYQ6', 'P38398', 'Q96M11', 'Q9NP97', 'Q13885', 'Q71U36', 'P42229', 'O43815', 'Q9BRV8', 'O95271', 'Q9NYY3', 'P23258', 'P68371', 'Q15468', 'P31946', 'Q9NRL3', 'Q6P582', 'Q53FP2', 'Q9Y3I1', 'O00444', 'Q96RT7', 'Q9BQE3', 'P07437', 'Q8TD55', 'Q9BVA1', 'Q86VV8', 'Q9H4B4', 'P53350', 'P0DPH8', 'Q3ZCM7', 'Q99698', 'Q14C86', 'Q13509', 'Q92793', 'P11171', 'Q9BSJ2'…
['P06241', 'Q9UJ68', 'Q6ZNA5', 'P21399', 'Q86Z02', 'Q9UHF7', 'Q8N5D0', 'Q99708', 'Q16695', 'Q9Y5P3', 'Q9NQ66', 'Q6P4A8', 'Q96JN0', 'P17174', 'Q4AC99', 'P37837', 'Q13363', 'Q14469', 'O95425', 'P40425', 'O60760', 'Q8N1W2', 'P40426', 'O95996', 'Q8IZ40', 'Q6YP21', 'Q9Y297', 'O75182', 'O60341', 'P15976', 'O75600', 'P48200', 'Q8NHS2', 'P35712', 'P56597', 'P35711', 'Q9HCS4', 'P36871', 'Q8TBG4', 'Q8WUM4'…	['Q9Y4A0', 'Q8WY22', 'Q00765', 'Q9BSM1', 'Q9H5K3', 'Q7L190', 'P40939', 'Q6W2J9', 'Q9Y3I1', 'Q01860', 'P40855', 'Q9H3G5', 'Q9H9S0', 'O60880', 'Q6P5W5', 'Q9NVI7', 'Q13501', 'Q8WWV3', 'Q6UWJ8']			['P49407', 'P19338', 'P80192', 'P37840', 'Q504Y2', 'P34949', 'Q92698', 'O14807', 'P15172', 'Q5VYJ5', 'P35236', 'P13236', 'Q9H0C8', 'Q15788', 'Q7KZF4', 'Q96PU8', 'O15111', 'Q12959', 'Q04917', 'P42684', 'Q6UXC1', 'P02679', 'Q5VZP5', 'P37173', 'Q09013', 'P60763', 'Q92963', 'O94844', 'Q9Y2U5', 'Q9HAV0', 'Q56UN5', 'P29323', 'P27037', 'P27361', 'P07948', 'Q59H18', 'O15264', 'Q9NRW4', 'P54253', 'Q92905'…		['P01241', 'P08263', 'Q9UI17', 'Q6GTS8', 'Q16674', 'Q96KX0', 'Q5TAH2', 'P62820', 'Q15058', 'Q9NZI8', 'P84022', 'Q15427', 'O95394', 'P52943', 'O00168', 'P32322', 'Q9HCY8', 'Q969T9', 'Q15653', 'Q9Y657', 'Q96DG6', 'Q13164', 'P09132', 'Q8IWV2', 'O75083', 'Q58WW2', 'Q5VT97', 'O14640', 'Q9Y6K9', 'P28347', 'Q8N2K1', 'O14669', 'P29377', 'Q2TAK8', 'Q96MM6', 'Q6V702', 'Q92917', 'Q9UMX0', 'Q6NZI2', 'P78527'…
['P98179', 'Q13398', 'Q9NRC8', 'Q8IVU3', 'Q15843', 'Q9UIV1', 'P78317', 'Q96PU5', 'O60861', 'O15205', 'Q13315', 'O94761', 'P46937', 'Q8N831', 'P62861', 'P51668', 'Q7L190', 'Q86UL8', 'O95208', 'Q70EL4', 'Q9UBT2', 'Q70EL3', 'Q96BR6', 'P54725', 'Q13501', 'P40818', 'Q15819', 'O15169', 'Q6IQ23', 'Q15646', 'Q86YT6', 'Q9ULT8', 'P15374', 'Q5TCQ9', 'Q9BYN0', 'O75351', 'Q01860', 'Q69YN4', 'Q9GZV5', 'Q9H6Y5'…	['Q8IXW5', 'Q7Z7C8', 'Q13487', 'P49848', 'P35269', 'Q15542', 'P52435', 'P36544', 'P18850', 'Q96P16', 'Q00403', 'P52655', 'Q9Y535', 'O75909', 'P62487', 'Q9Y222', 'Q16533', 'Q5SXM2', 'P10243', 'Q9HAW0', 'Q15544', 'P29084', 'P61218', 'P52747', 'P10244', 'Q5VT52', 'O75575', 'P14859', 'Q9NVU0', 'Q9NW08', 'P20226', 'Q6SJ96', 'P50750', 'P53803', 'P36954', 'Q9NQG5', 'Q9BPX1', 'P62875', 'O60583', 'Q9Y4H2'…			['Q9P1Q0', 'P62380', 'P01011', 'A6ZKI3', 'Q9Y6M0', 'P50548', 'Q8IW75', 'P02760', 'Q5JRA6', 'P02766', 'Q7L1T6', 'Q6Q759', 'Q86XF0', 'P01266', 'Q9P0W8', 'P36952', 'P49908', 'P01011', 'P12259', 'P02751', 'P02768', 'P02647', 'P02749']		['P24844', 'Q92793', 'Q8WTR7', 'Q9UFB7', 'Q9UK80', 'Q7Z6B7', 'Q9H116', 'P56524', 'P62805', 'P35913', 'P49915', 'P10412', 'P84022', 'P17098', 'O43683', 'Q13950', 'Q13105', 'P19105', 'Q9NWB1', 'Q9C0C7', 'P63104', 'Q12929', 'P42229', 'Q09472', 'P48431', 'Q9UMX1', 'O43295', 'Q13635', 'O14787', 'Q96SR6', 'O43298', 'Q86TJ2', 'Q9BXB5', 'P14866', 'Q6W2J9', 'Q00537', 'Q9UKV0', 'Q15022', 'P48730', 'Q8NI27'…
['P15391', 'O00587', 'P35555', 'Q07157', 'Q9BZM6', 'Q9UBG7', 'Q9NR61', 'O14641', 'Q14669', 'Q8WUA8', 'O00560', 'Q5VZ46', 'P62987', 'P11215', 'P0CG48', 'P28906', 'Q9UM47', 'O14672', 'O95460', 'Q96AX9', 'O76050', 'P57105', 'P0CG47', 'P49768', 'P98082', 'O95206', 'P09544', 'Q9Y5R2', 'O00339', 'Q9H488', 'Q9Y6R0', 'Q92997', 'Q86UW9', 'Q9Y6I3', 'O95947', 'Q06330', 'P82279', 'P50281', 'Q96QZ7', 'Q9BYG4'…	['P09429', 'Q9BTE1', 'P21796', 'Q01860', 'O14964', 'O94776', 'P10275', 'P15172', 'O95835', 'P84022', 'P46934', 'P61086', 'O00399', 'Q9UKV8', 'Q08211', 'P35579', 'Q92783', 'Q96DC9', 'Q15796', 'Q16531', 'Q06416']			['P19235', 'Q13651', 'Q9UQC2', 'P29965', 'P30530', 'P62993', 'P52333', 'P02768', 'Q15468', 'O94788', 'P40763', 'P51692', 'O43633', 'P16871', 'P05019', 'P41273', 'P26718', 'P31785', 'P42771', 'P78504', 'P25942', 'P60568', 'P04141', 'P12318', 'P22033', 'Q14653', 'Q07890', 'P14784', 'P01589', 'P01133', 'P62277', 'P23458', 'O60674', 'P42229', 'P29353', 'Q14116']		['Q7L190', 'P46934', 'Q13596', 'P50570', 'Q05193', 'Q9UQ16', 'Q6ICB4', 'O43747', 'P61978', 'Q5VWJ9', 'P49407', 'O95822', 'P60520', 'O43639', 'O95166', 'Q9H4M7', 'P62745', 'O00750', 'P49257', 'P00533', 'Q9UGI8', 'Q9NRC8', 'Q96PU5', 'P60953', 'Q9P0K1', 'Q9UHR4', 'O14672', 'O94761', 'O00429', 'Q99547', 'Q9BXS5', 'Q5TCZ1', 'P38405', 'Q9UKV8', 'P42338', 'Q6IQ23', 'P49418', 'Q5S007', 'O94868', 'Q96HR8'…
['Q9UBB4', 'O95817', 'Q12774', 'Q96SB8', 'Q8WWM9']	['Q15022', 'Q9Y297', 'Q70EL1', 'P35222', 'Q07820', 'O95155', 'Q8TB45', 'Q14103', 'O15055', 'Q9BRG2', 'P14866', 'Q6Q0C0', 'Q5MJ09', 'Q5T8D3', 'P31946', 'O60343', 'O14920', 'Q9P0N9', 'Q01664', 'P32314', 'P30305', 'A5YKK6', 'P49427', 'P14923', 'Q9H4B4', 'Q8IX29', 'P31629', 'O15534', 'Q13618', 'Q04206', 'Q9NQP4', 'O76031', 'Q9NWW6', 'O43781', 'Q496M5', 'Q66K74', 'Q13127', 'O14503', 'Q969H0', 'Q9HCE1'…			['Q6P3X3', 'Q8N427', 'B1ANS9', 'Q86VU5', 'Q13033', 'Q14515', 'Q16881', 'Q9NRL3', 'P32119', 'O75530', 'Q86VQ3', 'O43815', 'Q86XW9', 'Q9NNW7', 'P10599', 'Q92733', 'Q13162', 'Q9UK59', 'P21964', 'Q8N6T3', 'P30041', 'Q03701', 'Q06830', 'Q8IVD9', 'Q9Y266', 'Q6A555', 'P30048', 'Q8WZ04', 'P09486', 'P00390', 'Q8WVJ2']		['Q9UHN1', 'Q9BX40', 'O14490', 'Q14573', 'Q92796', 'Q16512', 'Q9ULB1', 'Q14517', 'P62195', 'Q8NFZ4', 'P00540', 'P78362', 'Q16643', 'Q9P2A4', 'Q9NZ94', 'P26367', 'Q8N0W4', 'Q96JC9', 'P13637', 'P09913', 'Q8N3R9', 'P31943', 'P21817', 'O95886', 'Q13255', 'P41594', 'Q8NI35', 'P12814', 'Q96FJ2', 'P27824', 'P25787', 'Q14003', 'P05067', 'Q9NWB7', 'P63104', 'Q8N2Q7', 'Q9NSB8', 'Q9UL62', 'O15371', 'Q92733'…
['P60660', 'P63098', 'P21817', 'Q8NFA0', 'O60939', 'P27482', 'Q8IZF0', 'P62760', 'Q86XQ3', 'O95180', 'P57796', 'P51170', 'Q86XM0', 'Q99653', 'Q6PIL6', 'P54652', 'Q9NZN3', 'Q9NZT1', 'P12829', 'P51168', 'Q6ZRH7', 'Q9UK17', 'A8MZ26', 'Q96BS2', 'O95994', 'P61601', 'Q08499', 'A6NJZ7', 'Q9Y698', 'P35243', 'Q8IZS8', 'P84074', 'Q9UBN1', 'Q9UI33', 'Q12791', 'Q04771', 'Q15878', 'Q9UFD9', 'Q13148', 'Q92736'…	['P18827', 'P04085', 'O00469', 'P12111', 'P23284', 'P05556', 'P56199', 'P12645', 'Q02809', 'Q5T1H1', 'P01127', 'Q16445', 'Q8IVL6', 'P98160', 'O75718', 'P12110', 'P50454', 'P51170', 'Q8IYK4', 'Q32P28', 'P55107', 'P07237', 'P12109', 'Q8IVL5', 'P17301', 'A1XBS5', 'Q8NBJ5', 'Q15113', 'O95965', 'O60568']			['Q16568', 'P33032', 'Q5VV63', 'P32121', 'P42127', 'Q96G30', 'P02795', 'P35548', 'Q02575', 'O75056', 'P36575', 'O00253', 'P28360', 'Q9HCX4', 'O60928', 'Q5JWF2', 'O60291', 'P80188', 'P01303', 'O95630', 'Q9H078', 'Q12870', 'P38405', 'P01189', 'P41968', 'P06748', 'Q8NEY1', 'O75882', 'Q01726', 'Q8TCY5', 'P41159']		['Q15058', 'Q8N7H5', 'P41218', 'P04629', 'Q969H0', 'P04179', 'O95863', 'P06748', 'Q9H6R0', 'P21589', 'P30305', 'P33778', 'P35222', 'Q9BVJ6', 'Q9H4L7', 'P62805', 'P22087', 'Q9HCU4', 'Q9H7L9', 'P46934', 'P48436', 'P55317', 'Q8NG27', 'P46013', 'Q92628', 'Q8TAD8', 'Q69YN4', 'P30304', 'Q12873', 'Q16666', 'P0CG48', 'Q12899', 'P16278']
['Q8N766', 'Q13308', 'Q9BY41', 'P68400', 'P19256', 'P27824', 'P15814', 'Q02750', 'Q5J8M3', 'Q92805', 'Q9BY14', 'Q9Y2U8', 'P08133', 'P14866', 'P54760', 'P01911', 'P04792', 'Q9BRX8', 'P60033', 'P15311', 'Q5SRI9', 'P36507', 'Q06787', 'Q8N4V1', 'P01160', 'P01019', 'P35240', 'Q92597', 'Q5VSG8', 'A0PJW6', 'O60716', 'P21926', 'Q6ZSI9', 'P07948', 'O14672', 'Q8NC56', 'Q9H8V3', 'P60484', 'P51946', 'Q13163'…	['Q5VSL9', 'Q14993', 'P25067', 'Q9NRD1', 'P29590', 'P39059', 'Q03692', 'Q15029', 'A6NMZ7', 'P10809', 'P08572', 'P42166', 'Q14055', 'Q9H9S0', 'Q2UY09', 'Q5S007', 'Q02388', 'Q5J8M3', 'Q9C0B5', 'P25940', 'O60568', 'Q07092', 'Q01955', 'Q8IZC6', 'P12109', 'Q9H4M7', 'O75530', 'Q13438', 'Q86Y22', 'P12111', 'P52298', 'P02545', 'P27658', 'P39060', 'P02462', 'Q02809', 'P04637', 'P05997', 'Q05707', 'Q96A83'…			['Q96D09', 'P16070', 'P28223', 'P38405', 'Q5JY77', 'P08183', 'Q5JWF2', 'Q13618', 'P08908', 'O94955']		['Q9H4I8', 'Q8WU10', 'P24539', 'Q92544', 'Q30201', 'Q13547', 'Q16531', 'Q7L7L0', 'Q96I24', 'Q9BSJ5', 'P12955', 'P62805', 'Q9Y6N5', 'P0C5Z0', 'Q8IUS5', 'P25705', 'O14901', 'P62805', 'O14686', 'Q7L622', 'Q9UQL6', 'Q9UMN6', 'P68431', 'P48552', 'P18859', 'P52948', 'P41229', 'P62805', 'P61964', 'P68431', 'Q6TFL4', 'P84243', 'Q96KS0', 'O15379', 'Q9H9B1', 'P63165', 'P56378', 'Q15329', 'Q14566', 'Q96QT6'…
['P17066', 'P17252', 'Q9NRF8', 'Q9P2H3', 'Q8WY36', 'Q9Y5B9', 'Q3SYG4', 'O75334', 'P48378', 'Q8NFJ9', 'Q08945', 'Q9H5I1', 'Q13976', 'Q92598', 'P62873', 'Q86YI8', 'Q15646', 'Q9H078', 'Q9UJX5', 'Q8N157', 'P31323', 'O43156', 'Q9H1Z4', 'Q8HWS3', 'Q9UJX2', 'P11441', 'A8MW92', 'Q9BTY7', 'P0DMV8', 'P48723', 'Q16543', 'P11142', 'P0CG48', 'Q15291', 'Q9NWS0', 'P34931', 'Q8IZD2', 'Q96MM6', 'Q13042', 'P09884'…	['Q969F0', 'Q86UR5', 'Q07817', 'P29274', 'Q8TBG9', 'P08247', 'P10415']			['Q99543', 'Q06547', 'Q92997', 'P54652', 'P60520', 'Q9HC35', 'Q9UQE7', 'Q9UJX2', 'Q5VW38', 'O14757', 'Q6P1M3', 'Q96MM6', 'Q0VDF9', 'P41220', 'P34931', 'Q9UIA9', 'Q96KC8', 'P10276', 'Q6FHJ7', 'Q9H0F6', 'P11142', 'Q9H4M7', 'O00444', 'P17066', 'P54274', 'O15460', 'Q13045', 'Q9HC98', 'P35520', 'Q8NA23', 'Q8TD19', 'P49755', 'O43301', 'Q68DC2', 'P0DMV9', 'Q8N5D0', 'P48723', 'P0DMV8', 'Q7Z6G8', 'Q86W24'…		['P43405', 'O75636', 'Q15303', 'Q8WV28', 'P01903', 'P04626', 'P04234', 'P19174', 'Q9BZW8', 'P36888', 'P21860', 'P07948', 'P09693', 'O95271', 'P14317', 'P59046', 'P15153', 'Q8TDQ0', 'P01911', 'P22681', 'P14866', 'Q9NTX7', 'O75147', 'P15498', 'P27348', 'P62993', 'P31749', 'P16885', 'P00519', 'P52735', 'P27986', 'A1A4S6', 'Q13422', 'P40763', 'P20963', 'P01730', 'P43403', 'Q96B97', 'P21675', 'P07766'…
['Q76B58', 'Q9BV94']	['Q96NT5', 'Q5TEC6', 'P62805', 'P62805', 'P62875', 'P62805', 'P49759', 'P36954', 'Q13415', 'P53803', 'Q14676', 'P62805', 'P62805', 'Q9HAZ1', 'Q9HBI6', 'Q8N8B7', 'Q9P2P5', 'O00267', 'Q9HCS2', 'Q30201', 'P04150', 'P84243', 'Q9H9S0', 'Q71DI3', 'P13584', 'Q02928', 'P62805', 'Q9UKJ3', 'Q9Y2Y1', 'P19388', 'Q6ZMV7', 'P68431', 'Q96MN5', 'P68431', 'P84243', 'P12270', 'O15514', 'Q6NXT2', 'Q02363', 'P0DPB6'…			['P62913', 'Q13164', 'P35268', 'P49207', 'P62888', 'P56537', 'P53778', 'P62891', 'P62899', 'P36915', 'Q6W5P4', 'P62917', 'P63173', 'Q96EH5', 'Q02878', 'P45381', 'P49761', 'P26373', 'Q13163', 'P61313', 'P62987', 'P36578', 'Q8NHS4', 'P84098', 'Q15759', 'P62424', 'P83731', 'P42766', 'Q16539', 'P53582', 'P61927', 'P36507', 'Q02543', 'Q9BVI4', 'P39023', 'Q8N1I0', 'P47914', 'Q6UB28', 'P62829', 'Q9UQ80'…		['O15156', 'O15344', 'O14578', 'Q969S2', 'P78563', 'P42858', 'Q96FI4', 'Q96MW1', 'P49321', 'Q9UID6', 'Q12800', 'Q9C0C9', 'P57678', 'P04908', 'P61086', 'P21127', 'Q9BTE1', 'Q9BUH6', 'P33778', 'Q08945', 'P33992', 'Q13428', 'P06746', 'Q99626', 'P08574', 'Q9Y4B6', 'Q9NP87', 'Q9Y3A5', 'Q9NZI6', 'O14746', 'Q8NCV1', 'P78549', 'Q96M93', 'P49917', 'Q9NS39', 'Q12888', 'Q9Y5B9', 'Q6P0Q8', 'Q96B23', 'O43847'…
	['Q8IUG5', 'Q9Y277', 'P53350', 'P30622', 'Q9NRH3', 'O75335', 'Q9UBS5', 'Q96EP0', 'Q9BUF5', 'Q14247', 'Q13136', 'Q8WXR4', 'Q9BVA1', 'Q93062', 'P12882', 'Q13459', 'Q63HR2', 'Q9Y4I1', 'Q9UQF2', 'Q96E17', 'A7E2Y1', 'O14578', 'Q9BW19', 'Q13509', 'P04350', 'P23258', 'Q12798', 'Q9H4M7', 'P60520', 'Q06481', 'O14782', 'Q96DZ5', 'P12883', 'Q96L93', 'O75899', 'O00139', 'O43896', 'Q9H4B7', 'Q92845', 'Q9NRP7'…			['Q9Y2Q5', 'Q9UBV8', 'P21796', 'Q9UL25', 'Q15382', 'O94826', 'Q0VGL1', 'Q8NF37', 'P36507', 'P28482', 'Q9NQL2', 'O75143', 'Q8NBW4', 'P39210', 'Q9BVC4', 'Q8NAM6', 'O43678', 'Q8N8Y2', 'Q9P278', 'Q13421', 'O75385', 'P62745', 'P18031', 'O15342', 'P51148', 'Q04837', 'P31946', 'O95741', 'P17568', 'Q5XKP0', 'Q9HB90', 'Q13488', 'P79522', 'Q9BSB4', 'Q96LB4', 'P82673', 'P53778', 'P27449', 'P19532', 'O14949'…		['O14994', 'O60381', 'Q9H9H4', 'Q9NRW4', 'Q69YQ0', 'Q9BRR9', 'Q9NZQ9', 'Q0VF96', 'Q92835', 'Q7Z6Z7', 'O43559', 'Q2TBC4', 'Q7RTP6', 'O60500', 'P00533', 'P0CG38', 'P32297', 'Q9H0H5', 'Q7Z6B7', 'P22681', 'Q9H4M7', 'P0CG48', 'P30273', 'P21266', 'P19622', 'Q8TDR4', 'P45983', 'Q7Z3B3', 'Q7Z460', 'P52907', 'P49459', 'Q9UHV9', 'A8MU46', 'Q8TAT6', 'P47755', 'P62987', 'Q92777', 'Q9ULB1', 'Q7L1I2', 'P31943'…
['A8MZ26', 'P15531', 'Q96MM6', 'P0DP25', 'Q9NY65', 'Q7Z572', 'P07437', 'P0DMV9', 'Q12798', 'Q96M63', 'P17066', 'P61601', 'Q9Y2W7', 'Q96BS2', 'Q9BQE3', 'Q8NFA0', 'Q02045', 'Q5THR3', 'P20472', 'Q9NP86', 'Q8N427', 'P48995', 'Q86V35', 'Q01449', 'P11142', 'Q96LZ3', 'P27482', 'P35243', 'A0PJX0', 'P14649', 'Q8NEH6', 'P61964', 'P68366', 'P05937', 'P0DP23', 'P62760', 'P34932', 'P68371', 'Q6ZMY6', 'Q9UM19'…	['Q9BZX2', 'Q9NTG7', 'Q5T230', 'Q9BZF1', 'P35222', 'Q9NYA1', 'Q9Y3P9', 'Q9BXB5', 'P14923', 'Q9P0L0', 'Q9HA47', 'Q14289', 'P22059', 'Q05932', 'P98174', 'P83436', 'Q6ZN16', 'O75425', 'Q15021', 'O95292', 'Q96PV0', 'P53350', 'O00148', 'Q13838', 'Q6ZTZ1', 'Q13283', 'Q9UJG1', 'Q12800', 'P46060', 'Q8IXJ6', 'Q5R372', 'Q9UN86', 'P49915', 'Q9NWZ5', 'Q9Y276', 'Q96SU4', 'P19784', 'P11172', 'O95831', 'Q9H0X9'…			['Q15843', 'Q969Q5', 'Q9NX57', 'Q96PX9', 'Q86VX2', 'Q9UBI1', 'Q96GG9', 'Q13616', 'Q9ULI0', 'P61020', 'P35408', 'Q6PH85', 'Q8IYI6', 'O43242', 'Q13618', 'Q04206', 'P17980', 'Q8WUQ7', 'Q15369', 'Q9UNM6', 'O14976', 'Q9H5N1', 'Q13636', 'P62877', 'Q9H0T7', 'Q5SGD2', 'Q96KN7', 'Q13643', 'Q7Z4G1', 'Q8N3J5', 'P62333', 'P20339', 'O60826', 'Q9UJA3', 'Q93034', 'Q99460', 'Q92564', 'Q15276', 'Q9H0C8', 'Q9GZQ3'…		['Q15477', 'P11387', 'Q9BXB1', 'Q53F19', 'P17600', 'O75147', 'Q9BQA1', 'Q9UPE1', 'Q9Y5A9', 'Q9H9J2', 'Q09161', 'Q9H9Z2', 'Q9UNF1', 'P35232', 'Q96A26', 'Q99627', 'P49450', 'P0DMV9', 'Q13148', 'P62306', 'P49760', 'P0DMV8', 'O00743', 'Q9H814', 'Q96PF2', 'Q9BYJ9', 'O95373', 'O43660', 'Q8IY21', 'O75170', 'P61956', 'Q9C0I9', 'Q12873', 'Q13595', 'Q9BSM1', 'P61289', 'O43663', 'Q15428', 'Q15393', 'Q86VZ6'…
				['Q4G176', 'Q7Z429', 'P19087', 'Q9Y5S8', 'P62873', 'Q8N3C7', 'P61952', 'O95837', 'Q08830', 'P55061', 'P47872', 'Q9H1E3', 'P60033', 'P20339', 'Q9BY50', 'P63218', 'Q9Y6C9', 'Q6TCH4', 'P48556', 'P02768', 'P63215', 'Q5JWF2', 'Q8N697', 'P46695', 'O75899', 'Q6N075', 'Q9BVK8', 'Q9NPA0', 'P54851', 'P0DP25', 'P48230', 'P02792', 'P48546', 'P50150', 'Q13433', 'P0C6T2', 'P00846', 'P01009', 'P30679', 'Q8N4V2'…		['P50454', 'P13497', 'O75610', 'O15031', 'P53420', 'P12107', 'P18084', 'P58335', 'Q9ULZ9', 'Q99542', 'Q9Y215', 'Q8WWU7', 'P0C7Q2', 'Q8IYK4', 'Q8IWL3', 'P50281', 'Q32P28', 'P02461', 'P27658', 'Q13418', 'P21757', 'O14787', 'P07237', 'O15156', 'P08648', 'P22004', 'Q8IVL5', 'Q9Y5R2', 'Q07092', 'P17301', 'P60953', 'P15153', 'Q92973', 'Q9UM47', 'Q16787', 'Q9NWS0', 'O15230', 'P08123', 'P23229', 'O75445'…
['O00267', 'O43813', 'P48431', 'P62805', 'Q9UQE7', 'Q9NSI6', 'Q6K0P9', 'Q69YN4', 'Q01860', 'Q9Y294', 'Q8WWQ0', 'O95072', 'O60216', 'Q6RI45', 'Q9NVP2', 'Q15562', 'Q9Y6J0', 'P14866', 'Q06416', 'Q9H4I0', 'P54198']	['O15258', 'Q8NEB5', 'Q01814', 'Q9Y6T7', 'P23743', 'Q6ZWT7', 'Q14684', 'Q9NRZ5', 'Q13286', 'Q8IWL3', 'Q5VZY2', 'Q5KSL6', 'P49619', 'Q9HBL7', 'Q13574', 'P52429', 'P20020', 'Q6ZNC8', 'O15260', 'Q9BYV6', 'Q9BQK8', 'Q9NUQ2', 'P52824', 'Q14693', 'Q16760', 'O15120', 'P56381', 'O75912', 'O14495', 'Q92539', 'Q9H4M7', 'Q8N357', 'Q9NRZ7', 'Q8N448', 'Q5BJD5', 'O75503', 'Q16720', 'P23634', 'Q86XP1', 'P56385'…			['P62873', 'Q9Y543', 'Q8NFH5', 'O14753', 'O43316', 'Q9BRP0', 'P23760', 'P04040', 'Q9UBP5', 'Q9HAV0', 'P38117', 'P16520', 'O75521', 'Q14469', 'Q9UBX2', 'P23759', 'Q9Y2S2', 'Q9BYE0', 'Q8IVS2', 'P37231', 'Q9Y315', 'Q9UBI4', 'P13804', 'Q16134', 'P49116', 'Q5TGS1', 'O14775', 'P62879', 'A6NFD8', 'Q96HZ4', 'Q9NQ87', 'P61106', 'O00560', 'Q9Y5J3', 'O14503', 'Q16836', 'Q15392', 'Q9H2W2', 'P30793', 'Q9C0J9'…		['Q14147', 'Q9Y5J1', 'Q9UMX0', 'O76021', 'Q9NPE3', 'Q16531', 'P62861', 'Q9UNX4', 'Q9BYD3', 'P36578', 'Q08211', 'P78345', 'P61247', 'Q96DI7', 'P48681', 'Q96B26', 'P78527', 'Q9Y2R9', 'P60983', 'Q9NRC8', 'Q9H0S4', 'O95478', 'Q9UHK0', 'Q15843', 'Q9Y3D8', 'Q5QJE6', 'Q14692', 'Q9H6R4', 'Q9NR50', 'P62312', 'P0CG48', 'O75817', 'Q16666', 'Q86W42', 'Q9NY61', 'Q8NDG6', 'O00442', 'P15880', 'Q71UM5', 'P82970'…
	['Q9NNX6', 'P19634', 'P11215', 'Q16549', 'P17405', 'P08514', 'Q15052', 'P51617', 'P50281', 'P10321', 'Q13309', 'P14598', 'P14209', 'Q03135', 'P13688', 'Q06124', 'P36941', 'P05107', 'P01730', 'P01732', 'P43403', 'Q86UX7', 'P62491', 'Q14242', 'P01138', 'P14780', 'P19075', 'P08047', 'Q99828', 'Q6E213', 'P06729', 'O95644', 'Q9BRX2', 'P33151', 'O15231', 'P50148', 'P62330', 'Q9NQW6', 'Q12792', 'P01308'…			['Q9Y624', 'P35579', 'O14788', 'Q99523', 'P42356', 'O00206', 'P09429', 'O43915', 'O14508', 'P50052', 'P34932', 'P43026', 'P07900', 'P21589', 'P07237', 'O14625', 'P60033', 'P55209', 'P09525', 'P09471', 'Q99500', 'Q14240', 'Q16539', 'P81534', 'Q15465', 'Q99731', 'P28907', 'Q92932', 'P43005', 'O00585', 'Q07343', 'P05305', 'P35372', 'Q92993', 'P35626', 'P43489', 'Q99733', 'P16070', 'P29992', 'P41221'…		['P47755', 'P78527', 'Q5VU65', 'Q08AE8', 'Q9NPI6', 'Q8IYE1', 'Q9Y2L6', 'Q16082', 'Q70EL4', 'P0DP23', 'P09327', 'P51148', 'Q8WWL2', 'Q03252', 'P11940', 'Q14194', 'P23415', 'Q9HCD5', 'P22694', 'P09874', 'Q9P2Q2', 'Q86VV8', 'Q15078', 'Q96GD4', 'P61962', 'Q9UQB9', 'Q9H257', 'Q8TEM1', 'P52948', 'Q08380', 'P31689', 'Q9NR09', 'Q13627', 'Q15154', 'P23258', 'P06396', 'Q15058', 'O94986', 'Q09666', 'Q9UBM7'…
['Q96BK5', 'Q9Y6V7', 'Q9Y333', 'Q02878', 'Q6AI08', 'P08579', 'Q8TAD8', 'Q8TB72', 'Q9GZT3', 'Q64LD2', 'O75494', 'P78332', 'O95478', 'Q9H0S4', 'Q9BRA0', 'P62312', 'Q9H6R4', 'Q16560', 'Q14692', 'Q8N9W6', 'P11142', 'Q9ULW3', 'Q9BZJ0', 'Q9Y2R9', 'Q9NW75', 'Q96J94', 'P61313', 'Q9NY93', 'Q9Y5J1', 'Q92917', 'Q7RTV0', 'Q99741', 'Q9NPE3', 'P36578', 'Q9BYD3', 'Q9UNX4', 'Q9BXT6', 'Q14671', 'P10244', 'P62277'…	['P38159', 'Q9H3F6', 'Q13829', 'Q86Y37', 'Q53GT1', 'Q8NFY9', 'Q9P2G9', 'Q8N7X1', 'Q6TFL4', 'P62877', 'O75526', 'Q9UBV8', 'Q5JRV8', 'O00305', 'Q96M94', 'Q8WZ19', 'Q53G59', 'Q13702', 'Q8N5I2', 'O43791', 'Q9UH77', 'Q9BTD8', 'Q8IV63', 'Q2TBA0', 'Q9P2K6', 'O95198', 'Q6IQ16', 'Q13616', 'Q9Y2X7', 'Q13618', 'Q8N3I7', 'Q9Y2M5', 'Q14161', 'P06748', 'Q9BWE0', 'Q12986', 'Q9NZV8', 'Q6ZVD8', 'Q01664', 'P54284'…			['P08697', 'Q5XPI4', 'Q53F39', 'Q92643', 'P05160', 'Q6ZV29', 'Q8N0U8', 'Q99538', 'Q969Z0']		['O95983', 'P06748', 'P63261', 'P55854', 'Q52LR7', 'O95235', 'Q03989', 'Q9ULW6', 'Q8IUE6', 'O60925', 'Q9NW08', 'Q14191', 'Q13952', 'P29374', 'P83916', 'Q712K3', 'O75150', 'Q9C0K3', 'Q8NFZ0', 'Q15560', 'Q9UIF8', 'Q9ULX3', 'Q8IVW6', 'Q9ULI0', 'O75925', 'Q8NCF5', 'P68431', 'Q9NYF8', 'O95602', 'Q96QT6', 'P67870', 'Q9P0M6', 'P12004', 'O60885', 'P21549', 'O60264', 'Q8WWQ0', 'P68431', 'O60381', 'P62805'…
['Q9NQA5', 'P63104', 'P14416', 'P41594', 'P61981', 'Q9HB14', 'Q04917', 'P07355', 'O95279', 'Q9Y2U2', 'P27348', 'Q9HB15', 'O43405', 'Q9UNK0', 'Q96T55', 'O95069', 'P31947', 'Q9Y257', 'O14530', 'P31946', 'P62258', 'Q9NYG8', 'Q9NPC2', 'Q96T54', 'Q96KR7', 'Q9H427', 'P57789', 'Q9NPH5', 'P53618', 'Q7Z418', 'P13569', 'P60903', 'O00180']	['Q6UWL6', 'Q9BYQ4', 'P35610', 'P13533', 'Q8WZ82', 'Q9H4M7', 'P15313', 'Q15428', 'P78317', 'Q9H490', 'O75937', 'O43292', 'P00533', 'P49257', 'Q7Z5Q1', 'Q07326', 'P34931', 'Q69YN4', 'Q99538', 'Q92545', 'Q92643', 'Q6UX01', 'Q8IY33', 'Q8N137', 'P21912', 'Q96T76', 'O95498', 'Q15057', 'B7ZAQ6', 'Q969N2', 'Q16795', 'Q8TEQ8', 'Q8IWL3', 'Q9BXW9']			['Q9HAW8', 'P36537', 'P10275', 'P22310', 'P35504', 'O75310', 'Q9BY64', 'Q9HAW9', 'Q9Y2Z9', 'P16662', 'P06133', 'Q96RQ1', 'P35503', 'P0DTE5', 'P22309', 'Q9HAW7', 'Q5VZF2', 'O60656', 'O75795', 'Q9Y263', 'P19224', 'P54855', 'Q6UWM9']		['P68363', 'Q6ZV29', 'Q9NP71', 'P62805', 'O14965', 'O14980', 'O75530', 'Q8IUE6', 'Q71UI9', 'P29401', 'Q9BT17', 'Q13976', 'Q9UQ80', 'Q99666', 'Q9HBL0', 'Q9NVP2', 'P78406', 'Q13263', 'Q16667', 'P27708', 'Q9UKV8', 'P25788', 'P68431', 'P50213', 'A6NHQ2', 'Q9HAV4', 'Q9BXW9', 'P37198', 'Q15646', 'P62826', 'Q9NRC8', 'Q5JTH9', 'P68431', 'P00533', 'Q9UQB9', 'P62805', 'P29803', 'O14818', 'P52948', 'Q9BQE3'…
['P61024', 'P26373', 'P49761', 'Q02878', 'P36578', 'Q5VT06', 'P62987', 'P61313', 'P45983', 'Q13163', 'P29597', 'P0DP25', 'Q9Y616', 'P53778', 'P56537', 'P62888', 'Q14624', 'P49207', 'P35268', 'Q13164', 'Q9UKV5', 'P62913', 'Q96EH5', 'P63173', 'P18206', 'P62917', 'Q6W5P4', 'P36915', 'Q8IXJ6', 'P62899', 'P62891', 'Q04724', 'P26651', 'P62979', 'Q9P1U0', 'Q02543', 'Q05923', 'P49841', 'P62829', 'P55072'…	['Q86U42', 'Q9H4L7', 'Q99729', 'Q01780', 'Q8NG08', 'O15397', 'P62995', 'P0DMR1', 'Q9NS39', 'O00267', 'Q9UPY3', 'Q86SE5', 'O96017', 'Q17RS7', 'Q9BQ39', 'Q9BQF6', 'Q13838', 'Q9BUB4', 'Q8IZH2', 'Q13310', 'Q9H1J1', 'Q13595', 'Q7Z3Z4', 'Q9UKM9', 'Q8IZD4', 'O14979', 'Q96F86', 'Q5T1V6', 'A6NMX2', 'Q9H9A7', 'P06730', 'Q05639', 'O15234', 'P78563', 'Q14004', 'Q14240', 'Q86US8', 'O94762', 'Q15477', 'Q9NR30'…			['Q3SXM5', 'O95299', 'Q8NI37', 'Q9Y232', 'Q99798', 'P28329', 'O43633', 'Q9ULC4', 'Q9C002', 'Q16134', 'Q58WW2', 'Q99424', 'P49116', 'Q08426', 'P00505', 'Q02252', 'P43155', 'Q02045', 'Q86WA6', 'Q9NTX5', 'Q9H0W9', 'Q8N6N7', 'Q6P587', 'Q15029', 'O95997', 'Q8WYQ3', 'Q15067', 'Q16836', 'Q7L7X3', 'P55084', 'P07339', 'Q5T8D3', 'Q9H2K8', 'P24298', 'Q8TD30', 'P40939', 'Q8N0X4', 'Q6YN16', 'P07741', 'Q9H845'…		['O00533', 'Q9C0J8', 'Q9H7X3', 'P08514', 'Q9BY76', 'Q12884', 'Q8IXL6', 'P00747', 'P05019', 'Q92796', 'Q9BV38', 'P41223', 'P14543', 'P31431', 'Q15058', 'P53708', 'Q13361', 'P10643', 'P49418', 'Q9UBX5', 'O14578', 'P01008', 'P15144', 'O43390', 'P05120', 'Q10588', 'P09661', 'P01308', 'Q9HD26', 'Q15465', 'P10451', 'Q9UMF0', 'P07093', 'Q06787', 'P41231', 'P01189', 'Q8IWT3', 'P08648', 'P05121', 'O75298'…
['O43818', 'Q9Y2L1', 'Q9H8H0', 'P62249', 'P22087', 'P62857', 'Q9H5Z1', 'Q12788', 'Q96B26', 'O60231', 'Q8IYB7', 'Q9H173', 'Q96G04', 'P46782', 'Q9BVJ6', 'Q9H9Y2', 'P78316', 'Q9Y2R9', 'Q9UKD2', 'Q9H583', 'P82914', 'Q9NW75', 'P78527', 'Q8WVM0', 'Q96P53', 'Q9Y2P8', 'Q8N1I0', 'Q15058', 'Q92620', 'P61247', 'P62241', 'Q08211', 'Q5TAP6', 'O00567', 'Q9Y484', 'O43143', 'P78345', 'Q9H7B2', 'Q9NRX1', 'Q9NSI2'…	['Q13203', 'Q9NQ11', 'O43681', 'P46098', 'Q96D46', 'Q07001', 'P46459', 'P0DMV8', 'P23378', 'P56962', 'P07359', 'P40763', 'Q96FJ2', 'P23443', 'P63167', 'P42224']			['Q14192', 'P14780', 'P15976', 'P17931', 'Q12778', 'P25791', 'Q9UBX0', 'Q02577', 'A6NLW8', 'A4D1Z8', 'Q9HBW0']		['Q96RG2', 'O43347', 'Q9UBU9', 'Q07890', 'O94788', 'Q96ED9', 'O95900', 'P22087', 'P14678', 'Q6K0P9', 'P62318', 'P47895', 'Q8IY21', 'P35638', 'O00148', 'Q08170', 'Q7L7V1', 'O95373', 'Q69YN4', 'Q5JQF8', 'Q7Z2Z2', 'P49792', 'O60832', 'Q9NY12', 'Q96M32', 'Q9H4D5', 'P49189', 'Q8WUE5', 'Q9Y2X3', 'Q86UA1', 'Q2VIQ3', 'O75147', 'A6NDY0', 'Q13435', 'O43395', 'Q9HAW0', 'O75694', 'P51808', 'Q149M9', 'P62861'…
['Q07021', 'O95169', 'P56181', 'O75380', 'Q9HBD1', 'O00410', 'P38646', 'P03891', 'O43676', 'Q9H845', 'Q9UI09', 'O95167', 'O75489', 'P17568', 'P03915', 'Q9P0J0', 'Q9H8M1', 'O14561', 'Q9HAC7', 'O75306', 'O75438', 'P31943', 'Q9Y6H1', 'P10809', 'O43677', 'Q9UNW1', 'O43181', 'O95182', 'Q7L592', 'O96000', 'O43678', 'P03901', 'P49821', 'O00217', 'Q8IXI1', 'Q96I59', 'P56556', 'P0C7P0', 'P46199', 'O75439'…	['Q3KR16', 'Q12774', 'Q7Z4I7', 'O15085', 'Q7Z628', 'Q5JTY5', 'A5YM69', 'Q8WZA2', 'Q6ZR37', 'Q13643', 'Q96DX4', 'Q9BYW2', 'Q9HAT1', 'Q12802', 'P31943', 'P08047', 'P49257', 'Q8N1W1', 'O95398', 'Q96PE2', 'Q9UHV5', 'O94827', 'Q3V6T2', 'Q15811', 'Q9Y3E5', 'Q8IW93', 'Q9NR81', 'P0CW19', 'Q69YN4', 'Q96EP0', 'P0CW20', 'Q9NZN5', 'Q9NZM3', 'O15066', 'Q14997', 'Q99619']			['Q08334', 'P01023', 'O43914', 'P31785', 'Q9Y4H2', 'Q13469', 'P07900', 'O60603', 'P27986', 'P08913', 'Q00987', 'P05412', 'P40933', 'P35568', 'P43405', 'P29353', 'O60760', 'P24394', 'P42574', 'P04439', 'O00459', 'P23458', 'P32239', 'P15172', 'Q9UQC2', 'Q01196', 'P17275', 'P35372', 'P01563', 'Q9BZS1', 'O95760', 'Q8TF47', 'P02768', 'P52333', 'Q8TDD2', 'Q5T9L3', 'P09874', 'Q13422', 'Q9Y6K1', 'Q14624'…		['P13569', 'P10643', 'Q9P2M7', 'Q5S007', 'Q8IVU1', 'Q9H0W5', 'P12931', 'P09651', 'Q6IQ23', 'Q9UQB3', 'Q5EBL8', 'O00522', 'P12830', 'P10114', 'Q86UF1', 'Q9Y4G8', 'Q7L2K0', 'Q05397', 'P18206', 'Q9BY67', 'P63000', 'Q0ZGT2', 'O75628', 'Q8TEK3', 'P61586', 'Q9UI47', 'P62826', 'O43900', 'Q15223', 'P10415', 'P78504', 'Q9UKL4', 'Q16643', 'Q07157', 'Q06124', 'P45880', 'O43166', 'Q9P2F8', 'Q96MS0', 'Q03164'…
['Q8N9F0', 'P14866', 'Q69YN4', 'Q9P275', 'Q8N2I9', 'Q8N878', 'Q96LI5', 'Q9H0B3', 'Q17RF5', 'P49796', 'Q12950', 'Q13627', 'Q9NZN8', 'Q8TE77', 'Q92600', 'Q92736', 'A8MT70', 'O14544', 'Q3SYB3']	['O60814', 'O15047', 'Q69YN4', 'P06748', 'O15054', 'P61218', 'Q8NDV7', 'P19387', 'Q04206', 'Q9NNW7', 'P09874', 'Q9UPS6', 'Q96RI1', 'P52434', 'P0C5Y9', 'Q00613', 'Q92800', 'Q71DI3', 'P13010', 'P06400', 'Q9BTK6', 'P55347', 'Q92793', 'P03372', 'P58876', 'Q92540', 'Q9H4Z2', 'O00470', 'P55055', 'Q9BTM1', 'Q96A08', 'P05412', 'P10826', 'P10276', 'Q16778', 'P30876', 'Q9Y618', 'P46937', 'Q99877', 'O15514'…			['P31943', 'Q9UMX0', 'Q15418', 'P81172']		['Q9H4L7', 'O60921', 'Q6J4K2', 'P01112', 'Q96RU2', 'P55072', 'Q9P2R3', 'P63104', 'Q9UHP3', 'Q9HBW9', 'O15460', 'Q04609', 'P30511', 'P04406', 'P61018', 'Q14627', 'Q7Z4N8', 'P01111', 'Q58DX5', 'P30559', 'Q8NB90', 'O60763', 'Q99638', 'O75443', 'Q08722', 'P01116', 'P61106', 'P14672', 'Q16820', 'P61981', 'P17931', 'P62258', 'O00214', 'P21926', 'Q8WUH6', 'Q9P253', 'P04439', 'P26038', 'Q96CN9', 'P28838'…
['Q8NER1', 'P36873', 'P21554']	['P12755', 'Q8IX03', 'Q7L5Y9', 'P51668', 'Q9UNE7', 'Q9BYD3', 'Q9UL63', 'Q9NYK5', 'O95816', 'Q96E35', 'O43765', 'P62837', 'P49327', 'P13727', 'P62750', 'P49721', 'Q96QA6', 'Q9Y2Y8', 'Q4G1C9', 'Q13501', 'P0DMV8', 'Q7L5D6', 'Q7Z7L1', 'Q9Y581', 'Q16667', 'P55735', 'Q7L2H7', 'O95071', 'A3KMH1', 'Q16531', 'Q9UHQ7', 'Q9UL15', 'Q8N163', 'O14744', 'Q10567', 'Q969N2', 'P13385', 'O14964', 'Q6VN20', 'P09237'…			['O60262', 'Q9UBI6', 'Q99717', 'Q15797', 'Q9BYG4', 'P30679', 'O15105', 'P00734', 'Q14344', 'P50150', 'P59768', 'Q05513', 'P62879', 'P12830', 'Q9BYG5', 'Q03113', 'Q13009', 'P35222', 'O14775', 'P60953', 'Q15796', 'P50148', 'Q02156', 'P25116', 'O14610', 'O60500', 'Q9HAV0', 'P16520', 'P63215', 'Q96J84', 'P84022', 'Q13485', 'Q9NPB6', 'P63218', 'P35221', 'Q8NI35', 'Q9UK08', 'Q9P2W3', 'P50151', 'O95837'…		['Q13325', 'Q8WWQ0', 'Q96Q40', 'Q8IV13', 'Q9H1A4', 'Q00534', 'A2A3L6', 'Q96RK4', 'Q5VWX1', 'O96020', 'Q9NQT5', 'O00423', 'O95801', 'Q96AY4', 'Q5BKU9', 'Q69YN4', 'Q16774', 'Q9P2H3', 'P34931', 'O15054', 'Q9UJX5', 'Q14094', 'Q9Y2Z0', 'Q14197', 'Q8N7F7', 'Q9NRI5', 'Q9H8S5', 'P51959', 'P46013', 'O15205', 'Q6V1X1', 'Q8ND25', 'Q15637', 'P41002', 'Q07666', 'Q9NSI6', 'Q6ZMN8', 'Q8WXU2', 'Q5VVJ2', 'Q15785'…
['Q15365', 'P28070', 'Q6ZRS2', 'Q01780', 'P39023', 'P35251', 'Q09028', 'Q8WXH0', 'P40227', 'Q99729', 'Q99459', 'O00567', 'P30050', 'P07737', 'O43143', 'P12956', 'Q7KZ85', 'Q9Y4X5', 'P12277', 'Q9BVJ6', 'Q9BW27', 'P07942', 'Q05682', 'Q9NZT1', 'Q14683', 'P11021', 'Q92997', 'P62805', 'P55011', 'Q15459', 'O43818', 'Q7Z478', 'Q8IUQ4', 'Q9UPT8', 'P55072', 'P55795', 'P48448', 'P61160', 'Q05519', 'Q9Y265'…				['P01127', 'Q9GZX6', 'P04085', 'P01133', 'Q08334', 'Q8N6P7', 'Q96DN5']		['Q6NSZ9', 'P30876', 'Q6P158', 'Q8IWI9', 'Q86U86', 'Q9Y3D8', 'P43354', 'Q969R5', 'Q15291', 'Q8NCQ5', 'Q9Y4A5', 'P11142', 'P31943', 'P08047', 'Q13330', 'Q9Y4W2', 'Q99814', 'P10244', 'Q9UKL0', 'Q16534', 'P04626', 'P49588', 'O15294', 'Q9UL03', 'P49336', 'O43823', 'Q9NZI7', 'Q92945', 'Q99743', 'O43474', 'P51843', 'Q9H967', 'O75531', 'O75376', 'O95402', 'P55055', 'Q92610', 'Q9P2N6', 'Q5T7W0', 'P11021'…
['P25098', 'Q16602', 'Q86YM7', 'Q92830', 'Q9BSA4', 'Q9P2S2', 'Q9UPX8', 'Q9Y4C0', 'Q9UPQ3', 'Q9NSB8', 'P03372', 'O43491', 'Q9NSC5', 'Q7Z6J2', 'P27361', 'Q8NFN8', 'Q15831', 'P42773', 'P0DP23', 'Q9UBB6', 'Q96CV9', 'O60896', 'P49407', 'Q12879', 'Q03135', 'O14490', 'Q9NQX3', 'Q9ULB1', 'P41180', 'O75899', 'Q15835', 'Q14457', 'P48995', 'Q9Y566', 'P0DP25', 'Q14571', 'Q9Y6J0', 'Q96P64', 'Q14416', 'P43405'…	['P67809', 'Q7L2J0', 'P62899', 'P46783', 'Q9Y232', 'P62917', 'P63173', 'Q01844', 'Q9BYN8', 'P62913', 'Q71DI3', 'P62263', 'P63162', 'P49207', 'Q07021', 'P62888', 'P52272', 'Q14781', 'O94776', 'Q9Y230', 'P52597', 'P61313', 'P38646', 'P11940', 'P36578', 'P37108', 'Q02878', 'P05114', 'P09874', 'Q9H0S4', 'Q15554', 'P49674', 'O15550', 'Q8NC51', 'Q9P2K3', 'P42766', 'Q96ST3', 'Q969U6', 'P23942', 'Q9NR30'…			['Q96AW1', 'Q13838', 'Q6GMV2', 'O95801', 'Q9UJS0', 'Q12891', 'Q99832', 'Q93008', 'Q9Y285', 'Q8IY63', 'P63104', 'Q96G27', 'P33240', 'P49593', 'Q07065', 'Q13310', 'P30793', 'O75643', 'P68371', 'Q99459', 'O00567', 'O43143', 'P48634', 'P40227', 'Q8TF74', 'Q32P28', 'Q08J23', 'Q6DN90', 'Q15459', 'Q9Y3Z3', 'P40939', 'Q14165', 'Q92997', 'P50502', 'Q01196', 'Q9BT92', 'Q9NSD9', 'Q96DA0', 'Q9H2X6', 'P35368'…		['Q9P0L0', 'O75528', 'Q9BPZ7', 'A0A0A6YYL3', 'Q9BWX5', 'P62380', 'Q05BV3', 'Q96BR1', 'Q9NVP1', 'O43156', 'Q6S5H5', 'P51116', 'A6NI47', 'Q8ND04', 'Q8WYB5', 'Q3SXY8', 'P38935', 'P61601', 'P84074', 'Q70CQ3', 'P61019', 'Q9NVX0', 'Q9ULK2', 'P52701', 'O95251', 'Q16514', 'Q9H981', 'Q4LE39', 'Q8N122', 'P27986', 'Q15542', 'P43694', 'P15976', 'P20226', 'P58872', 'P05112', 'Q14156', 'P31946', 'Q9BXF3', 'Q8I…
['O00214', 'O95238', 'Q9Y2T5', 'P01040', 'O00472', 'Q6DD88', 'P17931', 'P54253', 'Q9BQ04', 'P46459', 'Q9BXS9', 'Q6DKI2', 'P01111', 'Q9BWF3', 'Q6MZP7', 'Q9UBH6', 'P13569', 'O75506', 'Q13148', 'Q86VR2', 'Q9HCS5', 'P58743', 'Q6UX01', 'P30044', 'P98073', 'P04406', 'P04080', 'Q9UBD6', 'Q03431']	['P27986', 'Q13239', 'P43628', 'P10747', 'P01833', 'P52735', 'Q6PIZ9', 'P16885', 'P04439', 'O00459', 'P29017', 'P54821', 'P31994', 'P06127', 'P13796', 'P01889', 'Q7Z6A9', 'P43403', 'P01732', 'P15813', 'Q92556', 'Q06124', 'P49407', 'P26717', 'P01730', 'P10321', 'P57075', 'O14931', 'Q13432', 'P40763', 'P12318', 'Q30154', 'O75791', 'P29074', 'Q16553', 'P05538', 'P42338', 'O60880', 'P0CG47', 'Q12918'…					['Q9Y4D7', 'Q969T4', 'P35908', 'O14763', 'Q9NWQ8', 'Q5XKE5', 'Q13588', 'Q5VVX9', 'P68133', 'Q16543', 'Q9HAU4', 'Q99460', 'Q9HCM2', 'P62191', 'P23458', 'O00459', 'P83105', 'P04629', 'Q9HCE7', 'P49815', 'Q9H477', 'O60258', 'P27986', 'Q99575', 'Q15052', 'P04259', 'O15105', 'P16234', 'P28907', 'P06241', 'Q9Y6X8', 'P0DMV9', 'O43609', 'P61018', 'P35580', 'P10966', 'P30530', 'Q9GZQ8', 'P08648', 'P46108'…
['O15230', 'P17813', 'P53420', 'P08123', 'P16284', 'Q96RW7', 'P23229', 'Q92905', 'O75376', 'P18827', 'Q69YN4', 'P27361', 'Q63HQ2', 'O14786', 'P07948', 'Q16787', 'P04350', 'P09038', 'Q14790', 'P01137', 'P17301', 'P21926', 'Q03692', 'P21815', 'Q13349', 'O95631', 'Q38SD2', 'P32004', 'P32297', 'Q08380', 'P78317', 'P16070', 'P17252', 'P29317', 'P22681', 'P08581', 'Q9H2X0', 'P60201', 'Q8WYA6', 'P07996'…	['Q5MIZ7', 'P61163', 'P07205', 'Q9NVI7', 'Q13972', 'Q9C0H9', 'Q9BPU6', 'Q02413', 'Q12959', 'P63096', 'Q9Y623', 'P0DPH7', 'P42025', 'P42771', 'Q04917', 'B7ZBB8', 'P07305', 'P20020', 'O95298', 'Q9H2X9', 'Q13554', 'P25705', 'P37840', 'Q9NQX4', 'Q9ULB1', 'Q01064', 'P31146', 'P21579', 'Q9NQX3', 'Q9HAV0', 'P50570', 'P24539', 'P07197', 'P60880', 'P07550', 'Q6PEY2', 'Q8N0Y7', 'Q05193', 'Q14194', 'P05141'…			['Q00653', 'P42229', 'Q04864', 'Q8IU57', 'O14578', 'P23458', 'P30530', 'P29597', 'Q8IZJ0', 'Q08334', 'P10914', 'P42224', 'P51692', 'O75626', 'P19838', 'P40763', 'P52630', 'Q14765', 'Q04206']		['P27338', 'Q07021', 'P04843', 'Q13573', 'P56537', 'P07814', 'Q16520', 'P31947', 'O94776', 'Q9H091', 'P0DP25', 'Q5T890', 'P04844', 'O14593', 'Q9HBG6', 'O95834', 'O94806', 'Q71DI3', 'O15119', 'Q9BYB4', 'O15294', 'Q9UBG7', 'Q9UPS6', 'O75390', 'Q9UKL0', 'P02786', 'Q32P44', 'Q9H147', 'P30154', 'Q9H160', 'Q04727', 'Q8N163', 'O43474', 'P0C0S5', 'O95644', 'P23396', 'Q9Y232', 'Q9BZK7', 'Q13950', 'P05023'…
['Q02241', 'Q8IWT3', 'Q9BYV8', 'Q8TBP0', 'Q676U5', 'Q8N4P2', 'Q86WT1']	['P06756', 'O75151', 'P12273', 'Q9BY14', 'P05106', 'P21980', 'Q86UE4', 'P35637', 'P09619', 'P26012', 'P21754', 'Q12866', 'P04350', 'Q96S86', 'Q6IQ23', 'Q14185', 'P46108', 'P61221', 'O14672', 'P07288', 'P18084', 'Q9BYJ9', 'P31749']			['Q15848', 'P11802', 'Q13309']		['P42025', 'Q9NW13', 'Q14154', 'P21579', 'P49407', 'Q9C0D6', 'Q92572', 'O95208', 'Q9UKZ1', 'O43747', 'P07550', 'Q27J81', 'Q86TA1', 'Q8NBH2', 'A4D2P6', 'Q12907', 'Q9H0R1', 'Q9Y5Y9', 'Q96DR7', 'Q9NVZ3', 'Q70IA8', 'Q8IYW4', 'Q16572', 'Q9BXS5', 'Q9BRR9', 'Q14BN4', 'O94989', 'O75477', 'Q2M2I8', 'Q96D71', 'Q14677', 'A6NI28', 'Q6UXY1', 'O43900', 'Q0JRZ9', 'Q9Y2H9', 'P46940', 'Q9Y3M8', 'Q9UPM8', 'O60711'…
['Q9HBM0', 'O14672', 'Q16778', 'P08519', 'Q01433', 'P02652', 'P21730', 'P28906', 'P07858', 'P08246', 'Q9Y259', 'P11215', 'P24158', 'P19827', 'Q02325', 'Q9Y490', 'P02768', 'P02748', 'P08700', 'P20933', 'Q58WW2', 'P10909', 'P00734', 'P30679', 'P0C0L5', 'P55196', 'P00746', 'P04004', 'P27918', 'P07358', 'A1XBS5', 'O96008', 'P13987', 'Q9HC84', 'P01189', 'O00253', 'Q86UF1', 'P10643', 'Q6IQ23', 'Q9P296'…				['P14859', 'P49915', 'O94916', 'Q12802', 'Q13164', 'P26678', 'P24588', 'Q9Y2K6', 'P27797', 'P51828', 'Q99259', 'P42261', 'Q08828', 'Q86UR1', 'O43572', 'Q9UBD0', 'Q9NYF0', 'Q6GTS8', 'P41235', 'Q9HCK5', 'P61925', 'Q9NRP7', 'Q7Z434', 'P19838', 'Q06124', 'P42685', 'P08514', 'P46940', 'P61962', 'Q9UGI9', 'Q14185', 'P15927', 'Q9H4M7', 'P61296', 'Q13480', 'O96004', 'P21728', 'Q99683', 'Q9UKA4', 'P61088'…		['Q13043', 'P61086', 'P54725', 'Q13835', 'Q8TCX5', 'Q8NCT1', 'Q712K3', 'O14933', 'Q9Y6E0', 'P63146', 'O60716', 'Q15843', 'O15205', 'P62861', 'P51668', 'Q9Y385', 'Q9UJX6', 'P49459', 'P68036', 'Q8NHZ8', 'Q15797', 'Q15796', 'Q8NI35', 'Q9H1A4', 'O00762', 'Q9H832', 'Q15561', 'P31947', 'O94850', 'Q70CQ2', 'O43541', 'Q96B67', 'Q15562', 'O00192', 'Q9C0C9', 'Q07157', 'Q9NR09', 'Q96LR5', 'Q13485', 'P61981'…
['P08238', 'Q99661', 'P41743', 'Q86T65', 'Q0VDG4', 'Q01449', 'Q2VIQ3', 'B2RTY4', 'Q9P225', 'Q8TD86', 'Q9NZQ3', 'P05556', 'P63316', 'P68133', 'P35580', 'O60296', 'Q7Z572', 'Q8N5D0', 'P12931', 'Q9BYD9', 'Q9H1H9', 'P59998', 'Q16526', 'A8MZ26', 'P35749', 'P35243', 'Q9P2D7', 'Q6ZMV9', 'P05107', 'P12829', 'Q99653', 'P52732', 'Q9NQT8', 'Q6PIL6', 'Q6P1M3', 'H3BUK9', 'O43813', 'P63098', 'Q12765', 'Q2KJY2'…	['Q9H4B4', 'P07900', 'P53041', 'Q01664', 'Q8N8A2', 'Q9UPN7', 'O95163', 'P62714', 'P08238', 'Q9NQI0', 'Q8NHM5', 'Q9UGJ0', 'P48454', 'Q8TB96', 'Q96DB2', 'O15067', 'O14830', 'O95835', 'O14965', 'Q9Y2K7', 'Q9H0D6', 'Q9NVX2', 'Q13610', 'P35232', 'O15084', 'P36873', 'Q07960', 'Q9BSI4', 'P60510', 'Q9UBP6', 'Q6ZMT4', 'P34947', 'Q6IA86', 'P16298', 'Q15257', 'Q15058', 'Q16543', 'Q8IYB7', 'Q8N6F8', 'Q9Y2L1'…			['Q96PV0', 'Q96Q40', 'Q8IYI6', 'Q9UQ52', 'O43242', 'Q00526', 'P17980', 'Q13618', 'Q9NWT6', 'Q969Q5', 'Q8TD55', 'Q9NX57', 'Q96PX9', 'Q9Y4W6', 'Q13616', 'O94779', 'P61020', 'Q9ULI0', 'P24941', 'O00533', 'Q9NQT5', 'Q9H0T7', 'Q13643', 'Q07002', 'Q00526', 'P62333', 'Q00536', 'P20339', 'Q93034', 'Q99460', 'P32004', 'Q9UNM6', 'P20936', 'O94921', 'Q9P232', 'P11802', 'O14976', 'Q12860', 'Q13636', 'Q9H5N1'…		['Q9H4M7', 'P07384', 'Q9P289', 'Q6PKC3', 'Q9UMQ6', 'Q9BRV8', 'Q5TDH0', 'A8MX76', 'Q14BN4', 'Q15233', 'P78371', 'Q13541', 'Q6ZSI9', 'Q9H069', 'O14733', 'P19438', 'Q6DKJ4', 'Q8WZ74', 'O94842', 'Q14204', 'Q13188', 'P0DP23', 'Q9UGI0', 'P62136', 'Q9UKZ9', 'Q16531', 'P41279', 'O75334', 'Q03135', 'P45983', 'P24534', 'Q15435', 'Q9NQ35', 'O95166', 'Q8N4C8', 'P60520', 'Q8NFP9', 'P51587', 'O95819', 'A6NHC0'…
['Q12870', 'Q9ULB5', 'Q9C0K3', 'P42858', 'Q96A54', 'Q13634', 'P05106', 'Q9UJ99', 'Q15848', 'P22223', 'Q86UP0', 'Q9ULB4', 'P55286', 'O60716', 'Q96JQ0', 'P35221', 'Q9BZX2', 'O95996', 'P14923', 'P55289', 'Q16854', 'Q9NWW6', 'Q9HA47', 'Q14676', 'Q9HBT6', 'P19022', 'P55283', 'Q9Y6N8', 'P55291', 'P12830', 'Q9UQB3', 'Q9UI47', 'O15503', 'O00192', 'Q9NVR5', 'Q92503', 'Q9NWZ5', 'Q8IXH8', 'P27797', 'P55287'…	['O95801', 'Q9H9Y6', 'P78362', 'Q9NVA2', 'P49116', 'P54253', 'P34947', 'O00567', 'Q8NFY9', 'Q9H8V3', 'O94761', 'P53350', 'P17813', 'P50750', 'P46013', 'Q9UIU6', 'P11387', 'A0JLT2', 'O75569', 'Q9NWS0', 'P17480', 'Q96FQ6', 'P62805', 'Q9UHR6', 'Q15633', 'P32121', 'Q9H444', 'P49407', 'Q01860', 'Q8TAD8', 'Q9H8X2', 'Q69YN4', 'Q9H9Z2', 'P55809', 'Q9BXB1', 'Q8NBF2', 'Q14457', 'Q9C0B5', 'Q8TB96', 'Q99523'…			['Q9NQ11', 'P11216', 'Q16280', 'P19105', 'Q9H0G5', 'P15374', 'O00748', 'Q02846', 'Q9Y694', 'Q96J42', 'P20248', 'O14950', 'P41002', 'O75844', 'Q9Y226', 'Q6DD88', 'Q8IV13', 'P29973', 'O15244', 'Q9H015', 'P24844', 'Q9Y5W7', 'Q9HA82', 'Q8N5B7', 'Q6NT32', 'P51841', 'P23141', 'Q13492', 'Q96G23', 'Q7L1W4', 'Q7RTY0', 'Q9NW15', 'Q6ZMG9', 'P11217', 'Q9UHD9', 'P09936', 'O60266', 'P45880', 'O75387', 'Q8TDW4'…		['Q9Y4K3', 'Q16610', 'P68133', 'P28482', 'P62993', 'P52333', 'P29350', 'Q9UQC2', 'P01127', 'P46934', 'P98077', 'Q92835', 'O14964', 'P63244', 'O95936', 'Q06124', 'Q15464', 'P06241', 'Q14289', 'O14508', 'P16871', 'Q9UBK5', 'P42224', 'P51692', 'O00329', 'P13688', 'P40763', 'P04085', 'P27361', 'P30414', 'P15144', 'P27986', 'Q15645', 'O15357', 'Q92529', 'P60568', 'P31785', 'Q92783', 'O15524', 'Q9Y4H2'…
['P28288', 'Q00G26', 'Q9Y5B0', 'Q86XI6', 'Q7L1T6', 'Q96CS3', 'O75452', 'P60763', 'Q6PCB7', 'Q5K4L6', 'P28845', 'O15254', 'Q17RR3', 'P16233', 'Q9UNN5', 'O95210', 'Q16799', 'P49257', 'P60953', 'P15153', 'P0DTE7', 'O14678', 'P04040', 'O00264', 'P49748', 'O14975', 'Q99996', 'Q96GR2', 'Q02338', 'O95197', 'Q8TCG5', 'Q9NQC3', 'Q92523', 'Q9C002', 'Q4G176', 'Q99424', 'P27797', 'Q6BCY4', 'P0DTE8', 'Q6P1M0'…	['O75628', 'P0DMV9', 'Q7Z572', 'P06241', 'Q9HBY0', 'P12931', 'P40337', 'O15431', 'P0DMV8', 'Q1HG44', 'Q96A32', 'A8K855', 'P63316', 'Q9HD89', 'P33261', 'Q9HAE3', 'Q01449', 'Q96LZ3', 'Q6NT55', 'P51798', 'P20472', 'P10916', 'P58872', 'Q8TD86', 'O00206', 'P04839', 'P07237', 'Q15080', 'P62495', 'Q92622', 'Q8NFA2', 'P53041', 'P27482', 'P57796', 'P62760', 'Q8NFA0', 'P13584', 'Q96RG2', 'P21817', 'P63098'…			['O14561', 'P37058', 'P04040', 'Q8NFH5', 'Q8IVS2', 'Q9P0L0', 'P13804', 'Q9Y315', 'Q9UBI4', 'Q53GQ0', 'O75425', 'Q9Y2S2', 'O75521', 'P38117', 'Q3SXM5', 'Q16134', 'Q6YN16', 'P49327', 'O95292', 'P30793', 'Q7L0Q8', 'Q8N465', 'Q16836']		['P08151', 'P40238', 'Q9Y6A5', 'Q00534', 'P05412', 'P04141', 'O75376', 'Q13287', 'P04085', 'P51681', 'Q00597', 'P46109', 'P36888', 'P30279', 'P42229', 'P22626', 'Q6N021', 'O00330', 'Q9P2N6', 'Q86TI2', 'P30281', 'P62993', 'Q08345', 'Q00978', 'Q09028', 'Q9Y4H2', 'Q8TEW8', 'P23284', 'Q09472', 'O95750', 'Q9BTE3', 'Q00526', 'P17275', 'Q14765', 'Q02539', 'O15516', 'Q8N8U2', 'Q01344', 'Q9H2X6', 'Q07869'…
['Q06828', 'P06756', 'Q08722', 'Q92954', 'P01137', 'P14625', 'Q53SF7', 'P62937', 'O95460', 'O15232', 'P18850', 'Q15389', 'O00244', 'P04275', 'P12643', 'Q9UHF1', 'P05106', 'Q9H306', 'P32242', 'P35442', 'P02751', 'P49746', 'P31025', 'Q99623', 'P11021', 'P23284', 'P02675', 'P28799', 'P55036', 'Q9NY56', 'P58397', 'P08648', 'P35232', 'P16112', 'O14763', 'Q9UKP4', 'P35443', 'Q9Y4L1', 'P05556', 'Q99944'…	['O95171', 'Q9NZU5', 'O75084', 'Q14160', 'P05067', 'Q9Y6I9', 'Q9H4P4', 'Q9BTT6', 'P63244', 'P01111', 'P55287', 'Q9Y283', 'O14641', 'Q6ZVD8', 'P0CW20', 'Q8N5T2', 'P26045', 'P21589', 'O14640', 'Q96M69', 'Q9NZW5', 'Q9UP38', 'Q13368', 'P41743', 'O14908', 'Q13099', 'Q8NFJ9', 'Q9H461', 'P34925', 'P35222', 'O95487', 'Q13641', 'Q92765', 'Q13467', 'Q9NRC1', 'O15018', 'Q5T4F7', 'Q92796', 'P48730', 'Q9UPQ0'…			['Q15058', 'Q9C0B0']		['Q92624', 'Q7KZF4', 'Q6AZZ1', 'P09958', 'O60547']
['P34932', 'P51965', 'P31948', 'Q96RL6', 'P24347', 'Q13107', 'Q8TB96', 'P62333', 'P63279', 'Q13158', 'P49427', 'P55899', 'Q5TC82', 'Q9H0F5', 'Q96IZ0', 'Q01973', 'P12318', 'P0CG47', 'P14373', 'Q9BYM8', 'Q99460', 'P62191', 'Q15717', 'Q99986', 'Q13588', 'Q969T4', 'O95758', 'P62979', 'Q13404', 'Q5T9G4', 'P43686', 'P63104', 'Q9UBN7', 'Q6B0I6', 'Q13287', 'P51948', 'Q9BWQ8', 'P80217', 'Q504Q3', 'Q96LC7'…	['O75030', 'Q969X1', 'Q93074', 'P51532', 'O75528', 'O00482', 'P08047', 'P01133', 'Q02535', 'Q6EEV6', 'O75448', 'P49715', 'Q92616', 'Q13503', 'P49841', 'A1YPR0', 'Q86YN6', 'Q14974', 'Q9Y230', 'P03886', 'Q9NVC6', 'Q15648', 'Q71SY5', 'O94979', 'P19793', 'Q00526', 'Q9H4L7', 'Q12772', 'P62805', 'Q06330', 'Q09472', 'Q8N543', 'O14744', 'Q68CJ9', 'Q9NST1', 'P78317', 'Q8WYB5', 'Q9ULK4', 'Q92830', 'Q96RN5'…			['P36575', 'O14967', 'Q9HCQ7', 'Q01105', 'Q9Y6X8', 'O43555', 'P34932', 'Q8IU85', 'P10523', 'P32121', 'P48436', 'P29992', 'P55055', 'Q969F8', 'P38405', 'P01148', 'P28482', 'P49407', 'Q13562', 'P50148', 'P12931', 'Q5JWF2', 'P27824']		['Q4G0A6', 'Q15776', 'Q15691', 'Q96EA4', 'Q2TAC6', 'Q8IZT6', 'Q07866', 'P68431', 'P0DPH8', 'Q8N3C7', 'Q14008', 'Q9P2E2', 'P08621', 'Q9UMY1', 'Q12840', 'P06241', 'Q96C45', 'O94973', 'Q8N8A6', 'Q9NZ56', 'Q86Y91', 'P13533', 'A2VDJ0', 'Q8N6R0', 'Q9UDT6', 'P28066', 'Q68DA7', 'Q01860', 'O75935', 'Q969Q0', 'Q9BUZ4', 'P27816', 'Q5J8M3', 'Q6PHR2', 'P68366', 'O43765', 'O95239', 'Q8N7A1', 'Q15650', 'Q4VC44'…
	['Q8TB96', 'O43663', 'Q9C0B5', 'P78317', 'Q4G0J3', 'P09211', 'P23246', 'Q6PB30', 'Q9NRG9', 'P07108', 'Q9NRC8', 'Q9NRC1', 'P63279', 'Q5T8D3', 'Q8N766', 'P52298', 'O75147', 'Q8N6N7', 'Q13438', 'P52948', 'P14866', 'Q9H4M7', 'Q96EE3', 'Q99567', 'Q06413', 'P12270', 'Q5BJD5', 'Q8WUM0', 'Q9BTX1', 'Q9UKK6', 'Q9BZI7', 'Q8NC06', 'Q8N1F7', 'Q8NFH4', 'P57740', 'Q15287', 'P49591', 'P35658', 'Q9H8V3', 'P61326'…			['O15145', 'P50148', 'P49407', 'P07355', 'Q9Y4X3', 'P48634', 'Q9NRJ3', 'P09471', 'P60903', 'P03886']		['Q8N1F7', 'Q8IY57', 'Q9BTM1', 'Q99877', 'Q9H4I0', 'Q9HCE1', 'Q86VS3', 'Q9NS66', 'Q9BXU7', 'O15047', 'O60814', 'Q8NHM5', 'P62424', 'P20226', 'Q9BYW2', 'Q8IYT8', 'Q92560', 'Q15022', 'P68431', 'O95835', 'Q5MJ09', 'Q16594', 'P33778', 'P68431', 'O15391', 'Q8N9V7', 'Q8WTS6', 'P0C0S8', 'Q9Y3U8', 'O75382', 'Q15542', 'Q15047', 'Q99878', 'Q5VSR9', 'P20671', 'Q92833', 'Q93077', 'Q5VW00', 'Q16777', 'P68431'…
['P09471', 'P61006', 'O60262', 'P09936', 'O95487', 'P50150', 'P61952', 'Q13439', 'Q99961', 'P29992', 'P19086', 'O14610', 'P35346', 'O14775', 'Q9UJY4', 'P25106', 'P63218', 'P63215', 'Q9NZ52', 'P32745', 'P62879', 'Q14232', 'Q9UBI6', 'P16520', 'Q5JWF2', 'Q99962', 'P59768', 'Q9ULW5', 'P63211', 'Q92667', 'Q9P2W3', 'P53992', 'Q96SB3', 'P38405', 'Q9UKV8', 'P01730', 'Q9UJY5', 'P62873', 'Q717R9', 'Q9HAV0'…	['P61224', 'Q15669', 'P01111', 'Q99578', 'P43146', 'Q15311', 'Q9BU20', 'Q15811', 'P11234', 'P23560', 'Q9NZM3', 'Q7Z444', 'Q9NXU5', 'O00212', 'P40616', 'Q15907', 'Q92558', 'P31513', 'O95661', 'Q13905', 'Q5JWF2', 'P61204', 'Q6T311', 'Q9P227', 'Q8WZA2', 'Q96L33', 'Q5T5U3', 'Q92859', 'Q9Y272', 'P36406', 'Q7Z6J4', 'Q15052', 'P36405', 'P61201', 'Q5JSP0', 'P55042', 'Q7L0Q8', 'P61018', 'Q9UNS2', 'Q96KC2'…			['Q9Y316', 'Q8WVF1', 'O15488', 'Q96MF2', 'Q9BRQ3', 'Q96CP2']		['Q14191', 'Q8IUE6', 'Q9NW08', 'Q03989', 'Q52LR7', 'P55854', 'Q86VP1', 'P63261', 'Q13501', 'O95602', 'P78406', 'Q9P0M6', 'Q8NCF5', 'O75925', 'P68431', 'Q8IVW6', 'Q9C0K3', 'Q9UIF8', 'Q8NFZ0', 'Q15560', 'Q9H320', 'Q13952', 'P83916', 'P29374', 'Q5JTH9', 'Q9UIV1', 'P0CG38', 'Q13627', 'Q8IYD8', 'P62805', 'P68431', 'P54253', 'P12004', 'O60885', 'Q92925', 'O00482', 'Q13547', 'Q7L7L0', 'Q30201', 'P11388'…
['Q15642', 'P42858', 'O75051', 'Q86WN1', 'P50750', 'P0DJJ0', 'P62805', 'Q15811', 'Q5T0N5', 'P0DMP2', 'P14866', 'Q9BXB1', 'Q9UMS4', 'O75044', 'Q96RU3', 'Q8IWL3', 'Q15029', 'Q07666', 'O75554', 'Q9HBL7', 'Q12873', 'P63279', 'Q9NZM3']				['Q9NXV2', 'O60826', 'Q96A84', 'P06730', 'P62877', 'Q9H3F6', 'Q53GT1', 'Q9Y6G5', 'Q9UH77', 'Q9BTE7', 'Q8N1I0', 'Q9Y4X5', 'Q9Y3Z3', 'Q7Z4G1', 'Q9P2J3', 'P53396', 'Q9NR09', 'Q86X83', 'Q15370', 'Q13829', 'Q2TBA0', 'Q9P2K6', 'Q9P000', 'O43791', 'Q9H0A8', 'Q8WZ19', 'Q53G59', 'O60662', 'Q9UJP4', 'Q9Y2M5', 'Q13618', 'Q9NX08', 'Q6PH85', 'Q9UBV8', 'Q9P2G9', 'O95198', 'Q96M94', 'Q96GG9', 'Q6IQ16', 'Q14145'…		['O75592', 'Q96P26', 'P62888', 'Q9UKK3', 'Q9NRC8', 'Q9NTG7', 'Q02539', 'O00308', 'O15213', 'Q1ED39', 'P55072', 'O43159', 'P49585', 'Q9Y6E7', 'Q6K0P9', 'O75695', 'Q9UGN5', 'Q8TCD5', 'P49902', 'Q8NCF5', 'P26651', 'Q9NXA8', 'O95793', 'P11137', 'O75147', 'Q16666', 'Q96EB6', 'P52294', 'P04181', 'Q7Z2W4', 'P48775', 'Q99459', 'Q15814', 'Q8IXJ6', 'P52292', 'O15083', 'Q8N6T7', 'Q8TBB1', 'O15514', 'Q8IXZ2'…
['Q16527', 'O43903', 'Q8IVW1', 'P56559', 'P17081', 'Q9H254', 'Q6ZT07', 'Q08AM6', 'P13639', 'P50238', 'Q96IW7', 'P12883', 'Q4KMP7', 'Q9UBK7', 'A4D1S5', 'Q14088', 'Q8N3F8', 'Q92609', 'O00303', 'P46939', 'Q86YS6', 'P62820', 'Q5R372', 'Q9NZQ0', 'P62491', 'Q9BYZ6', 'Q8IVW1', 'P57735', 'O94851', 'Q2TAL5', 'A2CJ06', 'P52943', 'Q86V48', 'Q2NKQ1', 'P31150', 'Q92730', 'P61586', 'Q86VI1', 'P50395', 'P62330'…	['Q9UJQ1', 'Q9NWM8', 'Q8WZ79', 'Q8IWU5', 'Q495W5', 'Q9UQV4', 'O00115', 'Q9UI15', 'Q9UHX3', 'O60749', 'Q11128', 'P35573', 'Q96AY3', 'Q9HAT2', 'Q6P093', 'P37802', 'Q9Y231', 'Q9NXG6', 'O95498', 'Q9NYL4', 'Q7Z4N8', 'Q8IWU6', 'O95302', 'Q9NRD1', 'P51911', 'Q9UHL4', 'Q8NCC3', 'Q8NBK3', 'O00602', 'P42785', 'P22083', 'P11279', 'Q8NBJ7', 'Q15417', 'P34810', 'Q96GD4', 'Q96JJ7', 'Q99439', 'Q5T1M5', 'P13674'…			['Q32MK0', 'P31749', 'P31947', 'Q96QS6', 'P53778', 'O94921', 'P23469', 'P17081', 'Q99956', 'Q8IWQ3', 'Q92831', 'P61586', 'Q96RP9', 'O14976', 'O75167', 'O43293', 'O75460', 'P08582', 'Q8NCB2', 'Q15562', 'Q00005', 'O60729', 'Q15262', 'Q16850', 'P63272', 'P33991', 'P62745', 'P11801', 'P14625', 'Q9H0S4', 'P08575', 'Q99683', 'Q9UEE5', 'P60953', 'Q8WYL5', 'P04899', 'P15153', 'Q9NR55', 'Q16829', 'P49137'…		['P51610', 'Q16576', 'Q09028', 'Q14157', 'P10276', 'Q01167', 'Q96SB4', 'P10826', 'Q9P267', 'P45973', 'P03372', 'P31260', 'P31270', 'P31267', 'Q9HC52', 'Q8NBN7', 'P35227', 'O60885', 'Q92833', 'O00257', 'Q92800', 'P19793', 'Q96DN6', 'Q8IXK0', 'P16403', 'Q16777', 'Q8NEZ4', 'Q15910', 'A6NHQ4', 'O15294', 'O95503', 'Q3KNV8', 'Q69YN4', 'Q02548', 'Q9C0F0', 'P04150', 'Q13547', 'P31269', 'O60341', 'Q8NB78'…
['Q9UM73', 'Q13077', 'P42336', 'Q14155', 'P62993', 'P35968', 'Q08345', 'P29317', 'Q13241', 'O15085', 'Q9NZC2', 'Q13153', 'Q8WV28', 'P08151', 'Q9Y4K3', 'Q16620', 'P52757', 'P05362', 'P09619', 'O43561', 'A5YM69', 'Q9BX66', 'P98174', 'A1A4S6', 'Q8IWW6', 'O43295', 'P52735', 'P08134', 'Q8IW93', 'Q9Y6Q6', 'Q9P227', 'P13747', 'P15498', 'O94875', 'Q13094', 'P10275', 'Q13387', 'P16333', 'P06213', 'P29353'…	['Q96CA5', 'Q9Y2U5', 'Q9BUZ4', 'Q9Y275', 'O95817', 'Q9NR12', 'P01579', 'Q13490', 'P55072', 'P41279', 'Q13547', 'Q56UN5', 'Q86WV6', 'P51668', 'P01374', 'P46934', 'Q92844', 'P62837', 'P45983', 'P12956', 'P11215', 'P10147', 'Q9UHD2', 'O15111', 'Q96EP0', 'Q5UE93', 'P40763', 'O95551', 'Q03135', 'Q09472', 'Q14686', 'P36941', 'P11021', 'Q14242', 'Q9Y6Q6', 'Q9NYK1', 'Q13349', 'P25963', 'P42336', 'Q6GQQ9'…			['P50148', 'Q9UJW3', 'P02511', 'O00206', 'O15455', 'Q9BYE2', 'Q8NF86', 'O15273', 'P36575', 'P27487', 'P05981', 'Q5JWF2', 'O60235', 'Q8NER1', 'Q16651', 'P02489', 'P38405', 'P23946', 'Q6YN16', 'Q9Y5S1', 'P22681', 'P00734', 'Q15363', 'P13726', 'Q9HBA0', 'Q03113', 'P78545', 'P00738', 'Q9BQR3', 'O75581', 'P00739', 'Q92905', 'P29992', 'P57678', 'Q9Y5Y6', 'Q6NUQ1', 'P49755', 'Q8NER1', 'Q8WXD5', 'P19086'…		['Q9UMR2', 'O95835', 'O00629', 'Q9H211', 'Q96EE3', 'P31483', 'Q8N1F7', 'Q4VXU2', 'O00488', 'P57740', 'P08621', 'Q01085', 'O75694', 'O75602', 'Q14008', 'Q13247', 'Q9NPJ8', 'Q5JQF8', 'Q8N5D0', 'Q86UE8', 'Q92621', 'Q7Z3B4', 'Q9UKI8', 'O60684', 'Q09161', 'P33240', 'O60318', 'Q9NRM7', 'Q13310', 'O14524', 'Q53GS7', 'Q5JQF8', 'Q86X02', 'O00505', 'P35658', 'O76064', 'Q08170', 'Q13838', 'Q9BVS4', 'Q9UBU9'…
['O75390', 'P01024', 'P61604', 'Q58WW2', 'P22792', 'O00206', 'Q96KR1', 'P17987', 'Q9UHB7', 'P22897', 'P46663', 'Q14691', 'Q8N5D0', 'P10809', 'P99999']	['P42357', 'P35968', 'Q6AZZ1', 'P49767', 'P22105', 'P24821', 'O43915', 'P05106', 'P07550', 'P05556', 'Q92752', 'Q9H3U1', 'Q9UKJ8', 'A0AVK6', 'O14786', 'Q53G59', 'Q9BRJ7', 'P17948', 'Q9Y5W5', 'P05107', 'P49763', 'Q9BYJ1', 'O60462', 'Q9UQP3', 'P04629', 'Q9NT68']			['Q6RW13', 'P41145', 'Q16820', 'Q13145', 'P21757']		['O14531', 'Q6PJG9', 'Q8TCJ0', 'Q9HC29', 'Q9UQL6', 'Q06210', 'Q9NVV4', 'P11172', 'P0C7M8', 'Q9BPU6', 'Q03154', 'P61163', 'P30414', 'Q9Y230', 'Q6UY01', 'Q86U44', 'P84090', 'P43155', 'P46934', 'O94992', 'Q14194', 'P11498', 'P53618', 'P68104', 'O43847', 'Q8TAD8', 'P05198', 'Q96CF2', 'Q14232', 'Q8TEX9', 'O94761', 'Q5BJD5', 'P22681', 'Q9H4M7', 'Q14117', 'Q8WW22', 'P11142', 'Q9UGI8', 'Q9NRC8', 'Q00325'…
['Q99558', 'P51955', 'Q92974', 'O75914', 'Q8NEU8', 'B2RTY4', 'P63010', 'Q7Z698', 'P41743', 'Q86T65', 'O43924', 'Q5VV41', 'O60879', 'Q6XZF7', 'Q92619', 'Q07890', 'Q96RG2', 'Q02750', 'P14598', 'Q04759', 'Q5VT25', 'O75116', 'Q9UPU7', 'Q13153', 'Q8IZD9', 'Q02156', 'P31150', 'Q12774', 'Q99819', 'P24723', 'Q9P286', 'Q8N1W1', 'Q52LW3', 'O00189', 'Q13367', 'O95267', 'O95235', 'Q8N3I7', 'Q9Y2U5', 'Q96PX9'…	['P84157', 'Q6NT76', 'Q9Y6X8', 'Q8IY42', 'Q3MIT2', 'P0C0L4', 'O00468']			['P07900', 'Q9Y3A4', 'Q9H6R0', 'P03950', 'P83731', 'B7ZW38', 'P25398', 'Q86YA3', 'P62424', 'Q587J7', 'O60573', 'Q15269', 'Q9BYD1', 'Q9BZE4', 'Q6ZS81', 'O60684', 'Q8NI27', 'Q9H583', 'Q9H9Z2', 'Q12788', 'Q9UHA3', 'Q13601', 'Q14684', 'Q15029', 'Q9HCG8', 'Q5SXM2', 'Q9BVP2', 'P63104', 'Q9BVI4', 'Q02543', 'Q9NQ55', 'P26640', 'Q8IWA0', 'Q13595', 'Q13310', 'Q96F86', 'Q9UKM9', 'Q92979', 'O14979', 'Q9BVJ6'…		['Q92997', 'Q8IVF5', 'Q969S6', 'Q9HBI0', 'Q92908', 'Q6H8Q1', 'Q2MJR0', 'Q9UL25', 'Q9HAU4', 'O43307', 'Q8N8S7', 'Q9UBE8', 'A1IGU5', 'Q9BQL6', 'Q8TCU6', 'P50552', 'Q99801', 'O75817', 'Q9H4M7', 'Q9UGI9', 'P47224', 'Q86UX7', 'Q9NVD7', 'Q70Z35', 'Q9Y6K9', 'O14640', 'O14641', 'Q9NXL2', 'Q96N96', 'Q9HBI1', 'Q9ULC3', 'Q6IN85', 'Q9BWX5', 'Q8NBF6', 'Q5TCQ9', 'Q16739', 'Q9BYV6', 'O94929', 'Q9UBX2', 'P35580'…
['P15927', 'Q9Y4A5', 'Q04837', 'Q8IYD8', 'P05423', 'Q8IWV8', 'P02810', 'P33991', 'P38398', 'P38935', 'Q9H668', 'O95786', 'Q15637', 'P43351', 'O14802', 'P13010', 'P31040', 'Q17RS7', 'P12004', 'P52701', 'Q13535', 'P27694', 'O94761', 'Q9Y5U4', 'Q9BUI4', 'Q14181', 'Q8IWV7', 'Q9BXT6', 'Q12888', 'O00411', 'Q07864', 'Q9Y5B9', 'P68104', 'O60232', 'Q9NZJ6', 'O43542', 'O60930', 'P09884', 'P31943', 'Q06330'…				['Q8IXQ5', 'Q8N668', 'Q14145', 'Q9GZQ3', 'O14682', 'O75340', 'Q14681', 'Q92796', 'P78318', 'Q8N5Z5', 'Q92990', 'Q96GG9', 'Q96CT2', 'Q6IQ16', 'Q9UBI1', 'Q9H8T0', 'Q86VX2', 'O15111', 'Q92564', 'Q96JM2', 'Q15843', 'Q6TFL4', 'Q96GD4', 'Q8NFY9', 'Q9NX08', 'Q15691', 'Q9NXS3', 'O60662', 'O14920', 'Q13618', 'Q9Y2M5', 'P09493', 'P51957', 'O95198', 'Q96M94', 'Q9UBV8', 'Q6PH85', 'Q9P2G9', 'P48788', 'Q69YN4'…		['Q13309', 'Q9Y6S9', 'Q9H3D4', 'P10646', 'Q09472', 'P20248', 'Q13415', 'Q02224', 'Q01850', 'Q9NVK5', 'Q92993', 'Q9BQ67', 'Q8NI77', 'Q9Y5N6', 'Q9UK32', 'Q00526', 'Q9NW13', 'P62987', 'Q9UHP6', 'Q15650', 'Q99459', 'P11388', 'Q9UJX2', 'O95568', 'P33993', 'Q14186', 'Q8N0X2', 'P52292', 'Q9UKI8', 'Q9UJX3', 'P06493', 'Q86UE8', 'P49736', 'O43913', 'O43524', 'Q9H4D5', 'P78396', 'O60220', 'O75676', 'Q03252'…
['Q02080', 'Q06413', 'Q14814', 'Q02080', 'Q02078', 'Q9UBR4', 'Q12830', 'P63279', 'P12956', 'P43246', 'O43186', 'Q12837', 'Q969G2', 'Q9NWV8', 'P78424', 'Q9BQA5', 'O43679', 'A0JLT2', 'P11831']	['Q8NDV3', 'Q9P258', 'O76003', 'Q9BQG0', 'Q86TB9', 'Q9UKV8', 'P82094', 'Q15646', 'P62826', 'Q9UQV4', 'P52739', 'Q96D46', 'P62491', 'O43684', 'O75530', 'O43739', 'O14980', 'Q8WYQ5', 'Q9Y5K5', 'Q12834', 'P28482', 'Q9H063', 'P11279', 'O14974', 'P55854', 'P13473', 'P17661', 'Q99666', 'Q9UL18', 'P18754', 'P62861', 'Q03252', 'Q16790', 'Q96GA3', 'P52292', 'Q7KZF4', 'Q6UY01', 'Q9UKD2', 'Q9NRC8', 'P00533'…			['Q96EB6', 'P28074', 'Q15654', 'O00267', 'Q9H079', 'Q96HU1', 'Q5MAI5', 'Q13451', 'Q86YT6', 'O43854']		['P83369', 'Q01831', 'Q9H0A0', 'P28702', 'Q9UPR3', 'P17987', 'Q8N2R8', 'Q15554', 'P16104', 'P38432', 'P18031', 'Q9NVN8', 'P07910', 'Q14974', 'P09234', 'Q92973', 'Q14676', 'P14678', 'Q9UHI6', 'Q14344', 'P78371', 'P61289', 'Q7Z5K2', 'Q9UHN1', 'O15381', 'P08754', 'P19086', 'Q99973', 'Q99832', 'Q03113', 'P54274', 'P50991', 'O43172', 'P49711', 'Q86US8', 'Q9NPE3', 'P51784', 'Q93009', 'Q96SB4', 'Q9NYB0'…
['P22607', 'Q8NC42', 'Q5JS37', 'Q8WXA8', 'P55082', 'Q86X29', 'Q9BT67', 'P29320', 'Q9NXB0', 'Q2MV58', 'Q6UX41', 'Q9UPV0', 'Q15063', 'Q86X19', 'Q16739', 'Q9P2K1', 'Q86XS8', 'Q6UX40', 'Q9BTU6', 'Q9P0N5', 'Q5HYA8', 'Q8N205', 'P51151', 'Q9BPU9', 'O14763', 'Q8N157', 'Q7Z4F1', 'Q86VI4', 'Q96GX1', 'O15259', 'O15078', 'Q9UPM9']	['Q5XPI4', 'P04629', 'O43915', 'Q9NP62', 'P07333', 'P17948', 'P49765', 'P35916', 'Q9NZ43', 'P35968', 'Q9NRA1', 'O14786', 'P49767', 'O60462', 'P02751']			['Q8WUK0', 'P56381', 'Q53S33', 'Q14257', 'O75306', 'P10809', 'Q9Y6H1', 'P00367', 'P99999', 'Q5T2R2', 'Q9Y2S7', 'Q14534', 'O75323', 'P36542', 'Q9NZJ6', 'Q07021', 'Q5JRX3', 'Q9NXH9', 'P13804', 'P12236', 'P34897', 'P38646', 'O43847', 'O15229', 'Q8TB72', 'O75208', 'P06576', 'Q9Y3A0', 'O75891', 'P07237', 'Q13011', 'O75439', 'Q5HYK3', 'P02786', 'Q9Y2Z9', 'Q14671', 'P49327', 'Q04837', 'P04406', 'Q86SX6'…		['Q8TF72', 'P41743', 'Q8NFA2', 'P14923', 'Q86T65', 'Q13618', 'Q96S59', 'O95171', 'Q9NPB6', 'O95271', 'P63010', 'Q92765', 'P53675', 'Q9BWT7', 'Q8TD08', 'Q9HCE7', 'Q9NQ66', 'Q6ZNE5', 'P45954', 'Q04721', 'P49190', 'Q9H6S3', 'P60842', 'P14618', 'P50148', 'P12931', 'Q9GZQ8', 'P63000', 'P05412', 'Q9H0R8', 'Q9H1H9', 'Q8NI35', 'Q9Y2G4', 'P68400', 'Q96HF1', 'Q15796', 'P25786', 'Q6ZMV9', 'Q5VT25', 'Q5T2T1'…
['Q9NY57', 'Q9NVV4', 'Q8NHP8', 'Q9P212', 'P63104', 'Q99614', 'Q15562', 'P53992', 'Q86YW0', 'Q6P4A8', 'Q9NQ66', 'Q969R8', 'P19174', 'Q8NDA2', 'A6NED2', 'Q9UFF9', 'P23443', 'P51178', 'P48200', 'Q9H477', 'Q9Y230', 'Q9BRC7', 'Q8N3E9', 'Q6PIY7', 'P20273', 'P20916', 'Q96RW7', 'Q13163', 'Q4KWH8', 'P16885', 'Q9BZZ2', 'P53611', 'Q15147', 'P08567', 'P45983', 'P36507', 'Q9HBY8', 'Q86UX6', 'Q5VYS8', 'Q13308'…	['H3BV12', 'Q96JB2', 'Q9NYM9', 'Q5NDL2', 'P07384', 'Q9BZQ6', 'O15498', 'A6NCC3', 'O95249', 'A6NDN3', 'Q08379', 'P04180', 'Q9NYA3', 'Q8TBA6', 'Q03405', 'P26572', 'Q8N9W4', 'F8WBI6', 'P06865', 'D6RF30', 'Q53F39', 'A8MQT2', 'Q8NBJ7', 'Q96MW5', 'Q9BVK6', 'Q9BYC5', 'Q5T1M5', 'A8MZA4', 'H0YM25', 'Q69YN4', 'I6L899', 'P08236', 'H3BPF8', 'P07686', 'A7E2F4', 'P0DX53', 'P49641', 'P0CJ92', 'Q9UHL4', 'Q8NCC3'…			['Q8TE77', 'Q9Y572', 'Q9P2J9', 'P53667', 'P54762', 'O60674', 'Q8TAI7', 'Q16828', 'Q9UNI6', 'Q15375', 'O95147', 'Q16829', 'P29322', 'P15153', 'P60953', 'Q8WYL5', 'P21709', 'P62745', 'P62879', 'P08581', 'Q16671', 'Q9NYN1', 'P01116', 'Q9BV47', 'P29597', 'P10301', 'O95672', 'Q13546', 'P42681', 'Q99828', 'Q8WUJ0', 'Q92737', 'P61587', 'P31751', 'Q9H1R2', 'P42892', 'Q01974', 'P42773', 'O15146', 'Q08881'…		['P67775', 'Q66GS9', 'Q7L9L4', 'P43034', 'P33241', 'Q96GX5', 'Q02078', 'Q9C099', 'Q00534', 'P61956', 'Q9BSJ2', 'O95072', 'Q96Q40', 'Q4G163', 'Q08170', 'P04637', 'P63208', 'Q8WVD5', 'Q6PH85', 'O00444', 'Q9UBF6', 'P35813', 'Q6ZMV9', 'A8K8P3', 'P31350', 'Q9NYY3', 'Q9P0U3', 'Q9UK41', 'O14964', 'O95347', 'Q13243', 'Q9BV99', 'P08134', 'Q8IUZ0', 'Q9UQE7', 'Q9UJX2', 'Q8N3U4', 'Q5TEC6', 'Q96DN5', 'Q92547'…
	['Q8IV35', 'O43525', 'P48382', 'Q9Y230', 'O43681', 'P62136', 'P38646', 'O14782', 'P04150', 'Q9BUL5', 'P98177', 'Q8NAP3', 'Q7Z6Z7', 'Q96LB3', 'P61981', 'Q9H1M0', 'O75844', 'O15550', 'Q9H4M7', 'O94993', 'P14625', 'Q9H173', 'P22415', 'O43896', 'Q12800', 'Q5TZF3', 'Q9UJU6', 'Q8IWZ6', 'Q9NZL4', 'Q96L93', 'Q5JTZ9', 'A6NHR9', 'Q9NZI6', 'P49116', 'Q9UM13', 'P31947', 'O14908', 'O00139', 'Q06330', 'Q9C0B0'…			['Q13546', 'O96018', 'Q13489', 'O00487', 'P62987', 'P43364', 'Q5TEC6', 'Q8IV38', 'Q99742', 'O15111', 'O43597', 'Q99767', 'Q8IXF0', 'P06737', 'P35520', 'Q96IF1', 'P35226', 'Q9P0K8', 'Q14190', 'Q99814', 'Q8NCF5', 'P81133', 'Q16665', 'P11217', 'Q96S44', 'Q6EEV6', 'Q13023', 'P0CG47', 'O94992', 'A6NIX2', 'P14618', 'Q13501', 'P18848', 'Q15369', 'P07550', 'Q13490', 'P40337', 'P31269', 'Q96KS0', 'P15173'…		['Q9H9Y4', 'P51957', 'P49703', 'Q9NVN3', 'Q9UDY2', 'Q96D21', 'Q07002', 'Q9H4E5', 'Q96MU8', 'Q14964', 'P18085', 'P11233', 'P08134', 'Q96DA2', 'Q9H2U2', 'P52735', 'P01112', 'A1A4S6', 'Q96S79', 'Q9NVJ2', 'O94955', 'Q9UHV5', 'Q9Y3L5', 'Q00526', 'Q8N1I0', 'Q3SXY8', 'O95398', 'Q8IXI2', 'Q05513', 'Q9HCE6', 'O15085', 'Q5TEA6', 'Q15382', 'P52198', 'Q8N8L6', 'Q8NHQ1', 'P62993', 'Q14155', 'P20338', 'Q16851'…
['Q6PEV8', 'P14866', 'O15055', 'A7E2V4', 'P47870', 'P18505', 'Q96T92', 'P01111', 'P43115', 'Q9BQ89', 'O15534', 'Q96PD2', 'P41743', 'Q6ZVD7', 'Q9GZQ8', 'P28472', 'Q9P217', 'P06241', 'O15156', 'Q9P2F5', 'Q5T2W1', 'O43566', 'Q9HCJ5', 'Q9HCM2', 'O60760', 'O60486', 'P49674', 'Q16526', 'P51805', 'O14786', 'P56645', 'Q6ZRV2', 'Q69YN4', 'Q01101', 'Q9UIW2', 'Q8TC76', 'Q14563', 'Q9H7M6', 'O75051', 'O60331'…	['P62917', 'Q86UK0', 'Q15493', 'P62269', 'Q9UBN7', 'Q9UBP9', 'Q14028', 'P0DPB6', 'Q8WWZ4', 'Q8N139', 'Q8IUA7', 'O94911', 'Q9UGL1']			['Q14207', 'Q9UJS0', 'P51665', 'Q9Y6G5', 'Q9C0C7', 'P12236', 'P43686', 'Q9H0A8', 'Q9P000', 'P51148', 'Q9NSB8', 'Q86X83', 'Q15370', 'P49755', 'Q96F44', 'Q9BZK7', 'P23396', 'Q7L099', 'Q13619', 'Q9BPZ7', 'Q86Y37', 'P61011', 'Q9UL26', 'Q9UBF6', 'Q96HL8', 'Q9NX08', 'Q86VW2', 'Q15276', 'Q9BV87', 'Q96GA3', 'Q86YM7', 'Q9BVC4', 'Q8N668', 'Q5S007', 'Q9GZQ3', 'Q5VVH2', 'P61129', 'Q7Z4G1', 'Q8TER5', 'Q9H0T7'…		['Q06546', 'Q99689', 'O75530', 'Q9H4M7', 'O14795', 'O75909', 'Q8NFH3', 'Q6UX01', 'Q9H492', 'Q86UR5', 'Q9BRK0', 'P08238', 'P05067', 'Q9H4L7', 'Q8N1B3', 'Q9Y223', 'Q5RKV6', 'P20339', 'P51148', 'Q9Y2J0', 'Q9BSV6', 'Q9H6H4', 'Q9NRC1', 'Q13263', 'P14625', 'P29353', 'Q9UGI8', 'O60563', 'P61020', 'Q14183', 'Q8NHP6', 'Q8IXJ6', 'P49257', 'Q14184', 'Q12931', 'Q6NUK4', 'Q9NTZ6', 'Q5S007', 'O60583', 'Q9NP72'…
['Q8TBB1', 'Q96BJ3', 'Q9Y4E5', 'P57081', 'Q9BPY3', 'O95817', 'Q70IA8', 'O00244', 'Q9H8S9', 'Q9Y275']	['O15111', 'P07305', 'O60760', 'Q8NFZ5', 'Q5TEC6', 'P26358', 'Q9H0A8', 'Q9UQL6', 'Q96GM5', 'Q16654', 'P21579', 'P51531', 'P19838', 'P84022', 'Q92731', 'Q00653', 'P36941', 'Q9UER7', 'O00327', 'P40763', 'Q8N668', 'Q96RJ3', 'Q13547', 'Q9H9S0', 'Q9UBI1', 'O75874', 'P25942', 'Q99558', 'P51532', 'Q92925', 'P35869', 'O00221', 'Q9Y275', 'Q9NPC8', 'Q96EB6', 'Q3C1V8', 'P52294', 'Q13185', 'P25490', 'Q9ULW0'…					['Q6P3S6', 'Q9NY61', 'Q7LDG7', 'Q14BN4', 'Q9UBS4', 'Q9H501', 'Q02818', 'Q86XI6', 'Q14152', 'Q86X27', 'O94842', 'O75943', 'Q8IXB1', 'Q13188', 'P62136', 'Q13972', 'Q5MIZ7', 'B7ZBB8', 'Q9UNH5', 'P35249', 'P00749', 'Q969G9', 'P48454', 'Q9UQK1', 'Q71UI9', 'Q8WWH5', 'Q13043', 'Q9NRL3', 'Q9NY27', 'O95267', 'Q9Y4C8', 'O75807', 'P00441', 'Q9Y2T4', 'O14827', 'Q6PID8', 'O14974', 'Q0VAM2', 'Q13526', 'P0C0S5'…
['P11226', 'P51572', 'P51571', 'Q9HBH0', 'Q13509', 'P22695', 'Q8TBE1', 'Q13474', 'Q9Y6B6', 'P0DI81', 'P16615', 'P61019', 'Q2PPJ7', 'A6NHG4', 'O14579', 'Q9UL33', 'Q92536', 'Q96CF2', 'Q7Z7H5', 'Q6GYQ0', 'P27824', 'Q01650', 'Q9UPY5', 'Q69YN4', 'P53992', 'Q9H1E5', 'Q9BS26', 'P15153', 'P60953', 'Q02388', 'P78317', 'O75356', 'Q08380', 'Q92734', 'O14949', 'O95169', 'Q8TEA8', 'Q86SZ2', 'Q96ES7', 'P84095'…	['Q92558', 'Q06787', 'P81274', 'Q9Y4K3', 'Q05655', 'Q02410', 'Q9P0P0', 'P25054', 'O15530', 'Q13098', 'Q9NXR1', 'Q9Y6K9', 'O14640', 'Q5VTR2', 'Q9NUP9', 'Q92783', 'Q8TDM6', 'P31751', 'Q8N6U8', 'Q5VZ46', 'O14920', 'O95996', 'O15018', 'P06241', 'P10966', 'P24385', 'Q9Y243', 'Q05513', 'Q92734', 'Q86WV1', 'Q8IZU9', 'Q9NYJ8', 'P51116', 'Q9UMW8', 'Q9H6Y2', 'Q06187', 'Q9ULK5', 'Q9HAP6', 'Q9P2V4', 'O43318'…			['Q99705', 'Q16849', 'P50148', 'P20382']		['O14562', 'Q13330', 'P05141', 'P38646', 'O14656', 'Q96KN2', 'P21333', 'P15531', 'P0DP23', 'P52292', 'P42574', 'P26006', 'Q9H061', 'Q03154', 'Q5MIZ7', 'P25391', 'P21810', 'P35916', 'P25705', 'Q03135', 'Q9GZZ8', 'Q15599', 'P08575', 'Q13627', 'P32297', 'P31689', 'P22681', 'O94826', 'P62258', 'P27348', 'P07996', 'P05997', 'Q16445', 'P54253', 'P49756', 'P23229', 'P07195', 'P61981', 'P21731', 'Q9NRI5'…
['Q96T66', 'P49917', 'P62277', 'P78549', 'Q5QNW6', 'P58876', 'Q92503', 'P35250', 'P62753', 'Q9BTM1', 'P18858', 'Q96KK5', 'Q99877', 'P25208', 'O60814', 'P40937', 'Q15910', 'Q8IZX4', 'Q9UDX4', 'P54132', 'O94762', 'Q8N257', 'P35268', 'Q71DI3', 'P62888', 'Q14191', 'Q15022', 'P50914', 'Q8IUE6', 'O94888', 'P33778', 'Q71UI9', 'P0C1H6', 'Q8IUQ0', 'P04908', 'P62805', 'P62701', 'Q99878', 'P46063', 'P0C0S8'…	['P00915', 'Q71U36', 'P43354', 'Q9Y3D8', 'P23246', 'Q86U86', 'Q01581', 'Q00325', 'P26373', 'Q9H6R4', 'Q9P2I0', 'Q9H0U3', 'Q9NUD5', 'Q15370', 'Q9UIG0', 'P61962', 'Q96EK4', 'P11142', 'Q12894', 'Q9BXS5', 'Q8TEX9', 'P82970', 'P45973', 'P30876', 'P56134', 'P78371', 'Q15233', 'Q8TAD8', 'Q969V3', 'Q8TB72', 'P61088', 'P62266', 'P54577', 'Q9Y383', 'P31040', 'Q5VTD9', 'P68871', 'Q13330', 'Q9Y5J1', 'Q9H8H3'…			['Q9NWT6', 'P17980', 'Q13618', 'P08238', 'B2RTY4', 'O00232', 'O43242', 'Q8IYI6', 'Q8IZU2', 'P61020', 'Q9ULI0', 'P62942', 'Q13616', 'Q86VX2', 'Q9NX57', 'Q96PX9', 'Q9UBI1', 'Q16531', 'P51668', 'O94761', 'P12814', 'P68106', 'Q15843', 'Q969Q5', 'Q9HCJ5', 'Q99460', 'Q93034', 'P10809', 'O60826', 'Q8WXR4', 'Q13459', 'P20339', 'P62333', 'Q7Z4G1', 'Q8TER5', 'Q9H0T7', 'Q9Y285', 'P62877', 'Q13636', 'Q9H5N1'…		['Q5M775', 'P29966', 'Q9NQU5', 'Q13137', 'Q96RU3', 'Q15691', 'Q9C0B5', 'Q9Y4I1', 'P35579', 'P63010', 'O43852', 'Q9UM54', 'B2RTY4', 'Q6IBS0', 'Q9UKX2', 'O75146', 'P63267', 'Q00535', 'Q9NYA1', 'P68431', 'P53675', 'Q12965', 'P17706', 'Q96AC1', 'Q8IZT6', 'Q9UBN4', 'Q8WXR4', 'P14923', 'P61326', 'Q96JH8', 'Q9UKX3', 'Q92614', 'Q96H55', 'Q8TDG2', 'Q13459', 'Q01082', 'Q6XZF7', 'Q8IYW5', 'O94832', 'P12882'…
['O94855', 'D6RBQ6', 'A6NCW7', 'Q6R6M4', 'P53992', 'A8MUK1', 'Q96GF1', 'C9JLJ4', 'P0C7I0', 'D6R901', 'Q5XPI4', 'O95486', 'Q96EQ0', 'A6NCW0', 'O43765', 'Q7RTZ2', 'P49356', 'Q99942', 'Q6PID6', 'C9JJH3', 'O60683', 'Q9Y2V7', 'C9JPN9', 'P53609', 'C9JVI0', 'D6RCP7', 'Q8IWL3', 'P53611', 'O95487', 'D6RA61', 'D6RJB6', 'D6R9N7', 'Q96RK4', 'O43681', 'Q9UHV7', 'Q71F56']						['P46782', 'Q9BZE4', 'O60684', 'P42766', 'Q9H9Q2', 'P62910', 'Q9NX07', 'P62857', 'Q9Y3U8', 'Q9UNX3', 'Q9BYG3', 'O15156', 'P46087', 'P49458', 'P48547', 'Q07020', 'O14578', 'P61927', 'O15234', 'Q15029', 'Q96G75', 'P63220', 'Q9H871', 'O75602', 'Q9NZV8', 'P62841', 'Q5TC82', 'P84098', 'P56696', 'P62701', 'Q96S94', 'P83731', 'P08240', 'B7ZW38', 'P33778', 'Q14103', 'O00629', 'P25398', 'Q7L5N7', 'Q9H3M0'…
['P42226', 'P05112', 'P06241', 'Q6JQN1', 'Q9UBI4', 'Q02548', 'P12314', 'Q9Y5Z0', 'P17544', 'P60568', 'P23470', 'P20023', 'P60033', 'P56817', 'P29017', 'P23471', 'P15144', 'Q460N5']	['P01111', 'P01112', 'P01116', 'Q00535']			['Q9UPN9', 'P09874', 'P63165', 'Q13315', 'Q8IW19', 'P61956', 'Q9H9Q4', 'P49916', 'Q13426', 'P18887', 'P00533', 'Q9H3U7', 'O75461', 'P52292', 'P12956', 'Q8TC44', 'Q9Y3Y2', 'Q6EEV6', 'P56545', 'Q9UGP5', 'Q92805', 'Q16254', 'P55072', 'Q9NP87', 'P63027', 'P04626', 'P04053', 'P06746', 'P21860', 'P49917', 'Q15303', 'P51784', 'P55854', 'P18858', 'P34925', 'Q7Z3E2', 'Q13363', 'P48730', 'P49790', 'P16104'…		['Q7Z5R6', 'Q05D60', 'P27816', 'O60566', 'Q96BD8', 'Q9BQ65', 'Q15691', 'Q6IN85', 'P0DMV8', 'Q8IVT5', 'Q96ES7', 'Q9NZW5', 'Q8NHP6', 'Q99547', 'P46940', 'Q96LB3', 'Q8N0S6', 'Q9H410', 'Q15058', 'Q9NWB7', 'P11142', 'Q9BZS1', 'Q9NRR1', 'O60356', 'Q7LBR1', 'O14777', 'Q02224', 'Q9H4M7', 'Q8IUH5', 'Q96R06', 'Q5T280', 'Q96GS4', 'Q9UMS4', 'Q96EE3', 'P10909', 'Q8WWW0', 'Q03188', 'P63167', 'P17066', 'Q9UPS6']
['Q9H444', 'P12883', 'P13535', 'O95235', 'O14983', 'Q9H8V3', 'P50993', 'Q8TDJ6', 'Q96GD4', 'Q9H4M7', 'P0DPH7', 'O43663', 'O14578', 'Q9NRI5', 'Q15058', 'Q9Y4E6']	['Q58WW2', 'Q96RQ1', 'Q6P5W5', 'P11279', 'Q9Y282', 'Q9NRI5', 'Q14318', 'P78317', 'Q8N5D0', 'O14753', 'Q9P0L0', 'Q86T26', 'Q9H1P3', 'Q9BRP0', 'Q5T8D3', 'Q8N205', 'Q6UX01', 'Q08379']			['P23458', 'Q99650']		['P42224', 'O96019', 'Q9HBZ2', 'Q99626', 'Q96K76', 'P62244', 'Q15303', 'Q92598', 'Q75N90', 'Q8WYQ5', 'Q15596', 'P10071', 'Q16763', 'Q8TF01', 'P27540', 'O00303', 'Q5VVQ6', 'Q8NHQ8', 'P62253', 'P78318', 'P62491', 'Q15646', 'Q9UKI9', 'Q9UKA1', 'P15374', 'Q9BT67', 'Q9UNE7', 'Q8N878', 'O14530', 'Q01130', 'Q96EB6', 'P16220', 'Q6IQ23', 'Q99594', 'O14733', 'Q13315', 'P63165', 'P26196', 'Q9UKB1', 'O75052'…
['P06748', 'P42858']	['Q9Y295', 'P00533', 'Q9H4M7', 'Q9UBF6', 'Q13404', 'O75175', 'P62877', 'P21709', 'Q86Y37', 'O00469', 'P20309', 'Q9Y275', 'P51668', 'O60939', 'Q6UX01', 'Q16790', 'Q92616', 'P62380', 'O43791', 'Q9BY14', 'Q6SJ96', 'Q9C0B0', 'Q13418', 'P20226', 'Q13619', 'P50406', 'P0DMS9', 'P28335', 'Q9NRP0', 'Q9BZW8', 'P43115', 'Q13618', 'Q13616', 'Q6IQ16', 'P60900', 'Q9NYG5', 'P35613', 'Q13263', 'P35998', 'P56180'…			['P55145', 'Q9UMS5', 'Q15562', 'P50222', 'Q07817']		['Q12756', 'Q5XPI4', 'Q9UHR6', 'P42858', 'O60333', 'P23458', 'O75899', 'Q7L8L6', 'Q9UBS5', 'Q9NYY8', 'Q96B23', 'P29597']
['Q9UDW3', 'P12643', 'P48454', 'Q9Y388', 'Q16827', 'P62316', 'P36873', 'P0C7P0', 'P00533', 'P62304', 'Q8N3C0', 'O60927', 'P12644', 'P15880', 'P49756', 'Q9Y6N7', 'Q149M9', 'Q96CW9', 'Q15361', 'Q9Y3D2', 'Q9ULR0', 'Q7Z4L9', 'Q96DI7', 'O95777', 'Q86UA1', 'P36894', 'O43395', 'Q13435', 'P37023', 'Q7Z2Z2', 'Q15165', 'Q96MS0', 'P41223', 'O95711', 'Q9Y4Z0', 'P62140', 'P62318', 'Q15428', 'Q04771', 'P67775'…	['O75348', 'P15313', 'Q13557', 'P18859', 'Q01581', 'Q9Y3E0', 'P30048', 'Q8N8Y2', 'Q9BVC4', 'O15550', 'Q9ULJ8', 'P54253', 'P03928', 'Q13315', 'Q9NZ72', 'P56378', 'Q9UNY4', 'Q8WW36', 'P56134', 'O15054', 'Q5VZM2', 'Q8N511', 'P24539', 'Q13162', 'Q8NBW4', 'Q0VGL1', 'Q8NEY4', 'Q16082', 'Q7Z4Y8', 'Q96IX5', 'Q9P0J7', 'P25705', 'Q13554', 'Q06055', 'Q7L523', 'Q96KR1', 'Q15904', 'P36542', 'P27449', 'P56381'…			['Q53G59', 'P14416', 'P29274', 'P32121', 'P10523', 'P35368', 'P48544', 'P29274', 'P61764', 'P63096', 'Q08462', 'Q96NY7', 'P49407', 'P07550', 'Q96P71', 'O15303', 'O95838', 'P14867', 'Q9UNE7', 'P62993', 'Q92806', 'P08588', 'P48549', 'P16333', 'Q13618', 'Q5JWF2', 'Q9NPG8', 'P12931']		['P16157', 'O60496', 'O14827', 'Q15303', 'O95267', 'P12319', 'P07947', 'Q8N8A2', 'P04626', 'P63244', 'Q0VAM2', 'O60566', 'P62834', 'P49448', 'Q9UN86', 'A6NGH8', 'Q96EY1', 'Q969X6', 'O14965', 'P10721', 'P51636', 'P31749', 'O95819', 'P09769', 'Q9Y566', 'Q99704', 'P00519', 'Q86YT6', 'Q12955', 'P32322', 'Q9Y3M8', 'Q96M96', 'P42858', 'Q9HB75', 'Q9P2V4', 'A7KAX9', 'A6NHY2', 'Q06124', 'P17948', 'P57735'…
['P05026', 'P54709', 'O00471', 'O75110', 'P04278', 'P31946', 'O00631', 'P53618', 'Q04917', 'Q9Y6D5', 'P27348', 'Q9NV96', 'Q9NPH2', 'P51164', 'Q96FZ7', 'Q7Z3U7', 'Q9C0B0', 'Q9H4L7', 'Q9NRD0', 'Q92538', 'P63104', 'P14415', 'Q14669', 'Q9UN42', 'P09622', 'Q9Y6D6', 'P62258', 'P61981', 'Q3MIR4', 'P54710', 'O43861', 'O14967', 'P31947', 'P26678']	['P0CG38', 'P17252', 'P30086', 'P68106', 'Q8N6N7', 'Q9H568', 'Q6S545', 'Q02790', 'O15254', 'Q00688', 'Q9P0K9', 'Q96LB3', 'Q96DV4', 'P12814', 'P27361', 'Q14318', 'Q9C0B1', 'Q8IUC4', 'Q86WA6', 'P07550', 'P0DP23', 'Q9BSH5', 'Q9UKP3', 'P60981', 'Q8NEY4', 'P42025', 'Q86YR6', 'Q9ULK6', 'Q8TC94', 'P61163', 'Q9NQX3', 'Q96EZ4', 'Q9C0D3', 'Q8NBT2', 'Q9Y680', 'O00244', 'P28482', 'P0CG39', 'O43516', 'Q9Y615'…			['P10082', 'Q15761', 'P01303', 'P08571', 'Q9NQ11', 'O14965', 'Q9NV96', 'P49146', 'P55011', 'P01298', 'O43603', 'Q9UK45', 'P50391']		['O75379', 'Q9HCK4', 'P52198', 'Q9ULJ8', 'Q9P2S2', 'Q8IZD0', 'Q9NXV2', 'P62745', 'O75335', 'Q9Y4C0', 'P84095', 'Q8TDC3', 'Q8IZU9', 'O60763', 'P60953', 'P15153', 'Q96PU5', 'O00213', 'Q96SB3', 'O60861', 'Q9GZV5', 'Q15669', 'P17081', 'Q8IUD2', 'O75145', 'Q13136', 'Q9UI95', 'O00212', 'P46937', 'Q9HBH0', 'Q674X7', 'O15514', 'Q9H0M0', 'Q7L0Q8', 'Q9Y6N7', 'Q9HAU0', 'Q8IWQ3', 'Q92730', 'Q76N89', 'P46934'…
['Q9H2W2', 'Q9UBX2', 'Q08050', 'Q9ULD9', 'Q587J8', 'P23759', 'Q5VYV0', 'P07951', 'Q9UBC2', 'Q8WXT5', 'O00167', 'P55316', 'Q6VB84', 'Q8N196', 'Q16676', 'Q13363', 'Q99853', 'Q13461', 'P36402', 'O43524', 'Q12778', 'Q9H7S9', 'Q9Y606', 'Q9UKV0', 'Q06710', 'Q6ZW49', 'Q96DB2', 'Q04743', 'Q9BWW7', 'O60479', 'Q9UIW0', 'O95863', 'A6NCS4', 'P59047', 'Q9NQ03', 'P32314', 'Q12952', 'Q9HCS4', 'Q9P0K8', 'Q92769'…	['Q3MHD2', 'P12532', 'P07108', 'O00754', 'P12532', 'Q15843', 'P31943', 'O75521', 'P06732', 'P10253', 'P12277', 'P17540', 'Q8NC06', 'Q9NY15', 'P50336', 'Q8N6N7', 'P43034', 'Q9NVX2', 'Q9BR61', 'Q5T8D3']			['Q06830', 'P30041', 'P54652', 'O95757', 'Q0VDF9', 'P52564', 'Q6EMK4', 'Q9UJ68', 'P30044', 'P17980', 'Q9NNW7', 'Q04206', 'Q9ULA0', 'P60900', 'Q9Y4L1', 'P63010', 'Q52LJ0', 'P25789', 'P23508', 'Q9Y3D2', 'Q92611', 'O75880', 'P60174', 'Q9UPY8', 'P49005', 'Q9NS69', 'P78406', 'P25788', 'Q9BV94', 'Q8IZE3', 'Q969S6', 'P08133', 'Q9C0B0', 'P55072', 'Q9Y277', 'O95071', 'O43301', 'P25325', 'P51687', 'P63279'…		['Q96PV0', 'Q9UBN1', 'Q8TBE1', 'Q8NI35', 'Q15700', 'Q05586', 'Q96HC4', 'Q15256', 'Q96L92', 'Q14289', 'Q8N2Q7', 'P47712', 'Q9P2E2', 'Q8TD86', 'Q9UF02', 'Q9ULH4', 'Q17R98', 'P54829', 'Q8TCU5', 'O15018', 'P48169', 'P48058', 'Q13224', 'Q16445', 'A6NL88', 'Q6ZSJ9', 'Q12959', 'Q8WXS5', 'Q13002', 'Q13554', 'O60359', 'P21918', 'Q16478', 'P0DP23', 'Q86UL8', 'O60229', 'O43424', 'Q9NZW5', 'P0DP24', 'P42262'…
['Q9BTM1', 'P19012', 'Q9Y692', 'Q13127', 'O75398', 'O95863', 'P25208', 'O75182', 'Q06416', 'O60341', 'Q96DB2', 'Q9NV56', 'Q15022', 'Q9UKV0', 'P68431', 'Q8IWZ5', 'Q96RQ9', 'P10275', 'P14866', 'P68431', 'Q8N2W9', 'Q6PD62', 'P62805', 'P0C0S8', 'P43355', 'Q9NP73', 'Q99878', 'Q15047', 'Q13363', 'Q99684', 'P20671', 'Q99525', 'P62805', 'Q93077', 'P0DPD8', 'P68431', 'Q16777', 'P62805', 'Q03164', 'Q9NPF5'…	['Q96HS1', 'Q86WV1', 'Q69YN4', 'P26045', 'P51159', 'O00194', 'Q8TDQ0', 'Q15058', 'P01112', 'Q9BRK4']			['P02787', 'P40763', 'Q9BPX1', 'P38606', 'P31151', 'Q8TBB1', 'B9A064', 'Q9NTI2', 'Q68DX3', 'P02679', 'Q16610', 'Q9Y2Q0', 'Q8WVV4', 'Q15828', 'Q8IVA1', 'P19113', 'Q9P2G9', 'Q9Y5V3', 'Q496J9', 'O43186', 'Q14573', 'P49862', 'P05120', 'Q9UJY4', 'Q9NVH2', 'O15119', 'P02768', 'P07451', 'O15372', 'Q14571', 'Q96EA4', 'P01009', 'Q9Y2D0']		['Q00266', 'Q16630', 'P53999', 'Q9NX07', 'Q9Y6W6', 'Q92904', 'Q14103', 'P31946', 'Q9BQQ3', 'Q8IU60', 'Q96HN2', 'Q9BZL1', 'P60900', 'Q9BY84', 'P28562', 'P50579', 'Q9BTC0', 'P31153', 'Q14498', 'O43374', 'Q8TDD1', 'Q96SB4', 'B2RXH8', 'Q8TAA3', 'Q13202', 'Q16690', 'P22626', 'P62854', 'Q86YJ6', 'Q16629', 'Q86U06', 'Q8TBF4', 'Q9NYF8', 'P67870', 'P09651', 'O95278', 'Q6R2W3', 'P43246', 'Q8WTR2', 'Q8IYQ7'…
[truncated: 8,326 more rows]
