# Supplementary material for: The evolutionary dynamics between viral mimics and host proteins
Source: Mol Syst Biol. 2026 Mar 20;22(6):902–27. doi: 10.1038/s44320-026-00200-1 (PMC13230584; doi:10.1038/s44320-026-00200-1)
Supplement: Supplementary file 11 — Source data Fig. 2 [file 44320_2026_200_MOESM11_ESM.zip › Figure_2/2C/README_2C.txt]

This is a README file for the source tables related to figure 2C. 
This table contains protein–protein interaction (PPI) information for five protein groups co-responding to the proteins groups is 2A.


Columns:
Each column corresponds to one protein group.

Rows within each column:
Each row contains a list of UniProt IDs, representing the interaction partners (PPIs) associated with a protein in that group.
