# Supplementary material for: The evolutionary dynamics between viral mimics and host proteins
Source: Mol Syst Biol. 2026 Mar 20;22(6):902–27. doi: 10.1038/s44320-026-00200-1 (PMC13230584; doi:10.1038/s44320-026-00200-1)
Supplement: Supplementary file 11 — Source data Fig. 2 [file 44320_2026_200_MOESM11_ESM.zip › Figure_2/2D/Figure_2D.csv]

all human	viral binding	targets	structural mimicked	functional mimicked
42	42	20	7	6
38	38	43	6	27
0	20	43	4	2
42	7	39	40	2
7	41	6	14	26
20	43	38	43	23
	37	43	42	36
7		43	43	36
15	40	43	18	1
7	43	39	27	43
20		42	2	39
21	23	43	2	42
41		38	43	8
28	5		1	6
5	5	43	43	2
35	42	43	0	29
43	43	32	1	43
7	23	9		23
37	37	26	2	32
	42	2	42	41
40	40	43	3	43
34	36	7	32	36
43	42	43	26	7
	37	34	17	43
23	35	33	7	42
23	24	35	9	17
	43	38	23	43
35	36	38	38	37
1	43	43	36	43
5	27	27	36	1
6	35	43	34	35
22	37	43	2	1
5	40	35	42	0
42	43	36	1	41
43	16	41	43	5
23	43	42	38	38
11	43	37	21	37
1	37	39	16	42
4	2	43	2	35
31		43	15	41
14	37	32	41	38
37	29	4	0	43
34	29	38	43	6
42	42	43	39	26
40	33	35	42	0
6	43	40	37	14
42	43	43	40	43
33	26	17	6	42
8	38	43	43	4
38	4	42	28	43
36	37	43	42	34
14	38	35	30	1
42	43	43	12	23
	43	40	15	5
37	43	43	22	43
35	43	33	43	32
24	43	34	43	0
15	37	43	1	5
43	43	43	2	16
30	43		19	11
36	22		8	13
43	27		37	3
7	35		14	43
27	42		43	35
19	43		38	40
0	18		31	31
1	7		30	42
7	43		27	40
35			32	21
37	43		14	23
9	36		6	0
40	40		9	40
43	38		2	40
14	43		27	2
1	43		11	36
16	42		11	42
43	43		3	40
43	15		43	43
1	43		2	21
37	37		2	43
2	35		9	42
	41		29	0
42	37		19	1
	43		13	31
37	42		0	35
	41		42	3
	39		43	9
6	21		18	6
29	26		5	43
29	12		37	3
42	43		39	34
33	40		2	20
43	42		16	42
43	36		12	41
39	37		43	0
42	38		26	40
26	18		1	27
38	27		8	12
42	42		35	2
4	41		36	0
2	39		23	35
16	32		32	32
37	40		0	20
4	42		10	26
4	37		39	17
	16		43	34
38	33		33	33
36	8		42	40
	37		29	37
43	43		1	43
1	40		43	1
35	1		21
36	36		43
	2		41
35	43		5
	34		41
43	32		30
43	10		35
	38		3
43	38		38
43	6		41
37	43		35
	42		31
	30		7
21	35		43
10	33		6
	38		36
2	31		35
41	39		10
42	27		4
41	30		2
43	43		2
43	42		0
10	40		31
22	43		43
11	34		43
27	4		10
35	29		26
14			28
5	43		27
23	36		20
42	41		9
1	39		7
43	40		1
18	43		1
	24		0
26	43		2
43	42		3
4	38		43
7	43		43
43	42		43
	7		43
	1		43
4			25
43	35		34
36	28		42
	40		43
43	34		8
0	36		16
40	42		24
3	39		43
0	40		32
38	40		0
43	8		17
16	1		32
43	1		13
42	36		43
32	42		40
24	42		34
43	30		42
43	21		32
15			0
43	24		28
16	7		20
37	42		41
35	43		3
42	42		1
36	42		17
	43		32
16	1		43
41	26		2
27	43		41
43	17		8
	6		38
19	41		43
2	32		1
1	39		16
	43		42
37	38		0
	20		42
	42		31
1	1		43
36	40		34
	42		43
43	37		0
42	38		2
	38		37
	27		43
41	43		43
39	38		1
23	37		35
21	43		5
4	1		1
27	40		3
23	41		40
2	43		1
43	7		43
4	30		39
			0
26	42		29
	40		41
3	2		41
12	38		19
43	2		43
40	2		1
42	24		0
37	36		14
22	42		5
36			1
1	41		39
37	19		1
38	37		1
3	39		30
18			38
13	43		18
27	38		1
42	8		6
13	28		43
41	36		0
	35		4
2	4		38
39			16
32	43		37
30	40		30
1	40		37
29	42		43
2			42
0	39		28
19	23		41
37	33		42
	42		28
40	3		43
42	33		43
42	19		2
37	36		2
40	33		1
11	3		39
37	43		0
0	14		11
16	43		0
2	32		25
7	43		43
43	12		15
3	32		35
33			41
	40		22
43	42		38
	35		34
	4		41
8	43		1
19	35		6
37	42		19
30	39		1
43	13		2
43	1		43
40	43		4
1	36		43
	37		37
1	38		31
1	42		43
17	25		38
36	41		10
2	43		27
	42		42
43	33		1
34	37		42
43	34		1
33	20		4
32	21		16
10	43		43
1	43		43
38	34		43
29	33		40
38	42		39
20	15		6
41	41		26
6	39		41
39	43		38
25			2
43	30		11
7	7		33
42	40		42
42	42		10
30	38		43
35	43		22
33	41		0
2	18		38
38	16		39
29	38		41
	43		42
2	43		20
	30		1
24	38		22
40	38		7
31	37		0
6	8		17
43	37		42
39	36		27
41	8		15
4	43		10
27	40		25
30	37		33
	43		14
0	40		21
43	34		33
33	35		26
	43		43
	43		3
42	42		27
1	6		28
40	29		33
	38		42
43	43		22
	16		42
34	34		4
	35		10
4	42		35
29	23		1
	15		0
43	8		16
41	43		43
36	26		18
21	39		41
0	35		31
36	34		0
41	36		34
18	9		37
34	43		43
39	36		36
40			3
1	41		34
43	42		28
32	13		4
1			31
	34		1
24	11		8
43	28		43
14	22		7
31	37		22
42	43		10
35	37		0
25	27		5
38	33		37
40	43		0
43	43		7
42	43		41
7	37		30
30	38		2
2	43		39
37	27		23
	22		1
1	15		43
	39		39
16	36		5
35			43
20	4		18
17	35		7
28	36		0
12	41		31
40	34		13
	16		0
	37		0
2	41		8
34	36		4
36			11
3	41		30
39	38		32
	37		3
42	43		10
1	43		0
42	43		41
39	39		0
			39
43	30		42
40	30		32
40	31		43
	38		41
3	8		4
22	2		8
4	37		2
8	40		5
	23		13
3	37		5
1	40		1
	32		35
42	8		27
1	42		3
36			16
13	38		36
2	42		11
12	38		41
6	42		8
	37		26
1	37		1
42	43		13
42	36		43
	41		43
18	43		43
30	43		43
2	43		0
21	41		38
	42		0
24	40		3
7	40		0
13	1		14
42	14		43
42	38		35
0	14		19
38	43		33
	37		22
43	41		7
5	38		30
19	43		43
3	33		15
3	32		10
39	41		0
42	33		40
	41		9
43	42		43
42	4		0
43	43		42
1	33		31
1	43		43
34	41		26
32			42
9	24		40
1	25		0
	42		42
30	42		5
5	15		25
	39		40
8	40		43
26	31		20
43	40		43
4	42		40
8	18		33
17	8		31
6	32		21
1	37		4
15	2		27
39	9		8
9	33		23
17	40		43
24	5		29
41	37		7
1	36		0
	37		31
0	42		40
	43
7	27		42
4	5		0
1	31		5
9	43		38
32	13		40
39	9		33
40	34		1
43	38		37
38	38		20
20	34		37
42	36		3
	43		40
2	41		3
15	42		27
1	36		39
23	6		2
0	43		36
	33		34
40	39		42
36	36		40
	35		40
38	37		43
1	42		1
29	32		27
0	31		12
0	5		43
42	6		10
2	36		21
	4		43
37	36		41
36	36		41
38	43		0
36	37		1
38	36		42
27	20		1
25			25
43	16		9
1	43		35
42	36		5
6	41		35
19	42		23
43	43		35
4	32		15
17	41		10
	42		0
38	31		1
37	36		40
43	25		40
1	36		31
40	31		35
0	1		5
38	42		41
41	15		3
	40		10
23	38		29
43	40		43
7	39		9
30	43		3
	36
	41		7
42	16		42
40	23		3
2			3
38	41		1
27	31		3
2	40		43
	40		6
2	36		1
43	37		41
22	3		0
3	42		41
24	28		20
36	28		8
42	21		21
3	34		2
	40		0
23	41		37
41	15		30
19	20		5
37	22		7
	36		43
41	43		43
39	34		0
	20		3
43	43		34
38	43		23
8	43		42
4	28		22
28	35		20
36	24		7
35	27		42
2	7		41
4	15		11
37	31		0
2	7		6
24	42		0
	43		40
43	33		5
40	41		34
24	9		3
40	43		4
42	41		27
18	1		12
1	43		35
42	42		0
			14
39	33		2
35	43		5
23	13		42
33	37		43
1	43		10
42	33		39
3	40		0
34	43		35
	6		2
	35		39
33	43		37
	41		14
19	5		24
36	43		26
33	27		34
4	38		41
3	42		32
	13		2
43	6		20
1	42		39
43	43		43
	36		34
2	42		26
	31		17
14	43		36
20	33		34
41	36		42
13	29		35
19	40		33
	43		40
36	7		37
43	31		43
32	37		12
43	22		1
12	40		30
5	43		1
32	43		16
	0		42
	35		14
4	42		5
2	41
38	33
40	13
4	34
1
42	43
35	12
36	32
30	43
4	41
17	41
	34
6	43
43	43
11	41
35	42
	38
42	43
39	38
13	2
42	32
1	2
1	42
43	14
	43
38	28
	40
11	4
	12
6	37
36
	43
	37
	43
37	26
38	40
0	33
15	42
42	41
25	43
35	36
13	43
41	2
43	13
42	40
31	39
	43
41	16
33	6
	41
	43
	33
37	42
34	43
5	33
20	12
21	43
43	41
38	40
43	2
26	7
34	43
3	26
33	37
33	32
28	25
42	43
1	43
15	33
36	33
	40
41	8
12	33
24	43
39	42
43	38
0	42
1	43
	43
43	31
0	36
1	37
	42
34	43
17	14
8	2
30	43
7	35
21	32
40	40
	42
42	42
38	43
2	42
34	33
	22
38	8
2	43
41	35
17	40
43	35
34	34
41	43
12	36
	2
18	35
16	43
4	41
38	43
36	43
27	20
29	42
43	12
42	41
2
6	43
43	35
36	43
30	8
	43
5	35
38	42
41	41
38	29
37	42
8	13
	28
30	43
37	36
40	39
36	36
6	35
34
	5
41	30
12	12
0	23
37	18
20	37
34	43
36	43
8	39
3	41
43	41
	42
34	15
40	42
1	42
2	41
33	7
37	22
	39
43	42
41	43
40	36
39	37
34	41
35	19
21	37
	41
	43
	12
43	41
43	43
0	42
1	43
1	43
	42
	37
7	39
42	37
	43
1	37
	31
6	35
	41
	39
29	41
38	16
43	3
31	12
43	43
15	37
37	42
16	42
34	12
18	43
2	37
35	43
42	25
0	43
42	39
15	42
	43
23	43
39	4
15	26
8	35
43	31
1	43
26	40
39	36
43	40
35	18
31	1
34	33
41	5
0	27
36	1
34	2
9	27
43	41
36	31
	43
41	33
	41
	36
42	42
13	41
42	43
1	25
37	40
23	24
37	43
1	43
7	43
	43
34	37
18	43
11	41
35	13
28	42
22	35
1	43
15	36
35	41
3
1	42
37	43
43	32
37	8
15	33
27	30
34	17
2	14
7	39
42	33
33	38
34	43
2	43
38	30
42	35
43	37
	42
43	37
43	39
42	43
37	41
25	43
	43
37	33
38	37
	36
35	41
43	8
41	24
27	42
38	38
22	42
3	18
	21
	43
15	43
39
24	38
36	38
4	43
4
35	34
36	40
41	13
34	43
16	33
	6
37	43
4	38
	1
41	38
36	38
	31
	39
8	41
20	0
41	37
39	1
	41
	4
38	34
34	41
37	36
43	37
	43
9	43
24	42
43	40
	35
43	35
37	33
39	30
42	42
	41
21	35
36	2
4	43
42	27
30	23
35	35
34	43
30	34
31	43
38	42
3	3
8	9
8	4
2	33
34	38
	42
37	43
39	42
40	42
23	31
37	40
	34
43	21
40	6
	14
37	43
32	38
	41
8	39
27	36
42	8
42	43
42	40
	43
34	33
38	30
11	43
42	43
38	43
42	43
	41
0	43
	32
6	43
37	35
37	9
37	31
43	37
36	4
41	43
18	35
43	34
33	43
12	39
43	43
43	43
41	41
42	38
17	42
2	38
29	18
40	42
34	42
40	39
1	43
14	4
38	1
1	42
14	43
37	43
43	40
37	5
41	37
2	8
38	8
34	41
35	43
33	42
43	43
33	43
2	33
32	35
	34
41	42
33	32
41	34
6	38
1	31
42	43
33	33
	42
19	27
0	15
2	42
4	18
	36
43	40
19	6
33	32
43	11
2	40
2	40
29	41
41	39
	42
	43
24	43
25	38
42	26
42	39
15	34
7	43
39	9
28	42
40	15
36	42
29	42
31	2
40	14
42	9
	25
	36
5	37
18	31
40	43
8	43
32	43
30	38
37	41
2	42
9	43
33	37
7	37
12	38
	33
40	42
5	33
	43
33	29
37	42
42	42
2	36
1	28
	41
36	39
1	33
	42
37	42
8	43
36	42
11	26
43	43
42	42
35	38
43	43
27	41
20	40
15	29
	43
5	17
31	42
41	2
28	20
38	43
43	41
7	43
36	4
40	4
13	37
4	16
9	39
34	34
38	24
3	39
38	30
34	42
	37
	29
36	36
43	34
0	38
41	12
42	0
36	41
6	33
43	42
33	6
39	24
36	34
35	26
37	32
42	25
32	9
31	28
1	8
29	37
5	22
39	32
42	28
6	32
6	36
3	32
36	41
1	19
36	38
	42
4	36
36	43
	43
36	2
6	43
42	35
7	40
43	8
1	34
0
37	42
	26
31	40
33	43
37	40
36	38
20	43
8	30
42	38
	8
30	43
4	42
	42
7	35
16	34
19	39
12	2
14	41
0	43
12	29
40	41
22	39
43	35
15	43
	43
36	34
41	43
41	43
	43
4	43
33	30
	42
	43
42	43
10	35
8	33
1	26
43	37
	38
25	20
	43
	7
31	43
	34
32	42
41	43
42	43
31	42
	38
28	20
1	1
36	43
25	8
	2
41
36	25
10	40
31	43
	43
1	1
42	40
15	34
5	43
22	40
9	43
40	43
41	43
0	42
38	43
40	43
	43
	32
1	11
43
34	40
39	38
43	33
36	40
1	38
41	43
41
33
38	8
16	35
34	43
23	35
	36
	33
41	41
31	13
43	43
40	33
	0
40	42
2	43
1	11
25	42
	38
	43
36	35
37	37
31	40
	38
22	21
3	43
42	7
28	36
28	42
21	43
34	28
	43
	42
2	39
17	43
40	36
41	43
37	43
12	37
15	36
0	21
40	43
1	43
2	43
20	29
22	40
1	33
18	41
36	43
43	37
34	10
43	41
20	25
	32
0	12
43	43
2	43
9	37
41	37
2	43
43	31
43	43
28	31
20	37
1	40
35	41
	32
8	42
11	43
24	2
1	39
5	42
27	38
	39
7	43
15	41
1	43
12	43
6	43
29	6
31	41
32	12
1
43	42
38	42
7	39
2	6
6
42	43
43	40
	41
42	38
29	42
	6
12	42
33	37
41	43
9	42
1	41
1	42
2	26
43	43
33	42
36	41
3	37
41	0
38	43
1	43
	29
36	10
1	32
34	33
19	42
43	43
	40
0	38
42	43
	43
10	2
28	42
33	36
43	42
13	36
8	43
25	41
37	39
25	41
21	16
37	40
37	37
40	43
43	28
41	43
42	43
33	33
	40
40	30
1	43
1	42
43	31
25	43
43	43
13	34
31	0
6	41
35	43
43	33
1	42
5	17
	32
4	39
32	37
41	43
5	43
43	36
	43
	42
30	3
35	42
27	42
38	14
12	43
42	40
13	13
26
	42
6	25
42	43
43	4
37	43
36	37
42	3
19	41
31	43
	43
43
3	41
33	43
36	43
14	32
29	6
35	7
4	43
40	40
29	28
6	33
43	7
	43
24	32
7	43
34	43
0	42
31	37
	42
37	34
	43
13	0
22
40	34
43	33
43	43
0	41
35	29
	39
12	17
42	16
	6
38	13
41	36
	19
33	43
	38
5	17
5	43
13	36
	42
41	23
34	41
31	43
	43
21	37
2	22
1	34
	41
43	25
	42
12	31
32	34
43	37
37	43
2	41
37	3
41	43
10	41
2	36
0	33
41	43
26	39
	43
41	42
1	7
29	40
26	42
3	23
34	35
43	43
43	42
30	42
2	40
41	43
31	38
27	26
7	43
40	33
42	43
8	43
38	14
43
38	27
	39
	41
41	43
40	15
2	1
8	43
32	14
28	40
6	36
2	31
9	26
42	24
14	34
43	43
28	43
8	24
40	6
	43
1	39
4	2
12	43
37	39
	37
33	38
3	24
	37
36	43
	42
	43
41	41
23	43
0	43
43	35
37	43
1	41
39	34
2	43
40	33
3	37
23	43
15	37
30	41
43	35
	36
43	40
26	41
40	43
32	34
33	43
26	2
38	42
36	37
11	36
42	43
	33
7	7
1	37
35	28
41	43
40	41
27	43
43	34
36	42
	15
43	26
4	27
2	43
13	11
	40
40	40
	25
7	42
7	33
39	14
	41
	36
43	38
19	43
	43
34	41
25	43
16	5
	35
	38
16
6	32
41	42
32	33
43	19
42	31
10	37
33	39
43	35
42	33
43	6
4	43
33
12	23
10	36
43	33
41	16
3	40
40	43
2	43
41	16
9
	40
3	0
2	39
	43
5	14
27
5	42
2	43
7	43
	25
27	4
11	42
33	43
43	43
18	37
35	35
26	6
13	14
40	41
39	27
	13
11	32
11	42
30	43
30	35
37	28
32
25	38
43	21
43	39
33	2
33	42
28	12
40	24
8	5
7	19
1	28
1	42
43	39
33	41
43	30
21	30
29	37
42	38
32	37
38	43
37	34
2	42
1	43
1	42
3	39
42	26
	42
43	43
5	35
43	38
43	37
1	36
31	43
36	6
3	42
37	33
	35
33	37
40	29
	43
	43
2	34
3	38
42	16
43	0
14	38
2	38
1	42
	42
0	41
	29
4	42
43	43
18	43
35	1
41	22
38	10
32	43
	35
40	42
42	10
17	42
40	23
42	15
43	35
42	27
41	37
19	4
2	7
10	4
34
38	41
2	43
3	41
	2
20	30
33	7
22	36
8	43
43	14
	41
0	42
35	41
35	41
30	37
40	22
11	38
	42
0	30
35	41
34	42
	34
5	34
4	31
43	8
37	43
2	18
	42
36	43
1	43
43	43
	42
	38
2	37
15	43
35	42
39	43
2	32
43	33
32	26
34	43
4	34
	12
0	39
4	43
0	24
41	34
43	0
43	34
	38
32	41
20	42
42	43
18	43
12	25
1	23
	39
5	36
6	35
4	43
9	35
19	43
41	39
	37
43	32
0	31
35	42
43	43
8	43
43	43
28	43
9	10
35	42
25	42
2
20	43
41	43
42	40
41	40
29	32
5	36
31	43
	42
1	7
2	43
42	43
	41
19	35
13	43
28	39
0	8
	32
2	38
26	42
43	3
13	43
13	42
21	20
35	15
	15
36	20
39	6
39	24
0	43
39	43
1	31
0	33
	43
	40
36	38
42	39
36	21
43	21
43	35
0
16	43
43	41
2	43
4	35
35
35	26
5	43
	6
5	43
1	1
30	35
12	21
23	43
18	42
	41
37	43
36	43
43	43
43	12
39	43
1	43
41	29
15	38
41	42
9	16
42	40
31	0
15	37
36	40
41	38
1	43
38	31
38	40
40	42
32	42
4	42
	36
	27
36	38
42	42
42	29
	41
4	30
30	43
6	43
42	42
23	43
42	40
	39
41	42
7	38
2
2	43
22	43
	40
	42
13
10	42
30	37
20	42
39	42
9	36
3	43
3	38
	37
42	43
43	41
0	32
36	43
10	25
2	43
6	35
18	41
0	38
1	43
40	42
37	41
11	40
41	37
42	43
0	40
19	5
9	43
32	33
37
2	2
5	41
14	43
34	43
41	41
43	30
32	7
12	2
41	43
43	34
39	43
30	38
5	12
38	43
41	40
0	42
0	43
5	43
36	31
42	38
	43
30	41
37	43
	43
33	43
43	32
36	19
43	15
4	18
32	43
	35
42	42
37	39
33	19
39	42
	43
43	35
37	4
10	33
39	2
43	35
37	4
2	43
	37
	43
31	16
26	43
40	31
35	35
41	41
37	6
	24
7	41
39	39
24	38
0	10
33	42
41	26
41	19
2	41
16	42
3	31
12	43
4
39	43
16	43
40	34
43	40
37	36
42	3
21	43
42	43
24	28
43	3
12	41
43
	16
37	27
43	38
38	38
23	43
	35
36	6
	43
25	41
43	33
	12
37	39
39	39
10	0
42	27
43	6
43	42
33
7	43
43	3
41	10
1
4	43
14	35
16	42
	42
1	39
26	37
1	27
2	37
35	38
32	43
	36
31	36
	42
43	43
43	22
40	36
8	42
5	37
36	13
41	9
40	37
36	32
20	37
	31
18	30
	36
	42
1	42
	41
[truncated: 6,849 more rows]
