# Supplementary material for: The evolutionary dynamics between viral mimics and host proteins
Source: Mol Syst Biol. 2026 Mar 20;22(6):902–27. doi: 10.1038/s44320-026-00200-1 (PMC13230584; doi:10.1038/s44320-026-00200-1)
Supplement: Supplementary file 11 — Source data Fig. 2 [file 44320_2026_200_MOESM11_ESM.zip › Figure_2/2D/Figure_2D_old.csv]

all human	viral binding	targets	DMI targets	structural mimicked	functional mimicked	DMI mimicked
42	42	20	41	7	6	42
38	38	43	40	6	27	15
0	20	43	43	4	2	7
42	7	39	7	40	2	41
7	41	6	42	14	26	43
20	43	38	38	43	23	7
	37	43	37	42	36	37
7		43	39	43	36	43
15	40	43	36	18	1	37
7	43	39	42	27	43	34
20		42	9	2	39	36
21	23	43	43	2	42	24
41		38	29	43	8	43
28	5		43	1	6	36
5	5	43	35	43	2	27
35	42	43	43	0	29	0
43	43	32	38	1	43	37
7	23	9	43		23	9
37	37	26	38	2	32	43
	42	2	42	42	41	43
40	40	43	43	3	43	37
34	36	7	43	32	36	33
43	42	43	43	26	7	39
	37	34	43	17	43	26
23	35	33	43	7	42	42
23	24	35	43	9	17	37
	43	38	43	23	43	4
35	36	38	39	38	37	36
1	43	43	43	36	43	43
5	27	27	43	36	1	42
6	35	43	32	34	35	41
22	37	43	39	2	1	43
5	40	35	38	42	0	14
42	43	36	35	1	41	18
43	16	41	33	43	5	7
23	43	42	42	38	38	36
11	43	37	39	21	37	3
1	37	39	29	16	42	43
4	2	43	42	2	35	43
31		43	38	15	41	37
14	37	32	43	41	38	35
37	29	4	42	0	43	27
34	29	38	38	43	6	1
42	42	43	41	39	26	36
40	33	35	30	42	0	42
6	43	40	35	37	14	39
42	43	43	21	40	43	21
33	26	17	35	6	42	12
8	38	43	43	43	4	40
38	4	42	42	28	43	36
36	37	43	34	42	34	2
14	38	35		30	1	42
42	43	43		12	23	42
	43	40		15	5	37
37	43	43		22	43	16
35	43	33		43	32	2
24	43	34		43	0	7
15	37	43		1	5	43
43	43	43		2	16	37
30	43			19	11	36
36	22			8	13	34
43	27			37	3	43
7	35			14	43	38
27	42			43	35	42
19	43			38	40	33
0	18			31	31	40
1	7			30	42	4
7	43			27	40	33
35				32	21	40
37	43			14	23	29
9	36			6	0	36
40	40			9	40	43
43	38			2	40	24
14	43			27	2	43
1	43			11	36	14
16	42			11	42	42
43	43			3	40	38
43	15			43	43	17
1	43			2	21	34
37	37			2	43	36
2	35			9	42	39
	41			29	0	1
42	37			19	1	40
	43			13	31	42
37	42			0	35	36
	41			42	3	13
	39			43	9	30
6	21			18	6	24
29	26			5	43	42
29	12			37	3	43
42	43			39	34	32
33	40			2	20	8
43	42			16	42	26
43	36			12	41	17
39	37			43	0	1
42	38			26	40	9
26	18			1	27	39
38	27			8	12	40
42	42			35	2	43
4	41			36	0	38
2	39			23	35	1
16	32			32	32	4
37	40			0	20	43
4	42			10	26	38
4	37			39	17	43
	16			43	34	7
38	33			33	33	27
36	8			42	40	36
	37			29	37	41
43	43			1	43	37
1	40			43	1	43
35	1			21		38
36	36			43		4
	2			41		28
35	43			5		37
	34			41		35
43	32			30		1
43	10			35		33
	38			3		36
43	38			38		2
43	6			41		41
37	43			35		32
	42			31		40
	30			7		36
21	35			43		39
10	33			6		13
	38			36		6
2	31			35		42
41	39			10		25
42	27			4		37
41	30			2		20
43	43			2		21
43	42			0		43
10	40			31		26
22	43			43		42
11	34			43		39
27	4			10		0
35	29			26		8
14				28		30
5	43			27		42
23	36			20		2
42	41			9		43
1	39			7		34
43	40			1		41
18	43			1		38
	24			0		42
26	43			2		43
43	42			3		5
4	38			43		38
7	43			43		41
43	42			43		37
	7			43		34
	1			43		20
4				25		36
43	35			34		43
36	28			42		37
	40			43		21
43	34			8		43
0	36			16		43
40	42			24		1
3	39			43		43
0	40			32		43
38	40			0		15
43	8			17		15
16	1			32		43
43	1			13		39
42	36			43		35
32	42			40		31
24	42			34		36
43	30			42		37
43	21			32		34
15				0		28
43	24			28		35
16	7			20		42
37	42			41		33
35	43			3		38
42	42			1		42
36	42			17		37
	43			32		25
16	1			43		38
41	26			2		43
27	43			41		41
43	17			8		27
	6			38		36
19	41			43		4
2	32			1		4
1	39			16		36
	43			42		41
37	38			0		34
	20			42		16
	42			31		41
1	1			43		38
36	40			34		37
	42			43		43
43	37			0		37
42	38			2		39
	38			37		42
	27			43		30
41	43			43		38
39	38			1		8
23	37			35		40
21	43			5		37
4	1			1		43
27	40			3		40
23	41			40		42
2	43			1		42
43	7			43		38
4	30			39		43
				0		36
26	42			29		41
	40			41		41
3	2			41		40
12	38			19		1
43	2			43		14
40	2			1		43
42	24			0		37
37	36			14		38
22	42			5		33
36				1		2
1	41			39		41
37	19			1		33
38	37			1		43
3	39			30		15
18				38		7
13	43			18		39
27	38			1		29
42	8			6		40
13	28			43		5
41	36			0		18
	35			4		40
2	4			38		32
39				16		37
32	43			37		40
30	40			30		5
1	40			37		37
29	42			43		37
2				42		8
0	39			28		36
19	23			41		42
37	33			42		31
	42			28		41
40	3			43		40
42	33			43		4
42	19			2		34
37	36			2		38
40	33			1		43
11	3			39		41
37	43			0		36
0	14			11		6
16	43			0		36
2	32			25		29
7	43			43		5
43	12			15		42
3	32			35		6
33				41		4
	40			22		36
43	42			38		7
	35			34		37
	4			41		31
8	43			1		36
19	35			6		43
37	42			19		41
30	39			1		43
43	13			2		32
43	1			43		36
40	43			4		31
1	36			43		9
	37			37		40
1	38			31		41
1	42			43		38
17	25			38		1
36	41			10		39
2	43			27		23
	42			42		2
43	33			1		34
34	37			42		41
43	34			1		37
33	20			4		36
32	21			16		43
10	43			43		43
1	43			43		43
38	34			43		43
29	33			40		28
38	42			39		1
20	15			6		7
41	41			26		38
6	39			41		7
39	43			38		42
25				2		33
43	30			11		36
7	7			33		43
42	40			42		43
42	42			10		8
30	38			43		37
35	43			22		21
33	41			0		42
2	18			38		31
38	16			39		6
29	38			41		43
	43			42		36
2	43			20		42
	30			1		31
24	38			22		29
40	38			7		40
31	37			0		29
6	8			17		37
43	37			42		43
39	36			27		0
41	8			15		38
4	43			10		31
27	40			25		12
30	37			33		37
	43			14		37
0	40			21		41
43	34			33		41
33	35			26		29
	43			43		43
	43			3		43
42	42			27		42
1	6			28		8
40	29			33		38
	38			42		8
43	43			22		42
	16			42		14
34	34			4		28
	35			10		23
4	42			35		43
29	23			1		40
	15			0		3
43	8			16		40
41	43			43		33
36	26			18		36
21	39			41		7
0	35			31		1
36	34			0		41
41	36			34		36
18	9			37		43
34	43			43		43
39	36			36		25
40				3		41
1	41			34		32
43	42			28		42
32	13			4		43
1				31		41
	34			1		3
24	11			8		7
43	28			43		35
14	22			7		26
31	37			22		40
42	43			10		39
35	37			0		11
25	27			5		37
38	33			37		43
40	43			0		33
43	43			7		33
42	43			41		28
7	37			30		1
30	38			2		43
2	43			39		21
37	27			23		42
	22			1		32
1	15			43		37
	39			39		42
16	36			5		43
35				43		37
20	4			18		33
17	35			7		42
28	36			0		2
12	41			31		42
40	34			13		42
	16			0		34
	37			0		38
2	41			8		33
34	36			4		43
36				11		0
3	41			30		11
39	38			32		34
	37			3		37
42	43			10		2
1	43			0		43
42	43			41		35
39	39			0		39
				39		2
43	30			42		43
40	30			32		32
40	31			43		34
	38			41		4
3	8			4		4
22	2			8		43
4	37			2		20
8	40			5		18
	23			13		1
3	37			5		19
1	40			1		43
	32			35		43
42	8			27		20
1	42			3		28
36				16		21
13	38			36		42
2	42			11		43
12	38			41		43
6	42			8		5
	37			26		12
1	37			1		18
42	43			13		36
42	36			43		43
	41			43		42
18	43			43		2
30	43			43		39
2	43			0		2
21	41			38		9
	42			0		32
24	40			3		37
7	40			0		43
13	1			14		32
42	14			43		36
42	38			35		42
0	14			19		37
38	43			33		37
	37			22		31
43	41			7		35
5	38			30		37
19	43			43		40
3	33			15		43
3	32			10		21
39	41			0		43
42	33			40		43
	41			9		37
43	42			43		43
42	4			0		38
43	43			42		43
1	33			31		43
1	43			43		2
34	41			26		32
32				42		40
9	24			40		27
1	25			0		29
	42			42		2
30	42			5		37
5	15			25		36
	39			40		1
8	40			43		42
26	31			20		25
43	40			43		24
4	42			40		37
8	18			33		43
17	8			31		43
6	32			21		42
1	37			4		7
15	2			27		35
39	9			8		10
9	33			23		43
17	40			43		23
24	5			29		4
41	37			7		8
1	36			0		32
	37			31		39
0	42			40		4
	43					43
7	27			42		43
4	5			0		30
1	31			5		37
9	43			38		42
32	13			40		43
39	9			33		41
40	34			1		33
43	38			37		40
38	38			20		40
20	34			37		37
42	36			3		17
	43			40		38
2	41			3		21
15	42			27		33
1	36			39		26
23	6			2		43
0	43			36		2
	33			34		0
40	39			42		38
36	36			40		38
	35			40		1
38	37			43		31
1	42			1		26
29	32			27		41
0	31			12		17
0	5			43		42
42	6			10		34
2	36			21		37
	4			43		43
37	36			41		42
36	36			41		33
38	43			0		42
36	37			1		35
38	36			42		33
27	20			1		1
25				25		2
43	16			9		43
1	43			35		4
42	36			5		34
6	41			35		2
19	42			23		33
43	43			35		41
4	32			15		42
17	41			10		42
	42			0		21
38	31			1		38
37	36			40		36
43	25			40		4
1	36			31		40
40	31			35		35
0	1			5		30
38	42			41		43
41	15			3		43
	40			10		36
23	38			29		43
43	40			43		43
7	39			9		2
30	43			3		43
	36					43
	41			7		35
42	16			42		34
40	23			3		43
2				3		42
38	41			1		18
27	31			3		2
2	40			43		39
	40			6		2
2	36			1		37
43	37			41		43
22	3			0		43
3	42			41		18
24	28			20		32
36	28			8		0
42	21			21		29
3	34			2		31
	40			0		33
23	41			37		27
41	15			30		15
19	20			5		39
37	22			7		42
	36			43		18
41	43			43		36
39	34			0		13
	20			3		40
43	43			34		39
38	43			23		2
8	43			42		43
4	28			22		26
28	35			20		15
36	24			7		15
35	27			42		42
2	7			41		42
4	15			11		14
37	31			0		37
2	7			6		37
24	42			0		5
	43			40		43
43	33			5		39
40	41			34		1
24	9			3		43
40	43			4		37
42	41			27		38
18	1			12		42
1	43			35		42
42	42			0		41
				14		39
39	33			2		8
35	43			5		42
23	13			42		0
33	37			43		41
1	43			10		20
42	33			39		20
3	40			0		43
34	43			35		41
	6			2		39
	35			39		2
33	43			37		43
	41			14		16
19	5			24		34
36	43			26		24
33	27			34		39
4	38			41		37
3	42			32		36
	13			2		10
43	6			20		41
1	42			39		8
43	43			43		38
	36			34		10
2	42			26		42
	31			17		34
14	43			36		25
20	33			34		8
41	36			42		37
13	29			35		32
19	40			33		32
	43			40		32
36	7			37		33
43	31			43		25
32	37			12		43
43	22			1		2
12	40			30		35
5	43			1		41
32	43			16		38
	0			42		2
	35			14		8
4	42			5		43
2	41					42
38	33					35
40	13					7
4	34					39
1						41
42	43					36
35	12					2
36	32					33
30	43					2
4	41					3
						34
17	41					43
	34					37
6	43					43
43	43					42
11	41					18
35	42					31
	38					43
42	43					43
39	38					43
13	2					38
42	32					1
1	2					6
1	42					43
43	14					2
	43					27
38	28					25
	40					40
11	4					14
	12					43
6	37					43
36						40
	43					43
	37					43
	43					43
37	26					41
38	40					38
0	33					40
15	42					43
42	41					38
25	43					39
35	36					8
13	43					2
41	2					35
43	13					43
42	40					1
31	39					24
	43					42
41	16					13
33	6					33
	41					43
	43					25
	33					25
37	42					17
34	43					3
5	33					42
20	12					38
21	43					43
43	41					40
38	40					36
43	2					43
26	7					36
34	43					43
3	26					37
33	37					39
33	32					36
28	25					2
42	43					43
1	43					36
15	33					0
36	33					29
	40					40
41	8					33
12	33					41
24	43					10
39	42					25
43	38					21
0	42					43
1	43					31
	43					43
43	31					31
0	36					39
1	37					2
	42					1
34	43					41
17	14					32
8	2					41
30	43					39
7	35					8
21	32					41
40	40					43
	42					6
42	42					6
38	43					38
2	42					42
34	33					42
	22					37
38	8					42
2	43					31
41	35					26
17	40					42
43	35					43
34	34					42
41	43					43
12	36					10
	2					32
18	35					42
16	43					15
4	41					40
38	43					42
36	43					42
27	20					42
29	42					43
43	12					39
42	41					2
2						40
6	43					41
43	35					43
36	43					30
30	8					41
	43					43
5	35					17
38	42					15
41	41					39
38	29					43
37	42					42
8	13					40
	28					38
30	43					5
37	36					25
40	39					4
36	36					39
6	35					37
34						41
	5					43
41	30					41
12	12					43
0	23					4
37	18					33
20	37					43
34	43					27
36	43					32
8	39					43
3	41					1
43	41					43
	42					35
34	15					41
40	42					17
1	42					29
2	41					42
33	7					39
37	22					34
	39					17
43	42					6
41	43					13
40	36					19
39	37					43
34	41					5
35	19					19
21	37					34
	41					37
	43					7
	12					42
43	41					31
43	43					36
0	42					10
1	43					41
1	43					41
	42					33
	37					40
7	39					23
42	37					42
	43					1
1	37					43
	31					38
6	35					26
	41					43
	39					33
29	41					41
38	16					39
43	3					10
31	12					7
43	43					43
15	37					39
37	42					15
16	42					16
34	12					24
18	43					40
2	37					3
35	43					39
42	25					36
0	43					38
42	39					37
15	42					41
	43					43
23	43					35
39	4					41
15	26					37
8	35					36
43	31					38
						34
1	43					19
26	40					43
39	36					1
43	40					37
35	18					42
31	1					18
34	33					2
41	5					33
0	27					37
36	1					41
34	2					43
9	27					42
43	41					43
36	31					42
	43					33
41	33					38
	41					37
	36					42
42	42					1
13	41					30
42	43					6
1	25					3
37	40					43
23	24					40
37	43					36
1	43					23
7	43					16
	43					40
34	37					39
18	43					42
11	41					4
35	13					43
28	42					35
22	35					40
1	43					8
15	36					41
35	41					7
3						27
1	42					23
37	43					43
43	32					28
37	8					39
15	33					10
27	30					42
34	17					43
2	14					28
7	39					42
42	33					39
33	38					41
34	43					2
2	43					43
38	30					39
42	35					27
43	37					42
	42					43
43	37					37
43	39					26
42	43					36
37	41					33
25	43					29
	43					35
37	33					43
38	37					34
	36					38
35	41					31
43	8					43
41	24					42
27	42					19
38	38					12
22	42					35
3	18					3
	21					23
	43					27
15	43					4
39						41
24	38					41
36	38					36
						2
4	43					14
4						42
35	34					41
36	40					22
41	13					42
34	43					42
16	33					34
	6					18
37	43					43
						42
4	38					42
	1					43
41	38					33
36	38					34
						39
	31					34
	39					34
8	41					43
20	0					43
41	37					19
39	1					1
	41					36
	4					35
38	34					43
34	41					31
37	36					0
43	37					20
	43					42
9	43					43
24	42					43
43	40					42
	35					43
43	35					34
37	33					36
39	30					34
42	42					35
	41					3
21	35					35
36	2					43
4	43					39
42	27					10
30	23					42
35	35					42
34	43					6
30	34					33
31	43					38
38	42					22
3	3					20
8	9					43
8	4					33
2	33					1
34	38					40
	42					35
37	43					38
39	42					4
40	42					26
23	31					43
37	40					35
	34					19
43	21					43
40	6					42
	14					41
37	43					35
32	38					42
	41					43
8	39					38
27	36					33
42	8					41
42	43					16
42	40					3
	43					34
34	33					33
38	30					29
11	43					38
42	43					42
38	43					37
42	43					40
	41					43
0	43					25
	32					25
6	43					29
37	35					41
37	9					43
37	31					37
43	37					39
36	4					42
41	43
18	35					43
43	34					43
33	43					37
12	39					42
43	43					43
43	43					37
41	41					41
42	38					43
17	42					41
2	38					38
29	18					40
40	42					41
34	42					37
40	39					40
1	43					12
14	4					38
38	1					43
1	42					43
14	43					7
37	43					43
43	40					34
37	5					43
41	37					11
2	8					43
38	8					41
34	41					43
35	43					15
33	42					35
43	43					42
33	43					42
2	33					22
32	35					43
	34					40
						38
41	42					37
33	32					43
41	34					31
6	38					31
1	31					24
42	43					1
33	33					6
	42					42
19	27					43
0	15					29
2	42					43
4	18					43
	36					43
43	40					28
19	6					0
33	32					1
43	11					3
2	40					5
2	40					0
29	41					16
41	39					27
	42					6
	43					43
24	43					39
25	38					24
42	26					42
42	39					0
15	34					38
7	43					43
39	9					3
28	42					43
40	15					35
36	42					42
29	42					42
31	2					39
40	14					11
42	9					42
	25					43
	36					36
5	37					13
18	31					33
40	43					43
8	43					22
32	43					37
30	38					37
37	41					32
2	42					42
9	43					36
33	37					41
7	37					40
12	38					36
	33					43
40	42					37
5	33					43
	43					23
33	29					31
37	42					40
42	42					40
2	36					3
1	28					38
	41					42
36	39					32
1	33					40
	42					37
37	42					27
8	43					33
36	42					22
11	26					38
43	43					42
42	42					40
35	38					41
43	43					43
27	41					28
20	40					33
15	29					41
	43					37
5	17					1
31	42					37
41	2					43
28	20					1
38	43					0
43	41					4
7	43					4
36	4					12
40	4					3
13	37					4
4	16					32
9	39					43
34	34					0
38	24					30
3	39					30
38	30					42
34	42					34
	37					39
	29					43
36	36					41
43	34					1
0	38					40
41	12					41
42	0					42
36	41					35
6	33					29
43	42					39
33	6					7
39	24					37
36	34					35
35	26					37
37	32					40
42	25					32
32	9					43
31	28					38
1	8					39
29	37					43
5	22					42
39	32					2
42	28					37
6	32					42
6	36					41
3	32					31
36	41					37
1	19					43
36	38					43
	42					17
4	36					42
36	43					40
	43					42
36	2					1
6	43					25
42	35					43
7	40					12
43	8					7
1	34					31
0						37
37	42					23
	26					39
31	40					34
33	43					34
37	40					18
36	38					42
20	43					42
8	30					43
42	38					4
	8					1
30	43					43
4	42					36
	42					27
7	35					43
16	34					24
19	39					39
12	2					38
14	41					38
0	43					36
12	29					36
40	41					32
22	39					42
43	35					42
15	43					31
	43					24
36	34					10
41	43					27
41	43					41
	43					23
4	43					23
33	30					43
	42					43
	43					43
42	43					24
10	35					37
8	33					27
1	26					43
43	37					35
	38					41
25	20					40
	43					43
	7					13
31	43					8
	34					38
32	42					32
41	43					5
42	43					30
31	42					9
	38					0
28	20					37
1	1					22
36	43					37
25	8					34
	2					36
41						40
36	25					39
10	40					34
31	43					1
	43					43
1	1					30
42	40					35
15	34					4
5	43					41
22	40					32
9	43					40
40	43					2
41	43					40
0	42					5
38	43					39
40	43					37
	43					36
	32					42
1	11					35
43						43
34	40					20
39	38					34
43	33					21
36	40					42
1	38					41
41	43					9
41						39
33						43
38	8					36
16	35					39
						37
34	43					36
23	35					16
	36					13
	33					43
41	41					6
31	13					43
43	43					42
40	33					43
	0					24
40	42					42
2	43					9
1	11					41
25	42					40
	38					23
	43					43
36	35					2
37	37					42
31	40					43
	38					32
22	21					12
3	43					40
42	7					42
28	36					43
28	42					43
21	43					31
34	28					40
	43					42
	42					37
2	39					35
17	43					27
40	36					42
41	43					35
37	43					39
12	37					43
15	36					43
0	21					36
40	43					28
1	43					43
2	43					11
20	29					38
22	40					4
1	33					37
18	41					18
36	43					22
43	37					14
34	10					38
43	41					32
20	25					42
	32					2
0	12					20
43	43					39
2	43					0
9	37					20
41	37					39
2	43					36
43	31					33
43	43					43
28	31					43
20	37					10
1	40					35
35	41					9
	32					5
8	42					1
11	43					39
24	2					42
1	39					39
5	42					8
27	38					37
	39					24
7	43					43
15	41					43
1	43					13
12	43					34
6	43					16
29	6					39
31	41					42
32	12					34
1						3
43	42					39
38	42					43
7	39					42
2	6					43
6						11
42	43					11
43	40					43
	41					29
42	38					32
29	42					37
	6					26
12	42					43
33	37					37
41	43					43
9	42					42
1	41					43
1	42					38
2	26					43
43	43					38
33	42					7
36	41					34
3	37					30
41	0					43
38	43					33
1	43					1
	29					33
36	10					36
1	32					40
34	33					43
19	42					10
43	43					42
	40					42
0	38					23
42	43					29
	43					0
10	2					37
28	42					42
33	36					35
43	42					31
13	36					43
8	43					36
25	41					43
37	39					0
25	41					8
21	16					25
37	40					38
37	37					41
40	43					36
43	28					41
41	43					42
42	43					12
33	33					37
	40					29
40	30					7
1	43					41
1	42					29
43	31					43
25	43					43
43	43					43
13	34					15
31	0					43
6	41					15
35	43					37
43	33					9
1	42					43
5	17					43
	32					43
4	39					39
32	37					41
41	43					42
5	43					33
43	36					29
	43					43
	42					37
30	3					37
35	42					37
27	42					43
38	14					43
12	43					29
42	40					30
13	13					6
26						38
	42					39
6	25					26
42	43					40
43	4					14
37	43					24
36	37					40
42	3					43
19	41					37
31	43					6
	43					35
43						21
3	41					43
33	43					2
36	43					7
14	32					28
29	6					28
35	7					42
4	43					8
40	40					41
29	28					36
6	33					35
43	7					38
	43					35
24	32					26
7	43					24
34	43					24
						42
0	42					31
31	37					42
	42					39
37	34					42
	43					35
13	0					30
22						36
40	34					34
43	33					40
43	43					36
0	41					35
35	29					24
	39					36
12	17					21
42	16					43
	6					32
38	13					25
41	36					42
	19					42
33	43					37
	38					42
5	17					0
5	43					25
13	36					8
	42					33
41	23					43
34	41					38
31	43					40
	43					43
21	37					34
2	22					41
1	34					17
						36
	41					30
43	25					42
	42					43
12	31					43
32	34					43
43	37					2
37	43					43
2	41					5
37	3					40
41	43					42
10	41					12
2	36					43
0	33					37
41	43					43
26	39					36
	43					10
41	42					20
1	7					36
29	40					35
26	42					39
3	23					35
34	35					42
43	43					7
43	42					43
30	42					8
2	40					40
41	43					43
31	38					41
27	26					32
7	43					31
40	33					35
42	43					43
8	43					1
38	14					43
43						38
38	27					21
	39					41
	41					14
41	43					36
40	15					22
2	1					41
8	43					35
32	14					35
28	40					39
6	36					43
2	31					36
9	26					37
42	24					23
14	34					10
43	43					40
28	43					32
8	24					2
40	6					2
	43					14
1	39					42
4	2					1
12	43					38
37	39					32
	37					9
33	38					1
3	24					36
	37					40
36	43					43
	42					42
	43					38
41	41					37
23	43					42
0	43					37
43	35					43
37	43					32
1	41					43
39	34					38
2	43					33
40	33					33
3	37					43
23	43					36
15	37					43
30	41					40
43	35					3
	36					31
43	40					43
26	41					43
40	43					34
32	34					40
33	43					37
26	2					42
38	42					43
36	37					31
11	36					43
						2
42	43					16
	33					33
7	7					15
1	37					6
35	28					0
41	43					4
40	41					37
27	43					43
43	34					43
36	42					35
	15					20
43	26					34
4	27					36
2	43					4
13	11					42
	40					42
40	40					39
	25					36
7	42					36
7	33					37
39	14					41
	41					42
	36					41
43	38					1
19	43					43
	43					40
34	41					29
25	43					21
16	5					16
	35					43
	38					0
16						12
6	32					2
41	42					42
32	33					31
43	19					12
42	31					1
10	37					43
33	39					43
43	35					34
42	33					13
43	6					43
4	43					21
33						43
12	23					43
10	36					36
43	33					31
41	16					1
3	40					13
40	43					40
2	43					22
41	16					33
9						28
	40					43
3	0					42
2	39					43
	43					37
5	14					43
27						37
5	42					41
2	43					42
7	43					29
	25					35
27	4					23
11	42					37
33	43					42
43	43					34
18	37					37
35	35					35
26	6					43
13	14					42
40	41					43
39	27					3
	13					43
11	32					21
11	42					21
30	43					39
30	35					34
37	28					43
32						34
25	38					38
43	21					25
43	39					35
33	2					39
33	42					0
28	12					37
40	24					43
8	5					38
7	19					43
1	28					38
1	42					23
43	39					32
33	41					41
43	30					39
21	30					35
29	37					35
42	38					42
32	37					3
38	43					28
37	34					42
2	42					43
1	43					33
1	42					41
3	39					41
42	26					40
	42					21
43	43					42
5	35					1
43	38					43
43	37					7
1	36					33
31	43					42
36	6					18
3	42					41
37	33					33
	35					2
33	37					3
40	29					42
	43					42
	43					40
2	34					43
3	38					31
42	16					3
43	0					43
14	38					39
2	38					35
1	42					38
	42					8
0	41					4
	29					43
4	42					3
43	43					43
18	43					39
35	1					43
41	22					41
38	10					33
32	43					22
	35					36
40	42					41
42	10					34
17	42					38
40	23					39
42	15					38
43	35					34
42	27					41
41	37					35
19	4					42
2	7					22
						43
10	4					4
34						11
38	41					40
2	43					3
3	41					1
	2					36
20	30					31
33	7					35
22	36					36
8	43					43
43	14					43
	41					0
0	42					11
35	41					42
35	41					43
30	37					30
40	22					37
11	38					43
	42					1
0	30					42
35	41					34
34	42					43
	34					30
5	34					32
4	31					0
43	8					37
37	43					43
2	18					3
	42					33
36	43					33
1	43					35
43	43					41
	42					2
	38					43
2	37					43
15	43					43
35	42					1
39	43					34
2	32					35
43	33					43
32	26					42
34	43					38
4	34					41
	12					30
0	39					18
4	43					43
0	24					34
41	34					37
43	0					6
43	34					37
	38					6
32	41					17
20	42					32
42	43					34
18	43					21
12	25					3
1	23					37
	39					43
5	36					43
6	35					25
4	43					39
9	35					43
19	43					4
41	39					41
	37					43
43	32					43
0	31					41
35	42					14
43	43					42
8	43					20
43	43					25
28	43					41
9	10					43
35	42					41
25	42					14
2						1
20	43					42
41	43					2
42	40					40
41	40					41
29	32					43
5	36					35
31	43					39
	42					8
1	7					43
2	43					43
42	43					1
	41					42
19	35					42
13	43					43
28	39					37
0	8					1
	32					36
2	38					41
26	42					40
43	3					32
13	43					30
13	42					43
21	20					43
35	15					34
	15					35
36	20					8
39	6					42
39	24					43
0	43					43
39	43					43
1	31					23
0	33					18
	43					35
	40					37
36	38					34
42	39
36	21
43	21
43	35
0
16	43
43	41
2	43
4	35
35
35	26
5	43
	6
5	43
1	1
30	35
12	21
23	43
18	42
	41
37	43
36	43
43	43
43	12
39	43
1	43
41	29
15	38
41	42
9	16
42	40
31	0
15	37
36	40
41	38
1	43
38	31
38	40
40	42
32	42
4	42
	36
	27
36	38
42	42
42	29
	41
4	30
30	43
6	43
42	42
23	43
42	40
	39
41	42
7	38
2
2	43
22	43
	40
	42
13
10	42
30	37
20	42
39	42
9	36
3	43
3	38
	37
42	43
43	41
0	32
36	43
10	25
2	43
6	35
18	41
0	38
1	43
40	42
37	41
11	40
41	37
42	43
0	40
19	5
9	43
32	33
37
2	2
5	41
14	43
34	43
41	41
43	30
32	7
12	2
41	43
43	34
39	43
30	38
5	12
38	43
41	40
0	42
0	43
5	43
36	31
42	38
	43
30	41
37	43
	43
33	43
43	32
36	19
43	15
4	18
32	43
	35
42	42
37	39
33	19
39	42
	43
43	35
37	4
10	33
39	2
43	35
37	4
2	43
	37
	43
31	16
26	43
40	31
35	35
41	41
37	6
	24
7	41
39	39
24	38
0	10
33	42
41	26
41	19
2	41
16	42
3	31
12	43
4
39	43
16	43
40	34
43	40
37	36
42	3
21	43
42	43
24	28
43	3
12	41
43
	16
37	27
43	38
38	38
23	43
	35
36	6
	43
25	41
43	33
	12
37	39
39	39
10	0
42	27
43	6
43	42
33
7	43
43	3
41	10
1
4	43
14	35
16	42
	42
1	39
26	37
1	27
2	37
35	38
32	43
	36
31	36
	42
43	43
43	22
40	36
8	42
5	37
[truncated: 6,860 more rows]
