# Supplementary material for: The evolutionary dynamics between viral mimics and host proteins
Source: Mol Syst Biol. 2026 Mar 20;22(6):902–27. doi: 10.1038/s44320-026-00200-1 (PMC13230584; doi:10.1038/s44320-026-00200-1)
Supplement: Supplementary file 11 — Source data Fig. 2 [file 44320_2026_200_MOESM11_ESM.zip › Figure_2/2E/Figure_2E_old.csv]

all human	viral binding	targets	DMI targets	structural mimicked	functional mimicked	DMI mimicked
0	0	0	0	0	0	0
0	0	0	0	0	0	0
0	0	0	0	0	0	0
0	0	0	1	0	0	0
0	0	0	0	0	0	1
0	1	0	1	0	0	0
0	0	0	0	0	0	0
0	0	0	0	0	0	0
0	0	0	1	0	0	0
0	0	1	0	0	0	0
1	0	0	0	0	1	0
0	0	0	0	0	0	0
0	0	0	0	0	0	0
0	0		1	0	0	0
0	0	0	0	0	0	0
0	0	0	0	0	0	0
1	0	1	0	0	0	0
0	0	0	0	0	0	0
0	0	0	0	0	0	0
0	1	0	0	0	0	0
0	0	0	0	0	0	0
0	0	0	0	0	0	1
0	0	0	0	0	0	0
0	0	0	0	0	0	1
0	0	0	0	0	0	0
0	0	0	0	0	0	0
0	0	0	1	0	0	0
0	0	0	0	0	0	0
0	0	0	0	0	0	0
0	0	0	0	0	0	0
0	0	0	0	0	0	0
0	0	0	0	0	0	0
0	0	0	0	1	0	1
0	0	0	0	0	1	0
0	0	0	0	0	0	1
0	0	0	0	0	0	0
0	0	0	0	1	0	0
0	0	1	0	0	0	0
0	0	0	0	0	0	0
1	0	1	0	0	0	1
0	0	0	0	0	0	0
0	0	0	0	0	0	0
0	0	0	0	0	0	0
1	0	0	0	1	0	0
0	1	0	0	0	0	0
0	0	0	0	0	0	0
0	0	0	0	0	0	0
0	1	0	0	0	0	0
1	0	0	0	0	1	0
0	0	0	0	0	0	0
0	0	0	0	0	0	0
0	0	0		1	0	0
0	0	0		0	0	1
0	1	0		0	0	0
0	0	0		0	1	0
0	0	0		0	0	0
0	0	0		0	0	0
0	0	0		0	0	0
0	0	0		0	0	0
1	0			0	0	0
0	0			0	0	0
0	1			0	0	0
0	0			0	0	0
0	0			0	0	0
0	0			0	0	0
0	0			0	0	0
1	1			0	0	0
0	0			1	0	0
0	0			0	0	0
0	0			0	0	0
0	0			0	0	0
0	0			0	0	0
0	0			0	0	0
0	0			0	0	0
0	0			0	0	0
0	0			0	0	0
0	0			0	1	0
0	0			0	0	0
0	1			0	0	0
0	1			0	0	0
0	0			0	0	0
0	0			0	0	0
0	0			0	0	0
0	0			0	0	0
0	0			0	0	0
0	0			0	0	0
0	0			0	0	0
0	0			0	0	0
0	0			0	0	0
0	0			0	0	0
0	0			0	1	0
1	0			0	0	0
0	0			0	1	0
0	0			0	0	0
0	0			0	0	0
1	0			0	0	0
1	0			0	0	1
0	0			0	0	0
0	0			1	0	0
0	0			0	0	0
0	0			0	0	0
0	0			0	0	1
0	0			0	0	0
0	1			0	0	0
0	0			0	0	0
0	0			0	0	1
0	0			0	0	0
0	0			0	0	0
0	0			0	0	0
0	0			0	0	0
0	0			0	0	0
0	0			0		1
0	0			0		0
0	0			0		0
0	0			0		0
0	0			0		0
1	0			0		0
0	0			0		0
0	0			0		0
0	0			0		0
0	0			0		1
0	0			0		0
0	0			1		0
0	0			0		0
0	0			0		0
1	0			0		0
0	0			0		0
0	0			0		0
0	0			0		1
0	1			0		0
0	0			0		0
0	0			0		1
0	0			0		1
0	0			0		0
0	0			0		0
1	0			0		0
1	0			0		0
0	0			0		0
1	0			1		0
0	0			0		1
0	0			0		0
0	0			0		0
0	1			0		0
0	0			0		0
0	0			0		0
0	0			0		0
0	0			0		1
0	0			0		0
0	0			1		0
1	1			0		0
0	0			0		0
0	0			0		0
0	0			0		0
0	0			0		0
0	0			0		0
0	1			0		1
0	0			0		0
0	0			0		0
1	0			0		0
0	0			0		0
0	0			0		0
0	0			0		0
0	0			0		0
0	0			0		0
0	0			0		0
0	1			0		0
0	0			0		0
0	0			1		0
0	0			0		0
0	0			0		0
0	1			0		1
0	0			0		0
1	0			0		0
0	0			0		0
1	0			0		1
0	0			0		0
0	0			0		0
0	0			0		0
0	0			0		0
0	0			0		0
0	0			0		0
0	0			0		1
0	0			0		0
0	0			0		1
0	0			0		0
0	0			0		0
0	1			0		0
0	0			0		0
0	0			0		0
0	0			0		0
0	0			0		0
0	0			0		1
0	0			0		0
0	0			0		0
0	0			0		0
0	0			1		0
0	0			0		0
0	0			0		1
0	0			0		1
0	0			0		1
0	0			0		0
0	0			0		0
1	0			0		0
0	0			0		0
0	0			0		0
0	0			0		1
0	1			0		0
0	0			0		0
0	0			0		1
0	0			1		0
0	0			1		1
0	0			0		0
0	0			0		0
0	0			0		0
0	0			0		0
0	0			0		0
0	0			0		0
0	0			0		1
0	0			0		1
0	0			1		0
0	0			0		1
0	0			0		0
0	0			0		0
0	0			0		0
0	0			0		0
0	1			0		0
0	0			0		0
0	0			0		0
0	0			0		1
0	0			0		0
0	0			0		0
0	0			0		1
0	0			0		1
0	0			0		0
0	0			0		0
0	0			0		0
0	0			0		1
0	0			0		1
1	0			0		0
0	0			0		0
0	0			0		0
0	0			0		0
0	0			0		0
1	1			0		0
0	0			0		0
0	0			0		0
0	0			0		0
0	0			0		1
0	0			0		0
0	0			0		1
0	0			0		0
0	0			0		0
0	0			0		0
0	0			0		0
0	0			0		0
0	0			0		0
0	0			0		0
0	0			0		0
0	1			0		0
0	0			0		0
0	1			0		0
0	0			0		0
0	0			0		0
0	0			0		0
0	0			0		0
0	0			0		1
0	0			0		0
0	0			0		0
0	0			0		0
0	0			0		0
0	1			0		0
0	1			0		0
0	1			0		0
0	0			0		1
0	0			0		0
0	0			0		0
0	0			0		0
1	0			0		1
0	1			0		0
0	0			0		0
0	1			0		0
0	0			0		0
0	0			0		0
0	0			0		0
0	0			0		1
0	0			0		0
0	0			0		0
0	0			0		0
0	0			0		0
0	0			0		0
0	1			0		0
0	0			0		0
0	1			0		0
0	0			0		0
0	0			0		1
0	0			0		0
0	0			0		0
0	0			0		0
0	0			0		0
0	0			0		0
0	1			0		0
0	1			0		0
0	0			0		0
0	0			0		1
0	0			0		1
0	0			0		1
0	0			0		0
0	0			0		0
0	0			0		0
0	0			0		0
1	0			0		1
0	1			0		0
0	0			0		0
0	0			0		0
0	0			0		0
0	0			0		0
0	0			0		0
0	0			0		0
0	0			0		0
1	0			0		0
0	0			0		0
0	0			0		0
0	0			0		0
0	1			0		0
0	0			1		0
0	0			0		0
0	0			1		0
0	0			0		0
0	0			0		0
0	0			0		1
0	0			0		0
0	1			0		0
1	0			0		0
0	0			0		0
0	0			0		0
0	0			0		0
0	0			0		0
0	0			0		0
1	1			0		0
0	0			0		0
0	1			0		0
0	0			0		0
0	0			0		0
0	0			0		0
0	1			0		0
0	0			0		0
0	0			0		0
0	0			0		0
0	0			0		1
0	0			0		0
0	0			0		0
0	0			0		0
0	1			0		0
0	0			0		0
1	0			0		0
0	0			0		0
0	0			0		0
0	0			0		0
0	0			1		0
0	0			0		0
0	0			0		0
0	1			0		1
0	0			0		0
0	1			0		1
0	0			1		0
0	0			0		0
0	1			0		0
1	0			0		1
0	0			0		0
0	0			1		0
0	0			0		0
0	0			0		0
0	0			0		0
0	0			0		0
0	0			0		0
0	0			0		1
0	1			0		0
0	0			0		0
0	0			0		0
0	0			0		0
0	0			0		0
0	0			0		0
0	0			0		0
1	0			0		0
0	1			0		0
0	0			0		0
0	1			0		0
0	1			0		0
0	0			0		0
0	0			0		0
0	0			0		0
0	0			0		0
0	0			0		0
0	0			0		0
0	0			0		0
0	1			0		1
1	1			0		0
0	0			0		0
0	0			0		0
0	0			0		0
0	0			0		0
0	0			0		0
0	0			0		0
0	0			0		0
0	0			0		1
0	1			0		1
0	0			0		0
0	0			0		0
0	0			0		0
0	0			0		0
1	1			0		0
0	0			0		0
0	0			0		0
0	0			0		0
0	0			0		0
0	0			0		0
0	0			0		0
1	0			1		0
0	0			0		0
0	0			0		0
0	0			0		1
0	0			0		0
0	0			0		0
0	1			0		0
0	0			0		0
0	0			0		0
0	0			0		0
0	0			0		0
0	0			0		0
0	0			0		0
0	0			0		1
0	1			0		0
0	0			0		0
0	0			0		1
0	0			0		0
0	0			0		0
0	0			0		0
0	0			0		0
0	0			0		0
0	0			0		0
0	0			0		0
0	0			0		1
0	0			0		0
0	0			0		0
0	0			0		0
0	1			0		0
0	0			0		0
0	0			0		0
0	1			0		0
0	0			0		0
0	0			0		0
0	0			0		0
0	1			0		0
0	0			0		0
0	0			0		0
0	0			0		0
0	0			0		0
0	0			0		0
0	0			0		0
0	0			0		0
0	0			0		0
0	0			0		0
0	0			1		1
0	0			0		0
1	0			0		0
0	0			0		0
0	0			0		0
0	0			0		0
0	0			0		0
0	0			0		0
0	0			0		0
0	0			0		0
0	1			0		0
0	1			0		0
0	0			0		0
0	0			0		0
0	0			0		0
0	0			0		0
0	1			1		0
0	0			0		1
0	0			0		0
0	0			0		0
0	0			0		0
0	0			0		0
0	0			0		0
0	0			0		0
0	0			0		0
0	0			0		0
0	0			0		0
0	0			0		0
0	0			0		0
0	0			0		0
0	0			0		1
0	0			0		1
0	0			0		0
0	0			0		1
0	0			0		0
0	0			0		0
0	0			0		0
0	0			0		0
0	0			0		0
1	0			0		0
0	0			0		0
0	0			0		0
0	0			0		0
0	1			0		0
0	1			0		0
0	0			0		0
0	1			0		0
0	0			0		0
0	1			0		0
0	0			0		0
0	0			0		0
0	0			0		0
0	0			0		0
1	0			0		0
0	0			0		0
0	0			0		0
0	1			0		0
0	0			0		0
0	0			0		0
0	0			0		0
0	0			0		0
0	1			0		0
0	0			0		0
0	0			0		0
0	0			0		0
0	0			0		0
0	0			0		0
0	0			0		0
0	0			0		1
0	0			0		0
0	0			0		0
0	0			0		0
0	1			0		0
0	0			1		0
0	0			0		0
0	0			0		0
0	1			0		0
0	1			0		0
0	0			0		0
0	0			0		0
0	0			0		0
0	1			1		0
1	0			0		0
0	0			0		0
0	0			0		0
0	1			0		0
0	0			0		0
0	0			1		0
0	1			0		0
0	0			0		0
0	0			0		0
0	0			0		0
0	0			0		1
0	1			0		0
0	0			1		0
0	0			0		0
0	0			0		0
0	0			0		0
0	0			0		0
0	0			0		0
0	0			0		0
0	0			0		0
0	0			0		0
0	0			0		0
0	0			0		0
0	0			0		0
0	0			0		0
0	0			0		0
0	0			0		0
0	1			0		0
0	0			0		0
0	0			0		0
0	0			0		1
0	0			0		0
0	0			0		0
1	0			0		0
0	0			0		0
0	0			0		0
0	1			1		0
0	0			0		0
0	1			0		0
0	0			0		0
0	0			0		0
0	0			0		0
0	0			0		0
0	0			0		0
0	0			0		0
0	0			0		0
0	0			0		1
1	0			0		0
0	0			0		1
0	1			0		0
0	0			0		0
0	0			0		0
0	0			0		0
0	1			0		0
0	0			0		0
0	0			0		0
0	0			0		0
0	0			0		0
0	0			0		0
0	0			0		0
1	1			0		0
0	0					0
0	0					0
0	0					0
0	0					0
0	0					0
0	0					0
0	1					1
0	0					0
0	1					0
1	0					0
0	0					0
0	0					0
0	0					0
0	0					0
0	0					1
0	0					0
1	0					0
0	0					0
0	0					0
0	0					0
0	0					0
1	0					0
0	1					0
0	0					0
0	0					0
0	0					0
0	0					0
0	0					0
0	0					1
0	0					0
0	0					0
0	0					0
0	0					0
0	0					1
0	0					0
0	0					0
0	1					0
0	0					0
0	0					0
0	0					0
1	1					0
0	0					0
0	0					0
1	0					0
1	1					1
0	0					0
0	0					0
0	0					0
0	0					0
0	0					0
0	0					0
0	1					0
0	0					0
0	0					0
0	0					0
0	0					0
0	0					1
1	1					0
0	0					0
0	0					0
1	0					0
0	0					0
0	0					0
0	0					0
0	0					0
0	0					1
0	0					0
0	0					0
0	0					1
0	0					0
0	0					1
0	0					0
0	0					0
0	1					0
0	0					0
0	0					1
0	1					0
0	0					0
0	0					0
0	1					0
0	0					0
0	0					0
0	0					0
0	0					0
0	0					0
0	0					0
0	1					0
0	0					0
1	0					0
0	0					0
0	0					0
0	0					1
1	0					0
0	0					0
0	0					0
0	0					0
0	0					0
0	1					1
0	0					0
0	0					0
0	0					0
0	0					0
0	0					0
0	0					0
0	1					0
0	0					0
0	0					0
0	0					0
0	0					1
0	0					1
0	0					0
0	0					0
0	0					0
0	0					0
0	0					0
0	0					0
0	0					1
1	0					0
0	0					0
1	1					0
0	0					0
0	0					0
0	0					0
0	0					0
0	0					0
0	0					0
0	0					0
0	0					0
0	0					0
0	0					0
0	0					0
1	0					0
0	0					0
0	0					0
0	0					0
0	1					0
0	0					0
0	0					1
0	0					0
0	1					0
0	0					0
0	1					0
0	1					0
0	0					0
0	0					0
0	0					0
0	0					0
0	0					0
0	0					0
0	1					0
0	0					1
1	0					0
0	0					1
0	0					1
0	0					0
0	0					1
0	0					0
0	0					1
0	0					0
0	0					0
0	0					0
0	0					0
0	0					0
0	0					0
0	0					1
0	0					1
0	0					0
0	0					0
0	0					0
0	0					0
0	0					1
0	0					0
0	0					1
0	0					0
0	0					0
0	1					1
0	0					0
0	0					0
0	0					0
0	0					0
0	0					0
0	0					1
0	0					0
0	0					0
0	0					0
1	0					0
0	0					0
0	0					1
0	0					1
0	0					0
0	0					0
0	1					0
0	0					0
0	1					1
0	0					0
0	0					0
0	0					0
0	0					0
0	0					1
0	0					0
0	0					0
0	0					0
1	0					0
0	0					0
0	0					1
0	1					0
0	0					0
0	0					1
0	0					0
0	0					0
0	1					0
0	0					0
0	0					0
0	0					0
1	0					0
0	0					0
1	0					0
0	0					0
0	0					0
0	1					1
0	1					0
0	0					0
0	0					1
0	0					0
0	0					0
0	0					0
0	0					0
0	0					0
0	0					0
1	0					0
0	0					0
0	0					0
0	0					0
0	0					0
0	0					0
0	0					0
0	0					0
0	0					0
0	0					0
0	0					0
0	0					0
0	0					1
0	0					1
0	0					0
0	0					0
0	0					0
0	0					0
1	0					0
0	0					0
1	0					0
0	0					1
1	0					0
0	0					0
1	0					0
0	0					0
0	1					0
0	0					0
0	0					0
0	0					0
0	0					0
0	0					0
0	0					0
0	0					0
0	0					1
0	0					0
0	0					0
0	0					0
1	0					0
0	0					0
0	0					0
0	0					0
0	0					0
0	0					0
0	0					0
1	0					1
0	0					1
0	0					0
1	0					1
0	0					0
0	0					0
0	0					0
1	1					0
0	0					0
0	0					0
0	0					0
0	0					0
0	1					0
0	0					0
0	0					0
0	0					1
0	0					0
0	0					0
0	0					0
0	0					0
0	0					0
0	0					0
0	0					1
0	0					0
0	0					0
1	0					0
0	0					0
0	0					0
1	0					0
0	0					0
0	0					0
0	0					0
0	0					0
0	0					0
0	0					0
0	0					0
0	0					0
0	0					0
0	0					0
0	1					0
0	0					0
0	0					0
0	0					0
0	0					1
0	1					0
0	0					0
0	0					0
0	0					0
0	0					0
1	0					0
0	0					0
1	0					0
0	0					0
0	1					0
1	0					0
0	0					0
0	0					0
0	0					0
0	0					0
0	0					0
0	0					0
0	0					0
0	0					0
0	0					0
0	0					0
0	1					0
0	0					0
0	0					0
0	0					0
0	0					0
1	0					0
0	0					0
0	0					0
0	1					0
1	0					0
0	0					0
0	0					0
0	0					1
0	0					0
0	0					0
0	0					0
0	0					0
0	0					0
0	0					0
0	0					0
0	0					0
0	0					0
0	0					0
0	1					0
0	0					0
1	0					0
0	0					0
0	0					0
0	0					0
0	0					0
0	0					0
0	0					0
0	0					0
1	1					0
0	0					0
0	0					0
0	0					0
0	0					0
0	1					1
0	1					0
0	0					0
0	0					0
0	0					0
0	0					0
0	0					0
0	0					0
0	0					0
0	0					0
0	1					0
0	0					0
0	0					0
0	0					0
0	0					0
0	0					0
0	0					0
0	0					0
1	0					1
1	0					0
0	1					0
0	0					0
0	0					0
0	0					0
0	1					0
0	0					0
0	1					0
0	0					0
0	0					0
0	0					0
0	0					1
0	0					0
0	0					0
0	0					0
0	0					0
0	0					0
0	0					1
0	0					0
1	0					0
0	0					0
0	0					0
1	0					0
0	0					0
0	0					1
0	0					0
0	0					0
0	0					1
0	0					0
0	0					0
0	0					0
0	0					0
0	0					0
0	0					0
0	0					0
0	0					0
0	0					0
0	0					0
0	0					1
0	0					0
0	0					0
0	0					0
0	0					1
0	0					0
1	0					0
0	0					0
0	0					0
0	0					0
0	0					1
1	0					0
0	1					0
0	0					0
0	0					0
0	1					0
0	0					0
0	0					0
1	0					0
0	0					0
0	0					0
0	0					0
0	0					0
0	0					0
0	0					0
0	0					0
0	0					0
0	0					0
0	0					0
0	0					0
0	0					0
1	0					0
1	0					0
1	0					0
0	0					0
0	0					0
0	1					0
0	0					0
0	0					1
0	0					1
0	0					0
0	0					0
0	0					0
0	0					0
0	0					0
0	0					0
0	0					0
0	0					0
0	0					0
0	0					0
0	0					0
0	0					0
0	0					0
0	1					0
0	0					0
0	0					0
0	0					0
0	0					0
0	0					0
0	0					0
0	0					0
0	0					0
0	0					0
0	0					0
0	0					0
1	0					0
1	0					0
0	1					0
0	0					0
0	0					0
0	0					0
1	0					0
0	0					0
0	0					0
0	0					0
0	0					0
0	1					0
0	1					0
0	0					0
0	0					1
0	1					0
0	0					0
0	0					0
0	0					0
0	0					0
0	0					0
0	0					1
0	0					0
0	0					0
0	0					0
0	0					1
0	0					0
0	0					0
1	0					1
0	0					0
0	1					0
0	0					0
0	0					0
0	0					0
0	0					0
0	0					0
0	0					0
0	0					0
0	0					0
0	0					0
0	0					0
0	0					0
0	0					0
0	0					0
1	0					1
0	0					0
0	0					0
0	0					0
0	0					0
0	0					0
0	0					0
0	0					0
0	0					0
0	0					0
0	0					0
0	0					0
0	0					0
0	0					0
0	0					0
0	0					1
0	0					1
0	0					0
0	1					0
0	0					0
0	0					0
0	1					1
0	0					0
0	1					0
0	0					0
0	0					0
0	1					0
0	0					0
0	0					0
0	0					0
0	0					0
0	0					0
0	0					0
0	0					1
0	0					1
0	0					0
0	0					0
0	0					0
0	0					0
0	0					0
0	0					0
1	0					0
1	0					0
0	0					0
0	0					0
0	0					1
0	0					0
1	0					0
0	0					1
0	1					0
1	0					0
0	0					0
0	0					0
0	0					0
0	0					0
0	1					0
0	1					0
0	0					0
0	1					0
0	0					0
0	0					0
0	0					0
0	0					1
0	0					1
0	0					0
0	0					0
0	0					0
0	0					1
0	0					0
1	0					0
0	0					0
0	0					0
0	0					0
0	0					0
0	0					0
0	1					0
0	0					0
0	0					1
0	0					0
0	0					0
1	0					0
0	0					0
0	0					0
0	0					0
0	0					0
1	0					0
0	0					0
0	0					0
0	1					0
0	0					0
0	0					0
0	0					0
0	0					0
0	0					0
0	0					1
0	0					0
0	0					0
0	0					0
0	0					0
0	0					0
0	0					0
0	0					0
0	0					0
0	0					0
0	0					0
1	1					0
0	0					0
0	0					0
0	0					0
0	1					0
0	0					1
0	0					1
0	0					0
0	0					0
0	1					0
1	0					0
1	0					0
0	0					1
1	0					0
0	0					1
0	0					0
0	0					0
0	1					0
0	0					0
0	1					1
1	0					0
0	0					0
0	0					0
0	0					0
0	0					0
0	0					1
0	0					0
0	0					0
0	0					0
0	0					0
1	0					0
0	0					0
0	0					0
0	0					0
0	1					0
0	0					0
0	0					0
0	0					0
0	0					1
1	0					0
0	0					0
0	0					0
0	0					0
0	0					0
0	1					0
0	0					0
0	0					0
0	0					1
0	0					0
0	0					0
0	0					0
0	0					0
0	0					0
0	0					0
1	1					0
0	0					0
0	0					0
0	0					0
0	0					0
0	0					1
0	0					0
0	0					0
0	1					0
0	0					0
0	0					0
0	0					0
0	0					0
0	0					0
0	0					0
0	0					0
0	0					0
1	0					0
0	0					0
0	0					0
0	0					1
0	0					0
0	0					0
0	0					0
0	0					0
0	1					0
0	0					1
0	0					0
0	0					0
1	0					0
1	0					0
0	0					0
0	0					0
0	0					0
0	0					0
0	0					0
0	0					0
0	0					0
1	0					0
0	0					0
0	0					0
0	0					0
0	0					0
0	0					0
0	0					0
0	0					0
0	0					1
1	0					0
0	0					0
0	0					0
1	0					0
0	0					0
0	0					0
0	0					0
0	0					0
0	0					0
0	0					0
0	0					0
0	0					1
0	0					0
0	0					1
0	0					0
0	0					0
0	0					0
0	0					0
0	0					1
1	0					0
0	0					0
0	0					0
0	0					0
0	0					0
1	0					0
0	0					0
0	0					1
1	0					0
0	0					0
0	0					0
0	0					0
0	0					0
0	0					0
0	0					0
0	0					0
0	0					0
0	0					1
0	0					0
0	0					1
0	0					0
1	0					0
0	0					0
0	0					0
0	0					0
0	0					0
0	1					0
0	1					0
1	1					0
1	0					0
0	0					0
0	0					0
0	0					0
0	0					0
0	0					0
0	0					0
0	0					0
0	0					0
0	0					0
0	0					0
1	0					1
0	0					1
0	0					0
0	0					0
0	0					0
0	0					0
0	0					0
0	0					0
0	0					1
0	1					0
0	1					0
1	0					0
0	1					0
0	0					0
0	0					0
0	1					0
0	0					0
0	0					0
0	0					0
0	0					0
0	0					0
0	0					0
0	0					0
0	0					0
0	0					0
0	0					0
0	0					0
0	1					0
0	0					0
0	0					1
0	0					0
0	0					0
0	0					0
1	0					0
0	0					0
1	0					0
0	0					0
0	0					0
0	0					0
0	0					0
0	0					0
0	0					0
0	0					0
0	0					0
0	1					0
0	0					1
0	0					1
0	0					0
0	0					0
0	0					0
0	1					0
0	0					0
0	0					0
0	1					0
0	0					0
0	0					0
0	0					0
0	0					0
1	1					0
0	0					0
1	0					0
0	0					0
0	0					0
0	0					0
0	0					0
0	0					0
0	0					0
0	0					1
0	0					1
0	0					0
0	0					0
0	0					0
0	0					0
0	1					0
0	0					0
1	0					0
0	0					0
0	0					0
0	0					0
0	0					0
0	0					0
0	0					0
0	0					0
0	0					0
0	0					0
0	1					0
0	0					0
0	0					0
0	0					0
0	0					0
0	0					0
0	0					0
0	0					1
0	0					0
0	0					0
0	1					0
0	0					0
0	0					0
0	0					0
0	0					0
0	0					0
0	0					0
0	0					0
0	0					0
0	0					0
0	0					0
0	0					0
0	0					0
0	0					0
0	1					0
0	0					0
0	0					0
1	0					0
0	0					0
0	0					0
0	0					0
0	0					0
0	1					0
0	0					0
0	0					0
0	0					0
0	0					0
0	0					1
0	0					0
0	0					0
0	0					0
0	0					1
0	0					0
1	0					0
0	0					0
0	0					1
0	0					0
0	0					0
0	0					1
1	0					0
0	0					0
0	0					0
0	0					1
0	0					0
0	0					0
0	0					0
0	1					1
0	0					0
0	0					0
0	0					1
0	1					0
0	1					0
0	0					0
0	0					0
0	0					0
0	0					0
0	0					0
0	0					0
0	0					0
0	0					0
1	0					0
0	1					0
0	0					0
0	0					0
0	0					0
0	0					0
0	0					0
0	0					0
0	0					0
0	0					0
0	0					0
1	0					0
0	0					0
0	0					0
0	0					0
0	0					0
0	0					0
0	0					0
0	0					0
0	0					0
0	0					0
0	0					0
1	0					0
0	0					0
0	0					0
0	0					0
0	0					0
0	0					0
0	0					0
0	0					0
0	0					0
0	0					0
0	0					0
0	0					0
0	0					0
0	0					0
1	0					0
0	0					1
0	0					0
0	0					0
0	0					0
0	0					0
1	0					1
0	1					0
0	0					0
0	0					0
0	0					1
0	1					0
0	0					0
0	0					0
0	0					0
0	0					0
0	0					0
0	0					0
0	0					0
0	0					0
0	0					0
1	0					0
0	0					0
0	0					0
0	0					0
0	0					0
0	0					0
1	0					0
1	0					0
0	0					0
0	0					0
0	0					0
0	0					0
0	0					0
0	0					0
0	0					0
0	0					0
1	0					0
0	0					0
0	0					1
0	0					0
0	0					0
0	0					0
0	0					0
0	0					0
0	0					0
0	0					0
0	0					0
0	0					0
0	1					0
0	0					1
0	0					0
0	1					0
0	0					0
1	0					0
0	0					0
0	0					0
0	0					0
0	0					0
0	0					0
0	0					0
1	0					0
0	0					1
0	0					0
0	0					0
0	0					0
0	0					0
0	0					0
0	0					0
0	0					0
0	0					0
0	0					0
0	0					1
0	0					0
0	0					0
0	1					0
0	0					1
0	0					0
0	0					0
0	0					0
0	1					0
0	0					0
0	0					0
0	0					0
0	0					1
0	0					0
0	1					0
1	0					0
0	0					0
0	0					0
0	0					0
0	0					0
0	0					0
0	0					0
0	0					0
1	0					0
0	0					0
1	1					0
0	0					0
0	0					0
0	0					0
0	0					0
0	0					0
0	0					0
0	0					1
0	0					0
0	0					0
1	0					0
0	1					0
0	0					0
0	0					0
0	0					0
0	0					0
0	0					0
0	1					0
0	0					0
0	0					0
0	0					0
0	0					0
0	0					0
0	0					0
0	0					0
0	0					0
0	0					0
0	0					0
0	0					0
0	0					0
0	0					0
0	0					0
0	0					0
0	0					0
0	1					0
0	0					0
0	0					0
0	0					0
0	0					0
0	0					0
0	0					0
0	0					0
0	0					0
0	0					0
0	0					0
0	0					0
0	0					0
0	0					0
0	0					0
0	0					0
1	0					0
0	0					0
0	0					0
0	0					0
0	0					0
0	0					0
1	0					0
1	0					0
0	0					1
0	0					0
0	0					0
0	0					0
0	0					0
0	0					0
0	0					0
0	0					0
0	0					0
0	0					0
0	0					0
0	0					0
0	1					0
0	0					0
0	1					0
0	0					0
0	0					0
0	0					0
0	1					0
0	0					0
0	0					0
0	0					0
0	0					0
0	0					0
0	0					0
0	0					0
0	0					0
0	0					0
0	0					0
0	0					0
0	0					0
0	0					0
0	0					0
0	1					0
0	0
0	0
0	0
0	0
0	0
0	0
0	0
0	0
0	0
0	0
0	0
0	0
0	0
0	0
0	0
1	0
0	0
0	0
0	0
0	0
1	0
1	0
0	0
1	0
1	0
0	0
0	1
0	0
0	0
0	0
0	0
0	0
0	0
0	0
0	0
0	0
0	0
0	0
0	0
0	0
0	0
0	0
0	0
0	0
0	0
0	0
0	0
0	0
0	0
0	0
0	0
0	0
0	0
0	0
1	0
0	0
0	0
0	0
0	0
0	0
0	0
0	0
0	0
0	0
0	0
0	0
0	0
0	0
0	1
0	0
0	0
0	0
0	0
0	0
0	0
0	0
0	1
0	0
0	0
0	0
0	0
0	0
0	0
0	0
0	0
0	0
0	0
0	0
0	0
0	0
0	0
0	0
0	0
0	0
0	0
0	0
0	0
0	0
0	0
0	0
0	0
0	0
0	0
0	0
0	0
0	0
0	0
0	0
0	0
0	0
0	0
0	0
0	0
0	0
0	0
0	0
0	0
0	0
0	0
0	0
0	0
0	0
0	0
0	0
0	0
0	0
0	0
0	0
0	0
0	0
0	0
0	0
0	0
0	0
0	0
0	0
0	0
0	0
1	0
0	0
0	0
0	0
0	1
0	0
0	0
0	0
0	1
0	0
0	0
0	0
0	0
0	0
0	0
0	0
0	0
0	0
0	0
0	0
0	0
0	0
0	0
0	0
0	1
0	0
0	0
0	0
0	0
0	1
0	0
0	0
0	0
0	0
0	0
0	0
0	0
1	1
0	0
0	0
0	1
0	0
1	0
0	0
0	0
0	0
0	0
0	0
0	0
0	0
0	0
0	0
1	0
0	0
0	1
0	0
0	0
0	0
0	0
1	0
0	0
0	1
0	1
0	0
0	0
0	0
0	0
0	0
[truncated: 7,475 more rows]
