# Supplementary material for: The evolutionary dynamics between viral mimics and host proteins
Source: Mol Syst Biol. 2026 Mar 20;22(6):902–27. doi: 10.1038/s44320-026-00200-1 (PMC13230584; doi:10.1038/s44320-026-00200-1)
Supplement: Supplementary file 11 — Source data Fig. 2 [file 44320_2026_200_MOESM11_ESM.zip › Figure_2/2E/README_2E.txt]

This is a README file for the source tables related to figure 2E. 
This table contains information regarding essential genes, for five protein groups co-responding to the proteins groups is 2A.

Columns:
Each column corresponds to one protein group.

Rows within each column:
Each row contains value of 0 or 1, corresponding to a protein in that group.
0 - the protein is not considered essential
1 - the protein is considered essential
