# Supplementary material for: The evolutionary dynamics between viral mimics and host proteins
Source: Mol Syst Biol. 2026 Mar 20;22(6):902–27. doi: 10.1038/s44320-026-00200-1 (PMC13230584; doi:10.1038/s44320-026-00200-1)
Supplement: Supplementary file 11 — Source data Fig. 2 [file 44320_2026_200_MOESM11_ESM.zip › Figure_2/2F/Figure_2F.csv]

GO_term	GO_term_name	gene	target	res_index	dN/dS
GO:0000082	G1/S transition of mitotic cell cycle	ENSG00000033800	-	1	0.043
GO:0000082	G1/S transition of mitotic cell cycle	ENSG00000033800	-	2	0.049
GO:0000082	G1/S transition of mitotic cell cycle	ENSG00000033800	-	3	0.047
GO:0000082	G1/S transition of mitotic cell cycle	ENSG00000033800	-	4	0.045
GO:0000082	G1/S transition of mitotic cell cycle	ENSG00000033800	-	5	0.049
GO:0000082	G1/S transition of mitotic cell cycle	ENSG00000033800	-	6	0.045
GO:0000082	G1/S transition of mitotic cell cycle	ENSG00000033800	-	7	0.049
GO:0000082	G1/S transition of mitotic cell cycle	ENSG00000033800	-	8	0.048
GO:0000082	G1/S transition of mitotic cell cycle	ENSG00000033800	-	9	0.048
GO:0000082	G1/S transition of mitotic cell cycle	ENSG00000033800	-	10	0.043
GO:0000082	G1/S transition of mitotic cell cycle	ENSG00000033800	-	11	0.045
GO:0000082	G1/S transition of mitotic cell cycle	ENSG00000033800	-	12	0.043
GO:0000082	G1/S transition of mitotic cell cycle	ENSG00000033800	-	13	0.047
GO:0000082	G1/S transition of mitotic cell cycle	ENSG00000033800	-	14	0.046
GO:0000082	G1/S transition of mitotic cell cycle	ENSG00000033800	-	15	0.046
GO:0000082	G1/S transition of mitotic cell cycle	ENSG00000033800	-	16	0.045
GO:0000082	G1/S transition of mitotic cell cycle	ENSG00000033800	-	17	0.046
GO:0000082	G1/S transition of mitotic cell cycle	ENSG00000033800	-	18	0.045
GO:0000082	G1/S transition of mitotic cell cycle	ENSG00000033800	-	19	0.048
GO:0000082	G1/S transition of mitotic cell cycle	ENSG00000033800	-	20	0.048
GO:0000082	G1/S transition of mitotic cell cycle	ENSG00000033800	-	21	0.045
GO:0000082	G1/S transition of mitotic cell cycle	ENSG00000033800	-	22	0.052
GO:0000082	G1/S transition of mitotic cell cycle	ENSG00000033800	-	23	0.052
GO:0000082	G1/S transition of mitotic cell cycle	ENSG00000033800	-	24	0.049
GO:0000082	G1/S transition of mitotic cell cycle	ENSG00000033800	-	25	0.049
GO:0000082	G1/S transition of mitotic cell cycle	ENSG00000033800	-	26	0.045
GO:0000082	G1/S transition of mitotic cell cycle	ENSG00000033800	-	27	0.051
GO:0000082	G1/S transition of mitotic cell cycle	ENSG00000033800	-	28	0.046
GO:0000082	G1/S transition of mitotic cell cycle	ENSG00000033800	-	29	0.046
GO:0000082	G1/S transition of mitotic cell cycle	ENSG00000033800	-	30	0.048
GO:0000082	G1/S transition of mitotic cell cycle	ENSG00000033800	-	31	0.047
GO:0000082	G1/S transition of mitotic cell cycle	ENSG00000033800	-	32	0.047
GO:0000082	G1/S transition of mitotic cell cycle	ENSG00000033800	-	33	0.049
GO:0000082	G1/S transition of mitotic cell cycle	ENSG00000033800	-	34	0.044
GO:0000082	G1/S transition of mitotic cell cycle	ENSG00000033800	-	35	0.047
GO:0000082	G1/S transition of mitotic cell cycle	ENSG00000033800	-	36	0.045
GO:0000082	G1/S transition of mitotic cell cycle	ENSG00000033800	-	37	0.046
GO:0000082	G1/S transition of mitotic cell cycle	ENSG00000033800	-	38	0.048
GO:0000082	G1/S transition of mitotic cell cycle	ENSG00000033800	-	39	0.044
GO:0000082	G1/S transition of mitotic cell cycle	ENSG00000033800	-	40	0.044
GO:0000082	G1/S transition of mitotic cell cycle	ENSG00000033800	-	41	0.047
GO:0000082	G1/S transition of mitotic cell cycle	ENSG00000033800	-	42	0.052
GO:0000082	G1/S transition of mitotic cell cycle	ENSG00000033800	-	43	0.045
GO:0000082	G1/S transition of mitotic cell cycle	ENSG00000033800	-	44	0.052
GO:0000082	G1/S transition of mitotic cell cycle	ENSG00000033800	-	45	0.049
GO:0000082	G1/S transition of mitotic cell cycle	ENSG00000033800	-	46	0.048
GO:0000082	G1/S transition of mitotic cell cycle	ENSG00000033800	-	47	0.045
GO:0000082	G1/S transition of mitotic cell cycle	ENSG00000033800	-	48	0.049
GO:0000082	G1/S transition of mitotic cell cycle	ENSG00000033800	-	49	0.048
GO:0000082	G1/S transition of mitotic cell cycle	ENSG00000033800	-	50	0.045
GO:0000082	G1/S transition of mitotic cell cycle	ENSG00000033800	-	51	0.046
GO:0000082	G1/S transition of mitotic cell cycle	ENSG00000033800	-	52	0.045
GO:0000082	G1/S transition of mitotic cell cycle	ENSG00000033800	-	53	0.045
GO:0000082	G1/S transition of mitotic cell cycle	ENSG00000033800	-	54	0.048
GO:0000082	G1/S transition of mitotic cell cycle	ENSG00000033800	-	55	0.043
GO:0000082	G1/S transition of mitotic cell cycle	ENSG00000033800	-	56	0.044
GO:0000082	G1/S transition of mitotic cell cycle	ENSG00000033800	-	57	0.044
GO:0000082	G1/S transition of mitotic cell cycle	ENSG00000033800	-	58	0.048
GO:0000082	G1/S transition of mitotic cell cycle	ENSG00000033800	-	59	0.045
GO:0000082	G1/S transition of mitotic cell cycle	ENSG00000033800	-	60	0.048
GO:0000082	G1/S transition of mitotic cell cycle	ENSG00000033800	-	61	0.047
GO:0000082	G1/S transition of mitotic cell cycle	ENSG00000033800	-	62	0.049
GO:0000082	G1/S transition of mitotic cell cycle	ENSG00000033800	-	63	0.052
GO:0000082	G1/S transition of mitotic cell cycle	ENSG00000033800	-	64	0.051
GO:0000082	G1/S transition of mitotic cell cycle	ENSG00000033800	-	65	0.047
GO:0000082	G1/S transition of mitotic cell cycle	ENSG00000033800	-	66	0.049
GO:0000082	G1/S transition of mitotic cell cycle	ENSG00000033800	-	67	0.051
GO:0000082	G1/S transition of mitotic cell cycle	ENSG00000033800	-	68	0.044
GO:0000082	G1/S transition of mitotic cell cycle	ENSG00000033800	-	69	0.047
GO:0000082	G1/S transition of mitotic cell cycle	ENSG00000033800	-	70	0.043
GO:0000082	G1/S transition of mitotic cell cycle	ENSG00000033800	-	71	0.049
GO:0000082	G1/S transition of mitotic cell cycle	ENSG00000033800	-	72	0.046
GO:0000082	G1/S transition of mitotic cell cycle	ENSG00000033800	-	73	0.045
GO:0000082	G1/S transition of mitotic cell cycle	ENSG00000033800	-	74	0.047
GO:0000082	G1/S transition of mitotic cell cycle	ENSG00000033800	-	75	0.052
GO:0000082	G1/S transition of mitotic cell cycle	ENSG00000033800	-	76	0.048
GO:0000082	G1/S transition of mitotic cell cycle	ENSG00000033800	-	77	0.047
GO:0000082	G1/S transition of mitotic cell cycle	ENSG00000033800	-	78	0.048
GO:0000082	G1/S transition of mitotic cell cycle	ENSG00000033800	-	79	0.38
GO:0000082	G1/S transition of mitotic cell cycle	ENSG00000033800	-	80	0.045
GO:0000082	G1/S transition of mitotic cell cycle	ENSG00000033800	-	81	0.045
GO:0000082	G1/S transition of mitotic cell cycle	ENSG00000033800	-	82	0.047
GO:0000082	G1/S transition of mitotic cell cycle	ENSG00000033800	-	83	0.045
GO:0000082	G1/S transition of mitotic cell cycle	ENSG00000033800	-	84	0.046
GO:0000082	G1/S transition of mitotic cell cycle	ENSG00000033800	-	85	0.043
GO:0000082	G1/S transition of mitotic cell cycle	ENSG00000033800	-	86	0.046
GO:0000082	G1/S transition of mitotic cell cycle	ENSG00000033800	-	87	0.045
GO:0000082	G1/S transition of mitotic cell cycle	ENSG00000033800	-	88	0.044
GO:0000082	G1/S transition of mitotic cell cycle	ENSG00000033800	-	89	0.052
GO:0000082	G1/S transition of mitotic cell cycle	ENSG00000033800	-	90	0.046
GO:0000082	G1/S transition of mitotic cell cycle	ENSG00000033800	-	91	0.046
GO:0000082	G1/S transition of mitotic cell cycle	ENSG00000033800	-	92	0.046
GO:0000082	G1/S transition of mitotic cell cycle	ENSG00000033800	-	93	0.047
GO:0000082	G1/S transition of mitotic cell cycle	ENSG00000033800	-	94	0.044
GO:0000082	G1/S transition of mitotic cell cycle	ENSG00000033800	-	95	0.046
GO:0000082	G1/S transition of mitotic cell cycle	ENSG00000033800	-	96	0.049
GO:0000082	G1/S transition of mitotic cell cycle	ENSG00000033800	-	97	0.048
GO:0000082	G1/S transition of mitotic cell cycle	ENSG00000033800	-	98	0.044
GO:0000082	G1/S transition of mitotic cell cycle	ENSG00000033800	-	99	0.048
GO:0000082	G1/S transition of mitotic cell cycle	ENSG00000033800	-	100	0.044
GO:0000082	G1/S transition of mitotic cell cycle	ENSG00000033800	-	101	0.047
GO:0000082	G1/S transition of mitotic cell cycle	ENSG00000033800	-	102	0.047
GO:0000082	G1/S transition of mitotic cell cycle	ENSG00000033800	-	103	0.046
GO:0000082	G1/S transition of mitotic cell cycle	ENSG00000033800	-	104	0.045
GO:0000082	G1/S transition of mitotic cell cycle	ENSG00000033800	-	105	0.047
GO:0000082	G1/S transition of mitotic cell cycle	ENSG00000033800	-	106	0.049
GO:0000082	G1/S transition of mitotic cell cycle	ENSG00000033800	-	107	0.046
GO:0000082	G1/S transition of mitotic cell cycle	ENSG00000033800	-	108	0.05
GO:0000082	G1/S transition of mitotic cell cycle	ENSG00000033800	-	109	0.048
GO:0000082	G1/S transition of mitotic cell cycle	ENSG00000033800	-	110	0.046
GO:0000082	G1/S transition of mitotic cell cycle	ENSG00000033800	-	111	0.045
GO:0000082	G1/S transition of mitotic cell cycle	ENSG00000033800	-	112	0.046
GO:0000082	G1/S transition of mitotic cell cycle	ENSG00000033800	-	113	0.046
GO:0000082	G1/S transition of mitotic cell cycle	ENSG00000033800	-	114	0.052
GO:0000082	G1/S transition of mitotic cell cycle	ENSG00000033800	-	115	0.047
GO:0000082	G1/S transition of mitotic cell cycle	ENSG00000033800	-	116	0.046
GO:0000082	G1/S transition of mitotic cell cycle	ENSG00000033800	-	117	0.044
GO:0000082	G1/S transition of mitotic cell cycle	ENSG00000033800	-	118	0.045
GO:0000082	G1/S transition of mitotic cell cycle	ENSG00000033800	-	119	0.045
GO:0000082	G1/S transition of mitotic cell cycle	ENSG00000033800	-	120	0.052
GO:0000082	G1/S transition of mitotic cell cycle	ENSG00000033800	-	121	0.045
GO:0000082	G1/S transition of mitotic cell cycle	ENSG00000033800	-	122	0.048
GO:0000082	G1/S transition of mitotic cell cycle	ENSG00000033800	-	123	0.046
GO:0000082	G1/S transition of mitotic cell cycle	ENSG00000033800	-	124	0.045
GO:0000082	G1/S transition of mitotic cell cycle	ENSG00000033800	-	125	0.046
GO:0000082	G1/S transition of mitotic cell cycle	ENSG00000033800	-	126	0.044
GO:0000082	G1/S transition of mitotic cell cycle	ENSG00000033800	-	127	0.047
GO:0000082	G1/S transition of mitotic cell cycle	ENSG00000033800	-	128	0.045
GO:0000082	G1/S transition of mitotic cell cycle	ENSG00000033800	-	129	0.046
GO:0000082	G1/S transition of mitotic cell cycle	ENSG00000033800	-	130	0.047
GO:0000082	G1/S transition of mitotic cell cycle	ENSG00000033800	-	131	0.046
GO:0000082	G1/S transition of mitotic cell cycle	ENSG00000033800	-	132	0.047
GO:0000082	G1/S transition of mitotic cell cycle	ENSG00000033800	-	133	0.045
GO:0000082	G1/S transition of mitotic cell cycle	ENSG00000033800	-	134	0.05
GO:0000082	G1/S transition of mitotic cell cycle	ENSG00000033800	-	135	0.044
GO:0000082	G1/S transition of mitotic cell cycle	ENSG00000033800	-	136	0.042
GO:0000082	G1/S transition of mitotic cell cycle	ENSG00000033800	-	137	0.044
GO:0000082	G1/S transition of mitotic cell cycle	ENSG00000033800	-	138	0.046
GO:0000082	G1/S transition of mitotic cell cycle	ENSG00000033800	-	139	0.048
GO:0000082	G1/S transition of mitotic cell cycle	ENSG00000033800	-	140	0.044
GO:0000082	G1/S transition of mitotic cell cycle	ENSG00000033800	-	141	0.05
GO:0000082	G1/S transition of mitotic cell cycle	ENSG00000033800	-	142	0.046
GO:0000082	G1/S transition of mitotic cell cycle	ENSG00000033800	-	143	0.045
GO:0000082	G1/S transition of mitotic cell cycle	ENSG00000033800	-	144	0.047
GO:0000082	G1/S transition of mitotic cell cycle	ENSG00000033800	-	145	0.044
GO:0000082	G1/S transition of mitotic cell cycle	ENSG00000033800	-	146	0.05
GO:0000082	G1/S transition of mitotic cell cycle	ENSG00000033800	-	147	0.052
GO:0000082	G1/S transition of mitotic cell cycle	ENSG00000033800	-	148	0.044
GO:0000082	G1/S transition of mitotic cell cycle	ENSG00000033800	-	149	0.045
GO:0000082	G1/S transition of mitotic cell cycle	ENSG00000033800	-	150	0.052
GO:0000082	G1/S transition of mitotic cell cycle	ENSG00000033800	-	151	0.042
GO:0000082	G1/S transition of mitotic cell cycle	ENSG00000033800	-	152	0.044
GO:0000082	G1/S transition of mitotic cell cycle	ENSG00000033800	-	153	0.048
GO:0000082	G1/S transition of mitotic cell cycle	ENSG00000033800	-	154	0.047
GO:0000082	G1/S transition of mitotic cell cycle	ENSG00000033800	-	155	0.045
GO:0000082	G1/S transition of mitotic cell cycle	ENSG00000033800	-	156	0.049
GO:0000082	G1/S transition of mitotic cell cycle	ENSG00000033800	-	157	0.045
GO:0000082	G1/S transition of mitotic cell cycle	ENSG00000033800	-	158	0.047
GO:0000082	G1/S transition of mitotic cell cycle	ENSG00000033800	-	159	0.047
GO:0000082	G1/S transition of mitotic cell cycle	ENSG00000033800	-	160	0.046
GO:0000082	G1/S transition of mitotic cell cycle	ENSG00000033800	-	161	0.045
GO:0000082	G1/S transition of mitotic cell cycle	ENSG00000033800	-	162	0.051
GO:0000082	G1/S transition of mitotic cell cycle	ENSG00000033800	-	163	0.049
GO:0000082	G1/S transition of mitotic cell cycle	ENSG00000033800	-	164	0.045
GO:0000082	G1/S transition of mitotic cell cycle	ENSG00000033800	-	165	0.05
GO:0000082	G1/S transition of mitotic cell cycle	ENSG00000033800	-	166	0.045
GO:0000082	G1/S transition of mitotic cell cycle	ENSG00000033800	-	167	0.047
GO:0000082	G1/S transition of mitotic cell cycle	ENSG00000033800	-	168	0.048
GO:0000082	G1/S transition of mitotic cell cycle	ENSG00000033800	-	169	0.045
GO:0000082	G1/S transition of mitotic cell cycle	ENSG00000033800	-	170	0.045
GO:0000082	G1/S transition of mitotic cell cycle	ENSG00000033800	-	171	0.045
GO:0000082	G1/S transition of mitotic cell cycle	ENSG00000033800	-	172	0.047
GO:0000082	G1/S transition of mitotic cell cycle	ENSG00000033800	-	173	0.052
GO:0000082	G1/S transition of mitotic cell cycle	ENSG00000033800	-	174	0.044
GO:0000082	G1/S transition of mitotic cell cycle	ENSG00000033800	-	175	0.046
GO:0000082	G1/S transition of mitotic cell cycle	ENSG00000033800	-	176	0.048
GO:0000082	G1/S transition of mitotic cell cycle	ENSG00000033800	-	177	0.048
GO:0000082	G1/S transition of mitotic cell cycle	ENSG00000033800	-	178	0.05
GO:0000082	G1/S transition of mitotic cell cycle	ENSG00000033800	-	179	0.051
GO:0000082	G1/S transition of mitotic cell cycle	ENSG00000033800	-	180	0.048
GO:0000082	G1/S transition of mitotic cell cycle	ENSG00000033800	-	181	0.047
GO:0000082	G1/S transition of mitotic cell cycle	ENSG00000033800	-	182	0.045
GO:0000082	G1/S transition of mitotic cell cycle	ENSG00000033800	-	183	0.045
GO:0000082	G1/S transition of mitotic cell cycle	ENSG00000033800	-	184	0.048
GO:0000082	G1/S transition of mitotic cell cycle	ENSG00000033800	-	185	0.043
GO:0000082	G1/S transition of mitotic cell cycle	ENSG00000033800	-	186	0.044
GO:0000082	G1/S transition of mitotic cell cycle	ENSG00000033800	-	187	0.044
GO:0000082	G1/S transition of mitotic cell cycle	ENSG00000033800	-	188	0.046
GO:0000082	G1/S transition of mitotic cell cycle	ENSG00000033800	-	189	0.051
GO:0000082	G1/S transition of mitotic cell cycle	ENSG00000033800	-	190	0.047
GO:0000082	G1/S transition of mitotic cell cycle	ENSG00000033800	-	191	0.044
GO:0000082	G1/S transition of mitotic cell cycle	ENSG00000033800	-	192	0.048
GO:0000082	G1/S transition of mitotic cell cycle	ENSG00000033800	-	193	0.047
GO:0000082	G1/S transition of mitotic cell cycle	ENSG00000033800	-	194	0.047
GO:0000082	G1/S transition of mitotic cell cycle	ENSG00000033800	-	195	0.045
GO:0000082	G1/S transition of mitotic cell cycle	ENSG00000033800	-	196	0.046
GO:0000082	G1/S transition of mitotic cell cycle	ENSG00000033800	-	197	0.051
GO:0000082	G1/S transition of mitotic cell cycle	ENSG00000033800	-	198	0.047
GO:0000082	G1/S transition of mitotic cell cycle	ENSG00000033800	-	199	0.051
GO:0000082	G1/S transition of mitotic cell cycle	ENSG00000033800	-	200	0.05
GO:0000082	G1/S transition of mitotic cell cycle	ENSG00000033800	-	201	0.049
GO:0000082	G1/S transition of mitotic cell cycle	ENSG00000033800	-	202	0.045
GO:0000082	G1/S transition of mitotic cell cycle	ENSG00000033800	-	203	0.048
GO:0000082	G1/S transition of mitotic cell cycle	ENSG00000033800	-	204	0.05
GO:0000082	G1/S transition of mitotic cell cycle	ENSG00000033800	-	205	0.047
GO:0000082	G1/S transition of mitotic cell cycle	ENSG00000033800	-	206	0.045
GO:0000082	G1/S transition of mitotic cell cycle	ENSG00000033800	-	207	0.047
GO:0000082	G1/S transition of mitotic cell cycle	ENSG00000033800	-	208	0.045
GO:0000082	G1/S transition of mitotic cell cycle	ENSG00000033800	-	209	0.048
GO:0000082	G1/S transition of mitotic cell cycle	ENSG00000033800	-	210	0.046
GO:0000082	G1/S transition of mitotic cell cycle	ENSG00000033800	-	211	0.048
GO:0000082	G1/S transition of mitotic cell cycle	ENSG00000033800	-	212	0.045
GO:0000082	G1/S transition of mitotic cell cycle	ENSG00000033800	-	213	0.044
GO:0000082	G1/S transition of mitotic cell cycle	ENSG00000033800	-	214	0.047
GO:0000082	G1/S transition of mitotic cell cycle	ENSG00000033800	-	215	0.047
GO:0000082	G1/S transition of mitotic cell cycle	ENSG00000033800	-	216	0.046
GO:0000082	G1/S transition of mitotic cell cycle	ENSG00000033800	-	217	0.048
GO:0000082	G1/S transition of mitotic cell cycle	ENSG00000033800	-	218	0.044
GO:0000082	G1/S transition of mitotic cell cycle	ENSG00000033800	-	219	0.046
GO:0000082	G1/S transition of mitotic cell cycle	ENSG00000033800	-	220	0.048
GO:0000082	G1/S transition of mitotic cell cycle	ENSG00000033800	-	221	0.05
GO:0000082	G1/S transition of mitotic cell cycle	ENSG00000033800	-	222	0.044
GO:0000082	G1/S transition of mitotic cell cycle	ENSG00000033800	-	223	0.05
GO:0000082	G1/S transition of mitotic cell cycle	ENSG00000033800	-	224	0.044
GO:0000082	G1/S transition of mitotic cell cycle	ENSG00000033800	-	225	0.044
GO:0000082	G1/S transition of mitotic cell cycle	ENSG00000033800	-	226	0.044
GO:0000082	G1/S transition of mitotic cell cycle	ENSG00000033800	-	227	0.046
GO:0000082	G1/S transition of mitotic cell cycle	ENSG00000033800	-	228	0.05
GO:0000082	G1/S transition of mitotic cell cycle	ENSG00000033800	-	229	0.047
GO:0000082	G1/S transition of mitotic cell cycle	ENSG00000033800	-	230	0.046
GO:0000082	G1/S transition of mitotic cell cycle	ENSG00000033800	-	231	0.046
GO:0000082	G1/S transition of mitotic cell cycle	ENSG00000033800	-	232	0.047
GO:0000082	G1/S transition of mitotic cell cycle	ENSG00000033800	-	233	0.049
GO:0000082	G1/S transition of mitotic cell cycle	ENSG00000033800	-	234	0.046
GO:0000082	G1/S transition of mitotic cell cycle	ENSG00000033800	-	235	0.046
GO:0000082	G1/S transition of mitotic cell cycle	ENSG00000033800	-	236	0.046
GO:0000082	G1/S transition of mitotic cell cycle	ENSG00000033800	-	237	0.044
GO:0000082	G1/S transition of mitotic cell cycle	ENSG00000033800	-	238	0.044
GO:0000082	G1/S transition of mitotic cell cycle	ENSG00000033800	-	239	0.044
GO:0000082	G1/S transition of mitotic cell cycle	ENSG00000033800	-	240	0.049
GO:0000082	G1/S transition of mitotic cell cycle	ENSG00000033800	-	241	0.05
GO:0000082	G1/S transition of mitotic cell cycle	ENSG00000033800	-	242	0.045
GO:0000082	G1/S transition of mitotic cell cycle	ENSG00000033800	-	243	0.046
GO:0000082	G1/S transition of mitotic cell cycle	ENSG00000033800	-	244	0.048
GO:0000082	G1/S transition of mitotic cell cycle	ENSG00000033800	-	245	0.05
GO:0000082	G1/S transition of mitotic cell cycle	ENSG00000033800	-	246	0.048
GO:0000082	G1/S transition of mitotic cell cycle	ENSG00000033800	-	247	0.047
GO:0000082	G1/S transition of mitotic cell cycle	ENSG00000033800	-	248	0.05
GO:0000082	G1/S transition of mitotic cell cycle	ENSG00000033800	-	249	0.046
GO:0000082	G1/S transition of mitotic cell cycle	ENSG00000033800	-	250	0.044
GO:0000082	G1/S transition of mitotic cell cycle	ENSG00000033800	-	251	0.044
GO:0000082	G1/S transition of mitotic cell cycle	ENSG00000033800	-	252	0.047
GO:0000082	G1/S transition of mitotic cell cycle	ENSG00000033800	-	253	0.047
GO:0000082	G1/S transition of mitotic cell cycle	ENSG00000033800	-	254	0.047
GO:0000082	G1/S transition of mitotic cell cycle	ENSG00000033800	-	255	0.046
GO:0000082	G1/S transition of mitotic cell cycle	ENSG00000033800	-	256	0.047
GO:0000082	G1/S transition of mitotic cell cycle	ENSG00000033800	-	257	0.05
GO:0000082	G1/S transition of mitotic cell cycle	ENSG00000033800	-	258	0.052
GO:0000082	G1/S transition of mitotic cell cycle	ENSG00000033800	-	259	0.048
GO:0000082	G1/S transition of mitotic cell cycle	ENSG00000033800	-	260	0.044
GO:0000082	G1/S transition of mitotic cell cycle	ENSG00000033800	-	261	0.044
GO:0000082	G1/S transition of mitotic cell cycle	ENSG00000033800	-	262	0.045
GO:0000082	G1/S transition of mitotic cell cycle	ENSG00000033800	-	263	0.046
GO:0000082	G1/S transition of mitotic cell cycle	ENSG00000033800	-	264	0.046
GO:0000082	G1/S transition of mitotic cell cycle	ENSG00000033800	-	265	0.047
GO:0000082	G1/S transition of mitotic cell cycle	ENSG00000033800	-	266	0.044
GO:0000082	G1/S transition of mitotic cell cycle	ENSG00000033800	-	267	0.045
GO:0000082	G1/S transition of mitotic cell cycle	ENSG00000033800	-	268	0.045
GO:0000082	G1/S transition of mitotic cell cycle	ENSG00000033800	-	269	0.046
GO:0000082	G1/S transition of mitotic cell cycle	ENSG00000033800	-	270	0.053
GO:0000082	G1/S transition of mitotic cell cycle	ENSG00000033800	-	271	0.044
GO:0000082	G1/S transition of mitotic cell cycle	ENSG00000033800	-	272	0.045
GO:0000082	G1/S transition of mitotic cell cycle	ENSG00000033800	-	273	0.045
GO:0000082	G1/S transition of mitotic cell cycle	ENSG00000033800	-	274	0.044
GO:0000082	G1/S transition of mitotic cell cycle	ENSG00000033800	-	275	0.047
GO:0000082	G1/S transition of mitotic cell cycle	ENSG00000033800	-	276	0.046
GO:0000082	G1/S transition of mitotic cell cycle	ENSG00000033800	-	277	0.046
GO:0000082	G1/S transition of mitotic cell cycle	ENSG00000033800	-	278	0.047
GO:0000082	G1/S transition of mitotic cell cycle	ENSG00000033800	-	279	0.048
GO:0000082	G1/S transition of mitotic cell cycle	ENSG00000033800	-	280	0.043
GO:0000082	G1/S transition of mitotic cell cycle	ENSG00000033800	-	281	0.045
GO:0000082	G1/S transition of mitotic cell cycle	ENSG00000033800	-	282	0.045
GO:0000082	G1/S transition of mitotic cell cycle	ENSG00000033800	-	283	0.047
GO:0000082	G1/S transition of mitotic cell cycle	ENSG00000033800	-	284	0.046
GO:0000082	G1/S transition of mitotic cell cycle	ENSG00000033800	-	285	0.045
GO:0000082	G1/S transition of mitotic cell cycle	ENSG00000033800	-	286	0.044
GO:0000082	G1/S transition of mitotic cell cycle	ENSG00000033800	-	287	0.051
GO:0000082	G1/S transition of mitotic cell cycle	ENSG00000033800	-	288	0.052
GO:0000082	G1/S transition of mitotic cell cycle	ENSG00000033800	-	289	0.048
GO:0000082	G1/S transition of mitotic cell cycle	ENSG00000033800	-	290	0.047
GO:0000082	G1/S transition of mitotic cell cycle	ENSG00000033800	-	291	0.044
GO:0000082	G1/S transition of mitotic cell cycle	ENSG00000033800	-	292	0.045
GO:0000082	G1/S transition of mitotic cell cycle	ENSG00000033800	-	293	0.046
GO:0000082	G1/S transition of mitotic cell cycle	ENSG00000033800	-	294	0.046
GO:0000082	G1/S transition of mitotic cell cycle	ENSG00000033800	-	295	0.051
GO:0000082	G1/S transition of mitotic cell cycle	ENSG00000033800	-	296	0.049
GO:0000082	G1/S transition of mitotic cell cycle	ENSG00000033800	-	297	0.05
GO:0000082	G1/S transition of mitotic cell cycle	ENSG00000033800	-	298	0.05
GO:0000082	G1/S transition of mitotic cell cycle	ENSG00000033800	-	299	0.045
GO:0000082	G1/S transition of mitotic cell cycle	ENSG00000033800	-	300	0.048
GO:0000082	G1/S transition of mitotic cell cycle	ENSG00000033800	-	301	0.047
GO:0000082	G1/S transition of mitotic cell cycle	ENSG00000033800	-	302	0.042
GO:0000082	G1/S transition of mitotic cell cycle	ENSG00000033800	-	303	0.049
GO:0000082	G1/S transition of mitotic cell cycle	ENSG00000033800	-	304	0.044
GO:0000082	G1/S transition of mitotic cell cycle	ENSG00000033800	-	305	0.05
GO:0000082	G1/S transition of mitotic cell cycle	ENSG00000033800	-	306	0.044
GO:0000082	G1/S transition of mitotic cell cycle	ENSG00000033800	-	307	0.045
GO:0000082	G1/S transition of mitotic cell cycle	ENSG00000033800	-	308	0.046
GO:0000082	G1/S transition of mitotic cell cycle	ENSG00000033800	-	309	0.046
GO:0000082	G1/S transition of mitotic cell cycle	ENSG00000033800	-	310	0.045
GO:0000082	G1/S transition of mitotic cell cycle	ENSG00000033800	-	311	0.05
GO:0000082	G1/S transition of mitotic cell cycle	ENSG00000033800	-	312	0.044
GO:0000082	G1/S transition of mitotic cell cycle	ENSG00000033800	-	313	0.044
GO:0000082	G1/S transition of mitotic cell cycle	ENSG00000033800	-	314	0.049
GO:0000082	G1/S transition of mitotic cell cycle	ENSG00000033800	-	315	0.048
GO:0000082	G1/S transition of mitotic cell cycle	ENSG00000033800	-	316	0.052
GO:0000082	G1/S transition of mitotic cell cycle	ENSG00000033800	-	317	0.044
GO:0000082	G1/S transition of mitotic cell cycle	ENSG00000033800	-	318	0.049
GO:0000082	G1/S transition of mitotic cell cycle	ENSG00000033800	-	319	0.044
GO:0000082	G1/S transition of mitotic cell cycle	ENSG00000033800	-	320	0.046
GO:0000082	G1/S transition of mitotic cell cycle	ENSG00000033800	-	321	0.046
GO:0000082	G1/S transition of mitotic cell cycle	ENSG00000033800	-	322	0.045
GO:0000082	G1/S transition of mitotic cell cycle	ENSG00000033800	-	323	0.045
GO:0000082	G1/S transition of mitotic cell cycle	ENSG00000033800	-	324	0.042
GO:0000082	G1/S transition of mitotic cell cycle	ENSG00000033800	-	325	0.045
GO:0000082	G1/S transition of mitotic cell cycle	ENSG00000033800	-	326	0.044
GO:0000082	G1/S transition of mitotic cell cycle	ENSG00000033800	-	327	0.047
GO:0000082	G1/S transition of mitotic cell cycle	ENSG00000033800	-	328	0.047
GO:0000082	G1/S transition of mitotic cell cycle	ENSG00000033800	-	329	0.049
GO:0000082	G1/S transition of mitotic cell cycle	ENSG00000033800	-	330	0.05
GO:0000082	G1/S transition of mitotic cell cycle	ENSG00000033800	-	331	0.045
GO:0000082	G1/S transition of mitotic cell cycle	ENSG00000033800	-	332	0.046
GO:0000082	G1/S transition of mitotic cell cycle	ENSG00000033800	-	333	0.049
GO:0000082	G1/S transition of mitotic cell cycle	ENSG00000033800	-	334	0.05
GO:0000082	G1/S transition of mitotic cell cycle	ENSG00000033800	-	335	0.048
GO:0000082	G1/S transition of mitotic cell cycle	ENSG00000033800	-	336	0.046
GO:0000082	G1/S transition of mitotic cell cycle	ENSG00000033800	-	337	0.046
GO:0000082	G1/S transition of mitotic cell cycle	ENSG00000033800	-	338	0.047
GO:0000082	G1/S transition of mitotic cell cycle	ENSG00000033800	-	339	0.044
GO:0000082	G1/S transition of mitotic cell cycle	ENSG00000033800	-	340	0.043
GO:0000082	G1/S transition of mitotic cell cycle	ENSG00000033800	-	341	0.052
GO:0000082	G1/S transition of mitotic cell cycle	ENSG00000033800	-	342	0.052
GO:0000082	G1/S transition of mitotic cell cycle	ENSG00000033800	-	343	0.044
GO:0000082	G1/S transition of mitotic cell cycle	ENSG00000033800	-	344	0.044
GO:0000082	G1/S transition of mitotic cell cycle	ENSG00000033800	-	345	0.049
GO:0000082	G1/S transition of mitotic cell cycle	ENSG00000033800	-	346	0.048
GO:0000082	G1/S transition of mitotic cell cycle	ENSG00000033800	-	347	0.051
GO:0000082	G1/S transition of mitotic cell cycle	ENSG00000033800	-	348	0.047
GO:0000082	G1/S transition of mitotic cell cycle	ENSG00000033800	-	349	0.046
GO:0000082	G1/S transition of mitotic cell cycle	ENSG00000033800	-	350	0.045
GO:0000082	G1/S transition of mitotic cell cycle	ENSG00000033800	-	351	0.048
GO:0000082	G1/S transition of mitotic cell cycle	ENSG00000033800	-	352	0.046
GO:0000082	G1/S transition of mitotic cell cycle	ENSG00000033800	-	353	0.045
GO:0000082	G1/S transition of mitotic cell cycle	ENSG00000033800	-	354	0.049
GO:0000082	G1/S transition of mitotic cell cycle	ENSG00000033800	-	355	0.049
GO:0000082	G1/S transition of mitotic cell cycle	ENSG00000033800	-	356	0.048
GO:0000082	G1/S transition of mitotic cell cycle	ENSG00000033800	-	357	0.045
GO:0000082	G1/S transition of mitotic cell cycle	ENSG00000033800	-	358	0.047
GO:0000082	G1/S transition of mitotic cell cycle	ENSG00000033800	-	359	0.045
GO:0000082	G1/S transition of mitotic cell cycle	ENSG00000033800	-	360	0.044
GO:0000082	G1/S transition of mitotic cell cycle	ENSG00000033800	-	361	0.046
GO:0000082	G1/S transition of mitotic cell cycle	ENSG00000033800	-	362	0.048
GO:0000082	G1/S transition of mitotic cell cycle	ENSG00000033800	-	363	0.044
GO:0000082	G1/S transition of mitotic cell cycle	ENSG00000033800	-	364	0.051
GO:0000082	G1/S transition of mitotic cell cycle	ENSG00000033800	-	365	0.043
GO:0000082	G1/S transition of mitotic cell cycle	ENSG00000033800	-	366	0.044
GO:0000082	G1/S transition of mitotic cell cycle	ENSG00000033800	-	367	0.049
GO:0000082	G1/S transition of mitotic cell cycle	ENSG00000033800	-	368	0.044
GO:0000082	G1/S transition of mitotic cell cycle	ENSG00000033800	-	369	0.045
GO:0000082	G1/S transition of mitotic cell cycle	ENSG00000033800	-	370	0.046
GO:0000082	G1/S transition of mitotic cell cycle	ENSG00000033800	-	371	0.047
GO:0000082	G1/S transition of mitotic cell cycle	ENSG00000033800	-	372	0.053
GO:0000082	G1/S transition of mitotic cell cycle	ENSG00000033800	-	373	0.045
GO:0000082	G1/S transition of mitotic cell cycle	ENSG00000033800	-	374	0.048
GO:0000082	G1/S transition of mitotic cell cycle	ENSG00000033800	-	375	0.046
GO:0000082	G1/S transition of mitotic cell cycle	ENSG00000033800	-	376	0.047
GO:0000082	G1/S transition of mitotic cell cycle	ENSG00000033800	-	377	0.048
GO:0000082	G1/S transition of mitotic cell cycle	ENSG00000033800	-	378	0.044
GO:0000082	G1/S transition of mitotic cell cycle	ENSG00000033800	-	379	0.048
GO:0000082	G1/S transition of mitotic cell cycle	ENSG00000033800	-	380	0.048
GO:0000082	G1/S transition of mitotic cell cycle	ENSG00000033800	-	381	0.045
GO:0000082	G1/S transition of mitotic cell cycle	ENSG00000033800	-	382	0.046
GO:0000082	G1/S transition of mitotic cell cycle	ENSG00000033800	-	383	0.047
GO:0000082	G1/S transition of mitotic cell cycle	ENSG00000033800	-	384	0.045
GO:0000082	G1/S transition of mitotic cell cycle	ENSG00000033800	-	385	0.047
GO:0000082	G1/S transition of mitotic cell cycle	ENSG00000033800	-	386	0.046
GO:0000082	G1/S transition of mitotic cell cycle	ENSG00000033800	-	387	0.044
GO:0000082	G1/S transition of mitotic cell cycle	ENSG00000033800	-	388	0.044
GO:0000082	G1/S transition of mitotic cell cycle	ENSG00000033800	-	389	0.044
GO:0000082	G1/S transition of mitotic cell cycle	ENSG00000033800	-	390	0.049
GO:0000082	G1/S transition of mitotic cell cycle	ENSG00000033800	-	391	0.052
GO:0000082	G1/S transition of mitotic cell cycle	ENSG00000033800	-	392	0.045
GO:0000082	G1/S transition of mitotic cell cycle	ENSG00000033800	-	393	0.043
GO:0000082	G1/S transition of mitotic cell cycle	ENSG00000033800	-	394	0.045
GO:0000082	G1/S transition of mitotic cell cycle	ENSG00000033800	-	395	0.047
GO:0000082	G1/S transition of mitotic cell cycle	ENSG00000033800	-	396	0.049
GO:0000082	G1/S transition of mitotic cell cycle	ENSG00000033800	-	397	0.048
GO:0000082	G1/S transition of mitotic cell cycle	ENSG00000033800	-	398	0.049
GO:0000082	G1/S transition of mitotic cell cycle	ENSG00000033800	-	399	0.048
GO:0000082	G1/S transition of mitotic cell cycle	ENSG00000033800	-	400	0.044
GO:0000082	G1/S transition of mitotic cell cycle	ENSG00000033800	-	401	0.046
GO:0000082	G1/S transition of mitotic cell cycle	ENSG00000033800	-	402	0.048
GO:0000082	G1/S transition of mitotic cell cycle	ENSG00000033800	-	403	0.045
GO:0000082	G1/S transition of mitotic cell cycle	ENSG00000033800	-	404	0.045
GO:0000082	G1/S transition of mitotic cell cycle	ENSG00000033800	-	405	0.042
GO:0000082	G1/S transition of mitotic cell cycle	ENSG00000033800	-	406	0.048
GO:0000082	G1/S transition of mitotic cell cycle	ENSG00000033800	-	407	0.045
GO:0000082	G1/S transition of mitotic cell cycle	ENSG00000033800	-	408	0.048
GO:0000082	G1/S transition of mitotic cell cycle	ENSG00000033800	-	409	0.049
GO:0000082	G1/S transition of mitotic cell cycle	ENSG00000033800	-	410	0.044
GO:0000082	G1/S transition of mitotic cell cycle	ENSG00000033800	-	411	0.049
GO:0000082	G1/S transition of mitotic cell cycle	ENSG00000033800	-	412	0.38
GO:0000082	G1/S transition of mitotic cell cycle	ENSG00000033800	-	413	0.053
GO:0000082	G1/S transition of mitotic cell cycle	ENSG00000033800	-	414	0.045
GO:0000082	G1/S transition of mitotic cell cycle	ENSG00000033800	-	415	0.048
GO:0000082	G1/S transition of mitotic cell cycle	ENSG00000033800	-	416	0.043
GO:0000082	G1/S transition of mitotic cell cycle	ENSG00000033800	-	417	0.046
GO:0000082	G1/S transition of mitotic cell cycle	ENSG00000033800	-	418	0.05
GO:0000082	G1/S transition of mitotic cell cycle	ENSG00000033800	-	419	0.044
GO:0000082	G1/S transition of mitotic cell cycle	ENSG00000033800	-	420	0.048
GO:0000082	G1/S transition of mitotic cell cycle	ENSG00000033800	-	421	0.045
GO:0000082	G1/S transition of mitotic cell cycle	ENSG00000033800	-	422	0.045
GO:0000082	G1/S transition of mitotic cell cycle	ENSG00000033800	-	423	0.05
GO:0000082	G1/S transition of mitotic cell cycle	ENSG00000033800	-	424	0.045
GO:0000082	G1/S transition of mitotic cell cycle	ENSG00000033800	-	425	0.045
GO:0000082	G1/S transition of mitotic cell cycle	ENSG00000033800	-	426	0.046
GO:0000082	G1/S transition of mitotic cell cycle	ENSG00000033800	-	427	0.047
GO:0000082	G1/S transition of mitotic cell cycle	ENSG00000033800	-	428	0.046
GO:0000082	G1/S transition of mitotic cell cycle	ENSG00000033800	-	429	0.049
GO:0000082	G1/S transition of mitotic cell cycle	ENSG00000033800	-	430	0.044
GO:0000082	G1/S transition of mitotic cell cycle	ENSG00000033800	-	431	0.047
GO:0000082	G1/S transition of mitotic cell cycle	ENSG00000033800	-	432	0.046
GO:0000082	G1/S transition of mitotic cell cycle	ENSG00000033800	-	433	0.044
GO:0000082	G1/S transition of mitotic cell cycle	ENSG00000033800	-	434	0.047
GO:0000082	G1/S transition of mitotic cell cycle	ENSG00000033800	-	435	0.05
GO:0000082	G1/S transition of mitotic cell cycle	ENSG00000033800	-	436	0.052
GO:0000082	G1/S transition of mitotic cell cycle	ENSG00000033800	-	437	0.047
GO:0000082	G1/S transition of mitotic cell cycle	ENSG00000033800	-	438	0.048
GO:0000082	G1/S transition of mitotic cell cycle	ENSG00000033800	-	439	0.044
GO:0000082	G1/S transition of mitotic cell cycle	ENSG00000033800	-	440	0.052
GO:0000082	G1/S transition of mitotic cell cycle	ENSG00000033800	-	441	0.048
GO:0000082	G1/S transition of mitotic cell cycle	ENSG00000033800	-	442	0.045
GO:0000082	G1/S transition of mitotic cell cycle	ENSG00000033800	-	443	0.051
GO:0000082	G1/S transition of mitotic cell cycle	ENSG00000033800	-	444	0.046
GO:0000082	G1/S transition of mitotic cell cycle	ENSG00000033800	-	445	0.37
GO:0000082	G1/S transition of mitotic cell cycle	ENSG00000033800	-	446	0.046
GO:0000082	G1/S transition of mitotic cell cycle	ENSG00000033800	-	447	0.047
GO:0000082	G1/S transition of mitotic cell cycle	ENSG00000033800	-	448	0.047
GO:0000082	G1/S transition of mitotic cell cycle	ENSG00000033800	-	449	0.051
GO:0000082	G1/S transition of mitotic cell cycle	ENSG00000033800	-	450	0.048
GO:0000082	G1/S transition of mitotic cell cycle	ENSG00000033800	-	451	0.047
GO:0000082	G1/S transition of mitotic cell cycle	ENSG00000033800	-	452	0.044
GO:0000082	G1/S transition of mitotic cell cycle	ENSG00000033800	-	453	0.044
GO:0000082	G1/S transition of mitotic cell cycle	ENSG00000033800	-	454	0.046
GO:0000082	G1/S transition of mitotic cell cycle	ENSG00000033800	-	455	0.048
GO:0000082	G1/S transition of mitotic cell cycle	ENSG00000033800	-	456	0.044
GO:0000082	G1/S transition of mitotic cell cycle	ENSG00000033800	-	457	0.045
GO:0000082	G1/S transition of mitotic cell cycle	ENSG00000033800	-	458	0.045
GO:0000082	G1/S transition of mitotic cell cycle	ENSG00000033800	-	459	0.05
GO:0000082	G1/S transition of mitotic cell cycle	ENSG00000033800	-	460	0.044
GO:0000082	G1/S transition of mitotic cell cycle	ENSG00000033800	-	461	0.047
GO:0000082	G1/S transition of mitotic cell cycle	ENSG00000033800	-	462	0.049
GO:0000082	G1/S transition of mitotic cell cycle	ENSG00000033800	-	463	0.047
GO:0000082	G1/S transition of mitotic cell cycle	ENSG00000033800	-	464	0.042
GO:0000082	G1/S transition of mitotic cell cycle	ENSG00000033800	-	465	0.046
GO:0000082	G1/S transition of mitotic cell cycle	ENSG00000033800	-	466	0.045
GO:0000082	G1/S transition of mitotic cell cycle	ENSG00000033800	-	467	0.047
GO:0000082	G1/S transition of mitotic cell cycle	ENSG00000033800	-	468	0.046
GO:0000082	G1/S transition of mitotic cell cycle	ENSG00000033800	-	469	0.044
GO:0000082	G1/S transition of mitotic cell cycle	ENSG00000033800	-	470	0.045
GO:0000082	G1/S transition of mitotic cell cycle	ENSG00000033800	-	471	0.049
GO:0000082	G1/S transition of mitotic cell cycle	ENSG00000033800	-	472	0.045
GO:0000082	G1/S transition of mitotic cell cycle	ENSG00000033800	-	473	0.045
GO:0000082	G1/S transition of mitotic cell cycle	ENSG00000033800	-	474	0.049
GO:0000082	G1/S transition of mitotic cell cycle	ENSG00000033800	-	475	0.046
GO:0000082	G1/S transition of mitotic cell cycle	ENSG00000033800	-	476	0.046
GO:0000082	G1/S transition of mitotic cell cycle	ENSG00000033800	-	477	0.047
GO:0000082	G1/S transition of mitotic cell cycle	ENSG00000033800	-	478	0.048
GO:0000082	G1/S transition of mitotic cell cycle	ENSG00000033800	-	479	0.049
GO:0000082	G1/S transition of mitotic cell cycle	ENSG00000033800	-	480	0.047
GO:0000082	G1/S transition of mitotic cell cycle	ENSG00000033800	-	481	0.048
GO:0000082	G1/S transition of mitotic cell cycle	ENSG00000033800	-	482	0.046
GO:0000082	G1/S transition of mitotic cell cycle	ENSG00000033800	-	483	0.048
GO:0000082	G1/S transition of mitotic cell cycle	ENSG00000033800	-	484	0.049
GO:0000082	G1/S transition of mitotic cell cycle	ENSG00000033800	-	485	0.046
GO:0000082	G1/S transition of mitotic cell cycle	ENSG00000033800	-	486	0.048
GO:0000082	G1/S transition of mitotic cell cycle	ENSG00000033800	-	487	0.044
GO:0000082	G1/S transition of mitotic cell cycle	ENSG00000033800	-	488	0.047
GO:0000082	G1/S transition of mitotic cell cycle	ENSG00000033800	-	489	0.046
GO:0000082	G1/S transition of mitotic cell cycle	ENSG00000033800	-	490	0.049
GO:0000082	G1/S transition of mitotic cell cycle	ENSG00000033800	-	491	0.044
GO:0000082	G1/S transition of mitotic cell cycle	ENSG00000033800	-	492	0.044
GO:0000082	G1/S transition of mitotic cell cycle	ENSG00000033800	-	493	0.044
GO:0000082	G1/S transition of mitotic cell cycle	ENSG00000033800	-	494	0.049
GO:0000082	G1/S transition of mitotic cell cycle	ENSG00000033800	-	495	0.044
GO:0000082	G1/S transition of mitotic cell cycle	ENSG00000033800	-	496	0.05
GO:0000082	G1/S transition of mitotic cell cycle	ENSG00000033800	-	497	0.045
GO:0000082	G1/S transition of mitotic cell cycle	ENSG00000033800	-	498	0.046
GO:0000082	G1/S transition of mitotic cell cycle	ENSG00000033800	-	499	0.046
GO:0000082	G1/S transition of mitotic cell cycle	ENSG00000033800	-	500	0.045
GO:0000082	G1/S transition of mitotic cell cycle	ENSG00000033800	-	501	0.048
GO:0000082	G1/S transition of mitotic cell cycle	ENSG00000033800	-	502	0.045
GO:0000082	G1/S transition of mitotic cell cycle	ENSG00000033800	-	503	0.046
GO:0000082	G1/S transition of mitotic cell cycle	ENSG00000033800	-	504	0.046
GO:0000082	G1/S transition of mitotic cell cycle	ENSG00000033800	-	505	0.045
GO:0000082	G1/S transition of mitotic cell cycle	ENSG00000033800	-	506	0.048
GO:0000082	G1/S transition of mitotic cell cycle	ENSG00000033800	-	507	0.049
GO:0000082	G1/S transition of mitotic cell cycle	ENSG00000033800	-	508	0.047
GO:0000082	G1/S transition of mitotic cell cycle	ENSG00000033800	-	509	0.046
GO:0000082	G1/S transition of mitotic cell cycle	ENSG00000033800	-	510	0.047
GO:0000082	G1/S transition of mitotic cell cycle	ENSG00000033800	-	511	0.046
GO:0000082	G1/S transition of mitotic cell cycle	ENSG00000033800	-	512	0.046
GO:0000082	G1/S transition of mitotic cell cycle	ENSG00000033800	-	513	0.045
GO:0000082	G1/S transition of mitotic cell cycle	ENSG00000033800	-	514	0.045
GO:0000082	G1/S transition of mitotic cell cycle	ENSG00000033800	-	515	0.047
GO:0000082	G1/S transition of mitotic cell cycle	ENSG00000033800	-	516	0.044
GO:0000082	G1/S transition of mitotic cell cycle	ENSG00000033800	-	517	0.047
GO:0000082	G1/S transition of mitotic cell cycle	ENSG00000033800	-	518	0.049
GO:0000082	G1/S transition of mitotic cell cycle	ENSG00000033800	-	519	0.044
GO:0000082	G1/S transition of mitotic cell cycle	ENSG00000033800	-	520	0.044
GO:0000082	G1/S transition of mitotic cell cycle	ENSG00000033800	-	521	0.047
GO:0000082	G1/S transition of mitotic cell cycle	ENSG00000033800	-	522	0.048
GO:0000082	G1/S transition of mitotic cell cycle	ENSG00000033800	-	523	0.048
GO:0000082	G1/S transition of mitotic cell cycle	ENSG00000033800	-	524	0.047
GO:0000082	G1/S transition of mitotic cell cycle	ENSG00000033800	-	525	0.048
GO:0000082	G1/S transition of mitotic cell cycle	ENSG00000033800	-	526	0.047
GO:0000082	G1/S transition of mitotic cell cycle	ENSG00000033800	-	527	0.047
GO:0000082	G1/S transition of mitotic cell cycle	ENSG00000033800	-	528	0.049
GO:0000082	G1/S transition of mitotic cell cycle	ENSG00000033800	-	529	0.045
GO:0000082	G1/S transition of mitotic cell cycle	ENSG00000033800	-	530	0.046
GO:0000082	G1/S transition of mitotic cell cycle	ENSG00000033800	-	531	0.047
GO:0000082	G1/S transition of mitotic cell cycle	ENSG00000033800	-	532	0.047
GO:0000082	G1/S transition of mitotic cell cycle	ENSG00000033800	-	533	0.043
GO:0000082	G1/S transition of mitotic cell cycle	ENSG00000033800	-	534	0.044
GO:0000082	G1/S transition of mitotic cell cycle	ENSG00000033800	-	535	0.048
GO:0000082	G1/S transition of mitotic cell cycle	ENSG00000033800	-	536	0.043
GO:0000082	G1/S transition of mitotic cell cycle	ENSG00000033800	-	537	0.046
GO:0000082	G1/S transition of mitotic cell cycle	ENSG00000033800	-	538	0.047
GO:0000082	G1/S transition of mitotic cell cycle	ENSG00000033800	-	539	0.047
GO:0000082	G1/S transition of mitotic cell cycle	ENSG00000033800	-	540	0.05
GO:0000082	G1/S transition of mitotic cell cycle	ENSG00000033800	-	541	0.048
GO:0000082	G1/S transition of mitotic cell cycle	ENSG00000033800	-	542	0.047
GO:0000082	G1/S transition of mitotic cell cycle	ENSG00000033800	-	543	0.05
GO:0000082	G1/S transition of mitotic cell cycle	ENSG00000033800	-	544	0.044
GO:0000082	G1/S transition of mitotic cell cycle	ENSG00000033800	-	545	0.047
GO:0000082	G1/S transition of mitotic cell cycle	ENSG00000033800	-	546	0.045
GO:0000082	G1/S transition of mitotic cell cycle	ENSG00000033800	-	547	0.046
GO:0000082	G1/S transition of mitotic cell cycle	ENSG00000033800	-	548	0.047
GO:0000082	G1/S transition of mitotic cell cycle	ENSG00000033800	-	549	0.05
GO:0000082	G1/S transition of mitotic cell cycle	ENSG00000033800	-	550	0.047
GO:0000082	G1/S transition of mitotic cell cycle	ENSG00000033800	-	551	0.047
GO:0000082	G1/S transition of mitotic cell cycle	ENSG00000033800	-	552	0.047
GO:0000082	G1/S transition of mitotic cell cycle	ENSG00000033800	-	553	0.044
GO:0000082	G1/S transition of mitotic cell cycle	ENSG00000033800	-	554	0.051
GO:0000082	G1/S transition of mitotic cell cycle	ENSG00000033800	-	555	0.045
GO:0000082	G1/S transition of mitotic cell cycle	ENSG00000033800	-	556	0.049
GO:0000082	G1/S transition of mitotic cell cycle	ENSG00000033800	-	557	0.046
GO:0000082	G1/S transition of mitotic cell cycle	ENSG00000033800	-	558	0.047
GO:0000082	G1/S transition of mitotic cell cycle	ENSG00000033800	-	559	0.048
GO:0000082	G1/S transition of mitotic cell cycle	ENSG00000033800	-	560	0.052
GO:0000082	G1/S transition of mitotic cell cycle	ENSG00000033800	-	561	0.046
GO:0000082	G1/S transition of mitotic cell cycle	ENSG00000033800	-	562	0.047
GO:0000082	G1/S transition of mitotic cell cycle	ENSG00000033800	-	563	0.045
GO:0000082	G1/S transition of mitotic cell cycle	ENSG00000033800	-	564	0.045
GO:0000082	G1/S transition of mitotic cell cycle	ENSG00000033800	-	565	0.045
GO:0000082	G1/S transition of mitotic cell cycle	ENSG00000033800	-	566	0.045
GO:0000082	G1/S transition of mitotic cell cycle	ENSG00000033800	-	567	0.045
GO:0000082	G1/S transition of mitotic cell cycle	ENSG00000033800	-	568	0.045
GO:0000082	G1/S transition of mitotic cell cycle	ENSG00000033800	-	569	0.047
GO:0000082	G1/S transition of mitotic cell cycle	ENSG00000033800	-	570	0.044
GO:0000082	G1/S transition of mitotic cell cycle	ENSG00000033800	-	571	0.044
GO:0000082	G1/S transition of mitotic cell cycle	ENSG00000033800	-	572	0.048
GO:0000082	G1/S transition of mitotic cell cycle	ENSG00000033800	-	573	0.047
GO:0000082	G1/S transition of mitotic cell cycle	ENSG00000033800	-	574	0.048
GO:0000082	G1/S transition of mitotic cell cycle	ENSG00000033800	-	575	0.049
GO:0000082	G1/S transition of mitotic cell cycle	ENSG00000033800	-	576	0.047
GO:0000082	G1/S transition of mitotic cell cycle	ENSG00000033800	-	577	0.051
GO:0000082	G1/S transition of mitotic cell cycle	ENSG00000033800	-	578	0.046
GO:0000082	G1/S transition of mitotic cell cycle	ENSG00000033800	-	579	0.052
GO:0000082	G1/S transition of mitotic cell cycle	ENSG00000033800	-	580	0.045
GO:0000082	G1/S transition of mitotic cell cycle	ENSG00000033800	-	581	0.045
GO:0000082	G1/S transition of mitotic cell cycle	ENSG00000033800	-	582	0.05
GO:0000082	G1/S transition of mitotic cell cycle	ENSG00000033800	-	583	0.047
GO:0000082	G1/S transition of mitotic cell cycle	ENSG00000033800	-	584	0.047
GO:0000082	G1/S transition of mitotic cell cycle	ENSG00000033800	-	585	0.048
GO:0000082	G1/S transition of mitotic cell cycle	ENSG00000033800	-	586	0.047
GO:0000082	G1/S transition of mitotic cell cycle	ENSG00000033800	-	587	0.051
GO:0000082	G1/S transition of mitotic cell cycle	ENSG00000033800	-	588	0.043
GO:0000082	G1/S transition of mitotic cell cycle	ENSG00000033800	-	589	0.045
GO:0000082	G1/S transition of mitotic cell cycle	ENSG00000033800	-	590	0.046
GO:0000082	G1/S transition of mitotic cell cycle	ENSG00000033800	-	591	0.044
GO:0000082	G1/S transition of mitotic cell cycle	ENSG00000033800	-	592	0.051
GO:0000082	G1/S transition of mitotic cell cycle	ENSG00000033800	-	593	0.05
GO:0000082	G1/S transition of mitotic cell cycle	ENSG00000033800	-	594	0.045
GO:0000082	G1/S transition of mitotic cell cycle	ENSG00000033800	-	595	0.045
GO:0000082	G1/S transition of mitotic cell cycle	ENSG00000033800	-	596	0.047
GO:0000082	G1/S transition of mitotic cell cycle	ENSG00000033800	-	597	0.049
GO:0000082	G1/S transition of mitotic cell cycle	ENSG00000033800	-	598	0.045
GO:0000082	G1/S transition of mitotic cell cycle	ENSG00000033800	-	599	0.044
GO:0000082	G1/S transition of mitotic cell cycle	ENSG00000033800	-	600	0.046
GO:0000082	G1/S transition of mitotic cell cycle	ENSG00000033800	-	601	0.052
GO:0000082	G1/S transition of mitotic cell cycle	ENSG00000033800	-	602	0.046
GO:0000082	G1/S transition of mitotic cell cycle	ENSG00000033800	-	603	0.047
GO:0000082	G1/S transition of mitotic cell cycle	ENSG00000033800	-	604	0.047
GO:0000082	G1/S transition of mitotic cell cycle	ENSG00000033800	-	605	0.044
GO:0000082	G1/S transition of mitotic cell cycle	ENSG00000033800	-	606	0.047
GO:0000082	G1/S transition of mitotic cell cycle	ENSG00000033800	-	607	0.047
GO:0000082	G1/S transition of mitotic cell cycle	ENSG00000033800	-	608	0.045
GO:0000082	G1/S transition of mitotic cell cycle	ENSG00000033800	-	609	0.045
GO:0000082	G1/S transition of mitotic cell cycle	ENSG00000033800	-	610	0.049
GO:0000082	G1/S transition of mitotic cell cycle	ENSG00000033800	-	611	0.045
GO:0000082	G1/S transition of mitotic cell cycle	ENSG00000033800	-	612	0.046
GO:0000082	G1/S transition of mitotic cell cycle	ENSG00000033800	-	613	0.047
GO:0000082	G1/S transition of mitotic cell cycle	ENSG00000033800	-	614	0.047
GO:0000082	G1/S transition of mitotic cell cycle	ENSG00000033800	-	615	0.052
GO:0000082	G1/S transition of mitotic cell cycle	ENSG00000033800	-	616	0.045
GO:0000082	G1/S transition of mitotic cell cycle	ENSG00000033800	-	617	0.047
GO:0000082	G1/S transition of mitotic cell cycle	ENSG00000033800	-	618	0.048
GO:0000082	G1/S transition of mitotic cell cycle	ENSG00000033800	-	619	0.046
GO:0000082	G1/S transition of mitotic cell cycle	ENSG00000033800	-	620	0.047
GO:0000082	G1/S transition of mitotic cell cycle	ENSG00000033800	-	621	0.049
GO:0000082	G1/S transition of mitotic cell cycle	ENSG00000033800	-	622	0.049
GO:0000082	G1/S transition of mitotic cell cycle	ENSG00000033800	-	623	0.049
GO:0000082	G1/S transition of mitotic cell cycle	ENSG00000033800	-	624	0.047
GO:0000082	G1/S transition of mitotic cell cycle	ENSG00000033800	-	625	0.045
GO:0000082	G1/S transition of mitotic cell cycle	ENSG00000033800	-	626	0.047
GO:0000082	G1/S transition of mitotic cell cycle	ENSG00000033800	-	627	0.047
GO:0000082	G1/S transition of mitotic cell cycle	ENSG00000033800	-	628	0.047
GO:0000082	G1/S transition of mitotic cell cycle	ENSG00000033800	-	629	0.047
GO:0000082	G1/S transition of mitotic cell cycle	ENSG00000033800	-	630	0.044
GO:0000082	G1/S transition of mitotic cell cycle	ENSG00000033800	-	631	0.046
GO:0000082	G1/S transition of mitotic cell cycle	ENSG00000033800	-	632	0.049
GO:0000082	G1/S transition of mitotic cell cycle	ENSG00000033800	-	633	0.047
GO:0000082	G1/S transition of mitotic cell cycle	ENSG00000033800	-	634	0.047
GO:0000082	G1/S transition of mitotic cell cycle	ENSG00000033800	-	635	0.049
GO:0000082	G1/S transition of mitotic cell cycle	ENSG00000033800	-	636	0.047
GO:0000082	G1/S transition of mitotic cell cycle	ENSG00000033800	-	637	0.049
GO:0000082	G1/S transition of mitotic cell cycle	ENSG00000033800	-	638	0.045
GO:0000082	G1/S transition of mitotic cell cycle	ENSG00000033800	-	639	0.048
GO:0000082	G1/S transition of mitotic cell cycle	ENSG00000033800	-	640	0.046
GO:0000082	G1/S transition of mitotic cell cycle	ENSG00000033800	-	641	0.045
GO:0000082	G1/S transition of mitotic cell cycle	ENSG00000033800	-	642	0.049
GO:0000082	G1/S transition of mitotic cell cycle	ENSG00000033800	-	643	0.047
GO:0000082	G1/S transition of mitotic cell cycle	ENSG00000033800	-	644	0.042
GO:0000082	G1/S transition of mitotic cell cycle	ENSG00000033800	-	645	0.046
GO:0000082	G1/S transition of mitotic cell cycle	ENSG00000033800	-	646	0.047
GO:0000082	G1/S transition of mitotic cell cycle	ENSG00000033800	-	647	0.044
GO:0000082	G1/S transition of mitotic cell cycle	ENSG00000033800	-	648	0.044
GO:0000082	G1/S transition of mitotic cell cycle	ENSG00000033800	-	649	0.047
GO:0000082	G1/S transition of mitotic cell cycle	ENSG00000033800	-	650	0.052
GO:0000082	G1/S transition of mitotic cell cycle	ENSG00000033800	-	651	0.047
GO:0000082	G1/S transition of mitotic cell cycle	ENSG00000082701	-	1	0.039
GO:0000082	G1/S transition of mitotic cell cycle	ENSG00000082701	-	2	0.053
GO:0000082	G1/S transition of mitotic cell cycle	ENSG00000082701	-	3	0.054
GO:0000082	G1/S transition of mitotic cell cycle	ENSG00000082701	-	4	0.066
GO:0000082	G1/S transition of mitotic cell cycle	ENSG00000082701	-	5	0.058
GO:0000082	G1/S transition of mitotic cell cycle	ENSG00000082701	-	6	0.046
GO:0000082	G1/S transition of mitotic cell cycle	ENSG00000082701	-	7	0.051
GO:0000082	G1/S transition of mitotic cell cycle	ENSG00000082701	-	8	0.051
GO:0000082	G1/S transition of mitotic cell cycle	ENSG00000082701	-	9	0.058
GO:0000082	G1/S transition of mitotic cell cycle	ENSG00000082701	-	10	0.045
GO:0000082	G1/S transition of mitotic cell cycle	ENSG00000082701	-	11	0.051
GO:0000082	G1/S transition of mitotic cell cycle	ENSG00000082701	-	12	0.048
GO:0000082	G1/S transition of mitotic cell cycle	ENSG00000082701	-	13	0.05
GO:0000082	G1/S transition of mitotic cell cycle	ENSG00000082701	-	14	0.062
GO:0000082	G1/S transition of mitotic cell cycle	ENSG00000082701	-	15	0.048
GO:0000082	G1/S transition of mitotic cell cycle	ENSG00000082701	-	16	0.056
GO:0000082	G1/S transition of mitotic cell cycle	ENSG00000082701	-	17	0.051
GO:0000082	G1/S transition of mitotic cell cycle	ENSG00000082701	-	18	0.065
GO:0000082	G1/S transition of mitotic cell cycle	ENSG00000082701	-	19	0.065
GO:0000082	G1/S transition of mitotic cell cycle	ENSG00000082701	-	20	0.048
GO:0000082	G1/S transition of mitotic cell cycle	ENSG00000082701	-	21	0.054
GO:0000082	G1/S transition of mitotic cell cycle	ENSG00000082701	-	22	0.043
GO:0000082	G1/S transition of mitotic cell cycle	ENSG00000082701	-	23	0.045
GO:0000082	G1/S transition of mitotic cell cycle	ENSG00000082701	-	24	0.054
GO:0000082	G1/S transition of mitotic cell cycle	ENSG00000082701	-	25	0.05
GO:0000082	G1/S transition of mitotic cell cycle	ENSG00000082701	-	26	0.039
GO:0000082	G1/S transition of mitotic cell cycle	ENSG00000082701	-	27	0.042
GO:0000082	G1/S transition of mitotic cell cycle	ENSG00000082701	-	28	0.043
GO:0000082	G1/S transition of mitotic cell cycle	ENSG00000082701	-	29	0.05
GO:0000082	G1/S transition of mitotic cell cycle	ENSG00000082701	-	30	2.6
GO:0000082	G1/S transition of mitotic cell cycle	ENSG00000082701	-	31	0.046
GO:0000082	G1/S transition of mitotic cell cycle	ENSG00000082701	-	32	0.048
GO:0000082	G1/S transition of mitotic cell cycle	ENSG00000082701	-	33	0.042
GO:0000082	G1/S transition of mitotic cell cycle	ENSG00000082701	-	34	0.054
GO:0000082	G1/S transition of mitotic cell cycle	ENSG00000082701	-	35	0.05
GO:0000082	G1/S transition of mitotic cell cycle	ENSG00000082701	-	36	0.048
GO:0000082	G1/S transition of mitotic cell cycle	ENSG00000082701	-	37	0.051
GO:0000082	G1/S transition of mitotic cell cycle	ENSG00000082701	-	38	0.049
GO:0000082	G1/S transition of mitotic cell cycle	ENSG00000082701	-	39	0.044
GO:0000082	G1/S transition of mitotic cell cycle	ENSG00000082701	-	40	0.051
GO:0000082	G1/S transition of mitotic cell cycle	ENSG00000082701	-	41	0.05
GO:0000082	G1/S transition of mitotic cell cycle	ENSG00000082701	-	42	0.043
GO:0000082	G1/S transition of mitotic cell cycle	ENSG00000082701	-	43	0.043
GO:0000082	G1/S transition of mitotic cell cycle	ENSG00000082701	-	44	0.048
GO:0000082	G1/S transition of mitotic cell cycle	ENSG00000082701	-	45	0.054
GO:0000082	G1/S transition of mitotic cell cycle	ENSG00000082701	-	46	0.065
GO:0000082	G1/S transition of mitotic cell cycle	ENSG00000082701	-	47	0.045
GO:0000082	G1/S transition of mitotic cell cycle	ENSG00000082701	-	48	0.048
GO:0000082	G1/S transition of mitotic cell cycle	ENSG00000082701	-	49	0.046
GO:0000082	G1/S transition of mitotic cell cycle	ENSG00000082701	-	50	0.051
GO:0000082	G1/S transition of mitotic cell cycle	ENSG00000082701	-	51	0.049
GO:0000082	G1/S transition of mitotic cell cycle	ENSG00000082701	-	52	0.056
GO:0000082	G1/S transition of mitotic cell cycle	ENSG00000082701	-	53	0.042
GO:0000082	G1/S transition of mitotic cell cycle	ENSG00000082701	-	54	0.051
GO:0000082	G1/S transition of mitotic cell cycle	ENSG00000082701	-	55	0.05
GO:0000082	G1/S transition of mitotic cell cycle	ENSG00000082701	-	56	0.049
GO:0000082	G1/S transition of mitotic cell cycle	ENSG00000082701	-	57	0.044
GO:0000082	G1/S transition of mitotic cell cycle	ENSG00000082701	-	58	0.046
GO:0000082	G1/S transition of mitotic cell cycle	ENSG00000082701	-	59	0.043
GO:0000082	G1/S transition of mitotic cell cycle	ENSG00000082701	-	60	0.042
GO:0000082	G1/S transition of mitotic cell cycle	ENSG00000082701	-	61	0.051
GO:0000082	G1/S transition of mitotic cell cycle	ENSG00000082701	-	62	0.042
GO:0000082	G1/S transition of mitotic cell cycle	ENSG00000082701	-	63	0.047
GO:0000082	G1/S transition of mitotic cell cycle	ENSG00000082701	-	64	0.041
GO:0000082	G1/S transition of mitotic cell cycle	ENSG00000082701	-	65	0.047
GO:0000082	G1/S transition of mitotic cell cycle	ENSG00000082701	-	66	0.053
GO:0000082	G1/S transition of mitotic cell cycle	ENSG00000082701	-	67	0.045
GO:0000082	G1/S transition of mitotic cell cycle	ENSG00000082701	-	68	0.045
GO:0000082	G1/S transition of mitotic cell cycle	ENSG00000082701	-	69	0.05
GO:0000082	G1/S transition of mitotic cell cycle	ENSG00000082701	-	70	0.044
GO:0000082	G1/S transition of mitotic cell cycle	ENSG00000082701	-	71	0.05
GO:0000082	G1/S transition of mitotic cell cycle	ENSG00000082701	-	72	0.056
GO:0000082	G1/S transition of mitotic cell cycle	ENSG00000082701	-	73	0.051
GO:0000082	G1/S transition of mitotic cell cycle	ENSG00000082701	-	74	0.042
GO:0000082	G1/S transition of mitotic cell cycle	ENSG00000082701	-	75	0.048
GO:0000082	G1/S transition of mitotic cell cycle	ENSG00000082701	-	76	0.051
GO:0000082	G1/S transition of mitotic cell cycle	ENSG00000082701	-	77	0.041
GO:0000082	G1/S transition of mitotic cell cycle	ENSG00000082701	-	78	0.054
GO:0000082	G1/S transition of mitotic cell cycle	ENSG00000082701	-	79	0.047
GO:0000082	G1/S transition of mitotic cell cycle	ENSG00000082701	-	80	0.042
GO:0000082	G1/S transition of mitotic cell cycle	ENSG00000082701	-	81	0.073
GO:0000082	G1/S transition of mitotic cell cycle	ENSG00000082701	-	82	0.046
GO:0000082	G1/S transition of mitotic cell cycle	ENSG00000082701	-	83	0.051
GO:0000082	G1/S transition of mitotic cell cycle	ENSG00000082701	-	84	0.048
GO:0000082	G1/S transition of mitotic cell cycle	ENSG00000082701	-	85	0.048
GO:0000082	G1/S transition of mitotic cell cycle	ENSG00000082701	-	86	0.042
GO:0000082	G1/S transition of mitotic cell cycle	ENSG00000082701	-	87	0.043
GO:0000082	G1/S transition of mitotic cell cycle	ENSG00000082701	-	88	0.074
GO:0000082	G1/S transition of mitotic cell cycle	ENSG00000082701	-	89	0.065
GO:0000082	G1/S transition of mitotic cell cycle	ENSG00000082701	-	90	0.046
GO:0000082	G1/S transition of mitotic cell cycle	ENSG00000082701	-	91	0.048
GO:0000082	G1/S transition of mitotic cell cycle	ENSG00000082701	-	92	0.046
GO:0000082	G1/S transition of mitotic cell cycle	ENSG00000082701	-	93	0.045
GO:0000082	G1/S transition of mitotic cell cycle	ENSG00000082701	-	94	0.048
GO:0000082	G1/S transition of mitotic cell cycle	ENSG00000082701	-	95	0.046
GO:0000082	G1/S transition of mitotic cell cycle	ENSG00000082701	-	96	0.066
GO:0000082	G1/S transition of mitotic cell cycle	ENSG00000082701	-	97	0.048
GO:0000082	G1/S transition of mitotic cell cycle	ENSG00000082701	-	98	0.058
GO:0000082	G1/S transition of mitotic cell cycle	ENSG00000082701	-	99	0.065
GO:0000082	G1/S transition of mitotic cell cycle	ENSG00000082701	-	100	0.049
GO:0000082	G1/S transition of mitotic cell cycle	ENSG00000082701	-	101	0.039
GO:0000082	G1/S transition of mitotic cell cycle	ENSG00000082701	-	102	0.046
GO:0000082	G1/S transition of mitotic cell cycle	ENSG00000082701	-	103	0.048
GO:0000082	G1/S transition of mitotic cell cycle	ENSG00000082701	-	104	0.061
GO:0000082	G1/S transition of mitotic cell cycle	ENSG00000082701	-	105	0.041
GO:0000082	G1/S transition of mitotic cell cycle	ENSG00000082701	-	106	0.052
GO:0000082	G1/S transition of mitotic cell cycle	ENSG00000082701	-	107	0.051
GO:0000082	G1/S transition of mitotic cell cycle	ENSG00000082701	-	108	0.046
GO:0000082	G1/S transition of mitotic cell cycle	ENSG00000082701	-	109	0.039
GO:0000082	G1/S transition of mitotic cell cycle	ENSG00000082701	-	110	0.051
GO:0000082	G1/S transition of mitotic cell cycle	ENSG00000082701	-	111	0.067
GO:0000082	G1/S transition of mitotic cell cycle	ENSG00000082701	-	112	0.073
GO:0000082	G1/S transition of mitotic cell cycle	ENSG00000082701	-	113	0.051
GO:0000082	G1/S transition of mitotic cell cycle	ENSG00000082701	-	114	0.049
GO:0000082	G1/S transition of mitotic cell cycle	ENSG00000082701	-	115	0.053
GO:0000082	G1/S transition of mitotic cell cycle	ENSG00000082701	-	116	0.053
GO:0000082	G1/S transition of mitotic cell cycle	ENSG00000082701	-	117	0.06
GO:0000082	G1/S transition of mitotic cell cycle	ENSG00000082701	-	118	0.058
GO:0000082	G1/S transition of mitotic cell cycle	ENSG00000082701	-	119	0.044
GO:0000082	G1/S transition of mitotic cell cycle	ENSG00000082701	-	120	0.045
GO:0000082	G1/S transition of mitotic cell cycle	ENSG00000082701	-	121	0.048
GO:0000082	G1/S transition of mitotic cell cycle	ENSG00000082701	-	122	0.048
GO:0000082	G1/S transition of mitotic cell cycle	ENSG00000082701	-	123	0.042
GO:0000082	G1/S transition of mitotic cell cycle	ENSG00000082701	-	124	0.041
GO:0000082	G1/S transition of mitotic cell cycle	ENSG00000082701	-	125	0.048
GO:0000082	G1/S transition of mitotic cell cycle	ENSG00000082701	-	126	0.051
GO:0000082	G1/S transition of mitotic cell cycle	ENSG00000082701	-	127	0.049
GO:0000082	G1/S transition of mitotic cell cycle	ENSG00000082701	-	128	0.048
GO:0000082	G1/S transition of mitotic cell cycle	ENSG00000082701	-	129	0.041
GO:0000082	G1/S transition of mitotic cell cycle	ENSG00000082701	-	130	0.073
GO:0000082	G1/S transition of mitotic cell cycle	ENSG00000082701	-	131	0.051
GO:0000082	G1/S transition of mitotic cell cycle	ENSG00000082701	-	132	0.073
GO:0000082	G1/S transition of mitotic cell cycle	ENSG00000082701	-	133	0.046
GO:0000082	G1/S transition of mitotic cell cycle	ENSG00000082701	-	134	0.049
GO:0000082	G1/S transition of mitotic cell cycle	ENSG00000082701	-	135	0.043
GO:0000082	G1/S transition of mitotic cell cycle	ENSG00000082701	-	136	0.058
GO:0000082	G1/S transition of mitotic cell cycle	ENSG00000082701	-	137	0.042
GO:0000082	G1/S transition of mitotic cell cycle	ENSG00000082701	-	138	0.044
GO:0000082	G1/S transition of mitotic cell cycle	ENSG00000082701	-	139	0.043
GO:0000082	G1/S transition of mitotic cell cycle	ENSG00000082701	-	140	0.06
GO:0000082	G1/S transition of mitotic cell cycle	ENSG00000082701	-	141	0.046
GO:0000082	G1/S transition of mitotic cell cycle	ENSG00000082701	-	142	0.043
GO:0000082	G1/S transition of mitotic cell cycle	ENSG00000082701	-	143	0.051
GO:0000082	G1/S transition of mitotic cell cycle	ENSG00000082701	-	144	0.046
GO:0000082	G1/S transition of mitotic cell cycle	ENSG00000082701	-	145	0.052
GO:0000082	G1/S transition of mitotic cell cycle	ENSG00000082701	-	146	0.049
GO:0000082	G1/S transition of mitotic cell cycle	ENSG00000082701	-	147	0.043
GO:0000082	G1/S transition of mitotic cell cycle	ENSG00000082701	-	148	0.066
GO:0000082	G1/S transition of mitotic cell cycle	ENSG00000082701	-	149	0.051
GO:0000082	G1/S transition of mitotic cell cycle	ENSG00000082701	-	150	0.042
GO:0000082	G1/S transition of mitotic cell cycle	ENSG00000082701	-	151	0.065
GO:0000082	G1/S transition of mitotic cell cycle	ENSG00000082701	-	152	0.051
GO:0000082	G1/S transition of mitotic cell cycle	ENSG00000082701	-	153	0.058
GO:0000082	G1/S transition of mitotic cell cycle	ENSG00000082701	-	154	0.048
GO:0000082	G1/S transition of mitotic cell cycle	ENSG00000082701	-	155	0.051
GO:0000082	G1/S transition of mitotic cell cycle	ENSG00000082701	-	156	0.043
GO:0000082	G1/S transition of mitotic cell cycle	ENSG00000082701	-	157	0.049
GO:0000082	G1/S transition of mitotic cell cycle	ENSG00000082701	-	158	0.051
GO:0000082	G1/S transition of mitotic cell cycle	ENSG00000082701	-	159	0.048
GO:0000082	G1/S transition of mitotic cell cycle	ENSG00000082701	-	160	0.072
GO:0000082	G1/S transition of mitotic cell cycle	ENSG00000082701	-	161	0.049
GO:0000082	G1/S transition of mitotic cell cycle	ENSG00000082701	-	162	0.039
GO:0000082	G1/S transition of mitotic cell cycle	ENSG00000082701	-	163	0.049
GO:0000082	G1/S transition of mitotic cell cycle	ENSG00000082701	-	164	0.065
GO:0000082	G1/S transition of mitotic cell cycle	ENSG00000082701	-	165	0.073
GO:0000082	G1/S transition of mitotic cell cycle	ENSG00000082701	-	166	0.053
GO:0000082	G1/S transition of mitotic cell cycle	ENSG00000082701	-	167	0.066
GO:0000082	G1/S transition of mitotic cell cycle	ENSG00000082701	-	168	0.043
GO:0000082	G1/S transition of mitotic cell cycle	ENSG00000082701	-	169	0.066
GO:0000082	G1/S transition of mitotic cell cycle	ENSG00000082701	-	170	0.051
GO:0000082	G1/S transition of mitotic cell cycle	ENSG00000082701	-	171	0.049
GO:0000082	G1/S transition of mitotic cell cycle	ENSG00000082701	-	172	0.048
GO:0000082	G1/S transition of mitotic cell cycle	ENSG00000082701	-	173	0.045
GO:0000082	G1/S transition of mitotic cell cycle	ENSG00000082701	-	174	0.058
GO:0000082	G1/S transition of mitotic cell cycle	ENSG00000082701	-	175	0.045
GO:0000082	G1/S transition of mitotic cell cycle	ENSG00000082701	-	176	0.047
GO:0000082	G1/S transition of mitotic cell cycle	ENSG00000082701	-	177	0.049
GO:0000082	G1/S transition of mitotic cell cycle	ENSG00000082701	-	178	0.062
GO:0000082	G1/S transition of mitotic cell cycle	ENSG00000082701	-	179	0.045
GO:0000082	G1/S transition of mitotic cell cycle	ENSG00000082701	-	180	0.066
GO:0000082	G1/S transition of mitotic cell cycle	ENSG00000082701	-	181	0.041
GO:0000082	G1/S transition of mitotic cell cycle	ENSG00000082701	-	182	0.042
GO:0000082	G1/S transition of mitotic cell cycle	ENSG00000082701	-	183	0.042
GO:0000082	G1/S transition of mitotic cell cycle	ENSG00000082701	-	184	0.05
GO:0000082	G1/S transition of mitotic cell cycle	ENSG00000082701	-	185	0.065
GO:0000082	G1/S transition of mitotic cell cycle	ENSG00000082701	-	186	0.046
GO:0000082	G1/S transition of mitotic cell cycle	ENSG00000082701	-	187	0.058
GO:0000082	G1/S transition of mitotic cell cycle	ENSG00000082701	-	188	0.073
GO:0000082	G1/S transition of mitotic cell cycle	ENSG00000082701	-	189	0.073
GO:0000082	G1/S transition of mitotic cell cycle	ENSG00000082701	-	190	0.041
GO:0000082	G1/S transition of mitotic cell cycle	ENSG00000082701	-	191	0.048
GO:0000082	G1/S transition of mitotic cell cycle	ENSG00000082701	-	192	0.041
GO:0000082	G1/S transition of mitotic cell cycle	ENSG00000082701	-	193	0.043
GO:0000082	G1/S transition of mitotic cell cycle	ENSG00000082701	-	194	0.049
GO:0000082	G1/S transition of mitotic cell cycle	ENSG00000082701	-	195	0.044
GO:0000082	G1/S transition of mitotic cell cycle	ENSG00000082701	-	196	0.066
GO:0000082	G1/S transition of mitotic cell cycle	ENSG00000082701	-	197	0.042
GO:0000082	G1/S transition of mitotic cell cycle	ENSG00000082701	-	198	0.06
GO:0000082	G1/S transition of mitotic cell cycle	ENSG00000082701	-	199	0.051
GO:0000082	G1/S transition of mitotic cell cycle	ENSG00000082701	-	200	0.046
GO:0000082	G1/S transition of mitotic cell cycle	ENSG00000082701	-	201	0.045
GO:0000082	G1/S transition of mitotic cell cycle	ENSG00000082701	-	202	0.047
GO:0000082	G1/S transition of mitotic cell cycle	ENSG00000082701	-	203	0.043
GO:0000082	G1/S transition of mitotic cell cycle	ENSG00000082701	-	204	0.043
GO:0000082	G1/S transition of mitotic cell cycle	ENSG00000082701	-	205	0.048
GO:0000082	G1/S transition of mitotic cell cycle	ENSG00000082701	-	206	0.065
GO:0000082	G1/S transition of mitotic cell cycle	ENSG00000082701	-	207	0.073
GO:0000082	G1/S transition of mitotic cell cycle	ENSG00000082701	-	208	0.051
GO:0000082	G1/S transition of mitotic cell cycle	ENSG00000082701	-	209	0.066
GO:0000082	G1/S transition of mitotic cell cycle	ENSG00000082701	-	210	0.047
GO:0000082	G1/S transition of mitotic cell cycle	ENSG00000082701	-	211	0.042
GO:0000082	G1/S transition of mitotic cell cycle	ENSG00000082701	-	212	0.058
GO:0000082	G1/S transition of mitotic cell cycle	ENSG00000082701	-	213	0.041
GO:0000082	G1/S transition of mitotic cell cycle	ENSG00000082701	-	214	0.043
GO:0000082	G1/S transition of mitotic cell cycle	ENSG00000082701	-	215	0.062
GO:0000082	G1/S transition of mitotic cell cycle	ENSG00000082701	-	216	0.049
GO:0000082	G1/S transition of mitotic cell cycle	ENSG00000082701	-	217	0.049
GO:0000082	G1/S transition of mitotic cell cycle	ENSG00000082701	-	218	0.051
GO:0000082	G1/S transition of mitotic cell cycle	ENSG00000082701	-	219	0.048
GO:0000082	G1/S transition of mitotic cell cycle	ENSG00000082701	-	220	0.066
GO:0000082	G1/S transition of mitotic cell cycle	ENSG00000082701	-	221	0.06
GO:0000082	G1/S transition of mitotic cell cycle	ENSG00000082701	-	222	0.049
GO:0000082	G1/S transition of mitotic cell cycle	ENSG00000082701	-	223	0.051
GO:0000082	G1/S transition of mitotic cell cycle	ENSG00000082701	-	224	0.043
GO:0000082	G1/S transition of mitotic cell cycle	ENSG00000082701	-	225	0.048
GO:0000082	G1/S transition of mitotic cell cycle	ENSG00000082701	-	226	0.048
GO:0000082	G1/S transition of mitotic cell cycle	ENSG00000082701	-	227	0.073
GO:0000082	G1/S transition of mitotic cell cycle	ENSG00000082701	-	228	0.049
GO:0000082	G1/S transition of mitotic cell cycle	ENSG00000082701	-	229	0.045
GO:0000082	G1/S transition of mitotic cell cycle	ENSG00000082701	-	230	0.047
GO:0000082	G1/S transition of mitotic cell cycle	ENSG00000082701	-	231	0.051
GO:0000082	G1/S transition of mitotic cell cycle	ENSG00000082701	-	232	0.043
GO:0000082	G1/S transition of mitotic cell cycle	ENSG00000082701	-	233	0.041
GO:0000082	G1/S transition of mitotic cell cycle	ENSG00000082701	-	234	0.049
GO:0000082	G1/S transition of mitotic cell cycle	ENSG00000082701	-	235	0.051
GO:0000082	G1/S transition of mitotic cell cycle	ENSG00000082701	-	236	0.048
GO:0000082	G1/S transition of mitotic cell cycle	ENSG00000082701	-	237	0.043
GO:0000082	G1/S transition of mitotic cell cycle	ENSG00000082701	-	238	0.039
GO:0000082	G1/S transition of mitotic cell cycle	ENSG00000082701	-	239	0.041
GO:0000082	G1/S transition of mitotic cell cycle	ENSG00000082701	-	240	0.043
GO:0000082	G1/S transition of mitotic cell cycle	ENSG00000082701	-	241	0.078
GO:0000082	G1/S transition of mitotic cell cycle	ENSG00000082701	-	242	0.048
GO:0000082	G1/S transition of mitotic cell cycle	ENSG00000082701	-	243	0.043
GO:0000082	G1/S transition of mitotic cell cycle	ENSG00000082701	-	244	0.054
GO:0000082	G1/S transition of mitotic cell cycle	ENSG00000082701	-	245	0.051
GO:0000082	G1/S transition of mitotic cell cycle	ENSG00000082701	-	246	0.051
GO:0000082	G1/S transition of mitotic cell cycle	ENSG00000082701	-	247	0.073
GO:0000082	G1/S transition of mitotic cell cycle	ENSG00000082701	-	248	0.043
GO:0000082	G1/S transition of mitotic cell cycle	ENSG00000082701	-	249	0.048
GO:0000082	G1/S transition of mitotic cell cycle	ENSG00000082701	-	250	0.073
GO:0000082	G1/S transition of mitotic cell cycle	ENSG00000082701	-	251	0.07
GO:0000082	G1/S transition of mitotic cell cycle	ENSG00000082701	-	252	0.061
GO:0000082	G1/S transition of mitotic cell cycle	ENSG00000082701	-	253	0.047
GO:0000082	G1/S transition of mitotic cell cycle	ENSG00000082701	-	254	0.056
GO:0000082	G1/S transition of mitotic cell cycle	ENSG00000082701	-	255	0.048
GO:0000082	G1/S transition of mitotic cell cycle	ENSG00000082701	-	256	0.039
GO:0000082	G1/S transition of mitotic cell cycle	ENSG00000082701	-	257	0.045
GO:0000082	G1/S transition of mitotic cell cycle	ENSG00000082701	-	258	0.048
GO:0000082	G1/S transition of mitotic cell cycle	ENSG00000082701	-	259	0.054
GO:0000082	G1/S transition of mitotic cell cycle	ENSG00000082701	-	260	0.042
GO:0000082	G1/S transition of mitotic cell cycle	ENSG00000082701	-	261	0.043
GO:0000082	G1/S transition of mitotic cell cycle	ENSG00000082701	-	262	0.046
GO:0000082	G1/S transition of mitotic cell cycle	ENSG00000082701	-	263	0.051
GO:0000082	G1/S transition of mitotic cell cycle	ENSG00000082701	-	264	0.041
GO:0000082	G1/S transition of mitotic cell cycle	ENSG00000082701	-	265	0.065
GO:0000082	G1/S transition of mitotic cell cycle	ENSG00000082701	-	266	0.073
GO:0000082	G1/S transition of mitotic cell cycle	ENSG00000082701	-	267	0.049
GO:0000082	G1/S transition of mitotic cell cycle	ENSG00000082701	-	268	0.042
GO:0000082	G1/S transition of mitotic cell cycle	ENSG00000082701	-	269	0.039
GO:0000082	G1/S transition of mitotic cell cycle	ENSG00000082701	-	270	0.049
GO:0000082	G1/S transition of mitotic cell cycle	ENSG00000082701	-	271	0.048
GO:0000082	G1/S transition of mitotic cell cycle	ENSG00000082701	-	272	0.051
GO:0000082	G1/S transition of mitotic cell cycle	ENSG00000082701	-	273	0.073
GO:0000082	G1/S transition of mitotic cell cycle	ENSG00000082701	-	274	0.047
GO:0000082	G1/S transition of mitotic cell cycle	ENSG00000082701	-	275	0.044
GO:0000082	G1/S transition of mitotic cell cycle	ENSG00000082701	-	276	0.048
GO:0000082	G1/S transition of mitotic cell cycle	ENSG00000082701	-	277	0.044
GO:0000082	G1/S transition of mitotic cell cycle	ENSG00000082701	-	278	0.051
GO:0000082	G1/S transition of mitotic cell cycle	ENSG00000082701	-	279	0.048
GO:0000082	G1/S transition of mitotic cell cycle	ENSG00000082701	-	280	0.056
GO:0000082	G1/S transition of mitotic cell cycle	ENSG00000082701	-	281	0.048
GO:0000082	G1/S transition of mitotic cell cycle	ENSG00000082701	-	282	0.046
GO:0000082	G1/S transition of mitotic cell cycle	ENSG00000082701	-	283	0.042
GO:0000082	G1/S transition of mitotic cell cycle	ENSG00000082701	-	284	0.039
GO:0000082	G1/S transition of mitotic cell cycle	ENSG00000082701	-	285	0.046
GO:0000082	G1/S transition of mitotic cell cycle	ENSG00000082701	-	286	0.048
GO:0000082	G1/S transition of mitotic cell cycle	ENSG00000082701	-	287	0.046
GO:0000082	G1/S transition of mitotic cell cycle	ENSG00000082701	-	288	0.06
GO:0000082	G1/S transition of mitotic cell cycle	ENSG00000082701	-	289	0.044
GO:0000082	G1/S transition of mitotic cell cycle	ENSG00000082701	-	290	0.042
GO:0000082	G1/S transition of mitotic cell cycle	ENSG00000082701	-	291	0.047
GO:0000082	G1/S transition of mitotic cell cycle	ENSG00000082701	-	292	0.042
GO:0000082	G1/S transition of mitotic cell cycle	ENSG00000082701	-	293	0.053
GO:0000082	G1/S transition of mitotic cell cycle	ENSG00000082701	-	294	0.048
GO:0000082	G1/S transition of mitotic cell cycle	ENSG00000082701	-	295	0.056
GO:0000082	G1/S transition of mitotic cell cycle	ENSG00000082701	-	296	0.042
GO:0000082	G1/S transition of mitotic cell cycle	ENSG00000082701	-	297	0.048
GO:0000082	G1/S transition of mitotic cell cycle	ENSG00000082701	-	298	0.043
GO:0000082	G1/S transition of mitotic cell cycle	ENSG00000082701	-	299	0.045
GO:0000082	G1/S transition of mitotic cell cycle	ENSG00000082701	-	300	0.048
GO:0000082	G1/S transition of mitotic cell cycle	ENSG00000082701	-	301	0.078
GO:0000082	G1/S transition of mitotic cell cycle	ENSG00000082701	-	302	0.043
GO:0000082	G1/S transition of mitotic cell cycle	ENSG00000082701	-	303	0.048
GO:0000082	G1/S transition of mitotic cell cycle	ENSG00000082701	-	304	0.041
GO:0000082	G1/S transition of mitotic cell cycle	ENSG00000082701	-	305	0.062
GO:0000082	G1/S transition of mitotic cell cycle	ENSG00000082701	-	306	0.053
GO:0000082	G1/S transition of mitotic cell cycle	ENSG00000082701	-	307	0.047
GO:0000082	G1/S transition of mitotic cell cycle	ENSG00000082701	-	308	0.044
GO:0000082	G1/S transition of mitotic cell cycle	ENSG00000082701	-	309	0.047
GO:0000082	G1/S transition of mitotic cell cycle	ENSG00000082701	-	310	0.045
GO:0000082	G1/S transition of mitotic cell cycle	ENSG00000082701	-	311	0.053
GO:0000082	G1/S transition of mitotic cell cycle	ENSG00000082701	-	312	0.051
GO:0000082	G1/S transition of mitotic cell cycle	ENSG00000082701	-	313	0.053
GO:0000082	G1/S transition of mitotic cell cycle	ENSG00000082701	-	314	0.047
GO:0000082	G1/S transition of mitotic cell cycle	ENSG00000082701	-	315	0.049
GO:0000082	G1/S transition of mitotic cell cycle	ENSG00000082701	-	316	0.066
GO:0000082	G1/S transition of mitotic cell cycle	ENSG00000082701	-	317	0.051
GO:0000082	G1/S transition of mitotic cell cycle	ENSG00000082701	-	318	0.053
GO:0000082	G1/S transition of mitotic cell cycle	ENSG00000082701	-	319	0.066
GO:0000082	G1/S transition of mitotic cell cycle	ENSG00000082701	-	320	0.057
GO:0000082	G1/S transition of mitotic cell cycle	ENSG00000082701	-	321	0.066
GO:0000082	G1/S transition of mitotic cell cycle	ENSG00000082701	-	322	0.043
GO:0000082	G1/S transition of mitotic cell cycle	ENSG00000082701	-	323	0.048
GO:0000082	G1/S transition of mitotic cell cycle	ENSG00000082701	-	324	0.05
GO:0000082	G1/S transition of mitotic cell cycle	ENSG00000082701	-	325	0.048
GO:0000082	G1/S transition of mitotic cell cycle	ENSG00000082701	-	326	0.044
GO:0000082	G1/S transition of mitotic cell cycle	ENSG00000082701	-	327	0.042
GO:0000082	G1/S transition of mitotic cell cycle	ENSG00000082701	-	328	0.043
GO:0000082	G1/S transition of mitotic cell cycle	ENSG00000082701	-	329	0.073
GO:0000082	G1/S transition of mitotic cell cycle	ENSG00000082701	-	330	0.051
GO:0000082	G1/S transition of mitotic cell cycle	ENSG00000082701	-	331	0.05
GO:0000082	G1/S transition of mitotic cell cycle	ENSG00000082701	-	332	0.051
GO:0000082	G1/S transition of mitotic cell cycle	ENSG00000082701	-	333	0.073
GO:0000082	G1/S transition of mitotic cell cycle	ENSG00000082701	-	334	0.073
GO:0000082	G1/S transition of mitotic cell cycle	ENSG00000082701	-	335	0.048
GO:0000082	G1/S transition of mitotic cell cycle	ENSG00000082701	-	336	0.049
GO:0000082	G1/S transition of mitotic cell cycle	ENSG00000082701	-	337	0.044
GO:0000082	G1/S transition of mitotic cell cycle	ENSG00000082701	-	338	0.048
GO:0000082	G1/S transition of mitotic cell cycle	ENSG00000082701	-	339	0.043
GO:0000082	G1/S transition of mitotic cell cycle	ENSG00000082701	-	340	0.051
GO:0000082	G1/S transition of mitotic cell cycle	ENSG00000082701	-	341	0.066
GO:0000082	G1/S transition of mitotic cell cycle	ENSG00000082701	-	342	0.067
GO:0000082	G1/S transition of mitotic cell cycle	ENSG00000082701	-	343	0.044
GO:0000082	G1/S transition of mitotic cell cycle	ENSG00000082701	-	344	0.048
GO:0000082	G1/S transition of mitotic cell cycle	ENSG00000082701	-	345	0.073
GO:0000082	G1/S transition of mitotic cell cycle	ENSG00000082701	-	346	0.042
GO:0000082	G1/S transition of mitotic cell cycle	ENSG00000082701	-	347	0.043
GO:0000082	G1/S transition of mitotic cell cycle	ENSG00000082701	-	348	0.051
GO:0000082	G1/S transition of mitotic cell cycle	ENSG00000082701	-	349	0.043
GO:0000082	G1/S transition of mitotic cell cycle	ENSG00000082701	-	350	0.045
GO:0000082	G1/S transition of mitotic cell cycle	ENSG00000082701	-	351	0.053
GO:0000082	G1/S transition of mitotic cell cycle	ENSG00000082701	-	352	0.045
GO:0000082	G1/S transition of mitotic cell cycle	ENSG00000082701	-	353	0.045
GO:0000082	G1/S transition of mitotic cell cycle	ENSG00000082701	-	354	0.041
GO:0000082	G1/S transition of mitotic cell cycle	ENSG00000082701	-	355	0.042
GO:0000082	G1/S transition of mitotic cell cycle	ENSG00000082701	-	356	0.066
GO:0000082	G1/S transition of mitotic cell cycle	ENSG00000082701	-	357	0.066
GO:0000082	G1/S transition of mitotic cell cycle	ENSG00000082701	-	358	0.046
GO:0000082	G1/S transition of mitotic cell cycle	ENSG00000082701	-	359	0.048
GO:0000082	G1/S transition of mitotic cell cycle	ENSG00000082701	-	360	0.041
GO:0000082	G1/S transition of mitotic cell cycle	ENSG00000082701	-	361	0.051
GO:0000082	G1/S transition of mitotic cell cycle	ENSG00000082701	-	362	0.042
GO:0000082	G1/S transition of mitotic cell cycle	ENSG00000082701	-	363	0.061
GO:0000082	G1/S transition of mitotic cell cycle	ENSG00000082701	-	364	0.048
GO:0000082	G1/S transition of mitotic cell cycle	ENSG00000082701	-	365	0.041
GO:0000082	G1/S transition of mitotic cell cycle	ENSG00000082701	-	366	0.053
GO:0000082	G1/S transition of mitotic cell cycle	ENSG00000082701	-	367	0.066
GO:0000082	G1/S transition of mitotic cell cycle	ENSG00000082701	-	368	0.046
GO:0000082	G1/S transition of mitotic cell cycle	ENSG00000082701	-	369	0.044
GO:0000082	G1/S transition of mitotic cell cycle	ENSG00000082701	-	370	0.048
GO:0000082	G1/S transition of mitotic cell cycle	ENSG00000082701	-	371	0.043
GO:0000082	G1/S transition of mitotic cell cycle	ENSG00000082701	-	372	0.058
GO:0000082	G1/S transition of mitotic cell cycle	ENSG00000082701	-	373	0.053
GO:0000082	G1/S transition of mitotic cell cycle	ENSG00000082701	-	374	0.046
GO:0000082	G1/S transition of mitotic cell cycle	ENSG00000082701	-	375	0.053
GO:0000082	G1/S transition of mitotic cell cycle	ENSG00000082701	-	376	0.051
GO:0000082	G1/S transition of mitotic cell cycle	ENSG00000082701	-	377	0.043
GO:0000082	G1/S transition of mitotic cell cycle	ENSG00000082701	-	378	0.056
GO:0000082	G1/S transition of mitotic cell cycle	ENSG00000082701	-	379	0.042
GO:0000082	G1/S transition of mitotic cell cycle	ENSG00000082701	-	380	0.073
GO:0000082	G1/S transition of mitotic cell cycle	ENSG00000082701	-	381	0.053
GO:0000082	G1/S transition of mitotic cell cycle	ENSG00000082701	-	382	0.043
GO:0000082	G1/S transition of mitotic cell cycle	ENSG00000082701	-	383	0.041
GO:0000082	G1/S transition of mitotic cell cycle	ENSG00000082701	-	384	0.048
GO:0000082	G1/S transition of mitotic cell cycle	ENSG00000082701	-	385	0.048
GO:0000082	G1/S transition of mitotic cell cycle	ENSG00000082701	-	386	0.073
GO:0000082	G1/S transition of mitotic cell cycle	ENSG00000082701	-	387	0.043
GO:0000082	G1/S transition of mitotic cell cycle	ENSG00000082701	-	388	0.05
GO:0000082	G1/S transition of mitotic cell cycle	ENSG00000082701	-	389	0.049
GO:0000082	G1/S transition of mitotic cell cycle	ENSG00000082701	-	390	0.048
GO:0000082	G1/S transition of mitotic cell cycle	ENSG00000082701	-	391	0.042
GO:0000082	G1/S transition of mitotic cell cycle	ENSG00000082701	-	392	0.048
GO:0000082	G1/S transition of mitotic cell cycle	ENSG00000082701	-	393	0.048
GO:0000082	G1/S transition of mitotic cell cycle	ENSG00000082701	-	394	0.045
GO:0000082	G1/S transition of mitotic cell cycle	ENSG00000082701	-	395	0.043
GO:0000082	G1/S transition of mitotic cell cycle	ENSG00000082701	-	396	0.066
GO:0000082	G1/S transition of mitotic cell cycle	ENSG00000082701	-	397	0.042
GO:0000082	G1/S transition of mitotic cell cycle	ENSG00000082701	-	398	0.056
GO:0000082	G1/S transition of mitotic cell cycle	ENSG00000082701	-	399	0.044
GO:0000082	G1/S transition of mitotic cell cycle	ENSG00000082701	-	400	0.043
GO:0000082	G1/S transition of mitotic cell cycle	ENSG00000082701	-	401	1.1
GO:0000082	G1/S transition of mitotic cell cycle	ENSG00000082701	-	402	0.053
GO:0000082	G1/S transition of mitotic cell cycle	ENSG00000082701	-	403	0.051
GO:0000082	G1/S transition of mitotic cell cycle	ENSG00000082701	-	404	0.058
GO:0000082	G1/S transition of mitotic cell cycle	ENSG00000082701	-	405	0.044
GO:0000082	G1/S transition of mitotic cell cycle	ENSG00000082701	-	406	0.041
GO:0000082	G1/S transition of mitotic cell cycle	ENSG00000082701	-	407	0.051
GO:0000082	G1/S transition of mitotic cell cycle	ENSG00000082701	-	408	0.044
GO:0000082	G1/S transition of mitotic cell cycle	ENSG00000082701	-	409	0.043
GO:0000082	G1/S transition of mitotic cell cycle	ENSG00000082701	-	410	0.051
GO:0000082	G1/S transition of mitotic cell cycle	ENSG00000082701	-	411	0.053
GO:0000082	G1/S transition of mitotic cell cycle	ENSG00000082701	-	412	0.74
GO:0000082	G1/S transition of mitotic cell cycle	ENSG00000082701	-	413	4.8
GO:0000082	G1/S transition of mitotic cell cycle	ENSG00000082701	-	414	0.041
GO:0000082	G1/S transition of mitotic cell cycle	ENSG00000082701	-	415	1.1
GO:0000082	G1/S transition of mitotic cell cycle	ENSG00000082701	-	416	0.049
GO:0000082	G1/S transition of mitotic cell cycle	ENSG00000082701	-	417	0.049
GO:0000082	G1/S transition of mitotic cell cycle	ENSG00000082701	-	418	0.055
GO:0000082	G1/S transition of mitotic cell cycle	ENSG00000082701	-	419	0.049
GO:0000082	G1/S transition of mitotic cell cycle	ENSG00000082701	-	420	0.069
GO:0000082	G1/S transition of mitotic cell cycle	ENSG00000082701	-	421	0.055
GO:0000082	G1/S transition of mitotic cell cycle	ENSG00000082701	-	422	0.043
GO:0000082	G1/S transition of mitotic cell cycle	ENSG00000082701	-	423	0.043
GO:0000082	G1/S transition of mitotic cell cycle	ENSG00000082701	-	424	0.046
GO:0000082	G1/S transition of mitotic cell cycle	ENSG00000082701	-	425	0.046
GO:0000082	G1/S transition of mitotic cell cycle	ENSG00000082701	-	426	0.052
GO:0000082	G1/S transition of mitotic cell cycle	ENSG00000082701	-	427	0.046
GO:0000082	G1/S transition of mitotic cell cycle	ENSG00000082701	-	428	0.057
GO:0000082	G1/S transition of mitotic cell cycle	ENSG00000082701	-	429	0.046
GO:0000082	G1/S transition of mitotic cell cycle	ENSG00000082701	-	430	0.063
GO:0000082	G1/S transition of mitotic cell cycle	ENSG00000082701	-	431	0.049
GO:0000082	G1/S transition of mitotic cell cycle	ENSG00000082701	-	432	0.063
GO:0000082	G1/S transition of mitotic cell cycle	ENSG00000082701	-	433	0.055
GO:0000082	G1/S transition of mitotic cell cycle	ENSG00000099804	-	1	0.027
GO:0000082	G1/S transition of mitotic cell cycle	ENSG00000099804	-	2	0.032
GO:0000082	G1/S transition of mitotic cell cycle	ENSG00000099804	-	3	0.031
GO:0000082	G1/S transition of mitotic cell cycle	ENSG00000099804	-	4	0.032
GO:0000082	G1/S transition of mitotic cell cycle	ENSG00000099804	-	5	0.043
GO:0000082	G1/S transition of mitotic cell cycle	ENSG00000099804	-	6	0.028
GO:0000082	G1/S transition of mitotic cell cycle	ENSG00000099804	-	7	0.029
GO:0000082	G1/S transition of mitotic cell cycle	ENSG00000099804	-	8	0.027
GO:0000082	G1/S transition of mitotic cell cycle	ENSG00000099804	-	9	0.032
GO:0000082	G1/S transition of mitotic cell cycle	ENSG00000099804	-	10	0.032
GO:0000082	G1/S transition of mitotic cell cycle	ENSG00000099804	-	11	0.026
GO:0000082	G1/S transition of mitotic cell cycle	ENSG00000099804	-	12	0.027
GO:0000082	G1/S transition of mitotic cell cycle	ENSG00000099804	-	13	0.034
GO:0000082	G1/S transition of mitotic cell cycle	ENSG00000099804	-	14	0.034
GO:0000082	G1/S transition of mitotic cell cycle	ENSG00000099804	-	15	0.033
GO:0000082	G1/S transition of mitotic cell cycle	ENSG00000099804	-	16	0.026
GO:0000082	G1/S transition of mitotic cell cycle	ENSG00000099804	-	17	0.43
GO:0000082	G1/S transition of mitotic cell cycle	ENSG00000099804	-	18	0.22
GO:0000082	G1/S transition of mitotic cell cycle	ENSG00000099804	-	19	0.026
GO:0000082	G1/S transition of mitotic cell cycle	ENSG00000099804	-	20	0.032
GO:0000082	G1/S transition of mitotic cell cycle	ENSG00000099804	-	21	0.031
GO:0000082	G1/S transition of mitotic cell cycle	ENSG00000099804	-	22	0.035
GO:0000082	G1/S transition of mitotic cell cycle	ENSG00000099804	-	23	0.025
GO:0000082	G1/S transition of mitotic cell cycle	ENSG00000099804	-	24	0.03
GO:0000082	G1/S transition of mitotic cell cycle	ENSG00000099804	-	25	0.025
GO:0000082	G1/S transition of mitotic cell cycle	ENSG00000099804	-	26	0.22
GO:0000082	G1/S transition of mitotic cell cycle	ENSG00000099804	-	27	0.026
GO:0000082	G1/S transition of mitotic cell cycle	ENSG00000099804	-	28	0.028
GO:0000082	G1/S transition of mitotic cell cycle	ENSG00000099804	-	29	0.027
GO:0000082	G1/S transition of mitotic cell cycle	ENSG00000099804	-	30	0.026
GO:0000082	G1/S transition of mitotic cell cycle	ENSG00000099804	-	31	0.031
GO:0000082	G1/S transition of mitotic cell cycle	ENSG00000099804	-	32	0.033
GO:0000082	G1/S transition of mitotic cell cycle	ENSG00000099804	-	33	0.026
GO:0000082	G1/S transition of mitotic cell cycle	ENSG00000099804	-	34	0.024
GO:0000082	G1/S transition of mitotic cell cycle	ENSG00000099804	-	35	0.025
GO:0000082	G1/S transition of mitotic cell cycle	ENSG00000099804	-	36	0.024
GO:0000082	G1/S transition of mitotic cell cycle	ENSG00000099804	-	37	0.23
GO:0000082	G1/S transition of mitotic cell cycle	ENSG00000099804	-	38	0.038
GO:0000082	G1/S transition of mitotic cell cycle	ENSG00000099804	-	39	0.027
GO:0000082	G1/S transition of mitotic cell cycle	ENSG00000099804	-	40	0.023
GO:0000082	G1/S transition of mitotic cell cycle	ENSG00000099804	-	41	0.036
GO:0000082	G1/S transition of mitotic cell cycle	ENSG00000099804	-	42	0.025
GO:0000082	G1/S transition of mitotic cell cycle	ENSG00000099804	-	43	0.026
GO:0000082	G1/S transition of mitotic cell cycle	ENSG00000099804	-	44	0.025
GO:0000082	G1/S transition of mitotic cell cycle	ENSG00000099804	-	45	0.025
GO:0000082	G1/S transition of mitotic cell cycle	ENSG00000099804	-	46	0.028
GO:0000082	G1/S transition of mitotic cell cycle	ENSG00000099804	-	47	0.026
GO:0000082	G1/S transition of mitotic cell cycle	ENSG00000099804	-	48	0.027
GO:0000082	G1/S transition of mitotic cell cycle	ENSG00000099804	-	49	0.027
GO:0000082	G1/S transition of mitotic cell cycle	ENSG00000099804	-	50	0.023
GO:0000082	G1/S transition of mitotic cell cycle	ENSG00000099804	-	51	0.025
GO:0000082	G1/S transition of mitotic cell cycle	ENSG00000099804	-	52	0.027
GO:0000082	G1/S transition of mitotic cell cycle	ENSG00000099804	-	53	0.027
GO:0000082	G1/S transition of mitotic cell cycle	ENSG00000099804	-	54	0.025
GO:0000082	G1/S transition of mitotic cell cycle	ENSG00000099804	-	55	0.024
GO:0000082	G1/S transition of mitotic cell cycle	ENSG00000099804	-	56	0.024
GO:0000082	G1/S transition of mitotic cell cycle	ENSG00000099804	-	57	0.027
GO:0000082	G1/S transition of mitotic cell cycle	ENSG00000099804	-	58	0.028
GO:0000082	G1/S transition of mitotic cell cycle	ENSG00000099804	-	59	0.025
GO:0000082	G1/S transition of mitotic cell cycle	ENSG00000099804	-	60	0.028
GO:0000082	G1/S transition of mitotic cell cycle	ENSG00000099804	-	61	0.027
GO:0000082	G1/S transition of mitotic cell cycle	ENSG00000099804	-	62	0.027
GO:0000082	G1/S transition of mitotic cell cycle	ENSG00000099804	-	63	0.025
GO:0000082	G1/S transition of mitotic cell cycle	ENSG00000099804	-	64	0.028
GO:0000082	G1/S transition of mitotic cell cycle	ENSG00000099804	-	65	0.027
GO:0000082	G1/S transition of mitotic cell cycle	ENSG00000099804	-	66	0.025
GO:0000082	G1/S transition of mitotic cell cycle	ENSG00000099804	-	67	0.023
GO:0000082	G1/S transition of mitotic cell cycle	ENSG00000099804	-	68	0.027
GO:0000082	G1/S transition of mitotic cell cycle	ENSG00000099804	-	69	0.036
GO:0000082	G1/S transition of mitotic cell cycle	ENSG00000099804	-	70	0.027
GO:0000082	G1/S transition of mitotic cell cycle	ENSG00000099804	-	71	0.046
GO:0000082	G1/S transition of mitotic cell cycle	ENSG00000099804	-	72	0.046
GO:0000082	G1/S transition of mitotic cell cycle	ENSG00000099804	-	73	0.031
GO:0000082	G1/S transition of mitotic cell cycle	ENSG00000099804	-	74	0.025
GO:0000082	G1/S transition of mitotic cell cycle	ENSG00000099804	-	75	0.048
GO:0000082	G1/S transition of mitotic cell cycle	ENSG00000099804	-	76	0.03
GO:0000082	G1/S transition of mitotic cell cycle	ENSG00000099804	-	77	0.028
GO:0000082	G1/S transition of mitotic cell cycle	ENSG00000099804	-	78	0.032
GO:0000082	G1/S transition of mitotic cell cycle	ENSG00000099804	-	79	0.025
GO:0000082	G1/S transition of mitotic cell cycle	ENSG00000099804	-	80	0.025
GO:0000082	G1/S transition of mitotic cell cycle	ENSG00000099804	-	81	0.018
GO:0000082	G1/S transition of mitotic cell cycle	ENSG00000099804	-	82	0.029
GO:0000082	G1/S transition of mitotic cell cycle	ENSG00000099804	-	83	0.019
GO:0000082	G1/S transition of mitotic cell cycle	ENSG00000099804	-	84	0.045
GO:0000082	G1/S transition of mitotic cell cycle	ENSG00000099804	-	85	0.017
GO:0000082	G1/S transition of mitotic cell cycle	ENSG00000099804	-	86	0.018
GO:0000082	G1/S transition of mitotic cell cycle	ENSG00000099804	-	87	0.023
GO:0000082	G1/S transition of mitotic cell cycle	ENSG00000099804	-	88	0.019
GO:0000082	G1/S transition of mitotic cell cycle	ENSG00000099804	-	89	0.024
GO:0000082	G1/S transition of mitotic cell cycle	ENSG00000099804	-	90	0.02
GO:0000082	G1/S transition of mitotic cell cycle	ENSG00000099804	-	91	0.018
GO:0000082	G1/S transition of mitotic cell cycle	ENSG00000099804	-	92	0.02
GO:0000082	G1/S transition of mitotic cell cycle	ENSG00000099804	-	93	0.035
GO:0000082	G1/S transition of mitotic cell cycle	ENSG00000099804	-	94	0.019
GO:0000082	G1/S transition of mitotic cell cycle	ENSG00000099804	-	95	0.022
GO:0000082	G1/S transition of mitotic cell cycle	ENSG00000099804	-	96	0.019
GO:0000082	G1/S transition of mitotic cell cycle	ENSG00000099804	-	97	0.023
GO:0000082	G1/S transition of mitotic cell cycle	ENSG00000099804	-	98	0.022
GO:0000082	G1/S transition of mitotic cell cycle	ENSG00000099804	-	99	0.034
GO:0000082	G1/S transition of mitotic cell cycle	ENSG00000099804	-	100	0.029
GO:0000082	G1/S transition of mitotic cell cycle	ENSG00000099804	-	101	0.02
GO:0000082	G1/S transition of mitotic cell cycle	ENSG00000099804	-	102	0.018
GO:0000082	G1/S transition of mitotic cell cycle	ENSG00000099804	-	103	0.017
GO:0000082	G1/S transition of mitotic cell cycle	ENSG00000099804	-	104	0.021
GO:0000082	G1/S transition of mitotic cell cycle	ENSG00000099804	-	105	0.025
GO:0000082	G1/S transition of mitotic cell cycle	ENSG00000099804	-	106	0.025
GO:0000082	G1/S transition of mitotic cell cycle	ENSG00000099804	-	107	0.02
GO:0000082	G1/S transition of mitotic cell cycle	ENSG00000099804	-	108	0.02
GO:0000082	G1/S transition of mitotic cell cycle	ENSG00000099804	-	109	0.027
GO:0000082	G1/S transition of mitotic cell cycle	ENSG00000099804	-	110	0.023
GO:0000082	G1/S transition of mitotic cell cycle	ENSG00000099804	-	111	0.046
GO:0000082	G1/S transition of mitotic cell cycle	ENSG00000099804	-	112	0.019
GO:0000082	G1/S transition of mitotic cell cycle	ENSG00000099804	-	113	0.022
GO:0000082	G1/S transition of mitotic cell cycle	ENSG00000099804	-	114	0.03
GO:0000082	G1/S transition of mitotic cell cycle	ENSG00000099804	-	115	0.017
GO:0000082	G1/S transition of mitotic cell cycle	ENSG00000099804	-	116	0.021
GO:0000082	G1/S transition of mitotic cell cycle	ENSG00000099804	-	117	0.02
GO:0000082	G1/S transition of mitotic cell cycle	ENSG00000099804	-	118	0.025
GO:0000082	G1/S transition of mitotic cell cycle	ENSG00000099804	-	119	0.025
GO:0000082	G1/S transition of mitotic cell cycle	ENSG00000099804	-	120	0.02
GO:0000082	G1/S transition of mitotic cell cycle	ENSG00000099804	-	121	0.022
GO:0000082	G1/S transition of mitotic cell cycle	ENSG00000099804	-	122	0.02
GO:0000082	G1/S transition of mitotic cell cycle	ENSG00000099804	-	123	0.031
GO:0000082	G1/S transition of mitotic cell cycle	ENSG00000099804	-	124	0.022
GO:0000082	G1/S transition of mitotic cell cycle	ENSG00000099804	-	125	0.028
GO:0000082	G1/S transition of mitotic cell cycle	ENSG00000099804	-	126	0.039
GO:0000082	G1/S transition of mitotic cell cycle	ENSG00000099804	-	127	0.021
GO:0000082	G1/S transition of mitotic cell cycle	ENSG00000099804	-	128	0.02
GO:0000082	G1/S transition of mitotic cell cycle	ENSG00000099804	-	129	0.023
GO:0000082	G1/S transition of mitotic cell cycle	ENSG00000099804	-	130	0.022
GO:0000082	G1/S transition of mitotic cell cycle	ENSG00000099804	-	131	0.026
GO:0000082	G1/S transition of mitotic cell cycle	ENSG00000099804	-	132	0.018
GO:0000082	G1/S transition of mitotic cell cycle	ENSG00000099804	-	133	0.02
GO:0000082	G1/S transition of mitotic cell cycle	ENSG00000099804	-	134	0.022
GO:0000082	G1/S transition of mitotic cell cycle	ENSG00000099804	-	135	0.021
GO:0000082	G1/S transition of mitotic cell cycle	ENSG00000099804	-	136	0.021
GO:0000082	G1/S transition of mitotic cell cycle	ENSG00000099804	-	137	0.022
GO:0000082	G1/S transition of mitotic cell cycle	ENSG00000099804	-	138	0.026
GO:0000082	G1/S transition of mitotic cell cycle	ENSG00000099804	-	139	0.028
GO:0000082	G1/S transition of mitotic cell cycle	ENSG00000099804	-	140	0.02
GO:0000082	G1/S transition of mitotic cell cycle	ENSG00000099804	-	141	0.018
GO:0000082	G1/S transition of mitotic cell cycle	ENSG00000099804	-	142	0.021
GO:0000082	G1/S transition of mitotic cell cycle	ENSG00000099804	-	143	0.018
GO:0000082	G1/S transition of mitotic cell cycle	ENSG00000099804	-	144	0.02
GO:0000082	G1/S transition of mitotic cell cycle	ENSG00000099804	-	145	0.026
GO:0000082	G1/S transition of mitotic cell cycle	ENSG00000099804	-	146	0.021
GO:0000082	G1/S transition of mitotic cell cycle	ENSG00000099804	-	147	0.02
GO:0000082	G1/S transition of mitotic cell cycle	ENSG00000099804	-	148	0.022
GO:0000082	G1/S transition of mitotic cell cycle	ENSG00000099804	-	149	0.022
GO:0000082	G1/S transition of mitotic cell cycle	ENSG00000099804	-	150	0.02
GO:0000082	G1/S transition of mitotic cell cycle	ENSG00000099804	-	151	0.031
GO:0000082	G1/S transition of mitotic cell cycle	ENSG00000099804	-	152	0.04
GO:0000082	G1/S transition of mitotic cell cycle	ENSG00000099804	-	153	0.02
GO:0000082	G1/S transition of mitotic cell cycle	ENSG00000099804	-	154	0.02
GO:0000082	G1/S transition of mitotic cell cycle	ENSG00000099804	-	155	0.021
GO:0000082	G1/S transition of mitotic cell cycle	ENSG00000099804	-	156	0.02
GO:0000082	G1/S transition of mitotic cell cycle	ENSG00000099804	-	157	0.02
GO:0000082	G1/S transition of mitotic cell cycle	ENSG00000099804	-	158	0.027
GO:0000082	G1/S transition of mitotic cell cycle	ENSG00000099804	-	159	0.024
GO:0000082	G1/S transition of mitotic cell cycle	ENSG00000099804	-	160	0.02
GO:0000082	G1/S transition of mitotic cell cycle	ENSG00000099804	-	161	0.022
GO:0000082	G1/S transition of mitotic cell cycle	ENSG00000099804	-	162	0.035
GO:0000082	G1/S transition of mitotic cell cycle	ENSG00000099804	-	163	0.32
GO:0000082	G1/S transition of mitotic cell cycle	ENSG00000099804	-	164	0.19
GO:0000082	G1/S transition of mitotic cell cycle	ENSG00000099804	-	165	0.19
GO:0000082	G1/S transition of mitotic cell cycle	ENSG00000099804	-	166	0.22
GO:0000082	G1/S transition of mitotic cell cycle	ENSG00000099804	-	167	0.34
GO:0000082	G1/S transition of mitotic cell cycle	ENSG00000099804	-	168	0.21
GO:0000082	G1/S transition of mitotic cell cycle	ENSG00000099804	-	169	0.018
GO:0000082	G1/S transition of mitotic cell cycle	ENSG00000099804	-	170	0.27
GO:0000082	G1/S transition of mitotic cell cycle	ENSG00000099804	-	171	0.018
GO:0000082	G1/S transition of mitotic cell cycle	ENSG00000099804	-	172	0.025
GO:0000082	G1/S transition of mitotic cell cycle	ENSG00000099804	-	173	0.025
GO:0000082	G1/S transition of mitotic cell cycle	ENSG00000099804	-	174	0.026
GO:0000082	G1/S transition of mitotic cell cycle	ENSG00000099804	-	175	0.023
GO:0000082	G1/S transition of mitotic cell cycle	ENSG00000099804	-	176	0.027
GO:0000082	G1/S transition of mitotic cell cycle	ENSG00000099804	-	177	0.025
GO:0000082	G1/S transition of mitotic cell cycle	ENSG00000099804	-	178	0.39
GO:0000082	G1/S transition of mitotic cell cycle	ENSG00000099804	-	179	0.023
GO:0000082	G1/S transition of mitotic cell cycle	ENSG00000099804	-	180	0.027
GO:0000082	G1/S transition of mitotic cell cycle	ENSG00000099804	-	181	0.026
GO:0000082	G1/S transition of mitotic cell cycle	ENSG00000099804	-	182	0.025
GO:0000082	G1/S transition of mitotic cell cycle	ENSG00000099804	-	183	0.028
GO:0000082	G1/S transition of mitotic cell cycle	ENSG00000099804	-	184	0.027
GO:0000082	G1/S transition of mitotic cell cycle	ENSG00000099804	-	185	0.025
GO:0000082	G1/S transition of mitotic cell cycle	ENSG00000099804	-	186	0.027
GO:0000082	G1/S transition of mitotic cell cycle	ENSG00000099804	-	187	0.033
GO:0000082	G1/S transition of mitotic cell cycle	ENSG00000099804	-	188	0.025
GO:0000082	G1/S transition of mitotic cell cycle	ENSG00000099804	-	189	0.025
GO:0000082	G1/S transition of mitotic cell cycle	ENSG00000099804	-	190	0.027
GO:0000082	G1/S transition of mitotic cell cycle	ENSG00000099804	-	191	0.029
GO:0000082	G1/S transition of mitotic cell cycle	ENSG00000099804	-	192	0.026
GO:0000082	G1/S transition of mitotic cell cycle	ENSG00000099804	-	193	0.025
GO:0000082	G1/S transition of mitotic cell cycle	ENSG00000099804	-	194	0.025
GO:0000082	G1/S transition of mitotic cell cycle	ENSG00000099804	-	195	0.025
GO:0000082	G1/S transition of mitotic cell cycle	ENSG00000099804	-	196	0.028
GO:0000082	G1/S transition of mitotic cell cycle	ENSG00000099804	-	197	0.028
GO:0000082	G1/S transition of mitotic cell cycle	ENSG00000099804	-	198	0.026
GO:0000082	G1/S transition of mitotic cell cycle	ENSG00000099804	-	199	0.029
GO:0000082	G1/S transition of mitotic cell cycle	ENSG00000099804	-	200	0.023
GO:0000082	G1/S transition of mitotic cell cycle	ENSG00000099804	-	201	0.025
GO:0000082	G1/S transition of mitotic cell cycle	ENSG00000099804	-	202	0.024
GO:0000082	G1/S transition of mitotic cell cycle	ENSG00000099804	-	203	0.034
GO:0000082	G1/S transition of mitotic cell cycle	ENSG00000099804	-	204	0.023
GO:0000082	G1/S transition of mitotic cell cycle	ENSG00000099804	-	205	0.027
GO:0000082	G1/S transition of mitotic cell cycle	ENSG00000099804	-	206	0.028
GO:0000082	G1/S transition of mitotic cell cycle	ENSG00000099804	-	207	0.028
GO:0000082	G1/S transition of mitotic cell cycle	ENSG00000099804	-	208	0.023
GO:0000082	G1/S transition of mitotic cell cycle	ENSG00000099804	-	209	0.023
GO:0000082	G1/S transition of mitotic cell cycle	ENSG00000099804	-	210	0.027
GO:0000082	G1/S transition of mitotic cell cycle	ENSG00000099804	-	211	0.029
GO:0000082	G1/S transition of mitotic cell cycle	ENSG00000099804	-	212	0.025
GO:0000082	G1/S transition of mitotic cell cycle	ENSG00000099804	-	213	0.058
GO:0000082	G1/S transition of mitotic cell cycle	ENSG00000099804	-	214	0.058
GO:0000082	G1/S transition of mitotic cell cycle	ENSG00000099804	-	215	0.058
GO:0000082	G1/S transition of mitotic cell cycle	ENSG00000099804	-	216	0.058
GO:0000082	G1/S transition of mitotic cell cycle	ENSG00000099804	-	217	0.058
GO:0000082	G1/S transition of mitotic cell cycle	ENSG00000099804	-	218	0.058
GO:0000082	G1/S transition of mitotic cell cycle	ENSG00000099804	-	219	0.058
GO:0000082	G1/S transition of mitotic cell cycle	ENSG00000099804	-	220	0.058
GO:0000082	G1/S transition of mitotic cell cycle	ENSG00000099804	-	221	0.058
GO:0000082	G1/S transition of mitotic cell cycle	ENSG00000099804	-	222	0.058
GO:0000082	G1/S transition of mitotic cell cycle	ENSG00000099804	-	223	0.058
GO:0000082	G1/S transition of mitotic cell cycle	ENSG00000099804	-	224	0.058
GO:0000082	G1/S transition of mitotic cell cycle	ENSG00000099804	-	225	0.058
GO:0000082	G1/S transition of mitotic cell cycle	ENSG00000099804	-	226	0.058
GO:0000082	G1/S transition of mitotic cell cycle	ENSG00000099804	-	227	0.058
GO:0000082	G1/S transition of mitotic cell cycle	ENSG00000099804	-	228	0.058
GO:0000082	G1/S transition of mitotic cell cycle	ENSG00000099804	-	229	0.058
GO:0000082	G1/S transition of mitotic cell cycle	ENSG00000099804	-	230	0.058
GO:0000082	G1/S transition of mitotic cell cycle	ENSG00000099804	-	231	0.058
GO:0000082	G1/S transition of mitotic cell cycle	ENSG00000099804	-	232	0.058
GO:0000082	G1/S transition of mitotic cell cycle	ENSG00000099804	-	233	0.058
GO:0000082	G1/S transition of mitotic cell cycle	ENSG00000099804	-	234	0.058
GO:0000082	G1/S transition of mitotic cell cycle	ENSG00000099804	-	235	0.058
GO:0000082	G1/S transition of mitotic cell cycle	ENSG00000099804	-	236	0.058
GO:0000082	G1/S transition of mitotic cell cycle	ENSG00000100526	-	1	0.12
GO:0000082	G1/S transition of mitotic cell cycle	ENSG00000100526	-	2	0.19
GO:0000082	G1/S transition of mitotic cell cycle	ENSG00000100526	-	3	0.23
GO:0000082	G1/S transition of mitotic cell cycle	ENSG00000100526	-	4	0.16
GO:0000082	G1/S transition of mitotic cell cycle	ENSG00000100526	-	5	0.12
GO:0000082	G1/S transition of mitotic cell cycle	ENSG00000100526	-	6	0.15
GO:0000082	G1/S transition of mitotic cell cycle	ENSG00000100526	-	7	0.098
GO:0000082	G1/S transition of mitotic cell cycle	ENSG00000100526	-	8	0.15
GO:0000082	G1/S transition of mitotic cell cycle	ENSG00000100526	-	9	1.4
GO:0000082	G1/S transition of mitotic cell cycle	ENSG00000100526	-	10	0.12
GO:0000082	G1/S transition of mitotic cell cycle	ENSG00000100526	-	11	0.19
GO:0000082	G1/S transition of mitotic cell cycle	ENSG00000100526	-	12	0.13
GO:0000082	G1/S transition of mitotic cell cycle	ENSG00000100526	-	13	0.16
GO:0000082	G1/S transition of mitotic cell cycle	ENSG00000100526	-	14	0.15
GO:0000082	G1/S transition of mitotic cell cycle	ENSG00000100526	-	15	0.15
GO:0000082	G1/S transition of mitotic cell cycle	ENSG00000100526	-	16	0.13
GO:0000082	G1/S transition of mitotic cell cycle	ENSG00000100526	-	17	0.1
GO:0000082	G1/S transition of mitotic cell cycle	ENSG00000100526	-	18	0.19
GO:0000082	G1/S transition of mitotic cell cycle	ENSG00000100526	-	19	0.16
GO:0000082	G1/S transition of mitotic cell cycle	ENSG00000100526	-	20	0.15
GO:0000082	G1/S transition of mitotic cell cycle	ENSG00000100526	-	21	0.1
GO:0000082	G1/S transition of mitotic cell cycle	ENSG00000100526	-	22	0.12
GO:0000082	G1/S transition of mitotic cell cycle	ENSG00000100526	-	23	0.1
GO:0000082	G1/S transition of mitotic cell cycle	ENSG00000100526	-	24	0.22
GO:0000082	G1/S transition of mitotic cell cycle	ENSG00000100526	-	25	0.14
GO:0000082	G1/S transition of mitotic cell cycle	ENSG00000100526	-	26	0.12
GO:0000082	G1/S transition of mitotic cell cycle	ENSG00000100526	-	27	0.14
GO:0000082	G1/S transition of mitotic cell cycle	ENSG00000100526	-	28	1.2
GO:0000082	G1/S transition of mitotic cell cycle	ENSG00000100526	-	29	0.098
GO:0000082	G1/S transition of mitotic cell cycle	ENSG00000100526	-	30	0.15
GO:0000082	G1/S transition of mitotic cell cycle	ENSG00000100526	-	31	0.25
GO:0000082	G1/S transition of mitotic cell cycle	ENSG00000100526	-	32	0.17
GO:0000082	G1/S transition of mitotic cell cycle	ENSG00000100526	-	33	1.5
GO:0000082	G1/S transition of mitotic cell cycle	ENSG00000100526	-	34	0.25
GO:0000082	G1/S transition of mitotic cell cycle	ENSG00000100526	-	35	0.15
GO:0000082	G1/S transition of mitotic cell cycle	ENSG00000100526	-	36	0.17
GO:0000082	G1/S transition of mitotic cell cycle	ENSG00000100526	-	37	0.22
GO:0000082	G1/S transition of mitotic cell cycle	ENSG00000100526	-	38	0.12
GO:0000082	G1/S transition of mitotic cell cycle	ENSG00000100526	-	39	0.15
GO:0000082	G1/S transition of mitotic cell cycle	ENSG00000100526	-	40	0.15
GO:0000082	G1/S transition of mitotic cell cycle	ENSG00000100526	-	41	0.22
GO:0000082	G1/S transition of mitotic cell cycle	ENSG00000100526	-	42	0.13
GO:0000082	G1/S transition of mitotic cell cycle	ENSG00000100526	-	43	0.2
GO:0000082	G1/S transition of mitotic cell cycle	ENSG00000100526	-	44	0.14
GO:0000082	G1/S transition of mitotic cell cycle	ENSG00000100526	-	45	0.19
GO:0000082	G1/S transition of mitotic cell cycle	ENSG00000100526	-	46	0.15
GO:0000082	G1/S transition of mitotic cell cycle	ENSG00000100526	-	47	0.14
GO:0000082	G1/S transition of mitotic cell cycle	ENSG00000100526	-	48	0.15
GO:0000082	G1/S transition of mitotic cell cycle	ENSG00000100526	-	49	0.12
GO:0000082	G1/S transition of mitotic cell cycle	ENSG00000100526	-	50	0.14
GO:0000082	G1/S transition of mitotic cell cycle	ENSG00000100526	-	51	0.15
GO:0000082	G1/S transition of mitotic cell cycle	ENSG00000100526	-	52	0.1
GO:0000082	G1/S transition of mitotic cell cycle	ENSG00000100526	-	53	0.13
GO:0000082	G1/S transition of mitotic cell cycle	ENSG00000100526	-	54	0.1
GO:0000082	G1/S transition of mitotic cell cycle	ENSG00000100526	-	55	1.1
GO:0000082	G1/S transition of mitotic cell cycle	ENSG00000100526	-	56	1.1
GO:0000082	G1/S transition of mitotic cell cycle	ENSG00000100526	-	57	0.11
GO:0000082	G1/S transition of mitotic cell cycle	ENSG00000100526	-	58	0.11
GO:0000082	G1/S transition of mitotic cell cycle	ENSG00000100526	-	59	0.12
GO:0000082	G1/S transition of mitotic cell cycle	ENSG00000100526	-	60	1.2
GO:0000082	G1/S transition of mitotic cell cycle	ENSG00000100526	-	61	1.1
GO:0000082	G1/S transition of mitotic cell cycle	ENSG00000100526	-	62	0.1
GO:0000082	G1/S transition of mitotic cell cycle	ENSG00000100526	-	63	0.12
GO:0000082	G1/S transition of mitotic cell cycle	ENSG00000100526	-	64	0.11
GO:0000082	G1/S transition of mitotic cell cycle	ENSG00000100526	-	65	0.1
GO:0000082	G1/S transition of mitotic cell cycle	ENSG00000100526	-	66	0.1
GO:0000082	G1/S transition of mitotic cell cycle	ENSG00000100526	-	67	0.17
GO:0000082	G1/S transition of mitotic cell cycle	ENSG00000100526	-	68	0.19
GO:0000082	G1/S transition of mitotic cell cycle	ENSG00000100526	-	69	0.17
GO:0000082	G1/S transition of mitotic cell cycle	ENSG00000100526	-	70	1.1
GO:0000082	G1/S transition of mitotic cell cycle	ENSG00000100526	-	71	0.14
GO:0000082	G1/S transition of mitotic cell cycle	ENSG00000100526	-	72	0.098
GO:0000082	G1/S transition of mitotic cell cycle	ENSG00000100526	-	73	0.15
GO:0000082	G1/S transition of mitotic cell cycle	ENSG00000100526	-	74	0.16
GO:0000082	G1/S transition of mitotic cell cycle	ENSG00000100526	-	75	1.4
GO:0000082	G1/S transition of mitotic cell cycle	ENSG00000100526	-	76	0.13
GO:0000082	G1/S transition of mitotic cell cycle	ENSG00000100526	-	77	0.14
GO:0000082	G1/S transition of mitotic cell cycle	ENSG00000100526	-	78	0.18
GO:0000082	G1/S transition of mitotic cell cycle	ENSG00000100526	-	79	0.2
GO:0000082	G1/S transition of mitotic cell cycle	ENSG00000100526	-	80	0.2
GO:0000082	G1/S transition of mitotic cell cycle	ENSG00000100526	-	81	0.11
GO:0000082	G1/S transition of mitotic cell cycle	ENSG00000100526	-	82	0.22
GO:0000082	G1/S transition of mitotic cell cycle	ENSG00000100526	-	83	0.1
GO:0000082	G1/S transition of mitotic cell cycle	ENSG00000100526	-	84	0.26
GO:0000082	G1/S transition of mitotic cell cycle	ENSG00000100526	-	85	0.15
GO:0000082	G1/S transition of mitotic cell cycle	ENSG00000100526	-	86	0.1
GO:0000082	G1/S transition of mitotic cell cycle	ENSG00000100526	-	87	0.15
GO:0000082	G1/S transition of mitotic cell cycle	ENSG00000100526	-	88	0.11
GO:0000082	G1/S transition of mitotic cell cycle	ENSG00000100526	-	89	0.19
GO:0000082	G1/S transition of mitotic cell cycle	ENSG00000100526	-	90	0.12
GO:0000082	G1/S transition of mitotic cell cycle	ENSG00000100526	-	91	0.16
GO:0000082	G1/S transition of mitotic cell cycle	ENSG00000100526	-	92	0.15
GO:0000082	G1/S transition of mitotic cell cycle	ENSG00000100526	-	93	0.26
GO:0000082	G1/S transition of mitotic cell cycle	ENSG00000100526	-	94	0.12
GO:0000082	G1/S transition of mitotic cell cycle	ENSG00000100526	-	95	1.2
GO:0000082	G1/S transition of mitotic cell cycle	ENSG00000100526	-	96	0.2
GO:0000082	G1/S transition of mitotic cell cycle	ENSG00000100526	-	97	0.22
GO:0000082	G1/S transition of mitotic cell cycle	ENSG00000100526	-	98	0.19
GO:0000082	G1/S transition of mitotic cell cycle	ENSG00000100526	-	99	1.1
GO:0000082	G1/S transition of mitotic cell cycle	ENSG00000100526	-	100	0.12
GO:0000082	G1/S transition of mitotic cell cycle	ENSG00000100526	-	101	0.14
GO:0000082	G1/S transition of mitotic cell cycle	ENSG00000100526	-	102	1.2
GO:0000082	G1/S transition of mitotic cell cycle	ENSG00000100526	-	103	0.18
GO:0000082	G1/S transition of mitotic cell cycle	ENSG00000100526	-	104	0.12
GO:0000082	G1/S transition of mitotic cell cycle	ENSG00000100526	-	105	0.12
GO:0000082	G1/S transition of mitotic cell cycle	ENSG00000100526	-	106	0.13
GO:0000082	G1/S transition of mitotic cell cycle	ENSG00000100526	-	107	0.12
GO:0000082	G1/S transition of mitotic cell cycle	ENSG00000100526	-	108	0.19
GO:0000082	G1/S transition of mitotic cell cycle	ENSG00000100526	-	109	1.1
GO:0000082	G1/S transition of mitotic cell cycle	ENSG00000100526	-	110	0.12
GO:0000082	G1/S transition of mitotic cell cycle	ENSG00000100526	-	111	0.12
GO:0000082	G1/S transition of mitotic cell cycle	ENSG00000100526	-	112	0.22
GO:0000082	G1/S transition of mitotic cell cycle	ENSG00000100526	-	113	0.14
GO:0000082	G1/S transition of mitotic cell cycle	ENSG00000100526	-	114	0.15
GO:0000082	G1/S transition of mitotic cell cycle	ENSG00000100526	-	115	0.16
GO:0000082	G1/S transition of mitotic cell cycle	ENSG00000100526	-	116	0.098
GO:0000082	G1/S transition of mitotic cell cycle	ENSG00000100526	-	117	0.2
GO:0000082	G1/S transition of mitotic cell cycle	ENSG00000100526	-	118	1.2
GO:0000082	G1/S transition of mitotic cell cycle	ENSG00000100526	-	119	0.2
GO:0000082	G1/S transition of mitotic cell cycle	ENSG00000100526	-	120	0.15
GO:0000082	G1/S transition of mitotic cell cycle	ENSG00000100526	-	121	0.1
GO:0000082	G1/S transition of mitotic cell cycle	ENSG00000100526	-	122	0.098
GO:0000082	G1/S transition of mitotic cell cycle	ENSG00000100526	-	123	0.12
GO:0000082	G1/S transition of mitotic cell cycle	ENSG00000100526	-	124	0.11
GO:0000082	G1/S transition of mitotic cell cycle	ENSG00000100526	-	125	0.17
GO:0000082	G1/S transition of mitotic cell cycle	ENSG00000100526	-	126	0.15
GO:0000082	G1/S transition of mitotic cell cycle	ENSG00000100526	-	127	1.1
GO:0000082	G1/S transition of mitotic cell cycle	ENSG00000100526	-	128	1.2
GO:0000082	G1/S transition of mitotic cell cycle	ENSG00000100526	-	129	0.2
GO:0000082	G1/S transition of mitotic cell cycle	ENSG00000100526	-	130	0.15
GO:0000082	G1/S transition of mitotic cell cycle	ENSG00000100526	-	131	0.1
GO:0000082	G1/S transition of mitotic cell cycle	ENSG00000100526	-	132	0.12
GO:0000082	G1/S transition of mitotic cell cycle	ENSG00000100526	-	133	1.2
GO:0000082	G1/S transition of mitotic cell cycle	ENSG00000100526	-	134	0.17
GO:0000082	G1/S transition of mitotic cell cycle	ENSG00000100526	-	135	0.1
GO:0000082	G1/S transition of mitotic cell cycle	ENSG00000100526	-	136	0.2
GO:0000082	G1/S transition of mitotic cell cycle	ENSG00000100526	-	137	0.19
GO:0000082	G1/S transition of mitotic cell cycle	ENSG00000100526	-	138	0.098
GO:0000082	G1/S transition of mitotic cell cycle	ENSG00000100526	-	139	0.17
GO:0000082	G1/S transition of mitotic cell cycle	ENSG00000100526	-	140	0.16
GO:0000082	G1/S transition of mitotic cell cycle	ENSG00000100526	-	141	0.14
GO:0000082	G1/S transition of mitotic cell cycle	ENSG00000100526	-	142	0.12
GO:0000082	G1/S transition of mitotic cell cycle	ENSG00000100526	-	143	0.12
GO:0000082	G1/S transition of mitotic cell cycle	ENSG00000100526	-	144	0.15
GO:0000082	G1/S transition of mitotic cell cycle	ENSG00000100526	-	145	0.21
GO:0000082	G1/S transition of mitotic cell cycle	ENSG00000100526	-	146	0.11
GO:0000082	G1/S transition of mitotic cell cycle	ENSG00000100526	-	147	0.15
GO:0000082	G1/S transition of mitotic cell cycle	ENSG00000100526	-	148	0.15
GO:0000082	G1/S transition of mitotic cell cycle	ENSG00000100526	-	149	0.15
GO:0000082	G1/S transition of mitotic cell cycle	ENSG00000100526	-	150	0.2
GO:0000082	G1/S transition of mitotic cell cycle	ENSG00000100526	-	151	0.15
GO:0000082	G1/S transition of mitotic cell cycle	ENSG00000100526	-	152	0.14
GO:0000082	G1/S transition of mitotic cell cycle	ENSG00000100526	-	153	0.15
GO:0000082	G1/S transition of mitotic cell cycle	ENSG00000100526	-	154	0.2
GO:0000082	G1/S transition of mitotic cell cycle	ENSG00000100526	-	155	0.17
GO:0000082	G1/S transition of mitotic cell cycle	ENSG00000100526	-	156	0.18
GO:0000082	G1/S transition of mitotic cell cycle	ENSG00000100526	-	157	0.2
GO:0000082	G1/S transition of mitotic cell cycle	ENSG00000100526	-	158	0.26
GO:0000082	G1/S transition of mitotic cell cycle	ENSG00000100526	-	159	0.15
GO:0000082	G1/S transition of mitotic cell cycle	ENSG00000100526	-	160	0.16
GO:0000082	G1/S transition of mitotic cell cycle	ENSG00000100526	-	161	1.3
GO:0000082	G1/S transition of mitotic cell cycle	ENSG00000100526	-	162	1.1
GO:0000082	G1/S transition of mitotic cell cycle	ENSG00000100526	-	163	0.16
GO:0000082	G1/S transition of mitotic cell cycle	ENSG00000100526	-	164	0.12
GO:0000082	G1/S transition of mitotic cell cycle	ENSG00000100526	-	165	1.5
GO:0000082	G1/S transition of mitotic cell cycle	ENSG00000100526	-	166	0.15
GO:0000082	G1/S transition of mitotic cell cycle	ENSG00000100526	-	167	0.2
GO:0000082	G1/S transition of mitotic cell cycle	ENSG00000100526	-	168	0.098
GO:0000082	G1/S transition of mitotic cell cycle	ENSG00000100526	-	169	0.16
GO:0000082	G1/S transition of mitotic cell cycle	ENSG00000100526	-	170	0.17
GO:0000082	G1/S transition of mitotic cell cycle	ENSG00000100526	-	171	0.26
GO:0000082	G1/S transition of mitotic cell cycle	ENSG00000100526	-	172	0.17
GO:0000082	G1/S transition of mitotic cell cycle	ENSG00000100526	-	173	0.15
GO:0000082	G1/S transition of mitotic cell cycle	ENSG00000100526	-	174	1.2
GO:0000082	G1/S transition of mitotic cell cycle	ENSG00000100526	-	175	0.11
GO:0000082	G1/S transition of mitotic cell cycle	ENSG00000100526	-	176	0.17
GO:0000082	G1/S transition of mitotic cell cycle	ENSG00000100526	-	177	0.17
GO:0000082	G1/S transition of mitotic cell cycle	ENSG00000100526	-	178	0.22
GO:0000082	G1/S transition of mitotic cell cycle	ENSG00000100526	-	179	0.12
GO:0000082	G1/S transition of mitotic cell cycle	ENSG00000100526	-	180	0.098
GO:0000082	G1/S transition of mitotic cell cycle	ENSG00000100526	-	181	0.22
GO:0000082	G1/S transition of mitotic cell cycle	ENSG00000100526	-	182	0.18
GO:0000082	G1/S transition of mitotic cell cycle	ENSG00000100526	-	183	0.19
GO:0000082	G1/S transition of mitotic cell cycle	ENSG00000100526	-	184	0.19
GO:0000082	G1/S transition of mitotic cell cycle	ENSG00000100526	-	185	0.15
GO:0000082	G1/S transition of mitotic cell cycle	ENSG00000100526	-	186	0.2
GO:0000082	G1/S transition of mitotic cell cycle	ENSG00000100526	-	187	0.12
GO:0000082	G1/S transition of mitotic cell cycle	ENSG00000100526	-	188	0.15
GO:0000082	G1/S transition of mitotic cell cycle	ENSG00000100526	-	189	0.15
GO:0000082	G1/S transition of mitotic cell cycle	ENSG00000100526	-	190	0.12
GO:0000082	G1/S transition of mitotic cell cycle	ENSG00000100526	-	191	0.19
GO:0000082	G1/S transition of mitotic cell cycle	ENSG00000100526	-	192	0.13
GO:0000082	G1/S transition of mitotic cell cycle	ENSG00000100526	-	193	0.23
GO:0000082	G1/S transition of mitotic cell cycle	ENSG00000100526	-	194	0.16
GO:0000082	G1/S transition of mitotic cell cycle	ENSG00000100526	-	195	0.1
GO:0000082	G1/S transition of mitotic cell cycle	ENSG00000100526	-	196	0.18
GO:0000082	G1/S transition of mitotic cell cycle	ENSG00000100526	-	197	0.14
GO:0000082	G1/S transition of mitotic cell cycle	ENSG00000100526	-	198	0.11
GO:0000082	G1/S transition of mitotic cell cycle	ENSG00000100526	-	199	1.1
GO:0000082	G1/S transition of mitotic cell cycle	ENSG00000100526	-	200	1.2
GO:0000082	G1/S transition of mitotic cell cycle	ENSG00000100526	-	201	1.1
GO:0000082	G1/S transition of mitotic cell cycle	ENSG00000100526	-	202	0.15
GO:0000082	G1/S transition of mitotic cell cycle	ENSG00000100526	-	203	1.0
GO:0000082	G1/S transition of mitotic cell cycle	ENSG00000100526	-	204	0.12
GO:0000082	G1/S transition of mitotic cell cycle	ENSG00000100526	-	205	0.15
GO:0000082	G1/S transition of mitotic cell cycle	ENSG00000100526	-	206	1.5
GO:0000082	G1/S transition of mitotic cell cycle	ENSG00000100526	-	207	0.15
GO:0000082	G1/S transition of mitotic cell cycle	ENSG00000100526	-	208	0.11
GO:0000082	G1/S transition of mitotic cell cycle	ENSG00000100526	-	209	0.16
GO:0000082	G1/S transition of mitotic cell cycle	ENSG00000100526	-	210	0.11
GO:0000082	G1/S transition of mitotic cell cycle	ENSG00000100526	-	211	0.15
GO:0000082	G1/S transition of mitotic cell cycle	ENSG00000100526	-	212	0.11
GO:0000082	G1/S transition of mitotic cell cycle	ENSG00000105173	-	1	0.076
GO:0000082	G1/S transition of mitotic cell cycle	ENSG00000105173	-	2	0.093
GO:0000082	G1/S transition of mitotic cell cycle	ENSG00000105173	-	3	0.098
GO:0000082	G1/S transition of mitotic cell cycle	ENSG00000105173	-	4	0.085
GO:0000082	G1/S transition of mitotic cell cycle	ENSG00000105173	-	5	0.26
GO:0000082	G1/S transition of mitotic cell cycle	ENSG00000105173	-	6	0.087
GO:0000082	G1/S transition of mitotic cell cycle	ENSG00000105173	-	7	0.085
GO:0000082	G1/S transition of mitotic cell cycle	ENSG00000105173	-	8	0.11
GO:0000082	G1/S transition of mitotic cell cycle	ENSG00000105173	-	9	0.088
GO:0000082	G1/S transition of mitotic cell cycle	ENSG00000105173	-	10	0.086
GO:0000082	G1/S transition of mitotic cell cycle	ENSG00000105173	-	11	0.083
GO:0000082	G1/S transition of mitotic cell cycle	ENSG00000105173	-	12	0.29
GO:0000082	G1/S transition of mitotic cell cycle	ENSG00000105173	-	13	0.095
GO:0000082	G1/S transition of mitotic cell cycle	ENSG00000105173	-	14	0.29
GO:0000082	G1/S transition of mitotic cell cycle	ENSG00000105173	-	15	0.34
GO:0000082	G1/S transition of mitotic cell cycle	ENSG00000105173	-	16	0.075
GO:0000082	G1/S transition of mitotic cell cycle	ENSG00000105173	-	17	0.087
GO:0000082	G1/S transition of mitotic cell cycle	ENSG00000105173	-	18	0.084
GO:0000082	G1/S transition of mitotic cell cycle	ENSG00000105173	-	19	0.3
GO:0000082	G1/S transition of mitotic cell cycle	ENSG00000105173	-	20	0.096
GO:0000082	G1/S transition of mitotic cell cycle	ENSG00000105173	-	21	0.096
GO:0000082	G1/S transition of mitotic cell cycle	ENSG00000105173	-	22	0.29
GO:0000082	G1/S transition of mitotic cell cycle	ENSG00000105173	-	23	0.28
GO:0000082	G1/S transition of mitotic cell cycle	ENSG00000105173	-	24	0.096
GO:0000082	G1/S transition of mitotic cell cycle	ENSG00000105173	-	25	0.1
GO:0000082	G1/S transition of mitotic cell cycle	ENSG00000105173	-	26	0.33
GO:0000082	G1/S transition of mitotic cell cycle	ENSG00000105173	-	27	0.1
GO:0000082	G1/S transition of mitotic cell cycle	ENSG00000105173	-	28	0.1
GO:0000082	G1/S transition of mitotic cell cycle	ENSG00000105173	-	29	0.087
GO:0000082	G1/S transition of mitotic cell cycle	ENSG00000105173	-	30	0.087
GO:0000082	G1/S transition of mitotic cell cycle	ENSG00000105173	-	31	0.087
GO:0000082	G1/S transition of mitotic cell cycle	ENSG00000105173	-	32	0.083
GO:0000082	G1/S transition of mitotic cell cycle	ENSG00000105173	-	33	0.096
GO:0000082	G1/S transition of mitotic cell cycle	ENSG00000105173	-	34	0.089
GO:0000082	G1/S transition of mitotic cell cycle	ENSG00000105173	-	35	0.087
GO:0000082	G1/S transition of mitotic cell cycle	ENSG00000105173	-	36	0.39
GO:0000082	G1/S transition of mitotic cell cycle	ENSG00000105173	-	37	0.096
GO:0000082	G1/S transition of mitotic cell cycle	ENSG00000105173	-	38	0.095
GO:0000082	G1/S transition of mitotic cell cycle	ENSG00000105173	-	39	0.11
GO:0000082	G1/S transition of mitotic cell cycle	ENSG00000105173	-	40	0.098
GO:0000082	G1/S transition of mitotic cell cycle	ENSG00000105173	-	41	0.088
GO:0000082	G1/S transition of mitotic cell cycle	ENSG00000105173	-	42	0.11
GO:0000082	G1/S transition of mitotic cell cycle	ENSG00000105173	-	43	0.088
GO:0000082	G1/S transition of mitotic cell cycle	ENSG00000105173	-	44	0.091
GO:0000082	G1/S transition of mitotic cell cycle	ENSG00000105173	-	45	0.094
GO:0000082	G1/S transition of mitotic cell cycle	ENSG00000105173	-	46	0.26
GO:0000082	G1/S transition of mitotic cell cycle	ENSG00000105173	-	47	0.096
GO:0000082	G1/S transition of mitotic cell cycle	ENSG00000105173	-	48	0.094
GO:0000082	G1/S transition of mitotic cell cycle	ENSG00000105173	-	49	0.092
GO:0000082	G1/S transition of mitotic cell cycle	ENSG00000105173	-	50	0.089
GO:0000082	G1/S transition of mitotic cell cycle	ENSG00000105173	-	51	0.29
GO:0000082	G1/S transition of mitotic cell cycle	ENSG00000105173	-	52	0.093
GO:0000082	G1/S transition of mitotic cell cycle	ENSG00000105173	-	53	0.28
GO:0000082	G1/S transition of mitotic cell cycle	ENSG00000105173	-	54	0.1
GO:0000082	G1/S transition of mitotic cell cycle	ENSG00000105173	-	55	0.29
GO:0000082	G1/S transition of mitotic cell cycle	ENSG00000105173	-	56	3.7
GO:0000082	G1/S transition of mitotic cell cycle	ENSG00000105173	-	57	0.1
GO:0000082	G1/S transition of mitotic cell cycle	ENSG00000105173	-	58	0.095
GO:0000082	G1/S transition of mitotic cell cycle	ENSG00000105173	-	59	0.13
GO:0000082	G1/S transition of mitotic cell cycle	ENSG00000105173	-	60	0.098
GO:0000082	G1/S transition of mitotic cell cycle	ENSG00000105173	-	61	0.55
GO:0000082	G1/S transition of mitotic cell cycle	ENSG00000105173	-	62	0.11
GO:0000082	G1/S transition of mitotic cell cycle	ENSG00000105173	-	63	0.089
GO:0000082	G1/S transition of mitotic cell cycle	ENSG00000105173	-	64	1.4
GO:0000082	G1/S transition of mitotic cell cycle	ENSG00000105173	-	65	0.29
GO:0000082	G1/S transition of mitotic cell cycle	ENSG00000105173	-	66	0.45
GO:0000082	G1/S transition of mitotic cell cycle	ENSG00000105173	-	67	0.44
GO:0000082	G1/S transition of mitotic cell cycle	ENSG00000105173	-	68	0.1
GO:0000082	G1/S transition of mitotic cell cycle	ENSG00000105173	-	69	0.098
GO:0000082	G1/S transition of mitotic cell cycle	ENSG00000105173	-	70	0.29
GO:0000082	G1/S transition of mitotic cell cycle	ENSG00000105173	-	71	0.1
GO:0000082	G1/S transition of mitotic cell cycle	ENSG00000105173	-	72	0.1
GO:0000082	G1/S transition of mitotic cell cycle	ENSG00000105173	-	73	0.1
GO:0000082	G1/S transition of mitotic cell cycle	ENSG00000105173	-	74	0.11
GO:0000082	G1/S transition of mitotic cell cycle	ENSG00000105173	-	75	0.092
GO:0000082	G1/S transition of mitotic cell cycle	ENSG00000105173	-	76	0.1
GO:0000082	G1/S transition of mitotic cell cycle	ENSG00000105173	-	77	0.097
GO:0000082	G1/S transition of mitotic cell cycle	ENSG00000105173	-	78	0.1
GO:0000082	G1/S transition of mitotic cell cycle	ENSG00000105173	-	79	0.089
GO:0000082	G1/S transition of mitotic cell cycle	ENSG00000105173	-	80	0.093
GO:0000082	G1/S transition of mitotic cell cycle	ENSG00000105173	-	81	0.094
GO:0000082	G1/S transition of mitotic cell cycle	ENSG00000105173	-	82	2.5
GO:0000082	G1/S transition of mitotic cell cycle	ENSG00000105173	-	83	0.088
GO:0000082	G1/S transition of mitotic cell cycle	ENSG00000105173	-	84	0.31
GO:0000082	G1/S transition of mitotic cell cycle	ENSG00000105173	-	85	2.0
GO:0000082	G1/S transition of mitotic cell cycle	ENSG00000105173	-	86	0.095
GO:0000082	G1/S transition of mitotic cell cycle	ENSG00000105173	-	87	0.1
GO:0000082	G1/S transition of mitotic cell cycle	ENSG00000105173	-	88	0.1
GO:0000082	G1/S transition of mitotic cell cycle	ENSG00000105173	-	89	0.089
GO:0000082	G1/S transition of mitotic cell cycle	ENSG00000105173	-	90	0.11
GO:0000082	G1/S transition of mitotic cell cycle	ENSG00000105173	-	91	0.9
GO:0000082	G1/S transition of mitotic cell cycle	ENSG00000105173	-	92	0.1
GO:0000082	G1/S transition of mitotic cell cycle	ENSG00000105173	-	93	0.083
GO:0000082	G1/S transition of mitotic cell cycle	ENSG00000105173	-	94	0.43
GO:0000082	G1/S transition of mitotic cell cycle	ENSG00000105173	-	95	0.97
GO:0000082	G1/S transition of mitotic cell cycle	ENSG00000105173	-	96	4.3
GO:0000082	G1/S transition of mitotic cell cycle	ENSG00000105173	-	97	0.39
GO:0000082	G1/S transition of mitotic cell cycle	ENSG00000105173	-	98	0.35
GO:0000082	G1/S transition of mitotic cell cycle	ENSG00000105173	-	99	0.1
GO:0000082	G1/S transition of mitotic cell cycle	ENSG00000105173	-	100	0.1
GO:0000082	G1/S transition of mitotic cell cycle	ENSG00000105173	-	101	0.096
GO:0000082	G1/S transition of mitotic cell cycle	ENSG00000105173	-	102	0.43
GO:0000082	G1/S transition of mitotic cell cycle	ENSG00000105173	-	103	0.1
GO:0000082	G1/S transition of mitotic cell cycle	ENSG00000105173	-	104	0.094
GO:0000082	G1/S transition of mitotic cell cycle	ENSG00000105173	-	105	0.1
GO:0000082	G1/S transition of mitotic cell cycle	ENSG00000105173	-	106	0.1
GO:0000082	G1/S transition of mitotic cell cycle	ENSG00000105173	-	107	0.4
GO:0000082	G1/S transition of mitotic cell cycle	ENSG00000105173	-	108	0.1
GO:0000082	G1/S transition of mitotic cell cycle	ENSG00000105173	-	109	0.3
GO:0000082	G1/S transition of mitotic cell cycle	ENSG00000105173	-	110	0.11
GO:0000082	G1/S transition of mitotic cell cycle	ENSG00000105173	-	111	0.096
GO:0000082	G1/S transition of mitotic cell cycle	ENSG00000105173	-	112	0.089
GO:0000082	G1/S transition of mitotic cell cycle	ENSG00000105173	-	113	0.099
GO:0000082	G1/S transition of mitotic cell cycle	ENSG00000105173	-	114	0.084
GO:0000082	G1/S transition of mitotic cell cycle	ENSG00000105173	-	115	0.094
GO:0000082	G1/S transition of mitotic cell cycle	ENSG00000105173	-	116	0.096
GO:0000082	G1/S transition of mitotic cell cycle	ENSG00000105173	-	117	0.11
GO:0000082	G1/S transition of mitotic cell cycle	ENSG00000105173	-	118	0.32
GO:0000082	G1/S transition of mitotic cell cycle	ENSG00000105173	-	119	0.092
GO:0000082	G1/S transition of mitotic cell cycle	ENSG00000105173	-	120	0.075
GO:0000082	G1/S transition of mitotic cell cycle	ENSG00000105173	-	121	0.13
GO:0000082	G1/S transition of mitotic cell cycle	ENSG00000105173	-	122	0.089
GO:0000082	G1/S transition of mitotic cell cycle	ENSG00000105173	-	123	0.083
GO:0000082	G1/S transition of mitotic cell cycle	ENSG00000105173	-	124	0.094
GO:0000082	G1/S transition of mitotic cell cycle	ENSG00000105173	-	125	0.083
GO:0000082	G1/S transition of mitotic cell cycle	ENSG00000105173	-	126	0.54
GO:0000082	G1/S transition of mitotic cell cycle	ENSG00000105173	-	127	0.1
GO:0000082	G1/S transition of mitotic cell cycle	ENSG00000105173	-	128	0.12
GO:0000082	G1/S transition of mitotic cell cycle	ENSG00000105173	-	129	0.096
GO:0000082	G1/S transition of mitotic cell cycle	ENSG00000105173	-	130	0.088
GO:0000082	G1/S transition of mitotic cell cycle	ENSG00000105173	-	131	0.4
GO:0000082	G1/S transition of mitotic cell cycle	ENSG00000105173	-	132	0.094
GO:0000082	G1/S transition of mitotic cell cycle	ENSG00000105173	-	133	0.095
GO:0000082	G1/S transition of mitotic cell cycle	ENSG00000105173	-	134	0.14
GO:0000082	G1/S transition of mitotic cell cycle	ENSG00000105173	-	135	0.31
GO:0000082	G1/S transition of mitotic cell cycle	ENSG00000105173	-	136	0.4
GO:0000082	G1/S transition of mitotic cell cycle	ENSG00000105173	-	137	0.094
GO:0000082	G1/S transition of mitotic cell cycle	ENSG00000105173	-	138	0.1
GO:0000082	G1/S transition of mitotic cell cycle	ENSG00000105173	-	139	0.1
GO:0000082	G1/S transition of mitotic cell cycle	ENSG00000105173	-	140	0.1
GO:0000082	G1/S transition of mitotic cell cycle	ENSG00000105173	-	141	0.098
GO:0000082	G1/S transition of mitotic cell cycle	ENSG00000105173	-	142	0.11
GO:0000082	G1/S transition of mitotic cell cycle	ENSG00000105173	-	143	0.83
GO:0000082	G1/S transition of mitotic cell cycle	ENSG00000105173	-	144	0.075
GO:0000082	G1/S transition of mitotic cell cycle	ENSG00000105173	-	145	0.11
GO:0000082	G1/S transition of mitotic cell cycle	ENSG00000105173	-	146	0.096
GO:0000082	G1/S transition of mitotic cell cycle	ENSG00000105173	-	147	0.092
GO:0000082	G1/S transition of mitotic cell cycle	ENSG00000105173	-	148	0.1
GO:0000082	G1/S transition of mitotic cell cycle	ENSG00000105173	-	149	0.11
GO:0000082	G1/S transition of mitotic cell cycle	ENSG00000105173	-	150	0.088
GO:0000082	G1/S transition of mitotic cell cycle	ENSG00000105173	-	151	0.11
GO:0000082	G1/S transition of mitotic cell cycle	ENSG00000105173	-	152	0.12
GO:0000082	G1/S transition of mitotic cell cycle	ENSG00000105173	-	153	0.075
GO:0000082	G1/S transition of mitotic cell cycle	ENSG00000105173	-	154	0.084
GO:0000082	G1/S transition of mitotic cell cycle	ENSG00000105173	-	155	0.087
GO:0000082	G1/S transition of mitotic cell cycle	ENSG00000105173	-	156	0.1
GO:0000082	G1/S transition of mitotic cell cycle	ENSG00000105173	-	157	0.094
GO:0000082	G1/S transition of mitotic cell cycle	ENSG00000105173	-	158	0.097
GO:0000082	G1/S transition of mitotic cell cycle	ENSG00000105173	-	159	0.099
GO:0000082	G1/S transition of mitotic cell cycle	ENSG00000105173	-	160	0.093
GO:0000082	G1/S transition of mitotic cell cycle	ENSG00000105173	-	161	0.1
GO:0000082	G1/S transition of mitotic cell cycle	ENSG00000105173	-	162	0.094
GO:0000082	G1/S transition of mitotic cell cycle	ENSG00000105173	-	163	0.087
GO:0000082	G1/S transition of mitotic cell cycle	ENSG00000105173	-	164	0.084
GO:0000082	G1/S transition of mitotic cell cycle	ENSG00000105173	-	165	0.099
GO:0000082	G1/S transition of mitotic cell cycle	ENSG00000105173	-	166	0.095
GO:0000082	G1/S transition of mitotic cell cycle	ENSG00000105173	-	167	0.1
GO:0000082	G1/S transition of mitotic cell cycle	ENSG00000105173	-	168	0.11
GO:0000082	G1/S transition of mitotic cell cycle	ENSG00000105173	-	169	0.1
GO:0000082	G1/S transition of mitotic cell cycle	ENSG00000105173	-	170	0.1
GO:0000082	G1/S transition of mitotic cell cycle	ENSG00000105173	-	171	0.088
GO:0000082	G1/S transition of mitotic cell cycle	ENSG00000105173	-	172	0.096
GO:0000082	G1/S transition of mitotic cell cycle	ENSG00000105173	-	173	0.095
GO:0000082	G1/S transition of mitotic cell cycle	ENSG00000105173	-	174	0.089
GO:0000082	G1/S transition of mitotic cell cycle	ENSG00000105173	-	175	0.095
GO:0000082	G1/S transition of mitotic cell cycle	ENSG00000105173	-	176	0.099
GO:0000082	G1/S transition of mitotic cell cycle	ENSG00000105173	-	177	0.075
GO:0000082	G1/S transition of mitotic cell cycle	ENSG00000105173	-	178	0.09
GO:0000082	G1/S transition of mitotic cell cycle	ENSG00000105173	-	179	0.1
GO:0000082	G1/S transition of mitotic cell cycle	ENSG00000105173	-	180	0.11
GO:0000082	G1/S transition of mitotic cell cycle	ENSG00000105173	-	181	0.094
GO:0000082	G1/S transition of mitotic cell cycle	ENSG00000105173	-	182	0.089
GO:0000082	G1/S transition of mitotic cell cycle	ENSG00000105173	-	183	0.096
GO:0000082	G1/S transition of mitotic cell cycle	ENSG00000105173	-	184	0.099
GO:0000082	G1/S transition of mitotic cell cycle	ENSG00000105173	-	185	0.094
GO:0000082	G1/S transition of mitotic cell cycle	ENSG00000105173	-	186	0.098
GO:0000082	G1/S transition of mitotic cell cycle	ENSG00000105173	-	187	0.1
GO:0000082	G1/S transition of mitotic cell cycle	ENSG00000105173	-	188	0.13
GO:0000082	G1/S transition of mitotic cell cycle	ENSG00000105173	-	189	0.098
GO:0000082	G1/S transition of mitotic cell cycle	ENSG00000105173	-	190	0.1
GO:0000082	G1/S transition of mitotic cell cycle	ENSG00000105173	-	191	0.092
GO:0000082	G1/S transition of mitotic cell cycle	ENSG00000105173	-	192	0.086
GO:0000082	G1/S transition of mitotic cell cycle	ENSG00000105173	-	193	0.092
GO:0000082	G1/S transition of mitotic cell cycle	ENSG00000105173	-	194	0.11
GO:0000082	G1/S transition of mitotic cell cycle	ENSG00000105173	-	195	0.1
GO:0000082	G1/S transition of mitotic cell cycle	ENSG00000105173	-	196	0.12
GO:0000082	G1/S transition of mitotic cell cycle	ENSG00000105173	-	197	0.095
GO:0000082	G1/S transition of mitotic cell cycle	ENSG00000105173	-	198	0.093
GO:0000082	G1/S transition of mitotic cell cycle	ENSG00000105173	-	199	0.1
GO:0000082	G1/S transition of mitotic cell cycle	ENSG00000105173	-	200	0.096
GO:0000082	G1/S transition of mitotic cell cycle	ENSG00000105173	-	201	0.093
GO:0000082	G1/S transition of mitotic cell cycle	ENSG00000105173	-	202	0.1
GO:0000082	G1/S transition of mitotic cell cycle	ENSG00000105173	-	203	0.084
GO:0000082	G1/S transition of mitotic cell cycle	ENSG00000105173	-	204	0.094
GO:0000082	G1/S transition of mitotic cell cycle	ENSG00000105173	-	205	0.092
GO:0000082	G1/S transition of mitotic cell cycle	ENSG00000105173	-	206	0.099
GO:0000082	G1/S transition of mitotic cell cycle	ENSG00000105173	-	207	0.1
GO:0000082	G1/S transition of mitotic cell cycle	ENSG00000105173	-	208	0.1
GO:0000082	G1/S transition of mitotic cell cycle	ENSG00000105173	-	209	0.083
GO:0000082	G1/S transition of mitotic cell cycle	ENSG00000105173	-	210	0.11
GO:0000082	G1/S transition of mitotic cell cycle	ENSG00000105173	-	211	0.094
GO:0000082	G1/S transition of mitotic cell cycle	ENSG00000105173	-	212	0.098
GO:0000082	G1/S transition of mitotic cell cycle	ENSG00000105173	-	213	0.095
GO:0000082	G1/S transition of mitotic cell cycle	ENSG00000105173	-	214	0.092
GO:0000082	G1/S transition of mitotic cell cycle	ENSG00000105173	-	215	0.1
GO:0000082	G1/S transition of mitotic cell cycle	ENSG00000105173	-	216	0.09
GO:0000082	G1/S transition of mitotic cell cycle	ENSG00000105173	-	217	0.1
GO:0000082	G1/S transition of mitotic cell cycle	ENSG00000105173	-	218	0.088
GO:0000082	G1/S transition of mitotic cell cycle	ENSG00000105173	-	219	0.097
GO:0000082	G1/S transition of mitotic cell cycle	ENSG00000105173	-	220	0.095
GO:0000082	G1/S transition of mitotic cell cycle	ENSG00000105173	-	221	0.1
GO:0000082	G1/S transition of mitotic cell cycle	ENSG00000105173	-	222	0.11
GO:0000082	G1/S transition of mitotic cell cycle	ENSG00000105173	-	223	0.1
GO:0000082	G1/S transition of mitotic cell cycle	ENSG00000105173	-	224	0.088
GO:0000082	G1/S transition of mitotic cell cycle	ENSG00000105173	-	225	0.094
GO:0000082	G1/S transition of mitotic cell cycle	ENSG00000105173	-	226	0.092
GO:0000082	G1/S transition of mitotic cell cycle	ENSG00000105173	-	227	0.1
GO:0000082	G1/S transition of mitotic cell cycle	ENSG00000105173	-	228	0.097
GO:0000082	G1/S transition of mitotic cell cycle	ENSG00000105173	-	229	0.075
GO:0000082	G1/S transition of mitotic cell cycle	ENSG00000105173	-	230	0.093
GO:0000082	G1/S transition of mitotic cell cycle	ENSG00000105173	-	231	0.12
GO:0000082	G1/S transition of mitotic cell cycle	ENSG00000105173	-	232	0.075
GO:0000082	G1/S transition of mitotic cell cycle	ENSG00000105173	-	233	0.092
GO:0000082	G1/S transition of mitotic cell cycle	ENSG00000105173	-	234	0.075
GO:0000082	G1/S transition of mitotic cell cycle	ENSG00000105173	-	235	0.083
GO:0000082	G1/S transition of mitotic cell cycle	ENSG00000105173	-	236	0.096
GO:0000082	G1/S transition of mitotic cell cycle	ENSG00000105173	-	237	0.1
GO:0000082	G1/S transition of mitotic cell cycle	ENSG00000105173	-	238	0.083
GO:0000082	G1/S transition of mitotic cell cycle	ENSG00000105173	-	239	0.11
GO:0000082	G1/S transition of mitotic cell cycle	ENSG00000105173	-	240	0.1
GO:0000082	G1/S transition of mitotic cell cycle	ENSG00000105173	-	241	0.12
GO:0000082	G1/S transition of mitotic cell cycle	ENSG00000105173	-	242	0.094
GO:0000082	G1/S transition of mitotic cell cycle	ENSG00000105173	-	243	0.1
GO:0000082	G1/S transition of mitotic cell cycle	ENSG00000105173	-	244	0.1
GO:0000082	G1/S transition of mitotic cell cycle	ENSG00000105173	-	245	0.097
GO:0000082	G1/S transition of mitotic cell cycle	ENSG00000105173	-	246	0.092
GO:0000082	G1/S transition of mitotic cell cycle	ENSG00000105173	-	247	0.087
GO:0000082	G1/S transition of mitotic cell cycle	ENSG00000105173	-	248	0.1
GO:0000082	G1/S transition of mitotic cell cycle	ENSG00000105173	-	249	0.11
GO:0000082	G1/S transition of mitotic cell cycle	ENSG00000105173	-	250	0.1
GO:0000082	G1/S transition of mitotic cell cycle	ENSG00000105173	-	251	0.089
GO:0000082	G1/S transition of mitotic cell cycle	ENSG00000105173	-	252	0.096
GO:0000082	G1/S transition of mitotic cell cycle	ENSG00000105173	-	253	0.1
GO:0000082	G1/S transition of mitotic cell cycle	ENSG00000105173	-	254	0.075
GO:0000082	G1/S transition of mitotic cell cycle	ENSG00000105173	-	255	0.098
GO:0000082	G1/S transition of mitotic cell cycle	ENSG00000105173	-	256	0.096
GO:0000082	G1/S transition of mitotic cell cycle	ENSG00000105173	-	257	0.096
GO:0000082	G1/S transition of mitotic cell cycle	ENSG00000105173	-	258	0.099
GO:0000082	G1/S transition of mitotic cell cycle	ENSG00000105173	-	259	0.11
GO:0000082	G1/S transition of mitotic cell cycle	ENSG00000105173	-	260	0.3
GO:0000082	G1/S transition of mitotic cell cycle	ENSG00000105173	-	261	0.089
GO:0000082	G1/S transition of mitotic cell cycle	ENSG00000105173	-	262	4.3
GO:0000082	G1/S transition of mitotic cell cycle	ENSG00000105173	-	263	0.32
GO:0000082	G1/S transition of mitotic cell cycle	ENSG00000105173	-	264	0.37
GO:0000082	G1/S transition of mitotic cell cycle	ENSG00000105173	-	265	0.087
GO:0000082	G1/S transition of mitotic cell cycle	ENSG00000105173	-	266	0.11
GO:0000082	G1/S transition of mitotic cell cycle	ENSG00000105173	-	267	0.1
GO:0000082	G1/S transition of mitotic cell cycle	ENSG00000105173	-	268	0.092
GO:0000082	G1/S transition of mitotic cell cycle	ENSG00000105173	-	269	0.098
GO:0000082	G1/S transition of mitotic cell cycle	ENSG00000105173	-	270	0.1
GO:0000082	G1/S transition of mitotic cell cycle	ENSG00000105173	-	271	0.1
GO:0000082	G1/S transition of mitotic cell cycle	ENSG00000105173	-	272	0.098
GO:0000082	G1/S transition of mitotic cell cycle	ENSG00000105173	-	273	0.11
GO:0000082	G1/S transition of mitotic cell cycle	ENSG00000105173	-	274	0.37
GO:0000082	G1/S transition of mitotic cell cycle	ENSG00000105173	-	275	0.096
GO:0000082	G1/S transition of mitotic cell cycle	ENSG00000105173	-	276	0.085
GO:0000082	G1/S transition of mitotic cell cycle	ENSG00000105173	-	277	0.098
GO:0000082	G1/S transition of mitotic cell cycle	ENSG00000105173	-	278	0.092
GO:0000082	G1/S transition of mitotic cell cycle	ENSG00000105173	-	279	0.096
GO:0000082	G1/S transition of mitotic cell cycle	ENSG00000105173	-	280	0.084
GO:0000082	G1/S transition of mitotic cell cycle	ENSG00000105173	-	281	0.11
GO:0000082	G1/S transition of mitotic cell cycle	ENSG00000105173	-	282	0.11
GO:0000082	G1/S transition of mitotic cell cycle	ENSG00000105173	-	283	0.088
GO:0000082	G1/S transition of mitotic cell cycle	ENSG00000105173	-	284	0.1
GO:0000082	G1/S transition of mitotic cell cycle	ENSG00000105173	-	285	0.1
GO:0000082	G1/S transition of mitotic cell cycle	ENSG00000105173	-	286	0.097
GO:0000082	G1/S transition of mitotic cell cycle	ENSG00000105173	-	287	0.1
GO:0000082	G1/S transition of mitotic cell cycle	ENSG00000105173	-	288	0.088
GO:0000082	G1/S transition of mitotic cell cycle	ENSG00000105173	-	289	0.096
GO:0000082	G1/S transition of mitotic cell cycle	ENSG00000105173	-	290	0.089
GO:0000082	G1/S transition of mitotic cell cycle	ENSG00000105173	-	291	0.1
GO:0000082	G1/S transition of mitotic cell cycle	ENSG00000105173	-	292	0.16
GO:0000082	G1/S transition of mitotic cell cycle	ENSG00000105173	-	293	0.091
GO:0000082	G1/S transition of mitotic cell cycle	ENSG00000105173	-	294	0.096
GO:0000082	G1/S transition of mitotic cell cycle	ENSG00000105173	-	295	0.1
GO:0000082	G1/S transition of mitotic cell cycle	ENSG00000105173	-	296	0.1
GO:0000082	G1/S transition of mitotic cell cycle	ENSG00000105173	-	297	0.095
GO:0000082	G1/S transition of mitotic cell cycle	ENSG00000105173	-	298	0.31
GO:0000082	G1/S transition of mitotic cell cycle	ENSG00000105173	-	299	0.1
GO:0000082	G1/S transition of mitotic cell cycle	ENSG00000105173	-	300	0.096
GO:0000082	G1/S transition of mitotic cell cycle	ENSG00000105173	-	301	0.096
GO:0000082	G1/S transition of mitotic cell cycle	ENSG00000105173	-	302	0.1
GO:0000082	G1/S transition of mitotic cell cycle	ENSG00000105173	-	303	0.096
GO:0000082	G1/S transition of mitotic cell cycle	ENSG00000105173	-	304	0.5
GO:0000082	G1/S transition of mitotic cell cycle	ENSG00000105173	-	305	0.099
GO:0000082	G1/S transition of mitotic cell cycle	ENSG00000105173	-	306	0.094
GO:0000082	G1/S transition of mitotic cell cycle	ENSG00000105173	-	307	0.096
GO:0000082	G1/S transition of mitotic cell cycle	ENSG00000105173	-	308	0.1
GO:0000082	G1/S transition of mitotic cell cycle	ENSG00000105173	-	309	0.11
GO:0000082	G1/S transition of mitotic cell cycle	ENSG00000105173	-	310	0.1
GO:0000082	G1/S transition of mitotic cell cycle	ENSG00000105173	-	311	0.091
GO:0000082	G1/S transition of mitotic cell cycle	ENSG00000105173	-	312	0.11
GO:0000082	G1/S transition of mitotic cell cycle	ENSG00000105173	-	313	0.26
GO:0000082	G1/S transition of mitotic cell cycle	ENSG00000105173	-	314	0.53
GO:0000082	G1/S transition of mitotic cell cycle	ENSG00000105173	-	315	0.083
GO:0000082	G1/S transition of mitotic cell cycle	ENSG00000105173	-	316	0.096
GO:0000082	G1/S transition of mitotic cell cycle	ENSG00000105173	-	317	0.11
GO:0000082	G1/S transition of mitotic cell cycle	ENSG00000105173	-	318	0.088
GO:0000082	G1/S transition of mitotic cell cycle	ENSG00000105173	-	319	0.1
GO:0000082	G1/S transition of mitotic cell cycle	ENSG00000105173	-	320	0.44
GO:0000082	G1/S transition of mitotic cell cycle	ENSG00000105173	-	321	0.11
GO:0000082	G1/S transition of mitotic cell cycle	ENSG00000105173	-	322	0.1
GO:0000082	G1/S transition of mitotic cell cycle	ENSG00000105173	-	323	0.089
GO:0000082	G1/S transition of mitotic cell cycle	ENSG00000105173	-	324	0.09
GO:0000082	G1/S transition of mitotic cell cycle	ENSG00000105173	-	325	0.084
GO:0000082	G1/S transition of mitotic cell cycle	ENSG00000105173	-	326	0.35
GO:0000082	G1/S transition of mitotic cell cycle	ENSG00000105173	-	327	0.1
GO:0000082	G1/S transition of mitotic cell cycle	ENSG00000105173	-	328	0.44
GO:0000082	G1/S transition of mitotic cell cycle	ENSG00000105173	-	329	0.083
GO:0000082	G1/S transition of mitotic cell cycle	ENSG00000105173	-	330	0.11
GO:0000082	G1/S transition of mitotic cell cycle	ENSG00000105173	-	331	0.075
GO:0000082	G1/S transition of mitotic cell cycle	ENSG00000105173	-	332	0.096
GO:0000082	G1/S transition of mitotic cell cycle	ENSG00000105173	-	333	0.11
GO:0000082	G1/S transition of mitotic cell cycle	ENSG00000105173	-	334	0.096
GO:0000082	G1/S transition of mitotic cell cycle	ENSG00000105173	-	335	0.096
GO:0000082	G1/S transition of mitotic cell cycle	ENSG00000105173	-	336	0.075
GO:0000082	G1/S transition of mitotic cell cycle	ENSG00000105173	-	337	0.35
GO:0000082	G1/S transition of mitotic cell cycle	ENSG00000105173	-	338	0.09
GO:0000082	G1/S transition of mitotic cell cycle	ENSG00000105173	-	339	0.087
GO:0000082	G1/S transition of mitotic cell cycle	ENSG00000105173	-	340	0.084
GO:0000082	G1/S transition of mitotic cell cycle	ENSG00000105173	-	341	0.31
GO:0000082	G1/S transition of mitotic cell cycle	ENSG00000105173	-	342	0.086
GO:0000082	G1/S transition of mitotic cell cycle	ENSG00000105173	-	343	0.35
GO:0000082	G1/S transition of mitotic cell cycle	ENSG00000105173	-	344	0.11
GO:0000082	G1/S transition of mitotic cell cycle	ENSG00000105173	-	345	0.094
GO:0000082	G1/S transition of mitotic cell cycle	ENSG00000105173	-	346	0.1
GO:0000082	G1/S transition of mitotic cell cycle	ENSG00000105173	-	347	0.083
GO:0000082	G1/S transition of mitotic cell cycle	ENSG00000105173	-	348	0.094
GO:0000082	G1/S transition of mitotic cell cycle	ENSG00000105173	-	349	0.096
GO:0000082	G1/S transition of mitotic cell cycle	ENSG00000105173	-	350	0.087
GO:0000082	G1/S transition of mitotic cell cycle	ENSG00000105173	-	351	0.097
GO:0000082	G1/S transition of mitotic cell cycle	ENSG00000105173	-	352	0.096
GO:0000082	G1/S transition of mitotic cell cycle	ENSG00000105173	-	353	0.44
GO:0000082	G1/S transition of mitotic cell cycle	ENSG00000105173	-	354	0.36
GO:0000082	G1/S transition of mitotic cell cycle	ENSG00000105173	-	355	0.32
GO:0000082	G1/S transition of mitotic cell cycle	ENSG00000105173	-	356	0.088
GO:0000082	G1/S transition of mitotic cell cycle	ENSG00000105173	-	357	0.097
GO:0000082	G1/S transition of mitotic cell cycle	ENSG00000105173	-	358	0.094
GO:0000082	G1/S transition of mitotic cell cycle	ENSG00000105173	-	359	0.089
GO:0000082	G1/S transition of mitotic cell cycle	ENSG00000105173	-	360	0.085
GO:0000082	G1/S transition of mitotic cell cycle	ENSG00000105173	-	361	0.098
GO:0000082	G1/S transition of mitotic cell cycle	ENSG00000105173	-	362	0.097
GO:0000082	G1/S transition of mitotic cell cycle	ENSG00000105173	-	363	0.094
GO:0000082	G1/S transition of mitotic cell cycle	ENSG00000105173	-	364	0.096
GO:0000082	G1/S transition of mitotic cell cycle	ENSG00000105173	-	365	0.29
GO:0000082	G1/S transition of mitotic cell cycle	ENSG00000105173	-	366	0.093
GO:0000082	G1/S transition of mitotic cell cycle	ENSG00000105173	-	367	0.11
GO:0000082	G1/S transition of mitotic cell cycle	ENSG00000105173	-	368	0.38
GO:0000082	G1/S transition of mitotic cell cycle	ENSG00000105173	-	369	0.11
GO:0000082	G1/S transition of mitotic cell cycle	ENSG00000105173	-	370	0.1
GO:0000082	G1/S transition of mitotic cell cycle	ENSG00000105173	-	371	0.089
GO:0000082	G1/S transition of mitotic cell cycle	ENSG00000105173	-	372	0.094
GO:0000082	G1/S transition of mitotic cell cycle	ENSG00000105173	-	373	0.096
GO:0000082	G1/S transition of mitotic cell cycle	ENSG00000105173	-	374	2.9
GO:0000082	G1/S transition of mitotic cell cycle	ENSG00000105173	-	375	0.42
GO:0000082	G1/S transition of mitotic cell cycle	ENSG00000105173	-	376	0.083
GO:0000082	G1/S transition of mitotic cell cycle	ENSG00000105173	-	377	0.094
GO:0000082	G1/S transition of mitotic cell cycle	ENSG00000105173	-	378	0.39
GO:0000082	G1/S transition of mitotic cell cycle	ENSG00000105173	-	379	0.25
GO:0000082	G1/S transition of mitotic cell cycle	ENSG00000105173	-	380	0.11
GO:0000082	G1/S transition of mitotic cell cycle	ENSG00000105173	-	381	0.1
GO:0000082	G1/S transition of mitotic cell cycle	ENSG00000105173	-	382	0.094
GO:0000082	G1/S transition of mitotic cell cycle	ENSG00000105173	-	383	0.11
GO:0000082	G1/S transition of mitotic cell cycle	ENSG00000105173	-	384	0.088
GO:0000082	G1/S transition of mitotic cell cycle	ENSG00000105173	-	385	0.087
GO:0000082	G1/S transition of mitotic cell cycle	ENSG00000105173	-	386	0.33
GO:0000082	G1/S transition of mitotic cell cycle	ENSG00000105173	-	387	0.1
GO:0000082	G1/S transition of mitotic cell cycle	ENSG00000105173	-	388	0.1
GO:0000082	G1/S transition of mitotic cell cycle	ENSG00000105173	-	389	0.1
GO:0000082	G1/S transition of mitotic cell cycle	ENSG00000105173	-	390	0.1
GO:0000082	G1/S transition of mitotic cell cycle	ENSG00000105173	-	391	0.42
GO:0000082	G1/S transition of mitotic cell cycle	ENSG00000105173	-	392	0.086
GO:0000082	G1/S transition of mitotic cell cycle	ENSG00000105173	-	393	0.5
GO:0000082	G1/S transition of mitotic cell cycle	ENSG00000105173	-	394	0.1
GO:0000082	G1/S transition of mitotic cell cycle	ENSG00000105173	-	395	0.097
GO:0000082	G1/S transition of mitotic cell cycle	ENSG00000105173	-	396	0.1
GO:0000082	G1/S transition of mitotic cell cycle	ENSG00000105173	-	397	0.1
GO:0000082	G1/S transition of mitotic cell cycle	ENSG00000105173	-	398	1.9
GO:0000082	G1/S transition of mitotic cell cycle	ENSG00000105173	-	399	0.093
GO:0000082	G1/S transition of mitotic cell cycle	ENSG00000105173	-	400	1.9
GO:0000082	G1/S transition of mitotic cell cycle	ENSG00000105173	-	401	0.27
GO:0000082	G1/S transition of mitotic cell cycle	ENSG00000105173	-	402	0.083
GO:0000082	G1/S transition of mitotic cell cycle	ENSG00000105173	-	403	0.098
GO:0000082	G1/S transition of mitotic cell cycle	ENSG00000105173	-	404	0.093
GO:0000082	G1/S transition of mitotic cell cycle	ENSG00000105173	-	405	0.35
GO:0000082	G1/S transition of mitotic cell cycle	ENSG00000105173	-	406	0.3
GO:0000082	G1/S transition of mitotic cell cycle	ENSG00000105173	-	407	0.38
GO:0000082	G1/S transition of mitotic cell cycle	ENSG00000105173	-	408	0.31
GO:0000082	G1/S transition of mitotic cell cycle	ENSG00000105173	-	409	0.25
GO:0000082	G1/S transition of mitotic cell cycle	ENSG00000105173	-	410	0.088
GO:0000082	G1/S transition of mitotic cell cycle	ENSG00000105219	-	1	0.24
GO:0000082	G1/S transition of mitotic cell cycle	ENSG00000105219	-	2	0.25
GO:0000082	G1/S transition of mitotic cell cycle	ENSG00000105219	-	3	0.24
GO:0000082	G1/S transition of mitotic cell cycle	ENSG00000105219	-	4	0.31
GO:0000082	G1/S transition of mitotic cell cycle	ENSG00000105219	-	5	0.26
GO:0000082	G1/S transition of mitotic cell cycle	ENSG00000105219	-	6	0.26
GO:0000082	G1/S transition of mitotic cell cycle	ENSG00000105219	-	7	0.25
GO:0000082	G1/S transition of mitotic cell cycle	ENSG00000105219	-	8	0.25
GO:0000082	G1/S transition of mitotic cell cycle	ENSG00000105219	-	9	0.25
GO:0000082	G1/S transition of mitotic cell cycle	ENSG00000105219	-	10	0.67
GO:0000082	G1/S transition of mitotic cell cycle	ENSG00000105219	-	11	0.26
GO:0000082	G1/S transition of mitotic cell cycle	ENSG00000105219	-	12	0.25
GO:0000082	G1/S transition of mitotic cell cycle	ENSG00000105219	-	13	0.25
GO:0000082	G1/S transition of mitotic cell cycle	ENSG00000105219	-	14	0.25
GO:0000082	G1/S transition of mitotic cell cycle	ENSG00000105219	-	15	0.67
GO:0000082	G1/S transition of mitotic cell cycle	ENSG00000105219	-	16	0.71
GO:0000082	G1/S transition of mitotic cell cycle	ENSG00000105219	-	17	0.67
GO:0000082	G1/S transition of mitotic cell cycle	ENSG00000105219	-	18	0.71
GO:0000082	G1/S transition of mitotic cell cycle	ENSG00000105219	-	19	0.87
GO:0000082	G1/S transition of mitotic cell cycle	ENSG00000105219	-	20	0.25
GO:0000082	G1/S transition of mitotic cell cycle	ENSG00000105219	-	21	0.31
GO:0000082	G1/S transition of mitotic cell cycle	ENSG00000105219	-	22	0.66
GO:0000082	G1/S transition of mitotic cell cycle	ENSG00000105219	-	23	0.24
GO:0000082	G1/S transition of mitotic cell cycle	ENSG00000105219	-	24	0.26
GO:0000082	G1/S transition of mitotic cell cycle	ENSG00000105219	-	25	0.24
GO:0000082	G1/S transition of mitotic cell cycle	ENSG00000105219	-	26	0.3
GO:0000082	G1/S transition of mitotic cell cycle	ENSG00000105219	-	27	0.29
GO:0000082	G1/S transition of mitotic cell cycle	ENSG00000105219	-	28	0.28
GO:0000082	G1/S transition of mitotic cell cycle	ENSG00000105219	-	29	0.25
GO:0000082	G1/S transition of mitotic cell cycle	ENSG00000105219	-	30	0.3
GO:0000082	G1/S transition of mitotic cell cycle	ENSG00000105219	-	31	0.65
GO:0000082	G1/S transition of mitotic cell cycle	ENSG00000105219	-	32	0.29
GO:0000082	G1/S transition of mitotic cell cycle	ENSG00000105219	-	33	0.66
GO:0000082	G1/S transition of mitotic cell cycle	ENSG00000105219	-	34	0.26
GO:0000082	G1/S transition of mitotic cell cycle	ENSG00000105219	-	35	0.25
GO:0000082	G1/S transition of mitotic cell cycle	ENSG00000105219	-	36	0.28
GO:0000082	G1/S transition of mitotic cell cycle	ENSG00000105219	-	37	0.3
GO:0000082	G1/S transition of mitotic cell cycle	ENSG00000105219	-	38	0.25
GO:0000082	G1/S transition of mitotic cell cycle	ENSG00000105219	-	39	0.29
GO:0000082	G1/S transition of mitotic cell cycle	ENSG00000105219	-	40	0.27
GO:0000082	G1/S transition of mitotic cell cycle	ENSG00000105219	-	41	0.26
GO:0000082	G1/S transition of mitotic cell cycle	ENSG00000105219	-	42	0.67
GO:0000082	G1/S transition of mitotic cell cycle	ENSG00000105219	-	43	0.72
GO:0000082	G1/S transition of mitotic cell cycle	ENSG00000105219	-	44	0.25
GO:0000082	G1/S transition of mitotic cell cycle	ENSG00000105219	-	45	0.24
GO:0000082	G1/S transition of mitotic cell cycle	ENSG00000105219	-	46	0.25
GO:0000082	G1/S transition of mitotic cell cycle	ENSG00000105219	-	47	0.26
GO:0000082	G1/S transition of mitotic cell cycle	ENSG00000105219	-	48	0.24
GO:0000082	G1/S transition of mitotic cell cycle	ENSG00000105219	-	49	0.65
GO:0000082	G1/S transition of mitotic cell cycle	ENSG00000105219	-	50	0.66
GO:0000082	G1/S transition of mitotic cell cycle	ENSG00000105219	-	51	0.26
GO:0000082	G1/S transition of mitotic cell cycle	ENSG00000105219	-	52	0.24
GO:0000082	G1/S transition of mitotic cell cycle	ENSG00000105219	-	53	0.71
GO:0000082	G1/S transition of mitotic cell cycle	ENSG00000105219	-	54	0.25
GO:0000082	G1/S transition of mitotic cell cycle	ENSG00000105219	-	55	0.25
GO:0000082	G1/S transition of mitotic cell cycle	ENSG00000105219	-	56	0.3
GO:0000082	G1/S transition of mitotic cell cycle	ENSG00000105219	-	57	0.31
[truncated: 624,883 more rows]
