# Supplementary material for: The evolutionary dynamics between viral mimics and host proteins
Source: Mol Syst Biol. 2026 Mar 20;22(6):902–27. doi: 10.1038/s44320-026-00200-1 (PMC13230584; doi:10.1038/s44320-026-00200-1)
Supplement: Supplementary file 11 — Source data Fig. 2 [file 44320_2026_200_MOESM11_ESM.zip › Figure_2/2G/Figure_2G.csv]

GO_term	GO_term_name	gene	func_mimicked	res_index	dN/dS
GO:0006468	protein phosphorylation	ENSG00000000457	-	1	0.16
GO:0006468	protein phosphorylation	ENSG00000000457	-	2	0.21
GO:0006468	protein phosphorylation	ENSG00000000457	-	3	0.22
GO:0006468	protein phosphorylation	ENSG00000000457	-	4	0.2
GO:0006468	protein phosphorylation	ENSG00000000457	-	5	0.21
GO:0006468	protein phosphorylation	ENSG00000000457	-	6	0.2
GO:0006468	protein phosphorylation	ENSG00000000457	-	7	0.19
GO:0006468	protein phosphorylation	ENSG00000000457	-	8	0.24
GO:0006468	protein phosphorylation	ENSG00000000457	-	9	0.2
GO:0006468	protein phosphorylation	ENSG00000000457	-	10	0.21
GO:0006468	protein phosphorylation	ENSG00000000457	-	11	0.22
GO:0006468	protein phosphorylation	ENSG00000000457	-	12	0.2
GO:0006468	protein phosphorylation	ENSG00000000457	-	13	0.24
GO:0006468	protein phosphorylation	ENSG00000000457	-	14	0.79
GO:0006468	protein phosphorylation	ENSG00000000457	-	15	0.2
GO:0006468	protein phosphorylation	ENSG00000000457	-	16	0.21
GO:0006468	protein phosphorylation	ENSG00000000457	-	17	0.21
GO:0006468	protein phosphorylation	ENSG00000000457	-	18	0.19
GO:0006468	protein phosphorylation	ENSG00000000457	-	19	0.81
GO:0006468	protein phosphorylation	ENSG00000000457	-	20	0.24
GO:0006468	protein phosphorylation	ENSG00000000457	-	21	0.23
GO:0006468	protein phosphorylation	ENSG00000000457	-	22	0.2
GO:0006468	protein phosphorylation	ENSG00000000457	-	23	0.21
GO:0006468	protein phosphorylation	ENSG00000000457	-	24	0.2
GO:0006468	protein phosphorylation	ENSG00000000457	-	25	0.19
GO:0006468	protein phosphorylation	ENSG00000000457	-	26	0.19
GO:0006468	protein phosphorylation	ENSG00000000457	-	27	0.21
GO:0006468	protein phosphorylation	ENSG00000000457	-	28	0.23
GO:0006468	protein phosphorylation	ENSG00000000457	-	29	0.19
GO:0006468	protein phosphorylation	ENSG00000000457	-	30	0.2
GO:0006468	protein phosphorylation	ENSG00000000457	-	31	0.24
GO:0006468	protein phosphorylation	ENSG00000000457	-	32	0.23
GO:0006468	protein phosphorylation	ENSG00000000457	-	33	0.18
GO:0006468	protein phosphorylation	ENSG00000000457	-	34	0.23
GO:0006468	protein phosphorylation	ENSG00000000457	-	35	0.2
GO:0006468	protein phosphorylation	ENSG00000000457	-	36	0.19
GO:0006468	protein phosphorylation	ENSG00000000457	-	37	0.19
GO:0006468	protein phosphorylation	ENSG00000000457	-	38	0.22
GO:0006468	protein phosphorylation	ENSG00000000457	-	39	0.19
GO:0006468	protein phosphorylation	ENSG00000000457	-	40	0.19
GO:0006468	protein phosphorylation	ENSG00000000457	-	41	0.2
GO:0006468	protein phosphorylation	ENSG00000000457	-	42	0.21
GO:0006468	protein phosphorylation	ENSG00000000457	-	43	0.2
GO:0006468	protein phosphorylation	ENSG00000000457	-	44	0.21
GO:0006468	protein phosphorylation	ENSG00000000457	-	45	0.2
GO:0006468	protein phosphorylation	ENSG00000000457	-	46	0.18
GO:0006468	protein phosphorylation	ENSG00000000457	-	47	0.2
GO:0006468	protein phosphorylation	ENSG00000000457	-	48	0.21
GO:0006468	protein phosphorylation	ENSG00000000457	-	49	0.2
GO:0006468	protein phosphorylation	ENSG00000000457	-	50	0.19
GO:0006468	protein phosphorylation	ENSG00000000457	-	51	0.18
GO:0006468	protein phosphorylation	ENSG00000000457	-	52	0.2
GO:0006468	protein phosphorylation	ENSG00000000457	-	53	0.19
GO:0006468	protein phosphorylation	ENSG00000000457	-	54	0.22
GO:0006468	protein phosphorylation	ENSG00000000457	-	55	0.2
GO:0006468	protein phosphorylation	ENSG00000000457	-	56	0.2
GO:0006468	protein phosphorylation	ENSG00000000457	-	57	0.24
GO:0006468	protein phosphorylation	ENSG00000000457	-	58	0.2
GO:0006468	protein phosphorylation	ENSG00000000457	-	59	0.2
GO:0006468	protein phosphorylation	ENSG00000000457	-	60	0.2
GO:0006468	protein phosphorylation	ENSG00000000457	-	61	0.22
GO:0006468	protein phosphorylation	ENSG00000000457	-	62	0.22
GO:0006468	protein phosphorylation	ENSG00000000457	-	63	0.2
GO:0006468	protein phosphorylation	ENSG00000000457	-	64	0.24
GO:0006468	protein phosphorylation	ENSG00000000457	-	65	0.24
GO:0006468	protein phosphorylation	ENSG00000000457	-	66	0.24
GO:0006468	protein phosphorylation	ENSG00000000457	-	67	0.21
GO:0006468	protein phosphorylation	ENSG00000000457	-	68	0.19
GO:0006468	protein phosphorylation	ENSG00000000457	-	69	0.24
GO:0006468	protein phosphorylation	ENSG00000000457	-	70	0.2
GO:0006468	protein phosphorylation	ENSG00000000457	-	71	0.22
GO:0006468	protein phosphorylation	ENSG00000000457	-	72	0.19
GO:0006468	protein phosphorylation	ENSG00000000457	-	73	0.2
GO:0006468	protein phosphorylation	ENSG00000000457	-	74	0.2
GO:0006468	protein phosphorylation	ENSG00000000457	-	75	0.79
GO:0006468	protein phosphorylation	ENSG00000000457	-	76	0.18
GO:0006468	protein phosphorylation	ENSG00000000457	-	77	0.23
GO:0006468	protein phosphorylation	ENSG00000000457	-	78	0.18
GO:0006468	protein phosphorylation	ENSG00000000457	-	79	0.19
GO:0006468	protein phosphorylation	ENSG00000000457	-	80	0.2
GO:0006468	protein phosphorylation	ENSG00000000457	-	81	0.22
GO:0006468	protein phosphorylation	ENSG00000000457	-	82	0.19
GO:0006468	protein phosphorylation	ENSG00000000457	-	83	0.2
GO:0006468	protein phosphorylation	ENSG00000000457	-	84	0.24
GO:0006468	protein phosphorylation	ENSG00000000457	-	85	0.2
GO:0006468	protein phosphorylation	ENSG00000000457	-	86	0.23
GO:0006468	protein phosphorylation	ENSG00000000457	-	87	0.23
GO:0006468	protein phosphorylation	ENSG00000000457	-	88	0.24
GO:0006468	protein phosphorylation	ENSG00000000457	-	89	0.2
GO:0006468	protein phosphorylation	ENSG00000000457	-	90	0.2
GO:0006468	protein phosphorylation	ENSG00000000457	-	91	0.19
GO:0006468	protein phosphorylation	ENSG00000000457	-	92	0.24
GO:0006468	protein phosphorylation	ENSG00000000457	-	93	0.79
GO:0006468	protein phosphorylation	ENSG00000000457	-	94	0.2
GO:0006468	protein phosphorylation	ENSG00000000457	-	95	0.24
GO:0006468	protein phosphorylation	ENSG00000000457	-	96	0.2
GO:0006468	protein phosphorylation	ENSG00000000457	-	97	0.21
GO:0006468	protein phosphorylation	ENSG00000000457	-	98	0.2
GO:0006468	protein phosphorylation	ENSG00000000457	-	99	0.2
GO:0006468	protein phosphorylation	ENSG00000000457	-	100	0.22
GO:0006468	protein phosphorylation	ENSG00000000457	-	101	0.22
GO:0006468	protein phosphorylation	ENSG00000000457	-	102	0.19
GO:0006468	protein phosphorylation	ENSG00000000457	-	103	0.21
GO:0006468	protein phosphorylation	ENSG00000000457	-	104	0.22
GO:0006468	protein phosphorylation	ENSG00000000457	-	105	0.21
GO:0006468	protein phosphorylation	ENSG00000000457	-	106	0.21
GO:0006468	protein phosphorylation	ENSG00000000457	-	107	0.17
GO:0006468	protein phosphorylation	ENSG00000000457	-	108	0.24
GO:0006468	protein phosphorylation	ENSG00000000457	-	109	0.24
GO:0006468	protein phosphorylation	ENSG00000000457	-	110	0.19
GO:0006468	protein phosphorylation	ENSG00000000457	-	111	0.2
GO:0006468	protein phosphorylation	ENSG00000000457	-	112	0.81
GO:0006468	protein phosphorylation	ENSG00000000457	-	113	0.22
GO:0006468	protein phosphorylation	ENSG00000000457	-	114	0.2
GO:0006468	protein phosphorylation	ENSG00000000457	-	115	0.19
GO:0006468	protein phosphorylation	ENSG00000000457	-	116	0.21
GO:0006468	protein phosphorylation	ENSG00000000457	-	117	0.21
GO:0006468	protein phosphorylation	ENSG00000000457	-	118	0.21
GO:0006468	protein phosphorylation	ENSG00000000457	-	119	0.81
GO:0006468	protein phosphorylation	ENSG00000000457	-	120	0.24
GO:0006468	protein phosphorylation	ENSG00000000457	-	121	0.2
GO:0006468	protein phosphorylation	ENSG00000000457	-	122	0.22
GO:0006468	protein phosphorylation	ENSG00000000457	-	123	0.19
GO:0006468	protein phosphorylation	ENSG00000000457	-	124	0.18
GO:0006468	protein phosphorylation	ENSG00000000457	-	125	0.22
GO:0006468	protein phosphorylation	ENSG00000000457	-	126	0.22
GO:0006468	protein phosphorylation	ENSG00000000457	-	127	0.24
GO:0006468	protein phosphorylation	ENSG00000000457	-	128	0.22
GO:0006468	protein phosphorylation	ENSG00000000457	-	129	0.2
GO:0006468	protein phosphorylation	ENSG00000000457	-	130	0.2
GO:0006468	protein phosphorylation	ENSG00000000457	-	131	0.19
GO:0006468	protein phosphorylation	ENSG00000000457	-	132	0.2
GO:0006468	protein phosphorylation	ENSG00000000457	-	133	0.2
GO:0006468	protein phosphorylation	ENSG00000000457	-	134	0.2
GO:0006468	protein phosphorylation	ENSG00000000457	-	135	0.18
GO:0006468	protein phosphorylation	ENSG00000000457	-	136	0.21
GO:0006468	protein phosphorylation	ENSG00000000457	-	137	0.22
GO:0006468	protein phosphorylation	ENSG00000000457	-	138	0.25
GO:0006468	protein phosphorylation	ENSG00000000457	-	139	0.2
GO:0006468	protein phosphorylation	ENSG00000000457	-	140	0.24
GO:0006468	protein phosphorylation	ENSG00000000457	-	141	0.21
GO:0006468	protein phosphorylation	ENSG00000000457	-	142	0.81
GO:0006468	protein phosphorylation	ENSG00000000457	-	143	0.16
GO:0006468	protein phosphorylation	ENSG00000000457	-	144	0.2
GO:0006468	protein phosphorylation	ENSG00000000457	-	145	0.19
GO:0006468	protein phosphorylation	ENSG00000000457	-	146	0.19
GO:0006468	protein phosphorylation	ENSG00000000457	-	147	0.22
GO:0006468	protein phosphorylation	ENSG00000000457	-	148	0.2
GO:0006468	protein phosphorylation	ENSG00000000457	-	149	0.78
GO:0006468	protein phosphorylation	ENSG00000000457	-	150	0.81
GO:0006468	protein phosphorylation	ENSG00000000457	-	151	0.23
GO:0006468	protein phosphorylation	ENSG00000000457	-	152	0.22
GO:0006468	protein phosphorylation	ENSG00000000457	-	153	0.2
GO:0006468	protein phosphorylation	ENSG00000000457	-	154	0.22
GO:0006468	protein phosphorylation	ENSG00000000457	-	155	0.2
GO:0006468	protein phosphorylation	ENSG00000000457	-	156	0.19
GO:0006468	protein phosphorylation	ENSG00000000457	-	157	0.24
GO:0006468	protein phosphorylation	ENSG00000000457	-	158	0.81
GO:0006468	protein phosphorylation	ENSG00000000457	-	159	0.21
GO:0006468	protein phosphorylation	ENSG00000000457	-	160	0.19
GO:0006468	protein phosphorylation	ENSG00000000457	-	161	0.23
GO:0006468	protein phosphorylation	ENSG00000000457	-	162	0.22
GO:0006468	protein phosphorylation	ENSG00000000457	-	163	0.83
GO:0006468	protein phosphorylation	ENSG00000000457	-	164	0.22
GO:0006468	protein phosphorylation	ENSG00000000457	-	165	0.21
GO:0006468	protein phosphorylation	ENSG00000000457	-	166	0.21
GO:0006468	protein phosphorylation	ENSG00000000457	-	167	0.2
GO:0006468	protein phosphorylation	ENSG00000000457	-	168	0.2
GO:0006468	protein phosphorylation	ENSG00000000457	-	169	0.81
GO:0006468	protein phosphorylation	ENSG00000000457	-	170	0.2
GO:0006468	protein phosphorylation	ENSG00000000457	-	171	0.2
GO:0006468	protein phosphorylation	ENSG00000000457	-	172	0.2
GO:0006468	protein phosphorylation	ENSG00000000457	-	173	0.2
GO:0006468	protein phosphorylation	ENSG00000000457	-	174	0.16
GO:0006468	protein phosphorylation	ENSG00000000457	-	175	0.2
GO:0006468	protein phosphorylation	ENSG00000000457	-	176	0.21
GO:0006468	protein phosphorylation	ENSG00000000457	-	177	0.2
GO:0006468	protein phosphorylation	ENSG00000000457	-	178	0.22
GO:0006468	protein phosphorylation	ENSG00000000457	-	179	0.2
GO:0006468	protein phosphorylation	ENSG00000000457	-	180	0.19
GO:0006468	protein phosphorylation	ENSG00000000457	-	181	0.23
GO:0006468	protein phosphorylation	ENSG00000000457	-	182	0.21
GO:0006468	protein phosphorylation	ENSG00000000457	-	183	0.2
GO:0006468	protein phosphorylation	ENSG00000000457	-	184	0.82
GO:0006468	protein phosphorylation	ENSG00000000457	-	185	0.94
GO:0006468	protein phosphorylation	ENSG00000000457	-	186	0.21
GO:0006468	protein phosphorylation	ENSG00000000457	-	187	0.19
GO:0006468	protein phosphorylation	ENSG00000000457	-	188	0.22
GO:0006468	protein phosphorylation	ENSG00000000457	-	189	0.23
GO:0006468	protein phosphorylation	ENSG00000000457	-	190	0.18
GO:0006468	protein phosphorylation	ENSG00000000457	-	191	0.22
GO:0006468	protein phosphorylation	ENSG00000000457	-	192	0.19
GO:0006468	protein phosphorylation	ENSG00000000457	-	193	0.22
GO:0006468	protein phosphorylation	ENSG00000000457	-	194	0.19
GO:0006468	protein phosphorylation	ENSG00000000457	-	195	0.21
GO:0006468	protein phosphorylation	ENSG00000000457	-	196	0.79
GO:0006468	protein phosphorylation	ENSG00000000457	-	197	0.24
GO:0006468	protein phosphorylation	ENSG00000000457	-	198	0.2
GO:0006468	protein phosphorylation	ENSG00000000457	-	199	0.2
GO:0006468	protein phosphorylation	ENSG00000000457	-	200	0.2
GO:0006468	protein phosphorylation	ENSG00000000457	-	201	0.24
GO:0006468	protein phosphorylation	ENSG00000000457	-	202	0.23
GO:0006468	protein phosphorylation	ENSG00000000457	-	203	0.2
GO:0006468	protein phosphorylation	ENSG00000000457	-	204	0.22
GO:0006468	protein phosphorylation	ENSG00000000457	-	205	0.24
GO:0006468	protein phosphorylation	ENSG00000000457	-	206	0.18
GO:0006468	protein phosphorylation	ENSG00000000457	-	207	0.2
GO:0006468	protein phosphorylation	ENSG00000000457	-	208	0.23
GO:0006468	protein phosphorylation	ENSG00000000457	-	209	0.19
GO:0006468	protein phosphorylation	ENSG00000000457	-	210	0.22
GO:0006468	protein phosphorylation	ENSG00000000457	-	211	0.2
GO:0006468	protein phosphorylation	ENSG00000000457	-	212	0.18
GO:0006468	protein phosphorylation	ENSG00000000457	-	213	0.19
GO:0006468	protein phosphorylation	ENSG00000000457	-	214	0.23
GO:0006468	protein phosphorylation	ENSG00000000457	-	215	0.24
GO:0006468	protein phosphorylation	ENSG00000000457	-	216	0.23
GO:0006468	protein phosphorylation	ENSG00000000457	-	217	0.19
GO:0006468	protein phosphorylation	ENSG00000000457	-	218	0.23
GO:0006468	protein phosphorylation	ENSG00000000457	-	219	0.23
GO:0006468	protein phosphorylation	ENSG00000000457	-	220	0.23
GO:0006468	protein phosphorylation	ENSG00000000457	-	221	0.24
GO:0006468	protein phosphorylation	ENSG00000000457	-	222	0.22
GO:0006468	protein phosphorylation	ENSG00000000457	-	223	0.22
GO:0006468	protein phosphorylation	ENSG00000000457	-	224	0.19
GO:0006468	protein phosphorylation	ENSG00000000457	-	225	0.24
GO:0006468	protein phosphorylation	ENSG00000000457	-	226	0.24
GO:0006468	protein phosphorylation	ENSG00000000457	-	227	0.18
GO:0006468	protein phosphorylation	ENSG00000000457	-	228	0.23
GO:0006468	protein phosphorylation	ENSG00000000457	-	229	0.78
GO:0006468	protein phosphorylation	ENSG00000000457	-	230	0.21
GO:0006468	protein phosphorylation	ENSG00000000457	-	231	0.79
GO:0006468	protein phosphorylation	ENSG00000000457	-	232	0.22
GO:0006468	protein phosphorylation	ENSG00000000457	-	233	0.23
GO:0006468	protein phosphorylation	ENSG00000000457	-	234	0.21
GO:0006468	protein phosphorylation	ENSG00000000457	-	235	0.2
GO:0006468	protein phosphorylation	ENSG00000000457	-	236	0.23
GO:0006468	protein phosphorylation	ENSG00000000457	-	237	0.24
GO:0006468	protein phosphorylation	ENSG00000000457	-	238	0.23
GO:0006468	protein phosphorylation	ENSG00000000457	-	239	0.24
GO:0006468	protein phosphorylation	ENSG00000000457	-	240	0.24
GO:0006468	protein phosphorylation	ENSG00000000457	-	241	0.21
GO:0006468	protein phosphorylation	ENSG00000000457	-	242	0.19
GO:0006468	protein phosphorylation	ENSG00000000457	-	243	0.8
GO:0006468	protein phosphorylation	ENSG00000000457	-	244	0.22
GO:0006468	protein phosphorylation	ENSG00000000457	-	245	0.22
GO:0006468	protein phosphorylation	ENSG00000000457	-	246	0.21
GO:0006468	protein phosphorylation	ENSG00000000457	-	247	0.18
GO:0006468	protein phosphorylation	ENSG00000000457	-	248	0.18
GO:0006468	protein phosphorylation	ENSG00000000457	-	249	0.19
GO:0006468	protein phosphorylation	ENSG00000000457	-	250	0.24
GO:0006468	protein phosphorylation	ENSG00000000457	-	251	0.2
GO:0006468	protein phosphorylation	ENSG00000000457	-	252	0.19
GO:0006468	protein phosphorylation	ENSG00000000457	-	253	0.2
GO:0006468	protein phosphorylation	ENSG00000000457	-	254	0.18
GO:0006468	protein phosphorylation	ENSG00000000457	-	255	0.22
GO:0006468	protein phosphorylation	ENSG00000000457	-	256	0.24
GO:0006468	protein phosphorylation	ENSG00000000457	-	257	0.2
GO:0006468	protein phosphorylation	ENSG00000000457	-	258	0.2
GO:0006468	protein phosphorylation	ENSG00000000457	-	259	0.24
GO:0006468	protein phosphorylation	ENSG00000000457	-	260	0.2
GO:0006468	protein phosphorylation	ENSG00000000457	-	261	0.24
GO:0006468	protein phosphorylation	ENSG00000000457	-	262	0.2
GO:0006468	protein phosphorylation	ENSG00000000457	-	263	0.2
GO:0006468	protein phosphorylation	ENSG00000000457	-	264	0.2
GO:0006468	protein phosphorylation	ENSG00000000457	-	265	0.2
GO:0006468	protein phosphorylation	ENSG00000000457	-	266	0.2
GO:0006468	protein phosphorylation	ENSG00000000457	-	267	0.2
GO:0006468	protein phosphorylation	ENSG00000000457	-	268	0.2
GO:0006468	protein phosphorylation	ENSG00000000457	-	269	0.2
GO:0006468	protein phosphorylation	ENSG00000000457	-	270	0.22
GO:0006468	protein phosphorylation	ENSG00000000457	-	271	0.2
GO:0006468	protein phosphorylation	ENSG00000000457	-	272	0.2
GO:0006468	protein phosphorylation	ENSG00000000457	-	273	0.19
GO:0006468	protein phosphorylation	ENSG00000000457	-	274	0.24
GO:0006468	protein phosphorylation	ENSG00000000457	-	275	0.24
GO:0006468	protein phosphorylation	ENSG00000000457	-	276	0.21
GO:0006468	protein phosphorylation	ENSG00000000457	-	277	0.21
GO:0006468	protein phosphorylation	ENSG00000000457	-	278	0.22
GO:0006468	protein phosphorylation	ENSG00000000457	-	279	0.23
GO:0006468	protein phosphorylation	ENSG00000000457	-	280	0.24
GO:0006468	protein phosphorylation	ENSG00000000457	-	281	0.24
GO:0006468	protein phosphorylation	ENSG00000000457	-	282	0.22
GO:0006468	protein phosphorylation	ENSG00000000457	-	283	0.2
GO:0006468	protein phosphorylation	ENSG00000000457	-	284	0.2
GO:0006468	protein phosphorylation	ENSG00000000457	-	285	0.24
GO:0006468	protein phosphorylation	ENSG00000000457	-	286	0.17
GO:0006468	protein phosphorylation	ENSG00000000457	-	287	0.19
GO:0006468	protein phosphorylation	ENSG00000000457	-	288	0.22
GO:0006468	protein phosphorylation	ENSG00000000457	-	289	0.22
GO:0006468	protein phosphorylation	ENSG00000000457	-	290	0.24
GO:0006468	protein phosphorylation	ENSG00000000457	-	291	0.2
GO:0006468	protein phosphorylation	ENSG00000000457	-	292	0.2
GO:0006468	protein phosphorylation	ENSG00000000457	-	293	0.2
GO:0006468	protein phosphorylation	ENSG00000000457	-	294	0.23
GO:0006468	protein phosphorylation	ENSG00000000457	-	295	0.2
GO:0006468	protein phosphorylation	ENSG00000000457	-	296	0.18
GO:0006468	protein phosphorylation	ENSG00000000457	-	297	0.23
GO:0006468	protein phosphorylation	ENSG00000000457	-	298	0.24
GO:0006468	protein phosphorylation	ENSG00000000457	-	299	0.2
GO:0006468	protein phosphorylation	ENSG00000000457	-	300	0.19
GO:0006468	protein phosphorylation	ENSG00000000457	-	301	0.2
GO:0006468	protein phosphorylation	ENSG00000000457	-	302	0.2
GO:0006468	protein phosphorylation	ENSG00000000457	-	303	0.21
GO:0006468	protein phosphorylation	ENSG00000000457	-	304	0.2
GO:0006468	protein phosphorylation	ENSG00000000457	-	305	0.19
GO:0006468	protein phosphorylation	ENSG00000000457	-	306	0.19
GO:0006468	protein phosphorylation	ENSG00000000457	-	307	0.2
GO:0006468	protein phosphorylation	ENSG00000000457	-	308	0.2
GO:0006468	protein phosphorylation	ENSG00000000457	-	309	0.19
GO:0006468	protein phosphorylation	ENSG00000000457	-	310	0.2
GO:0006468	protein phosphorylation	ENSG00000000457	-	311	0.2
GO:0006468	protein phosphorylation	ENSG00000000457	-	312	0.79
GO:0006468	protein phosphorylation	ENSG00000000457	-	313	0.24
GO:0006468	protein phosphorylation	ENSG00000000457	-	314	0.2
GO:0006468	protein phosphorylation	ENSG00000000457	-	315	0.23
GO:0006468	protein phosphorylation	ENSG00000000457	-	316	0.23
GO:0006468	protein phosphorylation	ENSG00000000457	-	317	0.2
GO:0006468	protein phosphorylation	ENSG00000000457	-	318	0.2
GO:0006468	protein phosphorylation	ENSG00000000457	-	319	0.18
GO:0006468	protein phosphorylation	ENSG00000000457	-	320	0.2
GO:0006468	protein phosphorylation	ENSG00000000457	-	321	0.2
GO:0006468	protein phosphorylation	ENSG00000000457	-	322	0.23
GO:0006468	protein phosphorylation	ENSG00000000457	-	323	0.21
GO:0006468	protein phosphorylation	ENSG00000000457	-	324	0.2
GO:0006468	protein phosphorylation	ENSG00000000457	-	325	0.19
GO:0006468	protein phosphorylation	ENSG00000000457	-	326	0.2
GO:0006468	protein phosphorylation	ENSG00000000457	-	327	0.24
GO:0006468	protein phosphorylation	ENSG00000000457	-	328	0.24
GO:0006468	protein phosphorylation	ENSG00000000457	-	329	0.23
GO:0006468	protein phosphorylation	ENSG00000000457	-	330	0.22
GO:0006468	protein phosphorylation	ENSG00000000457	-	331	0.21
GO:0006468	protein phosphorylation	ENSG00000000457	-	332	0.22
GO:0006468	protein phosphorylation	ENSG00000000457	-	333	0.24
GO:0006468	protein phosphorylation	ENSG00000000457	-	334	0.22
GO:0006468	protein phosphorylation	ENSG00000000457	-	335	0.23
GO:0006468	protein phosphorylation	ENSG00000000457	-	336	0.22
GO:0006468	protein phosphorylation	ENSG00000000457	-	337	0.23
GO:0006468	protein phosphorylation	ENSG00000000457	-	338	0.2
GO:0006468	protein phosphorylation	ENSG00000000457	-	339	0.22
GO:0006468	protein phosphorylation	ENSG00000000457	-	340	0.23
GO:0006468	protein phosphorylation	ENSG00000000457	-	341	0.2
GO:0006468	protein phosphorylation	ENSG00000000457	-	342	0.2
GO:0006468	protein phosphorylation	ENSG00000000457	-	343	0.23
GO:0006468	protein phosphorylation	ENSG00000000457	-	344	0.23
GO:0006468	protein phosphorylation	ENSG00000000457	-	345	0.24
GO:0006468	protein phosphorylation	ENSG00000000457	-	346	0.21
GO:0006468	protein phosphorylation	ENSG00000000457	-	347	0.2
GO:0006468	protein phosphorylation	ENSG00000000457	-	348	0.19
GO:0006468	protein phosphorylation	ENSG00000000457	-	349	0.21
GO:0006468	protein phosphorylation	ENSG00000000457	-	350	0.2
GO:0006468	protein phosphorylation	ENSG00000000457	-	351	0.2
GO:0006468	protein phosphorylation	ENSG00000000457	-	352	0.2
GO:0006468	protein phosphorylation	ENSG00000000457	-	353	0.2
GO:0006468	protein phosphorylation	ENSG00000000457	-	354	0.23
GO:0006468	protein phosphorylation	ENSG00000000457	-	355	0.16
GO:0006468	protein phosphorylation	ENSG00000000457	-	356	0.2
GO:0006468	protein phosphorylation	ENSG00000000457	-	357	0.24
GO:0006468	protein phosphorylation	ENSG00000000457	-	358	0.24
GO:0006468	protein phosphorylation	ENSG00000000457	-	359	0.2
GO:0006468	protein phosphorylation	ENSG00000000457	-	360	0.22
GO:0006468	protein phosphorylation	ENSG00000000457	-	361	0.21
GO:0006468	protein phosphorylation	ENSG00000000457	-	362	0.2
GO:0006468	protein phosphorylation	ENSG00000000457	-	363	0.22
GO:0006468	protein phosphorylation	ENSG00000000457	-	364	0.23
GO:0006468	protein phosphorylation	ENSG00000000457	-	365	0.2
GO:0006468	protein phosphorylation	ENSG00000000457	-	366	0.2
GO:0006468	protein phosphorylation	ENSG00000000457	-	367	0.22
GO:0006468	protein phosphorylation	ENSG00000000457	-	368	0.22
GO:0006468	protein phosphorylation	ENSG00000000457	-	369	0.19
GO:0006468	protein phosphorylation	ENSG00000000457	-	370	0.23
GO:0006468	protein phosphorylation	ENSG00000000457	-	371	0.79
GO:0006468	protein phosphorylation	ENSG00000000457	-	372	0.23
GO:0006468	protein phosphorylation	ENSG00000000457	-	373	0.24
GO:0006468	protein phosphorylation	ENSG00000000457	-	374	0.2
GO:0006468	protein phosphorylation	ENSG00000000457	-	375	0.2
GO:0006468	protein phosphorylation	ENSG00000000457	-	376	0.22
GO:0006468	protein phosphorylation	ENSG00000000457	-	377	0.22
GO:0006468	protein phosphorylation	ENSG00000000457	-	378	0.24
GO:0006468	protein phosphorylation	ENSG00000000457	-	379	0.21
GO:0006468	protein phosphorylation	ENSG00000000457	-	380	0.23
GO:0006468	protein phosphorylation	ENSG00000000457	-	381	0.19
GO:0006468	protein phosphorylation	ENSG00000000457	-	382	0.24
GO:0006468	protein phosphorylation	ENSG00000000457	-	383	0.24
GO:0006468	protein phosphorylation	ENSG00000000457	-	384	0.23
GO:0006468	protein phosphorylation	ENSG00000000457	-	385	0.24
GO:0006468	protein phosphorylation	ENSG00000000457	-	386	0.22
GO:0006468	protein phosphorylation	ENSG00000000457	-	387	0.18
GO:0006468	protein phosphorylation	ENSG00000000457	-	388	0.2
GO:0006468	protein phosphorylation	ENSG00000000457	-	389	0.22
GO:0006468	protein phosphorylation	ENSG00000000457	-	390	0.18
GO:0006468	protein phosphorylation	ENSG00000000457	-	391	0.24
GO:0006468	protein phosphorylation	ENSG00000000457	-	392	0.18
GO:0006468	protein phosphorylation	ENSG00000000457	-	393	0.2
GO:0006468	protein phosphorylation	ENSG00000000457	-	394	0.2
GO:0006468	protein phosphorylation	ENSG00000000457	-	395	0.18
GO:0006468	protein phosphorylation	ENSG00000000457	-	396	0.19
GO:0006468	protein phosphorylation	ENSG00000000457	-	397	0.22
GO:0006468	protein phosphorylation	ENSG00000000457	-	398	0.19
GO:0006468	protein phosphorylation	ENSG00000000457	-	399	0.23
GO:0006468	protein phosphorylation	ENSG00000000457	-	400	0.24
GO:0006468	protein phosphorylation	ENSG00000000457	-	401	0.2
GO:0006468	protein phosphorylation	ENSG00000000457	-	402	0.2
GO:0006468	protein phosphorylation	ENSG00000000457	-	403	0.24
GO:0006468	protein phosphorylation	ENSG00000000457	-	404	0.22
GO:0006468	protein phosphorylation	ENSG00000000457	-	405	0.21
GO:0006468	protein phosphorylation	ENSG00000000457	-	406	0.24
GO:0006468	protein phosphorylation	ENSG00000000457	-	407	0.2
GO:0006468	protein phosphorylation	ENSG00000000457	-	408	0.21
GO:0006468	protein phosphorylation	ENSG00000000457	-	409	0.21
GO:0006468	protein phosphorylation	ENSG00000000457	-	410	0.2
GO:0006468	protein phosphorylation	ENSG00000000457	-	411	0.8
GO:0006468	protein phosphorylation	ENSG00000000457	-	412	0.19
GO:0006468	protein phosphorylation	ENSG00000000457	-	413	0.2
GO:0006468	protein phosphorylation	ENSG00000000457	-	414	0.21
GO:0006468	protein phosphorylation	ENSG00000000457	-	415	0.21
GO:0006468	protein phosphorylation	ENSG00000000457	-	416	0.2
GO:0006468	protein phosphorylation	ENSG00000000457	-	417	0.24
GO:0006468	protein phosphorylation	ENSG00000000457	-	418	0.23
GO:0006468	protein phosphorylation	ENSG00000000457	-	419	0.2
GO:0006468	protein phosphorylation	ENSG00000000457	-	420	0.22
GO:0006468	protein phosphorylation	ENSG00000000457	-	421	0.22
GO:0006468	protein phosphorylation	ENSG00000000457	-	422	0.2
GO:0006468	protein phosphorylation	ENSG00000000457	-	423	0.24
GO:0006468	protein phosphorylation	ENSG00000000457	-	424	0.19
GO:0006468	protein phosphorylation	ENSG00000000457	-	425	0.22
GO:0006468	protein phosphorylation	ENSG00000000457	-	426	0.21
GO:0006468	protein phosphorylation	ENSG00000000457	-	427	0.2
GO:0006468	protein phosphorylation	ENSG00000000457	-	428	0.19
GO:0006468	protein phosphorylation	ENSG00000000457	-	429	0.19
GO:0006468	protein phosphorylation	ENSG00000000457	-	430	0.2
GO:0006468	protein phosphorylation	ENSG00000000457	-	431	0.79
GO:0006468	protein phosphorylation	ENSG00000000457	-	432	0.94
GO:0006468	protein phosphorylation	ENSG00000000457	-	433	0.21
GO:0006468	protein phosphorylation	ENSG00000000457	-	434	0.2
GO:0006468	protein phosphorylation	ENSG00000000457	-	435	0.21
GO:0006468	protein phosphorylation	ENSG00000000457	-	436	0.24
GO:0006468	protein phosphorylation	ENSG00000000457	-	437	0.2
GO:0006468	protein phosphorylation	ENSG00000000457	-	438	0.22
GO:0006468	protein phosphorylation	ENSG00000000457	-	439	0.24
GO:0006468	protein phosphorylation	ENSG00000000457	-	440	0.83
GO:0006468	protein phosphorylation	ENSG00000000457	-	441	0.81
GO:0006468	protein phosphorylation	ENSG00000000457	-	442	0.83
GO:0006468	protein phosphorylation	ENSG00000000457	-	443	0.25
GO:0006468	protein phosphorylation	ENSG00000000457	-	444	0.25
GO:0006468	protein phosphorylation	ENSG00000000457	-	445	0.26
GO:0006468	protein phosphorylation	ENSG00000000457	-	446	0.26
GO:0006468	protein phosphorylation	ENSG00000000457	-	447	0.96
GO:0006468	protein phosphorylation	ENSG00000000457	-	448	0.25
GO:0006468	protein phosphorylation	ENSG00000000457	-	449	0.24
GO:0006468	protein phosphorylation	ENSG00000000457	-	450	0.26
GO:0006468	protein phosphorylation	ENSG00000000457	-	451	0.24
GO:0006468	protein phosphorylation	ENSG00000000457	-	452	0.96
GO:0006468	protein phosphorylation	ENSG00000000457	-	453	0.25
GO:0006468	protein phosphorylation	ENSG00000000457	-	454	0.83
GO:0006468	protein phosphorylation	ENSG00000000457	-	455	0.26
GO:0006468	protein phosphorylation	ENSG00000000457	-	456	0.24
GO:0006468	protein phosphorylation	ENSG00000000457	-	457	0.25
GO:0006468	protein phosphorylation	ENSG00000000457	-	458	0.26
GO:0006468	protein phosphorylation	ENSG00000000457	-	459	0.25
GO:0006468	protein phosphorylation	ENSG00000000457	-	460	0.24
GO:0006468	protein phosphorylation	ENSG00000000457	-	461	0.26
GO:0006468	protein phosphorylation	ENSG00000000457	-	462	0.22
GO:0006468	protein phosphorylation	ENSG00000000457	-	463	0.25
GO:0006468	protein phosphorylation	ENSG00000000457	-	464	0.24
GO:0006468	protein phosphorylation	ENSG00000000457	-	465	0.24
GO:0006468	protein phosphorylation	ENSG00000000457	-	466	0.25
GO:0006468	protein phosphorylation	ENSG00000000457	-	467	0.25
GO:0006468	protein phosphorylation	ENSG00000000457	-	468	0.23
GO:0006468	protein phosphorylation	ENSG00000000457	-	469	0.24
GO:0006468	protein phosphorylation	ENSG00000000457	-	470	0.26
GO:0006468	protein phosphorylation	ENSG00000000457	-	471	0.84
GO:0006468	protein phosphorylation	ENSG00000000457	-	472	0.8
GO:0006468	protein phosphorylation	ENSG00000000457	-	473	0.26
GO:0006468	protein phosphorylation	ENSG00000000457	-	474	0.25
GO:0006468	protein phosphorylation	ENSG00000000457	-	475	0.25
GO:0006468	protein phosphorylation	ENSG00000000457	-	476	0.27
GO:0006468	protein phosphorylation	ENSG00000000457	-	477	0.24
GO:0006468	protein phosphorylation	ENSG00000000457	-	478	0.24
GO:0006468	protein phosphorylation	ENSG00000000457	-	479	0.25
GO:0006468	protein phosphorylation	ENSG00000000457	-	480	0.22
GO:0006468	protein phosphorylation	ENSG00000000457	-	481	0.26
GO:0006468	protein phosphorylation	ENSG00000000457	-	482	0.96
GO:0006468	protein phosphorylation	ENSG00000000457	-	483	0.22
GO:0006468	protein phosphorylation	ENSG00000000457	-	484	0.26
GO:0006468	protein phosphorylation	ENSG00000000457	-	485	0.26
GO:0006468	protein phosphorylation	ENSG00000000457	-	486	0.22
GO:0006468	protein phosphorylation	ENSG00000000457	-	487	0.23
GO:0006468	protein phosphorylation	ENSG00000000457	-	488	0.24
GO:0006468	protein phosphorylation	ENSG00000000457	-	489	0.26
GO:0006468	protein phosphorylation	ENSG00000000457	-	490	0.26
GO:0006468	protein phosphorylation	ENSG00000000457	-	491	0.24
GO:0006468	protein phosphorylation	ENSG00000000457	-	492	0.22
GO:0006468	protein phosphorylation	ENSG00000000457	-	493	0.78
GO:0006468	protein phosphorylation	ENSG00000000457	-	494	0.82
GO:0006468	protein phosphorylation	ENSG00000000457	-	495	0.19
GO:0006468	protein phosphorylation	ENSG00000000457	-	496	0.2
GO:0006468	protein phosphorylation	ENSG00000000457	-	497	0.23
GO:0006468	protein phosphorylation	ENSG00000000457	-	498	0.2
GO:0006468	protein phosphorylation	ENSG00000000457	-	499	0.18
GO:0006468	protein phosphorylation	ENSG00000000457	-	500	0.2
GO:0006468	protein phosphorylation	ENSG00000000457	-	501	0.19
GO:0006468	protein phosphorylation	ENSG00000000457	-	502	0.23
GO:0006468	protein phosphorylation	ENSG00000000457	-	503	0.76
GO:0006468	protein phosphorylation	ENSG00000000457	-	504	0.18
GO:0006468	protein phosphorylation	ENSG00000000457	-	505	0.21
GO:0006468	protein phosphorylation	ENSG00000000457	-	506	0.82
GO:0006468	protein phosphorylation	ENSG00000000457	-	507	0.82
GO:0006468	protein phosphorylation	ENSG00000000457	-	508	0.18
GO:0006468	protein phosphorylation	ENSG00000000457	-	509	0.2
GO:0006468	protein phosphorylation	ENSG00000000457	-	510	0.2
GO:0006468	protein phosphorylation	ENSG00000000457	-	511	0.18
GO:0006468	protein phosphorylation	ENSG00000000457	-	512	0.94
GO:0006468	protein phosphorylation	ENSG00000000457	-	513	0.95
GO:0006468	protein phosphorylation	ENSG00000000457	-	514	0.2
GO:0006468	protein phosphorylation	ENSG00000000457	-	515	0.21
GO:0006468	protein phosphorylation	ENSG00000000457	-	516	0.2
GO:0006468	protein phosphorylation	ENSG00000000457	-	517	0.94
GO:0006468	protein phosphorylation	ENSG00000000457	-	518	0.21
GO:0006468	protein phosphorylation	ENSG00000000457	-	519	0.22
GO:0006468	protein phosphorylation	ENSG00000000457	-	520	0.21
GO:0006468	protein phosphorylation	ENSG00000000457	-	521	0.22
GO:0006468	protein phosphorylation	ENSG00000000457	-	522	0.2
GO:0006468	protein phosphorylation	ENSG00000000457	-	523	0.2
GO:0006468	protein phosphorylation	ENSG00000000457	-	524	0.2
GO:0006468	protein phosphorylation	ENSG00000000457	-	525	0.2
GO:0006468	protein phosphorylation	ENSG00000000457	-	526	0.21
GO:0006468	protein phosphorylation	ENSG00000000457	-	527	0.2
GO:0006468	protein phosphorylation	ENSG00000000457	-	528	0.2
GO:0006468	protein phosphorylation	ENSG00000000457	-	529	0.25
GO:0006468	protein phosphorylation	ENSG00000000457	-	530	0.2
GO:0006468	protein phosphorylation	ENSG00000000457	-	531	0.21
GO:0006468	protein phosphorylation	ENSG00000000457	-	532	0.25
GO:0006468	protein phosphorylation	ENSG00000000457	-	533	0.2
GO:0006468	protein phosphorylation	ENSG00000000457	-	534	0.2
GO:0006468	protein phosphorylation	ENSG00000000457	-	535	0.8
GO:0006468	protein phosphorylation	ENSG00000000457	-	536	0.2
GO:0006468	protein phosphorylation	ENSG00000000457	-	537	0.2
GO:0006468	protein phosphorylation	ENSG00000000457	-	538	0.2
GO:0006468	protein phosphorylation	ENSG00000000457	-	539	0.2
GO:0006468	protein phosphorylation	ENSG00000000457	-	540	0.19
GO:0006468	protein phosphorylation	ENSG00000000457	-	541	0.23
GO:0006468	protein phosphorylation	ENSG00000000457	-	542	0.19
GO:0006468	protein phosphorylation	ENSG00000000457	-	543	0.22
GO:0006468	protein phosphorylation	ENSG00000000457	-	544	0.21
GO:0006468	protein phosphorylation	ENSG00000000457	-	545	0.17
GO:0006468	protein phosphorylation	ENSG00000000457	-	546	0.23
GO:0006468	protein phosphorylation	ENSG00000000457	-	547	0.18
GO:0006468	protein phosphorylation	ENSG00000000457	-	548	0.25
GO:0006468	protein phosphorylation	ENSG00000000457	-	549	0.8
GO:0006468	protein phosphorylation	ENSG00000000457	-	550	0.21
GO:0006468	protein phosphorylation	ENSG00000000457	-	551	0.2
GO:0006468	protein phosphorylation	ENSG00000000457	-	552	0.8
GO:0006468	protein phosphorylation	ENSG00000000457	-	553	0.22
GO:0006468	protein phosphorylation	ENSG00000000457	-	554	0.77
GO:0006468	protein phosphorylation	ENSG00000000457	-	555	0.78
GO:0006468	protein phosphorylation	ENSG00000000457	-	556	0.22
GO:0006468	protein phosphorylation	ENSG00000000457	-	557	0.2
GO:0006468	protein phosphorylation	ENSG00000000457	-	558	0.24
GO:0006468	protein phosphorylation	ENSG00000000457	-	559	0.23
GO:0006468	protein phosphorylation	ENSG00000000457	-	560	0.24
GO:0006468	protein phosphorylation	ENSG00000000457	-	561	0.78
GO:0006468	protein phosphorylation	ENSG00000000457	-	562	0.23
GO:0006468	protein phosphorylation	ENSG00000000457	-	563	0.24
GO:0006468	protein phosphorylation	ENSG00000000457	-	564	0.79
GO:0006468	protein phosphorylation	ENSG00000000457	-	565	0.99
GO:0006468	protein phosphorylation	ENSG00000000457	-	566	0.2
GO:0006468	protein phosphorylation	ENSG00000000457	-	567	0.95
GO:0006468	protein phosphorylation	ENSG00000000457	-	568	0.82
GO:0006468	protein phosphorylation	ENSG00000000457	-	569	0.2
GO:0006468	protein phosphorylation	ENSG00000000457	-	570	0.25
GO:0006468	protein phosphorylation	ENSG00000000457	-	571	0.18
GO:0006468	protein phosphorylation	ENSG00000000457	-	572	0.2
GO:0006468	protein phosphorylation	ENSG00000000457	-	573	0.23
GO:0006468	protein phosphorylation	ENSG00000000457	-	574	0.2
GO:0006468	protein phosphorylation	ENSG00000000457	-	575	0.23
GO:0006468	protein phosphorylation	ENSG00000000457	-	576	0.82
GO:0006468	protein phosphorylation	ENSG00000000457	-	577	0.95
GO:0006468	protein phosphorylation	ENSG00000000457	-	578	0.24
GO:0006468	protein phosphorylation	ENSG00000000457	-	579	0.18
GO:0006468	protein phosphorylation	ENSG00000000457	-	580	0.19
GO:0006468	protein phosphorylation	ENSG00000000457	-	581	0.2
GO:0006468	protein phosphorylation	ENSG00000000457	-	582	0.79
GO:0006468	protein phosphorylation	ENSG00000000457	-	583	0.21
GO:0006468	protein phosphorylation	ENSG00000000457	-	584	0.21
GO:0006468	protein phosphorylation	ENSG00000000457	-	585	0.21
GO:0006468	protein phosphorylation	ENSG00000000457	-	586	0.8
GO:0006468	protein phosphorylation	ENSG00000000457	-	587	0.81
GO:0006468	protein phosphorylation	ENSG00000000457	-	588	0.22
GO:0006468	protein phosphorylation	ENSG00000000457	-	589	0.19
GO:0006468	protein phosphorylation	ENSG00000000457	-	590	0.19
GO:0006468	protein phosphorylation	ENSG00000000457	-	591	0.79
GO:0006468	protein phosphorylation	ENSG00000000457	-	592	0.2
GO:0006468	protein phosphorylation	ENSG00000000457	-	593	0.8
GO:0006468	protein phosphorylation	ENSG00000000457	-	594	0.19
GO:0006468	protein phosphorylation	ENSG00000000457	-	595	0.23
GO:0006468	protein phosphorylation	ENSG00000000457	-	596	0.22
GO:0006468	protein phosphorylation	ENSG00000000457	-	597	0.95
GO:0006468	protein phosphorylation	ENSG00000000457	-	598	0.8
GO:0006468	protein phosphorylation	ENSG00000000457	-	599	0.23
GO:0006468	protein phosphorylation	ENSG00000000457	-	600	0.2
GO:0006468	protein phosphorylation	ENSG00000000457	-	601	0.23
GO:0006468	protein phosphorylation	ENSG00000000457	-	602	0.18
GO:0006468	protein phosphorylation	ENSG00000000457	-	603	0.2
GO:0006468	protein phosphorylation	ENSG00000000457	-	604	0.19
GO:0006468	protein phosphorylation	ENSG00000000457	-	605	0.24
GO:0006468	protein phosphorylation	ENSG00000000457	-	606	0.2
GO:0006468	protein phosphorylation	ENSG00000000457	-	607	0.81
GO:0006468	protein phosphorylation	ENSG00000000457	-	608	0.23
GO:0006468	protein phosphorylation	ENSG00000000457	-	609	0.78
GO:0006468	protein phosphorylation	ENSG00000000457	-	610	0.2
GO:0006468	protein phosphorylation	ENSG00000000457	-	611	0.2
GO:0006468	protein phosphorylation	ENSG00000000457	-	612	0.2
GO:0006468	protein phosphorylation	ENSG00000000457	-	613	0.94
GO:0006468	protein phosphorylation	ENSG00000000457	-	614	0.8
GO:0006468	protein phosphorylation	ENSG00000000457	-	615	0.25
GO:0006468	protein phosphorylation	ENSG00000000457	-	616	0.8
GO:0006468	protein phosphorylation	ENSG00000000457	-	617	0.22
GO:0006468	protein phosphorylation	ENSG00000000457	-	618	0.82
GO:0006468	protein phosphorylation	ENSG00000000457	-	619	0.24
GO:0006468	protein phosphorylation	ENSG00000000457	-	620	0.82
GO:0006468	protein phosphorylation	ENSG00000000457	-	621	0.23
GO:0006468	protein phosphorylation	ENSG00000000457	-	622	0.8
GO:0006468	protein phosphorylation	ENSG00000000457	-	623	0.78
GO:0006468	protein phosphorylation	ENSG00000000457	-	624	0.2
GO:0006468	protein phosphorylation	ENSG00000000457	-	625	0.79
GO:0006468	protein phosphorylation	ENSG00000000457	-	626	0.79
GO:0006468	protein phosphorylation	ENSG00000000457	-	627	0.23
GO:0006468	protein phosphorylation	ENSG00000000457	-	628	0.95
GO:0006468	protein phosphorylation	ENSG00000000457	-	629	0.83
GO:0006468	protein phosphorylation	ENSG00000000457	-	630	0.77
GO:0006468	protein phosphorylation	ENSG00000000457	-	631	0.8
GO:0006468	protein phosphorylation	ENSG00000000457	-	632	0.95
GO:0006468	protein phosphorylation	ENSG00000000457	-	633	0.21
GO:0006468	protein phosphorylation	ENSG00000000457	-	634	0.23
GO:0006468	protein phosphorylation	ENSG00000000457	-	635	0.22
GO:0006468	protein phosphorylation	ENSG00000000457	-	636	0.79
GO:0006468	protein phosphorylation	ENSG00000000457	-	637	0.81
GO:0006468	protein phosphorylation	ENSG00000000457	-	638	0.81
GO:0006468	protein phosphorylation	ENSG00000000457	-	639	0.2
GO:0006468	protein phosphorylation	ENSG00000000457	-	640	0.82
GO:0006468	protein phosphorylation	ENSG00000000457	-	641	0.83
GO:0006468	protein phosphorylation	ENSG00000000457	-	642	0.24
GO:0006468	protein phosphorylation	ENSG00000000457	-	643	0.23
GO:0006468	protein phosphorylation	ENSG00000000457	-	644	0.88
GO:0006468	protein phosphorylation	ENSG00000000457	-	645	0.81
GO:0006468	protein phosphorylation	ENSG00000000457	-	646	0.23
GO:0006468	protein phosphorylation	ENSG00000000457	-	647	0.2
GO:0006468	protein phosphorylation	ENSG00000000457	-	648	0.2
GO:0006468	protein phosphorylation	ENSG00000000457	-	649	0.78
GO:0006468	protein phosphorylation	ENSG00000000457	-	650	0.81
GO:0006468	protein phosphorylation	ENSG00000000457	-	651	0.82
GO:0006468	protein phosphorylation	ENSG00000000457	-	652	0.2
GO:0006468	protein phosphorylation	ENSG00000000457	-	653	0.2
GO:0006468	protein phosphorylation	ENSG00000000457	-	654	0.2
GO:0006468	protein phosphorylation	ENSG00000000457	-	655	0.24
GO:0006468	protein phosphorylation	ENSG00000000457	-	656	0.21
GO:0006468	protein phosphorylation	ENSG00000000457	-	657	0.2
GO:0006468	protein phosphorylation	ENSG00000000457	-	658	0.2
GO:0006468	protein phosphorylation	ENSG00000000457	-	659	0.2
GO:0006468	protein phosphorylation	ENSG00000000457	-	660	0.23
GO:0006468	protein phosphorylation	ENSG00000000457	-	661	0.18
GO:0006468	protein phosphorylation	ENSG00000000457	-	662	0.23
GO:0006468	protein phosphorylation	ENSG00000000457	-	663	0.2
GO:0006468	protein phosphorylation	ENSG00000000457	-	664	0.2
GO:0006468	protein phosphorylation	ENSG00000000457	-	665	0.2
GO:0006468	protein phosphorylation	ENSG00000000457	-	666	0.2
GO:0006468	protein phosphorylation	ENSG00000000457	-	667	0.21
GO:0006468	protein phosphorylation	ENSG00000000457	-	668	0.2
GO:0006468	protein phosphorylation	ENSG00000000457	-	669	0.8
GO:0006468	protein phosphorylation	ENSG00000000457	-	670	0.18
GO:0006468	protein phosphorylation	ENSG00000000457	-	671	0.2
GO:0006468	protein phosphorylation	ENSG00000000457	-	672	0.2
GO:0006468	protein phosphorylation	ENSG00000000457	-	673	0.77
GO:0006468	protein phosphorylation	ENSG00000000457	-	674	0.18
GO:0006468	protein phosphorylation	ENSG00000000457	-	675	0.25
GO:0006468	protein phosphorylation	ENSG00000000457	-	676	0.19
GO:0006468	protein phosphorylation	ENSG00000000457	-	677	0.19
GO:0006468	protein phosphorylation	ENSG00000000457	-	678	0.18
GO:0006468	protein phosphorylation	ENSG00000000457	-	679	0.16
GO:0006468	protein phosphorylation	ENSG00000000457	-	680	0.22
GO:0006468	protein phosphorylation	ENSG00000000457	-	681	0.22
GO:0006468	protein phosphorylation	ENSG00000000457	-	682	0.79
GO:0006468	protein phosphorylation	ENSG00000000457	-	683	0.18
GO:0006468	protein phosphorylation	ENSG00000000457	-	684	0.2
GO:0006468	protein phosphorylation	ENSG00000000457	-	685	0.2
GO:0006468	protein phosphorylation	ENSG00000000457	-	686	0.21
GO:0006468	protein phosphorylation	ENSG00000000457	-	687	0.19
GO:0006468	protein phosphorylation	ENSG00000000457	-	688	0.19
GO:0006468	protein phosphorylation	ENSG00000000457	-	689	0.19
GO:0006468	protein phosphorylation	ENSG00000000457	-	690	0.2
GO:0006468	protein phosphorylation	ENSG00000000457	-	691	0.18
GO:0006468	protein phosphorylation	ENSG00000000457	-	692	0.24
GO:0006468	protein phosphorylation	ENSG00000000457	-	693	0.2
GO:0006468	protein phosphorylation	ENSG00000000457	-	694	0.2
GO:0006468	protein phosphorylation	ENSG00000000457	-	695	0.24
GO:0006468	protein phosphorylation	ENSG00000000457	-	696	0.22
GO:0006468	protein phosphorylation	ENSG00000000457	-	697	0.2
GO:0006468	protein phosphorylation	ENSG00000000457	-	698	0.2
GO:0006468	protein phosphorylation	ENSG00000000457	-	699	0.21
GO:0006468	protein phosphorylation	ENSG00000000457	-	700	0.22
GO:0006468	protein phosphorylation	ENSG00000000457	-	701	0.8
GO:0006468	protein phosphorylation	ENSG00000000457	-	702	0.81
GO:0006468	protein phosphorylation	ENSG00000000457	-	703	0.2
GO:0006468	protein phosphorylation	ENSG00000000457	-	704	0.18
GO:0006468	protein phosphorylation	ENSG00000000457	-	705	0.77
GO:0006468	protein phosphorylation	ENSG00000000457	-	706	0.81
GO:0006468	protein phosphorylation	ENSG00000000457	-	707	0.82
GO:0006468	protein phosphorylation	ENSG00000000457	-	708	0.21
GO:0006468	protein phosphorylation	ENSG00000000457	-	709	0.94
GO:0006468	protein phosphorylation	ENSG00000000457	-	710	0.16
GO:0006468	protein phosphorylation	ENSG00000000457	-	711	0.23
GO:0006468	protein phosphorylation	ENSG00000000457	-	712	0.19
GO:0006468	protein phosphorylation	ENSG00000000457	-	713	0.24
GO:0006468	protein phosphorylation	ENSG00000000457	-	714	0.22
GO:0006468	protein phosphorylation	ENSG00000000457	-	715	0.2
GO:0006468	protein phosphorylation	ENSG00000000457	-	716	0.19
GO:0006468	protein phosphorylation	ENSG00000000457	-	717	0.19
GO:0006468	protein phosphorylation	ENSG00000000457	-	718	0.2
GO:0006468	protein phosphorylation	ENSG00000000457	-	719	0.2
GO:0006468	protein phosphorylation	ENSG00000000457	-	720	0.2
GO:0006468	protein phosphorylation	ENSG00000000457	-	721	0.18
GO:0006468	protein phosphorylation	ENSG00000000457	-	722	0.78
GO:0006468	protein phosphorylation	ENSG00000000457	-	723	0.2
GO:0006468	protein phosphorylation	ENSG00000000457	-	724	0.21
GO:0006468	protein phosphorylation	ENSG00000000457	-	725	0.2
GO:0006468	protein phosphorylation	ENSG00000000457	-	726	0.19
GO:0006468	protein phosphorylation	ENSG00000000457	-	727	0.2
GO:0006468	protein phosphorylation	ENSG00000000457	-	728	0.23
GO:0006468	protein phosphorylation	ENSG00000000457	-	729	0.25
GO:0006468	protein phosphorylation	ENSG00000000457	-	730	0.81
GO:0006468	protein phosphorylation	ENSG00000000457	-	731	0.2
GO:0006468	protein phosphorylation	ENSG00000000457	-	732	0.2
GO:0006468	protein phosphorylation	ENSG00000000457	-	733	0.21
GO:0006468	protein phosphorylation	ENSG00000000457	-	734	0.2
GO:0006468	protein phosphorylation	ENSG00000000457	-	735	0.24
GO:0006468	protein phosphorylation	ENSG00000000457	-	736	0.21
GO:0006468	protein phosphorylation	ENSG00000000457	-	737	0.25
GO:0006468	protein phosphorylation	ENSG00000000457	-	738	0.2
GO:0006468	protein phosphorylation	ENSG00000000457	-	739	0.18
GO:0006468	protein phosphorylation	ENSG00000000457	-	740	0.18
GO:0006468	protein phosphorylation	ENSG00000000457	-	741	0.21
GO:0006468	protein phosphorylation	ENSG00000000457	-	742	0.25
GO:0006468	protein phosphorylation	ENSG00000004660	-	1	0.91
GO:0006468	protein phosphorylation	ENSG00000004660	-	2	0.15
GO:0006468	protein phosphorylation	ENSG00000004660	-	3	0.15
GO:0006468	protein phosphorylation	ENSG00000004660	-	4	0.12
GO:0006468	protein phosphorylation	ENSG00000004660	-	5	0.11
GO:0006468	protein phosphorylation	ENSG00000004660	-	6	0.14
GO:0006468	protein phosphorylation	ENSG00000004660	-	7	0.14
GO:0006468	protein phosphorylation	ENSG00000004660	-	8	0.16
GO:0006468	protein phosphorylation	ENSG00000004660	-	9	0.89
GO:0006468	protein phosphorylation	ENSG00000004660	-	10	0.94
GO:0006468	protein phosphorylation	ENSG00000004660	-	11	0.96
GO:0006468	protein phosphorylation	ENSG00000004660	-	12	0.15
GO:0006468	protein phosphorylation	ENSG00000004660	-	13	1.3
GO:0006468	protein phosphorylation	ENSG00000004660	-	14	0.074
GO:0006468	protein phosphorylation	ENSG00000004660	-	15	0.12
GO:0006468	protein phosphorylation	ENSG00000004660	-	16	0.093
GO:0006468	protein phosphorylation	ENSG00000004660	-	17	0.065
GO:0006468	protein phosphorylation	ENSG00000004660	-	18	1.2
GO:0006468	protein phosphorylation	ENSG00000004660	-	19	1.4
GO:0006468	protein phosphorylation	ENSG00000004660	-	20	0.11
GO:0006468	protein phosphorylation	ENSG00000004660	-	21	0.88
GO:0006468	protein phosphorylation	ENSG00000004660	-	22	1.3
GO:0006468	protein phosphorylation	ENSG00000004660	-	23	0.078
GO:0006468	protein phosphorylation	ENSG00000004660	-	24	1.2
GO:0006468	protein phosphorylation	ENSG00000004660	-	25	1.2
GO:0006468	protein phosphorylation	ENSG00000004660	-	26	1.1
GO:0006468	protein phosphorylation	ENSG00000004660	-	27	1.3
GO:0006468	protein phosphorylation	ENSG00000004660	-	28	1.2
GO:0006468	protein phosphorylation	ENSG00000004660	-	29	1.0
GO:0006468	protein phosphorylation	ENSG00000004660	-	30	0.06
GO:0006468	protein phosphorylation	ENSG00000004660	-	31	0.82
GO:0006468	protein phosphorylation	ENSG00000004660	-	32	0.12
GO:0006468	protein phosphorylation	ENSG00000004660	-	33	0.15
GO:0006468	protein phosphorylation	ENSG00000004660	-	34	0.056
GO:0006468	protein phosphorylation	ENSG00000004660	-	35	0.069
GO:0006468	protein phosphorylation	ENSG00000004660	-	36	0.069
GO:0006468	protein phosphorylation	ENSG00000004660	-	37	0.061
GO:0006468	protein phosphorylation	ENSG00000004660	-	38	0.064
GO:0006468	protein phosphorylation	ENSG00000004660	-	39	0.1
GO:0006468	protein phosphorylation	ENSG00000004660	-	40	0.072
GO:0006468	protein phosphorylation	ENSG00000004660	-	41	0.097
GO:0006468	protein phosphorylation	ENSG00000004660	-	42	0.046
GO:0006468	protein phosphorylation	ENSG00000004660	-	43	0.1
GO:0006468	protein phosphorylation	ENSG00000004660	-	44	0.12
GO:0006468	protein phosphorylation	ENSG00000004660	-	45	0.11
GO:0006468	protein phosphorylation	ENSG00000004660	-	46	0.097
GO:0006468	protein phosphorylation	ENSG00000004660	-	47	0.09
GO:0006468	protein phosphorylation	ENSG00000004660	-	48	0.13
GO:0006468	protein phosphorylation	ENSG00000004660	-	49	0.087
GO:0006468	protein phosphorylation	ENSG00000004660	-	50	0.093
GO:0006468	protein phosphorylation	ENSG00000004660	-	51	0.1
GO:0006468	protein phosphorylation	ENSG00000004660	-	52	0.089
GO:0006468	protein phosphorylation	ENSG00000004660	-	53	0.095
GO:0006468	protein phosphorylation	ENSG00000004660	-	54	0.088
GO:0006468	protein phosphorylation	ENSG00000004660	-	55	0.12
GO:0006468	protein phosphorylation	ENSG00000004660	-	56	0.11
GO:0006468	protein phosphorylation	ENSG00000004660	-	57	0.082
GO:0006468	protein phosphorylation	ENSG00000004660	-	58	0.13
GO:0006468	protein phosphorylation	ENSG00000004660	-	59	0.82
GO:0006468	protein phosphorylation	ENSG00000004660	-	60	0.91
GO:0006468	protein phosphorylation	ENSG00000004660	-	61	0.72
GO:0006468	protein phosphorylation	ENSG00000004660	-	62	0.14
GO:0006468	protein phosphorylation	ENSG00000004660	-	63	0.074
GO:0006468	protein phosphorylation	ENSG00000004660	-	64	0.12
GO:0006468	protein phosphorylation	ENSG00000004660	-	65	0.13
GO:0006468	protein phosphorylation	ENSG00000004660	-	66	0.13
GO:0006468	protein phosphorylation	ENSG00000004660	-	67	0.079
GO:0006468	protein phosphorylation	ENSG00000004660	-	68	0.09
GO:0006468	protein phosphorylation	ENSG00000004660	-	69	0.051
GO:0006468	protein phosphorylation	ENSG00000004660	-	70	0.047
GO:0006468	protein phosphorylation	ENSG00000004660	-	71	0.1
GO:0006468	protein phosphorylation	ENSG00000004660	-	72	0.081
GO:0006468	protein phosphorylation	ENSG00000004660	-	73	0.11
GO:0006468	protein phosphorylation	ENSG00000004660	-	74	0.063
GO:0006468	protein phosphorylation	ENSG00000004660	-	75	0.058
GO:0006468	protein phosphorylation	ENSG00000004660	-	76	0.097
GO:0006468	protein phosphorylation	ENSG00000004660	-	77	0.085
GO:0006468	protein phosphorylation	ENSG00000004660	-	78	0.55
GO:0006468	protein phosphorylation	ENSG00000004660	-	79	0.11
GO:0006468	protein phosphorylation	ENSG00000004660	-	80	0.052
GO:0006468	protein phosphorylation	ENSG00000004660	-	81	0.053
GO:0006468	protein phosphorylation	ENSG00000004660	-	82	0.1
GO:0006468	protein phosphorylation	ENSG00000004660	-	83	0.057
GO:0006468	protein phosphorylation	ENSG00000004660	-	84	0.086
GO:0006468	protein phosphorylation	ENSG00000004660	-	85	0.92
GO:0006468	protein phosphorylation	ENSG00000004660	-	86	0.12
GO:0006468	protein phosphorylation	ENSG00000004660	-	87	0.91
GO:0006468	protein phosphorylation	ENSG00000004660	-	88	0.1
GO:0006468	protein phosphorylation	ENSG00000004660	-	89	0.099
GO:0006468	protein phosphorylation	ENSG00000004660	-	90	0.14
GO:0006468	protein phosphorylation	ENSG00000004660	-	91	0.087
GO:0006468	protein phosphorylation	ENSG00000004660	-	92	0.097
GO:0006468	protein phosphorylation	ENSG00000004660	-	93	0.14
GO:0006468	protein phosphorylation	ENSG00000004660	-	94	0.088
GO:0006468	protein phosphorylation	ENSG00000004660	-	95	0.099
GO:0006468	protein phosphorylation	ENSG00000004660	-	96	0.14
GO:0006468	protein phosphorylation	ENSG00000004660	-	97	0.058
GO:0006468	protein phosphorylation	ENSG00000004660	-	98	0.6
GO:0006468	protein phosphorylation	ENSG00000004660	-	99	0.047
GO:0006468	protein phosphorylation	ENSG00000004660	-	100	0.74
GO:0006468	protein phosphorylation	ENSG00000004660	-	101	0.069
GO:0006468	protein phosphorylation	ENSG00000004660	-	102	0.09
GO:0006468	protein phosphorylation	ENSG00000004660	-	103	0.061
GO:0006468	protein phosphorylation	ENSG00000004660	-	104	0.046
GO:0006468	protein phosphorylation	ENSG00000004660	-	105	0.063
GO:0006468	protein phosphorylation	ENSG00000004660	-	106	0.091
GO:0006468	protein phosphorylation	ENSG00000004660	-	107	0.097
GO:0006468	protein phosphorylation	ENSG00000004660	-	108	0.098
GO:0006468	protein phosphorylation	ENSG00000004660	-	109	0.056
GO:0006468	protein phosphorylation	ENSG00000004660	-	110	0.74
GO:0006468	protein phosphorylation	ENSG00000004660	-	111	0.07
GO:0006468	protein phosphorylation	ENSG00000004660	-	112	0.43
GO:0006468	protein phosphorylation	ENSG00000004660	-	113	0.058
GO:0006468	protein phosphorylation	ENSG00000004660	-	114	1.0
GO:0006468	protein phosphorylation	ENSG00000004660	-	115	0.091
GO:0006468	protein phosphorylation	ENSG00000004660	-	116	0.049
GO:0006468	protein phosphorylation	ENSG00000004660	-	117	0.1
GO:0006468	protein phosphorylation	ENSG00000004660	-	118	0.1
GO:0006468	protein phosphorylation	ENSG00000004660	-	119	0.055
GO:0006468	protein phosphorylation	ENSG00000004660	-	120	0.053
GO:0006468	protein phosphorylation	ENSG00000004660	-	121	0.049
GO:0006468	protein phosphorylation	ENSG00000004660	-	122	0.1
GO:0006468	protein phosphorylation	ENSG00000004660	-	123	0.54
GO:0006468	protein phosphorylation	ENSG00000004660	-	124	0.054
GO:0006468	protein phosphorylation	ENSG00000004660	-	125	0.055
GO:0006468	protein phosphorylation	ENSG00000004660	-	126	0.47
GO:0006468	protein phosphorylation	ENSG00000004660	-	127	0.61
GO:0006468	protein phosphorylation	ENSG00000004660	-	128	0.089
GO:0006468	protein phosphorylation	ENSG00000004660	-	129	0.063
GO:0006468	protein phosphorylation	ENSG00000004660	-	130	0.055
GO:0006468	protein phosphorylation	ENSG00000004660	-	131	0.079
GO:0006468	protein phosphorylation	ENSG00000004660	-	132	0.063
GO:0006468	protein phosphorylation	ENSG00000004660	-	133	0.053
GO:0006468	protein phosphorylation	ENSG00000004660	-	134	0.068
GO:0006468	protein phosphorylation	ENSG00000004660	-	135	0.061
GO:0006468	protein phosphorylation	ENSG00000004660	-	136	0.55
GO:0006468	protein phosphorylation	ENSG00000004660	-	137	0.046
GO:0006468	protein phosphorylation	ENSG00000004660	-	138	0.085
GO:0006468	protein phosphorylation	ENSG00000004660	-	139	0.058
GO:0006468	protein phosphorylation	ENSG00000004660	-	140	0.5
GO:0006468	protein phosphorylation	ENSG00000004660	-	141	0.051
GO:0006468	protein phosphorylation	ENSG00000004660	-	142	0.055
GO:0006468	protein phosphorylation	ENSG00000004660	-	143	0.053
GO:0006468	protein phosphorylation	ENSG00000004660	-	144	0.1
GO:0006468	protein phosphorylation	ENSG00000004660	-	145	0.064
GO:0006468	protein phosphorylation	ENSG00000004660	-	146	0.097
GO:0006468	protein phosphorylation	ENSG00000004660	-	147	0.046
GO:0006468	protein phosphorylation	ENSG00000004660	-	148	0.047
GO:0006468	protein phosphorylation	ENSG00000004660	-	149	0.073
GO:0006468	protein phosphorylation	ENSG00000004660	-	150	0.054
GO:0006468	protein phosphorylation	ENSG00000004660	-	151	0.061
GO:0006468	protein phosphorylation	ENSG00000004660	-	152	0.069
GO:0006468	protein phosphorylation	ENSG00000004660	-	153	0.049
GO:0006468	protein phosphorylation	ENSG00000004660	-	154	0.061
GO:0006468	protein phosphorylation	ENSG00000004660	-	155	0.063
GO:0006468	protein phosphorylation	ENSG00000004660	-	156	0.047
GO:0006468	protein phosphorylation	ENSG00000004660	-	157	0.07
GO:0006468	protein phosphorylation	ENSG00000004660	-	158	0.061
GO:0006468	protein phosphorylation	ENSG00000004660	-	159	0.72
GO:0006468	protein phosphorylation	ENSG00000004660	-	160	0.046
GO:0006468	protein phosphorylation	ENSG00000004660	-	161	0.084
GO:0006468	protein phosphorylation	ENSG00000004660	-	162	0.054
GO:0006468	protein phosphorylation	ENSG00000004660	-	163	0.047
GO:0006468	protein phosphorylation	ENSG00000004660	-	164	0.09
GO:0006468	protein phosphorylation	ENSG00000004660	-	165	0.055
GO:0006468	protein phosphorylation	ENSG00000004660	-	166	0.067
GO:0006468	protein phosphorylation	ENSG00000004660	-	167	0.079
GO:0006468	protein phosphorylation	ENSG00000004660	-	168	0.051
GO:0006468	protein phosphorylation	ENSG00000004660	-	169	0.051
GO:0006468	protein phosphorylation	ENSG00000004660	-	170	0.053
GO:0006468	protein phosphorylation	ENSG00000004660	-	171	0.07
GO:0006468	protein phosphorylation	ENSG00000004660	-	172	0.055
GO:0006468	protein phosphorylation	ENSG00000004660	-	173	0.063
GO:0006468	protein phosphorylation	ENSG00000004660	-	174	0.049
GO:0006468	protein phosphorylation	ENSG00000004660	-	175	0.073
GO:0006468	protein phosphorylation	ENSG00000004660	-	176	0.077
GO:0006468	protein phosphorylation	ENSG00000004660	-	177	0.076
GO:0006468	protein phosphorylation	ENSG00000004660	-	178	0.051
GO:0006468	protein phosphorylation	ENSG00000004660	-	179	0.097
GO:0006468	protein phosphorylation	ENSG00000004660	-	180	0.055
GO:0006468	protein phosphorylation	ENSG00000004660	-	181	0.1
GO:0006468	protein phosphorylation	ENSG00000004660	-	182	0.097
GO:0006468	protein phosphorylation	ENSG00000004660	-	183	0.045
GO:0006468	protein phosphorylation	ENSG00000004660	-	184	0.083
GO:0006468	protein phosphorylation	ENSG00000004660	-	185	0.06
GO:0006468	protein phosphorylation	ENSG00000004660	-	186	0.1
GO:0006468	protein phosphorylation	ENSG00000004660	-	187	0.069
GO:0006468	protein phosphorylation	ENSG00000004660	-	188	0.083
GO:0006468	protein phosphorylation	ENSG00000004660	-	189	0.047
GO:0006468	protein phosphorylation	ENSG00000004660	-	190	0.047
GO:0006468	protein phosphorylation	ENSG00000004660	-	191	0.13
GO:0006468	protein phosphorylation	ENSG00000004660	-	192	0.07
GO:0006468	protein phosphorylation	ENSG00000004660	-	193	0.047
GO:0006468	protein phosphorylation	ENSG00000004660	-	194	0.064
GO:0006468	protein phosphorylation	ENSG00000004660	-	195	0.1
GO:0006468	protein phosphorylation	ENSG00000004660	-	196	0.054
GO:0006468	protein phosphorylation	ENSG00000004660	-	197	0.096
GO:0006468	protein phosphorylation	ENSG00000004660	-	198	0.11
GO:0006468	protein phosphorylation	ENSG00000004660	-	199	0.091
GO:0006468	protein phosphorylation	ENSG00000004660	-	200	0.064
GO:0006468	protein phosphorylation	ENSG00000004660	-	201	0.1
GO:0006468	protein phosphorylation	ENSG00000004660	-	202	0.065
GO:0006468	protein phosphorylation	ENSG00000004660	-	203	0.089
GO:0006468	protein phosphorylation	ENSG00000004660	-	204	0.097
GO:0006468	protein phosphorylation	ENSG00000004660	-	205	0.049
GO:0006468	protein phosphorylation	ENSG00000004660	-	206	0.077
GO:0006468	protein phosphorylation	ENSG00000004660	-	207	0.061
GO:0006468	protein phosphorylation	ENSG00000004660	-	208	0.091
GO:0006468	protein phosphorylation	ENSG00000004660	-	209	0.055
GO:0006468	protein phosphorylation	ENSG00000004660	-	210	0.56
GO:0006468	protein phosphorylation	ENSG00000004660	-	211	0.098
GO:0006468	protein phosphorylation	ENSG00000004660	-	212	0.098
GO:0006468	protein phosphorylation	ENSG00000004660	-	213	0.11
GO:0006468	protein phosphorylation	ENSG00000004660	-	214	0.055
GO:0006468	protein phosphorylation	ENSG00000004660	-	215	0.047
GO:0006468	protein phosphorylation	ENSG00000004660	-	216	0.061
GO:0006468	protein phosphorylation	ENSG00000004660	-	217	0.07
GO:0006468	protein phosphorylation	ENSG00000004660	-	218	0.07
GO:0006468	protein phosphorylation	ENSG00000004660	-	219	0.065
GO:0006468	protein phosphorylation	ENSG00000004660	-	220	0.073
GO:0006468	protein phosphorylation	ENSG00000004660	-	221	0.046
GO:0006468	protein phosphorylation	ENSG00000004660	-	222	0.063
GO:0006468	protein phosphorylation	ENSG00000004660	-	223	0.051
GO:0006468	protein phosphorylation	ENSG00000004660	-	224	0.063
GO:0006468	protein phosphorylation	ENSG00000004660	-	225	0.061
GO:0006468	protein phosphorylation	ENSG00000004660	-	226	0.049
GO:0006468	protein phosphorylation	ENSG00000004660	-	227	0.075
GO:0006468	protein phosphorylation	ENSG00000004660	-	228	0.055
GO:0006468	protein phosphorylation	ENSG00000004660	-	229	0.053
GO:0006468	protein phosphorylation	ENSG00000004660	-	230	0.07
GO:0006468	protein phosphorylation	ENSG00000004660	-	231	0.047
GO:0006468	protein phosphorylation	ENSG00000004660	-	232	0.047
GO:0006468	protein phosphorylation	ENSG00000004660	-	233	0.07
GO:0006468	protein phosphorylation	ENSG00000004660	-	234	0.047
GO:0006468	protein phosphorylation	ENSG00000004660	-	235	0.058
GO:0006468	protein phosphorylation	ENSG00000004660	-	236	0.051
GO:0006468	protein phosphorylation	ENSG00000004660	-	237	0.076
GO:0006468	protein phosphorylation	ENSG00000004660	-	238	0.055
GO:0006468	protein phosphorylation	ENSG00000004660	-	239	0.056
GO:0006468	protein phosphorylation	ENSG00000004660	-	240	0.083
GO:0006468	protein phosphorylation	ENSG00000004660	-	241	0.07
GO:0006468	protein phosphorylation	ENSG00000004660	-	242	0.056
GO:0006468	protein phosphorylation	ENSG00000004660	-	243	0.046
GO:0006468	protein phosphorylation	ENSG00000004660	-	244	0.056
GO:0006468	protein phosphorylation	ENSG00000004660	-	245	0.07
GO:0006468	protein phosphorylation	ENSG00000004660	-	246	0.064
GO:0006468	protein phosphorylation	ENSG00000004660	-	247	0.047
GO:0006468	protein phosphorylation	ENSG00000004660	-	248	0.11
GO:0006468	protein phosphorylation	ENSG00000004660	-	249	0.091
GO:0006468	protein phosphorylation	ENSG00000004660	-	250	0.046
GO:0006468	protein phosphorylation	ENSG00000004660	-	251	0.047
GO:0006468	protein phosphorylation	ENSG00000004660	-	252	0.068
GO:0006468	protein phosphorylation	ENSG00000004660	-	253	0.065
GO:0006468	protein phosphorylation	ENSG00000004660	-	254	0.1
GO:0006468	protein phosphorylation	ENSG00000004660	-	255	0.087
GO:0006468	protein phosphorylation	ENSG00000004660	-	256	0.051
GO:0006468	protein phosphorylation	ENSG00000004660	-	257	0.096
GO:0006468	protein phosphorylation	ENSG00000004660	-	258	0.047
GO:0006468	protein phosphorylation	ENSG00000004660	-	259	0.065
GO:0006468	protein phosphorylation	ENSG00000004660	-	260	0.07
GO:0006468	protein phosphorylation	ENSG00000004660	-	261	0.097
GO:0006468	protein phosphorylation	ENSG00000004660	-	262	0.047
GO:0006468	protein phosphorylation	ENSG00000004660	-	263	0.056
GO:0006468	protein phosphorylation	ENSG00000004660	-	264	0.065
GO:0006468	protein phosphorylation	ENSG00000004660	-	265	0.056
GO:0006468	protein phosphorylation	ENSG00000004660	-	266	0.045
GO:0006468	protein phosphorylation	ENSG00000004660	-	267	0.076
GO:0006468	protein phosphorylation	ENSG00000004660	-	268	0.051
GO:0006468	protein phosphorylation	ENSG00000004660	-	269	0.065
GO:0006468	protein phosphorylation	ENSG00000004660	-	270	0.081
GO:0006468	protein phosphorylation	ENSG00000004660	-	271	0.43
GO:0006468	protein phosphorylation	ENSG00000004660	-	272	0.047
GO:0006468	protein phosphorylation	ENSG00000004660	-	273	0.065
GO:0006468	protein phosphorylation	ENSG00000004660	-	274	0.063
GO:0006468	protein phosphorylation	ENSG00000004660	-	275	0.59
GO:0006468	protein phosphorylation	ENSG00000004660	-	276	0.046
GO:0006468	protein phosphorylation	ENSG00000004660	-	277	0.046
GO:0006468	protein phosphorylation	ENSG00000004660	-	278	0.091
GO:0006468	protein phosphorylation	ENSG00000004660	-	279	0.78
GO:0006468	protein phosphorylation	ENSG00000004660	-	280	0.064
GO:0006468	protein phosphorylation	ENSG00000004660	-	281	0.065
GO:0006468	protein phosphorylation	ENSG00000004660	-	282	0.063
GO:0006468	protein phosphorylation	ENSG00000004660	-	283	0.071
GO:0006468	protein phosphorylation	ENSG00000004660	-	284	0.063
GO:0006468	protein phosphorylation	ENSG00000004660	-	285	0.047
GO:0006468	protein phosphorylation	ENSG00000004660	-	286	0.47
GO:0006468	protein phosphorylation	ENSG00000004660	-	287	0.053
GO:0006468	protein phosphorylation	ENSG00000004660	-	288	0.07
GO:0006468	protein phosphorylation	ENSG00000004660	-	289	0.054
GO:0006468	protein phosphorylation	ENSG00000004660	-	290	0.065
GO:0006468	protein phosphorylation	ENSG00000004660	-	291	0.046
GO:0006468	protein phosphorylation	ENSG00000004660	-	292	0.07
GO:0006468	protein phosphorylation	ENSG00000004660	-	293	0.12
GO:0006468	protein phosphorylation	ENSG00000004660	-	294	0.092
GO:0006468	protein phosphorylation	ENSG00000004660	-	295	1.2
GO:0006468	protein phosphorylation	ENSG00000004660	-	296	0.095
GO:0006468	protein phosphorylation	ENSG00000004660	-	297	0.077
GO:0006468	protein phosphorylation	ENSG00000004660	-	298	0.085
GO:0006468	protein phosphorylation	ENSG00000004660	-	299	0.088
GO:0006468	protein phosphorylation	ENSG00000004660	-	300	0.088
GO:0006468	protein phosphorylation	ENSG00000004660	-	301	0.086
GO:0006468	protein phosphorylation	ENSG00000004660	-	302	0.076
GO:0006468	protein phosphorylation	ENSG00000004660	-	303	0.085
GO:0006468	protein phosphorylation	ENSG00000004660	-	304	0.077
GO:0006468	protein phosphorylation	ENSG00000004660	-	305	0.14
GO:0006468	protein phosphorylation	ENSG00000004660	-	306	0.11
GO:0006468	protein phosphorylation	ENSG00000004660	-	307	0.079
GO:0006468	protein phosphorylation	ENSG00000004660	-	308	0.1
GO:0006468	protein phosphorylation	ENSG00000004660	-	309	0.099
GO:0006468	protein phosphorylation	ENSG00000004660	-	310	0.1
GO:0006468	protein phosphorylation	ENSG00000004660	-	311	0.08
GO:0006468	protein phosphorylation	ENSG00000004660	-	312	0.098
GO:0006468	protein phosphorylation	ENSG00000004660	-	313	0.11
GO:0006468	protein phosphorylation	ENSG00000004660	-	314	0.081
GO:0006468	protein phosphorylation	ENSG00000004660	-	315	0.088
GO:0006468	protein phosphorylation	ENSG00000004660	-	316	0.081
GO:0006468	protein phosphorylation	ENSG00000004660	-	317	0.082
GO:0006468	protein phosphorylation	ENSG00000004660	-	318	0.085
GO:0006468	protein phosphorylation	ENSG00000004660	-	319	0.094
GO:0006468	protein phosphorylation	ENSG00000004660	-	320	0.076
GO:0006468	protein phosphorylation	ENSG00000004660	-	321	0.12
GO:0006468	protein phosphorylation	ENSG00000004660	-	322	0.11
GO:0006468	protein phosphorylation	ENSG00000004660	-	323	0.055
GO:0006468	protein phosphorylation	ENSG00000004660	-	324	1.2
GO:0006468	protein phosphorylation	ENSG00000004660	-	325	0.41
GO:0006468	protein phosphorylation	ENSG00000004660	-	326	0.061
GO:0006468	protein phosphorylation	ENSG00000004660	-	327	0.096
GO:0006468	protein phosphorylation	ENSG00000004660	-	328	0.046
GO:0006468	protein phosphorylation	ENSG00000004660	-	329	0.051
GO:0006468	protein phosphorylation	ENSG00000004660	-	330	0.051
GO:0006468	protein phosphorylation	ENSG00000004660	-	331	0.054
GO:0006468	protein phosphorylation	ENSG00000004660	-	332	0.091
GO:0006468	protein phosphorylation	ENSG00000004660	-	333	1.3
GO:0006468	protein phosphorylation	ENSG00000004660	-	334	1.2
GO:0006468	protein phosphorylation	ENSG00000004660	-	335	0.65
GO:0006468	protein phosphorylation	ENSG00000004660	-	336	1.1
GO:0006468	protein phosphorylation	ENSG00000004660	-	337	0.085
GO:0006468	protein phosphorylation	ENSG00000004660	-	338	0.054
GO:0006468	protein phosphorylation	ENSG00000004660	-	339	0.062
GO:0006468	protein phosphorylation	ENSG00000004660	-	340	0.61
GO:0006468	protein phosphorylation	ENSG00000004660	-	341	0.68
GO:0006468	protein phosphorylation	ENSG00000004660	-	342	0.73
GO:0006468	protein phosphorylation	ENSG00000004660	-	343	0.74
GO:0006468	protein phosphorylation	ENSG00000004660	-	344	0.045
GO:0006468	protein phosphorylation	ENSG00000004660	-	345	0.055
GO:0006468	protein phosphorylation	ENSG00000004660	-	346	0.067
GO:0006468	protein phosphorylation	ENSG00000004660	-	347	0.046
GO:0006468	protein phosphorylation	ENSG00000004660	-	348	0.055
GO:0006468	protein phosphorylation	ENSG00000004660	-	349	0.084
GO:0006468	protein phosphorylation	ENSG00000004660	-	350	1.2
GO:0006468	protein phosphorylation	ENSG00000004660	-	351	1.2
GO:0006468	protein phosphorylation	ENSG00000004660	-	352	0.7
GO:0006468	protein phosphorylation	ENSG00000004660	-	353	0.054
GO:0006468	protein phosphorylation	ENSG00000004660	-	354	0.88
GO:0006468	protein phosphorylation	ENSG00000004660	-	355	1.1
GO:0006468	protein phosphorylation	ENSG00000004660	-	356	0.74
GO:0006468	protein phosphorylation	ENSG00000004660	-	357	0.72
GO:0006468	protein phosphorylation	ENSG00000004660	-	358	0.049
GO:0006468	protein phosphorylation	ENSG00000004660	-	359	0.047
GO:0006468	protein phosphorylation	ENSG00000004660	-	360	0.52
GO:0006468	protein phosphorylation	ENSG00000004660	-	361	0.11
GO:0006468	protein phosphorylation	ENSG00000004660	-	362	1.1
GO:0006468	protein phosphorylation	ENSG00000004660	-	363	0.46
GO:0006468	protein phosphorylation	ENSG00000004660	-	364	0.079
GO:0006468	protein phosphorylation	ENSG00000004660	-	365	0.055
GO:0006468	protein phosphorylation	ENSG00000004660	-	366	0.74
GO:0006468	protein phosphorylation	ENSG00000004660	-	367	0.095
GO:0006468	protein phosphorylation	ENSG00000004660	-	368	0.088
GO:0006468	protein phosphorylation	ENSG00000004660	-	369	0.085
GO:0006468	protein phosphorylation	ENSG00000004660	-	370	0.12
GO:0006468	protein phosphorylation	ENSG00000004660	-	371	0.098
GO:0006468	protein phosphorylation	ENSG00000004660	-	372	0.11
GO:0006468	protein phosphorylation	ENSG00000004660	-	373	0.13
GO:0006468	protein phosphorylation	ENSG00000004660	-	374	0.087
GO:0006468	protein phosphorylation	ENSG00000004660	-	375	0.13
GO:0006468	protein phosphorylation	ENSG00000004660	-	376	0.08
GO:0006468	protein phosphorylation	ENSG00000004660	-	377	0.077
GO:0006468	protein phosphorylation	ENSG00000004660	-	378	0.069
GO:0006468	protein phosphorylation	ENSG00000004660	-	379	0.093
GO:0006468	protein phosphorylation	ENSG00000004660	-	380	0.063
GO:0006468	protein phosphorylation	ENSG00000004660	-	381	0.47
GO:0006468	protein phosphorylation	ENSG00000004660	-	382	0.047
GO:0006468	protein phosphorylation	ENSG00000004660	-	383	0.064
GO:0006468	protein phosphorylation	ENSG00000004660	-	384	0.63
GO:0006468	protein phosphorylation	ENSG00000004660	-	385	0.053
GO:0006468	protein phosphorylation	ENSG00000004660	-	386	0.07
GO:0006468	protein phosphorylation	ENSG00000004660	-	387	0.058
GO:0006468	protein phosphorylation	ENSG00000004660	-	388	0.066
GO:0006468	protein phosphorylation	ENSG00000004660	-	389	0.055
GO:0006468	protein phosphorylation	ENSG00000004660	-	390	0.054
GO:0006468	protein phosphorylation	ENSG00000004660	-	391	0.047
GO:0006468	protein phosphorylation	ENSG00000004660	-	392	0.053
GO:0006468	protein phosphorylation	ENSG00000004660	-	393	0.047
GO:0006468	protein phosphorylation	ENSG00000004660	-	394	0.076
GO:0006468	protein phosphorylation	ENSG00000004660	-	395	0.048
GO:0006468	protein phosphorylation	ENSG00000004660	-	396	0.73
GO:0006468	protein phosphorylation	ENSG00000004660	-	397	0.053
GO:0006468	protein phosphorylation	ENSG00000004660	-	398	0.053
GO:0006468	protein phosphorylation	ENSG00000004660	-	399	0.098
GO:0006468	protein phosphorylation	ENSG00000004660	-	400	0.78
GO:0006468	protein phosphorylation	ENSG00000004660	-	401	0.048
GO:0006468	protein phosphorylation	ENSG00000004660	-	402	0.048
GO:0006468	protein phosphorylation	ENSG00000004660	-	403	0.086
GO:0006468	protein phosphorylation	ENSG00000004660	-	404	0.49
GO:0006468	protein phosphorylation	ENSG00000004660	-	405	0.46
GO:0006468	protein phosphorylation	ENSG00000004660	-	406	0.054
GO:0006468	protein phosphorylation	ENSG00000004660	-	407	0.38
GO:0006468	protein phosphorylation	ENSG00000004660	-	408	0.94
GO:0006468	protein phosphorylation	ENSG00000004660	-	409	0.065
GO:0006468	protein phosphorylation	ENSG00000004660	-	410	0.047
GO:0006468	protein phosphorylation	ENSG00000004660	-	411	0.05
GO:0006468	protein phosphorylation	ENSG00000004660	-	412	0.11
GO:0006468	protein phosphorylation	ENSG00000004660	-	413	0.058
GO:0006468	protein phosphorylation	ENSG00000004660	-	414	0.07
GO:0006468	protein phosphorylation	ENSG00000004660	-	415	0.41
GO:0006468	protein phosphorylation	ENSG00000004660	-	416	0.045
GO:0006468	protein phosphorylation	ENSG00000004660	-	417	0.11
GO:0006468	protein phosphorylation	ENSG00000004660	-	418	0.047
GO:0006468	protein phosphorylation	ENSG00000004660	-	419	0.047
GO:0006468	protein phosphorylation	ENSG00000004660	-	420	0.076
GO:0006468	protein phosphorylation	ENSG00000004660	-	421	0.066
GO:0006468	protein phosphorylation	ENSG00000004660	-	422	0.05
GO:0006468	protein phosphorylation	ENSG00000004660	-	423	0.061
GO:0006468	protein phosphorylation	ENSG00000004660	-	424	0.11
GO:0006468	protein phosphorylation	ENSG00000004660	-	425	0.084
GO:0006468	protein phosphorylation	ENSG00000004660	-	426	0.049
GO:0006468	protein phosphorylation	ENSG00000004660	-	427	0.051
GO:0006468	protein phosphorylation	ENSG00000004660	-	428	0.8
GO:0006468	protein phosphorylation	ENSG00000004660	-	429	0.047
GO:0006468	protein phosphorylation	ENSG00000004660	-	430	0.053
GO:0006468	protein phosphorylation	ENSG00000004660	-	431	0.047
GO:0006468	protein phosphorylation	ENSG00000004660	-	432	0.087
GO:0006468	protein phosphorylation	ENSG00000004660	-	433	0.055
GO:0006468	protein phosphorylation	ENSG00000004660	-	434	0.091
GO:0006468	protein phosphorylation	ENSG00000004660	-	435	0.079
GO:0006468	protein phosphorylation	ENSG00000004660	-	436	0.051
GO:0006468	protein phosphorylation	ENSG00000004660	-	437	0.058
GO:0006468	protein phosphorylation	ENSG00000004660	-	438	0.4
GO:0006468	protein phosphorylation	ENSG00000004660	-	439	0.59
GO:0006468	protein phosphorylation	ENSG00000004660	-	440	0.049
GO:0006468	protein phosphorylation	ENSG00000004660	-	441	0.049
GO:0006468	protein phosphorylation	ENSG00000004660	-	442	0.046
GO:0006468	protein phosphorylation	ENSG00000004660	-	443	0.064
GO:0006468	protein phosphorylation	ENSG00000004660	-	444	0.085
GO:0006468	protein phosphorylation	ENSG00000004660	-	445	0.071
GO:0006468	protein phosphorylation	ENSG00000004660	-	446	0.097
GO:0006468	protein phosphorylation	ENSG00000004660	-	447	0.046
GO:0006468	protein phosphorylation	ENSG00000004660	-	448	0.046
GO:0006468	protein phosphorylation	ENSG00000004660	-	449	0.046
GO:0006468	protein phosphorylation	ENSG00000004660	-	450	0.055
GO:0006468	protein phosphorylation	ENSG00000004660	-	451	0.069
GO:0006468	protein phosphorylation	ENSG00000004660	-	452	0.056
GO:0006468	protein phosphorylation	ENSG00000004660	-	453	0.051
GO:0006468	protein phosphorylation	ENSG00000004660	-	454	0.051
GO:0006468	protein phosphorylation	ENSG00000004660	-	455	0.046
GO:0006468	protein phosphorylation	ENSG00000004660	-	456	0.051
GO:0006468	protein phosphorylation	ENSG00000004660	-	457	0.07
GO:0006468	protein phosphorylation	ENSG00000004660	-	458	0.046
GO:0006468	protein phosphorylation	ENSG00000004660	-	459	0.046
GO:0006468	protein phosphorylation	ENSG00000004660	-	460	0.046
GO:0006468	protein phosphorylation	ENSG00000004660	-	461	0.052
GO:0006468	protein phosphorylation	ENSG00000004660	-	462	0.047
GO:0006468	protein phosphorylation	ENSG00000004660	-	463	0.049
GO:0006468	protein phosphorylation	ENSG00000004660	-	464	0.071
GO:0006468	protein phosphorylation	ENSG00000004660	-	465	0.056
GO:0006468	protein phosphorylation	ENSG00000004660	-	466	0.054
GO:0006468	protein phosphorylation	ENSG00000004660	-	467	0.065
GO:0006468	protein phosphorylation	ENSG00000004660	-	468	0.058
GO:0006468	protein phosphorylation	ENSG00000004660	-	469	0.065
GO:0006468	protein phosphorylation	ENSG00000004660	-	470	0.054
GO:0006468	protein phosphorylation	ENSG00000004660	-	471	0.079
GO:0006468	protein phosphorylation	ENSG00000004660	-	472	0.058
GO:0006468	protein phosphorylation	ENSG00000004660	-	473	0.055
GO:0006468	protein phosphorylation	ENSG00000004660	-	474	0.051
GO:0006468	protein phosphorylation	ENSG00000004660	-	475	0.053
GO:0006468	protein phosphorylation	ENSG00000004660	-	476	0.07
GO:0006468	protein phosphorylation	ENSG00000004660	-	477	0.051
GO:0006468	protein phosphorylation	ENSG00000004660	-	478	0.047
GO:0006468	protein phosphorylation	ENSG00000004660	-	479	0.069
GO:0006468	protein phosphorylation	ENSG00000004660	-	480	0.045
GO:0006468	protein phosphorylation	ENSG00000004660	-	481	0.07
GO:0006468	protein phosphorylation	ENSG00000004660	-	482	0.053
GO:0006468	protein phosphorylation	ENSG00000004660	-	483	0.047
GO:0006468	protein phosphorylation	ENSG00000004660	-	484	0.1
GO:0006468	protein phosphorylation	ENSG00000004660	-	485	0.069
GO:0006468	protein phosphorylation	ENSG00000004660	-	486	0.096
GO:0006468	protein phosphorylation	ENSG00000004660	-	487	0.049
GO:0006468	protein phosphorylation	ENSG00000004660	-	488	0.049
GO:0006468	protein phosphorylation	ENSG00000004660	-	489	0.063
GO:0006468	protein phosphorylation	ENSG00000004660	-	490	0.096
GO:0006468	protein phosphorylation	ENSG00000004660	-	491	0.049
GO:0006468	protein phosphorylation	ENSG00000004660	-	492	0.065
GO:0006468	protein phosphorylation	ENSG00000004660	-	493	0.097
GO:0006468	protein phosphorylation	ENSG00000004660	-	494	0.088
GO:0006468	protein phosphorylation	ENSG00000004660	-	495	0.063
GO:0006468	protein phosphorylation	ENSG00000004660	-	496	0.057
GO:0006468	protein phosphorylation	ENSG00000004660	-	497	0.076
GO:0006468	protein phosphorylation	ENSG00000004660	-	498	0.046
GO:0006468	protein phosphorylation	ENSG00000004660	-	499	0.11
GO:0006468	protein phosphorylation	ENSG00000004660	-	500	0.069
GO:0006468	protein phosphorylation	ENSG00000004660	-	501	0.045
GO:0006468	protein phosphorylation	ENSG00000004660	-	502	0.097
GO:0006468	protein phosphorylation	ENSG00000004660	-	503	0.091
GO:0006468	protein phosphorylation	ENSG00000004660	-	504	0.093
GO:0006468	protein phosphorylation	ENSG00000004660	-	505	0.089
GO:0006468	protein phosphorylation	ENSG00000004660	-	506	0.049
GO:0006468	protein phosphorylation	ENSG00000004660	-	507	0.11
GO:0006468	protein phosphorylation	ENSG00000004660	-	508	0.18
GO:0006468	protein phosphorylation	ENSG00000004660	-	509	0.77
GO:0006468	protein phosphorylation	ENSG00000004660	-	510	0.086
GO:0006468	protein phosphorylation	ENSG00000004660	-	511	0.079
GO:0006468	protein phosphorylation	ENSG00000004660	-	512	0.058
GO:0006468	protein phosphorylation	ENSG00000004660	-	513	1.2
GO:0006468	protein phosphorylation	ENSG00000004660	-	514	0.063
GO:0006468	protein phosphorylation	ENSG00000004660	-	515	0.079
GO:0006468	protein phosphorylation	ENSG00000004660	-	516	0.051
GO:0006468	protein phosphorylation	ENSG00000004660	-	517	0.55
GO:0006468	protein phosphorylation	ENSG00000004660	-	518	0.049
GO:0006468	protein phosphorylation	ENSG00000004660	-	519	0.056
GO:0006468	protein phosphorylation	ENSG00000004660	-	520	0.11
GO:0006468	protein phosphorylation	ENSG00000004660	-	521	0.048
GO:0006468	protein phosphorylation	ENSG00000004660	-	522	0.067
GO:0006468	protein phosphorylation	ENSG00000004660	-	523	0.074
GO:0006468	protein phosphorylation	ENSG00000004660	-	524	0.056
GO:0006468	protein phosphorylation	ENSG00000004660	-	525	0.058
GO:0006468	protein phosphorylation	ENSG00000004660	-	526	0.07
GO:0006468	protein phosphorylation	ENSG00000004660	-	527	0.079
GO:0006468	protein phosphorylation	ENSG00000004660	-	528	0.049
GO:0006468	protein phosphorylation	ENSG00000004660	-	529	0.048
GO:0006468	protein phosphorylation	ENSG00000004660	-	530	0.77
GO:0006468	protein phosphorylation	ENSG00000004660	-	531	0.075
GO:0006468	protein phosphorylation	ENSG00000004660	-	532	0.071
GO:0006468	protein phosphorylation	ENSG00000006062	-	1	0.063
GO:0006468	protein phosphorylation	ENSG00000006062	-	2	0.095
GO:0006468	protein phosphorylation	ENSG00000006062	-	3	0.069
GO:0006468	protein phosphorylation	ENSG00000006062	-	4	0.063
GO:0006468	protein phosphorylation	ENSG00000006062	-	5	0.083
GO:0006468	protein phosphorylation	ENSG00000006062	-	6	0.063
GO:0006468	protein phosphorylation	ENSG00000006062	-	7	0.068
GO:0006468	protein phosphorylation	ENSG00000006062	-	8	0.072
GO:0006468	protein phosphorylation	ENSG00000006062	-	9	0.098
GO:0006468	protein phosphorylation	ENSG00000006062	-	10	0.067
GO:0006468	protein phosphorylation	ENSG00000006062	-	11	0.068
GO:0006468	protein phosphorylation	ENSG00000006062	-	12	0.092
GO:0006468	protein phosphorylation	ENSG00000006062	-	13	0.066
GO:0006468	protein phosphorylation	ENSG00000006062	-	14	0.096
GO:0006468	protein phosphorylation	ENSG00000006062	-	15	0.095
GO:0006468	protein phosphorylation	ENSG00000006062	-	16	0.069
GO:0006468	protein phosphorylation	ENSG00000006062	-	17	0.068
GO:0006468	protein phosphorylation	ENSG00000006062	-	18	0.073
GO:0006468	protein phosphorylation	ENSG00000006062	-	19	0.073
GO:0006468	protein phosphorylation	ENSG00000006062	-	20	0.065
GO:0006468	protein phosphorylation	ENSG00000006062	-	21	0.078
GO:0006468	protein phosphorylation	ENSG00000006062	-	22	0.42
GO:0006468	protein phosphorylation	ENSG00000006062	-	23	0.46
GO:0006468	protein phosphorylation	ENSG00000006062	-	24	0.086
GO:0006468	protein phosphorylation	ENSG00000006062	-	25	0.068
GO:0006468	protein phosphorylation	ENSG00000006062	-	26	0.067
GO:0006468	protein phosphorylation	ENSG00000006062	-	27	0.39
GO:0006468	protein phosphorylation	ENSG00000006062	-	28	0.065
GO:0006468	protein phosphorylation	ENSG00000006062	-	29	0.079
GO:0006468	protein phosphorylation	ENSG00000006062	-	30	1.6
GO:0006468	protein phosphorylation	ENSG00000006062	-	31	0.09
GO:0006468	protein phosphorylation	ENSG00000006062	-	32	0.48
GO:0006468	protein phosphorylation	ENSG00000006062	-	33	0.068
GO:0006468	protein phosphorylation	ENSG00000006062	-	34	0.065
GO:0006468	protein phosphorylation	ENSG00000006062	-	35	0.086
GO:0006468	protein phosphorylation	ENSG00000006062	-	36	0.073
GO:0006468	protein phosphorylation	ENSG00000006062	-	37	0.065
GO:0006468	protein phosphorylation	ENSG00000006062	-	38	0.076
GO:0006468	protein phosphorylation	ENSG00000006062	-	39	0.37
GO:0006468	protein phosphorylation	ENSG00000006062	-	40	0.068
GO:0006468	protein phosphorylation	ENSG00000006062	-	41	0.065
GO:0006468	protein phosphorylation	ENSG00000006062	-	42	0.74
GO:0006468	protein phosphorylation	ENSG00000006062	-	43	0.065
GO:0006468	protein phosphorylation	ENSG00000006062	-	44	0.073
GO:0006468	protein phosphorylation	ENSG00000006062	-	45	0.074
GO:0006468	protein phosphorylation	ENSG00000006062	-	46	0.065
GO:0006468	protein phosphorylation	ENSG00000006062	-	47	0.065
GO:0006468	protein phosphorylation	ENSG00000006062	-	48	0.065
GO:0006468	protein phosphorylation	ENSG00000006062	-	49	0.09
GO:0006468	protein phosphorylation	ENSG00000006062	-	50	0.072
GO:0006468	protein phosphorylation	ENSG00000006062	-	51	0.073
GO:0006468	protein phosphorylation	ENSG00000006062	-	52	0.074
GO:0006468	protein phosphorylation	ENSG00000006062	-	53	0.086
GO:0006468	protein phosphorylation	ENSG00000006062	-	54	0.067
GO:0006468	protein phosphorylation	ENSG00000006062	-	55	0.085
GO:0006468	protein phosphorylation	ENSG00000006062	-	56	0.068
GO:0006468	protein phosphorylation	ENSG00000006062	-	57	0.068
GO:0006468	protein phosphorylation	ENSG00000006062	-	58	0.079
GO:0006468	protein phosphorylation	ENSG00000006062	-	59	0.078
GO:0006468	protein phosphorylation	ENSG00000006062	-	60	0.064
GO:0006468	protein phosphorylation	ENSG00000006062	-	61	0.069
GO:0006468	protein phosphorylation	ENSG00000006062	-	62	0.086
GO:0006468	protein phosphorylation	ENSG00000006062	-	63	0.068
GO:0006468	protein phosphorylation	ENSG00000006062	-	64	0.065
GO:0006468	protein phosphorylation	ENSG00000006062	-	65	0.066
GO:0006468	protein phosphorylation	ENSG00000006062	-	66	0.096
GO:0006468	protein phosphorylation	ENSG00000006062	-	67	0.068
GO:0006468	protein phosphorylation	ENSG00000006062	-	68	0.065
GO:0006468	protein phosphorylation	ENSG00000006062	-	69	0.083
GO:0006468	protein phosphorylation	ENSG00000006062	-	70	0.066
GO:0006468	protein phosphorylation	ENSG00000006062	-	71	0.072
GO:0006468	protein phosphorylation	ENSG00000006062	-	72	0.065
GO:0006468	protein phosphorylation	ENSG00000006062	-	73	1.4
GO:0006468	protein phosphorylation	ENSG00000006062	-	74	0.068
GO:0006468	protein phosphorylation	ENSG00000006062	-	75	0.09
GO:0006468	protein phosphorylation	ENSG00000006062	-	76	0.088
GO:0006468	protein phosphorylation	ENSG00000006062	-	77	0.068
GO:0006468	protein phosphorylation	ENSG00000006062	-	78	0.067
GO:0006468	protein phosphorylation	ENSG00000006062	-	79	0.093
GO:0006468	protein phosphorylation	ENSG00000006062	-	80	0.066
GO:0006468	protein phosphorylation	ENSG00000006062	-	81	0.066
GO:0006468	protein phosphorylation	ENSG00000006062	-	82	0.068
GO:0006468	protein phosphorylation	ENSG00000006062	-	83	0.073
GO:0006468	protein phosphorylation	ENSG00000006062	-	84	0.088
GO:0006468	protein phosphorylation	ENSG00000006062	-	85	0.065
GO:0006468	protein phosphorylation	ENSG00000006062	-	86	0.099
GO:0006468	protein phosphorylation	ENSG00000006062	-	87	0.065
GO:0006468	protein phosphorylation	ENSG00000006062	-	88	0.087
GO:0006468	protein phosphorylation	ENSG00000006062	-	89	0.065
GO:0006468	protein phosphorylation	ENSG00000006062	-	90	0.09
GO:0006468	protein phosphorylation	ENSG00000006062	-	91	0.065
GO:0006468	protein phosphorylation	ENSG00000006062	-	92	0.071
GO:0006468	protein phosphorylation	ENSG00000006062	-	93	0.068
GO:0006468	protein phosphorylation	ENSG00000006062	-	94	0.08
GO:0006468	protein phosphorylation	ENSG00000006062	-	95	0.073
GO:0006468	protein phosphorylation	ENSG00000006062	-	96	0.1
GO:0006468	protein phosphorylation	ENSG00000006062	-	97	0.11
GO:0006468	protein phosphorylation	ENSG00000006062	-	98	0.53
GO:0006468	protein phosphorylation	ENSG00000006062	-	99	0.068
GO:0006468	protein phosphorylation	ENSG00000006062	-	100	0.095
GO:0006468	protein phosphorylation	ENSG00000006062	-	101	0.071
GO:0006468	protein phosphorylation	ENSG00000006062	-	102	0.066
GO:0006468	protein phosphorylation	ENSG00000006062	-	103	0.099
GO:0006468	protein phosphorylation	ENSG00000006062	-	104	0.068
GO:0006468	protein phosphorylation	ENSG00000006062	-	105	0.078
GO:0006468	protein phosphorylation	ENSG00000006062	-	106	0.08
GO:0006468	protein phosphorylation	ENSG00000006062	-	107	0.073
GO:0006468	protein phosphorylation	ENSG00000006062	-	108	0.068
GO:0006468	protein phosphorylation	ENSG00000006062	-	109	0.065
GO:0006468	protein phosphorylation	ENSG00000006062	-	110	0.073
GO:0006468	protein phosphorylation	ENSG00000006062	-	111	0.099
GO:0006468	protein phosphorylation	ENSG00000006062	-	112	0.065
GO:0006468	protein phosphorylation	ENSG00000006062	-	113	0.092
GO:0006468	protein phosphorylation	ENSG00000006062	-	114	0.1
GO:0006468	protein phosphorylation	ENSG00000006062	-	115	0.085
GO:0006468	protein phosphorylation	ENSG00000006062	-	116	0.077
GO:0006468	protein phosphorylation	ENSG00000006062	-	117	0.066
GO:0006468	protein phosphorylation	ENSG00000006062	-	118	0.071
GO:0006468	protein phosphorylation	ENSG00000006062	-	119	0.062
GO:0006468	protein phosphorylation	ENSG00000006062	-	120	0.087
GO:0006468	protein phosphorylation	ENSG00000006062	-	121	0.069
GO:0006468	protein phosphorylation	ENSG00000006062	-	122	0.068
GO:0006468	protein phosphorylation	ENSG00000006062	-	123	0.087
GO:0006468	protein phosphorylation	ENSG00000006062	-	124	0.096
GO:0006468	protein phosphorylation	ENSG00000006062	-	125	0.085
GO:0006468	protein phosphorylation	ENSG00000006062	-	126	0.065
GO:0006468	protein phosphorylation	ENSG00000006062	-	127	0.066
GO:0006468	protein phosphorylation	ENSG00000006062	-	128	0.086
GO:0006468	protein phosphorylation	ENSG00000006062	-	129	0.36
GO:0006468	protein phosphorylation	ENSG00000006062	-	130	0.068
GO:0006468	protein phosphorylation	ENSG00000006062	-	131	0.67
GO:0006468	protein phosphorylation	ENSG00000006062	-	132	0.069
GO:0006468	protein phosphorylation	ENSG00000006062	-	133	0.1
GO:0006468	protein phosphorylation	ENSG00000006062	-	134	0.085
GO:0006468	protein phosphorylation	ENSG00000006062	-	135	0.066
GO:0006468	protein phosphorylation	ENSG00000006062	-	136	0.086
GO:0006468	protein phosphorylation	ENSG00000006062	-	137	0.069
GO:0006468	protein phosphorylation	ENSG00000006062	-	138	0.1
GO:0006468	protein phosphorylation	ENSG00000006062	-	139	0.38
GO:0006468	protein phosphorylation	ENSG00000006062	-	140	0.065
GO:0006468	protein phosphorylation	ENSG00000006062	-	141	0.086
GO:0006468	protein phosphorylation	ENSG00000006062	-	142	0.068
GO:0006468	protein phosphorylation	ENSG00000006062	-	143	0.073
GO:0006468	protein phosphorylation	ENSG00000006062	-	144	0.065
GO:0006468	protein phosphorylation	ENSG00000006062	-	145	0.086
GO:0006468	protein phosphorylation	ENSG00000006062	-	146	0.073
GO:0006468	protein phosphorylation	ENSG00000006062	-	147	0.065
GO:0006468	protein phosphorylation	ENSG00000006062	-	148	0.065
GO:0006468	protein phosphorylation	ENSG00000006062	-	149	0.065
GO:0006468	protein phosphorylation	ENSG00000006062	-	150	0.065
GO:0006468	protein phosphorylation	ENSG00000006062	-	151	0.096
GO:0006468	protein phosphorylation	ENSG00000006062	-	152	0.065
GO:0006468	protein phosphorylation	ENSG00000006062	-	153	0.072
GO:0006468	protein phosphorylation	ENSG00000006062	-	154	0.079
GO:0006468	protein phosphorylation	ENSG00000006062	-	155	0.099
GO:0006468	protein phosphorylation	ENSG00000006062	-	156	0.087
GO:0006468	protein phosphorylation	ENSG00000006062	-	157	1.6
GO:0006468	protein phosphorylation	ENSG00000006062	-	158	0.095
GO:0006468	protein phosphorylation	ENSG00000006062	-	159	0.069
GO:0006468	protein phosphorylation	ENSG00000006062	-	160	0.068
GO:0006468	protein phosphorylation	ENSG00000006062	-	161	0.098
GO:0006468	protein phosphorylation	ENSG00000006062	-	162	0.068
GO:0006468	protein phosphorylation	ENSG00000006062	-	163	0.086
GO:0006468	protein phosphorylation	ENSG00000006062	-	164	0.071
GO:0006468	protein phosphorylation	ENSG00000006062	-	165	0.076
GO:0006468	protein phosphorylation	ENSG00000006062	-	166	0.071
GO:0006468	protein phosphorylation	ENSG00000006062	-	167	0.07
GO:0006468	protein phosphorylation	ENSG00000006062	-	168	0.068
GO:0006468	protein phosphorylation	ENSG00000006062	-	169	0.1
GO:0006468	protein phosphorylation	ENSG00000006062	-	170	0.065
GO:0006468	protein phosphorylation	ENSG00000006062	-	171	0.073
GO:0006468	protein phosphorylation	ENSG00000006062	-	172	0.065
GO:0006468	protein phosphorylation	ENSG00000006062	-	173	0.065
GO:0006468	protein phosphorylation	ENSG00000006062	-	174	0.073
GO:0006468	protein phosphorylation	ENSG00000006062	-	175	0.07
GO:0006468	protein phosphorylation	ENSG00000006062	-	176	0.55
GO:0006468	protein phosphorylation	ENSG00000006062	-	177	0.098
GO:0006468	protein phosphorylation	ENSG00000006062	-	178	0.069
GO:0006468	protein phosphorylation	ENSG00000006062	-	179	0.073
GO:0006468	protein phosphorylation	ENSG00000006062	-	180	0.065
GO:0006468	protein phosphorylation	ENSG00000006062	-	181	0.085
GO:0006468	protein phosphorylation	ENSG00000006062	-	182	0.065
GO:0006468	protein phosphorylation	ENSG00000006062	-	183	0.1
GO:0006468	protein phosphorylation	ENSG00000006062	-	184	0.09
GO:0006468	protein phosphorylation	ENSG00000006062	-	185	0.073
GO:0006468	protein phosphorylation	ENSG00000006062	-	186	0.068
GO:0006468	protein phosphorylation	ENSG00000006062	-	187	1.6
GO:0006468	protein phosphorylation	ENSG00000006062	-	188	0.098
GO:0006468	protein phosphorylation	ENSG00000006062	-	189	0.1
GO:0006468	protein phosphorylation	ENSG00000006062	-	190	0.096
GO:0006468	protein phosphorylation	ENSG00000006062	-	191	0.086
GO:0006468	protein phosphorylation	ENSG00000006062	-	192	0.062
GO:0006468	protein phosphorylation	ENSG00000006062	-	193	0.073
GO:0006468	protein phosphorylation	ENSG00000006062	-	194	0.52
GO:0006468	protein phosphorylation	ENSG00000006062	-	195	0.073
GO:0006468	protein phosphorylation	ENSG00000006062	-	196	0.071
GO:0006468	protein phosphorylation	ENSG00000006062	-	197	0.068
GO:0006468	protein phosphorylation	ENSG00000006062	-	198	0.37
GO:0006468	protein phosphorylation	ENSG00000006062	-	199	0.1
GO:0006468	protein phosphorylation	ENSG00000006062	-	200	0.079
GO:0006468	protein phosphorylation	ENSG00000006062	-	201	0.065
GO:0006468	protein phosphorylation	ENSG00000006062	-	202	0.083
GO:0006468	protein phosphorylation	ENSG00000006062	-	203	0.098
GO:0006468	protein phosphorylation	ENSG00000006062	-	204	0.066
GO:0006468	protein phosphorylation	ENSG00000006062	-	205	0.091
GO:0006468	protein phosphorylation	ENSG00000006062	-	206	0.071
GO:0006468	protein phosphorylation	ENSG00000006062	-	207	0.087
GO:0006468	protein phosphorylation	ENSG00000006062	-	208	0.07
GO:0006468	protein phosphorylation	ENSG00000006062	-	209	0.71
GO:0006468	protein phosphorylation	ENSG00000006062	-	210	0.081
GO:0006468	protein phosphorylation	ENSG00000006062	-	211	0.065
GO:0006468	protein phosphorylation	ENSG00000006062	-	212	0.073
GO:0006468	protein phosphorylation	ENSG00000006062	-	213	1.4
GO:0006468	protein phosphorylation	ENSG00000006062	-	214	0.066
GO:0006468	protein phosphorylation	ENSG00000006062	-	215	0.065
GO:0006468	protein phosphorylation	ENSG00000006062	-	216	0.066
GO:0006468	protein phosphorylation	ENSG00000006062	-	217	0.091
GO:0006468	protein phosphorylation	ENSG00000006062	-	218	0.075
GO:0006468	protein phosphorylation	ENSG00000006062	-	219	0.091
GO:0006468	protein phosphorylation	ENSG00000006062	-	220	0.62
GO:0006468	protein phosphorylation	ENSG00000006062	-	221	0.079
GO:0006468	protein phosphorylation	ENSG00000006062	-	222	0.1
GO:0006468	protein phosphorylation	ENSG00000006062	-	223	0.11
GO:0006468	protein phosphorylation	ENSG00000006062	-	224	0.078
GO:0006468	protein phosphorylation	ENSG00000006062	-	225	0.083
GO:0006468	protein phosphorylation	ENSG00000006062	-	226	0.075
GO:0006468	protein phosphorylation	ENSG00000006062	-	227	0.39
GO:0006468	protein phosphorylation	ENSG00000006062	-	228	0.086
GO:0006468	protein phosphorylation	ENSG00000006062	-	229	0.08
GO:0006468	protein phosphorylation	ENSG00000006062	-	230	0.066
GO:0006468	protein phosphorylation	ENSG00000006062	-	231	0.065
GO:0006468	protein phosphorylation	ENSG00000006062	-	232	0.071
GO:0006468	protein phosphorylation	ENSG00000006062	-	233	0.096
GO:0006468	protein phosphorylation	ENSG00000006062	-	234	0.089
GO:0006468	protein phosphorylation	ENSG00000006062	-	235	0.1
GO:0006468	protein phosphorylation	ENSG00000006062	-	236	0.079
GO:0006468	protein phosphorylation	ENSG00000006062	-	237	0.062
GO:0006468	protein phosphorylation	ENSG00000006062	-	238	0.064
GO:0006468	protein phosphorylation	ENSG00000006062	-	239	0.069
GO:0006468	protein phosphorylation	ENSG00000006062	-	240	0.085
GO:0006468	protein phosphorylation	ENSG00000006062	-	241	0.086
GO:0006468	protein phosphorylation	ENSG00000006062	-	242	0.078
GO:0006468	protein phosphorylation	ENSG00000006062	-	243	0.064
GO:0006468	protein phosphorylation	ENSG00000006062	-	244	0.064
GO:0006468	protein phosphorylation	ENSG00000006062	-	245	0.071
GO:0006468	protein phosphorylation	ENSG00000006062	-	246	0.073
GO:0006468	protein phosphorylation	ENSG00000006062	-	247	0.066
GO:0006468	protein phosphorylation	ENSG00000006062	-	248	0.64
GO:0006468	protein phosphorylation	ENSG00000006062	-	249	0.37
GO:0006468	protein phosphorylation	ENSG00000006062	-	250	0.071
GO:0006468	protein phosphorylation	ENSG00000006062	-	251	0.51
GO:0006468	protein phosphorylation	ENSG00000006062	-	252	0.071
GO:0006468	protein phosphorylation	ENSG00000006062	-	253	1.2
GO:0006468	protein phosphorylation	ENSG00000006062	-	254	0.48
GO:0006468	protein phosphorylation	ENSG00000006062	-	255	0.47
GO:0006468	protein phosphorylation	ENSG00000006062	-	256	0.064
GO:0006468	protein phosphorylation	ENSG00000006062	-	257	0.071
GO:0006468	protein phosphorylation	ENSG00000006062	-	258	0.071
GO:0006468	protein phosphorylation	ENSG00000006062	-	259	0.071
GO:0006468	protein phosphorylation	ENSG00000006062	-	260	0.09
GO:0006468	protein phosphorylation	ENSG00000006062	-	261	0.065
GO:0006468	protein phosphorylation	ENSG00000006062	-	262	0.093
GO:0006468	protein phosphorylation	ENSG00000006062	-	263	0.54
GO:0006468	protein phosphorylation	ENSG00000006062	-	264	0.084
GO:0006468	protein phosphorylation	ENSG00000006062	-	265	0.08
GO:0006468	protein phosphorylation	ENSG00000006062	-	266	0.071
GO:0006468	protein phosphorylation	ENSG00000006062	-	267	0.071
GO:0006468	protein phosphorylation	ENSG00000006062	-	268	0.098
GO:0006468	protein phosphorylation	ENSG00000006062	-	269	0.071
GO:0006468	protein phosphorylation	ENSG00000006062	-	270	0.064
GO:0006468	protein phosphorylation	ENSG00000006062	-	271	0.1
GO:0006468	protein phosphorylation	ENSG00000006062	-	272	0.07
GO:0006468	protein phosphorylation	ENSG00000006062	-	273	0.073
GO:0006468	protein phosphorylation	ENSG00000006062	-	274	0.071
GO:0006468	protein phosphorylation	ENSG00000006062	-	275	0.085
GO:0006468	protein phosphorylation	ENSG00000006062	-	276	0.54
GO:0006468	protein phosphorylation	ENSG00000006062	-	277	0.1
GO:0006468	protein phosphorylation	ENSG00000006062	-	278	0.064
GO:0006468	protein phosphorylation	ENSG00000006062	-	279	0.56
GO:0006468	protein phosphorylation	ENSG00000006062	-	280	0.092
GO:0006468	protein phosphorylation	ENSG00000006062	-	281	0.065
GO:0006468	protein phosphorylation	ENSG00000006062	-	282	0.072
GO:0006468	protein phosphorylation	ENSG00000006062	-	283	0.071
GO:0006468	protein phosphorylation	ENSG00000006062	-	284	0.11
GO:0006468	protein phosphorylation	ENSG00000006062	-	285	0.066
GO:0006468	protein phosphorylation	ENSG00000006062	-	286	0.086
GO:0006468	protein phosphorylation	ENSG00000006062	-	287	0.079
GO:0006468	protein phosphorylation	ENSG00000006062	-	288	0.068
GO:0006468	protein phosphorylation	ENSG00000006062	-	289	0.68
GO:0006468	protein phosphorylation	ENSG00000006062	-	290	0.095
GO:0006468	protein phosphorylation	ENSG00000006062	-	291	0.35
GO:0006468	protein phosphorylation	ENSG00000006062	-	292	0.07
GO:0006468	protein phosphorylation	ENSG00000006062	-	293	0.073
GO:0006468	protein phosphorylation	ENSG00000006062	-	294	0.56
GO:0006468	protein phosphorylation	ENSG00000006062	-	295	0.071
GO:0006468	protein phosphorylation	ENSG00000006062	-	296	0.094
GO:0006468	protein phosphorylation	ENSG00000006062	-	297	0.1
GO:0006468	protein phosphorylation	ENSG00000006062	-	298	1.1
GO:0006468	protein phosphorylation	ENSG00000006062	-	299	0.098
GO:0006468	protein phosphorylation	ENSG00000006062	-	300	0.064
GO:0006468	protein phosphorylation	ENSG00000006062	-	301	0.51
GO:0006468	protein phosphorylation	ENSG00000006062	-	302	0.065
GO:0006468	protein phosphorylation	ENSG00000006062	-	303	0.08
GO:0006468	protein phosphorylation	ENSG00000006062	-	304	0.51
GO:0006468	protein phosphorylation	ENSG00000006062	-	305	0.068
GO:0006468	protein phosphorylation	ENSG00000006062	-	306	0.093
GO:0006468	protein phosphorylation	ENSG00000006062	-	307	0.58
GO:0006468	protein phosphorylation	ENSG00000006062	-	308	0.061
GO:0006468	protein phosphorylation	ENSG00000006062	-	309	0.089
GO:0006468	protein phosphorylation	ENSG00000006062	-	310	0.16
GO:0006468	protein phosphorylation	ENSG00000006062	-	311	0.16
GO:0006468	protein phosphorylation	ENSG00000006062	-	312	0.16
GO:0006468	protein phosphorylation	ENSG00000006062	-	313	0.16
GO:0006468	protein phosphorylation	ENSG00000006062	-	314	0.16
GO:0006468	protein phosphorylation	ENSG00000006062	-	315	0.16
GO:0006468	protein phosphorylation	ENSG00000006062	-	316	0.16
GO:0006468	protein phosphorylation	ENSG00000006062	-	317	0.064
GO:0006468	protein phosphorylation	ENSG00000006062	-	318	0.079
GO:0006468	protein phosphorylation	ENSG00000006062	-	319	0.065
GO:0006468	protein phosphorylation	ENSG00000006062	-	320	0.071
GO:0006468	protein phosphorylation	ENSG00000006062	-	321	0.065
GO:0006468	protein phosphorylation	ENSG00000006062	-	322	1.0
GO:0006468	protein phosphorylation	ENSG00000006062	-	323	0.47
GO:0006468	protein phosphorylation	ENSG00000006062	-	324	0.093
GO:0006468	protein phosphorylation	ENSG00000006062	-	325	0.48
GO:0006468	protein phosphorylation	ENSG00000006062	-	326	0.097
GO:0006468	protein phosphorylation	ENSG00000006062	-	327	0.068
GO:0006468	protein phosphorylation	ENSG00000006062	-	328	1.6
GO:0006468	protein phosphorylation	ENSG00000006062	-	329	0.065
GO:0006468	protein phosphorylation	ENSG00000006062	-	330	0.065
GO:0006468	protein phosphorylation	ENSG00000006062	-	331	0.67
GO:0006468	protein phosphorylation	ENSG00000006062	-	332	0.093
GO:0006468	protein phosphorylation	ENSG00000006062	-	333	0.069
GO:0006468	protein phosphorylation	ENSG00000006062	-	334	0.065
GO:0006468	protein phosphorylation	ENSG00000006062	-	335	0.078
GO:0006468	protein phosphorylation	ENSG00000006062	-	336	0.068
GO:0006468	protein phosphorylation	ENSG00000006062	-	337	0.081
GO:0006468	protein phosphorylation	ENSG00000006062	-	338	0.069
GO:0006468	protein phosphorylation	ENSG00000006062	-	339	0.086
GO:0006468	protein phosphorylation	ENSG00000006062	-	340	0.099
GO:0006468	protein phosphorylation	ENSG00000006062	-	341	0.079
GO:0006468	protein phosphorylation	ENSG00000006062	-	342	0.092
GO:0006468	protein phosphorylation	ENSG00000006062	-	343	0.066
GO:0006468	protein phosphorylation	ENSG00000006062	-	344	0.065
GO:0006468	protein phosphorylation	ENSG00000006062	-	345	0.069
GO:0006468	protein phosphorylation	ENSG00000006062	-	346	0.065
GO:0006468	protein phosphorylation	ENSG00000006062	-	347	0.094
GO:0006468	protein phosphorylation	ENSG00000006062	-	348	0.066
GO:0006468	protein phosphorylation	ENSG00000006062	-	349	0.63
GO:0006468	protein phosphorylation	ENSG00000006062	-	350	0.07
GO:0006468	protein phosphorylation	ENSG00000006062	-	351	0.065
GO:0006468	protein phosphorylation	ENSG00000006062	-	352	0.065
GO:0006468	protein phosphorylation	ENSG00000006062	-	353	0.079
GO:0006468	protein phosphorylation	ENSG00000006062	-	354	0.38
GO:0006468	protein phosphorylation	ENSG00000006062	-	355	0.065
GO:0006468	protein phosphorylation	ENSG00000006062	-	356	0.083
GO:0006468	protein phosphorylation	ENSG00000006062	-	357	0.068
GO:0006468	protein phosphorylation	ENSG00000006062	-	358	0.065
GO:0006468	protein phosphorylation	ENSG00000006062	-	359	0.068
GO:0006468	protein phosphorylation	ENSG00000006062	-	360	0.085
GO:0006468	protein phosphorylation	ENSG00000006062	-	361	1.4
GO:0006468	protein phosphorylation	ENSG00000006062	-	362	0.087
GO:0006468	protein phosphorylation	ENSG00000006062	-	363	0.44
GO:0006468	protein phosphorylation	ENSG00000006062	-	364	0.066
GO:0006468	protein phosphorylation	ENSG00000006062	-	365	0.43
GO:0006468	protein phosphorylation	ENSG00000006062	-	366	0.079
GO:0006468	protein phosphorylation	ENSG00000006062	-	367	0.49
GO:0006468	protein phosphorylation	ENSG00000006062	-	368	0.48
GO:0006468	protein phosphorylation	ENSG00000006062	-	369	0.065
GO:0006468	protein phosphorylation	ENSG00000006062	-	370	0.071
GO:0006468	protein phosphorylation	ENSG00000006062	-	371	0.07
GO:0006468	protein phosphorylation	ENSG00000006062	-	372	0.52
GO:0006468	protein phosphorylation	ENSG00000006062	-	373	0.53
GO:0006468	protein phosphorylation	ENSG00000006062	-	374	0.089
GO:0006468	protein phosphorylation	ENSG00000006062	-	375	0.065
GO:0006468	protein phosphorylation	ENSG00000006062	-	376	0.061
GO:0006468	protein phosphorylation	ENSG00000006062	-	377	0.53
GO:0006468	protein phosphorylation	ENSG00000006062	-	378	0.065
GO:0006468	protein phosphorylation	ENSG00000006062	-	379	0.085
GO:0006468	protein phosphorylation	ENSG00000006062	-	380	0.067
GO:0006468	protein phosphorylation	ENSG00000006062	-	381	0.079
GO:0006468	protein phosphorylation	ENSG00000006062	-	382	0.079
GO:0006468	protein phosphorylation	ENSG00000006062	-	383	0.1
GO:0006468	protein phosphorylation	ENSG00000006062	-	384	0.065
GO:0006468	protein phosphorylation	ENSG00000006062	-	385	0.086
GO:0006468	protein phosphorylation	ENSG00000006062	-	386	0.07
GO:0006468	protein phosphorylation	ENSG00000006062	-	387	0.065
GO:0006468	protein phosphorylation	ENSG00000006062	-	388	0.098
GO:0006468	protein phosphorylation	ENSG00000006062	-	389	0.069
GO:0006468	protein phosphorylation	ENSG00000006062	-	390	0.081
GO:0006468	protein phosphorylation	ENSG00000006062	-	391	0.1
GO:0006468	protein phosphorylation	ENSG00000006062	-	392	0.065
GO:0006468	protein phosphorylation	ENSG00000006062	-	393	0.068
GO:0006468	protein phosphorylation	ENSG00000006062	-	394	0.11
GO:0006468	protein phosphorylation	ENSG00000006062	-	395	0.083
GO:0006468	protein phosphorylation	ENSG00000006062	-	396	0.078
GO:0006468	protein phosphorylation	ENSG00000006062	-	397	0.067
GO:0006468	protein phosphorylation	ENSG00000006062	-	398	0.066
GO:0006468	protein phosphorylation	ENSG00000006062	-	399	0.085
GO:0006468	protein phosphorylation	ENSG00000006062	-	400	0.068
GO:0006468	protein phosphorylation	ENSG00000006062	-	401	0.071
GO:0006468	protein phosphorylation	ENSG00000006062	-	402	0.38
GO:0006468	protein phosphorylation	ENSG00000006062	-	403	0.075
GO:0006468	protein phosphorylation	ENSG00000006062	-	404	0.42
GO:0006468	protein phosphorylation	ENSG00000006062	-	405	0.42
GO:0006468	protein phosphorylation	ENSG00000006062	-	406	0.079
GO:0006468	protein phosphorylation	ENSG00000006062	-	407	0.066
GO:0006468	protein phosphorylation	ENSG00000006062	-	408	0.093
GO:0006468	protein phosphorylation	ENSG00000006062	-	409	0.066
GO:0006468	protein phosphorylation	ENSG00000006062	-	410	0.072
GO:0006468	protein phosphorylation	ENSG00000006062	-	411	0.071
GO:0006468	protein phosphorylation	ENSG00000006062	-	412	0.095
GO:0006468	protein phosphorylation	ENSG00000006062	-	413	0.065
GO:0006468	protein phosphorylation	ENSG00000006062	-	414	0.074
GO:0006468	protein phosphorylation	ENSG00000006062	-	415	0.064
GO:0006468	protein phosphorylation	ENSG00000006062	-	416	0.07
GO:0006468	protein phosphorylation	ENSG00000006062	-	417	0.063
GO:0006468	protein phosphorylation	ENSG00000006062	-	418	0.39
GO:0006468	protein phosphorylation	ENSG00000006062	-	419	0.061
GO:0006468	protein phosphorylation	ENSG00000006062	-	420	0.065
GO:0006468	protein phosphorylation	ENSG00000006062	-	421	0.073
GO:0006468	protein phosphorylation	ENSG00000006062	-	422	0.1
GO:0006468	protein phosphorylation	ENSG00000006062	-	423	0.066
GO:0006468	protein phosphorylation	ENSG00000006062	-	424	0.073
GO:0006468	protein phosphorylation	ENSG00000006062	-	425	0.073
GO:0006468	protein phosphorylation	ENSG00000006062	-	426	0.078
GO:0006468	protein phosphorylation	ENSG00000006062	-	427	0.097
GO:0006468	protein phosphorylation	ENSG00000006062	-	428	0.067
GO:0006468	protein phosphorylation	ENSG00000006062	-	429	0.086
GO:0006468	protein phosphorylation	ENSG00000006062	-	430	0.065
GO:0006468	protein phosphorylation	ENSG00000006062	-	431	0.069
GO:0006468	protein phosphorylation	ENSG00000006062	-	432	0.073
GO:0006468	protein phosphorylation	ENSG00000006062	-	433	0.51
GO:0006468	protein phosphorylation	ENSG00000006062	-	434	0.083
GO:0006468	protein phosphorylation	ENSG00000006062	-	435	0.52
GO:0006468	protein phosphorylation	ENSG00000006062	-	436	0.1
GO:0006468	protein phosphorylation	ENSG00000006062	-	437	0.44
GO:0006468	protein phosphorylation	ENSG00000006062	-	438	0.6
GO:0006468	protein phosphorylation	ENSG00000006062	-	439	0.065
GO:0006468	protein phosphorylation	ENSG00000006062	-	440	0.066
GO:0006468	protein phosphorylation	ENSG00000006062	-	441	0.079
GO:0006468	protein phosphorylation	ENSG00000006062	-	442	0.063
GO:0006468	protein phosphorylation	ENSG00000006062	-	443	0.093
GO:0006468	protein phosphorylation	ENSG00000006062	-	444	0.1
GO:0006468	protein phosphorylation	ENSG00000006062	-	445	0.087
GO:0006468	protein phosphorylation	ENSG00000006062	-	446	0.086
GO:0006468	protein phosphorylation	ENSG00000006062	-	447	0.098
GO:0006468	protein phosphorylation	ENSG00000006062	-	448	0.068
GO:0006468	protein phosphorylation	ENSG00000006062	-	449	0.1
GO:0006468	protein phosphorylation	ENSG00000006062	-	450	0.071
GO:0006468	protein phosphorylation	ENSG00000006062	-	451	0.093
GO:0006468	protein phosphorylation	ENSG00000006062	-	452	0.095
GO:0006468	protein phosphorylation	ENSG00000006062	-	453	0.07
GO:0006468	protein phosphorylation	ENSG00000006062	-	454	0.1
GO:0006468	protein phosphorylation	ENSG00000006062	-	455	0.1
GO:0006468	protein phosphorylation	ENSG00000006062	-	456	0.1
GO:0006468	protein phosphorylation	ENSG00000006062	-	457	0.088
GO:0006468	protein phosphorylation	ENSG00000006062	-	458	0.66
GO:0006468	protein phosphorylation	ENSG00000006062	-	459	0.069
GO:0006468	protein phosphorylation	ENSG00000006062	-	460	0.074
GO:0006468	protein phosphorylation	ENSG00000006062	-	461	0.083
GO:0006468	protein phosphorylation	ENSG00000006062	-	462	0.077
GO:0006468	protein phosphorylation	ENSG00000006062	-	463	0.1
GO:0006468	protein phosphorylation	ENSG00000006062	-	464	0.085
GO:0006468	protein phosphorylation	ENSG00000006062	-	465	0.067
GO:0006468	protein phosphorylation	ENSG00000006062	-	466	0.34
GO:0006468	protein phosphorylation	ENSG00000006062	-	467	0.066
GO:0006468	protein phosphorylation	ENSG00000006062	-	468	0.071
GO:0006468	protein phosphorylation	ENSG00000006062	-	469	0.063
GO:0006468	protein phosphorylation	ENSG00000006062	-	470	0.065
GO:0006468	protein phosphorylation	ENSG00000006062	-	471	0.081
GO:0006468	protein phosphorylation	ENSG00000006062	-	472	0.079
GO:0006468	protein phosphorylation	ENSG00000006062	-	473	0.083
GO:0006468	protein phosphorylation	ENSG00000006062	-	474	0.097
GO:0006468	protein phosphorylation	ENSG00000006062	-	475	0.066
GO:0006468	protein phosphorylation	ENSG00000006062	-	476	0.074
GO:0006468	protein phosphorylation	ENSG00000006062	-	477	0.082
GO:0006468	protein phosphorylation	ENSG00000006062	-	478	0.066
GO:0006468	protein phosphorylation	ENSG00000006062	-	479	0.073
GO:0006468	protein phosphorylation	ENSG00000006062	-	480	0.08
GO:0006468	protein phosphorylation	ENSG00000006062	-	481	0.43
GO:0006468	protein phosphorylation	ENSG00000006062	-	482	0.065
GO:0006468	protein phosphorylation	ENSG00000006062	-	483	0.4
GO:0006468	protein phosphorylation	ENSG00000006062	-	484	0.073
GO:0006468	protein phosphorylation	ENSG00000006062	-	485	0.071
GO:0006468	protein phosphorylation	ENSG00000006062	-	486	0.6
GO:0006468	protein phosphorylation	ENSG00000006062	-	487	0.072
GO:0006468	protein phosphorylation	ENSG00000006062	-	488	0.084
GO:0006468	protein phosphorylation	ENSG00000006062	-	489	0.065
GO:0006468	protein phosphorylation	ENSG00000006062	-	490	0.061
GO:0006468	protein phosphorylation	ENSG00000006062	-	491	0.073
GO:0006468	protein phosphorylation	ENSG00000006062	-	492	0.068
GO:0006468	protein phosphorylation	ENSG00000006062	-	493	0.072
GO:0006468	protein phosphorylation	ENSG00000006062	-	494	0.068
GO:0006468	protein phosphorylation	ENSG00000006062	-	495	0.068
GO:0006468	protein phosphorylation	ENSG00000006062	-	496	0.079
GO:0006468	protein phosphorylation	ENSG00000006062	-	497	0.066
GO:0006468	protein phosphorylation	ENSG00000006062	-	498	0.073
GO:0006468	protein phosphorylation	ENSG00000006062	-	499	0.068
GO:0006468	protein phosphorylation	ENSG00000006062	-	500	0.079
GO:0006468	protein phosphorylation	ENSG00000006062	-	501	0.065
GO:0006468	protein phosphorylation	ENSG00000006062	-	502	0.071
GO:0006468	protein phosphorylation	ENSG00000006062	-	503	0.079
GO:0006468	protein phosphorylation	ENSG00000006062	-	504	0.53
GO:0006468	protein phosphorylation	ENSG00000006062	-	505	0.068
GO:0006468	protein phosphorylation	ENSG00000006062	-	506	0.07
GO:0006468	protein phosphorylation	ENSG00000006062	-	507	0.064
GO:0006468	protein phosphorylation	ENSG00000006062	-	508	0.76
GO:0006468	protein phosphorylation	ENSG00000006062	-	509	0.11
GO:0006468	protein phosphorylation	ENSG00000006062	-	510	0.07
GO:0006468	protein phosphorylation	ENSG00000006062	-	511	0.086
GO:0006468	protein phosphorylation	ENSG00000006062	-	512	0.079
GO:0006468	protein phosphorylation	ENSG00000006062	-	513	0.087
GO:0006468	protein phosphorylation	ENSG00000006062	-	514	0.073
GO:0006468	protein phosphorylation	ENSG00000006062	-	515	0.066
GO:0006468	protein phosphorylation	ENSG00000006062	-	516	0.067
GO:0006468	protein phosphorylation	ENSG00000006062	-	517	0.086
GO:0006468	protein phosphorylation	ENSG00000006062	-	518	0.097
GO:0006468	protein phosphorylation	ENSG00000006062	-	519	0.061
GO:0006468	protein phosphorylation	ENSG00000006062	-	520	0.067
GO:0006468	protein phosphorylation	ENSG00000006062	-	521	0.069
GO:0006468	protein phosphorylation	ENSG00000006062	-	522	0.07
GO:0006468	protein phosphorylation	ENSG00000006062	-	523	0.079
GO:0006468	protein phosphorylation	ENSG00000006062	-	524	0.072
GO:0006468	protein phosphorylation	ENSG00000006062	-	525	0.067
GO:0006468	protein phosphorylation	ENSG00000006062	-	526	0.078
GO:0006468	protein phosphorylation	ENSG00000006062	-	527	0.068
GO:0006468	protein phosphorylation	ENSG00000006062	-	528	0.065
GO:0006468	protein phosphorylation	ENSG00000006062	-	529	0.087
GO:0006468	protein phosphorylation	ENSG00000006062	-	530	0.094
GO:0006468	protein phosphorylation	ENSG00000006062	-	531	0.073
GO:0006468	protein phosphorylation	ENSG00000006062	-	532	0.07
GO:0006468	protein phosphorylation	ENSG00000006062	-	533	0.098
GO:0006468	protein phosphorylation	ENSG00000006062	-	534	0.061
GO:0006468	protein phosphorylation	ENSG00000006062	-	535	0.1
GO:0006468	protein phosphorylation	ENSG00000006062	-	536	0.067
GO:0006468	protein phosphorylation	ENSG00000006062	-	537	0.087
GO:0006468	protein phosphorylation	ENSG00000006062	-	538	0.099
GO:0006468	protein phosphorylation	ENSG00000006062	-	539	0.069
GO:0006468	protein phosphorylation	ENSG00000006062	-	540	0.69
GO:0006468	protein phosphorylation	ENSG00000006062	-	541	0.1
GO:0006468	protein phosphorylation	ENSG00000006062	-	542	0.092
GO:0006468	protein phosphorylation	ENSG00000006062	-	543	0.1
GO:0006468	protein phosphorylation	ENSG00000006062	-	544	0.085
GO:0006468	protein phosphorylation	ENSG00000006062	-	545	0.066
GO:0006468	protein phosphorylation	ENSG00000006062	-	546	0.079
GO:0006468	protein phosphorylation	ENSG00000006062	-	547	0.069
GO:0006468	protein phosphorylation	ENSG00000006062	-	548	0.065
GO:0006468	protein phosphorylation	ENSG00000006062	-	549	0.072
GO:0006468	protein phosphorylation	ENSG00000006062	-	550	0.098
GO:0006468	protein phosphorylation	ENSG00000006062	-	551	0.07
GO:0006468	protein phosphorylation	ENSG00000006062	-	552	0.096
GO:0006468	protein phosphorylation	ENSG00000006062	-	553	0.068
GO:0006468	protein phosphorylation	ENSG00000006062	-	554	0.062
GO:0006468	protein phosphorylation	ENSG00000006062	-	555	0.068
GO:0006468	protein phosphorylation	ENSG00000006062	-	556	0.066
GO:0006468	protein phosphorylation	ENSG00000006062	-	557	0.091
GO:0006468	protein phosphorylation	ENSG00000006062	-	558	0.066
GO:0006468	protein phosphorylation	ENSG00000006062	-	559	0.096
GO:0006468	protein phosphorylation	ENSG00000006062	-	560	0.065
GO:0006468	protein phosphorylation	ENSG00000006062	-	561	0.069
GO:0006468	protein phosphorylation	ENSG00000006062	-	562	0.064
GO:0006468	protein phosphorylation	ENSG00000006062	-	563	0.063
GO:0006468	protein phosphorylation	ENSG00000006062	-	564	0.098
GO:0006468	protein phosphorylation	ENSG00000006062	-	565	0.084
GO:0006468	protein phosphorylation	ENSG00000006062	-	566	0.065
GO:0006468	protein phosphorylation	ENSG00000006062	-	567	0.069
GO:0006468	protein phosphorylation	ENSG00000006062	-	568	0.069
GO:0006468	protein phosphorylation	ENSG00000006062	-	569	0.08
GO:0006468	protein phosphorylation	ENSG00000006062	-	570	0.066
GO:0006468	protein phosphorylation	ENSG00000006062	-	571	0.39
GO:0006468	protein phosphorylation	ENSG00000006062	-	572	1.1
GO:0006468	protein phosphorylation	ENSG00000006062	-	573	0.072
GO:0006468	protein phosphorylation	ENSG00000006062	-	574	0.39
GO:0006468	protein phosphorylation	ENSG00000006062	-	575	0.41
GO:0006468	protein phosphorylation	ENSG00000006062	-	576	0.065
GO:0006468	protein phosphorylation	ENSG00000006062	-	577	0.069
GO:0006468	protein phosphorylation	ENSG00000006062	-	578	0.062
GO:0006468	protein phosphorylation	ENSG00000006062	-	579	0.067
GO:0006468	protein phosphorylation	ENSG00000006062	-	580	0.085
GO:0006468	protein phosphorylation	ENSG00000006062	-	581	0.065
GO:0006468	protein phosphorylation	ENSG00000006062	-	582	0.067
GO:0006468	protein phosphorylation	ENSG00000006062	-	583	0.072
GO:0006468	protein phosphorylation	ENSG00000006062	-	584	0.073
GO:0006468	protein phosphorylation	ENSG00000006062	-	585	0.063
GO:0006468	protein phosphorylation	ENSG00000006062	-	586	0.063
GO:0006468	protein phosphorylation	ENSG00000006062	-	587	0.079
GO:0006468	protein phosphorylation	ENSG00000006062	-	588	0.064
GO:0006468	protein phosphorylation	ENSG00000006062	-	589	0.063
GO:0006468	protein phosphorylation	ENSG00000006062	-	590	0.07
GO:0006468	protein phosphorylation	ENSG00000006062	-	591	0.065
GO:0006468	protein phosphorylation	ENSG00000006062	-	592	0.066
GO:0006468	protein phosphorylation	ENSG00000006062	-	593	0.072
GO:0006468	protein phosphorylation	ENSG00000006062	-	594	0.066
GO:0006468	protein phosphorylation	ENSG00000006062	-	595	0.076
GO:0006468	protein phosphorylation	ENSG00000006062	-	596	0.085
GO:0006468	protein phosphorylation	ENSG00000006062	-	597	0.09
GO:0006468	protein phosphorylation	ENSG00000006062	-	598	0.073
GO:0006468	protein phosphorylation	ENSG00000006062	-	599	0.45
GO:0006468	protein phosphorylation	ENSG00000006062	-	600	0.071
GO:0006468	protein phosphorylation	ENSG00000006062	-	601	0.086
GO:0006468	protein phosphorylation	ENSG00000006062	-	602	0.069
GO:0006468	protein phosphorylation	ENSG00000006062	-	603	0.075
GO:0006468	protein phosphorylation	ENSG00000006062	-	604	0.07
GO:0006468	protein phosphorylation	ENSG00000006062	-	605	0.072
GO:0006468	protein phosphorylation	ENSG00000006062	-	606	0.07
GO:0006468	protein phosphorylation	ENSG00000006062	-	607	0.065
GO:0006468	protein phosphorylation	ENSG00000006062	-	608	0.095
GO:0006468	protein phosphorylation	ENSG00000006062	-	609	0.068
GO:0006468	protein phosphorylation	ENSG00000006062	-	610	0.36
GO:0006468	protein phosphorylation	ENSG00000006062	-	611	0.065
GO:0006468	protein phosphorylation	ENSG00000006062	-	612	0.1
GO:0006468	protein phosphorylation	ENSG00000006062	-	613	0.077
GO:0006468	protein phosphorylation	ENSG00000006062	-	614	0.1
GO:0006468	protein phosphorylation	ENSG00000006062	-	615	0.069
GO:0006468	protein phosphorylation	ENSG00000006062	-	616	0.07
GO:0006468	protein phosphorylation	ENSG00000006062	-	617	0.065
GO:0006468	protein phosphorylation	ENSG00000006062	-	618	0.066
GO:0006468	protein phosphorylation	ENSG00000006062	-	619	0.098
GO:0006468	protein phosphorylation	ENSG00000006062	-	620	0.42
GO:0006468	protein phosphorylation	ENSG00000006062	-	621	0.072
GO:0006468	protein phosphorylation	ENSG00000006062	-	622	0.073
GO:0006468	protein phosphorylation	ENSG00000006062	-	623	0.068
GO:0006468	protein phosphorylation	ENSG00000006062	-	624	0.1
GO:0006468	protein phosphorylation	ENSG00000006062	-	625	0.07
GO:0006468	protein phosphorylation	ENSG00000006062	-	626	0.096
GO:0006468	protein phosphorylation	ENSG00000006062	-	627	0.068
GO:0006468	protein phosphorylation	ENSG00000006062	-	628	0.075
GO:0006468	protein phosphorylation	ENSG00000006062	-	629	0.068
GO:0006468	protein phosphorylation	ENSG00000006062	-	630	0.4
GO:0006468	protein phosphorylation	ENSG00000006062	-	631	0.6
GO:0006468	protein phosphorylation	ENSG00000006062	-	632	0.36
GO:0006468	protein phosphorylation	ENSG00000006062	-	633	0.068
GO:0006468	protein phosphorylation	ENSG00000006062	-	634	0.079
GO:0006468	protein phosphorylation	ENSG00000006062	-	635	0.52
GO:0006468	protein phosphorylation	ENSG00000006062	-	636	0.086
GO:0006468	protein phosphorylation	ENSG00000006062	-	637	0.065
GO:0006468	protein phosphorylation	ENSG00000006062	-	638	0.071
GO:0006468	protein phosphorylation	ENSG00000006062	-	639	1.7
GO:0006468	protein phosphorylation	ENSG00000006062	-	640	0.064
GO:0006468	protein phosphorylation	ENSG00000006062	-	641	0.075
GO:0006468	protein phosphorylation	ENSG00000006062	-	642	1.5
GO:0006468	protein phosphorylation	ENSG00000006062	-	643	0.1
GO:0006468	protein phosphorylation	ENSG00000006062	-	644	0.081
GO:0006468	protein phosphorylation	ENSG00000006062	-	645	0.083
GO:0006468	protein phosphorylation	ENSG00000006062	-	646	0.065
GO:0006468	protein phosphorylation	ENSG00000006062	-	647	0.079
GO:0006468	protein phosphorylation	ENSG00000006062	-	648	0.56
GO:0006468	protein phosphorylation	ENSG00000006062	-	649	0.068
GO:0006468	protein phosphorylation	ENSG00000006062	-	650	0.065
GO:0006468	protein phosphorylation	ENSG00000006062	-	651	0.068
GO:0006468	protein phosphorylation	ENSG00000006062	-	652	0.45
GO:0006468	protein phosphorylation	ENSG00000006062	-	653	0.52
GO:0006468	protein phosphorylation	ENSG00000006062	-	654	0.08
GO:0006468	protein phosphorylation	ENSG00000006062	-	655	0.097
GO:0006468	protein phosphorylation	ENSG00000006062	-	656	0.073
GO:0006468	protein phosphorylation	ENSG00000006062	-	657	0.092
GO:0006468	protein phosphorylation	ENSG00000006062	-	658	0.069
GO:0006468	protein phosphorylation	ENSG00000006062	-	659	0.093
GO:0006468	protein phosphorylation	ENSG00000006062	-	660	0.087
GO:0006468	protein phosphorylation	ENSG00000006062	-	661	0.079
GO:0006468	protein phosphorylation	ENSG00000006062	-	662	0.065
GO:0006468	protein phosphorylation	ENSG00000006062	-	663	0.065
GO:0006468	protein phosphorylation	ENSG00000006062	-	664	0.092
GO:0006468	protein phosphorylation	ENSG00000006062	-	665	0.085
GO:0006468	protein phosphorylation	ENSG00000006062	-	666	0.07
GO:0006468	protein phosphorylation	ENSG00000006062	-	667	0.095
GO:0006468	protein phosphorylation	ENSG00000006062	-	668	0.083
GO:0006468	protein phosphorylation	ENSG00000006062	-	669	0.1
GO:0006468	protein phosphorylation	ENSG00000006062	-	670	0.61
GO:0006468	protein phosphorylation	ENSG00000006062	-	671	0.083
GO:0006468	protein phosphorylation	ENSG00000006062	-	672	0.098
GO:0006468	protein phosphorylation	ENSG00000006062	-	673	0.093
GO:0006468	protein phosphorylation	ENSG00000006062	-	674	0.087
GO:0006468	protein phosphorylation	ENSG00000006062	-	675	0.097
GO:0006468	protein phosphorylation	ENSG00000006062	-	676	0.076
GO:0006468	protein phosphorylation	ENSG00000006062	-	677	0.098
GO:0006468	protein phosphorylation	ENSG00000006062	-	678	1.6
GO:0006468	protein phosphorylation	ENSG00000006062	-	679	0.092
GO:0006468	protein phosphorylation	ENSG00000006062	-	680	0.44
GO:0006468	protein phosphorylation	ENSG00000006062	-	681	0.57
GO:0006468	protein phosphorylation	ENSG00000006062	-	682	0.58
GO:0006468	protein phosphorylation	ENSG00000006062	-	683	0.39
GO:0006468	protein phosphorylation	ENSG00000006062	-	684	0.073
GO:0006468	protein phosphorylation	ENSG00000006062	-	685	0.47
GO:0006468	protein phosphorylation	ENSG00000006062	-	686	0.072
GO:0006468	protein phosphorylation	ENSG00000006062	-	687	0.51
GO:0006468	protein phosphorylation	ENSG00000006062	-	688	0.068
GO:0006468	protein phosphorylation	ENSG00000006062	-	689	0.073
GO:0006468	protein phosphorylation	ENSG00000006062	-	690	0.084
GO:0006468	protein phosphorylation	ENSG00000006062	-	691	0.071
GO:0006468	protein phosphorylation	ENSG00000006062	-	692	0.37
GO:0006468	protein phosphorylation	ENSG00000006062	-	693	0.091
GO:0006468	protein phosphorylation	ENSG00000006062	-	694	0.082
GO:0006468	protein phosphorylation	ENSG00000006062	-	695	0.098
GO:0006468	protein phosphorylation	ENSG00000006062	-	696	0.56
GO:0006468	protein phosphorylation	ENSG00000006062	-	697	0.43
GO:0006468	protein phosphorylation	ENSG00000006062	-	698	0.089
GO:0006468	protein phosphorylation	ENSG00000006062	-	699	0.41
GO:0006468	protein phosphorylation	ENSG00000006062	-	700	0.43
GO:0006468	protein phosphorylation	ENSG00000006062	-	701	1.3
GO:0006468	protein phosphorylation	ENSG00000006062	-	702	0.098
GO:0006468	protein phosphorylation	ENSG00000006062	-	703	1.2
GO:0006468	protein phosphorylation	ENSG00000006062	-	704	0.49
GO:0006468	protein phosphorylation	ENSG00000006062	-	705	0.35
GO:0006468	protein phosphorylation	ENSG00000006062	-	706	0.096
GO:0006468	protein phosphorylation	ENSG00000006062	-	707	0.096
GO:0006468	protein phosphorylation	ENSG00000006062	-	708	0.43
GO:0006468	protein phosphorylation	ENSG00000006062	-	709	1.2
GO:0006468	protein phosphorylation	ENSG00000006062	-	710	0.4
GO:0006468	protein phosphorylation	ENSG00000006062	-	711	0.1
GO:0006468	protein phosphorylation	ENSG00000006062	-	712	0.97
GO:0006468	protein phosphorylation	ENSG00000006062	-	713	0.075
GO:0006468	protein phosphorylation	ENSG00000006062	-	714	0.073
GO:0006468	protein phosphorylation	ENSG00000006062	-	715	0.1
GO:0006468	protein phosphorylation	ENSG00000006062	-	716	0.1
GO:0006468	protein phosphorylation	ENSG00000006062	-	717	0.072
GO:0006468	protein phosphorylation	ENSG00000006062	-	718	0.098
GO:0006468	protein phosphorylation	ENSG00000006062	-	719	0.098
GO:0006468	protein phosphorylation	ENSG00000006062	-	720	0.065
GO:0006468	protein phosphorylation	ENSG00000006062	-	721	0.071
GO:0006468	protein phosphorylation	ENSG00000006062	-	722	0.098
GO:0006468	protein phosphorylation	ENSG00000006062	-	723	0.065
GO:0006468	protein phosphorylation	ENSG00000006062	-	724	0.09
GO:0006468	protein phosphorylation	ENSG00000006062	-	725	0.38
[truncated: 998,000+ more rows]
