# Supplementary material for: The evolutionary dynamics between viral mimics and host proteins
Source: Mol Syst Biol. 2026 Mar 20;22(6):902–27. doi: 10.1038/s44320-026-00200-1 (PMC13230584; doi:10.1038/s44320-026-00200-1)
Supplement: Supplementary file 11 — Source data Fig. 2 [file 44320_2026_200_MOESM11_ESM.zip › Figure_2/2G/README_2G.txt]

This is a README file for the source tables related to the GO terms analysis in Figure 2G. This analysis is based on GO terms data related to functionally mimicked genes. Contains the following columns:

* "GO_term": The analyzed GO term ID
* "GO_term_name": The analyzed GO term description
* "gene": The Ensembl ID for the analyzed gene
* "target" or "func_mimicked": Contain "+" if the gene is classified as a target/functionally mimicked gene in our analysis, or "-" if not.
* "res_index": The index of each residue in this analysis
* "dN\dS": The matching dN\dS value for the analyzed residue
