# Supplementary material for: The evolutionary dynamics between viral mimics and host proteins
Source: Mol Syst Biol. 2026 Mar 20;22(6):902–27. doi: 10.1038/s44320-026-00200-1 (PMC13230584; doi:10.1038/s44320-026-00200-1)
Supplement: Supplementary file 12 — Source data Fig. 3 [file 44320_2026_200_MOESM12_ESM.zip]

Archive with 10 entries (6 files):
- Figure_3/
- Figure_3/3A/
- Figure_3/3A/Figure_3A.csv
- Figure_3/3A/README_3A.txt
- Figure_3/3C/
- Figure_3/3C/Figure_3C.csv
- Figure_3/3C/README_3C.txt
- Figure_3/3D/
- Figure_3/3D/Figure_3D.xlsx
- Figure_3/3D/README_3D.txt
