# Supplementary material for: The evolutionary dynamics between viral mimics and host proteins
Source: Mol Syst Biol. 2026 Mar 20;22(6):902–27. doi: 10.1038/s44320-026-00200-1 (PMC13230584; doi:10.1038/s44320-026-00200-1)
Supplement: Supplementary file 12 — Source data Fig. 3 [file 44320_2026_200_MOESM12_ESM.zip › Figure_3/3A/Figure_3A.csv]

uniprot	type	uniprot_index	csu_result	dN/dS
O43521	target	1	S	0.27
O43521	target	2	S	0.32
O43521	target	3	S	0.29
O43521	target	4	S	0.32
O43521	target	5	S	0.31
O43521	target	6	S	0.31
O43521	target	7	S	0.29
O43521	target	8	S	0.32
O43521	target	9	S	0.93
O43521	target	10	S	0.31
O43521	target	11	S	0.28
O43521	target	12	S	0.31
O43521	target	13	S	0.27
O43521	target	14	S	0.95
O43521	target	15	S	0.3
O43521	target	16	S	0.31
O43521	target	17	S	0.94
O43521	target	18	S	0.32
O43521	target	19	S	0.35
O43521	target	20	S	0.31
O43521	target	21	S	0.31
O43521	target	22	S	0.93
O43521	target	23	S	0.28
O43521	target	24	S	0.3
O43521	target	25	S	0.31
O43521	target	26	S	0.29
O43521	target	27	S	0.31
O43521	target	28	S	0.29
O43521	target	29	S	0.31
O43521	target	30	S	0.31
O43521	target	31	S	0.3
O43521	target	32	S	0.28
O43521	target	33	S	0.31
O43521	target	34	S	0.28
O43521	target	35	S	0.29
O43521	target	36	S	0.34
O43521	target	37	S	0.31
O43521	target	38	S	0.32
O43521	target	39	S	0.28
O43521	target	40	S	0.32
O43521	target	41	S	0.32
O43521	target	42	S	0.31
O43521	target	43	S	0.3
O43521	target	44	S	0.31
O43521	target	45	S	0.3
O43521	target	46	S	0.28
O43521	target	47	S	0.93
O43521	target	48	S	0.96
O43521	target	49	S	0.94
O43521	target	50	S	0.3
O43521	target	51	S	0.3
O43521	target	52	S	0.3
O43521	target	53	S	0.27
O43521	target	54	S	0.93
O43521	target	55	S	0.29
O43521	target	56	S	0.93
O43521	target	57	S	0.27
O43521	target	58	S	0.28
O43521	target	59	S	0.27
O43521	target	60	S	0.31
O43521	target	61	S	0.31
O43521	target	62	S	0.28
O43521	target	63	S	0.3
O43521	target	64	S	0.32
O43521	target	65	S	0.28
O43521	target	66	S	0.32
O43521	target	67	S	0.3
O43521	target	68	S	0.28
O43521	target	69	S	0.27
O43521	target	70	S	0.31
O43521	target	71	S	0.28
O43521	target	72	S	0.31
O43521	target	73	S	0.32
O43521	target	74	S	0.31
O43521	target	75	S	0.28
O43521	target	76	S	0.32
O43521	target	77	S	0.29
O43521	target	78	S	0.3
O43521	target	79	S	0.31
O43521	target	80	S	0.3
O43521	target	81	S	0.29
O43521	target	82	S	0.32
O43521	target	83	S	0.94
O43521	target	84	S	0.32
O43521	target	85	S	0.32
O43521	target	86	S	0.29
O43521	target	87	S	0.29
O43521	target	88	S	0.94
O43521	target	89	S	0.32
O43521	target	90	S	0.31
O43521	target	91	S	0.35
O43521	target	92	S	0.29
O43521	target	93	S	0.29
O43521	target	94	S	0.29
O43521	target	95	S	0.3
O43521	target	96	S	0.32
O43521	target	97	S	0.3
O43521	target	98	S	0.31
O43521	target	99	S	0.32
O43521	target	100	S	0.27
O43521	target	101	S	0.32
O43521	target	102	S	0.27
O43521	target	103	S	0.29
O43521	target	104	S	0.27
O43521	target	105	S	0.32
O43521	target	106	S	0.32
O43521	target	107	S	0.29
O43521	target	108	S	0.27
O43521	target	109	S	0.29
O43521	target	110	S	0.31
O43521	target	111	S	0.27
O43521	target	112	S	0.31
O43521	target	113	S	0.33
O43521	target	114	S	0.32
O43521	target	115	S	0.32
O43521	target	116	S	0.28
O43521	target	117	S	0.32
O43521	target	118	S	0.29
O43521	target	119	S	0.31
O43521	target	120	S	0.31
O43521	target	121	S	0.29
O43521	target	122	S	0.31
O43521	target	123	S	0.28
O43521	target	124	S	0.3
O43521	target	125	S	0.28
O43521	target	126	S	0.28
O43521	target	127	S	0.32
O43521	target	128	S	0.29
O43521	target	129	S	0.29
O43521	target	130	S	0.32
O43521	target	131	S	0.27
O43521	target	132	S	0.31
O43521	target	133	S	0.29
O43521	target	134	S	0.93
O43521	target	135	S	0.29
O43521	target	136	S	0.42
O43521	target	137	S	0.31
O43521	target	138	S	0.3
O43521	target	139	I	0.31
O43521	target	140	I	0.32
O43521	target	141	S	0.93
O43521	target	142	I	0.27
O43521	target	143	I	0.29
O43521	target	144	I	0.3
O43521	target	145	I	0.28
O43521	target	146	I	0.3
O43521	target	147	I	0.94
O43521	target	148	I	0.29
O43521	target	149	I	0.29
O43521	target	150	I	0.32
O43521	target	151	I	0.28
O43521	target	152	I	0.35
O43521	target	153	I	0.31
O43521	target	154	I	0.32
O43521	target	155	I	0.29
O43521	target	156	I	0.32
O43521	target	157	I	0.27
O43521	target	158	I	0.28
O43521	target	159	I	0.32
O43521	target	160	I	0.28
O43521	target	161	C	0.31
O43521	target	162	I	0.31
O43521	target	163	I	0.32
O43521	target	164	I	0.99
O43521	target	165	I	0.29
O43521	target	166	I	0.29
O43521	target	167	C	0.32
O43521	target	168	S	0.32
O43521	target	169	I	0.35
O43521	target	170	I	0.3
O43521	target	171	I	0.3
O43521	target	172	S	0.3
O43521	target	173	I	0.32
O43521	target	174	C	0.32
O43521	target	175	C	0.93
O43521	target	176	S	0.3
O43521	target	177	S	0.27
O43521	target	178	S	0.27
O43521	target	179	S	0.32
O43521	target	180	S	0.99
O43521	target	181	C	0.27
O43521	target	182	I	0.31
O43521	target	183	S	0.29
O43521	target	184	S	0.36
O43521	target	185	I	0.35
O43521	target	186	I	0.32
O43521	target	187	S	0.36
O43521	target	188	I	0.94
O43521	target	189	I	0.3
O43521	target	190	I	0.31
O43521	target	191	C	0.29
O43521	target	192	I	0.29
O43521	target	193	I	0.32
O43521	target	194	C	0.96
O43521	target	195	I	0.32
O43521	target	196	I	0.31
O43521	target	197	I	0.93
O43521	target	198	S	0.29
P01579	target	1	S	0.31
P01579	target	2	S	0.81
P01579	target	3	S	0.43
P01579	target	4	S	0.39
P01579	target	5	S	0.33
P01579	target	6	S	0.42
P01579	target	7	S	0.43
P01579	target	8	S	0.53
P01579	target	9	S	0.9
P01579	target	10	S	0.96
P01579	target	11	S	0.49
P01579	target	12	S	0.49
P01579	target	13	S	0.46
P01579	target	14	S	0.94
P01579	target	16	S	0.53
P01579	target	17	S	0.38
P01579	target	18	S	0.47
P01579	target	19	S	1.2
P01579	target	20	S	0.43
P01579	target	21	S	0.43
P01579	target	22	I	0.46
P01579	target	23	I	0.47
P01579	target	24	I	0.49
P01579	target	25	I	0.84
P01579	target	26	I	0.99
P01579	target	27	I	0.94
P01579	target	29	S	0.36
P01579	target	30	C	0.35
P01579	target	31	C	1.1
P01579	target	32	I	0.82
P01579	target	33	S	0.82
P01579	target	34	C	0.46
P01579	target	35	I	0.38
P01579	target	36	S	0.79
P01579	target	37	S	0.42
P01579	target	38	C	0.43
P01579	target	39	S	0.34
P01579	target	40	C	0.42
P01579	target	41	I	1.1
P01579	target	42	I	1.1
P01579	target	43	I	1.2
P01579	target	44	I	0.33
P01579	target	46	I	0.42
P01579	target	47	I	0.8
P01579	target	48	I	1.1
P01579	target	49	I	0.89
P01579	target	50	I	0.92
P01579	target	51	I	0.98
P01579	target	52	C	0.46
P01579	target	53	I	0.53
P01579	target	54	C	0.86
P01579	target	55	S	0.4
P01579	target	56	C	0.53
P01579	target	57	I	1.1
P01579	target	58	S	1.1
P01579	target	59	S	0.55
P01579	target	60	S	0.89
P01579	target	61	S	0.37
P01579	target	62	S	0.37
P01579	target	63	S	0.83
P01579	target	64	C	0.36
P01579	target	65	C	0.82
P01579	target	66	S	0.36
P01579	target	67	S	0.35
P01579	target	68	C	0.79
P01579	target	69	C	0.49
P01579	target	70	C	0.37
P01579	target	71	S	0.47
P01579	target	72	C	0.39
P01579	target	74	C	0.51
P01579	target	75	C	0.44
P01579	target	76	C	0.46
P01579	target	77	C	0.46
P01579	target	78	C	0.36
P01579	target	79	C	0.47
P01579	target	80	C	0.43
P01579	target	81	S	0.79
P01579	target	82	S	0.36
P01579	target	83	C	1.2
P01579	target	84	S	0.36
P01579	target	85	S	0.35
P01579	target	86	S	1
P01579	target	87	S	0.49
P01579	target	88	S	1.2
P01579	target	89	C	0.43
P01579	target	90	S	0.95
P01579	target	91	S	0.38
P01579	target	92	C	0.33
P01579	target	94	S	0.37
P01579	target	95	S	0.43
P01579	target	96	C	0.43
P01579	target	97	S	0.38
P01579	target	98	S	0.35
P01579	target	99	C	0.35
P01579	target	100	C	1.2
P01579	target	101	C	0.87
P01579	target	103	I	0.38
P01579	target	104	C	0.92
P01579	target	105	C	0.46
P01579	target	106	S	0.34
P01579	target	107	S	0.88
P01579	target	108	S	0.83
P01579	target	109	S	1.2
P01579	target	110	S	1.2
P01579	target	111	S	0.36
P01579	target	112	S	1.3
P01579	target	113	S	0.81
P01579	target	114	S	0.36
P01579	target	115	C	0.44
P01579	target	116	S	0.91
P01579	target	117	S	1.2
P01579	target	118	S	0.56
P01579	target	119	C	0.39
P01579	target	120	S	0.81
P01579	target	121	S	1.2
P01579	target	122	S	0.53
P01579	target	124	S	0.94
P01579	target	125	S	0.36
P01579	target	126	S	1.2
P01579	target	127	S	1.1
P01579	target	128	S	0.44
P01579	target	129	C	0.49
P01579	target	130	C	0.48
P01579	target	131	I	0.36
P01579	target	132	C	0.44
P01579	target	133	C	0.83
P01579	target	134	I	1.2
P01579	target	135	I	0.35
P01579	target	136	C	0.49
P01579	target	137	I	1.2
P01579	target	138	I	0.94
P01579	target	140	I	0.31
P01579	target	141	I	1.2
P01579	target	142	C	0.82
P01579	target	143	C	0.55
P01579	target	144	I	0.53
P01579	target	145	S	0.99
P01579	target	146	S	1.2
P01579	target	147	I	1.3
P01579	target	148	I	0.82
P01579	target	149	I	1.3
P01579	target	150	I	0.9
P01579	target	151	I	0.38
P01579	target	152	I	0.52
P01579	target	153	I	0.36
P01579	target	154	I	0.38
P01579	target	155	S	0.33
P01579	target	156	I	0.49
P01579	target	157	S	0.81
P01579	target	158	S	1
P01579	target	159	I	0.43
P01579	target	160	S	0.52
P01579	target	161	S	0.38
P01579	target	162	S	0.52
P01579	target	163	S	0.35
P01579	target	164	S	0.42
P01579	target	165	S	0.51
P01579	target	166	S	0.95
P08238	target	1	S	0.058
P08238	target	2	S	0.11
P08238	target	3	S	0.056
P08238	target	4	S	0.075
P08238	target	5	C	0.074
P08238	target	6	S	0.08
P08238	target	7	S	0.079
P08238	target	8	S	0.1
P08238	target	9	S	0.056
P08238	target	10	S	0.056
P08238	target	11	S	0.056
P08238	target	12	C	0.074
P08238	target	13	S	0.056
P08238	target	14	S	0.085
P08238	target	15	S	0.096
P08238	target	16	S	0.083
P08238	target	17	C	0.096
P08238	target	18	S	0.084
P08238	target	19	S	0.1
P08238	target	20	S	0.075
P08238	target	21	C	0.077
P08238	target	22	C	0.083
P08238	target	23	S	0.1
P08238	target	24	C	0.1
P08238	target	25	C	0.81
P08238	target	26	S	0.11
P08238	target	27	S	0.1
P08238	target	28	C	0.077
P08238	target	29	C	0.078
P08238	target	30	S	0.061
P08238	target	31	S	0.62
P08238	target	32	C	0.097
P08238	target	33	C	0.089
P08238	target	34	S	0.11
P08238	target	35	S	0.061
P08238	target	36	C	0.057
P08238	target	37	C	0.056
P08238	target	38	C	0.077
P08238	target	39	C	0.097
P08238	target	40	C	0.1
P08238	target	41	C	0.66
P08238	target	42	C	0.51
P08238	target	43	C	0.11
P08238	target	44	C	0.077
P08238	target	45	C	0.11
P08238	target	46	S	0.061
P08238	target	47	C	0.082
P08238	target	48	C	0.11
P08238	target	49	I	0.06
P08238	target	50	C	0.083
P08238	target	51	C	0.68
P08238	target	52	I	0.06
P08238	target	53	I	0.06
P08238	target	54	C	0.077
P08238	target	55	I	0.11
P08238	target	56	I	0.089
P08238	target	57	I	0.056
P08238	target	58	I	0.079
P08238	target	59	I	0.11
P08238	target	60	I	0.11
P08238	target	61	S	0.06
P08238	target	62	I	0.68
P08238	target	63	S	0.68
P08238	target	64	C	0.057
P08238	target	65	C	0.11
P08238	target	66	S	0.06
P08238	target	67	S	0.079
P08238	target	68	C	0.077
P08238	target	69	S	0.57
P08238	target	70	S	0.056
P08238	target	71	C	0.11
P08238	target	72	S	0.077
P08238	target	73	C	0.077
P08238	target	74	C	0.06
P08238	target	75	C	0.077
P08238	target	76	S	0.077
P08238	target	77	C	0.11
P08238	target	78	S	0.061
P08238	target	79	S	0.11
P08238	target	80	S	0.084
P08238	target	81	S	0.59
P08238	target	82	S	0.11
P08238	target	83	C	0.087
P08238	target	84	C	0.11
P08238	target	85	C	0.62
P08238	target	86	C	0.11
P08238	target	87	C	0.097
P08238	target	88	C	0.06
P08238	target	89	C	0.11
P08238	target	90	C	0.078
P08238	target	91	I	0.077
P08238	target	92	C	0.078
P08238	target	93	C	0.058
P08238	target	94	C	0.087
P08238	target	95	S	0.074
P08238	target	96	S	0.61
P08238	target	97	C	0.06
P08238	target	98	C	0.1
P08238	target	99	C	0.082
P08238	target	100	S	0.061
P08238	target	101	C	0.061
P08238	target	102	C	0.11
P08238	target	103	C	0.66
P08238	target	104	C	0.61
P08238	target	105	I	0.077
P08238	target	106	C	0.083
P08238	target	107	S	0.057
P08238	target	108	I	0.68
P08238	target	109	I	0.092
P08238	target	110	C	0.1
P08238	target	111	I	0.092
P08238	target	112	I	0.12
P08238	target	113	C	0.69
P08238	target	114	C	0.072
P08238	target	115	I	0.07
P08238	target	116	C	0.097
P08238	target	117	I	0.12
P08238	target	118	I	0.099
P08238	target	119	I	0.097
P08238	target	120	I	0.092
P08238	target	121	I	0.12
P08238	target	122	I	0.076
P08238	target	123	I	0.092
P08238	target	124	C	0.12
P08238	target	125	C	0.072
P08238	target	126	C	0.091
P08238	target	127	I	0.085
P08238	target	128	I	0.099
P08238	target	129	I	0.11
P08238	target	130	I	0.092
P08238	target	131	C	0.097
P08238	target	132	C	0.11
P08238	target	133	C	0.12
P08238	target	134	C	0.11
P08238	target	135	C	0.13
P08238	target	136	C	0.11
P08238	target	137	C	0.12
P08238	target	138	C	0.13
P08238	target	139	C	0.1
P08238	target	140	C	0.12
P08238	target	141	S	0.07
P08238	target	142	S	0.092
P08238	target	143	C	0.088
P08238	target	144	C	0.097
P08238	target	145	S	0.088
P08238	target	146	C	0.092
P08238	target	147	C	0.12
P08238	target	148	C	0.071
P08238	target	149	C	0.094
P08238	target	150	C	0.076
P08238	target	151	S	0.074
P08238	target	152	C	0.074
P08238	target	153	S	0.089
P08238	target	154	C	0.099
P08238	target	155	C	0.1
P08238	target	156	C	0.097
P08238	target	157	C	0.13
P08238	target	158	S	0.075
P08238	target	159	C	0.12
P08238	target	160	S	0.12
P08238	target	161	C	0.097
P08238	target	162	S	0.11
P08238	target	163	C	0.092
P08238	target	164	S	0.12
P08238	target	165	C	0.11
P08238	target	166	C	0.1
P08238	target	167	C	0.094
P08238	target	168	S	0.7
P08238	target	169	C	0.66
P08238	target	170	C	0.075
P08238	target	171	S	0.093
P08238	target	172	S	0.092
P08238	target	173	S	0.07
P08238	target	174	S	0.12
P08238	target	175	C	0.091
P08238	target	176	S	0.092
P08238	target	177	C	0.088
P08238	target	178	C	0.092
P08238	target	179	C	0.1
P08238	target	180	C	0.092
P08238	target	181	C	0.088
P08238	target	182	C	0.092
P08238	target	183	C	0.12
P08238	target	184	S	0.094
P08238	target	185	C	0.12
P08238	target	186	C	0.092
P08238	target	187	S	0.075
P08238	target	188	S	0.06
P08238	target	189	C	0.62
P08238	target	190	S	0.11
P08238	target	191	S	0.056
P08238	target	192	C	0.62
P08238	target	193	C	0.13
P08238	target	194	S	0.072
P08238	target	195	S	0.059
P08238	target	196	S	0.56
P08238	target	197	C	0.67
P08238	target	198	C	0.083
P08238	target	199	S	0.077
P08238	target	200	S	0.075
P08238	target	201	C	0.1
P08238	target	202	C	0.074
P08238	target	203	S	0.057
P08238	target	204	S	0.057
P08238	target	205	C	0.079
P08238	target	206	C	0.11
P08238	target	207	C	0.084
P08238	target	208	C	0.097
P08238	target	209	C	0.61
P08238	target	210	S	0.078
P08238	target	211	C	0.089
P08238	target	212	S	0.11
P08238	target	213	C	0.59
P08238	target	214	C	0.087
P08238	target	215	C	0.1
P08238	target	216	C	0.089
P08238	target	217	C	0.11
P08238	target	218	S	0.056
P08238	target	219	S	0.057
P08238	target	220	S	0.56
P08238	target	221	S	0.73
P08238	target	222	S	0.056
P08238	target	223	S	0.057
P08238	target	224	S	0.075
P08238	target	225	S	0.077
P08238	target	226	S	0.079
P08238	target	227	S	0.06
P08238	target	228	S	0.06
P08238	target	229	S	0.059
P08238	target	230	S	0.1
P08238	target	231	S	0.059
P08238	target	232	S	0.072
P08238	target	233	S	0.056
P08238	target	234	S	0.077
P08238	target	235	S	0.077
P08238	target	236	S	0.059
P08238	target	237	S	0.077
P08238	target	238	S	0.074
P08238	target	239	S	0.056
P08238	target	240	S	0.075
P08238	target	241	S	0.06
P08238	target	242	S	0.077
P08238	target	243	S	0.06
P08238	target	244	S	0.06
P08238	target	245	S	0.075
P08238	target	246	S	0.072
P08238	target	247	S	0.057
P08238	target	248	S	0.11
P08238	target	249	S	0.057
P08238	target	250	S	0.59
P08238	target	251	S	0.075
P08238	target	252	S	0.06
P08238	target	253	S	0.074
P08238	target	254	S	0.078
P08238	target	255	S	0.13
P08238	target	256	S	0.078
P08238	target	257	S	0.074
P08238	target	258	S	0.074
P08238	target	259	S	0.093
P08238	target	260	S	0.095
P08238	target	261	S	0.69
P08238	target	262	S	0.67
P08238	target	263	S	0.067
P08238	target	264	S	0.07
P08238	target	265	S	0.067
P08238	target	266	S	0.071
P08238	target	267	S	0.067
P08238	target	268	S	0.089
P08238	target	269	S	0.098
P08238	target	270	S	0.068
P08238	target	271	S	0.068
P08238	target	272	S	0.089
P08238	target	273	S	0.085
P08238	target	274	S	0.067
P08238	target	275	S	0.089
P08238	target	276	S	0.1
P08238	target	277	S	0.088
P08238	target	278	S	0.071
P08238	target	279	S	0.096
P08238	target	280	S	0.086
P08238	target	281	S	0.08
P08238	target	282	C	0.14
P08238	target	283	C	0.072
P08238	target	284	S	0.17
P08238	target	285	S	0.17
P08238	target	286	I	0.17
P08238	target	287	I	0.17
P08238	target	288	C	0.088
P08238	target	289	C	0.13
P08238	target	290	I	0.098
P08238	target	291	I	0.11
P08238	target	292	I	0.072
P08238	target	293	S	0.12
P08238	target	294	I	0.073
P08238	target	295	I	0.072
P08238	target	296	C	0.65
P08238	target	297	S	0.1
P08238	target	298	S	0.11
P08238	target	299	S	0.068
P08238	target	300	S	0.068
P08238	target	301	C	0.1
P08238	target	302	C	0.11
P08238	target	303	S	0.087
P08238	target	304	C	0.11
P08238	target	305	C	0.1
P08238	target	306	S	0.072
P08238	target	307	C	0.091
P08238	target	308	C	0.11
P08238	target	309	C	0.099
P08238	target	310	S	0.073
P08238	target	311	C	0.072
P08238	target	312	S	0.72
P08238	target	313	C	0.087
P08238	target	314	S	0.17
P08238	target	315	C	0.17
P08238	target	316	C	0.17
P08238	target	317	C	0.11
P08238	target	318	C	0.097
P08238	target	319	C	0.071
P08238	target	320	C	0.094
P08238	target	321	C	0.11
P08238	target	322	S	0.13
P08238	target	323	C	0.13
P08238	target	324	I	0.11
P08238	target	325	I	0.11
P08238	target	326	I	0.12
P08238	target	327	I	0.13
P08238	target	328	I	0.11
P08238	target	329	C	0.13
P08238	target	330	I	0.1
P08238	target	331	C	0.13
P08238	target	332	C	0.13
P08238	target	333	C	0.14
P08238	target	334	C	0.13
P08238	target	335	C	0.11
P08238	target	336	C	0.17
P08238	target	337	S	0.17
P08238	target	338	S	0.17
P08238	target	339	S	0.17
P08238	target	340	C	0.17
P08238	target	341	S	0.17
P08238	target	342	S	0.17
P08238	target	343	C	0.13
P08238	target	344	S	0.12
P08238	target	345	S	0.088
P08238	target	346	S	0.093
P08238	target	347	S	0.088
P08238	target	348	S	0.088
P08238	target	349	S	0.11
P08238	target	350	S	0.088
P08238	target	351	C	0.093
P08238	target	352	C	0.093
P08238	target	353	C	0.11
P08238	target	354	C	0.11
P08238	target	355	C	0.13
P08238	target	356	C	0.12
P08238	target	357	C	0.11
P08238	target	358	I	0.13
P08238	target	359	I	0.13
P08238	target	360	C	0.11
P08238	target	361	C	0.13
P08238	target	362	C	0.11
P08238	target	363	C	0.092
P08238	target	364	C	0.095
P08238	target	365	S	0.15
P08238	target	366	C	0.16
P08238	target	367	S	0.14
P08238	target	368	S	0.14
P08238	target	369	C	0.16
P08238	target	370	C	0.15
P08238	target	371	C	0.16
P08238	target	372	S	0.17
P08238	target	373	C	0.17
P08238	target	374	C	0.17
P08238	target	375	C	0.17
P08238	target	376	C	0.17
P08238	target	377	C	0.17
P08238	target	378	C	0.17
P08238	target	379	C	0.17
P08238	target	380	C	0.17
P08238	target	381	C	0.17
P08238	target	382	C	0.17
P08238	target	383	C	0.17
P08238	target	384	I	0.17
P08238	target	385	I	0.17
P08238	target	386	I	0.16
P08238	target	387	I	0.16
P08238	target	388	C	0.16
P08238	target	389	I	0.14
P08238	target	390	I	0.15
P08238	target	391	C	0.16
P08238	target	392	I	0.16
P08238	target	393	I	0.15
P08238	target	394	S	0.14
P08238	target	395	I	0.16
P08238	target	396	I	0.15
P08238	target	397	I	0.15
P08238	target	398	C	0.15
P08238	target	399	I	0.17
P08238	target	400	I	0.17
P08238	target	401	C	0.17
P08238	target	402	I	0.17
P08238	target	403	C	0.17
P08238	target	404	C	0.17
P08238	target	405	S	0.17
P08238	target	406	I	0.17
P08238	target	407	I	0.17
P08238	target	408	C	0.17
P08238	target	409	C	0.17
P08238	target	410	I	0.17
P08238	target	411	C	0.17
P08238	target	412	C	0.17
P08238	target	413	C	0.17
P08238	target	414	C	0.17
P08238	target	415	C	0.17
P08238	target	416	C	0.17
P08238	target	417	S	0.17
P08238	target	418	S	0.17
P08238	target	419	C	0.17
P08238	target	420	C	0.17
P08238	target	421	S	0.17
P08238	target	422	S	0.17
P08238	target	423	S	0.17
P08238	target	424	S	0.17
P08238	target	425	S	0.17
P08238	target	426	C	0.17
P08238	target	427	S	0.17
P08238	target	428	S	0.17
P08238	target	429	C	0.17
P08238	target	430	C	0.17
P08238	target	431	S	0.17
P08238	target	432	C	0.17
P08238	target	433	C	0.17
P08238	target	434	C	0.17
P08238	target	435	S	0.17
P08238	target	436	C	0.17
P08238	target	437	C	0.17
P08238	target	438	C	0.17
P08238	target	439	C	0.15
P08238	target	440	C	0.15
P08238	target	441	C	0.14
P08238	target	442	S	0.15
P08238	target	443	S	0.15
P08238	target	444	C	0.14
P08238	target	445	S	0.16
P08238	target	446	S	0.16
P08238	target	447	C	0.15
P08238	target	448	C	0.16
P08238	target	449	S	0.16
P08238	target	450	S	0.16
P08238	target	451	C	0.16
P08238	target	452	C	0.16
P08238	target	453	S	0.15
P08238	target	454	C	0.17
P08238	target	455	C	0.17
P08238	target	456	C	0.16
P08238	target	457	C	0.16
P08238	target	458	C	0.16
P08238	target	459	C	0.17
P08238	target	460	C	0.17
P08238	target	461	S	0.17
P08238	target	462	C	0.16
P08238	target	463	S	0.15
P08238	target	464	S	0.14
P08238	target	465	S	0.17
P08238	target	466	S	0.17
P08238	target	467	C	0.17
P08238	target	468	C	0.17
P08238	target	469	C	0.17
P08238	target	470	S	0.17
P08238	target	471	S	0.17
P08238	target	472	C	0.17
P08238	target	473	C	0.082
P08238	target	474	S	0.11
P08238	target	475	S	0.9
P08238	target	476	C	0.058
P08238	target	477	S	0.057
P08238	target	478	S	0.059
P08238	target	479	S	0.11
P08238	target	480	C	0.084
P08238	target	481	S	0.057
P08238	target	482	C	0.69
P08238	target	483	C	0.96
P08238	target	484	C	0.93
P08238	target	485	C	0.09
P08238	target	486	C	0.87
P08238	target	487	C	0.92
P08238	target	488	C	0.61
P08238	target	489	S	0.056
P08238	target	490	S	0.079
P08238	target	491	S	0.077
P08238	target	492	S	0.056
P08238	target	493	S	0.96
P08238	target	494	C	0.095
P08238	target	495	C	0.083
P08238	target	496	S	0.062
P08238	target	497	C	0.13
P08238	target	498	C	0.082
P08238	target	499	C	0.65
P08238	target	500	C	0.87
P08238	target	501	C	0.86
P08238	target	502	C	0.74
P08238	target	503	C	0.12
P08238	target	504	S	0.14
P08238	target	505	S	0.17
P08238	target	506	C	0.17
P08238	target	507	C	0.17
P08238	target	508	C	0.17
P08238	target	509	C	0.17
P08238	target	510	C	0.17
P08238	target	511	C	0.17
P08238	target	512	C	0.17
P08238	target	513	C	0.17
P08238	target	514	C	0.13
P08238	target	515	C	0.1
P08238	target	516	S	0.14
P08238	target	517	C	0.12
P08238	target	518	C	0.11
P08238	target	519	C	0.67
P08238	target	520	C	0.13
P08238	target	521	C	0.14
P08238	target	522	C	0.12
P08238	target	523	S	0.13
P08238	target	524	S	0.13
P08238	target	525	C	0.14
P08238	target	526	S	0.078
P08238	target	527	S	0.64
P08238	target	528	C	0.12
P08238	target	529	S	0.081
P08238	target	530	S	0.091
P08238	target	531	S	0.081
P08238	target	532	S	0.1
P08238	target	533	C	0.12
P08238	target	534	C	0.1
P08238	target	535	C	0.15
P08238	target	536	C	0.1
P08238	target	537	C	0.11
P08238	target	538	C	0.078
P08238	target	539	C	0.077
P08238	target	540	S	0.099
P08238	target	541	C	0.12
P08238	target	542	S	0.077
P08238	target	543	C	0.13
P08238	target	544	S	0.71
P08238	target	545	S	0.077
P08238	target	546	S	0.61
P08238	target	547	S	0.078
P08238	target	548	S	0.077
P08238	target	549	S	0.056
P08238	target	550	S	0.057
P08238	target	551	S	0.057
P08238	target	552	S	0.059
P08238	target	553	C	0.058
P08238	target	554	S	0.072
P08238	target	555	S	0.48
P08238	target	556	C	0.079
P08238	target	557	S	0.057
P08238	target	558	S	0.1
P08238	target	559	S	0.057
P08238	target	560	C	0.096
P08238	target	561	S	0.056
P08238	target	562	S	0.061
P08238	target	563	C	0.1
P08238	target	564	C	0.11
P08238	target	565	S	0.057
P08238	target	566	C	0.1
P08238	target	567	C	0.058
P08238	target	568	S	0.075
P08238	target	569	S	0.56
P08238	target	570	C	0.64
P08238	target	571	C	0.21
P08238	target	572	S	0.061
P08238	target	573	S	0.058
P08238	target	574	S	0.058
P08238	target	575	C	0.084
P08238	target	576	S	0.057
P08238	target	577	S	0.058
P08238	target	578	S	0.075
P08238	target	579	S	0.69
P08238	target	580	C	0.86
P08238	target	581	C	0.11
P08238	target	582	C	0.065
P08238	target	583	C	0.082
P08238	target	584	C	0.11
P08238	target	585	C	0.078
P08238	target	586	S	0.11
P08238	target	587	C	0.14
P08238	target	588	C	0.11
P08238	target	589	C	0.11
P08238	target	590	C	0.11
P08238	target	591	C	0.081
P08238	target	592	C	0.078
P08238	target	593	C	0.091
P08238	target	594	C	0.083
P08238	target	595	S	0.091
P08238	target	596	S	0.093
P08238	target	597	C	0.082
P08238	target	598	C	0.13
P08238	target	599	C	0.11
P08238	target	600	C	0.087
P08238	target	601	C	0.065
P08238	target	602	C	0.062
P08238	target	603	C	0.06
P08238	target	604	S	0.68
P08238	target	605	C	0.081
P08238	target	606	C	0.52
P08238	target	607	S	0.081
P08238	target	608	S	0.62
P08238	target	609	S	0.088
P08238	target	610	C	0.1
P08238	target	611	S	0.11
P08238	target	612	S	0.9
P08238	target	613	S	0.064
P08238	target	614	S	0.065
P08238	target	615	S	0.11
P08238	target	616	S	0.094
P08238	target	617	C	0.062
P08238	target	618	S	0.082
P08238	target	619	S	0.093
P08238	target	620	S	0.062
P08238	target	621	S	0.52
P08238	target	622	C	0.63
P08238	target	623	S	0.081
P08238	target	624	C	0.064
P08238	target	625	C	0.083
P08238	target	626	C	0.11
P08238	target	627	C	0.06
P08238	target	628	C	0.085
P08238	target	629	C	0.066
P08238	target	630	C	0.68
P08238	target	631	S	0.064
P08238	target	632	C	0.083
P08238	target	633	S	0.11
P08238	target	634	S	0.86
P08238	target	635	C	0.88
P08238	target	636	C	0.84
P08238	target	637	S	0.91
P08238	target	638	C	0.12
P08238	target	639	C	0.13
P08238	target	640	S	0.1
P08238	target	641	S	0.077
P08238	target	642	C	0.1
P08238	target	643	S	0.076
P08238	target	644	S	0.11
P08238	target	645	S	0.08
P08238	target	646	S	0.082
P08238	target	647	S	0.082
P08238	target	648	S	0.081
P08238	target	649	S	0.077
P08238	target	650	C	0.11
P08238	target	651	C	0.1
P08238	target	652	S	0.077
P08238	target	653	C	0.08
P08238	target	654	C	0.12
P08238	target	655	C	0.094
P08238	target	656	C	0.094
P08238	target	657	C	0.12
P08238	target	658	C	0.17
P08238	target	659	C	0.17
P08238	target	660	C	0.17
P08238	target	661	S	0.17
P08238	target	662	C	0.17
P08238	target	663	C	0.17
P08238	target	664	S	0.13
P08238	target	665	S	0.13
P08238	target	666	C	0.77
P08238	target	667	C	0.097
P08238	target	668	C	0.11
P08238	target	669	S	0.13
P08238	target	670	C	0.12
P08238	target	671	S	0.076
P08238	target	672	S	0.08
P08238	target	673	S	0.13
P08238	target	674	S	0.1
P08238	target	675	S	0.1
P08238	target	676	C	0.095
P08238	target	677	C	0.12
P08238	target	678	S	0.077
P08238	target	679	C	0.7
P08238	target	680	S	0.093
P08238	target	681	S	0.1
P08238	target	682	S	0.7
P08238	target	683	C	0.074
P08238	target	684	S	0.093
P08238	target	685	S	0.073
P08238	target	686	S	0.14
P08238	target	687	S	0.094
P08238	target	688	S	0.14
P08238	target	689	S	0.092
P08238	target	690	S	0.091
P08238	target	691	S	0.074
P08238	target	692	S	0.089
P08238	target	693	S	0.074
P08238	target	694	S	0.089
P08238	target	695	S	0.088
P08238	target	696	S	0.68
P08238	target	697	S	0.12
P08238	target	698	S	0.071
P08238	target	699	S	0.089
P08238	target	700	S	0.12
P08238	target	701	S	0.65
P08238	target	702	S	0.65
P08238	target	703	S	0.11
P08238	target	704	C	0.097
P08238	target	705	S	0.12
P08238	target	706	S	0.074
P08238	target	707	S	0.57
P08238	target	708	S	0.092
P08238	target	709	S	0.12
P08238	target	710	S	0.12
P08238	target	711	S	0.12
P08238	target	712	S	0.07
P08238	target	713	S	0.093
P08238	target	714	S	0.074
P08238	target	715	S	0.075
P08238	target	716	S	0.074
P08238	target	717	S	0.094
P08238	target	718	S	0.12
P08238	target	719	S	0.12
P08238	target	720	S	0.072
P08238	target	721	S	0.089
P08238	target	722	S	0.089
P08238	target	723	S	0.13
P08238	target	724	S	0.68
P08887	target	1	S	0.17
P08887	target	2	I	0.23
P08887	target	3	S	0.19
P08887	target	4	C	0.19
P08887	target	5	C	0.91
P08887	target	6	I	0.21
P08887	target	7	S	0.66
P08887	target	8	S	0.7
P08887	target	9	I	0.7
P08887	target	10	S	0.92
P08887	target	11	S	0.88
P08887	target	12	S	0.79
P08887	target	13	I	0.22
P08887	target	14	S	0.64
P08887	target	15	S	0.89
P08887	target	16	S	0.2
P08887	target	17	S	0.22
P08887	target	18	S	0.66
P08887	target	19	S	0.2
P08887	target	20	S	0.23
P08887	target	21	C	0.2
P08887	target	22	C	0.72
P08887	target	23	S	0.67
P08887	target	24	S	0.37
P08887	target	25	C	0.37
P08887	target	26	S	0.26
P08887	target	27	S	0.98
P08887	target	28	S	0.95
P08887	target	29	S	0.71
P08887	target	30	S	0.21
P08887	target	31	S	0.23
P08887	target	32	S	0.76
P08887	target	33	S	0.75
P08887	target	34	C	0.21
P08887	target	35	S	0.24
P08887	target	36	C	0.2
P08887	target	37	C	0.24
P08887	target	38	S	0.24
P08887	target	39	S	0.26
P08887	target	40	S	0.27
P08887	target	41	S	0.66
P08887	target	42	S	0.67
P08887	target	43	S	0.23
P08887	target	44	S	0.25
P08887	target	45	C	0.25
P08887	target	46	S	0.2
P08887	target	47	C	0.22
P08887	target	48	S	0.29
P08887	target	49	S	0.24
P08887	target	50	S	0.37
P08887	target	51	S	0.2
P08887	target	52	S	0.24
P08887	target	53	S	0.28
P08887	target	54	C	0.2
P08887	target	55	S	0.26
P08887	target	56	S	0.21
P08887	target	57	S	0.27
P08887	target	58	C	0.27
P08887	target	59	S	0.21
P08887	target	60	C	0.25
P08887	target	61	C	0.22
P08887	target	62	C	0.21
P08887	target	63	S	0.22
P08887	target	64	S	0.7
P08887	target	65	S	0.25
P08887	target	66	S	0.76
P08887	target	67	S	0.93
P08887	target	68	S	0.21
P08887	target	69	S	0.24
P08887	target	70	S	0.21
P08887	target	71	S	0.92
P08887	target	72	C	0.2
P08887	target	73	S	0.29
P08887	target	74	S	0.25
P08887	target	75	S	0.27
P08887	target	76	C	0.21
P08887	target	77	S	0.69
P08887	target	78	C	0.3
P08887	target	79	S	0.22
P08887	target	80	S	0.22
P08887	target	81	C	0.26
P08887	target	82	S	0.25
P08887	target	83	C	0.24
P08887	target	84	S	0.22
P08887	target	85	S	0.22
P08887	target	86	S	0.21
P08887	target	87	S	0.23
P08887	target	88	S	0.21
P08887	target	89	S	0.76
P08887	target	90	C	0.22
P08887	target	91	C	0.28
P08887	target	92	C	0.3
P08887	target	93	S	0.2
P08887	target	94	C	0.27
P08887	target	95	C	0.78
P08887	target	96	C	0.22
P08887	target	97	C	0.23
P08887	target	98	S	0.24
P08887	target	99	S	0.21
P08887	target	100	S	0.21
P08887	target	101	S	0.69
P08887	target	102	S	0.23
P08887	target	103	C	0.24
P08887	target	104	C	0.25
P08887	target	105	S	0.78
P08887	target	106	C	0.21
P08887	target	107	S	0.21
P08887	target	108	C	0.26
P08887	target	109	C	0.24
P08887	target	110	C	0.21
P08887	target	111	C	0.26
P08887	target	112	C	0.27
P08887	target	113	S	0.23
P08887	target	114	C	0.21
P08887	target	115	C	0.2
P08887	target	116	S	0.2
P08887	target	117	C	0.21
P08887	target	118	S	0.23
P08887	target	119	C	0.32
P08887	target	120	S	0.21
P08887	target	121	C	0.22
P08887	target	122	S	0.71
P08887	target	123	C	0.24
P08887	target	124	S	0.68
P08887	target	125	C	0.67
P08887	target	126	C	0.22
P08887	target	127	I	0.71
P08887	target	128	C	0.67
P08887	target	129	S	0.7
P08887	target	130	C	0.27
P08887	target	131	C	0.27
P08887	target	132	C	0.28
P08887	target	133	C	0.2
P08887	target	134	C	0.25
P08887	target	135	S	0.75
P08887	target	136	C	0.28
P08887	target	137	S	0.72
P08887	target	138	S	0.2
P08887	target	139	S	0.72
P08887	target	140	C	0.26
P08887	target	141	C	0.25
P08887	target	142	S	0.71
P08887	target	143	S	0.21
P08887	target	144	C	0.2
P08887	target	145	S	0.21
P08887	target	146	C	0.24
P08887	target	147	C	0.21
P08887	target	148	C	0.24
P08887	target	149	C	0.26
P08887	target	150	C	0.21
P08887	target	151	C	0.69
P08887	target	152	C	0.21
P08887	target	153	S	0.27
P08887	target	154	I	0.91
P08887	target	155	I	0.72
P08887	target	156	S	0.27
P08887	target	157	S	0.22
P08887	target	158	S	0.67
P08887	target	159	S	0.76
P08887	target	160	S	0.69
P08887	target	161	S	0.21
P08887	target	162	S	0.71
P08887	target	163	C	0.74
P08887	target	164	S	0.22
P08887	target	165	C	0.22
P08887	target	166	S	0.23
P08887	target	167	S	0.29
P08887	target	168	S	0.24
P08887	target	169	S	0.25
P08887	target	170	S	0.2
P08887	target	171	S	0.21
P08887	target	172	S	0.23
P08887	target	173	S	0.21
P08887	target	174	C	0.21
P08887	target	175	C	0.21
P08887	target	176	C	0.22
P08887	target	177	S	0.23
P08887	target	178	C	0.26
P08887	target	179	S	0.73
P08887	target	180	C	0.2
P08887	target	181	I	0.24
P08887	target	182	I	0.2
P08887	target	183	I	0.3
P08887	target	184	I	0.2
P08887	target	185	I	0.67
P08887	target	186	C	0.28
P08887	target	187	I	0.21
P08887	target	188	C	0.69
P08887	target	189	C	0.25
P08887	target	190	C	0.21
P08887	target	191	C	0.21
P08887	target	192	C	0.69
P08887	target	193	C	0.22
P08887	target	194	C	0.2
P08887	target	195	C	0.21
P08887	target	196	C	0.24
P08887	target	197	C	0.27
P08887	target	198	C	0.23
P08887	target	199	C	0.21
P08887	target	200	S	0.2
P08887	target	201	S	0.21
P08887	target	202	S	0.91
P08887	target	203	C	0.2
P08887	target	204	S	0.92
P08887	target	205	S	0.72
P08887	target	206	S	0.71
P08887	target	207	S	0.73
P08887	target	208	C	0.27
P08887	target	209	I	0.71
P08887	target	210	C	0.28
P08887	target	211	C	0.77
P08887	target	212	C	0.26
P08887	target	213	C	0.71
P08887	target	214	C	0.26
P08887	target	215	S	0.23
P08887	target	216	C	0.25
P08887	target	217	C	0.23
P08887	target	218	S	0.22
P08887	target	219	C	0.28
P08887	target	220	C	0.21
P08887	target	221	S	0.2
P08887	target	222	C	0.2
P08887	target	223	S	0.29
P08887	target	224	C	0.23
P08887	target	225	S	0.94
P08887	target	226	S	0.21
P08887	target	227	S	0.21
P08887	target	228	S	0.21
P08887	target	229	S	0.74
P08887	target	230	S	0.92
P08887	target	231	S	0.21
P08887	target	232	S	0.22
P08887	target	233	S	0.25
P08887	target	234	C	0.21
P08887	target	235	C	0.92
P08887	target	236	C	0.2
P08887	target	237	S	0.67
P08887	target	238	C	0.25
P08887	target	239	S	0.79
P08887	target	240	S	0.2
P08887	target	241	C	0.21
P08887	target	242	I	0.69
P08887	target	243	C	0.21
P08887	target	244	C	0.25
P08887	target	245	I	0.2
P08887	target	246	I	0.8
P08887	target	247	I	0.78
P08887	target	248	I	0.72
P08887	target	249	I	0.23
P08887	target	250	I	0.26
P08887	target	251	C	0.31
P08887	target	252	S	0.71
P08887	target	253	C	0.27
P08887	target	254	C	0.2
P08887	target	255	C	0.21
P08887	target	256	C	0.31
P08887	target	257	C	0.27
P08887	target	258	C	0.26
P08887	target	259	C	0.24
P08887	target	260	S	0.28
P08887	target	261	S	0.24
P08887	target	262	C	0.27
P08887	target	263	S	0.21
P08887	target	264	S	0.29
P08887	target	265	S	0.21
P08887	target	266	S	0.29
P08887	target	267	S	0.29
P08887	target	268	S	0.78
P08887	target	269	S	0.18
P08887	target	270	C	0.74
P08887	target	271	S	0.21
P08887	target	272	I	0.22
P08887	target	273	I	0.21
P08887	target	274	I	0.23
P08887	target	275	I	0.76
P08887	target	276	I	0.7
P08887	target	277	C	0.28
P08887	target	278	C	0.2
P08887	target	279	C	0.2
P08887	target	280	S	0.21
P08887	target	281	S	0.2
P08887	target	282	C	0.21
P08887	target	283	S	0.25
P08887	target	284	S	0.92
P08887	target	285	C	0.21
P08887	target	286	S	0.71
P08887	target	287	S	0.71
P08887	target	288	C	0.21
P08887	target	289	C	0.21
P08887	target	290	C	0.21
P08887	target	291	C	0.23
P08887	target	292	C	0.28
P08887	target	293	C	0.27
P08887	target	294	C	0.21
P08887	target	295	C	0.23
P08887	target	296	I	0.2
P08887	target	297	I	0.2
P08887	target	298	I	0.23
P08887	target	299	C	0.91
P08887	target	300	I	0.29
P08887	target	301	C	0.24
P08887	target	302	S	0.94
P08887	target	303	C	0.25
P08887	target	304	C	0.2
P08887	target	305	S	0.2
P08887	target	306	C	0.25
P08887	target	307	C	0.2
P08887	target	308	S	0.22
P08887	target	309	S	0.2
P08887	target	310	C	0.67
P08887	target	311	S	0.76
P08887	target	312	C	0.21
P08887	target	313	S	0.75
P08887	target	314	C	0.28
P08887	target	315	S	0.26
P08887	target	316	S	0.77
P08887	target	317	S	0.28
P08887	target	318	S	0.25
P08887	target	319	S	0.26
P08887	target	320	S	0.27
P08887	target	321	S	0.29
P08887	target	322	S	0.27
P08887	target	323	S	0.25
P08887	target	324	S	0.72
P08887	target	325	S	0.94
P08887	target	326	S	0.69
P08887	target	327	C	0.22
P08887	target	328	S	0.23
P08887	target	329	S	0.22
P08887	target	330	S	0.35
P08887	target	331	S	0.33
P08887	target	332	S	0.97
P08887	target	333	S	0.35
P08887	target	334	S	0.82
P08887	target	335	S	0.34
P08887	target	336	S	0.34
P08887	target	337	S	0.34
P08887	target	338	S	0.35
P08887	target	339	S	0.33
P08887	target	340	S	0.34
P08887	target	341	S	0.34
P08887	target	342	S	0.26
P08887	target	343	S	0.26
P08887	target	344	S	0.21
P08887	target	345	S	0.91
P08887	target	346	S	0.94
P08887	target	347	S	0.23
P08887	target	348	S	0.28
P08887	target	349	S	0.29
P08887	target	350	S	0.24
P08887	target	351	S	0.21
P08887	target	352	S	0.29
P08887	target	353	S	0.2
P08887	target	354	S	0.21
P08887	target	355	S	0.3
P08887	target	356	C	0.21
P08887	target	357	S	0.29
P08887	target	358	S	0.26
P08887	target	359	S	0.28
P08887	target	360	S	0.28
P08887	target	361	S	0.23
P08887	target	362	C	0.78
P08887	target	363	S	0.3
P08887	target	364	S	0.24
P08887	target	365	S	0.21
P08887	target	366	S	0.26
P08887	target	367	S	0.21
P08887	target	368	S	0.24
P08887	target	369	S	0.24
P08887	target	370	S	0.27
P08887	target	371	S	0.3
P08887	target	372	S	0.24
P08887	target	373	S	0.7
P08887	target	374	S	0.24
P08887	target	375	S	0.67
P08887	target	376	S	0.21
P08887	target	377	S	0.29
P08887	target	378	S	0.73
P08887	target	379	S	0.21
P08887	target	380	S	0.22
P08887	target	381	S	0.22
P08887	target	382	S	0.75
P08887	target	383	S	0.72
P08887	target	384	S	0.24
P08887	target	385	C	0.24
P08887	target	386	S	0.24
P08887	target	387	S	0.22
P08887	target	388	S	0.68
P08887	target	389	S	0.21
P08887	target	390	S	0.21
P08887	target	391	S	0.23
P08887	target	392	S	0.25
P08887	target	393	S	0.71
P08887	target	394	S	0.24
P08887	target	395	S	0.82
P08887	target	396	S	0.76
P08887	target	397	S	0.24
P08887	target	398	S	0.24
P08887	target	399	S	0.28
P08887	target	400	S	0.21
P08887	target	401	S	0.21
P08887	target	402	S	0.26
P08887	target	403	S	0.2
P08887	target	404	S	0.65
P08887	target	405	S	0.21
P08887	target	406	S	0.22
P08887	target	407	S	0.22
P08887	target	408	S	0.29
P08887	target	409	S	0.28
P08887	target	410	S	0.26
P08887	target	411	S	0.21
P08887	target	412	S	0.23
P08887	target	413	S	0.24
P08887	target	414	C	0.2
P08887	target	415	S	0.25
P08887	target	416	S	0.2
P08887	target	417	S	0.22
P08887	target	418	S	0.23
P08887	target	419	S	0.95
P08887	target	420	S	0.21
P08887	target	421	S	0.2
P08887	target	422	S	0.3
P08887	target	423	S	0.21
P08887	target	424	S	0.25
P08887	target	425	C	0.27
P08887	target	426	S	0.28
P08887	target	427	S	0.21
P08887	target	428	S	0.2
P08887	target	429	S	0.21
P08887	target	430	S	0.26
P08887	target	431	S	0.24
P08887	target	432	C	0.21
P08887	target	433	S	0.21
P08887	target	434	S	0.21
P08887	target	435	S	0.2
P08887	target	436	S	0.2
P08887	target	437	S	0.24
P08887	target	438	S	0.71
P08887	target	439	S	0.28
P08887	target	440	S	0.2
P08887	target	441	S	0.21
P08887	target	442	S	0.2
P08887	target	443	S	0.72
P08887	target	444	S	0.67
P08887	target	445	S	0.21
P08887	target	446	S	0.67
P08887	target	447	S	0.32
P08887	target	448	S	0.29
P08887	target	449	S	0.25
P08887	target	450	S	0.19
P08887	target	451	S	0.2
P08887	target	452	S	0.18
P08887	target	453	S	0.8
P08887	target	454	S	0.22
P08887	target	455	S	0.19
P08887	target	456	S	0.27
P08887	target	457	S	0.28
P08887	target	458	S	0.18
P08887	target	459	S	0.19
P08887	target	460	S	0.69
P08887	target	461	S	0.21
P08887	target	462	S	0.75
P08887	target	463	S	0.18
P08887	target	464	S	0.22
P08887	target	465	S	0.2
P08887	target	466	S	0.2
P08887	target	467	S	0.2
P08887	target	468	S	0.78
P11802	target	1	I	0.039
P11802	target	2	I	0.043
P11802	target	3	S	0.045
P11802	target	4	S	0.047
P11802	target	5	I	0.05
P11802	target	6	C	0.046
P11802	target	7	S	0.041
P11802	target	8	S	0.047
P11802	target	9	C	0.043
P11802	target	10	S	0.043
P11802	target	11	S	0.044
P11802	target	12	S	0.043
P11802	target	13	C	0.044
P11802	target	14	C	0.043
P11802	target	15	C	0.044
P11802	target	16	S	0.043
P11802	target	17	I	0.046
P11802	target	18	C	0.043
P11802	target	19	C	0.046
P11802	target	20	C	0.043
P11802	target	21	S	0.047
P11802	target	22	C	0.043
P11802	target	23	C	0.043
P11802	target	24	S	0.046
P11802	target	25	C	0.041
P11802	target	26	S	0.045
P11802	target	27	S	0.043
P11802	target	28	S	0.044
P11802	target	29	C	0.044
P11802	target	30	S	0.043
P11802	target	31	S	0.044
P11802	target	32	C	0.043
P11802	target	33	C	0.043
P11802	target	34	C	0.045
P11802	target	35	C	0.043
P11802	target	36	C	0.044
P11802	target	37	C	0.043
P11802	target	38	S	0.048
P11802	target	39	C	0.043
P11802	target	40	I	0.045
P11802	target	41	I	0.043
P11802	target	42	I	0.048
P11802	target	43	I	0.048
P11802	target	44	I	0.048
P11802	target	45	I	0.37
P11802	target	46	I	0.048
P11802	target	47	I	0.047
P11802	target	48	I	0.046
P11802	target	49	I	0.045
P11802	target	50	I	0.045
P11802	target	51	I	0.35
P11802	target	52	I	0.045
P11802	target	53	I	0.047
P11802	target	54	C	0.043
P11802	target	55	I	0.047
P11802	target	56	I	0.041
P11802	target	57	C	0.043
P11802	target	58	I	0.043
P11802	target	59	I	0.051
P11802	target	60	C	0.047
P11802	target	61	I	0.045
P11802	target	62	I	0.049
P11802	target	63	C	0.046
P11802	target	64	I	0.041
P11802	target	65	I	0.043
P11802	target	66	I	0.044
P11802	target	67	I	0.041
P11802	target	68	C	0.043
P11802	target	69	S	0.045
P11802	target	70	C	0.043
P11802	target	71	C	0.043
P11802	target	72	C	0.043
P11802	target	73	S	0.046
P11802	target	74	C	0.046
P11802	target	75	S	0.039
P11802	target	76	I	0.042
P11802	target	77	C	0.043
P11802	target	78	I	0.047
P11802	target	79	I	0.043
P11802	target	80	I	0.047
P11802	target	81	I	0.047
P11802	target	82	S	0.05
P11802	target	83	I	0.045
P11802	target	84	I	0.041
P11802	target	85	I	0.048
P11802	target	86	C	0.041
P11802	target	87	I	0.043
P11802	target	88	C	0.043
P11802	target	89	C	0.046
P11802	target	90	C	0.045
P11802	target	91	C	0.047
P11802	target	92	C	0.043
P11802	target	93	C	0.044
P11802	target	94	C	0.041
P11802	target	95	C	0.043
P11802	target	96	C	0.37
P11802	target	97	S	0.041
P11802	target	98	C	0.046
P11802	target	99	C	0.042
P11802	target	100	C	0.049
P11802	target	101	C	0.046
P11802	target	102	S	0.046
P11802	target	103	C	0.046
P11802	target	104	C	0.046
P11802	target	105	S	0.041
P11802	target	106	S	0.043
P11802	target	107	C	0.046
P11802	target	108	S	0.045
P11802	target	109	S	0.047
P11802	target	110	S	0.047
P11802	target	111	C	0.044
P11802	target	112	C	0.049
P11802	target	113	S	0.047
P11802	target	114	S	0.044
P11802	target	115	S	0.042
P11802	target	116	S	0.045
P11802	target	117	C	0.043
P11802	target	118	C	0.043
P11802	target	119	S	0.041
P11802	target	120	C	0.047
P11802	target	121	C	0.039
P11802	target	122	C	0.046
P11802	target	123	C	0.044
P11802	target	124	C	0.044
P11802	target	125	C	0.049
P11802	target	126	S	0.048
P11802	target	127	C	0.044
P11802	target	128	C	0.048
P11802	target	129	I	0.041
P11802	target	130	I	0.044
P11802	target	131	C	0.045
P11802	target	132	I	0.043
P11802	target	133	I	0.043
P11802	target	134	I	0.043
P11802	target	135	I	0.047
P11802	target	136	I	0.043
P11802	target	137	C	0.043
P11802	target	138	C	0.043
P11802	target	139	I	0.05
P11802	target	140	I	0.041
P11802	target	141	C	0.046
P11802	target	142	I	0.043
P11802	target	143	C	0.047
P11802	target	144	I	0.042
P11802	target	145	C	0.043
P11802	target	146	C	0.043
P11802	target	147	C	0.047
P11802	target	148	C	0.043
P11802	target	149	C	0.047
P11802	target	150	S	0.044
P11802	target	151	S	0.044
P11802	target	152	C	0.046
P11802	target	153	S	0.047
P11802	target	154	C	0.043
P11802	target	155	C	0.043
P11802	target	156	C	0.046
P11802	target	157	C	0.043
P11802	target	158	C	0.041
P11802	target	159	C	0.044
P11802	target	160	C	0.044
P11802	target	161	I	0.046
P11802	target	162	I	0.043
P11802	target	163	I	0.048
P11802	target	164	I	0.043
P11802	target	165	I	0.047
P11802	target	166	I	0.045
P11802	target	167	I	0.047
P11802	target	168	I	0.044
P11802	target	169	I	0.039
P11802	target	170	I	0.046
P11802	target	171	I	0.045
P11802	target	172	I	0.047
P11802	target	173	I	0.045
P11802	target	174	S	0.043
P11802	target	175	I	0.043
P11802	target	176	C	0.043
P11802	target	177	I	0.047
P11802	target	178	I	0.045
P11802	target	179	I	0.048
P11802	target	180	C	0.047
P11802	target	181	I	0.049
P11802	target	182	C	0.043
P11802	target	183	C	0.045
P11802	target	184	C	0.044
P11802	target	185	C	0.043
P11802	target	186	C	0.045
P11802	target	187	C	0.046
P11802	target	188	I	0.044
P11802	target	189	I	0.047
P11802	target	190	I	0.047
P11802	target	191	I	0.046
P11802	target	192	I	0.046
P11802	target	193	I	0.047
P11802	target	194	I	0.045
P11802	target	195	C	0.043
P11802	target	196	C	0.041
P11802	target	197	I	0.039
P11802	target	198	C	0.048
P11802	target	199	C	0.045
P11802	target	200	C	0.043
P11802	target	201	C	0.044
P11802	target	202	C	0.047
P11802	target	203	C	0.043
P11802	target	204	C	0.044
P11802	target	205	C	0.046
P11802	target	206	C	0.041
P11802	target	207	C	0.039
P11802	target	208	C	0.044
P11802	target	209	S	0.046
P11802	target	210	S	0.05
P11802	target	211	S	0.043
P11802	target	212	C	0.045
P11802	target	213	C	0.045
P11802	target	214	C	0.044
P11802	target	215	S	0.047
P11802	target	216	I	0.047
P11802	target	217	I	0.043
P11802	target	218	I	0.047
P11802	target	219	C	0.044
P11802	target	220	S	0.043
P11802	target	221	S	0.041
P11802	target	222	C	0.044
P11802	target	223	C	0.049
P11802	target	224	C	0.044
P11802	target	225	S	0.046
P11802	target	226	C	0.043
P11802	target	227	C	0.044
P11802	target	228	S	0.041
P11802	target	229	C	0.046
P11802	target	230	C	0.043
P11802	target	231	C	0.043
P11802	target	232	C	0.046
P11802	target	233	C	0.045
P11802	target	234	S	0.047
P11802	target	235	S	0.041
P11802	target	236	S	0.042
P11802	target	237	C	0.041
P11802	target	238	C	0.048
P11802	target	239	C	0.045
P11802	target	240	I	0.05
P11802	target	241	I	0.041
P11802	target	242	C	0.045
P11802	target	243	I	0.047
P11802	target	244	S	0.047
P11802	target	245	S	0.045
P11802	target	246	S	0.047
P11802	target	247	S	0.046
P11802	target	248	S	0.043
P11802	target	249	C	0.044
P11802	target	250	S	0.37
P11802	target	251	S	0.045
P11802	target	252	S	0.048
P11802	target	253	S	0.044
P11802	target	254	S	0.045
P11802	target	255	S	0.046
P11802	target	256	S	0.047
P11802	target	257	C	0.043
P11802	target	258	S	0.044
P11802	target	259	S	0.047
P11802	target	260	S	0.043
P11802	target	261	S	0.045
P11802	target	262	S	0.045
P11802	target	263	S	0.041
P11802	target	264	C	0.039
P11802	target	265	S	0.041
P11802	target	266	S	0.041
P11802	target	267	C	0.38
P11802	target	268	C	0.047
P11802	target	269	C	0.046
P11802	target	270	S	0.36
P11802	target	271	C	0.046
P11802	target	272	C	0.046
P11802	target	273	S	0.047
P11802	target	274	C	0.044
P11802	target	275	C	0.039
P11802	target	276	C	0.046
P11802	target	277	S	0.045
P11802	target	278	C	0.044
P11802	target	279	I	0.043
P11802	target	280	I	0.047
P11802	target	281	I	0.043
P11802	target	282	I	0.043
P11802	target	283	I	0.05
P11802	target	284	I	0.043
P11802	target	285	I	0.047
P11802	target	286	I	0.043
P11802	target	287	I	0.044
P11802	target	288	I	0.05
P11802	target	289	C	0.043
P11802	target	290	C	0.046
P11802	target	291	I	0.044
P11802	target	292	C	0.043
P11802	target	293	S	0.047
P11802	target	294	C	0.046
P11802	target	295	C	0.049
P11802	target	296	I	0.36
P11802	target	297	S	0.043
P11802	target	298	S	0.041
P11802	target	299	S	0.044
P11802	target	300	S	0.044
P11802	target	301	S	0.043
P11802	target	302	S	0.044
P11802	target	303	S	0.041
P12004	target	1	C	0.036
P12004	target	2	C	0.042
P12004	target	3	C	0.039
P12004	target	4	C	0.042
P12004	target	5	C	0.046
P12004	target	6	C	0.048
P12004	target	8	I	0.046
P12004	target	9	C	0.041
P12004	target	10	C	0.045
P12004	target	11	C	0.039
P12004	target	12	C	0.048
P12004	target	13	C	0.04
P12004	target	14	S	0.04
P12004	target	16	C	0.047
P12004	target	17	S	0.039
P12004	target	18	C	0.041
P12004	target	19	C	0.044
P12004	target	20	C	0.04
P12004	target	21	S	0.037
P12004	target	22	C	0.044
P12004	target	23	C	0.039
P12004	target	24	S	0.038
P12004	target	25	S	0.039
P12004	target	26	C	0.041
P12004	target	27	C	0.046
P12004	target	28	C	0.05
P12004	target	29	C	0.037
P12004	target	30	C	0.04
P12004	target	31	C	0.041
P12004	target	32	S	0.047
P12004	target	33	S	0.041
P12004	target	34	C	0.041
P12004	target	36	S	0.038
P12004	target	37	C	0.048
P12004	target	38	C	0.046
P12004	target	39	C	0.041
P12004	target	40	I	0.036
P12004	target	41	C	0.037
P12004	target	42	S	0.048
P12004	target	43	I	0.046
P12004	target	44	I	0.042
P12004	target	45	I	0.04
P12004	target	46	I	0.046
P12004	target	47	I	0.047
P12004	target	49	S	0.046
P12004	target	50	C	0.044
P12004	target	51	C	0.042
P12004	target	52	C	0.048
P12004	target	53	S	0.048
P12004	target	54	C	0.046
P12004	target	55	S	0.039
P12004	target	56	C	0.041
P12004	target	57	C	0.042
P12004	target	58	S	0.037
P12004	target	59	S	0.043
P12004	target	60	C	0.044
P12004	target	61	S	0.046
P12004	target	62	C	0.046
P12004	target	63	S	0.037
P12004	target	64	S	0.046
P12004	target	65	I	0.038
P12004	target	66	C	0.048
P12004	target	67	I	0.041
P12004	target	68	C	0.036
P12004	target	69	C	0.041
P12004	target	71	C	0.038
P12004	target	72	C	0.044
P12004	target	73	S	0.042
P12004	target	74	S	0.042
P12004	target	75	C	0.036
P12004	target	76	C	0.045
P12004	target	77	S	0.039
P12004	target	78	C	0.038
P12004	target	79	C	0.048
P12004	target	80	S	0.039
P12004	target	81	S	0.046
P12004	target	82	C	0.041
P12004	target	83	S	0.041
P12004	target	84	S	0.039
P12004	target	85	S	0.039
P12004	target	86	C	0.038
P12004	target	87	C	0.039
P12004	target	88	C	0.041
P12004	target	89	C	0.042
P12004	target	90	C	0.048
P12004	target	91	S	0.043
P12004	target	92	C	0.041
P12004	target	93	S	0.039
P12004	target	94	S	0.038
P12004	target	95	S	0.039
P12004	target	96	C	0.042
P12004	target	97	S	0.038
P12004	target	98	S	0.042
P12004	target	99	C	0.047
P12004	target	100	C	0.042
P12004	target	101	C	0.048
P12004	target	102	C	0.041
P12004	target	103	C	0.042
P12004	target	104	C	0.039
P12004	target	105	C	0.042
P12004	target	106	S	0.046
P12004	target	107	S	0.038
P12004	target	108	S	0.046
P12004	target	109	S	0.039
P12004	target	110	S	0.04
P12004	target	112	C	0.048
P12004	target	113	S	0.037
P12004	target	114	S	0.045
P12004	target	115	S	0.039
P12004	target	116	C	0.036
P12004	target	117	S	0.04
P12004	target	118	C	0.047
P12004	target	119	I	0.036
P12004	target	120	I	0.038
P12004	target	121	I	0.047
P12004	target	122	I	0.038
P12004	target	124	I	0.039
P12004	target	125	I	0.045
P12004	target	126	I	0.045
P12004	target	127	I	0.043
P12004	target	128	I	0.041
P12004	target	129	I	0.046
P12004	target	130	S	0.039
P12004	target	131	I	0.045
P12004	target	132	S	0.039
P12004	target	133	I	0.044
P12004	target	134	C	0.041
P12004	target	135	C	0.047
P12004	target	138	S	0.04
P12004	target	139	C	0.036
P12004	target	140	I	0.047
P12004	target	141	I	0.046
P12004	target	142	I	0.043
P12004	target	143	S	0.039
P12004	target	144	C	0.043
P12004	target	145	C	0.042
P12004	target	146	S	0.048
P12004	target	147	C	0.038
P12004	target	148	C	0.046
P12004	target	149	S	0.05
P12004	target	150	C	0.038
P12004	target	151	C	0.044
P12004	target	152	S	0.041
P12004	target	153	S	0.043
P12004	target	154	S	0.041
P12004	target	155	C	0.043
P12004	target	156	S	0.038
P12004	target	157	I	0.042
[truncated: 6,836 more rows]
