# Supplementary material for: The evolutionary dynamics between viral mimics and host proteins
Source: Mol Syst Biol. 2026 Mar 20;22(6):902–27. doi: 10.1038/s44320-026-00200-1 (PMC13230584; doi:10.1038/s44320-026-00200-1)
Supplement: Supplementary file 12 — Source data Fig. 3 [file 44320_2026_200_MOESM12_ESM.zip › Figure_3/3A/README_3A.txt]

This is a README file for the source tables related to figure 3A. 
This table contains residue level information regarding proteins' structural analysis and evolutionary data

Columns:
* 'uniprot' - uniport of the protein in question
'type' - can be either 'mimicked' or 'target' - depends on whether protein is mimicked by a ciral mimicking protein -> making it 'mimicked' OR binds to both mimicked and mimicking protein -> making it 'target'
* 'uniprot_index' - from 1 to the protein's length, numbering of the amino acid sequence
* csu_result'- can be either 'S'- surface, 'C'- core, or 'I' - interface. co-responding to to the csu output
* dN/dS'- the dN/dS score for the residue in question

Rows within each column:
each row is a residue
