# Supplementary material for: The evolutionary dynamics between viral mimics and host proteins
Source: Mol Syst Biol. 2026 Mar 20;22(6):902–27. doi: 10.1038/s44320-026-00200-1 (PMC13230584; doi:10.1038/s44320-026-00200-1)
Supplement: Supplementary file 12 — Source data Fig. 3 [file 44320_2026_200_MOESM12_ESM.zip › Figure_3/3C/Figure_3C.csv]

uniprot	type	uniprot_index	uniprot_seq	Class	dnds
O00254	mimicked	123	T	AFM_CSU	0.16
O00254	mimicked	126	I	AFM_CSU	0.6
O00254	mimicked	128	T	AFM_CSU	0.2
O00254	mimicked	129	T	AFM_CSU	0.64
O00254	mimicked	132	Y	AFM_CSU	0.19
O00254	mimicked	190	N	AFM_CSU	0.65
O00254	mimicked	191	R	AFM_CSU	0.2
O00254	mimicked	194	A	AFM_CSU	0.17
O00254	mimicked	195	I	AFM_CSU	0.15
O00254	mimicked	198	P	AFM_CSU	0.19
O00254	mimicked	199	F	AFM_CSU	0.15
O00254	mimicked	200	T	AFM_CSU	0.16
O00254	mimicked	201	Y	AFM_CSU	0.19
O00254	mimicked	202	R	AFM_CSU	0.76
O00254	mimicked	203	G	AFM_CSU	0.22
O00254	mimicked	204	L	AFM_CSU	0.26
O00254	mimicked	205	P	AFM_CSU	0.17
O00254	mimicked	206	K	AFM_CSU	0.22
O00254	mimicked	288	T	AFM_CSU	0.23
O00254	mimicked	289	L	AFM_CSU	0.18
O00254	mimicked	292	Y	AFM_CSU	0.2
O00254	mimicked	295	R	AFM_CSU	0.23
O00254	mimicked	296	W	AFM_CSU	0.26
O00254	mimicked	298	W	AFM_CSU	0.26
O00254	mimicked	299	Y	AFM_CSU	0.2
O00254	mimicked	358	Y	AFM_CSU	0.2
O00254	mimicked	361	M	AFM_CSU	0.15
O00254	mimicked	362	S	AFM_CSU	0.24
O00254	mimicked	364	T	AFM_CSU	0.61
O00254	mimicked	366	N	AFM_CSU	0.67
O00254	mimicked	368	S	AFM_CSU	0.17
O00254	mimicked	369	T	AFM_CSU	0.18
O00254	mimicked	370	A	AFM_CSU	0.18
O00254	mimicked	371	Y	AFM_CSU	0.19
O00254	mimicked	372	L	AFM_CSU	0.18
O00254	mimicked	373	T	AFM_CSU	0.22
O00254	mimicked	374	K	AFM_CSU	0.73
P22674	mimicked	24	N	AFM_CSU	0.13
P22674	mimicked	25	L	AFM_CSU	0.12
P22674	mimicked	26	R	AFM_CSU	0.12
P22674	mimicked	27	A	AFM_CSU	0.12
P22674	mimicked	28	P	AFM_CSU	0.12
P22674	mimicked	30	K	AFM_CSU	0.13
P22674	mimicked	86	P	AFM_CSU	0.15
P22674	mimicked	89	P	AFM_CSU	0.15
P22674	mimicked	91	A	AFM_CSU	0.15
P22674	mimicked	92	Q	AFM_CSU	0.15
P22674	mimicked	93	L	AFM_CSU	0.15
P22674	mimicked	94	D	AFM_CSU	0.15
P22674	mimicked	96	Q	AFM_CSU	0.15
P22674	mimicked	97	T	AFM_CSU	0.15
P22674	mimicked	98	F	AFM_CSU	0.15
P22674	mimicked	99	R	AFM_CSU	0.15
P22674	mimicked	100	D	AFM_CSU	0.15
P22674	mimicked	101	Y	AFM_CSU	0.15
P22674	mimicked	102	G	AFM_CSU	0.15
P22674	mimicked	104	S	AFM_CSU	0.15
P22674	mimicked	105	C	AFM_CSU	0.15
P22674	mimicked	108	F	AFM_CSU	0.15
P22674	mimicked	109	R	AFM_CSU	0.15
P22674	mimicked	112	Q	AFM_CSU	0.15
P22674	mimicked	116	F	AFM_CSU	0.15
P22674	mimicked	150	S	AFM_CSU	0.13
P22674	mimicked	151	F	AFM_CSU	0.13
P22674	mimicked	152	E	AFM_CSU	0.13
P22674	mimicked	184	L	AFM_CSU	0.1
P22674	mimicked	185	I	AFM_CSU	0.1
P22674	mimicked	188	K	AFM_CSU	0.14
P22674	mimicked	189	Q	AFM_CSU	0.11
P22674	mimicked	191	E	AFM_CSU	0.11
P22674	mimicked	192	V	AFM_CSU	0.1
P22674	mimicked	193	H	AFM_CSU	0.31
P22674	mimicked	194	P	AFM_CSU	0.1
P22674	mimicked	196	R	AFM_CSU	0.11
P22674	mimicked	198	K	AFM_CSU	0.11
P22674	mimicked	210	R	AFM_CSU	0.11
P22674	mimicked	211	Q	AFM_CSU	0.11
P22674	mimicked	214	C	AFM_CSU	0.11
P22674	mimicked	215	N	AFM_CSU	0.11
P22674	mimicked	217	E	AFM_CSU	0.11
P22674	mimicked	218	C	AFM_CSU	0.11
P22674	mimicked	219	I	AFM_CSU	0.1
P22674	mimicked	221	L	AFM_CSU	0.11
P22674	mimicked	222	H	AFM_CSU	0.1
P22674	mimicked	225	H	AFM_CSU	0.1
P22674	mimicked	226	F	AFM_CSU	0.1
P22674	mimicked	227	T	AFM_CSU	0.5
P22674	mimicked	228	L	AFM_CSU	0.11
P22674	mimicked	229	G	AFM_CSU	0.13
P22674	mimicked	230	A	AFM_CSU	0.12
P22674	mimicked	231	P	AFM_CSU	0.1
P22674	mimicked	234	S	AFM_CSU	0.11
P22674	mimicked	235	F	AFM_CSU	0.1
P22674	mimicked	238	E	AFM_CSU	0.11
P22674	mimicked	239	H	AFM_CSU	0.13
P22674	mimicked	242	H	AFM_CSU	0.32
P22674	mimicked	256	L	AFM_CSU	0.11
P22674	mimicked	259	Q	AFM_CSU	0.14
P22674	mimicked	263	R	AFM_CSU	0.35
P22694	mimicked	52	T	AFM_CSU	0.079
P22694	mimicked	53	G	AFM_CSU	0.078
P22694	mimicked	54	S	AFM_CSU	0.094
P22694	mimicked	55	F	AFM_CSU	0.077
P22694	mimicked	56	G	AFM_CSU	0.081
P22694	mimicked	57	R	AFM_CSU	0.078
P22694	mimicked	79	K	AFM_CSU	0.081
P22694	mimicked	82	K	AFM_CSU	0.069
P22694	mimicked	84	K	AFM_CSU	0.081
P22694	mimicked	85	Q	AFM_CSU	0.083
P22694	mimicked	88	H	AFM_CSU	0.073
P22694	mimicked	134	R	AFM_CSU	0.078
P22694	mimicked	188	F	AFM_CSU	0.077
P22694	mimicked	197	W	AFM_CSU	0.1
P22694	mimicked	198	T	AFM_CSU	0.079
P22694	mimicked	199	L	AFM_CSU	0.092
P22694	mimicked	200	C	AFM_CSU	0.085
P22694	mimicked	201	G	AFM_CSU	0.083
P22694	mimicked	203	P	AFM_CSU	0.087
P22694	mimicked	206	L	AFM_CSU	0.098
P22694	mimicked	210	I	AFM_CSU	0.071
P22694	mimicked	211	I	AFM_CSU	0.076
P22694	mimicked	212	L	AFM_CSU	0.095
P22694	mimicked	213	S	AFM_CSU	0.089
P22694	mimicked	214	K	AFM_CSU	0.081
P22694	mimicked	240	F	AFM_CSU	0.077
P22694	mimicked	242	D	AFM_CSU	0.08
P22694	mimicked	243	Q	AFM_CSU	0.083
P22694	mimicked	244	P	AFM_CSU	0.087
P22694	mimicked	245	I	AFM_CSU	0.073
P22694	mimicked	246	Q	AFM_CSU	0.093
P22694	mimicked	248	Y	AFM_CSU	0.079
P22694	mimicked	249	E	AFM_CSU	0.069
P22694	mimicked	330	D	AFM_CSU	0.08
P22694	mimicked	331	Y	AFM_CSU	0.079
P22694	mimicked	332	E	AFM_CSU	0.069
P22694	mimicked	334	E	AFM_CSU	0.069
P24863	mimicked	1	M	AFM_CSU	0.038
P24863	mimicked	2	A	AFM_CSU	0.048
P24863	mimicked	3	G	AFM_CSU	0.061
P24863	mimicked	4	N	AFM_CSU	0.057
P24863	mimicked	7	Q	AFM_CSU	0.063
P24863	mimicked	8	S	AFM_CSU	0.075
P24863	mimicked	9	S	AFM_CSU	0.095
P24863	mimicked	10	H	AFM_CSU	0.066
P24863	mimicked	12	L	AFM_CSU	0.063
P24863	mimicked	13	Q	AFM_CSU	0.056
P24863	mimicked	58	R	AFM_CSU	0.049
P24863	mimicked	60	Q	AFM_CSU	0.055
P24863	mimicked	92	F	AFM_CSU	0.04
P24863	mimicked	93	L	AFM_CSU	0.063
P24863	mimicked	95	S	AFM_CSU	0.095
P24863	mimicked	96	K	AFM_CSU	0.043
P24863	mimicked	98	E	AFM_CSU	0.049
P24863	mimicked	99	E	AFM_CSU	0.043
P24863	mimicked	101	G	AFM_CSU	0.053
P24863	mimicked	105	N	AFM_CSU	0.038
P24863	mimicked	132	M	AFM_CSU	0.038
P24863	mimicked	133	N	AFM_CSU	0.038
P24863	mimicked	136	L	AFM_CSU	0.059
P24863	mimicked	137	E	AFM_CSU	0.043
P24863	mimicked	139	E	AFM_CSU	0.043
P24863	mimicked	140	F	AFM_CSU	0.062
P24863	mimicked	141	Y	AFM_CSU	0.046
P24863	mimicked	143	L	AFM_CSU	0.059
P24863	mimicked	144	E	AFM_CSU	0.043
P24863	mimicked	147	D	AFM_CSU	0.039
P24863	mimicked	148	C	AFM_CSU	0.048
P24863	mimicked	149	C	AFM_CSU	0.09
P24863	mimicked	150	L	AFM_CSU	0.063
P24863	mimicked	151	I	AFM_CSU	0.039
P24863	mimicked	153	Y	AFM_CSU	0.046
P24863	mimicked	157	R	AFM_CSU	0.049
P24863	mimicked	160	L	AFM_CSU	0.09
P24863	mimicked	161	Q	AFM_CSU	0.063
P24863	mimicked	177	W	AFM_CSU	0.081
P30281	mimicked	1	M	AFM_CSU	0.064
P30281	mimicked	3	L	AFM_CSU	0.075
P30281	mimicked	4	L	AFM_CSU	0.075
P30281	mimicked	5	C	AFM_CSU	0.8
P30281	mimicked	6	C	AFM_CSU	0.071
P30281	mimicked	7	E	AFM_CSU	0.49
P30281	mimicked	8	G	AFM_CSU	0.067
P30281	mimicked	10	R	AFM_CSU	0.11
P30281	mimicked	11	H	AFM_CSU	0.11
P30281	mimicked	12	A	AFM_CSU	0.11
P30281	mimicked	13	P	AFM_CSU	0.11
P30281	mimicked	14	R	AFM_CSU	0.11
P30281	mimicked	15	A	AFM_CSU	0.11
P30281	mimicked	16	G	AFM_CSU	0.11
P30281	mimicked	17	P	AFM_CSU	0.066
P30281	mimicked	18	D	AFM_CSU	0.064
P30281	mimicked	19	P	AFM_CSU	0.066
P30281	mimicked	20	R	AFM_CSU	0.45
P30281	mimicked	21	L	AFM_CSU	0.074
P30281	mimicked	22	L	AFM_CSU	0.071
P30281	mimicked	24	D	AFM_CSU	0.066
P30281	mimicked	25	Q	AFM_CSU	0.076
P30281	mimicked	26	R	AFM_CSU	0.089
P30281	mimicked	30	S	AFM_CSU	0.07
P30281	mimicked	31	L	AFM_CSU	0.077
P30281	mimicked	33	R	AFM_CSU	0.07
P30281	mimicked	34	L	AFM_CSU	0.074
P30281	mimicked	37	R	AFM_CSU	0.07
P30281	mimicked	38	Y	AFM_CSU	0.072
P30281	mimicked	56	M	AFM_CSU	0.064
P30281	mimicked	59	M	AFM_CSU	0.064
P30281	mimicked	60	L	AFM_CSU	0.074
P30281	mimicked	62	Y	AFM_CSU	0.072
P30281	mimicked	63	W	AFM_CSU	0.079
P30281	mimicked	66	E	AFM_CSU	0.067
P30281	mimicked	70	E	AFM_CSU	0.065
P30281	mimicked	72	R	AFM_CSU	0.068
P30281	mimicked	73	C	AFM_CSU	0.089
P30281	mimicked	74	E	AFM_CSU	0.065
P30281	mimicked	75	E	AFM_CSU	0.065
P30281	mimicked	76	E	AFM_CSU	0.087
P30281	mimicked	93	P	AFM_CSU	0.065
P30281	mimicked	95	R	AFM_CSU	0.095
P30281	mimicked	96	K	AFM_CSU	0.067
P30281	mimicked	97	A	AFM_CSU	0.066
P30281	mimicked	98	Q	AFM_CSU	0.07
P30281	mimicked	99	L	AFM_CSU	0.082
P30281	mimicked	100	Q	AFM_CSU	0.07
P30281	mimicked	101	L	AFM_CSU	0.066
P30281	mimicked	108	L	AFM_CSU	0.072
P30281	mimicked	109	L	AFM_CSU	0.072
P30281	mimicked	112	K	AFM_CSU	0.067
P30281	mimicked	113	L	AFM_CSU	0.072
P30281	mimicked	114	R	AFM_CSU	0.068
P30281	mimicked	115	E	AFM_CSU	0.065
P30281	mimicked	116	T	AFM_CSU	0.066
P30281	mimicked	118	P	AFM_CSU	0.065
P30281	mimicked	119	L	AFM_CSU	0.072
P30281	mimicked	120	T	AFM_CSU	0.066
P30281	mimicked	121	I	AFM_CSU	0.064
P30281	mimicked	122	E	AFM_CSU	0.087
P30281	mimicked	126	I	AFM_CSU	0.064
P30281	mimicked	127	Y	AFM_CSU	0.07
P30281	mimicked	128	T	AFM_CSU	0.44
P30281	mimicked	129	D	AFM_CSU	0.064
P30281	mimicked	130	H	AFM_CSU	0.068
P30281	mimicked	131	A	AFM_CSU	0.086
P30281	mimicked	133	S	AFM_CSU	0.088
P30281	mimicked	135	R	AFM_CSU	0.068
P30281	mimicked	136	Q	AFM_CSU	0.07
P30281	mimicked	138	R	AFM_CSU	0.069
P30281	mimicked	139	D	AFM_CSU	0.064
P30281	mimicked	140	W	AFM_CSU	0.077
P30281	mimicked	141	E	AFM_CSU	0.065
P30281	mimicked	143	L	AFM_CSU	0.072
P30281	mimicked	145	L	AFM_CSU	0.091
P30281	mimicked	146	G	AFM_CSU	0.067
P30281	mimicked	147	K	AFM_CSU	0.067
P30281	mimicked	149	K	AFM_CSU	0.067
P30281	mimicked	150	W	AFM_CSU	0.077
P30281	mimicked	151	D	AFM_CSU	0.064
P30281	mimicked	152	L	AFM_CSU	0.072
P30281	mimicked	153	A	AFM_CSU	0.086
P30281	mimicked	154	A	AFM_CSU	0.081
P30281	mimicked	158	H	AFM_CSU	0.083
P30281	mimicked	159	D	AFM_CSU	0.083
P30281	mimicked	161	L	AFM_CSU	0.076
P30281	mimicked	162	A	AFM_CSU	0.064
P30281	mimicked	163	F	AFM_CSU	0.067
P30281	mimicked	165	L	AFM_CSU	0.072
P30281	mimicked	176	A	AFM_CSU	0.064
P30281	mimicked	179	K	AFM_CSU	0.09
P30281	mimicked	183	Q	AFM_CSU	0.07
P50613	mimicked	1	M	AFM_CSU	0.043
P50613	mimicked	4	D	AFM_CSU	0.052
P50613	mimicked	5	V	AFM_CSU	0.054
P50613	mimicked	8	R	AFM_CSU	0.066
P50613	mimicked	23	F	AFM_CSU	0.047
P50613	mimicked	46	G	AFM_CSU	0.049
P50613	mimicked	49	S	AFM_CSU	0.057
P50613	mimicked	50	E	AFM_CSU	0.045
P50613	mimicked	51	A	AFM_CSU	0.049
P50613	mimicked	52	K	AFM_CSU	0.045
P50613	mimicked	53	D	AFM_CSU	0.045
P50613	mimicked	54	G	AFM_CSU	0.049
P50613	mimicked	55	I	AFM_CSU	0.044
P50613	mimicked	56	N	AFM_CSU	0.045
P50613	mimicked	57	R	AFM_CSU	0.048
P50613	mimicked	58	T	AFM_CSU	0.052
P50613	mimicked	60	L	AFM_CSU	0.058
P50613	mimicked	61	R	AFM_CSU	0.048
P50613	mimicked	63	I	AFM_CSU	0.044
P50613	mimicked	64	K	AFM_CSU	0.045
P50613	mimicked	67	Q	AFM_CSU	0.057
P50613	mimicked	68	E	AFM_CSU	0.05
P50613	mimicked	80	A	AFM_CSU	0.049
P50613	mimicked	81	F	AFM_CSU	0.047
P50613	mimicked	82	G	AFM_CSU	0.049
P50613	mimicked	83	H	AFM_CSU	0.047
P50613	mimicked	84	K	AFM_CSU	0.045
P50613	mimicked	85	S	AFM_CSU	0.053
P50613	mimicked	87	I	AFM_CSU	0.046
P50613	mimicked	127	Y	AFM_CSU	0.051
P50613	mimicked	131	H	AFM_CSU	0.048
P50613	mimicked	132	W	AFM_CSU	0.07
P50613	mimicked	160	K	AFM_CSU	0.045
P50613	mimicked	161	S	AFM_CSU	0.056
P50613	mimicked	162	F	AFM_CSU	0.047
P50613	mimicked	163	G	AFM_CSU	0.055
P50613	mimicked	164	S	AFM_CSU	0.056
P50613	mimicked	165	P	AFM_CSU	0.071
P50613	mimicked	166	N	AFM_CSU	0.044
P50613	mimicked	167	R	AFM_CSU	0.048
P50613	mimicked	168	A	AFM_CSU	0.049
P50613	mimicked	169	Y	AFM_CSU	0.051
P50613	mimicked	170	T	AFM_CSU	0.047
P50613	mimicked	188	R	AFM_CSU	0.053
P50613	mimicked	189	M	AFM_CSU	0.043
P50613	mimicked	190	Y	AFM_CSU	0.051
P50613	mimicked	191	G	AFM_CSU	0.049
P50613	mimicked	192	V	AFM_CSU	0.05
P50613	mimicked	281	C	AFM_CSU	0.053
P50750	mimicked	2	A	AFM_CSU	0.059
P50750	mimicked	3	K	AFM_CSU	0.032
P50750	mimicked	5	Y	AFM_CSU	0.036
P50750	mimicked	27	Q	AFM_CSU	0.45
P50750	mimicked	28	G	AFM_CSU	0.47
P50750	mimicked	29	T	AFM_CSU	0.45
P50750	mimicked	30	F	AFM_CSU	0.62
P50750	mimicked	54	N	AFM_CSU	0.032
P50750	mimicked	55	E	AFM_CSU	0.031
P50750	mimicked	56	K	AFM_CSU	0.032
P50750	mimicked	57	E	AFM_CSU	0.034
P50750	mimicked	58	G	AFM_CSU	0.034
P50750	mimicked	59	F	AFM_CSU	0.036
P50750	mimicked	61	I	AFM_CSU	0.047
P50750	mimicked	64	L	AFM_CSU	0.048
P50750	mimicked	65	R	AFM_CSU	0.038
P50750	mimicked	68	K	AFM_CSU	0.032
P50750	mimicked	69	I	AFM_CSU	0.032
P50750	mimicked	74	K	AFM_CSU	0.052
P50750	mimicked	75	H	AFM_CSU	0.039
P50750	mimicked	95	C	AFM_CSU	0.039
P50750	mimicked	96	K	AFM_CSU	0.032
P50750	mimicked	115	S	AFM_CSU	0.032
P50750	mimicked	128	R	AFM_CSU	0.034
P50750	mimicked	131	Q	AFM_CSU	0.038
P50750	mimicked	135	N	AFM_CSU	0.033
P50750	mimicked	138	Y	AFM_CSU	0.036
P50750	mimicked	139	Y	AFM_CSU	0.036
P50750	mimicked	142	R	AFM_CSU	0.035
P50750	mimicked	143	N	AFM_CSU	0.031
P50750	mimicked	145	I	AFM_CSU	0.032
P50750	mimicked	151	K	AFM_CSU	0.032
P50750	mimicked	153	A	AFM_CSU	0.05
P50750	mimicked	170	L	AFM_CSU	0.042
P50750	mimicked	172	R	AFM_CSU	0.038
P50750	mimicked	173	A	AFM_CSU	0.034
P50750	mimicked	178	K	AFM_CSU	0.032
P50750	mimicked	179	N	AFM_CSU	0.032
P50750	mimicked	186	T	AFM_CSU	0.034
P50750	mimicked	187	N	AFM_CSU	0.031
P50750	mimicked	188	R	AFM_CSU	0.047
P50750	mimicked	191	T	AFM_CSU	0.051
P50750	mimicked	192	L	AFM_CSU	0.037
P50750	mimicked	193	W	AFM_CSU	0.045
P50750	mimicked	194	Y	AFM_CSU	0.036
P50750	mimicked	195	R	AFM_CSU	0.038
P50750	mimicked	227	P	AFM_CSU	0.039
P50750	mimicked	232	N	AFM_CSU	0.031
P50750	mimicked	233	T	AFM_CSU	0.035
P50750	mimicked	234	E	AFM_CSU	0.031
P50750	mimicked	235	Q	AFM_CSU	0.038
P50750	mimicked	261	L	AFM_CSU	0.045
P50750	mimicked	264	K	AFM_CSU	0.032
P50750	mimicked	265	L	AFM_CSU	0.042
P50750	mimicked	266	E	AFM_CSU	0.29
P50750	mimicked	307	D	AFM_CSU	0.032
P50750	mimicked	310	L	AFM_CSU	0.037
P50750	mimicked	311	N	AFM_CSU	0.033
P50750	mimicked	313	D	AFM_CSU	0.031
P50750	mimicked	316	W	AFM_CSU	0.045
P50750	mimicked	318	D	AFM_CSU	0.031
P50750	mimicked	320	M	AFM_CSU	0.031
P50750	mimicked	337	E	AFM_CSU	0.031
P50750	mimicked	338	Y	AFM_CSU	0.037
P50750	mimicked	340	A	AFM_CSU	0.051
P50750	mimicked	341	P	AFM_CSU	0.046
P50750	mimicked	342	P	AFM_CSU	0.037
P50750	mimicked	343	R	AFM_CSU	0.036
P51946	mimicked	1	M	AFM_CSU	0.037
P51946	mimicked	4	N	AFM_CSU	0.043
P51946	mimicked	5	S	AFM_CSU	0.041
P51946	mimicked	6	S	AFM_CSU	0.046
P51946	mimicked	9	R	AFM_CSU	0.051
P51946	mimicked	76	P	AFM_CSU	0.049
P51946	mimicked	77	R	AFM_CSU	0.045
P51946	mimicked	78	S	AFM_CSU	0.047
P51946	mimicked	110	F	AFM_CSU	0.043
P51946	mimicked	111	L	AFM_CSU	0.054
P51946	mimicked	114	K	AFM_CSU	0.042
P51946	mimicked	116	D	AFM_CSU	0.039
P51946	mimicked	117	E	AFM_CSU	0.042
P51946	mimicked	118	F	AFM_CSU	0.048
P51946	mimicked	119	N	AFM_CSU	0.039
P51946	mimicked	121	S	AFM_CSU	0.048
P51946	mimicked	122	S	AFM_CSU	0.041
P51946	mimicked	123	P	AFM_CSU	0.046
P51946	mimicked	140	L	AFM_CSU	0.045
P51946	mimicked	141	E	AFM_CSU	0.042
P51946	mimicked	144	L	AFM_CSU	0.056
P51946	mimicked	145	E	AFM_CSU	0.042
P51946	mimicked	147	E	AFM_CSU	0.042
P51946	mimicked	148	L	AFM_CSU	0.055
P51946	mimicked	149	L	AFM_CSU	0.05
P51946	mimicked	151	I	AFM_CSU	0.039
P51946	mimicked	152	Q	AFM_CSU	0.051
P51946	mimicked	155	N	AFM_CSU	0.039
P51946	mimicked	156	F	AFM_CSU	0.048
P51946	mimicked	157	H	AFM_CSU	0.047
P51946	mimicked	158	L	AFM_CSU	0.045
P51946	mimicked	159	I	AFM_CSU	0.041
P51946	mimicked	161	H	AFM_CSU	0.047
P51946	mimicked	165	R	AFM_CSU	0.045
P51946	mimicked	168	E	AFM_CSU	0.043
P51946	mimicked	172	I	AFM_CSU	0.043
P51946	mimicked	290	I	AFM_CSU	0.045
P51946	mimicked	292	K	AFM_CSU	0.042
P51946	mimicked	293	K	AFM_CSU	0.042
P51946	mimicked	294	R	AFM_CSU	0.045
P51946	mimicked	295	K	AFM_CSU	0.042
P51946	mimicked	297	Y	AFM_CSU	0.044
P51946	mimicked	300	D	AFM_CSU	0.039
P51946	mimicked	314	W	AFM_CSU	0.058
P51946	mimicked	318	D	AFM_CSU	0.044
P51946	mimicked	322	S	AFM_CSU	0.055
Q16548	mimicked	39	N	AFM_CSU	2.7
Q16548	mimicked	42	F	AFM_CSU	0.34
Q16548	mimicked	43	S	AFM_CSU	0.18
Q16548	mimicked	46	K	AFM_CSU	0.3
Q16548	mimicked	47	E	AFM_CSU	0.14
Q16548	mimicked	50	K	AFM_CSU	0.3
Q16548	mimicked	51	N	AFM_CSU	0.54
Q16548	mimicked	52	L	AFM_CSU	0.2
Q16548	mimicked	54	S	AFM_CSU	0.66
Q16548	mimicked	55	C	AFM_CSU	0.18
Q16548	mimicked	56	L	AFM_CSU	0.19
Q16548	mimicked	58	N	AFM_CSU	0.15
Q16548	mimicked	60	N	AFM_CSU	0.32
Q16548	mimicked	66	T	AFM_CSU	0.35
Q16548	mimicked	69	T	AFM_CSU	0.32
Q16548	mimicked	70	L	AFM_CSU	0.49
Q16548	mimicked	73	Q	AFM_CSU	0.42
Q16548	mimicked	75	M	AFM_CSU	0.12
Q16548	mimicked	76	E	AFM_CSU	0.14
Q16548	mimicked	77	K	AFM_CSU	0.34
Q16548	mimicked	78	E	AFM_CSU	0.15
Q16548	mimicked	80	E	AFM_CSU	0.3
Q16548	mimicked	81	D	AFM_CSU	0.15
Q16548	mimicked	83	I	AFM_CSU	0.32
Q16548	mimicked	85	N	AFM_CSU	0.15
Q16548	mimicked	86	W	AFM_CSU	0.2
Q16548	mimicked	87	G	AFM_CSU	0.15
Q16548	mimicked	88	R	AFM_CSU	0.15
Q16548	mimicked	91	T	AFM_CSU	0.17
Q16548	mimicked	95	F	AFM_CSU	0.16
Q16548	mimicked	98	I	AFM_CSU	0.31
Q16548	mimicked	133	W	AFM_CSU	0.2
Q16548	mimicked	146	K	AFM_CSU	0.15
Q16548	mimicked	147	K	AFM_CSU	0.15
Q16548	mimicked	148	F	AFM_CSU	0.34
Q16548	mimicked	149	E	AFM_CSU	0.15
Q16548	mimicked	150	P	AFM_CSU	0.37
Q16548	mimicked	151	K	AFM_CSU	0.3
Q16548	mimicked	152	S	AFM_CSU	0.36
Q16548	mimicked	153	G	AFM_CSU	0.38
Q16548	mimicked	154	W	AFM_CSU	0.2
Q16548	mimicked	155	M	AFM_CSU	0.31
Q16548	mimicked	156	T	AFM_CSU	0.16
Q16548	mimicked	157	F	AFM_CSU	0.17
Q16548	mimicked	158	L	AFM_CSU	0.19
Q16548	mimicked	159	E	AFM_CSU	0.15
Q16548	mimicked	161	T	AFM_CSU	0.58
Q16548	mimicked	162	G	AFM_CSU	0.16
Q16548	mimicked	163	K	AFM_CSU	0.16
Q16548	mimicked	164	I	AFM_CSU	0.34
Q16548	mimicked	165	C	AFM_CSU	0.18
Q16548	mimicked	166	E	AFM_CSU	0.37
Q16548	mimicked	167	M	AFM_CSU	0.29
Q16548	mimicked	168	L	AFM_CSU	0.2
Q16548	mimicked	169	S	AFM_CSU	0.18
Q16548	mimicked	170	L	AFM_CSU	0.19
Q16548	mimicked	171	L	AFM_CSU	0.2
Q16548	mimicked	172	K	AFM_CSU	0.29
Q16548	mimicked	173	Q	AFM_CSU	0.29
Q16548	mimicked	174	Y	AFM_CSU	0.29
Q16548	mimicked	175	C	AFM_CSU	0.29
Q16589	mimicked	55	L	AFM_CSU	0.12
Q16589	mimicked	57	N	AFM_CSU	0.086
Q16589	mimicked	58	A	AFM_CSU	0.12
Q16589	mimicked	61	E	AFM_CSU	0.097
Q16589	mimicked	62	D	AFM_CSU	0.086
Q16589	mimicked	64	R	AFM_CSU	0.11
Q16589	mimicked	65	S	AFM_CSU	0.091
Q16589	mimicked	66	L	AFM_CSU	0.12
Q16589	mimicked	68	N	AFM_CSU	0.1
Q16589	mimicked	69	F	AFM_CSU	0.093
Q16589	mimicked	70	F	AFM_CSU	0.093
Q16589	mimicked	71	G	AFM_CSU	0.11
Q16589	mimicked	124	D	AFM_CSU	0.086
Q16589	mimicked	127	R	AFM_CSU	0.13
Q16589	mimicked	128	I	AFM_CSU	0.09
Q16589	mimicked	129	S	AFM_CSU	0.091
Q16589	mimicked	130	Q	AFM_CSU	0.12
Q16589	mimicked	132	K	AFM_CSU	0.097
Q16589	mimicked	184	K	AFM_CSU	0.097
Q16589	mimicked	187	A	AFM_CSU	0.094
Q16589	mimicked	188	Q	AFM_CSU	0.13
Q16589	mimicked	190	K	AFM_CSU	0.097
Q16589	mimicked	194	C	AFM_CSU	0.12
Q16589	mimicked	195	R	AFM_CSU	0.13
Q16589	mimicked	252	L	AFM_CSU	0.13
Q16589	mimicked	254	E	AFM_CSU	0.1
Q16589	mimicked	255	Y	AFM_CSU	0.1
Q16589	mimicked	256	S	AFM_CSU	0.1
Q16589	mimicked	257	S	AFM_CSU	0.1
Q16589	mimicked	258	P	AFM_CSU	0.11
Q16589	mimicked	259	E	AFM_CSU	0.099
Q16589	mimicked	260	C	AFM_CSU	0.1
Q16589	mimicked	261	C	AFM_CSU	0.12
Q16589	mimicked	262	K	AFM_CSU	0.1
Q16589	mimicked	263	P	AFM_CSU	0.11
Q16589	mimicked	264	D	AFM_CSU	0.086
Q16589	mimicked	265	L	AFM_CSU	0.1
Q16589	mimicked	266	K	AFM_CSU	0.11
Q16589	mimicked	267	K	AFM_CSU	0.11
Q16589	mimicked	268	L	AFM_CSU	0.13
Q16589	mimicked	270	W	AFM_CSU	0.13
Q16589	mimicked	271	I	AFM_CSU	0.099
Q16589	mimicked	272	V	AFM_CSU	0.097
Q16589	mimicked	273	S	AFM_CSU	0.12
Q16589	mimicked	275	R	AFM_CSU	0.13
Q16589	mimicked	276	T	AFM_CSU	0.1
Q16589	mimicked	279	N	AFM_CSU	0.1
Q16589	mimicked	280	L	AFM_CSU	0.12
Q16589	mimicked	283	S	AFM_CSU	0.11
Q16589	mimicked	284	Y	AFM_CSU	0.12
Q5T5M9	mimicked	1	M	AFM_CSU	0.055
Q5T5M9	mimicked	2	E	AFM_CSU	0.061
Q5T5M9	mimicked	3	L	AFM_CSU	0.067
Q5T5M9	mimicked	4	E	AFM_CSU	0.061
Q5T5M9	mimicked	5	G	AFM_CSU	0.065
Q5T5M9	mimicked	6	Q	AFM_CSU	0.064
Q5T5M9	mimicked	7	W	AFM_CSU	0.07
Q5T5M9	mimicked	8	W	AFM_CSU	0.07
Q5T5M9	mimicked	11	Q	AFM_CSU	0.064
Q5T5M9	mimicked	12	L	AFM_CSU	0.067
Q5T5M9	mimicked	13	A	AFM_CSU	0.065
Q5T5M9	mimicked	15	D	AFM_CSU	0.061
Q5T5M9	mimicked	16	I	AFM_CSU	0.058
Q5T5M9	mimicked	19	A	AFM_CSU	0.063
Q5T5M9	mimicked	20	L	AFM_CSU	0.057
Q5T5M9	mimicked	23	K	AFM_CSU	0.062
Q5T5M9	mimicked	57	C	AFM_CSU	0.067
Q5T5M9	mimicked	59	S	AFM_CSU	0.06
Q5T5M9	mimicked	92	L	AFM_CSU	0.068
Q5T5M9	mimicked	95	K	AFM_CSU	0.062
Q5T5M9	mimicked	96	F	AFM_CSU	0.056
Q5T5M9	mimicked	97	E	AFM_CSU	0.062
Q5T5M9	mimicked	98	E	AFM_CSU	0.062
Q5T5M9	mimicked	99	K	AFM_CSU	0.062
Q5T5M9	mimicked	100	E	AFM_CSU	0.062
Q5T5M9	mimicked	101	D	AFM_CSU	0.057
Q5T5M9	mimicked	104	P	AFM_CSU	0.057
Q5T5M9	mimicked	105	K	AFM_CSU	0.062
Q5T5M9	mimicked	106	L	AFM_CSU	0.067
Q5T5M9	mimicked	107	E	AFM_CSU	0.061
Q5T5M9	mimicked	124	K	AFM_CSU	0.062
Q5T5M9	mimicked	127	L	AFM_CSU	0.069
Q5T5M9	mimicked	128	L	AFM_CSU	0.068
Q5T5M9	mimicked	131	E	AFM_CSU	0.062
Q5T5M9	mimicked	132	L	AFM_CSU	0.068
Q5T5M9	mimicked	135	L	AFM_CSU	0.07
Q5T5M9	mimicked	136	E	AFM_CSU	0.062
Q5T5M9	mimicked	139	Q	AFM_CSU	0.064
Q5T5M9	mimicked	140	W	AFM_CSU	0.07
Q5T5M9	mimicked	141	N	AFM_CSU	0.063
Q5T5M9	mimicked	142	L	AFM_CSU	0.063
Q5T5M9	mimicked	143	C	AFM_CSU	0.067
Q5T5M9	mimicked	144	L	AFM_CSU	0.057
Q5T5M9	mimicked	145	P	AFM_CSU	0.062
Q5T5M9	mimicked	149	H	AFM_CSU	0.055
Q5T5M9	mimicked	152	E	AFM_CSU	0.061
Q5T5M9	mimicked	153	Y	AFM_CSU	0.058
Q5T5M9	mimicked	156	S	AFM_CSU	0.059
Q9H8S5	mimicked	53	T	AFM_CSU	0.71
Q9H8S5	mimicked	56	P	AFM_CSU	0.3
Q9H8S5	mimicked	57	R	AFM_CSU	0.31
Q9H8S5	mimicked	61	R	AFM_CSU	0.26
Q9H8S5	mimicked	66	E	AFM_CSU	0.24
Q9H8S5	mimicked	69	L	AFM_CSU	0.25
Q9H8S5	mimicked	71	A	AFM_CSU	0.23
Q9H8S5	mimicked	72	L	AFM_CSU	0.25
Q9H8S5	mimicked	73	G	AFM_CSU	0.25
Q9H8S5	mimicked	74	L	AFM_CSU	0.25
Q9H8S5	mimicked	75	Q	AFM_CSU	0.24
Q9H8S5	mimicked	76	G	AFM_CSU	0.3
Q9H8S5	mimicked	77	E	AFM_CSU	0.29
Q9H8S5	mimicked	78	R	AFM_CSU	0.25
Q9H8S5	mimicked	79	E	AFM_CSU	0.24
Q9H8S5	mimicked	80	Y	AFM_CSU	0.26
Q9H8S5	mimicked	82	G	AFM_CSU	0.25
Q9H8S5	mimicked	83	D	AFM_CSU	0.24
Q9H8S5	mimicked	84	I	AFM_CSU	0.24
Q9H8S5	mimicked	87	E	AFM_CSU	0.29
Q9H8S5	mimicked	125	A	AFM_CSU	0.22
Q9H8S5	mimicked	126	G	AFM_CSU	0.24
Q9H8S5	mimicked	127	D	AFM_CSU	0.16
Q9H8S5	mimicked	159	F	AFM_CSU	0.22
Q9H8S5	mimicked	163	K	AFM_CSU	0.28
Q9H8S5	mimicked	164	M	AFM_CSU	0.48
Q9H8S5	mimicked	165	E	AFM_CSU	0.23
Q9H8S5	mimicked	166	E	AFM_CSU	0.16
Q9H8S5	mimicked	167	C	AFM_CSU	0.17
Q9H8S5	mimicked	169	L	AFM_CSU	0.25
Q9H8S5	mimicked	171	E	AFM_CSU	0.5
Q9H8S5	mimicked	172	P	AFM_CSU	0.16
Q9H8S5	mimicked	185	R	AFM_CSU	0.17
Q9H8S5	mimicked	186	A	AFM_CSU	0.15
Q9H8S5	mimicked	189	L	AFM_CSU	0.17
Q9H8S5	mimicked	190	R	AFM_CSU	0.18
Q9H8S5	mimicked	192	E	AFM_CSU	0.16
Q9H8S5	mimicked	193	R	AFM_CSU	0.17
Q9H8S5	mimicked	194	R	AFM_CSU	0.17
Q9H8S5	mimicked	196	L	AFM_CSU	0.17
Q9H8S5	mimicked	197	S	AFM_CSU	0.18
Q9H8S5	mimicked	200	D	AFM_CSU	0.22
Q9H8S5	mimicked	201	F	AFM_CSU	0.15
Q9H8S5	mimicked	202	R	AFM_CSU	0.17
Q9H8S5	mimicked	203	L	AFM_CSU	0.17
Q9H8S5	mimicked	204	H	AFM_CSU	0.51
Q9H8S5	mimicked	205	H	AFM_CSU	0.53
Q9H8S5	mimicked	206	P	AFM_CSU	0.15
Q9H8S5	mimicked	209	L	AFM_CSU	0.17
Q9H8S5	mimicked	210	L	AFM_CSU	0.17
Q9H8S5	mimicked	213	G	AFM_CSU	0.54
Q9H8S5	mimicked	214	L	AFM_CSU	0.17
O43521	target	139	P	AFM_CSU	0.31
O43521	target	140	A	AFM_CSU	0.32
O43521	target	142	M	AFM_CSU	0.27
O43521	target	143	R	AFM_CSU	0.29
O43521	target	144	P	AFM_CSU	0.3
O43521	target	145	E	AFM_CSU	0.28
O43521	target	146	I	AFM_CSU	0.3
O43521	target	147	W	AFM_CSU	0.94
O43521	target	148	I	AFM_CSU	0.29
O43521	target	149	A	AFM_CSU	0.29
O43521	target	150	Q	AFM_CSU	0.32
O43521	target	151	E	AFM_CSU	0.28
O43521	target	152	L	AFM_CSU	0.35
O43521	target	153	R	AFM_CSU	0.31
O43521	target	154	R	AFM_CSU	0.32
O43521	target	155	I	AFM_CSU	0.29
O43521	target	156	G	AFM_CSU	0.32
O43521	target	157	D	AFM_CSU	0.27
O43521	target	158	E	AFM_CSU	0.28
O43521	target	159	F	AFM_CSU	0.32
O43521	target	160	N	AFM_CSU	0.28
O43521	target	162	Y	AFM_CSU	0.31
O43521	target	163	Y	AFM_CSU	0.32
O43521	target	164	A	AFM_CSU	0.99
O43521	target	165	R	AFM_CSU	0.29
O43521	target	166	R	AFM_CSU	0.29
O43521	target	169	L	AFM_CSU	0.35
O43521	target	170	N	AFM_CSU	0.3
O43521	target	171	N	AFM_CSU	0.3
O43521	target	173	Q	AFM_CSU	0.32
O43521	target	182	V	AFM_CSU	0.31
O43521	target	185	R	AFM_CSU	0.35
O43521	target	186	L	AFM_CSU	0.32
O43521	target	188	R	AFM_CSU	0.94
O43521	target	189	Y	AFM_CSU	0.3
O43521	target	190	I	AFM_CSU	0.31
O43521	target	192	R	AFM_CSU	0.29
O43521	target	193	L	AFM_CSU	0.32
O43521	target	195	W	AFM_CSU	0.32
O43521	target	196	R	AFM_CSU	0.31
O43521	target	197	M	AFM_CSU	0.93
P01579	target	22	Y	AFM_CSU	0.46
P01579	target	23	C	AFM_CSU	0.47
P01579	target	24	Q	AFM_CSU	0.49
P01579	target	25	D	AFM_CSU	0.84
P01579	target	26	P	AFM_CSU	0.99
P01579	target	27	Y	AFM_CSU	0.94
P01579	target	32	E	AFM_CSU	0.82
P01579	target	35	K	AFM_CSU	0.38
P01579	target	41	G	AFM_CSU	1.1
P01579	target	42	H	AFM_CSU	1.1
P01579	target	43	S	AFM_CSU	1.2
P01579	target	44	D	AFM_CSU	0.33
P01579	target	46	A	AFM_CSU	0.42
P01579	target	47	D	AFM_CSU	0.8
P01579	target	48	N	AFM_CSU	1.1
P01579	target	49	G	AFM_CSU	0.89
P01579	target	50	T	AFM_CSU	0.92
P01579	target	51	L	AFM_CSU	0.98
P01579	target	53	L	AFM_CSU	0.53
P01579	target	57	K	AFM_CSU	1.1
P01579	target	103	K	AFM_CSU	0.38
P01579	target	131	K	AFM_CSU	0.36
P01579	target	134	H	AFM_CSU	1.2
P01579	target	135	E	AFM_CSU	0.35
P01579	target	137	I	AFM_CSU	1.2
P01579	target	138	Q	AFM_CSU	0.94
P01579	target	140	M	AFM_CSU	0.31
P01579	target	141	A	AFM_CSU	1.2
P01579	target	144	S	AFM_CSU	0.53
P01579	target	147	A	AFM_CSU	1.3
P01579	target	148	K	AFM_CSU	0.82
P01579	target	149	T	AFM_CSU	1.3
P01579	target	150	G	AFM_CSU	0.9
P01579	target	151	K	AFM_CSU	0.38
P01579	target	152	R	AFM_CSU	0.52
P01579	target	153	K	AFM_CSU	0.36
P01579	target	154	R	AFM_CSU	0.38
P01579	target	156	Q	AFM_CSU	0.49
P01579	target	159	F	AFM_CSU	0.43
P08238	target	49	D	AFM_CSU	0.06
P08238	target	52	D	AFM_CSU	0.06
P08238	target	53	K	AFM_CSU	0.06
P08238	target	55	R	AFM_CSU	0.11
P08238	target	56	Y	AFM_CSU	0.089
P08238	target	57	E	AFM_CSU	0.056
P08238	target	58	S	AFM_CSU	0.079
P08238	target	59	L	AFM_CSU	0.11
P08238	target	60	T	AFM_CSU	0.11
P08238	target	62	P	AFM_CSU	0.68
P08238	target	91	I	AFM_CSU	0.077
P08238	target	105	I	AFM_CSU	0.077
P08238	target	108	S	AFM_CSU	0.68
P08238	target	109	G	AFM_CSU	0.092
P08238	target	111	K	AFM_CSU	0.092
P08238	target	112	A	AFM_CSU	0.12
P08238	target	115	E	AFM_CSU	0.07
P08238	target	117	L	AFM_CSU	0.12
P08238	target	118	Q	AFM_CSU	0.099
P08238	target	119	A	AFM_CSU	0.097
P08238	target	120	G	AFM_CSU	0.092
P08238	target	121	A	AFM_CSU	0.12
P08238	target	122	D	AFM_CSU	0.076
P08238	target	123	I	AFM_CSU	0.092
P08238	target	127	G	AFM_CSU	0.085
P08238	target	128	Q	AFM_CSU	0.099
P08238	target	129	F	AFM_CSU	0.11
P08238	target	130	G	AFM_CSU	0.092
P08238	target	286	K	AFM_CSU	0.17
P08238	target	287	P	AFM_CSU	0.17
P08238	target	290	T	AFM_CSU	0.098
P08238	target	291	R	AFM_CSU	0.11
P08238	target	292	N	AFM_CSU	0.072
P08238	target	294	D	AFM_CSU	0.073
P08238	target	295	D	AFM_CSU	0.072
P08238	target	324	E	AFM_CSU	0.11
P08238	target	325	G	AFM_CSU	0.11
P08238	target	326	Q	AFM_CSU	0.12
P08238	target	327	L	AFM_CSU	0.13
P08238	target	328	E	AFM_CSU	0.11
P08238	target	330	R	AFM_CSU	0.1
P08238	target	358	R	AFM_CSU	0.13
P08238	target	359	R	AFM_CSU	0.13
P08238	target	384	E	AFM_CSU	0.17
P08238	target	385	D	AFM_CSU	0.17
P08238	target	386	L	AFM_CSU	0.16
P08238	target	387	P	AFM_CSU	0.16
P08238	target	389	N	AFM_CSU	0.14
P08238	target	390	I	AFM_CSU	0.15
P08238	target	392	R	AFM_CSU	0.16
P08238	target	393	E	AFM_CSU	0.15
P08238	target	395	L	AFM_CSU	0.16
P08238	target	396	Q	AFM_CSU	0.15
P08238	target	397	Q	AFM_CSU	0.15
P08238	target	399	K	AFM_CSU	0.17
P08238	target	400	I	AFM_CSU	0.17
P08238	target	402	K	AFM_CSU	0.17
P08238	target	406	K	AFM_CSU	0.17
P08238	target	407	N	AFM_CSU	0.17
P08238	target	410	K	AFM_CSU	0.17
P08887	target	2	L	AFM_CSU	0.23
P08887	target	6	C	AFM_CSU	0.21
P08887	target	9	L	AFM_CSU	0.7
P08887	target	13	L	AFM_CSU	0.22
P08887	target	127	L	AFM_CSU	0.71
P08887	target	154	Q	AFM_CSU	0.91
P08887	target	155	N	AFM_CSU	0.72
P08887	target	181	P	AFM_CSU	0.24
P08887	target	182	E	AFM_CSU	0.2
P08887	target	183	G	AFM_CSU	0.3
P08887	target	184	D	AFM_CSU	0.2
P08887	target	185	S	AFM_CSU	0.67
P08887	target	187	F	AFM_CSU	0.21
P08887	target	209	Q	AFM_CSU	0.71
P08887	target	242	H	AFM_CSU	0.69
P08887	target	245	N	AFM_CSU	0.2
P08887	target	246	S	AFM_CSU	0.8
P08887	target	247	S	AFM_CSU	0.78
P08887	target	248	F	AFM_CSU	0.72
P08887	target	249	Y	AFM_CSU	0.23
P08887	target	250	R	AFM_CSU	0.26
P08887	target	272	D	AFM_CSU	0.22
P08887	target	273	L	AFM_CSU	0.21
P08887	target	274	Q	AFM_CSU	0.23
P08887	target	275	H	AFM_CSU	0.76
P08887	target	276	H	AFM_CSU	0.7
P08887	target	296	E	AFM_CSU	0.2
P08887	target	297	E	AFM_CSU	0.2
P08887	target	298	F	AFM_CSU	0.23
P08887	target	300	Q	AFM_CSU	0.29
P11802	target	1	M	AFM_CSU	0.039
P11802	target	2	A	AFM_CSU	0.043
P11802	target	5	R	AFM_CSU	0.05
P11802	target	17	Y	AFM_CSU	0.046
P11802	target	40	P	AFM_CSU	0.045
P11802	target	41	N	AFM_CSU	0.043
P11802	target	42	G	AFM_CSU	0.048
P11802	target	43	G	AFM_CSU	0.048
P11802	target	44	G	AFM_CSU	0.048
P11802	target	45	G	AFM_CSU	0.37
P11802	target	46	G	AFM_CSU	0.048
P11802	target	47	G	AFM_CSU	0.047
P11802	target	48	G	AFM_CSU	0.046
P11802	target	49	L	AFM_CSU	0.045
P11802	target	50	P	AFM_CSU	0.045
P11802	target	51	I	AFM_CSU	0.35
P11802	target	52	S	AFM_CSU	0.045
P11802	target	53	T	AFM_CSU	0.047
P11802	target	55	R	AFM_CSU	0.047
P11802	target	56	E	AFM_CSU	0.041
P11802	target	58	A	AFM_CSU	0.043
P11802	target	59	L	AFM_CSU	0.051
P11802	target	61	R	AFM_CSU	0.045
P11802	target	62	R	AFM_CSU	0.049
P11802	target	64	E	AFM_CSU	0.041
P11802	target	65	A	AFM_CSU	0.043
P11802	target	66	F	AFM_CSU	0.044
P11802	target	67	E	AFM_CSU	0.041
P11802	target	76	D	AFM_CSU	0.042
P11802	target	78	C	AFM_CSU	0.047
P11802	target	79	A	AFM_CSU	0.043
P11802	target	80	T	AFM_CSU	0.047
P11802	target	81	S	AFM_CSU	0.047
P11802	target	83	T	AFM_CSU	0.045
P11802	target	84	D	AFM_CSU	0.041
P11802	target	85	R	AFM_CSU	0.048
P11802	target	87	I	AFM_CSU	0.043
P11802	target	129	D	AFM_CSU	0.041
P11802	target	130	F	AFM_CSU	0.044
P11802	target	132	H	AFM_CSU	0.043
P11802	target	133	A	AFM_CSU	0.043
P11802	target	134	N	AFM_CSU	0.043
P11802	target	135	C	AFM_CSU	0.047
P11802	target	136	I	AFM_CSU	0.043
P11802	target	139	R	AFM_CSU	0.05
P11802	target	140	D	AFM_CSU	0.041
P11802	target	142	K	AFM_CSU	0.043
P11802	target	144	E	AFM_CSU	0.042
P11802	target	161	L	AFM_CSU	0.046
P11802	target	162	A	AFM_CSU	0.043
P11802	target	163	R	AFM_CSU	0.048
P11802	target	164	I	AFM_CSU	0.043
P11802	target	165	Y	AFM_CSU	0.047
P11802	target	166	S	AFM_CSU	0.045
P11802	target	167	Y	AFM_CSU	0.047
P11802	target	168	Q	AFM_CSU	0.044
P11802	target	169	M	AFM_CSU	0.039
P11802	target	170	A	AFM_CSU	0.046
P11802	target	171	L	AFM_CSU	0.045
P11802	target	172	T	AFM_CSU	0.047
P11802	target	173	P	AFM_CSU	0.045
P11802	target	175	V	AFM_CSU	0.043
P11802	target	177	T	AFM_CSU	0.047
P11802	target	178	L	AFM_CSU	0.045
P11802	target	179	W	AFM_CSU	0.048
P11802	target	181	R	AFM_CSU	0.049
P11802	target	188	Q	AFM_CSU	0.044
P11802	target	189	S	AFM_CSU	0.047
P11802	target	190	T	AFM_CSU	0.047
P11802	target	191	Y	AFM_CSU	0.046
P11802	target	192	A	AFM_CSU	0.046
P11802	target	193	T	AFM_CSU	0.047
P11802	target	194	P	AFM_CSU	0.045
P11802	target	197	M	AFM_CSU	0.039
P11802	target	216	G	AFM_CSU	0.047
P11802	target	217	N	AFM_CSU	0.043
P11802	target	218	S	AFM_CSU	0.047
P11802	target	240	R	AFM_CSU	0.05
P11802	target	241	D	AFM_CSU	0.041
P11802	target	243	S	AFM_CSU	0.047
P11802	target	279	N	AFM_CSU	0.043
P11802	target	280	P	AFM_CSU	0.047
P11802	target	281	H	AFM_CSU	0.043
P11802	target	282	K	AFM_CSU	0.043
P11802	target	283	R	AFM_CSU	0.05
P11802	target	284	I	AFM_CSU	0.043
P11802	target	285	S	AFM_CSU	0.047
P11802	target	286	A	AFM_CSU	0.043
P11802	target	287	F	AFM_CSU	0.044
P11802	target	288	R	AFM_CSU	0.05
P11802	target	291	Q	AFM_CSU	0.044
P11802	target	296	H	AFM_CSU	0.36
P12004	target	8	Q	AFM_CSU	0.046
P12004	target	40	M	AFM_CSU	0.036
P12004	target	43	S	AFM_CSU	0.046
P12004	target	44	H	AFM_CSU	0.042
P12004	target	45	V	AFM_CSU	0.04
P12004	target	46	S	AFM_CSU	0.046
P12004	target	47	L	AFM_CSU	0.047
P12004	target	65	N	AFM_CSU	0.038
P12004	target	67	A	AFM_CSU	0.041
P12004	target	119	M	AFM_CSU	0.036
P12004	target	120	D	AFM_CSU	0.038
P12004	target	121	L	AFM_CSU	0.047
P12004	target	122	D	AFM_CSU	0.038
P12004	target	124	E	AFM_CSU	0.039
P12004	target	125	Q	AFM_CSU	0.045
P12004	target	126	L	AFM_CSU	0.045
P12004	target	127	G	AFM_CSU	0.043
P12004	target	128	I	AFM_CSU	0.041
P12004	target	129	P	AFM_CSU	0.046
P12004	target	131	Q	AFM_CSU	0.045
P12004	target	133	Y	AFM_CSU	0.044
P12004	target	140	P	AFM_CSU	0.047
P12004	target	141	S	AFM_CSU	0.046
P12004	target	142	G	AFM_CSU	0.043
P12004	target	157	A	AFM_CSU	0.042
P12004	target	186	S	AFM_CSU	0.042
P12004	target	187	N	AFM_CSU	0.039
P12004	target	189	D	AFM_CSU	0.038
P12004	target	190	K	AFM_CSU	0.039
P12004	target	191	E	AFM_CSU	0.039
P12004	target	192	E	AFM_CSU	0.039
P12004	target	193	E	AFM_CSU	0.039
P12004	target	206	T	AFM_CSU	0.043
P12004	target	208	A	AFM_CSU	0.042
P12004	target	211	Y	AFM_CSU	0.044
P12004	target	223	S	AFM_CSU	0.048
P12004	target	232	D	AFM_CSU	0.038
P12004	target	233	V	AFM_CSU	0.041
P12004	target	234	P	AFM_CSU	0.045
P12004	target	243	D	AFM_CSU	0.038
P12004	target	250	Y	AFM_CSU	0.044
P12004	target	251	L	AFM_CSU	0.047
P12004	target	252	A	AFM_CSU	0.042
P12004	target	253	P	AFM_CSU	0.045
P12004	target	254	K	AFM_CSU	0.04
P12004	target	255	I	AFM_CSU	0.04
P12004	target	256	E	AFM_CSU	0.039
P12004	target	257	D	AFM_CSU	0.038
P12004	target	259	E	AFM_CSU	0.039
P27824	target	89	K	AFM_CSU	0.059
P27824	target	90	K	AFM_CSU	0.058
P27824	target	91	D	AFM_CSU	0.053
P27824	target	92	D	AFM_CSU	0.052
P27824	target	93	T	AFM_CSU	0.064
P27824	target	97	I	AFM_CSU	0.059
P27824	target	99	K	AFM_CSU	0.058
P27824	target	125	R	AFM_CSU	0.072
P27824	target	126	A	AFM_CSU	0.07
P27824	target	128	H	AFM_CSU	0.059
P27824	target	159	E	AFM_CSU	0.057
P27824	target	160	C	AFM_CSU	0.067
P27824	target	161	G	AFM_CSU	0.062
P27824	target	162	G	AFM_CSU	0.056
P27824	target	164	Y	AFM_CSU	0.061
P27824	target	166	K	AFM_CSU	0.058
P27824	target	180	H	AFM_CSU	0.068
P27824	target	181	D	AFM_CSU	0.062
P27824	target	182	K	AFM_CSU	0.059
P27824	target	185	Y	AFM_CSU	0.061
P27824	target	188	M	AFM_CSU	0.059
P27824	target	192	D	AFM_CSU	0.052
P27824	target	193	K	AFM_CSU	0.058
P27824	target	194	C	AFM_CSU	0.067
P27824	target	195	G	AFM_CSU	0.061
P27824	target	196	E	AFM_CSU	0.058
P27824	target	197	D	AFM_CSU	0.059
P27824	target	199	K	AFM_CSU	0.058
P27824	target	201	H	AFM_CSU	0.068
P27824	target	203	I	AFM_CSU	0.069
P27824	target	205	R	AFM_CSU	0.073
P27824	target	212	G	AFM_CSU	0.056
P27824	target	213	I	AFM_CSU	0.32
P27824	target	214	Y	AFM_CSU	0.061
P27824	target	215	E	AFM_CSU	0.057
P27824	target	216	E	AFM_CSU	0.057
P27824	target	218	H	AFM_CSU	0.059
P27824	target	267	T	AFM_CSU	0.06
P27824	target	268	P	AFM_CSU	0.066
P27824	target	275	E	AFM_CSU	0.057
P27824	target	276	I	AFM_CSU	0.059
P27824	target	277	E	AFM_CSU	0.059
P27824	target	279	P	AFM_CSU	0.07
P27824	target	282	R	AFM_CSU	0.072
P27824	target	283	K	AFM_CSU	0.059
P27824	target	285	E	AFM_CSU	0.059
P27824	target	399	P	AFM_CSU	0.074
P27824	target	401	K	AFM_CSU	0.058
P27824	target	425	E	AFM_CSU	0.059
P27824	target	427	W	AFM_CSU	0.076
P27824	target	429	M	AFM_CSU	0.059
P46527	target	24	P	AFM_CSU	0.086
P46527	target	25	K	AFM_CSU	0.061
P46527	target	26	P	AFM_CSU	0.086
P46527	target	27	S	AFM_CSU	0.085
P46527	target	28	A	AFM_CSU	0.078
P46527	target	29	C	AFM_CSU	0.084
P46527	target	30	R	AFM_CSU	0.073
P46527	target	31	N	AFM_CSU	0.063
P46527	target	32	L	AFM_CSU	0.089
P46527	target	33	F	AFM_CSU	0.093
P46527	target	34	G	AFM_CSU	0.073
P46527	target	35	P	AFM_CSU	0.079
P46527	target	36	V	AFM_CSU	0.072
P46527	target	37	D	AFM_CSU	0.47
P46527	target	38	H	AFM_CSU	0.07
P46527	target	40	E	AFM_CSU	0.06
P46527	target	41	L	AFM_CSU	0.12
P46527	target	42	T	AFM_CSU	0.079
P46527	target	44	D	AFM_CSU	0.061
P46527	target	45	L	AFM_CSU	0.1
P46527	target	46	E	AFM_CSU	0.06
P46527	target	48	H	AFM_CSU	0.07
P46527	target	49	C	AFM_CSU	0.084
P46527	target	51	D	AFM_CSU	0.061
P46527	target	52	M	AFM_CSU	0.069
P46527	target	53	E	AFM_CSU	0.083
P46527	target	55	A	AFM_CSU	0.076
P46527	target	96	K	AFM_CSU	0.086
P51668	target	1	M	AFM_CSU	0.038
P51668	target	4	K	AFM_CSU	0.047
P51668	target	5	R	AFM_CSU	0.06
P51668	target	8	K	AFM_CSU	0.038
P51668	target	9	E	AFM_CSU	0.039
P51668	target	11	S	AFM_CSU	0.037
P51668	target	12	D	AFM_CSU	0.036
P51668	target	14	Q	AFM_CSU	0.055
P51668	target	15	R	AFM_CSU	0.046
P51668	target	25	P	AFM_CSU	0.039
P51668	target	59	D	AFM_CSU	0.036
P51668	target	61	P	AFM_CSU	0.039
P51668	target	62	F	AFM_CSU	0.038
P51668	target	63	K	AFM_CSU	0.038
P51668	target	91	S	AFM_CSU	0.042
P51668	target	92	Q	AFM_CSU	0.046
P51668	target	93	W	AFM_CSU	0.07
P51668	target	94	S	AFM_CSU	0.042
P51668	target	95	P	AFM_CSU	0.041
P51668	target	96	A	AFM_CSU	0.038
P51668	target	97	L	AFM_CSU	0.066
P51668	target	98	T	AFM_CSU	0.038
P51668	target	101	K	AFM_CSU	0.038
P55957	target	16	I	AFM_CSU	0.7
P55957	target	19	L	AFM_CSU	0.22
P55957	target	20	L	AFM_CSU	0.19
P55957	target	23	G	AFM_CSU	0.13
P55957	target	24	F	AFM_CSU	0.15
P55957	target	27	S	AFM_CSU	0.12
P55957	target	28	C	AFM_CSU	0.16
P55957	target	30	D	AFM_CSU	0.7
P55957	target	32	S	AFM_CSU	0.14
P55957	target	51	W	AFM_CSU	0.19
P55957	target	54	Y	AFM_CSU	0.92
P55957	target	72	I	AFM_CSU	0.18
P55957	target	79	Q	AFM_CSU	0.6
P55957	target	80	E	AFM_CSU	0.18
P55957	target	82	I	AFM_CSU	0.8
P55957	target	83	I	AFM_CSU	0.14
P55957	target	84	R	AFM_CSU	0.5
P55957	target	85	N	AFM_CSU	0.47
P55957	target	86	I	AFM_CSU	0.64
P55957	target	87	A	AFM_CSU	0.13
P55957	target	89	H	AFM_CSU	0.45
P55957	target	90	L	AFM_CSU	0.17
P55957	target	91	A	AFM_CSU	0.13
P55957	target	94	G	AFM_CSU	0.14
P55957	target	95	D	AFM_CSU	0.12
P55957	target	96	S	AFM_CSU	0.12
P55957	target	97	M	AFM_CSU	0.12
P55957	target	98	D	AFM_CSU	0.39
P55957	target	99	R	AFM_CSU	0.53
P55957	target	100	S	AFM_CSU	0.12
P55957	target	101	I	AFM_CSU	0.13
P55957	target	103	P	AFM_CSU	0.54
P55957	target	107	N	AFM_CSU	0.73
P55957	target	134	L	AFM_CSU	0.19
P55957	target	138	Y	AFM_CSU	0.76
P55957	target	142	M	AFM_CSU	0.46
P55957	target	146	K	AFM_CSU	0.13
P55957	target	149	L	AFM_CSU	0.2
P55957	target	151	L	AFM_CSU	0.18
P55957	target	153	L	AFM_CSU	0.54
P55957	target	154	L	AFM_CSU	0.19
P55957	target	157	K	AFM_CSU	0.14
P55957	target	158	K	AFM_CSU	0.13
P55957	target	161	S	AFM_CSU	0.86
P55957	target	162	H	AFM_CSU	0.14
P55957	target	185	Y	AFM_CSU	0.17
P55957	target	189	L	AFM_CSU	0.27
P55957	target	190	A	AFM_CSU	0.47
P55957	target	192	N	AFM_CSU	0.12
P55957	target	193	G	AFM_CSU	0.27
P55957	target	194	M	AFM_CSU	0.26
Q00526	target	14	T	AFM_CSU	0.077
Q00526	target	15	Y	AFM_CSU	0.12
Q00526	target	37	L	AFM_CSU	0.098
Q00526	target	38	D	AFM_CSU	0.1
Q00526	target	39	L	AFM_CSU	0.11
Q00526	target	40	E	AFM_CSU	0.07
Q00526	target	41	M	AFM_CSU	0.52
Q00526	target	42	E	AFM_CSU	0.07
Q00526	target	43	G	AFM_CSU	0.088
Q00526	target	45	P	AFM_CSU	0.13
Q00526	target	46	S	AFM_CSU	0.075
Q00526	target	47	T	AFM_CSU	0.12
Q00526	target	49	I	AFM_CSU	0.069
Q00526	target	50	R	AFM_CSU	0.076
Q00526	target	52	I	AFM_CSU	0.069
Q00526	target	53	S	AFM_CSU	0.088
Q00526	target	54	L	AFM_CSU	0.093
Q00526	target	56	K	AFM_CSU	0.071
Q00526	target	57	E	AFM_CSU	0.09
Q00526	target	58	L	AFM_CSU	0.093
Q00526	target	59	K	AFM_CSU	0.071
Q00526	target	71	H	AFM_CSU	0.076
Q00526	target	72	N	AFM_CSU	0.51
Q00526	target	73	E	AFM_CSU	0.07
Q00526	target	74	R	AFM_CSU	0.46
Q00526	target	76	L	AFM_CSU	0.11
Q00526	target	116	S	AFM_CSU	0.55
Q00526	target	117	F	AFM_CSU	0.075
Q00526	target	119	H	AFM_CSU	0.076
Q00526	target	120	S	AFM_CSU	0.14
Q00526	target	121	H	AFM_CSU	0.11
Q00526	target	122	R	AFM_CSU	0.083
Q00526	target	124	I	AFM_CSU	0.069
Q00526	target	126	R	AFM_CSU	0.14
Q00526	target	127	D	AFM_CSU	0.07
Q00526	target	129	K	AFM_CSU	0.071
Q00526	target	131	Q	AFM_CSU	0.085
Q00526	target	148	L	AFM_CSU	0.093
Q00526	target	149	A	AFM_CSU	0.12
Q00526	target	150	R	AFM_CSU	0.12
Q00526	target	151	A	AFM_CSU	0.075
Q00526	target	152	F	AFM_CSU	0.081
Q00526	target	153	G	AFM_CSU	0.075
Q00526	target	154	V	AFM_CSU	0.072
Q00526	target	155	P	AFM_CSU	0.079
Q00526	target	156	L	AFM_CSU	0.093
Q00526	target	157	R	AFM_CSU	0.081
Q00526	target	158	T	AFM_CSU	0.077
Q00526	target	159	Y	AFM_CSU	0.081
Q00526	target	160	T	AFM_CSU	0.077
Q00526	target	161	H	AFM_CSU	0.078
Q00526	target	162	E	AFM_CSU	0.07
Q00526	target	165	T	AFM_CSU	0.096
Q00526	target	166	L	AFM_CSU	0.093
Q00526	target	167	W	AFM_CSU	0.1
Q00526	target	168	Y	AFM_CSU	0.12
Q00526	target	169	R	AFM_CSU	0.088
Q00526	target	172	E	AFM_CSU	0.07
Q00526	target	173	I	AFM_CSU	0.096
Q00526	target	174	L	AFM_CSU	0.081
Q00526	target	176	G	AFM_CSU	0.077
Q00526	target	177	S	AFM_CSU	0.075
Q00526	target	178	K	AFM_CSU	0.071
Q00526	target	179	F	AFM_CSU	0.075
Q00526	target	180	Y	AFM_CSU	0.11
Q00526	target	181	T	AFM_CSU	0.52
Q00526	target	182	T	AFM_CSU	0.12
Q00526	target	183	A	AFM_CSU	0.11
Q00526	target	186	I	AFM_CSU	0.43
Q00526	target	206	D	AFM_CSU	0.07
Q00526	target	207	S	AFM_CSU	0.12
Q00526	target	208	E	AFM_CSU	0.07
Q00526	target	209	I	AFM_CSU	0.11
Q00526	target	210	D	AFM_CSU	0.07
Q00526	target	212	L	AFM_CSU	0.081
Q00526	target	213	F	AFM_CSU	0.11
Q00526	target	214	R	AFM_CSU	0.12
Q00526	target	217	R	AFM_CSU	0.11
Q00526	target	224	E	AFM_CSU	0.1
Q00526	target	227	W	AFM_CSU	0.1
Q00526	target	228	P	AFM_CSU	0.086
Q00526	target	229	G	AFM_CSU	0.083
Q00526	target	232	Q	AFM_CSU	0.085
Q00526	target	233	L	AFM_CSU	0.093
Q00526	target	234	P	AFM_CSU	0.12
Q00526	target	235	D	AFM_CSU	0.07
Q00526	target	237	K	AFM_CSU	0.071
Q00526	target	240	F	AFM_CSU	0.075
Q00526	target	241	P	AFM_CSU	0.11
Q00526	target	243	W	AFM_CSU	0.1
Q00526	target	270	D	AFM_CSU	0.072
Q00526	target	271	P	AFM_CSU	0.081
Q00526	target	272	S	AFM_CSU	0.47
Q00526	target	273	Q	AFM_CSU	0.51
Q00526	target	274	R	AFM_CSU	0.084
Q00526	target	275	I	AFM_CSU	0.071
Q00526	target	276	T	AFM_CSU	0.63
Q00526	target	277	A	AFM_CSU	0.077
Q00526	target	278	K	AFM_CSU	0.072
Q00526	target	279	T	AFM_CSU	0.53
Q00526	target	281	L	AFM_CSU	0.094
Q00534	target	49	T	AFM_CSU	0.045
Q00534	target	50	G	AFM_CSU	0.043
Q00534	target	51	E	AFM_CSU	0.041
Q00534	target	52	E	AFM_CSU	0.041
Q00534	target	53	G	AFM_CSU	0.043
Q00534	target	54	M	AFM_CSU	0.039
Q00534	target	56	L	AFM_CSU	0.044
Q00534	target	58	T	AFM_CSU	0.044
Q00534	target	59	I	AFM_CSU	0.041
Q00534	target	60	R	AFM_CSU	0.045
Q00534	target	63	A	AFM_CSU	0.044
Q00534	target	66	R	AFM_CSU	0.045
Q00534	target	67	H	AFM_CSU	0.041
Q00534	target	69	E	AFM_CSU	0.041
Q00534	target	70	T	AFM_CSU	0.044
Q00534	target	71	F	AFM_CSU	0.042
Q00534	target	84	T	AFM_CSU	0.047
Q00534	target	86	S	AFM_CSU	0.05
Q00534	target	88	T	AFM_CSU	0.047
Q00534	target	89	D	AFM_CSU	0.039
Q00534	target	90	R	AFM_CSU	0.048
Q00534	target	92	T	AFM_CSU	0.044
Q00534	target	94	L	AFM_CSU	0.049
Q00534	target	134	D	AFM_CSU	0.039
Q00534	target	137	H	AFM_CSU	0.045
Q00534	target	138	S	AFM_CSU	0.05
Q00534	target	139	H	AFM_CSU	0.041
Q00534	target	140	R	AFM_CSU	0.05
Q00534	target	168	R	AFM_CSU	0.045
Q00534	target	169	I	AFM_CSU	0.041
Q00534	target	170	Y	AFM_CSU	0.046
Q00534	target	171	S	AFM_CSU	0.047
Q00534	target	172	F	AFM_CSU	0.043
Q00534	target	173	Q	AFM_CSU	0.044
Q00534	target	174	M	AFM_CSU	0.039
Q00534	target	175	A	AFM_CSU	0.047
Q00534	target	176	L	AFM_CSU	0.049
Q00534	target	177	T	AFM_CSU	0.044
Q00534	target	178	S	AFM_CSU	0.05
Q00534	target	193	Q	AFM_CSU	0.044
Q00534	target	194	S	AFM_CSU	0.046
Q00534	target	195	S	AFM_CSU	0.043
Q00534	target	196	Y	AFM_CSU	0.045
Q00534	target	197	A	AFM_CSU	0.043
Q00534	target	198	T	AFM_CSU	0.044
Q00534	target	199	P	AFM_CSU	0.045
Q00534	target	248	A	AFM_CSU	0.042
Q00534	target	285	P	AFM_CSU	0.048
Q00534	target	286	A	AFM_CSU	0.042
Q00534	target	290	S	AFM_CSU	0.049
Q00534	target	291	A	AFM_CSU	0.042
Q00534	target	292	Y	AFM_CSU	0.044
Q00534	target	293	S	AFM_CSU	0.046
Q00535	target	15	Y	AFM_CSU	0.04
Q00535	target	37	L	AFM_CSU	0.044
Q00535	target	38	D	AFM_CSU	0.043
Q00535	target	40	D	AFM_CSU	0.043
Q00535	target	41	D	AFM_CSU	0.043
Q00535	target	42	E	AFM_CSU	0.037
Q00535	target	43	G	AFM_CSU	0.046
Q00535	target	44	V	AFM_CSU	0.039
Q00535	target	45	P	AFM_CSU	0.042
Q00535	target	46	S	AFM_CSU	0.045
Q00535	target	47	S	AFM_CSU	0.045
Q00535	target	49	L	AFM_CSU	0.041
Q00535	target	50	R	AFM_CSU	0.041
Q00535	target	52	I	AFM_CSU	0.038
Q00535	target	53	C	AFM_CSU	0.042
Q00535	target	54	L	AFM_CSU	0.051
Q00535	target	56	K	AFM_CSU	0.037
Q00535	target	57	E	AFM_CSU	0.037
Q00535	target	58	L	AFM_CSU	0.044
Q00535	target	59	K	AFM_CSU	0.037
Q00535	target	68	D	AFM_CSU	0.039
Q00535	target	70	L	AFM_CSU	0.044
Q00535	target	71	H	AFM_CSU	0.039
Q00535	target	72	S	AFM_CSU	0.044
Q00535	target	73	D	AFM_CSU	0.037
Q00535	target	74	K	AFM_CSU	0.037
Q00535	target	76	L	AFM_CSU	0.045
Q00535	target	115	G	AFM_CSU	0.05
Q00535	target	118	H	AFM_CSU	0.043
Q00535	target	119	S	AFM_CSU	0.039
Q00535	target	120	R	AFM_CSU	0.041
Q00535	target	121	N	AFM_CSU	0.042
Q00535	target	123	L	AFM_CSU	0.048
Q00535	target	125	R	AFM_CSU	0.039
Q00535	target	147	L	AFM_CSU	0.045
Q00535	target	148	A	AFM_CSU	0.046
Q00535	target	149	R	AFM_CSU	0.052
Q00535	target	150	A	AFM_CSU	0.039
Q00535	target	151	F	AFM_CSU	0.044
Q00535	target	152	G	AFM_CSU	0.039
Q00535	target	153	I	AFM_CSU	0.039
Q00535	target	154	P	AFM_CSU	0.043
Q00535	target	155	V	AFM_CSU	0.04
Q00535	target	156	R	AFM_CSU	0.041
Q00535	target	157	C	AFM_CSU	0.048
Q00535	target	158	Y	AFM_CSU	0.04
Q00535	target	159	S	AFM_CSU	0.052
Q00535	target	160	A	AFM_CSU	0.044
Q00535	target	161	E	AFM_CSU	0.037
Q00535	target	176	A	AFM_CSU	0.039
Q00535	target	177	K	AFM_CSU	0.037
Q00535	target	178	L	AFM_CSU	0.044
Q00535	target	179	Y	AFM_CSU	0.04
Q00535	target	180	S	AFM_CSU	0.042
Q00535	target	181	T	AFM_CSU	0.04
Q00535	target	182	S	AFM_CSU	0.042
Q00535	target	185	M	AFM_CSU	0.035
Q00535	target	228	P	AFM_CSU	0.041
Q00535	target	229	S	AFM_CSU	0.045
Q00535	target	232	K	AFM_CSU	0.037
Q00535	target	233	L	AFM_CSU	0.044
Q00535	target	234	P	AFM_CSU	0.05
Q00535	target	270	N	AFM_CSU	0.037
Q00535	target	271	P	AFM_CSU	0.047
Q00535	target	272	V	AFM_CSU	0.039
Q00535	target	273	Q	AFM_CSU	0.042
Q00535	target	274	R	AFM_CSU	0.045
Q00535	target	275	I	AFM_CSU	0.038
Q00535	target	276	S	AFM_CSU	0.052
Q00535	target	278	E	AFM_CSU	0.046
Q00535	target	279	E	AFM_CSU	0.037
Q00535	target	282	Q	AFM_CSU	0.042
Q13651	target	64	Y	AFM_CSU	0.34
Q13651	target	65	G	AFM_CSU	0.34
Q13651	target	91	Y	AFM_CSU	0.24
Q13651	target	92	H	AFM_CSU	0.95
Q13651	target	93	S	AFM_CSU	0.21
Q13651	target	94	N	AFM_CSU	0.89
Q13651	target	97	R	AFM_CSU	0.7
Q13651	target	115	N	AFM_CSU	0.29
Q13651	target	116	T	AFM_CSU	0.22
Q13651	target	117	R	AFM_CSU	0.23
Q13651	target	119	S	AFM_CSU	0.75
Q13651	target	120	V	AFM_CSU	0.67
Q13651	target	121	D	AFM_CSU	0.3
Q13651	target	162	S	AFM_CSU	0.31
Q13651	target	163	H	AFM_CSU	0.22
Q13651	target	164	F	AFM_CSU	0.23
Q13651	target	184	K	AFM_CSU	0.31
Q13651	target	210	A	AFM_CSU	0.9
Q13651	target	211	S	AFM_CSU	0.24
Q13651	target	212	R	AFM_CSU	0.37
Q13651	target	213	S	AFM_CSU	0.73
Q13651	target	424	H	AFM_CSU	0.24
Q14344	target	39	S	AFM_CSU	0.6
Q14344	target	43	T	AFM_CSU	0.065
Q14344	target	46	K	AFM_CSU	0.057
Q14344	target	47	R	AFM_CSU	0.07
Q14344	target	48	L	AFM_CSU	0.71
Q14344	target	214	K	AFM_CSU	0.062
Q14344	target	215	N	AFM_CSU	0.059
Q14344	target	218	F	AFM_CSU	0.061
Q14344	target	234	F	AFM_CSU	0.065
Q14344	target	239	S	AFM_CSU	0.065
Q14344	target	241	T	AFM_CSU	0.071
Q14344	target	278	N	AFM_CSU	0.055
Q14344	target	279	R	AFM_CSU	0.07
Q14344	target	280	V	AFM_CSU	0.067
Q14344	target	282	S	AFM_CSU	0.061
Q14344	target	283	N	AFM_CSU	0.059
Q14344	target	288	L	AFM_CSU	0.071
Q14344	target	324	K	AFM_CSU	0.062
Q14344	target	328	E	AFM_CSU	0.061
Q14344	target	330	F	AFM_CSU	0.061
Q14344	target	331	R	AFM_CSU	0.07
Q14344	target	334	R	AFM_CSU	0.066
Q14344	target	336	D	AFM_CSU	0.055
Q14344	target	337	Q	AFM_CSU	0.063
Q14344	target	338	Q	AFM_CSU	0.063
Q14344	target	339	Q	AFM_CSU	0.063
Q14344	target	340	K	AFM_CSU	0.058
Q14344	target	341	P	AFM_CSU	0.067
Q14344	target	342	L	AFM_CSU	0.076
Q14344	target	343	Y	AFM_CSU	0.063
Q14344	target	344	H	AFM_CSU	0.057
Q14344	target	345	H	AFM_CSU	0.057
Q14344	target	357	L	AFM_CSU	0.068
Q14344	target	359	F	AFM_CSU	0.061
Q14344	target	360	R	AFM_CSU	0.071
Q14344	target	361	D	AFM_CSU	0.057
Q14344	target	363	K	AFM_CSU	0.058
Q14344	target	364	D	AFM_CSU	0.059
Q14344	target	366	I	AFM_CSU	0.063
Q14344	target	367	L	AFM_CSU	0.071
Q14344	target	368	H	AFM_CSU	0.061
Q14344	target	369	D	AFM_CSU	0.055
Q14344	target	370	N	AFM_CSU	0.055
Q14344	target	371	L	AFM_CSU	0.064
Q14344	target	372	K	AFM_CSU	0.058
Q14344	target	373	Q	AFM_CSU	0.063
Q14344	target	374	L	AFM_CSU	0.069
Q14344	target	375	M	AFM_CSU	0.053
Q14344	target	376	L	AFM_CSU	0.072
Q14344	target	377	Q	AFM_CSU	0.063
Q5T5M9	mimicked	12	L	scannet	0.067
Q5T5M9	mimicked	136	E	scannet	0.062
Q5T5M9	mimicked	140	W	scannet	0.07
Q5T5M9	mimicked	179	Y	scannet	0.064
Q5T5M9	mimicked	183	Y	scannet	0.059
Q5T5M9	mimicked	207	R	scannet	0.059
Q5T5M9	mimicked	249	R	scannet	0.066
Q5T5M9	mimicked	286	T	scannet	0.066
Q5T5M9	mimicked	287	S	scannet	0.065
Q5T5M9	mimicked	288	L	scannet	0.067
Q5T5M9	mimicked	289	Q	scannet	0.064
Q5T5M9	mimicked	290	Y	scannet	0.058
Q5T5M9	mimicked	291	R	scannet	0.066
Q5T5M9	mimicked	292	H	scannet	0.055
Q5T5M9	mimicked	293	P	scannet	0.057
Q5T5M9	mimicked	302	Q	scannet	0.065
Q5T5M9	mimicked	310	S	scannet	0.065
Q5T5M9	mimicked	311	S	scannet	0.06
Q5T5M9	mimicked	312	Y	scannet	0.065
Q5T5M9	mimicked	313	T	scannet	0.064
Q5T5M9	mimicked	314	L	scannet	0.068
Q5T5M9	mimicked	315	Q	scannet	0.064
Q5T5M9	mimicked	316	T	scannet	0.064
Q5T5M9	mimicked	317	C	scannet	0.06
Q5T5M9	mimicked	318	P	scannet	0.057
Q5T5M9	mimicked	319	A	scannet	0.059
Q5T5M9	mimicked	321	F	scannet	0.062
Q5T5M9	mimicked	339	L	scannet	0.068
Q5T5M9	mimicked	340	A	scannet	0.063
Q5T5M9	mimicked	341	I	scannet	0.058
Q5T5M9	mimicked	342	P	scannet	0.062
Q5T5M9	mimicked	343	V	scannet	0.063
Q5T5M9	mimicked	344	E	scannet	0.062
Q5T5M9	mimicked	345	V	scannet	0.059
Q5T5M9	mimicked	346	K	scannet	0.062
Q5T5M9	mimicked	347	P	scannet	0.064
Q5T5M9	mimicked	348	C	scannet	0.06
Q5T5M9	mimicked	349	L	scannet	0.067
Q5T5M9	mimicked	350	S	scannet	0.06
Q5T5M9	mimicked	351	V	scannet	0.059
Q5T5M9	mimicked	352	S	scannet	0.059
Q5T5M9	mimicked	353	Y	scannet	0.058
Q5T5M9	mimicked	354	N	scannet	0.063
Q5T5M9	mimicked	355	R	scannet	0.063
P30281	mimicked	3	L	scannet	0.075
P30281	mimicked	4	L	scannet	0.075
P30281	mimicked	5	C	scannet	0.8
P30281	mimicked	6	C	scannet	0.071
P30281	mimicked	7	E	scannet	0.49
P30281	mimicked	9	T	scannet	0.11
P30281	mimicked	10	R	scannet	0.11
P30281	mimicked	13	P	scannet	0.11
P30281	mimicked	14	R	scannet	0.11
P30281	mimicked	15	A	scannet	0.11
P30281	mimicked	20	R	scannet	0.45
P30281	mimicked	21	L	scannet	0.074
P30281	mimicked	24	D	scannet	0.066
P30281	mimicked	26	R	scannet	0.089
P30281	mimicked	27	V	scannet	0.067
P30281	mimicked	30	S	scannet	0.07
P30281	mimicked	34	L	scannet	0.074
P30281	mimicked	41	R	scannet	0.07
P30281	mimicked	42	A	scannet	0.44
P30281	mimicked	46	Q	scannet	0.072
P30281	mimicked	50	R	scannet	0.074
P30281	mimicked	116	T	scannet	0.066
P30281	mimicked	142	V	scannet	0.065
P30281	mimicked	149	K	scannet	0.067
P30281	mimicked	150	W	scannet	0.077
P30281	mimicked	258	A	scannet	0.084
Q16589	mimicked	221	V	scannet	0.093
Q16589	mimicked	267	K	scannet	0.11
Q16589	mimicked	269	V	scannet	0.093
Q16589	mimicked	270	W	scannet	0.13
Q16589	mimicked	272	V	scannet	0.097
Q16589	mimicked	276	T	scannet	0.1
Q16589	mimicked	277	A	scannet	0.12
Q16589	mimicked	280	L	scannet	0.12
Q16589	mimicked	281	H	scannet	0.11
Q16589	mimicked	283	S	scannet	0.11
Q16589	mimicked	284	Y	scannet	0.12
Q16589	mimicked	285	Y	scannet	0.1
Q16589	mimicked	287	V	scannet	0.097
Q16589	mimicked	288	P	scannet	0.11
Q16589	mimicked	289	E	scannet	0.1
Q16589	mimicked	290	L	scannet	0.14
Q16589	mimicked	292	T	scannet	0.11
Q16589	mimicked	293	I	scannet	0.096
Q16589	mimicked	294	P	scannet	0.11
Q16589	mimicked	295	E	scannet	0.1
Q16589	mimicked	298	C	scannet	0.1
Q16589	mimicked	299	F	scannet	0.093
Q16589	mimicked	301	E	scannet	0.097
Q16589	mimicked	303	E	scannet	0.099
Q16589	mimicked	305	E	scannet	0.1
Q16589	mimicked	306	D	scannet	0.1
Q16589	mimicked	307	S	scannet	0.1
Q16589	mimicked	308	C	scannet	0.1
Q16589	mimicked	309	E	scannet	0.097
Q16589	mimicked	310	D	scannet	0.086
Q16589	mimicked	311	M	scannet	0.57
Q16589	mimicked	312	S	scannet	0.096
Q16589	mimicked	313	C	scannet	0.1
Q16589	mimicked	314	G	scannet	0.11
Q16589	mimicked	315	E	scannet	0.1
Q16589	mimicked	316	E	scannet	0.1
Q16589	mimicked	317	S	scannet	0.091
Q16589	mimicked	318	L	scannet	0.12
Q16589	mimicked	319	S	scannet	0.11
Q16589	mimicked	320	S	scannet	0.11
Q16589	mimicked	321	S	scannet	0.1
Q16589	mimicked	322	P	scannet	0.11
Q16589	mimicked	323	P	scannet	0.12
Q16589	mimicked	326	Q	scannet	0.68
Q16589	mimicked	327	E	scannet	0.1
Q16589	mimicked	328	C	scannet	0.11
Q16589	mimicked	329	T	scannet	0.12
Q16589	mimicked	330	F	scannet	0.11
Q16589	mimicked	331	F	scannet	0.093
Q16589	mimicked	332	F	scannet	0.11
Q16589	mimicked	333	N	scannet	0.64
Q16589	mimicked	334	F	scannet	0.11
Q16589	mimicked	335	K	scannet	0.097
Q16589	mimicked	336	V	scannet	0.11
Q16589	mimicked	337	A	scannet	0.1
Q16589	mimicked	338	Q	scannet	0.13
Q16589	mimicked	339	T	scannet	0.11
Q16589	mimicked	340	L	scannet	0.14
Q16589	mimicked	341	C	scannet	0.12
Q16589	mimicked	342	F	scannet	0.093
Q16589	mimicked	343	P	scannet	0.11
Q16589	mimicked	344	S	scannet	0.1
P22674	mimicked	26	R	scannet	0.12
P22674	mimicked	27	A	scannet	0.12
P22674	mimicked	32	S	scannet	0.37
P22674	mimicked	33	R	scannet	0.13
P22674	mimicked	34	R	scannet	0.15
P22674	mimicked	35	P	scannet	0.12
P22674	mimicked	36	R	scannet	0.13
P22674	mimicked	37	L	scannet	0.12
P22674	mimicked	38	R	scannet	0.37
P22674	mimicked	39	R	scannet	0.13
P22674	mimicked	93	L	scannet	0.15
P22674	mimicked	97	T	scannet	0.15
P22674	mimicked	101	Y	scannet	0.15
P22674	mimicked	105	C	scannet	0.15
P22674	mimicked	108	F	scannet	0.15
P22674	mimicked	218	C	scannet	0.11
P22674	mimicked	222	H	scannet	0.1
P50750	mimicked	1	M	scannet	0.031
P50750	mimicked	5	Y	scannet	0.036
P50750	mimicked	8	V	scannet	0.035
P50750	mimicked	9	E	scannet	0.031
P50750	mimicked	10	C	scannet	0.041
P50750	mimicked	59	F	scannet	0.036
P50750	mimicked	61	I	scannet	0.047
P50750	mimicked	91	P	scannet	0.037
P50750	mimicked	92	Y	scannet	0.052
P50750	mimicked	94	R	scannet	0.036
P50750	mimicked	95	C	scannet	0.039
Q16548	mimicked	10	Y	scannet	1.2
Q16548	mimicked	11	R	scannet	1
Q16548	mimicked	22	Q	scannet	0.36
Q16548	mimicked	154	W	scannet	0.2
Q16548	mimicked	155	M	scannet	0.31
Q16548	mimicked	157	F	scannet	0.17
Q16548	mimicked	158	L	scannet	0.19
Q16548	mimicked	159	E	scannet	0.15
Q16548	mimicked	161	T	scannet	0.58
Q16548	mimicked	162	G	scannet	0.16
Q9H8S5	mimicked	13	R	scannet	0.25
Q9H8S5	mimicked	14	L	scannet	0.25
Q9H8S5	mimicked	17	I	scannet	0.67
Q9H8S5	mimicked	18	V	scannet	0.71
Q9H8S5	mimicked	21	W	scannet	0.31
Q9H8S5	mimicked	24	R	scannet	0.26
Q9H8S5	mimicked	30	S	scannet	0.3
Q9H8S5	mimicked	31	L	scannet	0.65
Q9H8S5	mimicked	32	A	scannet	0.29
Q9H8S5	mimicked	54	V	scannet	0.25
Q9H8S5	mimicked	57	R	scannet	0.31
Q9H8S5	mimicked	58	R	scannet	0.25
Q9H8S5	mimicked	59	L	scannet	0.25
Q9H8S5	mimicked	89	M	scannet	0.23
Q9H8S5	mimicked	90	V	scannet	0.24
Q9H8S5	mimicked	147	L	scannet	0.78
Q9H8S5	mimicked	164	M	scannet	0.48
Q9H8S5	mimicked	167	C	scannet	0.17
Q9H8S5	mimicked	168	V	scannet	0.16
Q9H8S5	mimicked	193	R	scannet	0.17
Q9H8S5	mimicked	223	P	scannet	0.16
Q9H8S5	mimicked	224	Q	scannet	0.51
Q9H8S5	mimicked	227	L	scannet	0.69
Q9H8S5	mimicked	228	L	scannet	0.23
Q9H8S5	mimicked	230	T	scannet	0.18
Q9H8S5	mimicked	231	Y	scannet	0.19
Q9H8S5	mimicked	232	F	scannet	0.49
Q9H8S5	mimicked	234	E	scannet	0.16
Q9H8S5	mimicked	235	L	scannet	0.18
Q9H8S5	mimicked	245	W	scannet	0.18
Q9H8S5	mimicked	246	E	scannet	0.16
Q9H8S5	mimicked	248	G	scannet	0.65
Q9H8S5	mimicked	249	R	scannet	0.26
Q9H8S5	mimicked	252	A	scannet	0.25
Q9H8S5	mimicked	253	A	scannet	0.15
Q9H8S5	mimicked	257	L	scannet	0.17
Q9H8S5	mimicked	260	R	scannet	0.17
Q9H8S5	mimicked	261	L	scannet	0.6
Q9H8S5	mimicked	274	Y	scannet	0.59
Q9H8S5	mimicked	275	R	scannet	0.32
Q9H8S5	mimicked	276	C	scannet	0.32
Q9H8S5	mimicked	277	S	scannet	0.32
Q9H8S5	mimicked	278	L	scannet	0.32
Q9H8S5	mimicked	292	L	scannet	0.32
Q9H8S5	mimicked	293	P	scannet	0.32
Q9H8S5	mimicked	295	W	scannet	0.32
Q9H8S5	mimicked	297	F	scannet	0.32
Q9H8S5	mimicked	298	L	scannet	0.32
Q9H8S5	mimicked	303	M	scannet	0.32
Q9H8S5	mimicked	307	Y	scannet	0.32
P24863	mimicked	6	W	scannet	0.081
P24863	mimicked	11	Y	scannet	0.046
P24863	mimicked	140	F	scannet	0.062
P24863	mimicked	141	Y	scannet	0.046
P24863	mimicked	144	E	scannet	0.043
P24863	mimicked	148	C	scannet	0.048
P51946	mimicked	1	M	scannet	0.037
P51946	mimicked	3	H	scannet	0.047
P51946	mimicked	148	L	scannet	0.055
P51946	mimicked	151	I	scannet	0.039
P51946	mimicked	152	Q	scannet	0.051
P51946	mimicked	156	F	scannet	0.048
P51946	mimicked	165	R	scannet	0.045
P51946	mimicked	170	F	scannet	0.048
P51946	mimicked	297	Y	scannet	0.044
P50613	mimicked	130	Q	scannet	0.051
P50613	mimicked	132	W	scannet	0.07
P50613	mimicked	133	I	scannet	0.057
P50613	mimicked	134	L	scannet	0.055
P50613	mimicked	136	R	scannet	0.052
P50613	mimicked	160	K	scannet	0.045
P50613	mimicked	189	M	scannet	0.043
P50613	mimicked	190	Y	scannet	0.051
P50613	mimicked	191	G	scannet	0.049
P50613	mimicked	192	V	scannet	0.05
P50613	mimicked	281	C	scannet	0.053
P22694	mimicked	135	R	scannet	0.079
P22694	mimicked	197	W	scannet	0.1
P22694	mimicked	199	L	scannet	0.092
Q5T5M9	mimicked	12	L	scannet	0.067
Q5T5M9	mimicked	136	E	scannet	0.062
Q5T5M9	mimicked	140	W	scannet	0.07
Q5T5M9	mimicked	179	Y	scannet	0.064
Q5T5M9	mimicked	183	Y	scannet	0.059
Q5T5M9	mimicked	207	R	scannet	0.059
Q5T5M9	mimicked	249	R	scannet	0.066
Q5T5M9	mimicked	286	T	scannet	0.066
Q5T5M9	mimicked	287	S	scannet	0.065
Q5T5M9	mimicked	288	L	scannet	0.067
Q5T5M9	mimicked	289	Q	scannet	0.064
Q5T5M9	mimicked	290	Y	scannet	0.058
Q5T5M9	mimicked	291	R	scannet	0.066
Q5T5M9	mimicked	292	H	scannet	0.055
Q5T5M9	mimicked	293	P	scannet	0.057
Q5T5M9	mimicked	302	Q	scannet	0.065
Q5T5M9	mimicked	310	S	scannet	0.065
Q5T5M9	mimicked	311	S	scannet	0.06
Q5T5M9	mimicked	312	Y	scannet	0.065
Q5T5M9	mimicked	313	T	scannet	0.064
Q5T5M9	mimicked	314	L	scannet	0.068
Q5T5M9	mimicked	315	Q	scannet	0.064
Q5T5M9	mimicked	316	T	scannet	0.064
Q5T5M9	mimicked	317	C	scannet	0.06
Q5T5M9	mimicked	318	P	scannet	0.057
Q5T5M9	mimicked	319	A	scannet	0.059
Q5T5M9	mimicked	321	F	scannet	0.062
Q5T5M9	mimicked	339	L	scannet	0.068
Q5T5M9	mimicked	340	A	scannet	0.063
Q5T5M9	mimicked	341	I	scannet	0.058
Q5T5M9	mimicked	342	P	scannet	0.062
Q5T5M9	mimicked	343	V	scannet	0.063
Q5T5M9	mimicked	344	E	scannet	0.062
Q5T5M9	mimicked	345	V	scannet	0.059
Q5T5M9	mimicked	346	K	scannet	0.062
Q5T5M9	mimicked	347	P	scannet	0.064
Q5T5M9	mimicked	348	C	scannet	0.06
Q5T5M9	mimicked	349	L	scannet	0.067
Q5T5M9	mimicked	350	S	scannet	0.06
Q5T5M9	mimicked	351	V	scannet	0.059
Q5T5M9	mimicked	352	S	scannet	0.059
Q5T5M9	mimicked	353	Y	scannet	0.058
Q5T5M9	mimicked	354	N	scannet	0.063
Q5T5M9	mimicked	355	R	scannet	0.063
O00254	mimicked	10	G	scannet	0.21
O00254	mimicked	16	P	scannet	0.18
O00254	mimicked	17	T	scannet	0.68
O00254	mimicked	18	F	scannet	0.18
O00254	mimicked	19	C	scannet	0.2
O00254	mimicked	20	Q	scannet	0.25
O00254	mimicked	21	S	scannet	0.68
O00254	mimicked	23	M	scannet	0.15
O00254	mimicked	31	A	scannet	0.23
O00254	mimicked	35	L	scannet	0.23
O00254	mimicked	37	I	scannet	0.88
O00254	mimicked	50	E	scannet	0.91
O00254	mimicked	51	F	scannet	0.15
O00254	mimicked	53	F	scannet	0.96
O00254	mimicked	56	L	scannet	0.72
O00254	mimicked	57	E	scannet	0.23
O00254	mimicked	58	G	scannet	0.2
O00254	mimicked	59	W	scannet	0.75
O00254	mimicked	60	T	scannet	0.23
O00254	mimicked	61	G	scannet	0.75
O00254	mimicked	62	A	scannet	0.88
O00254	mimicked	63	T	scannet	0.65
O00254	mimicked	64	I	scannet	0.69
O00254	mimicked	65	T	scannet	0.18
O00254	mimicked	66	V	scannet	0.22
O00254	mimicked	67	K	scannet	0.72
O00254	mimicked	68	I	scannet	0.17
O00254	mimicked	70	C	scannet	0.19
O00254	mimicked	102	L	scannet	0.66
O00254	mimicked	103	L	scannet	0.26
O00254	mimicked	105	F	scannet	0.16
O00254	mimicked	106	V	scannet	0.22
O00254	mimicked	109	V	scannet	0.19
O00254	mimicked	110	P	scannet	0.24
O00254	mimicked	113	A	scannet	0.17
O00254	mimicked	114	V	scannet	0.22
O00254	mimicked	117	W	scannet	0.26
O00254	mimicked	118	M	scannet	0.15
O00254	mimicked	120	F	scannet	0.62
O00254	mimicked	121	F	scannet	0.15
O00254	mimicked	122	R	scannet	0.23
O00254	mimicked	123	T	scannet	0.16
O00254	mimicked	126	I	scannet	0.6
O00254	mimicked	140	F	scannet	0.87
O00254	mimicked	141	L	scannet	0.18
O00254	mimicked	144	V	scannet	0.64
O00254	mimicked	147	P	scannet	0.17
O00254	mimicked	148	F	scannet	0.16
O00254	mimicked	150	I	scannet	0.19
O00254	mimicked	151	A	scannet	0.18
O00254	mimicked	154	L	scannet	0.16
O00254	mimicked	155	N	scannet	0.19
O00254	mimicked	160	V	scannet	0.22
O00254	mimicked	161	F	scannet	0.16
O00254	mimicked	164	V	scannet	0.15
O00254	mimicked	165	L	scannet	0.74
O00254	mimicked	168	A	scannet	0.17
O00254	mimicked	202	R	scannet	0.76
O00254	mimicked	207	H	scannet	0.67
O00254	mimicked	208	T	scannet	0.16
O00254	mimicked	211	L	scannet	0.22
O00254	mimicked	212	V	scannet	0.77
O00254	mimicked	215	G	scannet	0.26
O00254	mimicked	218	W	scannet	0.26
O00254	mimicked	219	A	scannet	0.73
O00254	mimicked	222	F	scannet	0.15
O00254	mimicked	229	F	scannet	0.61
O00254	mimicked	255	S	scannet	0.74
O00254	mimicked	257	P	scannet	0.64
O00254	mimicked	258	F	scannet	0.15
O00254	mimicked	261	Y	scannet	0.68
O00254	mimicked	264	I	scannet	0.15
O00254	mimicked	322	I	scannet	0.17
O00254	mimicked	326	A	scannet	0.19
O00254	mimicked	329	Y	scannet	0.19
O00254	mimicked	330	Y	scannet	0.68
O00254	mimicked	356	F	scannet	0.15
O00254	mimicked	359	F	scannet	0.16
P51668	target	36	T	scannet	0.038
P51668	target	51	F	scannet	0.038
P46527	target	4	V	scannet	0.072
P46527	target	5	R	scannet	0.11
P46527	target	6	V	scannet	0.51
P46527	target	25	K	scannet	0.061
P46527	target	26	P	scannet	0.086
P46527	target	28	A	scannet	0.078
P46527	target	29	C	scannet	0.084
P46527	target	30	R	scannet	0.073
P46527	target	31	N	scannet	0.063
P46527	target	32	L	scannet	0.089
P46527	target	33	F	scannet	0.093
P46527	target	34	G	scannet	0.073
P46527	target	35	P	scannet	0.079
P46527	target	36	V	scannet	0.072
P46527	target	38	H	scannet	0.07
P46527	target	41	L	scannet	0.12
P46527	target	42	T	scannet	0.079
P46527	target	45	L	scannet	0.1
P46527	target	48	H	scannet	0.07
P46527	target	49	C	scannet	0.084
P46527	target	52	M	scannet	0.069
P46527	target	53	E	scannet	0.083
P46527	target	56	S	scannet	0.069
P46527	target	59	K	scannet	0.061
P46527	target	60	W	scannet	0.09
P46527	target	62	F	scannet	0.094
P46527	target	64	F	scannet	0.11
P46527	target	67	H	scannet	0.07
P46527	target	73	K	scannet	0.065
P46527	target	74	Y	scannet	0.079
P46527	target	75	E	scannet	0.06
P46527	target	76	W	scannet	0.09
P46527	target	77	Q	scannet	0.096
P46527	target	78	E	scannet	0.06
P46527	target	79	V	scannet	0.072
P46527	target	80	E	scannet	0.06
P46527	target	81	K	scannet	0.061
P46527	target	83	S	scannet	0.069
P46527	target	84	L	scannet	0.1
P46527	target	85	P	scannet	0.088
P46527	target	87	F	scannet	0.097
P46527	target	88	Y	scannet	0.079
P46527	target	89	Y	scannet	0.55
P46527	target	90	R	scannet	0.095
P46527	target	99	C	scannet	0.084
P46527	target	100	K	scannet	0.061
P46527	target	115	A	scannet	0.071
P46527	target	140	S	scannet	0.069
P46527	target	141	Q	scannet	0.074
P46527	target	142	T	scannet	0.079
P46527	target	143	G	scannet	0.067
P46527	target	144	L	scannet	0.12
P46527	target	145	A	scannet	0.071
P46527	target	146	E	scannet	0.06
P46527	target	147	Q	scannet	0.075
P46527	target	148	C	scannet	0.084
P46527	target	149	A	scannet	0.1
P46527	target	151	I	scannet	0.093
P46527	target	152	R	scannet	0.067
P46527	target	154	R	scannet	0.11
P46527	target	181	A	scannet	0.083
P46527	target	182	G	scannet	0.099
P46527	target	183	S	scannet	0.11
P46527	target	184	V	scannet	0.072
P46527	target	185	E	scannet	0.06
P46527	target	186	Q	scannet	0.074
O43521	target	6	S	scannet	0.31
O43521	target	7	D	scannet	0.29
O43521	target	8	V	scannet	0.32
O43521	target	9	S	scannet	0.93
O43521	target	10	S	scannet	0.31
O43521	target	11	E	scannet	0.28
O43521	target	12	C	scannet	0.31
O43521	target	13	D	scannet	0.27
O43521	target	14	R	scannet	0.95
O43521	target	15	E	scannet	0.3
O43521	target	38	T	scannet	0.32
O43521	target	57	H	scannet	0.27
O43521	target	77	S	scannet	0.29
O43521	target	78	P	scannet	0.3
O43521	target	79	L	scannet	0.31
O43521	target	80	F	scannet	0.3
O43521	target	82	F	scannet	0.32
O43521	target	83	M	scannet	0.94
O43521	target	84	R	scannet	0.32
O43521	target	85	R	scannet	0.32
O43521	target	86	S	scannet	0.29
O43521	target	87	S	scannet	0.29
O43521	target	88	L	scannet	0.94
O43521	target	89	L	scannet	0.32
O43521	target	90	S	scannet	0.31
O43521	target	91	R	scannet	0.35
O43521	target	92	S	scannet	0.29
O43521	target	93	S	scannet	0.29
O43521	target	94	S	scannet	0.29
O43521	target	95	G	scannet	0.3
O43521	target	96	Y	scannet	0.32
O43521	target	97	F	scannet	0.3
O43521	target	98	S	scannet	0.31
O43521	target	99	F	scannet	0.32
O43521	target	100	D	scannet	0.27
O43521	target	104	S	scannet	0.27
O43521	target	105	P	scannet	0.32
O43521	target	106	A	scannet	0.32
O43521	target	107	P	scannet	0.29
O43521	target	108	M	scannet	0.27
O43521	target	109	S	scannet	0.29
O43521	target	110	C	scannet	0.31
O43521	target	114	T	scannet	0.32
O43521	target	118	S	scannet	0.29
O43521	target	119	P	scannet	0.31
O43521	target	120	P	scannet	0.31
O43521	target	121	C	scannet	0.29
O43521	target	123	A	scannet	0.28
O43521	target	124	F	scannet	0.3
O43521	target	125	N	scannet	0.28
O43521	target	127	Y	scannet	0.32
O43521	target	128	L	scannet	0.29
O43521	target	130	A	scannet	0.32
O43521	target	131	M	scannet	0.27
O43521	target	132	A	scannet	0.31
O43521	target	134	M	scannet	0.93
O43521	target	135	R	scannet	0.29
O43521	target	138	E	scannet	0.3
O43521	target	143	R	scannet	0.29
O43521	target	144	P	scannet	0.3
O43521	target	145	E	scannet	0.28
O43521	target	147	W	scannet	0.94
O43521	target	148	I	scannet	0.29
O43521	target	151	E	scannet	0.28
O43521	target	152	L	scannet	0.35
O43521	target	155	I	scannet	0.29
O43521	target	156	G	scannet	0.32
O43521	target	158	E	scannet	0.28
O43521	target	159	F	scannet	0.32
O43521	target	162	Y	scannet	0.31
O43521	target	163	Y	scannet	0.32
O43521	target	165	R	scannet	0.29
O43521	target	166	R	scannet	0.29
O43521	target	167	V	scannet	0.32
O43521	target	168	F	scannet	0.32
O43521	target	169	L	scannet	0.35
O43521	target	170	N	scannet	0.3
O43521	target	171	N	scannet	0.3
O43521	target	172	Y	scannet	0.3
O43521	target	173	Q	scannet	0.32
O43521	target	174	A	scannet	0.32
O43521	target	175	A	scannet	0.93
O43521	target	176	E	scannet	0.3
O43521	target	178	H	scannet	0.27
O43521	target	179	P	scannet	0.32
O43521	target	180	R	scannet	0.99
O43521	target	181	M	scannet	0.27
O43521	target	182	V	scannet	0.31
O43521	target	183	I	scannet	0.29
O43521	target	184	L	scannet	0.36
O43521	target	185	R	scannet	0.35
O43521	target	186	L	scannet	0.32
O43521	target	187	L	scannet	0.36
O43521	target	188	R	scannet	0.94
O43521	target	189	Y	scannet	0.3
O43521	target	190	I	scannet	0.31
O43521	target	191	V	scannet	0.29
O43521	target	192	R	scannet	0.29
O43521	target	193	L	scannet	0.32
O43521	target	194	V	scannet	0.96
O43521	target	195	W	scannet	0.32
O43521	target	196	R	scannet	0.31
O43521	target	197	M	scannet	0.93
O43521	target	198	H	scannet	0.29
P12004	target	143	E	scannet	0.039
P12004	target	146	R	scannet	0.048
P12004	target	149	R	scannet	0.05
P12004	target	150	D	scannet	0.038
P12004	target	153	H	scannet	0.043
Q00526	target	122	R	scannet	0.083
Q00526	target	180	Y	scannet	0.11
P01579	target	3	Y	scannet	0.43
P01579	target	4	T	scannet	0.39
P01579	target	6	Y	scannet	0.42
P01579	target	7	I	scannet	0.43
P01579	target	8	L	scannet	0.53
P01579	target	9	A	scannet	0.9
P01579	target	10	F	scannet	0.96
P01579	target	11	Q	scannet	0.49
P01579	target	12	L	scannet	0.49
P01579	target	13	C	scannet	0.46
P01579	target	14	I	scannet	0.94
P01579	target	15	V	scannet	0.96
P01579	target	16	L	scannet	0.53
P01579	target	17	G	scannet	0.38
P01579	target	18	S	scannet	0.47
P01579	target	19	L	scannet	1.2
P01579	target	20	G	scannet	0.43
P01579	target	21	C	scannet	0.43
P01579	target	22	Y	scannet	0.46
P01579	target	23	C	scannet	0.47
P01579	target	24	Q	scannet	0.49
P01579	target	25	D	scannet	0.84
P01579	target	27	Y	scannet	0.94
P01579	target	28	V	scannet	1.1
P01579	target	31	A	scannet	1.1
P01579	target	32	E	scannet	0.82
P01579	target	35	K	scannet	0.38
P01579	target	38	F	scannet	0.43
P01579	target	40	A	scannet	0.42
P01579	target	41	G	scannet	1.1
P01579	target	42	H	scannet	1.1
P01579	target	45	V	scannet	0.41
P01579	target	46	A	scannet	0.42
P01579	target	48	N	scannet	1.1
P01579	target	50	T	scannet	0.92
P01579	target	51	L	scannet	0.98
P01579	target	52	F	scannet	0.46
P01579	target	59	W	scannet	0.55
P01579	target	67	I	scannet	0.35
P01579	target	71	Q	scannet	0.47
P01579	target	72	I	scannet	0.39
P01579	target	75	F	scannet	0.44
P01579	target	76	Y	scannet	0.46
P01579	target	79	L	scannet	0.47
P01579	target	83	F	scannet	1.2
[truncated: 338 more rows]
