# Supplementary material for: The evolutionary dynamics between viral mimics and host proteins
Source: Mol Syst Biol. 2026 Mar 20;22(6):902–27. doi: 10.1038/s44320-026-00200-1 (PMC13230584; doi:10.1038/s44320-026-00200-1)
Supplement: Supplementary file 12 — Source data Fig. 3 [file 44320_2026_200_MOESM12_ESM.zip › Figure_3/3C/README_3C.txt]

This is a README file for the source tables related to figure 3C. 
This table contains residue level information regarding mimicry interface residues (identified using CSU program) and general interface residues (identified using scannet program)

Columns:
* 'uniprot' - uniport of the protein in question
'type' - can be either 'mimicked' or 'target' - depends on whether protein is mimicked by a ciral mimicking protein -> making it 'mimicked' OR binds to both mimicked and mimicking protein -> making it 'target'
* 'uniprot_index' - from 1 to the protein's length, numbering of the amino acid sequence
*uniprot_seq - the amino acid identity
* Class'- can be either 'AFM-CSU' (meaning this residue was identified as interface using CSU program on alphafold multimer structure) OR 'scannet' (meaning this residue was identified as interface using scannet program on protein monomer structure)
*dnds - the dN/dS score for the residue in question

Rows within each column:
each row is a residue
