# Supplementary material for: The evolutionary dynamics between viral mimics and host proteins
Source: Mol Syst Biol. 2026 Mar 20;22(6):902–27. doi: 10.1038/s44320-026-00200-1 (PMC13230584; doi:10.1038/s44320-026-00200-1)
Supplement: Supplementary file 12 — Source data Fig. 3 [file 44320_2026_200_MOESM12_ESM.zip › Figure_3/3D/Figure_3D.xlsx]

## Sheet: mimicked_residue_table
gene	res_index	PSR	core_surface_mimicry_interface	general_interface
ENSG00000006638	1	-	S	-
ENSG00000006638	2	-	S	-
ENSG00000006638	3	-	S	-
ENSG00000006638	4	-	S	-
ENSG00000006638	5	-	S	-
ENSG00000006638	6	-	S	-
ENSG00000006638	7	-	S	-
ENSG00000006638	8	-	S	-
ENSG00000006638	9	-	C	-
ENSG00000006638	10	-	S	-
ENSG00000006638	11	-	C	-
ENSG00000006638	12	-	C	-
ENSG00000006638	13	-	C	-
ENSG00000006638	14	-	S	-
ENSG00000006638	15	-	S	-
ENSG00000006638	16	-	S	-
ENSG00000006638	17	-	C	-
ENSG00000006638	18	-	S	-
ENSG00000006638	19	-	S	-
ENSG00000006638	20	-	S	-
ENSG00000006638	21	-	S	-
ENSG00000006638	22	-	C	-
ENSG00000006638	23	-	S	-
ENSG00000006638	24	-	S	-
ENSG00000006638	25	-	C	-
ENSG00000006638	26	-	C	-
ENSG00000006638	27	-	S	-
ENSG00000006638	28	-	C	+
ENSG00000006638	29	-	S	+
ENSG00000006638	30	-	S	+
ENSG00000006638	31	-	C	-
ENSG00000006638	32	-	C	+
ENSG00000006638	33	-	S	+
ENSG00000006638	34	-	C	-
ENSG00000006638	35	-	C	-
ENSG00000006638	36	-	Error File	+
ENSG00000006638	37	-	Error File	+
ENSG00000006638	38	-	C	-
ENSG00000006638	39	-	C	-
ENSG00000006638	40	-	S	+
ENSG00000006638	41	-	C	-
ENSG00000006638	42	-	C	-
ENSG00000006638	43	-	S	-
ENSG00000006638	44	-	S	-
ENSG00000006638	45	-	C	-
ENSG00000006638	46	-	C	-
ENSG00000006638	47	-	S	-
ENSG00000006638	48	-	Error File	-
ENSG00000006638	49	-	I	-
ENSG00000006638	50	-	S	-
ENSG00000006638	51	-	S	-
ENSG00000006638	52	-	I	-
ENSG00000006638	53	-	S	-
ENSG00000006638	54	-	S	-
ENSG00000006638	55	-	S	-
ENSG00000006638	56	-	S	-
ENSG00000006638	57	-	I	-
ENSG00000006638	58	-	I	-
ENSG00000006638	59	-	S	-
ENSG00000006638	60	-	S	-
ENSG00000006638	61	-	I	-
ENSG00000006638	62	-	C	-
ENSG00000006638	63	-	I	-
ENSG00000006638	64	-	I	-
ENSG00000006638	65	-	C	-
ENSG00000006638	66	-	C	-
ENSG00000006638	67	-	I	-
ENSG00000006638	68	-	C	-
ENSG00000006638	69	-	C	-
ENSG00000006638	70	-	C	-
ENSG00000006638	71	-	Error File	-
ENSG00000006638	72	-	S	-
ENSG00000006638	73	-	C	-
ENSG00000006638	74	-	C	-
ENSG00000006638	75	-	C	-
ENSG00000006638	76	-	S	+
ENSG00000006638	77	-	C	-
ENSG00000006638	78	-	C	-
ENSG00000006638	79	-	S	+
ENSG00000006638	80	-	Error File	-
ENSG00000006638	81	-	C	-
ENSG00000006638	82	-	C	-
ENSG00000006638	83	-	S	+
ENSG00000006638	84	-	C	-
ENSG00000006638	85	-	Error File	-
ENSG00000006638	86	-	C	+
ENSG00000006638	87	-	S	+
ENSG00000006638	88	-	C	-
ENSG00000006638	89	-	C	-
ENSG00000006638	90	-	S	+
ENSG00000006638	91	-	C	-
ENSG00000006638	92	-	S	-
ENSG00000006638	93	-	C	-
ENSG00000006638	94	-	S	-
ENSG00000006638	95	-	C	-
ENSG00000006638	96	-	S	-
ENSG00000006638	97	-	S	-
ENSG00000006638	98	-	Error File	+
ENSG00000006638	99	-	C	-
ENSG00000006638	100	-	S	-
ENSG00000006638	101	-	S	-
ENSG00000006638	102	-	C	-
ENSG00000006638	103	-	S	+
ENSG00000006638	104	-	S	+
ENSG00000006638	105	-	C	-
ENSG00000006638	106	-	S	+
ENSG00000006638	107	-	S	+
ENSG00000006638	108	-	C	-
ENSG00000006638	109	-	C	-
ENSG00000006638	110	-	Error File	+
ENSG00000006638	111	-	Error File	-
ENSG00000006638	112	-	C	-
ENSG00000006638	113	-	C	-
ENSG00000006638	114	-	C	-
ENSG00000006638	115	-	C	-
ENSG00000006638	116	-	C	-
ENSG00000006638	117	-	C	-
ENSG00000006638	118	-	C	-
ENSG00000006638	119	-	C	-
ENSG00000006638	120	-	C	-
ENSG00000006638	121	-	C	-
ENSG00000006638	122	-	C	-
ENSG00000006638	123	-	C	-
ENSG00000006638	124	-	C	-
ENSG00000006638	125	-	C	-
ENSG00000006638	126	-	C	-
ENSG00000006638	127	-	C	-
ENSG00000006638	128	-	C	-
ENSG00000006638	129	-	I	-
ENSG00000006638	130	-	I	-
ENSG00000006638	131	-	C	+
ENSG00000006638	132	-	S	-
ENSG00000006638	133	-	I	-
ENSG00000006638	134	-	I	-
ENSG00000006638	135	-	I	+
ENSG00000006638	136	-	S	+
ENSG00000006638	137	-	I	-
ENSG00000006638	138	-	I	-
ENSG00000006638	139	-	I	-
ENSG00000006638	140	-	I	+
ENSG00000006638	141	-	I	-
ENSG00000006638	142	-	I	-
ENSG00000006638	143	-	Error File	-
ENSG00000006638	144	-	C	-
ENSG00000006638	145	-	I	-
ENSG00000006638	146	-	S	-
ENSG00000006638	147	-	S	+
ENSG00000006638	148	-	S	+
ENSG00000006638	149	-	C	-
ENSG00000006638	150	-	S	+
ENSG00000006638	151	-	S	+
ENSG00000006638	152	-	S	+
ENSG00000006638	153	-	Error File	-
ENSG00000006638	154	-	S	+
ENSG00000006638	155	-	S	+
ENSG00000006638	156	-	Error File	-
ENSG00000006638	157	-	S	+
ENSG00000006638	158	-	S	+
ENSG00000006638	159	-	S	+
ENSG00000006638	160	-	C	-
ENSG00000006638	161	-	S	+
ENSG00000006638	162	-	S	+
ENSG00000006638	163	-	C	-
ENSG00000006638	164	-	C	-
ENSG00000006638	165	-	S	+
ENSG00000006638	166	-	C	+
ENSG00000006638	167	-	C	+
ENSG00000006638	168	-	S	+
ENSG00000006638	169	-	S	+
ENSG00000006638	170	-	S	-
ENSG00000006638	171	-	Error File	+
ENSG00000006638	172	-	C	-
ENSG00000006638	173	-	S	-
ENSG00000006638	174	-	C	-
ENSG00000006638	175	-	C	-
ENSG00000006638	176	-	Error File	-
ENSG00000006638	177	-	C	-
ENSG00000006638	178	-	C	-
ENSG00000006638	179	-	C	-
ENSG00000006638	180	-	C	-
ENSG00000006638	181	-	C	-
ENSG00000006638	182	-	C	-
ENSG00000006638	183	-	C	-
ENSG00000006638	184	-	C	-
ENSG00000006638	185	-	C	-
ENSG00000006638	186	-	C	-
ENSG00000006638	187	-	C	-
ENSG00000006638	188	-	C	-
ENSG00000006638	189	-	S	-
ENSG00000006638	190	-	S	-
ENSG00000006638	191	-	S	+
ENSG00000006638	192	-	C	-
ENSG00000006638	193	-	C	-
ENSG00000006638	194	-	Error File	+
ENSG00000006638	195	-	S	+
ENSG00000006638	196	-	C	-
ENSG00000006638	197	-	C	-
ENSG00000006638	198	-	C	+
ENSG00000006638	199	-	S	+
ENSG00000006638	200	-	C	-
ENSG00000006638	201	-	C	-
ENSG00000006638	202	-	S	+
ENSG00000006638	203	-	S	+
ENSG00000006638	204	-	C	-
ENSG00000006638	205	-	C	+
ENSG00000006638	206	-	S	+
ENSG00000006638	207	-	C	-
ENSG00000006638	208	-	Error File	-
ENSG00000006638	209	-	S	+
ENSG00000006638	210	-	S	+
ENSG00000006638	211	-	C	-
ENSG00000006638	212	-	S	+
ENSG00000006638	213	-	S	+
ENSG00000006638	214	-	C	-
ENSG00000006638	215	-	C	-
ENSG00000006638	216	-	S	+
ENSG00000006638	217	-	Error File	+
ENSG00000006638	218	-	C	-
ENSG00000006638	219	-	Error File	+
ENSG00000006638	220	-	S	+
ENSG00000006638	221	-	C	-
ENSG00000006638	222	-	I	-
ENSG00000006638	223	-	S	+
ENSG00000006638	224	-	S	+
ENSG00000006638	225	-	Error File	-
ENSG00000006638	226	-	S	+
ENSG00000006638	227	-	S	+
ENSG00000006638	228	-	C	-
ENSG00000006638	229	-	S	-
ENSG00000006638	230	-	I	-
ENSG00000006638	231	-	I	-
ENSG00000006638	232	-	S	-
ENSG00000006638	233	-	I	-
ENSG00000006638	234	-	I	-
ENSG00000006638	235	-	I	-
ENSG00000006638	236	-	I	-
ENSG00000006638	237	-	I	-
ENSG00000006638	238	-	S	+
ENSG00000006638	239	-	I	-
ENSG00000006638	240	-	I	-
ENSG00000006638	241	-	Error File	+
ENSG00000006638	242	-	I	-
ENSG00000006638	243	-	I	-
ENSG00000006638	244	-	C	+
ENSG00000006638	245	-	S	+
ENSG00000006638	246	-	I	-
ENSG00000006638	247	-	C	-
ENSG00000006638	248	-	S	+
ENSG00000006638	249	-	C	-
ENSG00000006638	250	-	C	-
ENSG00000006638	251	-	C	-
ENSG00000006638	252	-	Error File	+
ENSG00000006638	253	-	C	-
ENSG00000006638	254	-	C	-
ENSG00000006638	255	-	C	-
ENSG00000006638	256	-	Error File	-
ENSG00000006638	257	-	C	-
ENSG00000006638	258	-	C	-
ENSG00000006638	259	-	S	-
ENSG00000006638	260	-	S	-
ENSG00000006638	261	-	C	-
ENSG00000006638	262	-	C	-
ENSG00000006638	263	-	Error File	+
ENSG00000006638	264	-	C	-
ENSG00000006638	265	-	C	-
ENSG00000006638	266	-	C	+
ENSG00000006638	267	-	S	+
ENSG00000006638	268	-	C	-
ENSG00000006638	269	-	Error File	-
ENSG00000006638	270	-	S	+
ENSG00000006638	271	-	S	-
ENSG00000006638	272	-	S	+
ENSG00000006638	273	-	S	-
ENSG00000006638	274	-	S	-
ENSG00000006638	275	-	C	-
ENSG00000006638	276	-	C	-
ENSG00000006638	277	-	S	-
ENSG00000006638	278	-	S	-
ENSG00000006638	279	-	S	-
ENSG00000006638	280	-	C	-
ENSG00000006638	281	-	S	-
ENSG00000006638	282	-	C	-
ENSG00000006638	283	-	S	-
ENSG00000006638	284	-	S	-
ENSG00000006638	285	-	S	-
ENSG00000006638	286	-	C	-
ENSG00000006638	287	-	C	-
ENSG00000006638	288	-	S	-
ENSG00000006638	289	-	S	-
ENSG00000006638	290	-	C	-
ENSG00000006638	291	-	C	-
ENSG00000006638	292	-	S	-
ENSG00000006638	293	-	S	-
ENSG00000006638	294	-	C	-
ENSG00000006638	295	-	S	-
ENSG00000006638	296	-	Error File	-
ENSG00000006638	297	-	C	-
ENSG00000006638	298	-	C	-
ENSG00000006638	299	-	S	-
ENSG00000006638	300	-	C	-
ENSG00000006638	301	-	C	-
ENSG00000006638	302	-	C	-
ENSG00000006638	303	-	S	-
ENSG00000006638	304	-	C	-
ENSG00000006638	305	-	C	-
ENSG00000006638	306	-	S	-
ENSG00000006638	307	-	Error File	-
ENSG00000006638	308	-	C	-
ENSG00000006638	309	-	I	+
ENSG00000006638	310	-	C	+
ENSG00000006638	311	-	S	+
ENSG00000006638	312	-	I	+
ENSG00000006638	313	-	I	+
ENSG00000006638	314	-	I	-
ENSG00000006638	315	-	Error File	+
ENSG00000006638	316	-	S	+
ENSG00000006638	317	-	I	+
ENSG00000006638	318	-	I	+
ENSG00000006638	319	-	S	+
ENSG00000006638	320	-	S	+
ENSG00000006638	321	-	S	+
ENSG00000006638	322	-	S	+
ENSG00000006638	323	-	S	+
ENSG00000006638	324	-	S	+
ENSG00000006638	325	-	S	-
ENSG00000006638	326	-	S	+
ENSG00000006638	327	-	S	-
ENSG00000006638	328	-	S	-
ENSG00000006638	329	-	S	-
ENSG00000006638	330	-	I	-
ENSG00000006638	331	-	S	-
ENSG00000006638	332	-	I	-
ENSG00000006638	333	-	S	-
ENSG00000006638	334	-	I	-
ENSG00000006638	335	-	S	-
ENSG00000006638	336	-	S	-
ENSG00000006638	337	-	S	-
ENSG00000006638	338	-	S	-
ENSG00000006638	339	-	S	-
ENSG00000006638	340	-	S	-
ENSG00000006638	341	-	S	-
ENSG00000006638	342	-	S	-
ENSG00000006638	343	-	S	-
ENSG00000076248	1	-	I	-
ENSG00000076248	2	-	I	-
ENSG00000076248	3	-	I	-
ENSG00000076248	4	-	I	-
ENSG00000076248	5	-	I	-
ENSG00000076248	6	-	I	-
ENSG00000076248	7	-	I	-
ENSG00000076248	8	-	I	+
ENSG00000076248	9	-	S	-
ENSG00000076248	10	-	I	+
ENSG00000076248	11	-	I	+
ENSG00000076248	12	-	I	+
ENSG00000076248	13	-	I	+
ENSG00000076248	14	-	I	+
ENSG00000076248	15	-	S	-
ENSG00000076248	16	-	I	-
ENSG00000076248	17	-	I	+
ENSG00000076248	18	-	S	-
ENSG00000076248	19	-	I	-
ENSG00000076248	20	-	S	-
ENSG00000076248	21	-	S	-
ENSG00000076248	22	-	S	-
ENSG00000076248	23	-	S	-
ENSG00000076248	24	-	S	-
ENSG00000076248	25	-	S	-
ENSG00000076248	26	-	S	-
ENSG00000076248	27	-	S	-
ENSG00000076248	28	-	Error File	-
ENSG00000076248	29	-	S	-
ENSG00000076248	30	-	S	-
ENSG00000076248	31	-	S	-
ENSG00000076248	32	-	S	-
ENSG00000076248	33	-	S	-
ENSG00000076248	34	-	S	-
ENSG00000076248	35	-	S	-
ENSG00000076248	36	-	Error File	-
ENSG00000076248	37	-	S	-
ENSG00000076248	38	-	S	-
ENSG00000076248	39	-	S	-
ENSG00000076248	40	-	S	-
ENSG00000076248	41	-	S	-
ENSG00000076248	42	-	S	-
ENSG00000076248	43	-	S	-
ENSG00000076248	44	-	S	-
ENSG00000076248	45	-	S	-
ENSG00000076248	46	-	S	-
ENSG00000076248	47	-	S	-
ENSG00000076248	48	-	S	-
ENSG00000076248	49	-	S	-
ENSG00000076248	50	-	S	-
ENSG00000076248	51	-	S	-
ENSG00000076248	52	-	S	-
ENSG00000076248	53	-	S	-
ENSG00000076248	54	-	S	-
ENSG00000076248	55	-	S	-
ENSG00000076248	56	-	S	-
ENSG00000076248	57	-	S	-
ENSG00000076248	58	-	S	-
ENSG00000076248	59	-	S	-
ENSG00000076248	60	-	S	-
ENSG00000076248	61	-	S	-
ENSG00000076248	62	-	S	-
ENSG00000076248	63	-	S	-
ENSG00000076248	64	-	S	-
ENSG00000076248	65	-	S	-
ENSG00000076248	66	-	S	-
ENSG00000076248	67	-	S	-
ENSG00000076248	68	-	S	-
ENSG00000076248	69	-	S	-
ENSG00000076248	70	-	S	-
ENSG00000076248	71	-	S	-
ENSG00000076248	72	-	S	-
ENSG00000076248	73	-	S	-
ENSG00000076248	74	-	S	+
ENSG00000076248	75	-	S	-
ENSG00000076248	76	-	S	-
ENSG00000076248	77	-	S	-
ENSG00000076248	78	-	S	+
ENSG00000076248	79	-	S	-
ENSG00000076248	80	-	S	-
ENSG00000076248	81	-	S	-
ENSG00000076248	82	-	S	-
ENSG00000076248	83	-	S	-
ENSG00000076248	84	-	S	-
ENSG00000076248	85	-	S	-
ENSG00000076248	86	-	C	-
ENSG00000076248	87	-	S	-
ENSG00000076248	88	-	S	+
ENSG00000076248	89	-	S	-
ENSG00000076248	90	-	Error File	-
ENSG00000076248	91	-	C	-
ENSG00000076248	92	-	Error File	-
ENSG00000076248	93	-	S	-
ENSG00000076248	94	-	C	-
ENSG00000076248	95	-	C	-
ENSG00000076248	96	-	S	-
ENSG00000076248	97	-	C	-
ENSG00000076248	98	-	C	-
ENSG00000076248	99	-	S	-
ENSG00000076248	100	-	S	-
ENSG00000076248	101	-	S	-
ENSG00000076248	102	-	C	-
ENSG00000076248	103	-	C	-
ENSG00000076248	104	-	S	-
ENSG00000076248	105	-	C	-
ENSG00000076248	106	-	C	-
ENSG00000076248	107	-	C	-
ENSG00000076248	108	-	S	-
ENSG00000076248	109	-	S	-
ENSG00000076248	110	-	C	-
ENSG00000076248	111	-	C	-
ENSG00000076248	112	-	S	-
ENSG00000076248	113	-	S	-
ENSG00000076248	114	-	C	-
ENSG00000076248	115	-	C	-
ENSG00000076248	116	-	S	-
ENSG00000076248	117	-	C	-
ENSG00000076248	118	-	Error File	-
ENSG00000076248	119	-	S	-
ENSG00000076248	120	-	S	-
ENSG00000076248	121	-	C	-
ENSG00000076248	122	-	S	-
ENSG00000076248	123	-	S	-
ENSG00000076248	124	-	S	-
ENSG00000076248	125	-	S	-
ENSG00000076248	126	-	S	-
ENSG00000076248	127	-	Error File	-
ENSG00000076248	128	-	C	-
ENSG00000076248	129	-	C	-
ENSG00000076248	130	-	S	-
ENSG00000076248	131	-	S	-
ENSG00000076248	132	-	S	-
ENSG00000076248	133	-	C	-
ENSG00000076248	134	-	Error File	-
ENSG00000076248	135	-	C	-
ENSG00000076248	136	-	C	-
ENSG00000076248	137	-	C	-
ENSG00000076248	138	-	C	-
ENSG00000076248	139	-	S	-
ENSG00000076248	140	-	C	-
ENSG00000076248	141	-	C	-
ENSG00000076248	142	-	S	-
ENSG00000076248	143	-	C	-
ENSG00000076248	144	-	S	-
ENSG00000076248	145	-	S	-
ENSG00000076248	146	-	Error File	-
ENSG00000076248	147	-	C	-
ENSG00000076248	148	-	C	-
ENSG00000076248	149	-	Error File	-
ENSG00000076248	150	-	C	-
ENSG00000076248	151	-	C	-
ENSG00000076248	152	-	C	-
ENSG00000076248	153	-	S	-
ENSG00000076248	154	-	C	-
ENSG00000076248	155	-	C	-
ENSG00000076248	156	-	I	-
ENSG00000076248	157	-	I	-
ENSG00000076248	158	-	C	-
ENSG00000076248	159	-	S	-
ENSG00000076248	160	-	S	-
ENSG00000076248	161	-	I	-
ENSG00000076248	162	-	C	-
ENSG00000076248	163	-	C	-
ENSG00000076248	164	-	C	-
ENSG00000076248	165	-	C	-
ENSG00000076248	166	-	C	-
ENSG00000076248	167	-	I	-
ENSG00000076248	168	-	C	-
ENSG00000076248	169	-	Error File	-
ENSG00000076248	170	-	S	-
ENSG00000076248	171	-	S	-
ENSG00000076248	172	-	S	-
ENSG00000076248	173	-	Error File	-
ENSG00000076248	174	-	I	-
ENSG00000076248	175	-	I	-
ENSG00000076248	176	-	I	-
ENSG00000076248	177	-	I	-
ENSG00000076248	178	-	I	-
ENSG00000076248	179	-	I	-
ENSG00000076248	180	-	S	-
ENSG00000076248	181	-	C	-
ENSG00000076248	182	-	C	-
ENSG00000076248	183	-	C	-
ENSG00000076248	184	-	S	-
ENSG00000076248	185	-	C	-
ENSG00000076248	186	-	C	-
ENSG00000076248	187	-	S	-
ENSG00000076248	188	-	S	-
ENSG00000076248	189	-	C	-
ENSG00000076248	190	-	C	-
ENSG00000076248	191	-	S	-
ENSG00000076248	192	-	S	-
ENSG00000076248	193	-	C	-
ENSG00000076248	194	-	Error File	-
ENSG00000076248	195	-	S	-
ENSG00000076248	196	-	S	-
ENSG00000076248	197	-	S	-
ENSG00000076248	198	-	C	-
ENSG00000076248	199	-	C	-
ENSG00000076248	200	-	C	-
ENSG00000076248	201	-	C	-
ENSG00000076248	202	-	C	-
ENSG00000076248	203	-	C	-
ENSG00000076248	204	-	C	-
ENSG00000076248	205	-	C	-
ENSG00000076248	206	-	S	-
ENSG00000076248	207	-	C	-
ENSG00000076248	208	-	C	-
ENSG00000076248	209	-	Error File	-
ENSG00000076248	210	-	C	-
ENSG00000076248	211	-	C	-
ENSG00000076248	212	-	C	-
ENSG00000076248	213	-	C	-
ENSG00000076248	214	-	C	-
ENSG00000076248	215	-	Error File	-
ENSG00000076248	216	-	C	-
ENSG00000076248	217	-	C	-
ENSG00000076248	218	-	Error File	-
ENSG00000076248	219	-	C	-
ENSG00000076248	220	-	C	-
ENSG00000076248	221	-	S	-
ENSG00000076248	222	-	S	-
ENSG00000076248	223	-	I	-
ENSG00000076248	224	-	I	-
ENSG00000076248	225	-	C	-
ENSG00000076248	226	-	C	-
ENSG00000076248	227	-	I	-
ENSG00000076248	228	-	I	-
ENSG00000076248	229	-	S	-
ENSG00000076248	230	-	C	-
ENSG00000076248	231	-	C	-
ENSG00000076248	232	-	C	-
ENSG00000076248	233	-	S	-
ENSG00000076248	234	-	C	-
ENSG00000076248	235	-	C	-
ENSG00000076248	236	-	S	-
ENSG00000076248	237	-	C	-
ENSG00000076248	238	-	Error File	-
ENSG00000076248	239	-	Error File	-
ENSG00000076248	240	-	S	-
ENSG00000076248	241	-	C	-
ENSG00000076248	242	-	C	-
ENSG00000076248	243	-	C	-
ENSG00000076248	244	-	S	-
ENSG00000076248	245	-	S	-
ENSG00000076248	246	-	C	-
ENSG00000076248	247	-	S	-
ENSG00000076248	248	-	C	-
ENSG00000076248	249	-	C	-
ENSG00000076248	250	-	Error File	-
ENSG00000076248	251	-	C	-
ENSG00000076248	252	-	C	-
ENSG00000076248	253	-	C	-
ENSG00000076248	254	-	C	-
ENSG00000076248	255	-	C	-
ENSG00000076248	256	-	S	-
ENSG00000076248	257	-	S	-
ENSG00000076248	258	-	C	-
ENSG00000076248	259	-	S	-
ENSG00000076248	260	-	I	-
ENSG00000076248	261	-	C	-
ENSG00000076248	262	-	C	-
ENSG00000076248	263	-	S	-
ENSG00000076248	264	-	S	-
ENSG00000076248	265	-	C	-
ENSG00000076248	266	-	S	-
ENSG00000076248	267	-	S	-
ENSG00000076248	268	-	S	-
ENSG00000076248	269	-	S	-
ENSG00000076248	270	-	C	-
ENSG00000076248	271	-	S	-
ENSG00000076248	272	-	Error File	-
ENSG00000076248	273	-	C	-
ENSG00000076248	274	-	S	-
ENSG00000076248	275	-	C	-
ENSG00000076248	276	-	C	-
ENSG00000076248	277	-	I	-
ENSG00000076248	278	-	C	-
ENSG00000076248	279	-	I	-
ENSG00000076248	280	-	I	+
ENSG00000076248	281	-	I	+
ENSG00000076248	282	-	I	-
ENSG00000076248	283	-	C	-
ENSG00000076248	284	-	S	-
ENSG00000076248	285	-	S	+
ENSG00000076248	286	-	S	-
ENSG00000076248	287	-	C	-
ENSG00000076248	288	-	S	-
ENSG00000076248	289	-	S	-
ENSG00000076248	290	-	C	-
ENSG00000076248	291	-	S	-
ENSG00000076248	292	-	C	-
ENSG00000076248	293	-	C	-
ENSG00000076248	294	-	C	-
ENSG00000076248	295	-	S	-
ENSG00000076248	296	-	C	-
ENSG00000076248	297	-	C	-
ENSG00000076248	298	-	S	-
ENSG00000076248	299	-	C	-
ENSG00000076248	300	-	C	-
ENSG00000076248	301	-	S	-
ENSG00000076248	302	-	S	-
ENSG00000076248	303	-	S	-
ENSG00000076248	304	-	S	-
ENSG00000076248	305	-	S	-
ENSG00000076248	306	-	S	-
ENSG00000076248	307	-	S	-
ENSG00000076248	308	-	C	-
ENSG00000076248	309	-	S	-
ENSG00000076248	310	-	C	-
ENSG00000076248	311	-	S	-
ENSG00000076248	312	-	S	-
ENSG00000076248	313	-	C	-
ENSG00000099785	1	-	S	+
ENSG00000099785	2	-	S	+
ENSG00000099785	3	-	S	+
ENSG00000099785	4	-	S	+
ENSG00000099785	5	-	S	+
ENSG00000099785	6	-	S	+
ENSG00000099785	7	-	S	+
ENSG00000099785	8	-	S	+
ENSG00000099785	9	-	S	+
ENSG00000099785	10	-	S	+
ENSG00000099785	11	-	S	+
ENSG00000099785	12	-	S	+
ENSG00000099785	13	-	S	+
ENSG00000099785	14	-	S	+
ENSG00000099785	15	-	S	+
ENSG00000099785	16	-	S	+
ENSG00000099785	17	-	S	+
ENSG00000099785	18	-	S	-
ENSG00000099785	19	-	S	-
ENSG00000099785	20	-	S	+
ENSG00000099785	21	-	S	-
ENSG00000099785	22	-	S	-
ENSG00000099785	23	-	S	-
ENSG00000099785	24	-	S	-
ENSG00000099785	25	-	Error File	-
ENSG00000099785	26	-	Error File	-
ENSG00000099785	27	-	S	-
ENSG00000099785	28	-	S	-
ENSG00000099785	29	-	S	-
ENSG00000099785	30	-	S	-
ENSG00000099785	31	-	S	-
ENSG00000099785	32	-	S	-
ENSG00000099785	33	-	S	-
ENSG00000099785	34	-	S	-
ENSG00000099785	35	-	S	+
ENSG00000099785	36	-	S	+
ENSG00000099785	37	-	Error File	+
ENSG00000099785	38	-	S	+
ENSG00000099785	39	-	S	-
ENSG00000099785	40	-	Error File	+
ENSG00000099785	41	-	S	-
ENSG00000099785	42	-	S	+
ENSG00000099785	43	-	S	+
ENSG00000099785	44	-	S	-
ENSG00000099785	45	-	S	-
ENSG00000099785	46	-	S	+
ENSG00000099785	47	-	S	+
ENSG00000099785	48	-	S	+
ENSG00000099785	49	-	I	+
ENSG00000099785	50	-	I	+
ENSG00000099785	51	-	I	+
ENSG00000099785	52	-	I	+
ENSG00000099785	53	-	I	+
ENSG00000099785	54	-	I	+
ENSG00000099785	55	-	S	+
ENSG00000099785	56	-	S	-
ENSG00000099785	57	-	S	-
ENSG00000099785	58	-	I	-
ENSG00000099785	59	-	S	-
ENSG00000099785	60	-	I	-
ENSG00000099785	61	-	S	-
ENSG00000099785	62	-	S	-
ENSG00000099785	63	-	S	-
ENSG00000099785	64	-	C	-
ENSG00000099785	65	-	I	-
ENSG00000099785	66	-	I	-
ENSG00000099785	67	-	I	-
ENSG00000099785	68	-	I	-
ENSG00000099785	69	-	I	-
ENSG00000099785	70	-	I	-
ENSG00000099785	71	-	S	-
ENSG00000099785	72	-	S	-
ENSG00000099785	73	-	S	-
ENSG00000099785	74	-	S	-
ENSG00000099785	75	-	S	-
ENSG00000099785	76	-	C	-
ENSG00000099785	77	-	S	-
ENSG00000099785	78	-	S	-
ENSG00000099785	79	-	C	-
ENSG00000099785	80	-	C	-
ENSG00000099785	81	-	S	-
ENSG00000099785	82	-	C	-
ENSG00000099785	83	-	S	-
ENSG00000099785	84	-	S	-
ENSG00000099785	85	-	I	-
ENSG00000099785	86	-	I	-
ENSG00000099785	87	-	C	-
ENSG00000099785	88	-	C	-
ENSG00000099785	89	-	Error File	-
ENSG00000099785	90	-	C	-
ENSG00000099785	91	-	S	-
ENSG00000099785	92	-	I	-
ENSG00000099785	93	-	I	-
ENSG00000099785	94	-	C	-
ENSG00000099785	95	-	C	-
ENSG00000099785	96	-	I	-
ENSG00000099785	97	-	I	-
ENSG00000099785	98	-	C	-
ENSG00000099785	99	-	C	-
ENSG00000099785	100	-	I	-
ENSG00000099785	101	-	C	-
ENSG00000099785	102	-	S	-
ENSG00000099785	103	-	C	-
ENSG00000099785	104	-	S	-
ENSG00000099785	105	-	S	-
ENSG00000099785	106	-	C	-
ENSG00000099785	107	-	I	-
ENSG00000099785	108	-	I	-
ENSG00000099785	109	-	S	-
ENSG00000099785	110	-	I	-
ENSG00000099785	111	-	S	-
ENSG00000099785	112	-	S	-
ENSG00000099785	113	-	C	-
ENSG00000099785	114	-	S	-
ENSG00000099785	115	-	Error File	-
ENSG00000099785	116	-	S	-
ENSG00000099785	117	-	S	-
ENSG00000099785	118	-	S	-
ENSG00000099785	119	-	S	-
ENSG00000099785	120	-	S	-
ENSG00000099785	121	-	S	-
ENSG00000099785	122	-	S	+
ENSG00000099785	123	-	S	-
ENSG00000099785	124	-	S	-
ENSG00000099785	125	-	C	-
ENSG00000099785	126	-	S	+
ENSG00000099785	127	-	S	-
ENSG00000099785	128	-	S	-
ENSG00000099785	129	-	C	-
ENSG00000099785	130	-	C	-
ENSG00000099785	131	-	S	-
ENSG00000099785	132	-	S	+
ENSG00000099785	133	-	S	-
ENSG00000099785	134	-	C	-
ENSG00000099785	135	-	S	+
ENSG00000099785	136	-	S	+
ENSG00000099785	137	-	S	-
ENSG00000099785	138	-	C	-
ENSG00000099785	139	-	S	+
ENSG00000099785	140	-	S	+
ENSG00000099785	141	-	C	-
ENSG00000099785	142	-	S	+
ENSG00000099785	143	-	Error File	+
ENSG00000099785	144	-	C	-
ENSG00000099785	145	-	S	-
ENSG00000099785	146	-	S	+
ENSG00000099785	147	-	S	+
ENSG00000099785	148	-	S	-
ENSG00000099785	149	-	S	-
ENSG00000099785	150	-	S	+
ENSG00000099785	151	-	S	-
ENSG00000099785	152	-	C	-
ENSG00000099785	153	-	S	+
ENSG00000099785	154	-	S	+
ENSG00000099785	155	-	C	-
ENSG00000099785	156	-	C	+
ENSG00000099785	157	-	S	+
ENSG00000099785	158	-	S	+
ENSG00000099785	159	-	C	-
ENSG00000099785	160	-	S	+
ENSG00000099785	161	-	S	+
ENSG00000099785	162	-	C	-
ENSG00000099785	163	-	C	-
ENSG00000099785	164	-	S	+
ENSG00000099785	165	-	S	-
ENSG00000099785	166	-	S	-
ENSG00000099785	167	-	S	-
ENSG00000099785	168	-	S	-
ENSG00000099785	169	-	S	-
ENSG00000099785	170	-	S	-
ENSG00000099785	171	-	C	-
ENSG00000099785	172	-	S	-
ENSG00000099785	173	-	S	+
ENSG00000099785	174	-	S	-
ENSG00000099785	175	-	C	-
ENSG00000099785	176	-	Error File	+
ENSG00000099785	177	-	S	+
ENSG00000099785	178	-	S	-
ENSG00000099785	179	-	S	+
ENSG00000099785	180	-	S	+
ENSG00000099785	181	-	S	-
ENSG00000099785	182	-	C	-
ENSG00000099785	183	-	S	+
ENSG00000099785	184	-	S	-
ENSG00000099785	185	-	S	-
ENSG00000099785	186	-	S	+
ENSG00000099785	187	-	S	-
ENSG00000099785	188	-	S	-
ENSG00000099785	189	-	C	-
ENSG00000099785	190	-	Error File	-
ENSG00000099785	191	-	S	-
ENSG00000099785	192	-	S	-
ENSG00000099785	193	-	S	-
ENSG00000099785	194	-	S	+
ENSG00000099785	195	-	Error File	-
ENSG00000099785	196	-	C	-
ENSG00000099785	197	-	S	+
ENSG00000099785	198	-	S	+
ENSG00000099785	199	-	S	-
ENSG00000099785	200	-	C	-
ENSG00000099785	201	-	S	+
ENSG00000099785	202	-	S	-
ENSG00000099785	203	-	C	-
ENSG00000099785	204	-	C	+
ENSG00000099785	205	-	S	-
ENSG00000099785	206	-	S	-
ENSG00000099785	207	-	C	-
ENSG00000099785	208	-	S	-
ENSG00000099785	209	-	S	-
ENSG00000099785	210	-	S	-
ENSG00000099785	211	-	S	-
ENSG00000099785	212	-	S	-
ENSG00000099785	213	-	S	-
ENSG00000099785	214	-	Error File	-
ENSG00000099785	215	-	S	-
ENSG00000099785	216	-	C	-
ENSG00000099785	217	-	S	-
ENSG00000099785	218	-	S	-
ENSG00000099785	219	-	S	-
ENSG00000099785	220	-	S	-
ENSG00000099785	221	-	S	-
ENSG00000099785	222	-	S	-
ENSG00000099785	223	-	S	-
ENSG00000099785	224	-	S	-
ENSG00000099785	225	-	S	-
ENSG00000099785	226	-	S	-
ENSG00000099785	227	-	S	-
ENSG00000099785	228	-	S	-
ENSG00000099785	229	-	S	-
ENSG00000099785	230	-	S	-
ENSG00000099785	231	-	S	-
ENSG00000099785	232	-	S	+
ENSG00000099785	233	-	S	+
ENSG00000099785	234	-	S	-
ENSG00000099785	235	-	S	-
ENSG00000099785	236	-	S	+
ENSG00000099785	237	-	S	+
ENSG00000099785	238	-	S	-
ENSG00000099785	239	-	S	-
ENSG00000099785	240	-	Error File	+
ENSG00000099785	241	-	S	-
ENSG00000099785	242	-	S	-
ENSG00000099785	243	-	S	-
ENSG00000099785	244	-	S	-
ENSG00000099785	245	-	S	-
ENSG00000099785	246	-	Error File	-
ENSG00000105219	1	-	S	-
ENSG00000105219	2	-	S	-
ENSG00000105219	3	-	Error File	-
ENSG00000105219	4	-	S	-
ENSG00000105219	5	-	S	-
ENSG00000105219	6	-	S	-
ENSG00000105219	7	-	S	-
ENSG00000105219	8	-	S	-
ENSG00000105219	9	-	S	-
ENSG00000105219	10	-	S	-
ENSG00000105219	11	-	S	-
ENSG00000105219	12	-	S	-
ENSG00000105219	13	-	S	+
ENSG00000105219	14	-	S	+
ENSG00000105219	15	-	S	-
ENSG00000105219	16	-	S	-
ENSG00000105219	17	-	S	+
ENSG00000105219	18	-	Error File	+
ENSG00000105219	19	-	S	-
ENSG00000105219	20	-	S	-
ENSG00000105219	21	-	S	+
ENSG00000105219	22	-	S	-
ENSG00000105219	23	-	S	-
ENSG00000105219	24	-	S	+
ENSG00000105219	25	-	S	-
ENSG00000105219	26	-	S	-
ENSG00000105219	27	-	S	-
ENSG00000105219	28	-	S	-
ENSG00000105219	29	-	S	-
ENSG00000105219	30	-	S	+
ENSG00000105219	31	-	S	+
ENSG00000105219	32	-	S	+
ENSG00000105219	33	-	S	-
ENSG00000105219	34	-	S	-
ENSG00000105219	35	-	S	-
ENSG00000105219	36	-	S	-
ENSG00000105219	37	-	S	-
ENSG00000105219	38	-	S	-
ENSG00000105219	39	-	S	-
ENSG00000105219	40	-	S	-
ENSG00000105219	41	-	S	-
ENSG00000105219	42	-	S	-
ENSG00000105219	43	-	S	-
ENSG00000105219	44	-	Error File	-
ENSG00000105219	45	-	S	-
ENSG00000105219	46	-	S	-
ENSG00000105219	47	-	S	-
ENSG00000105219	48	-	S	-
ENSG00000105219	49	-	S	-
ENSG00000105219	50	-	S	-
ENSG00000105219	51	-	S	-
ENSG00000105219	52	-	S	-
ENSG00000105219	53	-	I	-
ENSG00000105219	54	-	Error File	+
ENSG00000105219	55	-	S	-
ENSG00000105219	56	-	I	-
ENSG00000105219	57	-	I	+
ENSG00000105219	58	-	S	+
ENSG00000105219	59	-	C	+
ENSG00000105219	60	-	S	-
ENSG00000105219	61	-	I	-
ENSG00000105219	62	-	C	-
ENSG00000105219	63	-	S	-
ENSG00000105219	64	-	S	-
ENSG00000105219	65	-	C	-
ENSG00000105219	66	-	I	-
ENSG00000105219	67	-	S	-
ENSG00000105219	68	-	C	-
ENSG00000105219	69	-	I	-
ENSG00000105219	70	-	C	-
ENSG00000105219	71	-	I	-
ENSG00000105219	72	-	I	-
ENSG00000105219	73	-	I	-
ENSG00000105219	74	-	I	-
ENSG00000105219	75	-	I	-
ENSG00000105219	76	-	I	-
ENSG00000105219	77	-	I	-
ENSG00000105219	78	-	I	-
ENSG00000105219	79	-	I	-
ENSG00000105219	80	-	I	-
ENSG00000105219	81	-	C	-
ENSG00000105219	82	-	I	-
ENSG00000105219	83	-	I	-
ENSG00000105219	84	-	I	-
ENSG00000105219	85	-	C	-
ENSG00000105219	86	-	S	-
ENSG00000105219	87	-	I	-
ENSG00000105219	88	-	Error File	-
ENSG00000105219	89	-	C	+
ENSG00000105219	90	-	Error File	+
ENSG00000105219	91	-	C	-
ENSG00000105219	92	-	S	-
ENSG00000105219	93	-	Error File	-
ENSG00000105219	94	-	S	-
ENSG00000105219	95	-	S	-
ENSG00000105219	96	-	S	-
ENSG00000105219	97	-	S	-
ENSG00000105219	98	-	S	-
ENSG00000105219	99	-	C	-
ENSG00000105219	100	-	C	-
ENSG00000105219	101	-	S	-
ENSG00000105219	102	-	S	-
ENSG00000105219	103	-	Error File	-
ENSG00000105219	104	-	S	-
ENSG00000105219	105	-	S	-
ENSG00000105219	106	-	S	-
ENSG00000105219	107	-	S	-
ENSG00000105219	108	-	C	-
ENSG00000105219	109	-	C	-
ENSG00000105219	110	-	S	-
ENSG00000105219	111	-	Error File	-
ENSG00000105219	112	-	Error File	-
ENSG00000105219	113	-	S	-
ENSG00000105219	114	-	C	-
ENSG00000105219	115	-	C	-
ENSG00000105219	116	-	Error File	-
ENSG00000105219	117	-	S	-
ENSG00000105219	118	-	Error File	-
ENSG00000105219	119	-	C	-
ENSG00000105219	120	-	S	-
ENSG00000105219	121	-	S	-
ENSG00000105219	122	-	C	-
ENSG00000105219	123	-	S	-
ENSG00000105219	124	-	C	-
ENSG00000105219	125	-	I	-
ENSG00000105219	126	-	I	-
ENSG00000105219	127	-	I	-
ENSG00000105219	128	-	C	-
ENSG00000105219	129	-	C	-
ENSG00000105219	130	-	C	-
ENSG00000105219	131	-	C	-
ENSG00000105219	132	-	C	-
ENSG00000105219	133	-	Error File	-
ENSG00000105219	134	-	C	-
ENSG00000105219	135	-	C	-
ENSG00000105219	136	-	C	-
ENSG00000105219	137	-	C	-
ENSG00000105219	138	-	C	-
ENSG00000105219	139	-	C	-
ENSG00000105219	140	-	C	-
ENSG00000105219	141	-	C	-
ENSG00000105219	142	-	C	-
ENSG00000105219	143	-	C	-
ENSG00000105219	144	-	S	-
ENSG00000105219	145	-	Error File	-
ENSG00000105219	146	-	S	-
ENSG00000105219	147	-	S	+
ENSG00000105219	148	-	S	-
ENSG00000105219	149	-	S	-
ENSG00000105219	150	-	C	-
ENSG00000105219	151	-	S	-
ENSG00000105219	152	-	C	-
ENSG00000105219	153	-	C	-
ENSG00000105219	154	-	C	-
ENSG00000105219	155	-	Error File	-
ENSG00000105219	156	-	C	-
ENSG00000105219	157	-	C	-
ENSG00000105219	158	-	C	-
ENSG00000105219	159	-	I	-
ENSG00000105219	160	-	Error File	-
ENSG00000105219	161	-	C	-
ENSG00000105219	162	-	C	-
ENSG00000105219	163	-	I	-
ENSG00000105219	164	-	I	+
ENSG00000105219	165	-	I	-
ENSG00000105219	166	-	I	-
ENSG00000105219	167	-	I	+
ENSG00000105219	168	-	Error File	+
ENSG00000105219	169	-	I	-
ENSG00000105219	170	-	C	-
ENSG00000105219	171	-	I	-
ENSG00000105219	172	-	I	-
ENSG00000105219	173	-	S	-
ENSG00000105219	174	-	S	-
ENSG00000105219	175	-	C	-
ENSG00000105219	176	-	C	-
ENSG00000105219	177	-	S	-
ENSG00000105219	178	-	C	-
ENSG00000105219	179	-	C	-
ENSG00000105219	180	-	S	-
ENSG00000105219	181	-	S	-
ENSG00000105219	182	-	S	-
ENSG00000105219	183	-	C	-
ENSG00000105219	184	-	S	-
ENSG00000105219	185	-	I	-
ENSG00000105219	186	-	I	-
ENSG00000105219	187	-	C	-
ENSG00000105219	188	-	C	-
ENSG00000105219	189	-	I	-
ENSG00000105219	190	-	I	-
ENSG00000105219	191	-	C	-
ENSG00000105219	192	-	I	-
ENSG00000105219	193	-	I	+
ENSG00000105219	194	-	I	-
ENSG00000105219	195	-	C	-
ENSG00000105219	196	-	I	-
ENSG00000105219	197	-	I	-
ENSG00000105219	198	-	S	-
ENSG00000105219	199	-	C	-
ENSG00000105219	200	-	I	-
ENSG00000105219	201	-	I	-
ENSG00000105219	202	-	I	-
ENSG00000105219	203	-	I	-
ENSG00000105219	204	-	I	-
ENSG00000105219	205	-	I	-
ENSG00000105219	206	-	I	-
ENSG00000105219	207	-	C	-
ENSG00000105219	208	-	C	-
ENSG00000105219	209	-	I	-
ENSG00000105219	210	-	I	-
ENSG00000105219	211	-	C	-
ENSG00000105219	212	-	C	-
ENSG00000105219	213	-	I	-
ENSG00000105219	214	-	I	-
ENSG00000105219	215	-	C	-
ENSG00000105219	216	-	C	-
ENSG00000105219	217	-	C	-
ENSG00000105219	218	-	C	-
ENSG00000105219	219	-	S	-
ENSG00000105219	220	-	S	-
ENSG00000105219	221	-	C	-
ENSG00000105219	222	-	S	-
ENSG00000105219	223	-	S	+
ENSG00000105219	224	-	S	+
ENSG00000105219	225	-	Error File	-
ENSG00000105219	226	-	S	-
ENSG00000105219	227	-	S	+
ENSG00000105219	228	-	C	+
ENSG00000105219	229	-	C	-
ENSG00000105219	230	-	C	+
ENSG00000105219	231	-	S	+
ENSG00000105219	232	-	C	+
ENSG00000105219	233	-	C	-
ENSG00000105219	234	-	S	+
ENSG00000105219	235	-	S	+
ENSG00000105219	236	-	C	-
ENSG00000105219	237	-	C	-
ENSG00000105219	238	-	S	-
ENSG00000105219	239	-	S	-
ENSG00000105219	240	-	C	-
ENSG00000105219	241	-	S	-
ENSG00000105219	242	-	C	-
ENSG00000105219	243	-	C	-
ENSG00000105219	244	-	C	-
ENSG00000105219	245	-	S	+
ENSG00000105219	246	-	S	+
ENSG00000105219	247	-	C	-
ENSG00000105219	248	-	C	+
ENSG00000105219	249	-	S	+
ENSG00000105219	250	-	C	-
ENSG00000105219	251	-	C	-
ENSG00000105219	252	-	C	+
ENSG00000105219	253	-	S	+
ENSG00000105219	254	-	C	-
ENSG00000105219	255	-	C	-
ENSG00000105219	256	-	C	-
ENSG00000105219	257	-	S	+
ENSG00000105219	258	-	C	-
ENSG00000105219	259	-	C	-
ENSG00000105219	260	-	S	+
ENSG00000105219	261	-	S	+
ENSG00000105219	262	-	S	-
ENSG00000105219	263	-	S	-
ENSG00000105219	264	-	S	-
ENSG00000105219	265	-	S	-
ENSG00000105219	266	-	S	-
ENSG00000105219	267	-	C	-
ENSG00000105219	268	-	S	-
ENSG00000105219	269	-	C	-
ENSG00000105219	270	-	S	-
ENSG00000105219	271	-	S	-
ENSG00000105219	272	-	S	-
ENSG00000105219	273	-	C	-
ENSG00000105219	274	-	S	+
ENSG00000105219	275	-	S	+
ENSG00000105219	276	-	S	+
ENSG00000105219	277	-	S	+
ENSG00000105219	278	-	S	+
ENSG00000105219	279	-	S	-
ENSG00000105219	280	-	S	-
ENSG00000105219	281	-	S	-
ENSG00000105219	282	-	S	-
ENSG00000105219	283	-	S	-
ENSG00000105219	284	-	S	-
ENSG00000105219	285	-	S	-
ENSG00000105219	286	-	S	-
ENSG00000105219	287	-	S	-
ENSG00000105219	288	-	S	-
ENSG00000105219	289	-	S	-
ENSG00000105219	290	-	S	-
ENSG00000105219	291	-	S	-
ENSG00000105219	292	-	S	+
ENSG00000105219	293	-	S	+
ENSG00000105219	294	-	S	-
ENSG00000105219	295	-	S	+
ENSG00000105219	296	-	S	-
ENSG00000105219	297	-	S	+
ENSG00000105219	298	-	S	+
ENSG00000105219	299	-	S	-
ENSG00000105219	300	-	S	-
ENSG00000105219	301	-	S	-
ENSG00000105219	302	-	S	-
ENSG00000105219	303	-	S	+
ENSG00000105219	304	-	S	-
ENSG00000105219	305	-	S	-
ENSG00000105219	306	-	S	-
ENSG00000105219	307	-	S	+
ENSG00000107443	1	-	I	-
ENSG00000107443	2	-	I	-
ENSG00000107443	3	-	I	-
ENSG00000107443	4	-	I	-
ENSG00000107443	5	-	I	-
ENSG00000107443	6	-	I	-
ENSG00000107443	7	-	I	-
ENSG00000107443	8	-	I	-
ENSG00000107443	9	-	S	-
ENSG00000107443	10	-	S	-
ENSG00000107443	11	-	I	-
ENSG00000107443	12	-	I	+
ENSG00000107443	13	-	I	-
ENSG00000107443	14	-	S	-
ENSG00000107443	15	-	I	-
ENSG00000107443	16	-	I	-
ENSG00000107443	17	-	C	-
ENSG00000107443	18	-	S	-
ENSG00000107443	19	-	I	-
ENSG00000107443	20	-	I	-
ENSG00000107443	21	-	C	-
ENSG00000107443	22	-	S	-
ENSG00000107443	23	-	I	-
ENSG00000107443	24	-	S	-
ENSG00000107443	25	-	S	-
ENSG00000107443	26	-	S	-
ENSG00000107443	27	-	C	-
ENSG00000107443	28	-	S	-
ENSG00000107443	29	-	S	-
ENSG00000107443	30	-	S	-
ENSG00000107443	31	-	S	-
ENSG00000107443	32	-	C	-
ENSG00000107443	33	-	S	-
ENSG00000107443	34	-	C	-
ENSG00000107443	35	-	S	-
ENSG00000107443	36	-	C	-
ENSG00000107443	37	-	S	-
ENSG00000107443	38	-	S	-
ENSG00000107443	39	-	C	-
ENSG00000107443	40	-	C	-
ENSG00000107443	41	-	S	-
ENSG00000107443	42	-	C	-
ENSG00000107443	43	-	C	-
ENSG00000107443	44	-	C	-
ENSG00000107443	45	-	S	-
ENSG00000107443	46	-	C	-
ENSG00000107443	47	-	C	-
ENSG00000107443	48	-	C	-
ENSG00000107443	49	-	C	-
ENSG00000107443	50	-	Error File	-
ENSG00000107443	51	-	C	-
ENSG00000107443	52	-	S	-
ENSG00000107443	53	-	S	-
ENSG00000107443	54	-	C	-
ENSG00000107443	55	-	S	-
ENSG00000107443	56	-	C	-
ENSG00000107443	57	-	I	-
ENSG00000107443	58	-	S	-
ENSG00000107443	59	-	I	-
ENSG00000107443	60	-	C	-
ENSG00000107443	61	-	C	-
ENSG00000107443	62	-	C	-
ENSG00000107443	63	-	C	-
ENSG00000107443	64	-	C	-
ENSG00000107443	65	-	Error File	-
ENSG00000107443	66	-	C	-
ENSG00000107443	67	-	C	-
ENSG00000107443	68	-	C	-
ENSG00000107443	69	-	C	-
ENSG00000107443	70	-	C	-
ENSG00000107443	71	-	C	-
ENSG00000107443	72	-	C	-
ENSG00000107443	73	-	C	-
ENSG00000107443	74	-	S	-
ENSG00000107443	75	-	S	-
ENSG00000107443	76	-	S	-
ENSG00000107443	77	-	C	-
ENSG00000107443	78	-	S	-
ENSG00000107443	79	-	S	-
ENSG00000107443	80	-	S	-
ENSG00000107443	81	-	S	-
ENSG00000107443	82	-	C	-
ENSG00000107443	83	-	C	-
ENSG00000107443	84	-	C	-
ENSG00000107443	85	-	Error File	-
ENSG00000107443	86	-	C	-
ENSG00000107443	87	-	C	-
ENSG00000107443	88	-	C	-
ENSG00000107443	89	-	C	-
ENSG00000107443	90	-	C	-
ENSG00000107443	91	-	C	-
ENSG00000107443	92	-	I	-
ENSG00000107443	93	-	C	-
ENSG00000107443	94	-	C	-
ENSG00000107443	95	-	I	-
ENSG00000107443	96	-	I	-
ENSG00000107443	97	-	I	-
ENSG00000107443	98	-	I	-
ENSG00000107443	99	-	I	-
ENSG00000107443	100	-	I	-
ENSG00000107443	101	-	I	-
ENSG00000107443	102	-	C	-
ENSG00000107443	103	-	Error File	-
ENSG00000107443	104	-	I	-
ENSG00000107443	105	-	I	-
ENSG00000107443	106	-	I	-
ENSG00000107443	107	-	I	-
ENSG00000107443	108	-	S	-
ENSG00000107443	109	-	C	-
ENSG00000107443	110	-	C	-
ENSG00000107443	111	-	S	-
ENSG00000107443	112	-	C	-
ENSG00000107443	113	-	S	-
ENSG00000107443	114	-	C	-
ENSG00000107443	115	-	C	-
ENSG00000107443	116	-	S	-
ENSG00000107443	117	-	S	-
ENSG00000107443	118	-	C	-
ENSG00000107443	119	-	S	-
ENSG00000107443	120	-	C	-
ENSG00000107443	121	-	Error File	-
ENSG00000107443	122	-	C	-
ENSG00000107443	123	-	S	-
ENSG00000107443	124	-	I	-
ENSG00000107443	125	-	S	-
ENSG00000107443	126	-	S	-
ENSG00000107443	127	-	I	-
ENSG00000107443	128	-	I	-
ENSG00000107443	129	-	S	-
ENSG00000107443	130	-	C	-
ENSG00000107443	131	-	I	-
ENSG00000107443	132	-	I	-
ENSG00000107443	133	-	S	-
ENSG00000107443	134	-	C	-
ENSG00000107443	135	-	I	-
ENSG00000107443	136	-	I	+
ENSG00000107443	137	-	C	-
ENSG00000107443	138	-	C	-
ENSG00000107443	139	-	I	-
ENSG00000107443	140	-	I	+
ENSG00000107443	141	-	I	-
ENSG00000107443	142	-	I	-
ENSG00000107443	143	-	I	-
ENSG00000107443	144	-	I	-
ENSG00000107443	145	-	I	-
ENSG00000107443	146	-	C	-
ENSG00000107443	147	-	C	-
ENSG00000107443	148	-	C	-
ENSG00000107443	149	-	I	-
ENSG00000107443	150	-	C	-
ENSG00000107443	151	-	C	-
ENSG00000107443	152	-	I	-
ENSG00000107443	153	-	I	-
ENSG00000107443	154	-	C	-
ENSG00000107443	155	-	C	-
ENSG00000107443	156	-	I	-
ENSG00000107443	157	-	S	-
ENSG00000107443	158	-	C	-
ENSG00000107443	159	-	Error File	-
ENSG00000107443	160	-	S	-
ENSG00000107443	161	-	S	-
ENSG00000107443	162	-	S	-
ENSG00000107443	163	-	C	-
ENSG00000107443	164	-	S	-
ENSG00000107443	165	-	S	-
ENSG00000107443	166	-	S	-
ENSG00000107443	167	-	S	-
ENSG00000107443	168	-	S	-
ENSG00000107443	169	-	S	-
ENSG00000107443	170	-	C	-
ENSG00000107443	171	-	S	-
ENSG00000107443	172	-	S	-
ENSG00000107443	173	-	S	-
ENSG00000107443	174	-	S	-
ENSG00000107443	175	-	S	-
ENSG00000107443	176	-	C	-
ENSG00000107443	177	-	S	-
ENSG00000107443	178	-	S	-
ENSG00000107443	179	-	S	+
ENSG00000107443	180	-	C	-
ENSG00000107443	181	-	S	-
ENSG00000107443	182	-	S	-
ENSG00000107443	183	-	S	+
ENSG00000107443	184	-	C	-
ENSG00000107443	185	-	S	-
ENSG00000107443	186	-	S	-
ENSG00000107443	187	-	C	-
ENSG00000107443	188	-	C	-
ENSG00000107443	189	-	S	-
ENSG00000107443	190	-	Error File	-
ENSG00000107443	191	-	C	-
ENSG00000107443	192	-	C	-
ENSG00000107443	193	-	S	-
ENSG00000107443	194	-	S	-
ENSG00000107443	195	-	C	-
ENSG00000107443	196	-	C	-
ENSG00000107443	197	-	C	-
ENSG00000107443	198	-	C	-
ENSG00000107443	199	-	Error File	-
ENSG00000107443	200	-	C	-
ENSG00000107443	201	-	C	-
ENSG00000107443	202	-	C	-
ENSG00000107443	203	-	C	-
ENSG00000107443	204	-	S	-
ENSG00000107443	205	-	C	-
ENSG00000107443	206	-	C	-
ENSG00000107443	207	-	S	+
ENSG00000107443	208	-	C	-
ENSG00000107443	209	-	S	-
ENSG00000107443	210	-	S	-
ENSG00000107443	211	-	S	-
ENSG00000107443	212	-	C	-
ENSG00000107443	213	-	C	-
ENSG00000107443	214	-	S	-
ENSG00000107443	215	-	C	-
ENSG00000107443	216	-	C	-
ENSG00000107443	217	-	S	-
ENSG00000107443	218	-	S	-
ENSG00000107443	219	-	C	-
ENSG00000107443	220	-	C	-
ENSG00000107443	221	-	S	-
ENSG00000107443	222	-	S	-
ENSG00000107443	223	-	C	-
ENSG00000107443	224	-	S	-
ENSG00000107443	225	-	S	-
ENSG00000107443	226	-	S	-
ENSG00000107443	227	-	C	-
ENSG00000107443	228	-	Error File	-
ENSG00000107443	229	-	S	-
ENSG00000107443	230	-	S	-
ENSG00000107443	231	-	C	-
ENSG00000107443	232	-	S	-
ENSG00000107443	233	-	S	-
ENSG00000107443	234	-	C	-
ENSG00000107443	235	-	C	-
ENSG00000107443	236	-	S	-
ENSG00000107443	237	-	C	-
ENSG00000107443	238	-	C	-
ENSG00000107443	239	-	S	-
ENSG00000107443	240	-	S	-
ENSG00000107443	241	-	S	-
ENSG00000107443	242	-	Error File	-
ENSG00000107443	243	-	S	-
ENSG00000107443	244	-	S	-
ENSG00000107443	245	-	C	-
ENSG00000107443	246	-	S	-
ENSG00000107443	247	-	S	-
ENSG00000107443	248	-	S	-
ENSG00000107443	249	-	S	+
ENSG00000107443	250	-	S	-
ENSG00000107443	251	-	S	-
ENSG00000107443	252	-	S	-
ENSG00000107443	253	-	S	-
ENSG00000107443	254	-	S	-
ENSG00000107443	255	-	S	-
ENSG00000107443	256	-	S	-
ENSG00000107443	257	-	S	-
ENSG00000107443	258	-	S	-
ENSG00000107443	259	-	S	-
ENSG00000107443	260	-	S	-
ENSG00000107443	261	+	Error File	-
ENSG00000107443	262	-	S	-
ENSG00000107443	263	-	S	-
ENSG00000107443	264	-	S	-
ENSG00000107443	265	-	S	-
ENSG00000107443	266	-	S	-
ENSG00000107443	267	-	S	-
ENSG00000107443	268	-	S	-
ENSG00000107443	269	-	S	-
ENSG00000107443	270	-	S	-
ENSG00000107443	271	-	S	-
ENSG00000107443	272	-	Error File	-
ENSG00000107443	273	-	S	-
ENSG00000107443	274	-	S	-
ENSG00000107443	275	-	S	-
ENSG00000107443	276	-	S	-
ENSG00000107443	277	-	S	-
ENSG00000107443	278	-	S	-
ENSG00000107443	279	-	S	-
ENSG00000107443	280	-	S	-
ENSG00000107443	281	-	S	-
ENSG00000107443	282	-	S	-
ENSG00000107443	283	-	S	-
ENSG00000107443	284	-	S	-
ENSG00000107443	285	-	S	-
ENSG00000107443	286	-	S	+
ENSG00000107443	287	-	S	+
ENSG00000107443	288	-	S	+
ENSG00000107443	289	-	S	+
ENSG00000107443	290	-	S	+
ENSG00000107443	291	-	S	+
ENSG00000107443	292	-	S	+
ENSG00000107443	293	-	S	+
ENSG00000107443	294	-	S	-
ENSG00000107443	295	-	S	-
ENSG00000107443	296	-	S	-
ENSG00000107443	297	-	S	-
ENSG00000107443	298	-	S	-
ENSG00000107443	299	-	S	-
ENSG00000107443	300	-	S	-
ENSG00000107443	301	-	S	-
ENSG00000107443	302	-	S	+
ENSG00000107443	303	-	S	-
ENSG00000107443	304	-	Error File	-
ENSG00000107443	305	-	S	-
ENSG00000107443	306	-	S	-
ENSG00000107443	307	-	S	-
ENSG00000107443	308	-	S	-
ENSG00000107443	309	-	S	-
ENSG00000107443	310	-	S	+
ENSG00000107443	311	-	S	+
ENSG00000107443	312	-	S	+
ENSG00000107443	313	-	S	+
ENSG00000107443	314	-	S	+
ENSG00000107443	315	-	S	+
ENSG00000107443	316	-	S	+
ENSG00000107443	317	-	S	+
ENSG00000107443	318	-	S	+
ENSG00000107443	319	-	S	+
ENSG00000107443	320	-	S	-
ENSG00000107443	321	-	S	+
ENSG00000107443	322	-	S	-
ENSG00000107443	323	-	S	-
ENSG00000107443	324	-	S	-
ENSG00000107443	325	-	S	-
ENSG00000107443	326	-	S	-
ENSG00000107443	327	-	S	-
ENSG00000107443	328	-	S	-
ENSG00000107443	329	-	S	-
ENSG00000107443	330	-	S	-
ENSG00000107443	331	-	S	-
ENSG00000107443	332	-	S	-
ENSG00000107443	333	-	S	-
ENSG00000107443	334	-	S	-
ENSG00000107443	335	-	S	-
ENSG00000107443	336	-	S	-
ENSG00000107443	337	-	S	-
ENSG00000107443	338	-	S	-
ENSG00000107443	339	-	S	+
ENSG00000107443	340	-	S	+
ENSG00000107443	341	-	S	+
ENSG00000107443	342	-	S	+
ENSG00000107443	343	-	Error File	+
ENSG00000107443	344	-	S	+
ENSG00000107443	345	-	Error File	+
ENSG00000107443	346	-	S	+
ENSG00000107443	347	-	S	+
ENSG00000107443	348	-	S	+
ENSG00000107443	349	-	S	+
ENSG00000107443	350	-	S	+
ENSG00000107443	351	-	Error File	+
ENSG00000107443	352	-	S	+
ENSG00000107443	353	-	S	+
ENSG00000107443	354	-	S	+
ENSG00000107443	355	-	S	+
ENSG00000107443	356	-	S	-
ENSG00000107443	357	-	S	-
ENSG00000107443	358	-	S	-
ENSG00000107443	359	-	S	-
ENSG00000107443	360	-	S	-
ENSG00000107443	361	-	S	-
ENSG00000107443	362	-	S	-
ENSG00000107443	363	-	S	-
ENSG00000107443	364	-	S	-
ENSG00000107443	365	-	S	-
ENSG00000107443	366	-	S	-
ENSG00000107443	367	-	S	-
ENSG00000107443	368	-	S	-
ENSG00000107443	369	-	S	-
ENSG00000107443	370	-	S	-
ENSG00000107443	371	-	S	-
ENSG00000107443	372	-	S	-
ENSG00000110092	1	-	I	-
ENSG00000110092	2	-	S	-
ENSG00000110092	3	-	I	+
ENSG00000110092	4	-	I	+
ENSG00000110092	5	-	I	+
ENSG00000110092	6	-	I	+
ENSG00000110092	7	-	I	+
ENSG00000110092	8	-	I	+
ENSG00000110092	9	-	I	+
ENSG00000110092	10	-	I	+
ENSG00000110092	11	-	I	+
ENSG00000110092	12	-	I	+
ENSG00000110092	13	-	I	+
ENSG00000110092	14	-	I	+
ENSG00000110092	15	-	I	+
ENSG00000110092	16	-	I	+
ENSG00000110092	17	-	I	-
ENSG00000110092	18	-	I	-
ENSG00000110092	19	-	I	-
ENSG00000110092	20	-	S	-
ENSG00000110092	21	-	I	-
ENSG00000110092	22	-	I	-
ENSG00000110092	23	-	I	-
ENSG00000110092	24	-	I	-
ENSG00000110092	25	-	S	-
ENSG00000110092	26	-	I	-
ENSG00000110092	27	-	I	-
ENSG00000110092	28	-	C	-
ENSG00000110092	29	-	S	-
ENSG00000110092	30	-	I	-
ENSG00000110092	31	-	I	-
ENSG00000110092	32	-	C	-
ENSG00000110092	33	-	I	-
ENSG00000110092	34	-	I	-
ENSG00000110092	35	-	C	-
ENSG00000110092	36	-	S	-
ENSG00000110092	37	-	I	-
ENSG00000110092	38	-	I	-
ENSG00000110092	39	-	S	-
ENSG00000110092	40	-	C	-
ENSG00000110092	41	-	I	-
ENSG00000110092	42	-	I	-
ENSG00000110092	43	-	I	-
ENSG00000110092	44	-	C	-
ENSG00000110092	45	-	I	-
ENSG00000110092	46	-	I	-
ENSG00000110092	47	-	I	-
ENSG00000110092	48	-	I	-
ENSG00000110092	49	-	I	-
ENSG00000110092	50	-	I	-
ENSG00000110092	51	-	S	-
ENSG00000110092	52	-	Error File	-
ENSG00000110092	53	-	S	-
ENSG00000110092	54	-	S	-
ENSG00000110092	55	-	S	-
ENSG00000110092	56	-	I	-
ENSG00000110092	57	-	C	-
ENSG00000110092	58	-	S	-
ENSG00000110092	59	-	I	-
ENSG00000110092	60	-	Error File	-
ENSG00000110092	61	-	C	-
ENSG00000110092	62	-	I	-
ENSG00000110092	63	-	I	-
ENSG00000110092	64	-	C	-
ENSG00000110092	65	-	C	-
ENSG00000110092	66	-	I	-
ENSG00000110092	67	-	Error File	-
ENSG00000110092	68	-	C	-
ENSG00000110092	69	-	S	-
ENSG00000110092	70	-	I	-
ENSG00000110092	71	-	S	-
ENSG00000110092	72	-	I	-
ENSG00000110092	73	-	I	-
ENSG00000110092	74	-	I	-
ENSG00000110092	75	-	I	-
ENSG00000110092	76	-	I	-
ENSG00000110092	77	-	Error File	-
ENSG00000110092	78	-	C	-
ENSG00000110092	79	-	C	-
ENSG00000110092	80	-	C	-
ENSG00000110092	81	-	C	-
ENSG00000110092	82	-	C	-
ENSG00000110092	83	-	C	-
ENSG00000110092	84	-	C	-
ENSG00000110092	85	-	C	-
ENSG00000110092	86	-	C	-
ENSG00000110092	87	-	C	-
ENSG00000110092	88	-	C	-
ENSG00000110092	89	-	C	-
ENSG00000110092	90	-	I	-
ENSG00000110092	91	-	I	-
ENSG00000110092	92	-	I	-
ENSG00000110092	93	-	I	-
ENSG00000110092	94	-	Error File	-
ENSG00000110092	95	-	I	-
ENSG00000110092	96	-	I	-
ENSG00000110092	97	-	I	-
ENSG00000110092	98	-	I	-
ENSG00000110092	99	-	I	-
ENSG00000110092	100	-	I	-
ENSG00000110092	101	-	I	-
ENSG00000110092	102	-	C	-
ENSG00000110092	103	-	C	-
ENSG00000110092	104	-	C	-
ENSG00000110092	105	-	C	-
ENSG00000110092	106	-	C	-
ENSG00000110092	107	-	C	-
ENSG00000110092	108	-	I	-
ENSG00000110092	109	-	Error File	-
ENSG00000110092	110	-	C	-
ENSG00000110092	111	-	C	-
ENSG00000110092	112	-	I	-
ENSG00000110092	113	-	I	+
ENSG00000110092	114	-	I	-
ENSG00000110092	115	-	I	-
ENSG00000110092	116	-	I	+
ENSG00000110092	117	-	S	-
ENSG00000110092	118	-	I	-
ENSG00000110092	119	-	I	-
ENSG00000110092	120	-	I	-
ENSG00000110092	121	-	I	-
ENSG00000110092	122	-	I	-
ENSG00000110092	123	-	S	-
ENSG00000110092	124	-	C	-
ENSG00000110092	125	-	C	-
ENSG00000110092	126	-	I	-
ENSG00000110092	127	-	I	-
ENSG00000110092	128	-	I	-
ENSG00000110092	129	-	I	-
ENSG00000110092	130	-	I	-
ENSG00000110092	131	-	I	-
ENSG00000110092	132	-	I	-
ENSG00000110092	133	-	I	-
ENSG00000110092	134	-	I	-
ENSG00000110092	135	-	S	-
ENSG00000110092	136	-	I	-
ENSG00000110092	137	-	C	-
ENSG00000110092	138	-	I	-
ENSG00000110092	139	-	I	-
ENSG00000110092	140	-	I	-
ENSG00000110092	141	-	I	-
ENSG00000110092	142	-	I	+
ENSG00000110092	143	-	I	-
ENSG00000110092	144	-	C	-
ENSG00000110092	145	-	Error File	-
ENSG00000110092	146	-	I	+
ENSG00000110092	147	-	I	-
ENSG00000110092	148	-	C	-
ENSG00000110092	149	-	I	-
ENSG00000110092	150	-	I	+
ENSG00000110092	151	-	I	-
ENSG00000110092	152	-	I	-
ENSG00000110092	153	-	I	-
ENSG00000110092	154	-	I	-
ENSG00000110092	155	-	I	-
ENSG00000110092	156	-	I	-
ENSG00000110092	157	-	C	-
ENSG00000110092	158	-	I	-
ENSG00000110092	159	-	I	-
ENSG00000110092	160	-	C	-
ENSG00000110092	161	-	C	-
ENSG00000110092	162	-	I	-
ENSG00000110092	163	-	I	-
ENSG00000110092	164	-	C	-
ENSG00000110092	165	-	C	-
ENSG00000110092	166	-	S	-
ENSG00000110092	167	-	S	-
ENSG00000110092	168	-	C	-
ENSG00000110092	169	-	S	-
ENSG00000110092	170	-	C	-
ENSG00000110092	171	-	S	-
ENSG00000110092	172	-	S	-
ENSG00000110092	173	-	S	-
ENSG00000110092	174	-	C	-
ENSG00000110092	175	-	C	-
ENSG00000110092	176	-	S	-
ENSG00000110092	177	-	S	-
ENSG00000110092	178	-	C	-
ENSG00000110092	179	-	I	-
ENSG00000110092	180	-	S	-
ENSG00000110092	181	-	S	-
ENSG00000110092	182	-	C	-
ENSG00000110092	183	-	I	-
ENSG00000110092	184	-	S	-
ENSG00000110092	185	-	C	-
ENSG00000110092	186	-	Error File	-
ENSG00000110092	187	-	C	-
ENSG00000110092	188	-	C	-
ENSG00000110092	189	-	C	-
ENSG00000110092	190	-	C	-
ENSG00000110092	191	-	C	-
ENSG00000110092	192	-	C	-
ENSG00000110092	193	-	Error File	-
ENSG00000110092	194	-	S	-
ENSG00000110092	195	-	C	-
ENSG00000110092	196	-	C	-
ENSG00000110092	197	-	S	-
ENSG00000110092	198	-	C	-
ENSG00000110092	199	-	S	-
ENSG00000110092	200	-	C	-
ENSG00000110092	201	-	C	-
ENSG00000110092	202	-	C	-
ENSG00000110092	203	-	Error File	-
ENSG00000110092	204	-	C	-
ENSG00000110092	205	-	C	-
ENSG00000110092	206	-	C	-
ENSG00000110092	207	-	C	-
ENSG00000110092	208	-	Error File	-
ENSG00000110092	209	-	Error File	-
ENSG00000110092	210	-	C	-
ENSG00000110092	211	-	C	-
ENSG00000110092	212	-	Error File	-
ENSG00000110092	213	-	S	-
ENSG00000110092	214	-	S	-
ENSG00000110092	215	-	C	-
ENSG00000110092	216	-	C	-
ENSG00000110092	217	-	S	-
ENSG00000110092	218	-	S	-
ENSG00000110092	219	-	S	-
ENSG00000110092	220	-	S	-
ENSG00000110092	221	-	S	-
ENSG00000110092	222	-	S	-
ENSG00000110092	223	-	C	-
ENSG00000110092	224	-	S	-
ENSG00000110092	225	-	S	-
ENSG00000110092	226	-	S	-
ENSG00000110092	227	-	S	-
ENSG00000110092	228	-	S	-
ENSG00000110092	229	-	C	-
ENSG00000110092	230	-	C	-
ENSG00000110092	231	-	S	-
ENSG00000110092	232	-	S	-
ENSG00000110092	233	-	C	-
ENSG00000110092	234	-	C	-
ENSG00000110092	235	-	S	-
ENSG00000110092	236	-	Error File	-
ENSG00000110092	237	-	C	-
ENSG00000110092	238	-	S	-
ENSG00000110092	239	-	C	-
ENSG00000110092	240	-	S	-
ENSG00000110092	241	-	S	-
ENSG00000110092	242	-	S	-
ENSG00000110092	243	-	S	-
ENSG00000110092	244	-	C	-
ENSG00000110092	245	-	S	-
ENSG00000110092	246	-	S	-
ENSG00000110092	247	-	C	-
ENSG00000110092	248	-	C	-
ENSG00000110092	249	-	S	-
ENSG00000110092	250	-	S	-
ENSG00000110092	251	-	C	-
ENSG00000110092	252	-	S	-
ENSG00000110092	253	-	S	-
ENSG00000110092	254	-	C	-
ENSG00000110092	255	-	S	-
ENSG00000110092	256	-	S	-
ENSG00000110092	257	-	S	-
ENSG00000110092	258	-	C	-
ENSG00000110092	259	-	S	+
ENSG00000110092	260	-	S	-
ENSG00000110092	261	-	S	-
ENSG00000110092	262	-	S	+
ENSG00000110092	263	-	S	+
ENSG00000110092	264	-	S	-
ENSG00000110092	265	-	S	-
ENSG00000110092	266	-	S	+
ENSG00000110092	267	-	S	-
ENSG00000110092	268	-	S	-
ENSG00000110092	269	-	S	-
ENSG00000110092	270	-	S	-
ENSG00000110092	271	-	S	-
ENSG00000110092	272	-	S	-
ENSG00000110092	273	-	S	-
ENSG00000110092	274	-	S	-
ENSG00000110092	275	-	S	-
ENSG00000110092	276	-	S	-
ENSG00000110092	277	-	S	-
ENSG00000110092	278	-	S	-
ENSG00000110092	279	-	S	-
ENSG00000110092	280	-	S	-
ENSG00000110092	281	-	Error File	-
ENSG00000110092	282	-	S	-
ENSG00000110092	283	-	S	+
ENSG00000110092	284	-	S	-
ENSG00000110092	285	-	S	-
ENSG00000110092	286	-	S	-
ENSG00000110092	287	-	S	-
ENSG00000110092	288	-	S	-
ENSG00000110092	289	-	S	-
ENSG00000110092	290	-	Error File	-
ENSG00000110092	291	-	S	-
ENSG00000110092	292	-	S	-
ENSG00000110092	293	-	Error File	-
ENSG00000110092	294	-	S	-
ENSG00000110092	295	-	S	-
ENSG00000112237	1	-	I	-
ENSG00000112237	2	-	I	-
ENSG00000112237	3	-	I	-
ENSG00000112237	4	-	I	-
ENSG00000112237	5	-	C	-
ENSG00000112237	6	-	S	-
ENSG00000112237	7	-	I	-
ENSG00000112237	8	-	I	-
ENSG00000112237	9	-	I	-
ENSG00000112237	10	-	I	-
ENSG00000112237	11	-	S	-
ENSG00000112237	12	-	I	-
ENSG00000112237	13	-	I	-
ENSG00000112237	14	-	C	-
ENSG00000112237	15	-	C	-
ENSG00000112237	16	-	C	-
ENSG00000112237	17	-	S	-
ENSG00000112237	18	-	S	-
ENSG00000112237	19	-	S	-
ENSG00000112237	20	-	S	-
ENSG00000112237	21	-	C	-
ENSG00000112237	22	-	S	-
ENSG00000112237	23	-	S	-
ENSG00000112237	24	-	S	-
ENSG00000112237	25	-	C	-
ENSG00000112237	26	-	S	-
ENSG00000112237	27	-	S	-
ENSG00000112237	28	-	C	-
ENSG00000112237	29	-	C	-
ENSG00000112237	30	-	S	-
ENSG00000112237	31	-	S	-
ENSG00000112237	32	-	C	-
ENSG00000112237	33	-	S	-
ENSG00000112237	34	-	S	-
ENSG00000112237	35	-	S	-
ENSG00000112237	36	-	C	-
ENSG00000112237	37	-	C	-
ENSG00000112237	38	-	C	-
ENSG00000112237	39	-	C	-
ENSG00000112237	40	-	C	-
ENSG00000112237	41	-	C	-
ENSG00000112237	42	-	C	-
ENSG00000112237	43	-	C	-
ENSG00000112237	44	-	C	-
ENSG00000112237	45	-	C	-
ENSG00000112237	46	-	C	-
ENSG00000112237	47	-	Error File	-
ENSG00000112237	48	-	C	-
ENSG00000112237	49	-	C	-
ENSG00000112237	50	-	C	-
ENSG00000112237	51	-	C	-
ENSG00000112237	52	-	C	-
ENSG00000112237	53	-	S	-
ENSG00000112237	54	-	S	-
ENSG00000112237	55	-	C	-
ENSG00000112237	56	-	S	-
ENSG00000112237	57	-	C	-
ENSG00000112237	58	-	I	-
ENSG00000112237	59	-	C	-
ENSG00000112237	60	-	I	-
ENSG00000112237	61	-	Error File	-
ENSG00000112237	62	-	C	-
ENSG00000112237	63	-	C	-
ENSG00000112237	64	-	C	-
ENSG00000112237	65	-	C	-
ENSG00000112237	66	-	C	-
ENSG00000112237	67	-	Error File	-
ENSG00000112237	68	-	C	-
ENSG00000112237	69	-	C	-
ENSG00000112237	70	-	C	-
ENSG00000112237	71	-	C	-
ENSG00000112237	72	-	C	-
ENSG00000112237	73	-	C	-
ENSG00000112237	74	-	C	-
ENSG00000112237	75	-	S	-
ENSG00000112237	76	-	S	-
ENSG00000112237	77	-	C	-
ENSG00000112237	78	-	C	-
ENSG00000112237	79	-	S	-
ENSG00000112237	80	-	S	-
ENSG00000112237	81	-	C	-
ENSG00000112237	82	-	C	-
ENSG00000112237	83	-	C	-
ENSG00000112237	84	-	C	-
ENSG00000112237	85	-	C	-
ENSG00000112237	86	-	C	-
ENSG00000112237	87	-	C	-
ENSG00000112237	88	-	C	-
ENSG00000112237	89	-	C	-
ENSG00000112237	90	-	C	-
ENSG00000112237	91	-	Error File	-
ENSG00000112237	92	-	I	-
ENSG00000112237	93	-	I	-
ENSG00000112237	94	-	C	-
ENSG00000112237	95	-	I	-
ENSG00000112237	96	-	I	-
ENSG00000112237	97	-	Error File	-
ENSG00000112237	98	-	I	-
ENSG00000112237	99	-	I	-
ENSG00000112237	100	-	S	-
ENSG00000112237	101	-	I	-
ENSG00000112237	102	-	Error File	-
ENSG00000112237	103	-	Error File	-
ENSG00000112237	104	-	S	-
ENSG00000112237	105	-	I	-
ENSG00000112237	106	-	S	-
ENSG00000112237	107	-	S	-
ENSG00000112237	108	-	C	-
ENSG00000112237	109	-	C	-
ENSG00000112237	110	-	S	-
ENSG00000112237	111	-	C	-
ENSG00000112237	112	-	C	-
ENSG00000112237	113	-	S	-
ENSG00000112237	114	-	C	-
ENSG00000112237	115	-	Error File	-
ENSG00000112237	116	-	C	-
ENSG00000112237	117	-	S	-
ENSG00000112237	118	-	S	-
ENSG00000112237	119	-	S	-
ENSG00000112237	120	-	C	-
ENSG00000112237	121	-	S	-
ENSG00000112237	122	-	S	-
ENSG00000112237	123	-	C	-
[truncated: 4,130 more rows]

## Sheet: target_residue_table
gene	res_index	PSR	core_surface_mimicry_interface	general_interface
ENSG00000002330	1	-	S	-
ENSG00000002330	2	-	S	+
ENSG00000002330	3	-	S	-
ENSG00000002330	4	-	S	+
ENSG00000002330	5	-	S	-
ENSG00000002330	6	-	S	-
ENSG00000002330	7	-	S	+
ENSG00000002330	8	-	S	-
ENSG00000002330	9	-	S	-
ENSG00000002330	10	-	S	-
ENSG00000002330	11	-	S	-
ENSG00000002330	12	-	S	-
ENSG00000002330	13	-	S	-
ENSG00000002330	14	-	S	-
ENSG00000002330	15	-	S	-
ENSG00000002330	16	-	S	-
ENSG00000002330	17	-	S	-
ENSG00000002330	18	-	S	-
ENSG00000002330	19	-	S	-
ENSG00000002330	20	-	S	-
ENSG00000002330	21	-	S	-
ENSG00000002330	22	-	S	-
ENSG00000002330	23	-	S	-
ENSG00000002330	24	-	S	-
ENSG00000002330	25	-	S	-
ENSG00000002330	26	-	S	-
ENSG00000002330	27	-	S	-
ENSG00000002330	28	-	S	-
ENSG00000002330	29	-	S	-
ENSG00000002330	30	-	S	-
ENSG00000002330	31	-	S	-
ENSG00000002330	32	-	S	-
ENSG00000002330	33	-	S	-
ENSG00000002330	34	-	S	-
ENSG00000002330	35	-	S	-
ENSG00000002330	36	-	S	-
ENSG00000002330	37	-	S	-
ENSG00000002330	38	-	S	-
ENSG00000002330	39	-	S	-
ENSG00000002330	40	-	S	-
ENSG00000002330	41	-	S	-
ENSG00000002330	42	-	S	+
ENSG00000002330	43	-	S	-
ENSG00000002330	44	-	S	+
ENSG00000002330	45	-	S	+
ENSG00000002330	46	-	S	+
ENSG00000002330	47	-	S	+
ENSG00000002330	48	-	S	-
ENSG00000002330	49	-	S	-
ENSG00000002330	50	-	S	-
ENSG00000002330	51	-	S	-
ENSG00000002330	52	-	S	-
ENSG00000002330	53	-	S	-
ENSG00000002330	54	-	S	-
ENSG00000002330	55	-	S	-
ENSG00000002330	56	-	S	-
ENSG00000002330	57	-	S	-
ENSG00000002330	58	-	S	-
ENSG00000002330	59	-	S	-
ENSG00000002330	60	-	S	-
ENSG00000002330	61	-	S	-
ENSG00000002330	62	-	S	-
ENSG00000002330	63	-	S	-
ENSG00000002330	64	-	S	-
ENSG00000002330	65	-	S	-
ENSG00000002330	66	-	S	-
ENSG00000002330	67	-		+
ENSG00000002330	68	-	S	+
ENSG00000002330	69	-	S	+
ENSG00000002330	70	-	S	+
ENSG00000002330	71	-	S	+
ENSG00000002330	72	-	S	+
ENSG00000002330	73	-	S	+
ENSG00000002330	74	-	S	+
ENSG00000002330	75	-	S	+
ENSG00000002330	76	-	S	+
ENSG00000002330	77	-	S	+
ENSG00000002330	78	-	S	-
ENSG00000002330	79	-	S	-
ENSG00000002330	80	-	S	-
ENSG00000002330	81	-	S	+
ENSG00000002330	82	-	S	-
ENSG00000002330	83	-	S	-
ENSG00000002330	84	-	S	+
ENSG00000002330	85	-	S	-
ENSG00000002330	86	-	S	-
ENSG00000002330	87	-	S	-
ENSG00000002330	88	-	S	-
ENSG00000002330	89	-	S	-
ENSG00000002330	90	-	S	-
ENSG00000002330	91	-	S	-
ENSG00000002330	92	-	S	-
ENSG00000002330	93	-	S	-
ENSG00000002330	94	-	S	+
ENSG00000002330	95	-	S	-
ENSG00000002330	96	-	S	+
ENSG00000002330	97	-	S	-
ENSG00000002330	98	-	S	+
ENSG00000002330	99	-	S	-
ENSG00000002330	100	-	C	+
ENSG00000002330	101	-	I	+
ENSG00000002330	102	-	I	+
ENSG00000002330	103	-	I	+
ENSG00000002330	104	-	I	+
ENSG00000002330	105	-	S	+
ENSG00000002330	106	-	I	+
ENSG00000002330	107	-	I	+
ENSG00000002330	108	-	I	+
ENSG00000002330	109	-	I	+
ENSG00000002330	110	-	I	+
ENSG00000002330	111	-	I	+
ENSG00000002330	112	-	I	+
ENSG00000002330	113	-	I	+
ENSG00000002330	114	-	I	+
ENSG00000002330	115	-	I	+
ENSG00000002330	116	-	S	-
ENSG00000002330	117	-	I	+
ENSG00000002330	118	-	I	+
ENSG00000002330	119	-	I	-
ENSG00000002330	120	-	C	-
ENSG00000002330	121	-	I	+
ENSG00000002330	122	-		+
ENSG00000002330	123	-	C	-
ENSG00000002330	124	-	C	+
ENSG00000002330	125	-	I	+
ENSG00000002330	126	-	I	-
ENSG00000002330	127	-	S	-
ENSG00000002330	128	-	I	-
ENSG00000002330	129	-	I	+
ENSG00000002330	130	-	I	-
ENSG00000002330	131	-	S	-
ENSG00000002330	132	-	S	+
ENSG00000002330	133	-	S	-
ENSG00000002330	134	-	S	-
ENSG00000002330	135	-	S	-
ENSG00000002330	136	-	S	-
ENSG00000002330	137	-	S	-
ENSG00000002330	138	-	S	+
ENSG00000002330	139	-	S	-
ENSG00000002330	140	-	S	-
ENSG00000002330	141	-	S	+
ENSG00000002330	142	-	S	-
ENSG00000002330	143	-	S	-
ENSG00000002330	144	-	S	-
ENSG00000002330	145	-	C	-
ENSG00000002330	146	-	I	-
ENSG00000002330	147	-	I	+
ENSG00000002330	148	-	C	+
ENSG00000002330	149	-	I	-
ENSG00000002330	150	-	I	+
ENSG00000002330	151	-	I	+
ENSG00000002330	152	-	I	+
ENSG00000002330	153	-	I	-
ENSG00000002330	154	-	I	+
ENSG00000002330	155	-	I	+
ENSG00000002330	156	-	I	-
ENSG00000002330	157	-	I	+
ENSG00000002330	158	-	I	+
ENSG00000002330	159	-	I	+
ENSG00000002330	160	-	I	-
ENSG00000002330	161	-	S	+
ENSG00000002330	162	-	S	-
ENSG00000002330	163	-	I	-
ENSG00000002330	164	-	S	-
ENSG00000002330	165	-	S	-
ENSG00000002330	166	-	S	-
ENSG00000002330	167	-	S	-
ENSG00000002330	168	-	S	-
ENSG00000015475	1	-	S	-
ENSG00000015475	2	-	S	-
ENSG00000015475	3	-	S	-
ENSG00000015475	4	-	S	-
ENSG00000015475	5	-		-
ENSG00000015475	6	-	S	-
ENSG00000015475	7	-	S	-
ENSG00000015475	8	-	S	-
ENSG00000015475	9	-	S	-
ENSG00000015475	10	-	C	-
ENSG00000015475	11	-	S	-
ENSG00000015475	12	-	S	-
ENSG00000015475	13	-	C	-
ENSG00000015475	14	-	S	-
ENSG00000015475	15	-	C	-
ENSG00000015475	16	-	I	-
ENSG00000015475	17	-	C	-
ENSG00000015475	18	-	C	-
ENSG00000015475	19	-	I	-
ENSG00000015475	20	-	I	-
ENSG00000015475	21	-		-
ENSG00000015475	22	-	C	-
ENSG00000015475	23	-	I	-
ENSG00000015475	24	-	I	-
ENSG00000015475	25	-	C	-
ENSG00000015475	26	-	S	-
ENSG00000015475	27	-	I	-
ENSG00000015475	28	-	I	-
ENSG00000015475	29	-	C	-
ENSG00000015475	30	-	I	-
ENSG00000015475	31	-	S	-
ENSG00000015475	32	-	I	-
ENSG00000015475	33	-	C	-
ENSG00000015475	34	-	S	-
ENSG00000015475	35	-	S	-
ENSG00000015475	36	-	S	-
ENSG00000015475	37	-	C	-
ENSG00000015475	38	-	S	-
ENSG00000015475	39	-	S	-
ENSG00000015475	40	-	C	-
ENSG00000015475	41	-	C	-
ENSG00000015475	42	-	S	-
ENSG00000015475	43	-	S	-
ENSG00000015475	44	-	C	-
ENSG00000015475	45	-	S	-
ENSG00000015475	46	-		-
ENSG00000015475	47	-	C	-
ENSG00000015475	48	-	S	-
ENSG00000015475	49	-	S	-
ENSG00000015475	50	-	S	-
ENSG00000015475	51	-	I	-
ENSG00000015475	52	-	S	-
ENSG00000015475	53	-	S	-
ENSG00000015475	54	-	I	-
ENSG00000015475	55	-	S	-
ENSG00000015475	56	-	S	-
ENSG00000015475	57	-	S	-
ENSG00000015475	58	-	S	-
ENSG00000015475	59	-	S	-
ENSG00000015475	60	-	S	-
ENSG00000015475	61	-	S	-
ENSG00000015475	62	-	S	-
ENSG00000015475	63	-	S	-
ENSG00000015475	64	-	S	-
ENSG00000015475	65	-	S	-
ENSG00000015475	66	-	S	-
ENSG00000015475	67	-	S	+
ENSG00000015475	68	-	S	-
ENSG00000015475	69	-	S	-
ENSG00000015475	70	-	S	-
ENSG00000015475	71	-	S	+
ENSG00000015475	72	-	I	-
ENSG00000015475	73	-	S	-
ENSG00000015475	74	-	S	-
ENSG00000015475	75	-	S	-
ENSG00000015475	76	-	S	-
ENSG00000015475	77	-	S	-
ENSG00000015475	78	-	S	-
ENSG00000015475	79	-	I	-
ENSG00000015475	80	-	I	-
ENSG00000015475	81	-	S	-
ENSG00000015475	82	-	I	-
ENSG00000015475	83	-	I	-
ENSG00000015475	84	-	I	-
ENSG00000015475	85	-	I	-
ENSG00000015475	86	-	I	-
ENSG00000015475	87	-	I	-
ENSG00000015475	88	-	S	-
ENSG00000015475	89	-	I	-
ENSG00000015475	90	-	I	-
ENSG00000015475	91	-	I	-
ENSG00000015475	92	-	S	-
ENSG00000015475	93	-		-
ENSG00000015475	94	-	I	-
ENSG00000015475	95	-	I	-
ENSG00000015475	96	-	I	-
ENSG00000015475	97	-	I	-
ENSG00000015475	98	-	I	-
ENSG00000015475	99	-	I	-
ENSG00000015475	100	-	I	-
ENSG00000015475	101	-	I	-
ENSG00000015475	102	-	S	-
ENSG00000015475	103	-	I	-
ENSG00000015475	104	-	S	-
ENSG00000015475	105	-	C	-
ENSG00000015475	106	-		-
ENSG00000015475	107	-	I	-
ENSG00000015475	108	-	S	-
ENSG00000015475	109	-	C	-
ENSG00000015475	110	-	C	-
ENSG00000015475	111	-	S	-
ENSG00000015475	112	-	S	-
ENSG00000015475	113	-	C	-
ENSG00000015475	114	-	S	-
ENSG00000015475	115	-	S	-
ENSG00000015475	116	-	S	-
ENSG00000015475	117	-	S	-
ENSG00000015475	118	-	S	-
ENSG00000015475	119	-	S	-
ENSG00000015475	120	-	S	-
ENSG00000015475	121	-	S	-
ENSG00000015475	122	-	S	-
ENSG00000015475	123	-	C	-
ENSG00000015475	124	-	C	-
ENSG00000015475	125	-	S	-
ENSG00000015475	126	-	C	-
ENSG00000015475	127	-	C	-
ENSG00000015475	128	-	C	-
ENSG00000015475	129	-	S	-
ENSG00000015475	130	-	C	-
ENSG00000015475	131	-	C	-
ENSG00000015475	132	-	S	-
ENSG00000015475	133	-	S	-
ENSG00000015475	134	-	I	-
ENSG00000015475	135	-	C	-
ENSG00000015475	136	-	S	-
ENSG00000015475	137	-	S	-
ENSG00000015475	138	-	I	-
ENSG00000015475	139	-	S	-
ENSG00000015475	140	-	S	-
ENSG00000015475	141	-	S	-
ENSG00000015475	142	-	I	-
ENSG00000015475	143	-	S	-
ENSG00000015475	144	-	S	-
ENSG00000015475	145	-	S	-
ENSG00000015475	146	-	I	-
ENSG00000015475	147	-	C	-
ENSG00000015475	148	-	C	-
ENSG00000015475	149	-	I	-
ENSG00000015475	150	-		-
ENSG00000015475	151	-	I	-
ENSG00000015475	152	-	C	-
ENSG00000015475	153	-	I	-
ENSG00000015475	154	-	I	-
ENSG00000015475	155	-	C	-
ENSG00000015475	156	-	C	-
ENSG00000015475	157	-	I	-
ENSG00000015475	158	-	I	-
ENSG00000015475	159	-		-
ENSG00000015475	160	-	C	-
ENSG00000015475	161	-	I	-
ENSG00000015475	162	-	I	-
ENSG00000015475	163	-	C	-
ENSG00000015475	164	-	C	-
ENSG00000015475	165	-	S	-
ENSG00000015475	166	-	C	-
ENSG00000015475	167	-	C	-
ENSG00000015475	168	-	S	-
ENSG00000015475	169	-	S	-
ENSG00000015475	170	-		-
ENSG00000015475	171	-	C	-
ENSG00000015475	172	-	S	-
ENSG00000015475	173	-	C	-
ENSG00000015475	174	-	C	-
ENSG00000015475	175	-		-
ENSG00000015475	176	-	C	-
ENSG00000015475	177	-	C	-
ENSG00000015475	178	-	C	-
ENSG00000015475	179	-	C	-
ENSG00000015475	180	-	S	-
ENSG00000015475	181	-	S	-
ENSG00000015475	182	-	C	-
ENSG00000015475	183	-	S	-
ENSG00000015475	184	-	S	-
ENSG00000015475	185	-	I	-
ENSG00000015475	186	+		-
ENSG00000015475	187	-	S	-
ENSG00000015475	188	-	S	-
ENSG00000015475	189	-	I	-
ENSG00000015475	190	-	I	-
ENSG00000015475	191	-	S	-
ENSG00000015475	192	-	I	-
ENSG00000015475	193	-	I	-
ENSG00000015475	194	-	I	-
ENSG00000015475	195	-	S	-
ENSG00000072401	1	-	I	-
ENSG00000072401	2	-	C	-
ENSG00000072401	3	-	S	-
ENSG00000072401	4	-	I	-
ENSG00000072401	5	-	I	-
ENSG00000072401	6	-	C	-
ENSG00000072401	7	-	S	-
ENSG00000072401	8	-	I	-
ENSG00000072401	9	-	I	-
ENSG00000072401	10	-	C	-
ENSG00000072401	11	-	I	-
ENSG00000072401	12	-	I	-
ENSG00000072401	13	-	C	-
ENSG00000072401	14	-	I	-
ENSG00000072401	15	-	I	-
ENSG00000072401	16	-	S	-
ENSG00000072401	17	-	S	-
ENSG00000072401	18	-	C	-
ENSG00000072401	19	-	S	-
ENSG00000072401	20	-	S	-
ENSG00000072401	21	-	C	-
ENSG00000072401	22	-	S	-
ENSG00000072401	23	-	C	-
ENSG00000072401	24	-	C	-
ENSG00000072401	25	-	I	-
ENSG00000072401	26	-		-
ENSG00000072401	27	-	S	-
ENSG00000072401	28	-	S	-
ENSG00000072401	29	-	S	-
ENSG00000072401	30	-	C	-
ENSG00000072401	31	-	S	-
ENSG00000072401	32	-	C	-
ENSG00000072401	33	-	C	-
ENSG00000072401	34	-	S	-
ENSG00000072401	35	-	C	-
ENSG00000072401	36	-	C	+
ENSG00000072401	37	-	C	-
ENSG00000072401	38	-	S	-
ENSG00000072401	39	-	C	-
ENSG00000072401	40	-	C	-
ENSG00000072401	41	-	S	-
ENSG00000072401	42	-	S	-
ENSG00000072401	43	-	C	-
ENSG00000072401	44	-	C	-
ENSG00000072401	45	-	C	-
ENSG00000072401	46	-	S	-
ENSG00000072401	47	-	S	-
ENSG00000072401	48	-	C	-
ENSG00000072401	49	-		-
ENSG00000072401	50	-	C	-
ENSG00000072401	51	-	S	+
ENSG00000072401	52	-	C	-
ENSG00000072401	53	-	C	-
ENSG00000072401	54	-		-
ENSG00000072401	55	-	S	-
ENSG00000072401	56	-	C	-
ENSG00000072401	57	-	C	-
ENSG00000072401	58	-	S	-
ENSG00000072401	59	-	I	-
ENSG00000072401	60	-	C	-
ENSG00000072401	61	-	I	-
ENSG00000072401	62	-	I	-
ENSG00000072401	63	-	I	-
ENSG00000072401	64	-	C	-
ENSG00000072401	65	-	C	-
ENSG00000072401	66	-	S	-
ENSG00000072401	67	-	C	-
ENSG00000072401	68	-	C	-
ENSG00000072401	69	-	C	-
ENSG00000072401	70	-	S	-
ENSG00000072401	71	-	C	-
ENSG00000072401	72	-	S	-
ENSG00000072401	73	-	C	-
ENSG00000072401	74	-	C	-
ENSG00000072401	75	-	C	-
ENSG00000072401	76	-	C	-
ENSG00000072401	77	-	C	-
ENSG00000072401	78	-	C	-
ENSG00000072401	79	-	C	-
ENSG00000072401	80	-	S	-
ENSG00000072401	81	-	S	-
ENSG00000072401	82	-	C	-
ENSG00000072401	83	-	S	-
ENSG00000072401	84	-	C	-
ENSG00000072401	85	-	C	-
ENSG00000072401	86	-	C	-
ENSG00000072401	87	-	S	-
ENSG00000072401	88	-	C	-
ENSG00000072401	89	-	C	-
ENSG00000072401	90	-	S	-
ENSG00000072401	91	-	S	-
ENSG00000072401	92	-	I	-
ENSG00000072401	93	-	I	-
ENSG00000072401	94	-	I	-
ENSG00000072401	95	-	I	-
ENSG00000072401	96	-	I	-
ENSG00000072401	97	-	I	-
ENSG00000072401	98	-	I	-
ENSG00000072401	99	-	C	-
ENSG00000072401	100	-	C	-
ENSG00000072401	101	-	I	-
ENSG00000072401	102	-		-
ENSG00000072401	103	-	C	-
ENSG00000072401	104	-	S	-
ENSG00000072401	105	-	C	-
ENSG00000072401	106	-	C	-
ENSG00000072401	107	-	C	-
ENSG00000072401	108	-	S	-
ENSG00000072401	109	-	C	-
ENSG00000072401	110	-	C	-
ENSG00000072401	111	-	S	-
ENSG00000072401	112	-	S	-
ENSG00000072401	113	-	C	-
ENSG00000072401	114	-	S	-
ENSG00000072401	115	-	C	-
ENSG00000072401	116	-	S	-
ENSG00000072401	117	-	S	-
ENSG00000072401	118	-	S	-
ENSG00000072401	119	-	S	-
ENSG00000072401	120	-		-
ENSG00000072401	121	-	S	-
ENSG00000072401	122	-	S	-
ENSG00000072401	123	-	C	-
ENSG00000072401	124	-	C	-
ENSG00000072401	125	-	S	-
ENSG00000072401	126	-	C	-
ENSG00000072401	127	-	C	-
ENSG00000072401	128	-	S	-
ENSG00000072401	129	-	S	-
ENSG00000072401	130	-	S	-
ENSG00000072401	131	-	S	-
ENSG00000072401	132	-	S	-
ENSG00000072401	133	-	S	-
ENSG00000072401	134	-	C	-
ENSG00000072401	135	-	S	-
ENSG00000072401	136	-	S	-
ENSG00000072401	137	-	C	-
ENSG00000072401	138	-	C	-
ENSG00000072401	139	-	S	-
ENSG00000072401	140	-	S	-
ENSG00000072401	141	-	S	-
ENSG00000072401	142	-	C	-
ENSG00000072401	143	-	S	-
ENSG00000072401	144	-	S	-
ENSG00000072401	145	-	S	-
ENSG00000072401	146	-	C	-
ENSG00000072401	147	-	S	-
ENSG00000096384	1	-	S	-
ENSG00000096384	2	-	S	-
ENSG00000096384	3	-	S	-
ENSG00000096384	4	-	S	-
ENSG00000096384	5	-		-
ENSG00000096384	6	-	S	-
ENSG00000096384	7	-	S	-
ENSG00000096384	8	-	S	-
ENSG00000096384	9	-	S	-
ENSG00000096384	10	-	S	-
ENSG00000096384	11	-	S	+
ENSG00000096384	12	-		+
ENSG00000096384	13	-	S	+
ENSG00000096384	14	-	S	+
ENSG00000096384	15	-	S	+
ENSG00000096384	16	-	S	+
ENSG00000096384	17	-	S	+
ENSG00000096384	18	-	S	+
ENSG00000096384	19	-	S	+
ENSG00000096384	20	-	S	+
ENSG00000096384	21	-	S	+
ENSG00000096384	22	-	S	-
ENSG00000096384	23	-	S	+
ENSG00000096384	24	-	S	+
ENSG00000096384	25	-	C	-
ENSG00000096384	26	-	S	-
ENSG00000096384	27	-	S	+
ENSG00000096384	28	-	C	+
ENSG00000096384	29	-	C	-
ENSG00000096384	30	-	S	+
ENSG00000096384	31	-	S	+
ENSG00000096384	32	-	C	+
ENSG00000096384	33	-	C	-
ENSG00000096384	34	-	S	-
ENSG00000096384	35	-	S	-
ENSG00000096384	36	-	S	-
ENSG00000096384	37	-	C	-
ENSG00000096384	38	-	C	-
ENSG00000096384	39	-	C	-
ENSG00000096384	40	-	C	-
ENSG00000096384	41	-	C	-
ENSG00000096384	42	-	C	-
ENSG00000096384	43	-	C	-
ENSG00000096384	44	-	C	-
ENSG00000096384	45	-	C	-
ENSG00000096384	46	-	S	-
ENSG00000096384	47	-	C	-
ENSG00000096384	48	-	C	-
ENSG00000096384	49	-	C	-
ENSG00000096384	50	-	C	-
ENSG00000096384	51	-	C	-
ENSG00000096384	52	-	I	-
ENSG00000096384	53	-	C	-
ENSG00000096384	54	-	C	-
ENSG00000096384	55	-	I	-
ENSG00000096384	56	-	I	-
ENSG00000096384	57	-	C	-
ENSG00000096384	58	-	I	-
ENSG00000096384	59	-	I	-
ENSG00000096384	60	-	I	-
ENSG00000096384	61	-	S	-
ENSG00000096384	62	-	I	-
ENSG00000096384	63	-	S	-
ENSG00000096384	64	-	C	-
ENSG00000096384	65	-	C	-
ENSG00000096384	66	-	S	-
ENSG00000096384	67	-	S	-
ENSG00000096384	68	-	C	-
ENSG00000096384	69	-	S	-
ENSG00000096384	70	-	S	-
ENSG00000096384	71	-	C	-
ENSG00000096384	72	-	S	-
ENSG00000096384	73	-	C	-
ENSG00000096384	74	-	C	-
ENSG00000096384	75	-	C	-
ENSG00000096384	76	-	S	-
ENSG00000096384	77	-	C	-
ENSG00000096384	78	-	S	-
ENSG00000096384	79	-	S	-
ENSG00000096384	80	-	S	-
ENSG00000096384	81	-	S	-
ENSG00000096384	82	-	S	-
ENSG00000096384	83	-	C	-
ENSG00000096384	84	-	C	-
ENSG00000096384	85	-	C	-
ENSG00000096384	86	-	C	-
ENSG00000096384	87	-		-
ENSG00000096384	88	-	C	-
ENSG00000096384	89	-	C	-
ENSG00000096384	90	-	C	-
ENSG00000096384	91	-	C	-
ENSG00000096384	92	-	C	-
ENSG00000096384	93	-	C	-
ENSG00000096384	94	-	C	-
ENSG00000096384	95	-	S	-
ENSG00000096384	96	-	S	-
ENSG00000096384	97	-	C	-
ENSG00000096384	98	-	C	-
ENSG00000096384	99	-	S	-
ENSG00000096384	100	-	S	-
ENSG00000096384	101	-	C	-
ENSG00000096384	102	-	C	-
ENSG00000096384	103	-	C	-
ENSG00000096384	104	-	S	+
ENSG00000096384	105	-	C	+
ENSG00000096384	106	-	S	+
ENSG00000096384	107	-	S	-
ENSG00000096384	108	-	C	-
ENSG00000096384	109	-	C	-
ENSG00000096384	110	-	C	-
ENSG00000096384	111	-	S	-
ENSG00000096384	112	-	S	-
ENSG00000096384	113	-	C	-
ENSG00000096384	114	-	C	-
ENSG00000096384	115	-	I	-
ENSG00000096384	116	-	S	-
ENSG00000096384	117	-	I	-
ENSG00000096384	118	-	I	-
ENSG00000096384	119	-	I	-
ENSG00000096384	120	-	I	-
ENSG00000096384	121	-	I	-
ENSG00000096384	122	-	I	-
ENSG00000096384	123	-	I	-
ENSG00000096384	124	-	S	-
ENSG00000096384	125	-	C	-
ENSG00000096384	126	-	C	-
ENSG00000096384	127	-	C	-
ENSG00000096384	128	-	C	-
ENSG00000096384	129	-	C	-
ENSG00000096384	130	-	C	-
ENSG00000096384	131	-		-
ENSG00000096384	132	-	C	-
ENSG00000096384	133	-	C	-
ENSG00000096384	134	-	C	-
ENSG00000096384	135	-	C	-
ENSG00000096384	136	-	C	-
ENSG00000096384	137	-	C	-
ENSG00000096384	138	-	C	-
ENSG00000096384	139	-		-
ENSG00000096384	140	-	C	-
ENSG00000096384	141	-	S	-
ENSG00000096384	142	-	S	-
ENSG00000096384	143	-		-
ENSG00000096384	144	-		-
ENSG00000096384	145	-	S	-
ENSG00000096384	146	-	C	-
ENSG00000096384	147	-	C	-
ENSG00000096384	148	-	C	-
ENSG00000096384	149	-	C	-
ENSG00000096384	150	-	C	-
ENSG00000096384	151	-	S	-
ENSG00000096384	152	-	C	-
ENSG00000096384	153	-	S	-
ENSG00000096384	154	-	C	-
ENSG00000096384	155	-	C	-
ENSG00000096384	156	-	C	-
ENSG00000096384	157	-	C	-
ENSG00000096384	158	-	S	-
ENSG00000096384	159	-	C	-
ENSG00000096384	160	-	S	-
ENSG00000096384	161	-	C	-
ENSG00000096384	162	-	S	-
ENSG00000096384	163	-	S	+
ENSG00000096384	164	-	S	-
ENSG00000096384	165	-	S	-
ENSG00000096384	166	-	S	-
ENSG00000096384	167	-		-
ENSG00000096384	168	-	S	-
ENSG00000096384	169	-	S	-
ENSG00000096384	170	-	C	-
ENSG00000096384	171	-	S	-
ENSG00000096384	172	-	S	-
ENSG00000096384	173	-	S	-
ENSG00000096384	174	-	S	-
ENSG00000096384	175	-	C	-
ENSG00000096384	176	-	S	-
ENSG00000096384	177	-	C	-
ENSG00000096384	178	-	C	-
ENSG00000096384	179	-	C	-
ENSG00000096384	180	-	C	-
ENSG00000096384	181	-		-
ENSG00000096384	182	-	C	-
ENSG00000096384	183	-	C	-
ENSG00000096384	184	-	S	-
ENSG00000096384	185	-	C	-
ENSG00000096384	186	-	C	-
ENSG00000096384	187	-	S	-
ENSG00000096384	188	-	S	-
ENSG00000096384	189	-	C	-
ENSG00000096384	190	-	S	-
ENSG00000096384	191	-	S	-
ENSG00000096384	192	-	C	-
ENSG00000096384	193	-	C	-
ENSG00000096384	194	-	S	-
ENSG00000096384	195	-	S	-
ENSG00000096384	196	-	S	-
ENSG00000096384	197	-	C	-
ENSG00000096384	198	-		-
ENSG00000096384	199	-	S	-
ENSG00000096384	200	-	S	-
ENSG00000096384	201	-		-
ENSG00000096384	202	-		-
ENSG00000096384	203	-	S	-
ENSG00000096384	204	-	S	-
ENSG00000096384	205	-	C	-
ENSG00000096384	206	-	C	-
ENSG00000096384	207	-	C	-
ENSG00000096384	208	-	C	-
ENSG00000096384	209	-	C	-
ENSG00000096384	210	-	S	-
ENSG00000096384	211	-	C	-
ENSG00000096384	212	-	S	-
ENSG00000096384	213	-	C	-
ENSG00000096384	214	-	C	-
ENSG00000096384	215	-	C	-
ENSG00000096384	216	-	C	-
ENSG00000096384	217	-	C	-
ENSG00000096384	218	-	S	-
ENSG00000096384	219	-	S	-
ENSG00000096384	220	-	S	-
ENSG00000096384	221	-	S	-
ENSG00000096384	222	-	S	-
ENSG00000096384	223	-	S	-
ENSG00000096384	224	-	S	-
ENSG00000096384	225	-	S	-
ENSG00000096384	226	-	S	-
ENSG00000096384	227	-	S	-
ENSG00000096384	228	-	S	-
ENSG00000096384	229	-	S	-
ENSG00000096384	230	-	S	-
ENSG00000096384	231	-	S	-
ENSG00000096384	232	-	S	-
ENSG00000096384	233	-	S	-
ENSG00000096384	234	-	S	-
ENSG00000096384	235	-	S	-
ENSG00000096384	236	-	S	-
ENSG00000096384	237	-	S	-
ENSG00000096384	238	-	S	-
ENSG00000096384	239	-	S	-
ENSG00000096384	240	-	S	-
ENSG00000096384	241	-	S	-
ENSG00000096384	242	-	S	-
ENSG00000096384	243	-	S	-
ENSG00000096384	244	-	S	-
ENSG00000096384	245	-	S	-
ENSG00000096384	246	-	S	-
ENSG00000096384	247	-	S	-
ENSG00000096384	248	-	S	+
ENSG00000096384	249	-	S	+
ENSG00000096384	250	-	S	+
ENSG00000096384	251	-	S	+
ENSG00000096384	252	-	S	+
ENSG00000096384	253	-	S	+
ENSG00000096384	254	-	S	-
ENSG00000096384	255	-	S	-
ENSG00000096384	256	-	S	-
ENSG00000096384	257	-	S	-
ENSG00000096384	258	-	S	-
ENSG00000096384	259	-	S	-
ENSG00000096384	260	-	S	-
ENSG00000096384	261	-	S	-
ENSG00000096384	262	-	S	-
ENSG00000096384	263	-	S	-
ENSG00000096384	264	-	S	-
ENSG00000096384	265	-	S	-
ENSG00000096384	266	-	S	-
ENSG00000096384	267	-	S	-
ENSG00000096384	268	-	S	-
ENSG00000096384	269	-	S	-
ENSG00000096384	270	-	S	-
ENSG00000096384	271	-	S	-
ENSG00000096384	272	-	S	-
ENSG00000096384	273	-	S	-
ENSG00000096384	274	-	S	-
ENSG00000096384	275	-	S	-
ENSG00000096384	276	-	S	-
ENSG00000096384	277	-	S	-
ENSG00000096384	278	-	S	-
ENSG00000096384	279	-	S	-
ENSG00000096384	280	-	S	-
ENSG00000096384	281	-	S	-
ENSG00000096384	282	-	C	-
ENSG00000096384	283	-	C	-
ENSG00000096384	284	-	S	-
ENSG00000096384	285	-	S	-
ENSG00000096384	286	-	I	-
ENSG00000096384	287	-	I	-
ENSG00000096384	288	-	C	-
ENSG00000096384	289	-	C	-
ENSG00000096384	290	-	I	-
ENSG00000096384	291	-	I	-
ENSG00000096384	292	-	I	-
ENSG00000096384	293	-	S	-
ENSG00000096384	294	-	I	-
ENSG00000096384	295	-	I	-
ENSG00000096384	296	-	C	-
ENSG00000096384	297	-	S	-
ENSG00000096384	298	-	S	-
ENSG00000096384	299	-	S	-
ENSG00000096384	300	-	S	-
ENSG00000096384	301	-	C	-
ENSG00000096384	302	-	C	-
ENSG00000096384	303	-	S	-
ENSG00000096384	304	-	C	-
ENSG00000096384	305	-	C	-
ENSG00000096384	306	-	S	-
ENSG00000096384	307	-	C	-
ENSG00000096384	308	-	C	-
ENSG00000096384	309	-	C	-
ENSG00000096384	310	-	S	-
ENSG00000096384	311	-	C	-
ENSG00000096384	312	-	S	-
ENSG00000096384	313	-	C	-
ENSG00000096384	314	-	S	-
ENSG00000096384	315	-	C	-
ENSG00000096384	316	-	C	-
ENSG00000096384	317	-	C	-
ENSG00000096384	318	-	C	-
ENSG00000096384	319	-	C	-
ENSG00000096384	320	-	C	-
ENSG00000096384	321	-	C	-
ENSG00000096384	322	-	S	-
ENSG00000096384	323	-		-
ENSG00000096384	324	-	I	-
ENSG00000096384	325	-	I	-
ENSG00000096384	326	-	I	-
ENSG00000096384	327	-	C	-
ENSG00000096384	328	-	I	-
ENSG00000096384	329	-	C	-
ENSG00000096384	330	-	I	-
ENSG00000096384	331	-	C	-
ENSG00000096384	332	-	C	-
ENSG00000096384	333	-	C	-
ENSG00000096384	334	-	C	-
ENSG00000096384	335	-	C	-
ENSG00000096384	336	-	C	-
ENSG00000096384	337	-	S	-
ENSG00000096384	338	-	S	-
ENSG00000096384	339	-	S	-
ENSG00000096384	340	-	C	-
ENSG00000096384	341	-	S	-
ENSG00000096384	342	-	S	-
ENSG00000096384	343	-	C	-
ENSG00000096384	344	-	S	-
ENSG00000096384	345	-	S	-
ENSG00000096384	346	-	S	-
ENSG00000096384	347	-	S	-
ENSG00000096384	348	-	S	-
ENSG00000096384	349	-	S	-
ENSG00000096384	350	-	S	-
ENSG00000096384	351	-	C	-
ENSG00000096384	352	-	C	-
ENSG00000096384	353	-	C	-
ENSG00000096384	354	-	C	-
ENSG00000096384	355	-	C	-
ENSG00000096384	356	-	C	-
ENSG00000096384	357	-		-
ENSG00000096384	358	-	C	-
ENSG00000096384	359	-	I	-
ENSG00000096384	360	-		-
ENSG00000096384	361	-	C	-
ENSG00000096384	362	-	C	-
ENSG00000096384	363	-	C	-
ENSG00000096384	364	-	C	-
ENSG00000096384	365	-	S	-
ENSG00000096384	366	-	C	-
ENSG00000096384	367	-	S	-
ENSG00000096384	368	-	S	-
ENSG00000096384	369	-	C	-
ENSG00000096384	370	-	C	-
ENSG00000096384	371	-	C	-
ENSG00000096384	372	-	S	-
ENSG00000096384	373	-	C	-
ENSG00000096384	374	-	C	-
ENSG00000096384	375	-	C	-
ENSG00000096384	376	-	C	-
ENSG00000096384	377	-	C	-
ENSG00000096384	378	-	C	-
ENSG00000096384	379	-	C	-
ENSG00000096384	380	-		-
ENSG00000096384	381	-		-
ENSG00000096384	382	-	C	-
ENSG00000096384	383	-	C	-
ENSG00000096384	384	-	S	-
ENSG00000096384	385	-	S	-
ENSG00000096384	386	-	C	-
ENSG00000096384	387	-	C	-
ENSG00000096384	388	-	C	-
ENSG00000096384	389	-	C	-
ENSG00000096384	390	-	S	+
ENSG00000096384	391	-	C	-
ENSG00000096384	392	-	C	-
ENSG00000096384	393	-	C	-
ENSG00000096384	394	-	S	-
ENSG00000096384	395	-	C	-
ENSG00000096384	396	-	S	-
ENSG00000096384	397	-	I	-
ENSG00000096384	398	-	S	-
ENSG00000096384	399	-	S	-
ENSG00000096384	400	-	C	-
ENSG00000096384	401	-	C	-
ENSG00000096384	402	-	S	-
ENSG00000096384	403	-		-
ENSG00000096384	404	-	C	-
ENSG00000096384	405	-	S	-
ENSG00000096384	406	-	I	-
ENSG00000096384	407	-	I	-
ENSG00000096384	408	-	C	-
ENSG00000096384	409	-		-
ENSG00000096384	410	-	I	-
ENSG00000096384	411	-	C	-
ENSG00000096384	412	-	C	-
ENSG00000096384	413	-	C	-
ENSG00000096384	414	-	S	-
ENSG00000096384	415	-	C	-
ENSG00000096384	416	-	C	-
ENSG00000096384	417	-	S	-
ENSG00000096384	418	-	S	-
ENSG00000096384	419	-	C	-
ENSG00000096384	420	-	C	-
ENSG00000096384	421	-	S	-
ENSG00000096384	422	-	S	-
ENSG00000096384	423	-	S	-
ENSG00000096384	424	-	S	-
ENSG00000096384	425	-	S	-
ENSG00000096384	426	-	C	-
ENSG00000096384	427	-	S	-
ENSG00000096384	428	-	S	-
ENSG00000096384	429	-	C	-
ENSG00000096384	430	-	C	-
ENSG00000096384	431	-	S	-
ENSG00000096384	432	-	C	-
ENSG00000096384	433	-	C	-
ENSG00000096384	434	-	C	-
ENSG00000096384	435	-	S	-
ENSG00000096384	436	-	C	-
ENSG00000096384	437	-	C	-
ENSG00000096384	438	-	C	-
ENSG00000096384	439	-	C	-
ENSG00000096384	440	-	C	-
ENSG00000096384	441	-	C	-
ENSG00000096384	442	-	S	-
ENSG00000096384	443	-	S	-
ENSG00000096384	444	-	C	-
ENSG00000096384	445	-	S	-
ENSG00000096384	446	-	S	-
ENSG00000096384	447	-	C	-
ENSG00000096384	448	-	C	-
ENSG00000096384	449	-	S	-
ENSG00000096384	450	-	S	-
ENSG00000096384	451	-	C	-
ENSG00000096384	452	-	C	-
ENSG00000096384	453	-	S	-
ENSG00000096384	454	-	C	-
ENSG00000096384	455	-	C	-
ENSG00000096384	456	-	C	-
ENSG00000096384	457	-	C	-
ENSG00000096384	458	-	C	-
ENSG00000096384	459	-	C	-
ENSG00000096384	460	-	C	-
ENSG00000096384	461	-	S	-
ENSG00000096384	462	-	C	-
ENSG00000096384	463	-	S	-
ENSG00000096384	464	-	S	-
ENSG00000096384	465	-	S	-
ENSG00000096384	466	-	S	-
ENSG00000096384	467	-	C	-
ENSG00000096384	468	-	C	-
ENSG00000096384	469	-	C	-
ENSG00000096384	470	-	S	-
ENSG00000096384	471	-	S	-
ENSG00000096384	472	-	C	-
ENSG00000096384	473	-		-
ENSG00000096384	474	-	S	-
ENSG00000096384	475	+	S	-
ENSG00000096384	476	-	C	-
ENSG00000096384	477	-	S	-
ENSG00000096384	478	-	S	-
ENSG00000096384	479	-	S	-
ENSG00000096384	480	-	C	-
ENSG00000096384	481	-	S	-
ENSG00000096384	482	-	C	-
ENSG00000096384	483	+	C	-
ENSG00000096384	484	+	C	-
ENSG00000096384	485	-	C	-
ENSG00000096384	486	+	C	-
ENSG00000096384	487	+	C	-
ENSG00000096384	488	-	C	-
ENSG00000096384	489	-	S	-
ENSG00000096384	490	-	S	-
ENSG00000096384	491	-	S	-
ENSG00000096384	492	-	S	-
ENSG00000096384	493	+	S	-
ENSG00000096384	494	-		-
ENSG00000096384	495	-	C	-
ENSG00000096384	496	-	S	-
ENSG00000096384	497	-	C	-
ENSG00000096384	498	-	C	-
ENSG00000096384	499	-	C	-
ENSG00000096384	500	+		-
ENSG00000096384	501	-	C	-
ENSG00000096384	502	-	C	-
ENSG00000096384	503	-		-
ENSG00000096384	504	-	S	-
ENSG00000096384	505	-	S	-
ENSG00000096384	506	-	C	-
ENSG00000096384	507	-	C	-
ENSG00000096384	508	-	C	-
ENSG00000096384	509	-	C	-
ENSG00000096384	510	-		-
ENSG00000096384	511	-		-
ENSG00000096384	512	-	C	-
ENSG00000096384	513	-	C	-
ENSG00000096384	514	-	C	-
ENSG00000096384	515	-	C	-
ENSG00000096384	516	-	S	-
ENSG00000096384	517	-	C	-
ENSG00000096384	518	-	C	-
ENSG00000096384	519	-	C	-
ENSG00000096384	520	-	C	-
ENSG00000096384	521	-	C	-
ENSG00000096384	522	-		-
ENSG00000096384	523	-	S	-
ENSG00000096384	524	-	S	-
ENSG00000096384	525	-	C	-
ENSG00000096384	526	-	S	-
ENSG00000096384	527	-	S	-
ENSG00000096384	528	-	C	-
ENSG00000096384	529	-	S	-
ENSG00000096384	530	-	S	-
ENSG00000096384	531	-	S	-
ENSG00000096384	532	-	S	-
ENSG00000096384	533	-	C	-
ENSG00000096384	534	-		-
ENSG00000096384	535	-	C	-
ENSG00000096384	536	-		-
ENSG00000096384	537	-	C	-
ENSG00000096384	538	-	C	-
ENSG00000096384	539	-	C	-
ENSG00000096384	540	-	S	-
ENSG00000096384	541	-	C	-
ENSG00000096384	542	-	S	-
ENSG00000096384	543	-	C	-
ENSG00000096384	544	-	S	-
ENSG00000096384	545	-	S	-
ENSG00000096384	546	-	S	-
ENSG00000096384	547	-	S	-
ENSG00000096384	548	-	S	-
ENSG00000096384	549	-	S	-
ENSG00000096384	550	-	S	-
ENSG00000096384	551	-	S	-
ENSG00000096384	552	-	S	-
ENSG00000096384	553	-	C	-
ENSG00000096384	554	-	S	-
ENSG00000096384	555	-	S	-
ENSG00000096384	556	-	C	-
ENSG00000096384	557	-	S	-
ENSG00000096384	558	-	S	-
ENSG00000096384	559	-	S	-
ENSG00000096384	560	-	C	-
ENSG00000096384	561	-	S	-
ENSG00000096384	562	-	S	-
ENSG00000096384	563	-	C	-
ENSG00000096384	564	-	C	-
ENSG00000096384	565	-	S	-
ENSG00000096384	566	-	C	-
ENSG00000096384	567	-	C	-
ENSG00000096384	568	-	S	-
ENSG00000096384	569	-	S	-
ENSG00000096384	570	-	C	-
ENSG00000096384	571	-	C	-
ENSG00000096384	572	-	S	-
ENSG00000096384	573	-	S	-
ENSG00000096384	574	-	S	-
ENSG00000096384	575	-		-
ENSG00000096384	576	-	S	-
ENSG00000096384	577	-	S	-
ENSG00000096384	578	-	S	-
ENSG00000096384	579	-	S	-
ENSG00000096384	580	-	C	-
ENSG00000096384	581	-	C	-
ENSG00000096384	582	-	C	-
ENSG00000096384	583	-	C	-
ENSG00000096384	584	-	C	-
ENSG00000096384	585	-	C	-
ENSG00000096384	586	-	S	-
ENSG00000096384	587	-	C	-
ENSG00000096384	588	-	C	-
ENSG00000096384	589	-	C	-
ENSG00000096384	590	-	C	-
ENSG00000096384	591	-	C	-
ENSG00000096384	592	-	C	-
ENSG00000096384	593	-	C	-
ENSG00000096384	594	-	C	-
ENSG00000096384	595	-	S	-
ENSG00000096384	596	-	S	+
ENSG00000096384	597	-	C	-
ENSG00000096384	598	-	C	+
ENSG00000096384	599	-	C	-
ENSG00000096384	600	-	C	-
ENSG00000096384	601	-	C	-
ENSG00000096384	602	-	C	-
ENSG00000096384	603	-	C	-
ENSG00000096384	604	-	S	-
ENSG00000096384	605	-	C	-
ENSG00000096384	606	-	C	-
ENSG00000096384	607	-	S	-
ENSG00000096384	608	-	S	-
ENSG00000096384	609	-	S	+
ENSG00000096384	610	-	S	+
ENSG00000096384	611	-	S	+
ENSG00000096384	612	-	S	+
ENSG00000096384	613	-	S	+
ENSG00000096384	614	-	S	-
ENSG00000096384	615	-	S	+
ENSG00000096384	616	-	S	+
ENSG00000096384	617	-	C	-
ENSG00000096384	618	-	S	-
ENSG00000096384	619	-	S	+
ENSG00000096384	620	-	S	+
ENSG00000096384	621	-	S	-
ENSG00000096384	622	-	C	-
ENSG00000096384	623	-	S	-
ENSG00000096384	624	-	C	-
ENSG00000096384	625	-	C	-
ENSG00000096384	626	-	C	-
ENSG00000096384	627	-	C	-
ENSG00000096384	628	-	C	-
ENSG00000096384	629	-	C	-
ENSG00000096384	630	-	C	-
ENSG00000096384	631	-	S	-
ENSG00000096384	632	-	C	-
ENSG00000096384	633	-	S	-
ENSG00000096384	634	-	S	+
ENSG00000096384	635	-		-
ENSG00000096384	636	-	C	-
ENSG00000096384	637	-	S	-
ENSG00000096384	638	-	C	-
ENSG00000096384	639	-	C	-
ENSG00000096384	640	-	S	-
ENSG00000096384	641	-	S	-
ENSG00000096384	642	-	C	-
ENSG00000096384	643	-	S	-
ENSG00000096384	644	-	S	-
ENSG00000096384	645	-	S	-
ENSG00000096384	646	-	S	-
ENSG00000096384	647	-	S	-
ENSG00000096384	648	-	S	-
ENSG00000096384	649	-	S	-
ENSG00000096384	650	-	S	-
ENSG00000096384	651	-		-
ENSG00000096384	652	-	S	-
ENSG00000096384	653	-	C	-
ENSG00000096384	654	-	C	+
ENSG00000096384	655	-		-
ENSG00000096384	656	-		-
ENSG00000096384	657	-	C	+
ENSG00000096384	658	-	C	+
ENSG00000096384	659	-	C	-
ENSG00000096384	660	-	C	-
ENSG00000096384	661	-	S	+
ENSG00000096384	662	-	C	-
ENSG00000096384	663	-	C	-
ENSG00000096384	664	-	S	-
ENSG00000096384	665	-	S	-
ENSG00000096384	666	-	C	-
ENSG00000096384	667	-	C	-
ENSG00000096384	668	-	C	-
ENSG00000096384	669	-	S	-
ENSG00000096384	670	-	C	-
ENSG00000096384	671	-	S	-
ENSG00000096384	672	-	S	-
ENSG00000096384	673	-	S	-
ENSG00000096384	674	-	S	-
ENSG00000096384	675	-	S	-
ENSG00000096384	676	-	C	-
ENSG00000096384	677	-	C	+
ENSG00000096384	678	-	S	-
ENSG00000096384	679	-	C	-
ENSG00000096384	680	-	S	+
ENSG00000096384	681	-	S	+
ENSG00000096384	682	-	S	-
ENSG00000096384	683	-	S	+
ENSG00000096384	684	-	S	+
ENSG00000096384	685	-	S	+
ENSG00000096384	686	-	S	+
ENSG00000096384	687	-	S	+
ENSG00000096384	688	-	S	+
ENSG00000096384	689	-	S	-
ENSG00000096384	690	-	S	+
ENSG00000096384	691	-	S	-
ENSG00000096384	692	-	S	-
ENSG00000096384	693	-	S	-
ENSG00000096384	694	-	S	-
ENSG00000096384	695	-	S	+
ENSG00000096384	696	-	S	-
ENSG00000096384	697	-	S	-
ENSG00000096384	698	-	S	+
ENSG00000096384	699	-	S	-
ENSG00000096384	700	-	S	-
ENSG00000096384	701	-	S	-
ENSG00000096384	702	-	S	-
ENSG00000096384	703	-	S	-
ENSG00000096384	704	-		-
ENSG00000096384	705	-	S	-
ENSG00000096384	706	-	S	-
ENSG00000096384	707	-	S	-
ENSG00000096384	708	-	S	-
ENSG00000096384	709	-	S	-
ENSG00000096384	710	-	S	-
ENSG00000096384	711	-	S	-
ENSG00000096384	712	-	S	-
ENSG00000096384	713	-	S	-
ENSG00000096384	714	-	S	-
ENSG00000096384	715	-	S	-
ENSG00000096384	716	-	S	-
ENSG00000096384	717	-	S	-
ENSG00000096384	718	-	S	-
ENSG00000096384	719	-	S	-
ENSG00000096384	720	-	S	-
ENSG00000096384	721	-	S	-
ENSG00000096384	722	-	S	-
ENSG00000096384	723	-		-
ENSG00000096384	724	-	S	-
ENSG00000110324	1	-	S	-
ENSG00000110324	2	-	S	-
ENSG00000110324	3	-	S	-
ENSG00000110324	4	-	S	-
ENSG00000110324	5	-	S	-
ENSG00000110324	6	+		-
ENSG00000110324	7	-		-
ENSG00000110324	8	-	S	-
ENSG00000110324	9	-	S	-
ENSG00000110324	10	-	S	-
ENSG00000110324	11	-	S	-
ENSG00000110324	12	-	S	-
ENSG00000110324	13	-	S	-
ENSG00000110324	14	-	S	-
ENSG00000110324	15	-	S	-
ENSG00000110324	16	-	S	-
ENSG00000110324	17	-	S	-
ENSG00000110324	18	-	S	-
ENSG00000110324	19	-	S	-
ENSG00000110324	20	-	S	-
ENSG00000110324	21	-	S	-
ENSG00000110324	22	-	S	-
ENSG00000110324	23	-	S	-
ENSG00000110324	24	-	S	-
ENSG00000110324	25	-	S	-
ENSG00000110324	26	-	C	-
ENSG00000110324	27	-	S	-
ENSG00000110324	28	-	S	-
ENSG00000110324	29	-	C	-
ENSG00000110324	30	-	S	-
ENSG00000110324	31	-	C	-
ENSG00000110324	32	-		-
ENSG00000110324	33	-	S	-
ENSG00000110324	34	-	C	-
ENSG00000110324	35	-	S	-
ENSG00000110324	36	-	C	-
ENSG00000110324	37	-	S	-
ENSG00000110324	38	-	C	-
ENSG00000110324	39	-	C	-
ENSG00000110324	40	-	S	-
ENSG00000110324	41	-	C	-
ENSG00000110324	42	-	C	-
ENSG00000110324	43	-	C	-
ENSG00000110324	44	-	C	-
ENSG00000110324	45	-	C	-
ENSG00000110324	46	-	S	-
ENSG00000110324	47	-	S	-
ENSG00000110324	48	-	C	-
ENSG00000110324	49	-	S	-
ENSG00000110324	50	-	S	-
ENSG00000110324	51	-	S	-
ENSG00000110324	52	-	S	-
ENSG00000110324	53	-	S	-
ENSG00000110324	54	-	S	-
ENSG00000110324	55	-	C	-
ENSG00000110324	56	-	C	-
ENSG00000110324	57	-	C	-
ENSG00000110324	58	-	C	-
ENSG00000110324	59	-		-
ENSG00000110324	60	-	C	-
ENSG00000110324	61	-	C	-
ENSG00000110324	62	-	C	-
ENSG00000110324	63	-	S	-
ENSG00000110324	64	-	I	-
ENSG00000110324	65	-	I	-
ENSG00000110324	66	-	S	-
ENSG00000110324	67	-	S	-
ENSG00000110324	68	-	S	-
ENSG00000110324	69	-	S	-
ENSG00000110324	70	-	S	-
ENSG00000110324	71	-	S	-
ENSG00000110324	72	-	C	-
ENSG00000110324	73	-	C	-
ENSG00000110324	74	-	S	-
ENSG00000110324	75	-	S	-
ENSG00000110324	76	-	C	-
ENSG00000110324	77	-	S	-
ENSG00000110324	78	-	S	-
ENSG00000110324	79	-	S	-
ENSG00000110324	80	-	C	-
ENSG00000110324	81	-	S	-
ENSG00000110324	82	-	S	-
ENSG00000110324	83	-	C	-
ENSG00000110324	84	-	C	-
ENSG00000110324	85	-	S	-
ENSG00000110324	86	-		-
ENSG00000110324	87	-	C	-
ENSG00000110324	88	-	S	-
ENSG00000110324	89	-	S	-
ENSG00000110324	90	-	C	-
ENSG00000110324	91	-	I	-
ENSG00000110324	92	-	I	-
ENSG00000110324	93	-	I	-
ENSG00000110324	94	-	I	-
ENSG00000110324	95	-	C	-
ENSG00000110324	96	-	C	-
ENSG00000110324	97	-	I	-
ENSG00000110324	98	-	C	-
ENSG00000110324	99	-	C	-
ENSG00000110324	100	-		-
ENSG00000110324	101	-	C	-
ENSG00000110324	102	-	C	-
ENSG00000110324	103	-		-
ENSG00000110324	104	-	C	-
ENSG00000110324	105	-	S	-
ENSG00000110324	106	-	S	-
ENSG00000110324	107	-	S	-
ENSG00000110324	108	-	S	-
ENSG00000110324	109	-	C	-
ENSG00000110324	110	-	S	-
ENSG00000110324	111	-	S	-
ENSG00000110324	112	-	C	-
ENSG00000110324	113	-		-
ENSG00000110324	114	-	C	-
ENSG00000110324	115	-	I	-
ENSG00000110324	116	-	I	-
ENSG00000110324	117	-	I	-
ENSG00000110324	118	-	C	-
ENSG00000110324	119	-	I	-
ENSG00000110324	120	-	I	-
ENSG00000110324	121	-	I	-
ENSG00000110324	122	-	S	-
ENSG00000110324	123	-		-
ENSG00000110324	124	-	C	-
ENSG00000110324	125	-	C	-
ENSG00000110324	126	-	C	-
ENSG00000110324	127	-		-
ENSG00000110324	128	-	S	-
ENSG00000110324	129	-	C	-
ENSG00000110324	130	-		-
ENSG00000110324	131	-	S	-
ENSG00000110324	132	-	C	-
ENSG00000110324	133	-	S	-
ENSG00000110324	134	-	S	-
ENSG00000110324	135	-	S	-
ENSG00000110324	136	-	S	-
ENSG00000110324	137	-	S	-
ENSG00000110324	138	-	S	-
ENSG00000110324	139	-	C	-
ENSG00000110324	140	-	C	-
ENSG00000110324	141	-	C	-
ENSG00000110324	142	-	S	-
ENSG00000110324	143	-	C	-
ENSG00000110324	144	-	S	-
ENSG00000110324	145	-	C	-
ENSG00000110324	146	-	C	-
ENSG00000110324	147	-	S	-
ENSG00000110324	148	-	C	-
ENSG00000110324	149	-	S	-
ENSG00000110324	150	-	S	-
ENSG00000110324	151	-	C	-
ENSG00000110324	152	-	S	-
ENSG00000110324	153	-	S	-
ENSG00000110324	154	-	S	-
ENSG00000110324	155	-	C	-
ENSG00000110324	156	-	S	-
ENSG00000110324	157	-	C	-
ENSG00000110324	158	-	S	-
ENSG00000110324	159	-	S	-
ENSG00000110324	160	-	C	-
ENSG00000110324	161	-	C	-
ENSG00000110324	162	-	I	-
ENSG00000110324	163	-	I	-
ENSG00000110324	164	-	I	-
ENSG00000110324	165	-	C	-
ENSG00000110324	166	-	C	-
ENSG00000110324	167	-	C	-
ENSG00000110324	168	-	S	-
ENSG00000110324	169	-	C	-
ENSG00000110324	170	-	C	-
ENSG00000110324	171	-	C	-
ENSG00000110324	172	-	C	-
ENSG00000110324	173	-	S	-
ENSG00000110324	174	-		-
ENSG00000110324	175	-	S	-
ENSG00000110324	176	-	S	-
ENSG00000110324	177	-	S	-
ENSG00000110324	178	-	S	-
ENSG00000110324	179	-	S	-
ENSG00000110324	180	-	S	-
ENSG00000110324	181	-	S	-
ENSG00000110324	182	-	S	-
ENSG00000110324	183	-	S	-
ENSG00000110324	184	-	I	-
ENSG00000110324	185	-		-
ENSG00000110324	186	-	S	-
ENSG00000110324	187	-	S	-
ENSG00000110324	188	-	C	-
ENSG00000110324	189	-	S	-
ENSG00000110324	190	-	C	-
ENSG00000110324	191	-	S	-
ENSG00000110324	192	-	C	-
ENSG00000110324	193	-	S	-
ENSG00000110324	194	-	C	-
ENSG00000110324	195	-	S	-
ENSG00000110324	196	-	S	-
ENSG00000110324	197	-	S	-
ENSG00000110324	198	-		-
ENSG00000110324	199	-	C	-
ENSG00000110324	200	-	S	-
ENSG00000110324	201	-	C	-
ENSG00000110324	202	-	C	-
ENSG00000110324	203	-		-
ENSG00000110324	204	-	C	-
ENSG00000110324	205	-		-
ENSG00000110324	206	-	S	-
ENSG00000110324	207	-	C	-
ENSG00000110324	208	-	C	-
ENSG00000110324	209	-		-
ENSG00000110324	210	-	I	-
ENSG00000110324	211	-	I	-
ENSG00000110324	212	-	I	-
ENSG00000110324	213	-	I	-
ENSG00000110324	214	-	C	-
ENSG00000110324	215	-	S	-
ENSG00000110324	216	-	C	-
ENSG00000110324	217	-	S	-
ENSG00000110324	218	-	S	-
ENSG00000110324	219	-	C	-
ENSG00000110324	220	-	S	-
ENSG00000110324	221	-	S	-
ENSG00000110324	222	-	S	-
ENSG00000110324	223	-	S	-
ENSG00000110324	224	-	C	-
ENSG00000110324	225	-	S	-
ENSG00000110324	226	-	C	-
ENSG00000110324	227	-	S	-
ENSG00000110324	228	-	S	-
ENSG00000110324	229	-	S	-
ENSG00000110324	230	-	S	-
ENSG00000110324	231	-	S	-
ENSG00000110324	232	-	S	-
ENSG00000110324	233	-		-
ENSG00000110324	234	-	S	-
ENSG00000110324	235	-	S	-
ENSG00000110324	236	-		-
ENSG00000110324	237	-	S	-
ENSG00000110324	238	-	S	-
ENSG00000110324	239	-	S	-
ENSG00000110324	240	-	S	-
ENSG00000110324	241	-	S	-
ENSG00000110324	242	-	S	-
ENSG00000110324	243	-		-
ENSG00000110324	244	-	S	-
ENSG00000110324	245	-	S	-
ENSG00000110324	246	-	S	-
ENSG00000110324	247	-	S	-
ENSG00000110324	248	-	S	-
ENSG00000110324	249	-	S	-
ENSG00000110324	250	-	S	-
ENSG00000110324	251	-	S	-
ENSG00000110324	252	-	S	-
ENSG00000110324	253	-	S	-
ENSG00000110324	254	-	S	-
ENSG00000110324	255	-	S	-
ENSG00000110324	256	-	S	-
ENSG00000110324	257	-	S	-
ENSG00000110324	258	-	S	-
ENSG00000110324	259	-	S	-
ENSG00000110324	260	-		-
ENSG00000110324	261	-	S	-
ENSG00000110324	262	-	S	-
ENSG00000110324	263	-	S	-
ENSG00000110324	264	-	S	-
ENSG00000110324	265	-	S	-
ENSG00000110324	266	-	S	-
ENSG00000110324	267	-	S	-
ENSG00000110324	268	-	S	-
ENSG00000110324	269	-	S	-
ENSG00000110324	270	-	S	-
ENSG00000110324	271	-	S	-
ENSG00000110324	272	-	S	-
ENSG00000110324	273	-	S	-
ENSG00000110324	274	-	S	-
ENSG00000110324	275	-	S	-
ENSG00000110324	276	-	S	-
ENSG00000110324	277	-	S	-
ENSG00000110324	278	-	S	-
ENSG00000110324	279	-	S	-
ENSG00000110324	280	-	S	-
ENSG00000110324	281	-	S	-
ENSG00000110324	282	-	S	-
ENSG00000110324	283	-	S	-
ENSG00000110324	284	-	S	-
ENSG00000110324	285	-	S	-
ENSG00000110324	286	-	S	-
ENSG00000110324	287	-	S	-
ENSG00000110324	288	-	S	-
ENSG00000110324	289	-	S	-
ENSG00000110324	290	-	S	-
ENSG00000110324	291	-	S	-
ENSG00000110324	292	-	S	-
ENSG00000110324	293	-	S	-
ENSG00000110324	294	-	S	-
ENSG00000110324	295	-	S	-
ENSG00000110324	296	-	S	-
ENSG00000110324	297	-	S	-
ENSG00000110324	298	-	S	-
ENSG00000110324	299	-	S	-
ENSG00000110324	300	-	S	-
ENSG00000110324	301	-	S	-
ENSG00000110324	302	-	S	-
ENSG00000110324	303	-	S	-
ENSG00000110324	304	-	S	-
ENSG00000110324	305	-	S	-
ENSG00000110324	306	-	S	-
ENSG00000110324	307	-	S	-
ENSG00000110324	308	-	S	-
ENSG00000110324	309	-	S	-
ENSG00000110324	310	-	S	-
ENSG00000110324	311	-	S	-
ENSG00000110324	312	-	S	-
ENSG00000110324	313	-	S	-
ENSG00000110324	314	-	S	-
ENSG00000110324	315	-	S	-
ENSG00000110324	316	-	S	-
ENSG00000110324	317	-	S	-
ENSG00000110324	318	-	S	-
ENSG00000110324	319	-	S	-
ENSG00000110324	320	-	S	-
ENSG00000110324	321	-	S	-
ENSG00000110324	322	-	S	-
ENSG00000110324	323	-	S	-
ENSG00000110324	324	-	S	-
ENSG00000110324	325	-	S	-
ENSG00000110324	326	-	S	-
ENSG00000110324	327	-	S	-
ENSG00000110324	328	-	S	-
ENSG00000110324	329	-	S	-
ENSG00000110324	330	-	S	-
ENSG00000110324	331	-	S	-
ENSG00000110324	332	-	S	-
ENSG00000110324	333	-	S	-
ENSG00000110324	334	-	S	-
ENSG00000110324	335	-	S	-
ENSG00000110324	336	-	S	-
ENSG00000110324	337	-	S	-
ENSG00000110324	338	-	S	-
ENSG00000110324	339	-	S	-
ENSG00000110324	340	-	S	-
ENSG00000110324	341	-	S	-
ENSG00000110324	342	-	S	-
ENSG00000110324	343	-	S	-
ENSG00000110324	344	-	S	-
ENSG00000110324	345	-	S	-
ENSG00000110324	346	-	S	-
ENSG00000110324	347	-	S	-
ENSG00000110324	348	-	S	-
ENSG00000110324	349	-	S	-
ENSG00000110324	350	-	S	-
ENSG00000110324	351	-	S	-
ENSG00000110324	352	-	S	-
ENSG00000110324	353	-	S	-
ENSG00000110324	354	-	S	-
ENSG00000110324	355	-		-
ENSG00000110324	356	-	S	-
ENSG00000110324	357	-	S	-
ENSG00000110324	358	-	S	-
ENSG00000110324	359	-	S	-
ENSG00000110324	360	-	S	-
ENSG00000110324	361	-	S	-
ENSG00000110324	362	-	S	-
ENSG00000110324	363	-	S	-
ENSG00000110324	364	-	S	-
ENSG00000110324	365	-	S	-
ENSG00000110324	366	-	S	-
ENSG00000110324	367	-	S	-
ENSG00000110324	368	-	S	-
ENSG00000110324	369	-	S	-
ENSG00000110324	370	-	S	-
ENSG00000110324	371	-	S	-
ENSG00000110324	372	-	S	-
ENSG00000110324	373	-	S	-
ENSG00000110324	374	-	S	-
ENSG00000110324	375	-	S	-
ENSG00000110324	376	-	S	-
ENSG00000110324	377	-	S	-
ENSG00000110324	378	-	S	-
ENSG00000110324	379	-	S	-
ENSG00000110324	380	-	S	-
ENSG00000110324	381	-	S	-
ENSG00000110324	382	-	S	-
ENSG00000110324	383	-	S	-
ENSG00000110324	384	-	S	-
ENSG00000110324	385	-	S	-
ENSG00000110324	386	-	S	-
ENSG00000110324	387	-	S	-
ENSG00000110324	388	-	S	-
ENSG00000110324	389	-	S	-
ENSG00000110324	390	-	S	-
ENSG00000110324	391	-		-
ENSG00000110324	392	-	S	-
ENSG00000110324	393	-	S	-
ENSG00000110324	394	-	S	-
ENSG00000110324	395	-	S	-
ENSG00000110324	396	-	S	-
ENSG00000110324	397	-	S	-
ENSG00000110324	398	-	S	-
ENSG00000110324	399	-	S	-
ENSG00000110324	400	-	S	-
ENSG00000110324	401	-	S	-
ENSG00000110324	402	-	S	-
ENSG00000110324	403	-	S	-
ENSG00000110324	404	-	S	-
ENSG00000110324	405	-	S	-
ENSG00000110324	406	-		-
ENSG00000110324	407	-	S	-
ENSG00000110324	408	-	S	-
ENSG00000110324	409	-	S	-
ENSG00000110324	410	-	S	-
ENSG00000110324	411	-	S	-
ENSG00000110324	412	-	S	-
ENSG00000110324	413	-	S	-
ENSG00000110324	414	-	S	-
ENSG00000110324	415	-	S	-
ENSG00000110324	416	-	S	-
ENSG00000110324	417	-	S	-
ENSG00000110324	418	-	S	-
ENSG00000110324	419	-	S	-
ENSG00000110324	420	-	S	-
ENSG00000110324	421	-	S	-
ENSG00000110324	422	-	S	-
ENSG00000110324	423	-	S	-
ENSG00000110324	424	-	I	-
ENSG00000110324	425	-	S	-
ENSG00000110324	426	-	S	-
ENSG00000110324	427	-	S	-
ENSG00000110324	428	-	S	-
ENSG00000110324	429	-	S	-
ENSG00000110324	430	-	S	-
ENSG00000110324	431	-	S	-
ENSG00000110324	432	-		-
ENSG00000110324	433	-	S	-
ENSG00000110324	434	-	S	-
ENSG00000110324	435	-	S	-
ENSG00000110324	436	-	S	-
ENSG00000110324	437	-	S	-
ENSG00000110324	438	-	S	-
ENSG00000110324	439	-	S	-
ENSG00000110324	440	-	S	-
ENSG00000110324	441	-		-
ENSG00000110324	442	-	S	-
ENSG00000110324	443	-	S	-
ENSG00000110324	444	-	S	-
ENSG00000110324	445	-	S	-
ENSG00000110324	446	-	S	-
ENSG00000110324	447	-	S	-
ENSG00000110324	448	-	S	-
ENSG00000110324	449	-	S	-
ENSG00000110324	450	-	S	-
ENSG00000110324	451	-	S	-
ENSG00000110324	452	-	S	-
ENSG00000110324	453	-	S	-
ENSG00000110324	454	-	S	-
ENSG00000110324	455	-	S	-
ENSG00000110324	456	-	S	-
ENSG00000110324	457	-	S	-
ENSG00000110324	458	-	S	-
ENSG00000110324	459	-	S	-
ENSG00000110324	460	-	S	-
ENSG00000110324	461	-	S	-
ENSG00000110324	462	-	S	-
ENSG00000110324	463	-	S	-
ENSG00000110324	464	-	S	-
ENSG00000110324	465	-	S	-
ENSG00000110324	466	-	S	-
ENSG00000110324	467	-	S	-
ENSG00000110324	468	-	S	-
ENSG00000110324	469	-	S	-
ENSG00000110324	470	-	S	-
ENSG00000110324	471	-	S	-
ENSG00000110324	472	-	S	-
ENSG00000110324	473	-	S	-
ENSG00000110324	474	-	S	-
ENSG00000110324	475	-	S	-
ENSG00000110324	476	-	S	-
ENSG00000110324	477	-	S	-
ENSG00000110324	478	-	S	-
ENSG00000110324	479	+	S	-
ENSG00000110324	480	-	S	-
ENSG00000110324	481	-	S	-
ENSG00000110324	482	-		-
ENSG00000110324	483	-	S	-
ENSG00000110324	484	-	S	-
ENSG00000110324	485	-	S	-
ENSG00000110324	486	-	S	-
ENSG00000110324	487	-	S	-
ENSG00000110324	488	-	S	-
ENSG00000110324	489	-	S	-
ENSG00000110324	490	-	S	-
ENSG00000110324	491	-	S	-
ENSG00000110324	492	-	S	-
ENSG00000110324	493	-	S	-
ENSG00000110324	494	-	S	-
ENSG00000110324	495	-	S	-
ENSG00000110324	496	-	S	-
ENSG00000110324	497	-	S	-
ENSG00000110324	498	-	S	-
ENSG00000110324	499	-	S	-
ENSG00000110324	500	-	S	-
ENSG00000110324	501	-	S	-
ENSG00000110324	502	-	S	-
ENSG00000110324	503	-	S	-
ENSG00000110324	504	-	S	-
ENSG00000110324	505	-	S	-
ENSG00000110324	506	-	S	-
ENSG00000110324	507	-	S	-
ENSG00000110324	508	-	S	-
ENSG00000110324	509	-	S	-
ENSG00000110324	510	-	S	-
ENSG00000110324	511	-	S	-
ENSG00000110324	512	-	S	-
ENSG00000110324	513	-	S	-
ENSG00000110324	514	-	S	-
ENSG00000110324	515	-	S	-
ENSG00000110324	516	-	S	-
ENSG00000110324	517	-	S	-
ENSG00000110324	518	-	S	-
ENSG00000110324	519	-	S	-
ENSG00000110324	520	-	S	-
ENSG00000110324	521	-	S	-
ENSG00000110324	522	-	S	-
ENSG00000110324	523	-	S	-
ENSG00000110324	524	-	S	-
ENSG00000110324	525	-	S	-
ENSG00000110324	526	-	S	-
ENSG00000110324	527	-	S	-
ENSG00000110324	528	-	S	-
ENSG00000110324	529	-	S	-
ENSG00000110324	530	-	S	-
ENSG00000110324	531	-	S	-
ENSG00000110324	532	-	S	-
ENSG00000110324	533	-	S	-
ENSG00000110324	534	-	S	-
ENSG00000110324	535	-	S	-
ENSG00000110324	536	-	S	-
ENSG00000110324	537	-	S	-
ENSG00000110324	538	-	S	-
ENSG00000110324	539	-	S	-
ENSG00000110324	540	-	S	-
ENSG00000110324	541	-	S	-
ENSG00000110324	542	-	S	-
ENSG00000110324	543	-	S	-
ENSG00000110324	544	-	S	-
ENSG00000110324	545	-	S	-
ENSG00000110324	546	-	S	-
ENSG00000110324	547	-	S	-
ENSG00000110324	548	-	S	-
ENSG00000110324	549	-	S	-
ENSG00000110324	550	-	S	-
ENSG00000110324	551	-	S	-
ENSG00000110324	552	-	S	-
ENSG00000110324	553	-	S	-
ENSG00000110324	554	-	S	-
ENSG00000110324	555	-	S	-
ENSG00000110324	556	-	S	-
ENSG00000110324	557	-	S	-
ENSG00000110324	558	-	S	-
ENSG00000110324	559	-	S	-
ENSG00000110324	560	-	S	-
ENSG00000110324	561	-	S	-
ENSG00000110324	562	-	S	-
ENSG00000110324	563	-	S	-
ENSG00000110324	564	-	S	-
ENSG00000110324	565	-	S	-
ENSG00000110324	566	-		-
ENSG00000110324	567	-	S	-
ENSG00000110324	568	-	S	-
ENSG00000110324	569	-	S	-
ENSG00000110324	570	-	S	-
ENSG00000110324	571	-	S	-
ENSG00000110324	572	-	S	-
ENSG00000110324	573	-	S	-
ENSG00000110324	574	-	S	-
ENSG00000110324	575	-	S	-
ENSG00000110324	576	-	S	-
ENSG00000110324	577	-	S	-
ENSG00000110324	578	-	S	-
ENSG00000111276	1	-	S	-
ENSG00000111276	2	-	S	-
ENSG00000111276	3	-	S	-
ENSG00000111276	4	-		+
ENSG00000111276	5	-	S	+
ENSG00000111276	6	-		+
ENSG00000111276	7	-	S	-
ENSG00000111276	8	-	S	-
ENSG00000111276	9	-	S	-
ENSG00000111276	10	-	S	-
ENSG00000111276	11	-	S	-
ENSG00000111276	12	-	S	-
ENSG00000111276	13	-	S	-
ENSG00000111276	14	-	S	-
ENSG00000111276	15	-	S	-
ENSG00000111276	16	-	S	-
ENSG00000111276	17	-	S	-
ENSG00000111276	18	-	S	-
ENSG00000111276	19	-	S	-
ENSG00000111276	20	-	S	-
ENSG00000111276	21	-	S	-
ENSG00000111276	22	-	S	-
ENSG00000111276	23	-	S	-
ENSG00000111276	24	-	I	-
ENSG00000111276	25	-	I	+
ENSG00000111276	26	-	I	+
ENSG00000111276	27	-	I	-
ENSG00000111276	28	-	I	+
ENSG00000111276	29	-	I	+
ENSG00000111276	30	-	I	+
ENSG00000111276	31	-	I	+
ENSG00000111276	32	-	I	+
ENSG00000111276	33	-	I	+
ENSG00000111276	34	-	I	+
ENSG00000111276	35	-	I	+
ENSG00000111276	36	-	I	+
ENSG00000111276	37	-	I	-
ENSG00000111276	38	-	I	+
ENSG00000111276	39	-	S	-
ENSG00000111276	40	-	I	-
ENSG00000111276	41	-	I	+
ENSG00000111276	42	-	I	+
ENSG00000111276	43	-	S	-
ENSG00000111276	44	-	I	-
ENSG00000111276	45	-	I	+
ENSG00000111276	46	-	I	-
ENSG00000111276	47	-	S	-
ENSG00000111276	48	-	I	+
ENSG00000111276	49	-	I	+
ENSG00000111276	50	-	S	-
ENSG00000111276	51	-	I	-
ENSG00000111276	52	-	I	+
ENSG00000111276	53	-	S	+
ENSG00000111276	54	-	S	-
ENSG00000111276	55	-	S	-
ENSG00000111276	56	-	S	+
ENSG00000111276	57	-	S	-
ENSG00000111276	58	-	S	-
ENSG00000111276	59	-	S	+
ENSG00000111276	60	-	S	+
ENSG00000111276	61	-	C	-
ENSG00000111276	62	-	C	+
ENSG00000111276	63	-	C	-
ENSG00000111276	64	-	S	+
ENSG00000111276	65	-	S	-
ENSG00000111276	66	-	S	-
ENSG00000111276	67	-	S	+
ENSG00000111276	68	-	S	-
ENSG00000111276	69	-	S	-
ENSG00000111276	70	-	S	-
ENSG00000111276	71	-	S	-
ENSG00000111276	72	-	S	-
ENSG00000111276	73	-	S	+
ENSG00000111276	74	-	S	+
ENSG00000111276	75	-	S	+
ENSG00000111276	76	-	S	+
ENSG00000111276	77	-	S	+
ENSG00000111276	78	-	S	+
ENSG00000111276	79	-		+
ENSG00000111276	80	-	S	+
ENSG00000111276	81	-	S	+
ENSG00000111276	82	-	S	-
ENSG00000111276	83	-	S	+
ENSG00000111276	84	-	S	+
ENSG00000111276	85	-	S	+
ENSG00000111276	86	-	S	-
ENSG00000111276	87	-	S	+
ENSG00000111276	88	-	S	+
ENSG00000111276	89	-	S	+
ENSG00000111276	90	-	S	+
ENSG00000111276	91	-	S	-
ENSG00000111276	92	-	S	-
ENSG00000111276	93	-	S	-
ENSG00000111276	94	+	S	-
ENSG00000111276	95	-	S	-
ENSG00000111276	96	-	I	-
ENSG00000111276	97	-	S	-
ENSG00000111276	98	-	S	-
ENSG00000111276	99	-	S	+
ENSG00000111276	100	-	S	+
ENSG00000111276	101	-		-
ENSG00000111276	102	-	S	-
ENSG00000111276	103	-	S	-
ENSG00000111276	104	-	S	-
ENSG00000111276	105	-	S	-
ENSG00000111276	106	-	S	-
ENSG00000111276	107	-	S	-
ENSG00000111276	108	-	S	-
ENSG00000111276	109	-		-
ENSG00000111276	110	-	S	-
ENSG00000111276	111	-	S	-
ENSG00000111276	112	+	S	-
ENSG00000111276	113	-	S	-
ENSG00000111276	114	-	S	-
ENSG00000111276	115	-	S	+
ENSG00000111276	116	-	S	-
ENSG00000111276	117	-	S	-
ENSG00000111276	118	-	S	-
ENSG00000111276	119	-	S	-
ENSG00000111276	120	-	S	-
ENSG00000111276	121	-	S	-
ENSG00000111276	122	-	S	-
ENSG00000111276	123	-	S	-
ENSG00000111276	124	-	S	-
ENSG00000111276	125	-	S	-
ENSG00000111276	126	-	S	-
ENSG00000111276	127	-	S	-
ENSG00000111276	128	-	S	-
ENSG00000111276	129	-	S	-
ENSG00000111276	130	-	S	-
ENSG00000111276	131	-		-
ENSG00000111276	132	-	S	-
ENSG00000111276	133	-	S	-
ENSG00000111276	134	-	S	-
ENSG00000111276	135	-	S	-
ENSG00000111276	136	-	S	-
ENSG00000111276	137	-	S	-
ENSG00000111276	138	-	S	-
ENSG00000111276	139	-	S	-
ENSG00000111276	140	-	S	+
ENSG00000111276	141	-	S	+
ENSG00000111276	142	-	S	+
ENSG00000111276	143	-	S	+
ENSG00000111276	144	-	S	+
ENSG00000111276	145	-	S	+
ENSG00000111276	146	-	S	+
ENSG00000111276	147	-	S	+
ENSG00000111276	148	-	S	+
ENSG00000111276	149	-	S	+
ENSG00000111276	150	-	S	-
ENSG00000111276	151	-	S	+
ENSG00000111276	152	-	S	+
ENSG00000111276	153	-	S	-
ENSG00000111276	154	-	S	+
ENSG00000111276	155	-	S	-
ENSG00000111276	156	-	S	-
ENSG00000111276	157	-	S	-
ENSG00000111276	158	-	S	-
ENSG00000111276	159	-	S	-
ENSG00000111276	160	-	S	-
ENSG00000111276	161	-	S	-
ENSG00000111276	162	-	S	-
ENSG00000111276	163	-	S	-
ENSG00000111276	164	-	S	-
ENSG00000111276	165	-	S	-
ENSG00000111276	166	-	S	-
ENSG00000111276	167	-	S	-
ENSG00000111276	168	-	S	-
ENSG00000111276	169	-	S	-
ENSG00000111276	170	-	S	-
ENSG00000111276	171	-	S	-
ENSG00000111276	172	-	S	-
ENSG00000111276	173	-	S	-
ENSG00000111276	174	-	S	-
ENSG00000111276	175	-	S	-
ENSG00000111276	176	-	S	-
ENSG00000111276	177	-	S	-
ENSG00000111276	178	-	S	-
ENSG00000111276	179	-	S	-
ENSG00000111276	180	-	S	-
ENSG00000111276	181	-	S	+
ENSG00000111276	182	-	S	+
ENSG00000111276	183	-	S	+
ENSG00000111276	184	-		+
ENSG00000111276	185	-	S	+
ENSG00000111276	186	-	S	+
ENSG00000111276	187	-	S	-
[truncated: 2,255 more rows]
