# Supplementary material for: The evolutionary dynamics between viral mimics and host proteins
Source: Mol Syst Biol. 2026 Mar 20;22(6):902–27. doi: 10.1038/s44320-026-00200-1 (PMC13230584; doi:10.1038/s44320-026-00200-1)
Supplement: Supplementary file 12 — Source data Fig. 3 [file 44320_2026_200_MOESM12_ESM.zip › Figure_3/3D/README_3D.txt]

This is a README file for the source tables related to figure 3D. There is a separate table for mimicked proteins and for target proteins. The tables contain the following columns:

* "gene": Ensebml ID of the analyzed gene
* "res_index": Index of the analyzed residue
* "PSR": "+" mark if the residue was recognized as positively selected by PAML, or "-" otherwise
* "core_surface_mimicry_interface" : "C" if the residue was classified as core by CSU, "S" if the residue was classified as surface, and "I" if residue was classified as an interface residue. The analysis relies on AlphaFold Multimer predictions.
* "general_interface": "+" if the residue was classified as a general protein binding site by ScanNet, "-" otherwise.
