# Supplementary material for: The evolutionary dynamics between viral mimics and host proteins
Source: Mol Syst Biol. 2026 Mar 20;22(6):902–27. doi: 10.1038/s44320-026-00200-1 (PMC13230584; doi:10.1038/s44320-026-00200-1)
Supplement: Supplementary file 13 — Source data Fig. 4 [file 44320_2026_200_MOESM13_ESM.zip]

Archive with 10 entries (7 files):
- Figure_4/
- Figure_4/4B/
- Figure_4/4B/Figure_4B.csv
- Figure_4/4B/README_4B.txt
- Figure_4/4D/
- Figure_4/4D/Figure_4D_all_human.csv
- Figure_4/4D/Figure_4D_DMI targets.csv
- Figure_4/4D/Figure_4D_targets.csv
- Figure_4/4D/Figure_4D_viral_binding.csv
- Figure_4/4D/README_4D.txt
