# Supplementary material for: The evolutionary dynamics between viral mimics and host proteins
Source: Mol Syst Biol. 2026 Mar 20;22(6):902–27. doi: 10.1038/s44320-026-00200-1 (PMC13230584; doi:10.1038/s44320-026-00200-1)
Supplement: Supplementary file 13 — Source data Fig. 4 [file 44320_2026_200_MOESM13_ESM.zip › Figure_4/4B/Figure_4B.csv]

target	v_unique	h_unique	mutual	v_unique_dnds	h_unique_dnds	m_dnds
P08887	['CYS_211', 'THR_207', 'ARG_252', 'GLY_299', 'LEU_12', 'GLY_212']	['HIS_242', 'LEU_273', 'CYS_6', 'SER_247', 'ASN_245', 'HIS_276', 'GLN_274', 'HIS_275', 'ASP_272']	['ASP_184', 'LEU_9', 'LEU_2', 'PHE_248', 'PHE_298', 'GLN_154', 'PRO_181', 'GLU_182', 'GLN_209', 'GLY_183', 'SER_185', 'TYR_249', 'SER_246', 'LEU_127', 'GLN_300', 'LEU_13', 'ASN_155', 'GLU_296', 'ARG_250', 'PHE_187', 'GLU_297']	[None, None, None, None, None, None]	[None, None, None, None, None, None, None, None, None]	[None, None, None, None, None, None, None, None, None, None, None, None, None, None, None, None, None, None, None, None, None]
P46527	['GLU_53']	['ASP_51', 'GLU_46', 'VAL_36', 'PRO_24']	['GLY_34', 'ASP_37', 'LYS_25', 'GLU_40', 'MET_52', 'LEU_32', 'CYS_29', 'PRO_35', 'LEU_45', 'PRO_26', 'LYS_96', 'SER_27', 'CYS_49', 'HIS_38', 'PHE_33', 'ASP_44', 'ASN_31', 'HIS_48', 'ALA_28', 'ARG_30', 'THR_42', 'LEU_41']	[None]	[None, None, None, None]	[None, None, None, None, None, None, None, None, None, None, None, None, None, None, None, None, None, None, None, None, None, None]
P51668	['SER_91']	['LEU_97', 'GLN_14', 'PRO_25', 'SER_11']	['ARG_5', 'PRO_61', 'MET_1', 'GLU_9', 'LYS_63', 'ASP_59', 'ALA_96', 'ASP_12', 'LYS_101', 'LYS_8', 'THR_98', 'LYS_4', 'PHE_62', 'GLN_92', 'SER_94', 'PRO_95', 'TRP_93', 'ARG_15']	[0.042]	[0.066, 0.055, 0.039, 0.037]	[0.06, 0.039, 0.038, 0.039, 0.038, 0.036, 0.038, 0.036, 0.038, 0.038, 0.038, 0.047, 0.038, 0.046, 0.042, 0.041, 0.07, 0.046]
Q00526	[]	['LEU_212', 'ARG_217', 'ASP_127', 'PRO_234', 'GLY_176', 'ILE_173', 'SER_207', 'ASP_210', 'ALA_183', 'ASP_206', 'LEU_174', 'LEU_148', 'ALA_149', 'PHE_240', 'THR_165', 'ASN_72', 'THR_47', 'ASP_235', 'ARG_126', 'PRO_45', 'ILE_124', 'TYR_168', 'LEU_281', 'LYS_129', 'ILE_275', 'ILE_186', 'PHE_117', 'GLU_224', 'HIS_161', 'ILE_209', 'PRO_241', 'LEU_58', 'ARG_74', 'GLN_131', 'TRP_243', 'GLU_208', 'LEU_16…	['ARG_157', 'LYS_278', 'HIS_121', 'PRO_228', 'SER_116', 'ILE_52', 'LYS_56', 'GLU_40', 'GLU_172', 'SER_46', 'LEU_76', 'GLU_57', 'SER_120', 'THR_158', 'ARG_150', 'SER_53', 'LEU_54', 'THR_160', 'GLY_153', 'LEU_37', 'LEU_156', 'TYR_159', 'ARG_50', 'TRP_227', 'THR_276', 'HIS_71', 'GLY_229', 'LYS_178', 'SER_272', 'HIS_119', 'MET_41', 'PHE_152', 'TYR_180', 'PRO_155', 'ASP_270', 'ALA_151', 'PHE_179', 'AR…	[]	[0.081, 0.11, 0.07, 0.12, 0.077, 0.096, 0.12, 0.07, 0.11, 0.07, 0.081, 0.093, 0.12, 0.075, 0.096, 0.51, 0.12, 0.07, 0.14, 0.13, 0.069, 0.12, 0.094, 0.071, 0.071, 0.43, 0.075, 0.1, 0.078, 0.11, 0.11, 0.093, 0.46, 0.085, 0.1, 0.07, 0.093, 0.1, 0.071, 0.53, 0.11, 0.12, 0.072, 0.088, 0.077, 0.11, 0.071, 0.07, 0.12, 0.51, 0.1]	[0.081, 0.072, 0.11, 0.086, 0.55, 0.069, 0.071, 0.07, 0.07, 0.075, 0.11, 0.09, 0.14, 0.077, 0.12, 0.088, 0.093, 0.077, 0.075, 0.098, 0.093, 0.081, 0.076, 0.1, 0.63, 0.076, 0.083, 0.071, 0.47, 0.076, 0.52, 0.081, 0.11, 0.079, 0.072, 0.075, 0.075, 0.083, 0.075, 0.081, 0.12, 0.084, 0.069, 0.077, 0.085, 0.093, 0.088, 0.07, 0.52, 0.07]
Q00535	[]	['PRO_228', 'ALA_176', 'GLU_279', 'PRO_234', 'LEU_70', 'VAL_44', 'ARG_125', 'ALA_148', 'MET_185', 'ALA_160', 'SER_229', 'ASN_270', 'PRO_45', 'ILE_275', 'LYS_74', 'LEU_147', 'LEU_58', 'SER_47', 'GLU_161', 'ARG_274', 'TYR_15', 'GLN_282', 'ASP_68', 'GLN_273', 'SER_276']	['ASN_121', 'PRO_154', 'LEU_49', 'ILE_52', 'LYS_56', 'SER_119', 'SER_46', 'LEU_76', 'GLU_57', 'ARG_149', 'ASP_73', 'CYS_53', 'LEU_54', 'LEU_37', 'ILE_153', 'GLY_115', 'ARG_50', 'LEU_178', 'ARG_120', 'VAL_155', 'LYS_177', 'GLU_278', 'HIS_118', 'CYS_157', 'HIS_71', 'ARG_156', 'ASP_40', 'ASP_41', 'SER_182', 'PHE_151', 'GLY_152', 'SER_180', 'SER_159', 'SER_72', 'ASP_38', 'LEU_123', 'TYR_179', 'LEU_23…	[]	[0.041, 0.039, 0.037, 0.05, 0.044, 0.039, 0.039, 0.046, 0.035, 0.044, 0.045, 0.037, 0.042, 0.038, 0.037, 0.045, 0.044, 0.045, 0.037, 0.045, 0.04, 0.042, 0.039, 0.042, 0.052]	[0.042, 0.043, 0.041, 0.038, 0.037, 0.039, 0.045, 0.045, 0.037, 0.052, 0.037, 0.042, 0.051, 0.044, 0.039, 0.05, 0.041, 0.044, 0.041, 0.04, 0.037, 0.046, 0.043, 0.048, 0.039, 0.041, 0.043, 0.043, 0.042, 0.044, 0.039, 0.042, 0.052, 0.044, 0.043, 0.048, 0.04, 0.044, 0.039, 0.04, 0.046, 0.037, 0.037, 0.04, 0.047, 0.037]
Q13651	['GLU_67', 'TRP_69', 'LYS_215', 'GLU_122', 'LEU_62', 'SER_208']	['TYR_91', 'SER_162', 'HIS_424', 'SER_93']	['ARG_97', 'ASN_115', 'ARG_212', 'THR_116', 'SER_211', 'LYS_184', 'ALA_210', 'ASN_94', 'VAL_120', 'HIS_163', 'PHE_164', 'HIS_92', 'SER_119', 'ARG_117', 'ASP_121', 'SER_213', 'TYR_64', 'GLY_65']	[0.64, 0.31, 0.26, 0.3, 0.74, 0.34]	[0.24, 0.31, 0.24, 0.21]	[0.7, 0.29, 0.37, 0.22, 0.24, 0.31, 0.9, 0.89, 0.67, 0.22, 0.23, 0.95, 0.75, 0.23, 0.3, 0.73, 0.34, 0.34]
Q92934	['ARG_161', 'PRO_92', 'SER_145', 'GLU_88', 'GLY_95', 'SER_144', 'THR_148', 'VAL_122', 'SER_91', 'PHE_93', 'ARG_94']	['ARG_157', 'SER_146', 'ARG_149', 'VAL_150', 'TRP_154', 'SER_153', 'SER_163', 'LYS_126', 'GLU_113', 'ARG_109', 'LEU_129', 'ALA_106', 'GLY_160', 'PRO_102', 'MET_117', 'PHE_125', 'PRO_130', 'GLY_128', 'ASN_158']	['GLN_152', 'LEU_159', 'TRP_155', 'ARG_115', 'PRO_101', 'ASP_156', 'ASN_103', 'ASP_119', 'ALA_107', 'PHE_151', 'TYR_110', 'LEU_104', 'GLY_111', 'LEU_114', 'ARG_112', 'PHE_121', 'TRP_147', 'GLN_108', 'SER_118']	[None, None, None, None, None, None, None, None, None, None, None]	[None, None, None, None, None, None, None, None, None, None, None, None, None, None, None, None, None, None, None]	[None, None, None, None, None, None, None, None, None, None, None, None, None, None, None, None, None, None, None]
