# Supplementary material for: The evolutionary dynamics between viral mimics and host proteins
Source: Mol Syst Biol. 2026 Mar 20;22(6):902–27. doi: 10.1038/s44320-026-00200-1 (PMC13230584; doi:10.1038/s44320-026-00200-1)
Supplement: Supplementary file 13 — Source data Fig. 4 [file 44320_2026_200_MOESM13_ESM.zip › Figure_4/4B/README_4B.txt]

This is a README file for the source tables related to figure 4B. 
This table contains residue level information regarding target proteins residues that take part as interface residues

Columns:
* 'target' - residue within the target protein interface 
* 'v_unique' - residues that are part of the target protein interface only within the viral mimicking-target interaction
* 'h_unique' - residues that are part of the target protein interface only within the human mimicked-target interaction
* 'mutual' - residues that are part of the target protein interface within both viral mimicking-target interaction AND the human mimicked-target interaction
* 'v_unique_dnds' - dN/dS scores for the residues mentioned in 'v_unique'
* 'h_unique_dnds' - dN/dS scores for the residues mentioned in 'h_unique'
* 'm_dnds' - dN/dS scores for the residues mentioned in 'mutual'

* Empty cells within columns 'v_unique'/ 'h_unique'/ 'mutual' -> there are no residues for this category.
* None' lists within columns 'v_unique_dnds'/ 'h_unique_dnds' / 'm_dnds' -> there are no dN/d score for the corresponding (target) protein residues

Rows within each column:
each row is associated to a different mimicry triplet (mimicking, mimicked,tagret)
