# Supplementary material for: The evolutionary dynamics between viral mimics and host proteins
Source: Mol Syst Biol. 2026 Mar 20;22(6):902–27. doi: 10.1038/s44320-026-00200-1 (PMC13230584; doi:10.1038/s44320-026-00200-1)
Supplement: Supplementary file 13 — Source data Fig. 4 [file 44320_2026_200_MOESM13_ESM.zip › Figure_4/4D/Figure_4D_DMI targets.csv]

uniprot	ensg	res_num	res	dnds	type
P56545	ENSG00000175029	1	M	0.078	DMI targets
P56545	ENSG00000175029	2	P	0.13	DMI targets
P56545	ENSG00000175029	3	V	0.12	DMI targets
P56545	ENSG00000175029	4	P	0.085	DMI targets
P56545	ENSG00000175029	5	S	0.078	DMI targets
P56545	ENSG00000175029	6	R	0.09	DMI targets
P56545	ENSG00000175029	7	H	0.12	DMI targets
P56545	ENSG00000175029	8	I	0.11	DMI targets
P56545	ENSG00000175029	9	N	0.11	DMI targets
P56545	ENSG00000175029	10	I	0.11	DMI targets
P56545	ENSG00000175029	11	G	0.11	DMI targets
P56545	ENSG00000175029	12	R	0.13	DMI targets
P56545	ENSG00000175029	13	S	0.13	DMI targets
P56545	ENSG00000175029	14	Q	0.097	DMI targets
P56545	ENSG00000175029	15	S	0.078	DMI targets
P56545	ENSG00000175029	16	W	0.11	DMI targets
P56545	ENSG00000175029	17	D	0.11	DMI targets
P56545	ENSG00000175029	18	A	0.12	DMI targets
P56545	ENSG00000175029	19	A	0.077	DMI targets
P56545	ENSG00000175029	20	G	0.087	DMI targets
P56545	ENSG00000175029	21	W	0.11	DMI targets
P56545	ENSG00000175029	22	Y	0.09	DMI targets
P56545	ENSG00000175029	23	E	0.08	DMI targets
P56545	ENSG00000175029	24	G	0.078	DMI targets
P56545	ENSG00000175029	25	P	0.49	DMI targets
P56545	ENSG00000175029	26	W	0.11	DMI targets
P56545	ENSG00000175029	27	E	0.08	DMI targets
P56545	ENSG00000175029	28	N	0.076	DMI targets
P56545	ENSG00000175029	29	A	0.079	DMI targets
P56545	ENSG00000175029	30	E	0.08	DMI targets
P56545	ENSG00000175029	31	S	0.47	DMI targets
P56545	ENSG00000175029	32	L	0.52	DMI targets
P56545	ENSG00000175029	33	R	0.53	DMI targets
P56545	ENSG00000175029	34	P	0.59	DMI targets
P56545	ENSG00000175029	35	L	0.1	DMI targets
P56545	ENSG00000175029	36	G	0.48	DMI targets
P56545	ENSG00000175029	37	R	0.09	DMI targets
P56545	ENSG00000175029	38	R	0.13	DMI targets
P56545	ENSG00000175029	39	S	0.078	DMI targets
P56545	ENSG00000175029	40	S	0.11	DMI targets
P56545	ENSG00000175029	41	L	0.53	DMI targets
P56545	ENSG00000175029	42	T	0.48	DMI targets
P56545	ENSG00000175029	43	Y	0.61	DMI targets
P56545	ENSG00000175029	44	G	0.078	DMI targets
P56545	ENSG00000175029	45	T	0.58	DMI targets
P56545	ENSG00000175029	46	A	0.61	DMI targets
P56545	ENSG00000175029	47	E	0.44	DMI targets
P56545	ENSG00000175029	48	G	0.087	DMI targets
P56545	ENSG00000175029	49	T	0.58	DMI targets
P56545	ENSG00000175029	50	W	0.11	DMI targets
P56545	ENSG00000175029	51	F	0.6	DMI targets
P56545	ENSG00000175029	52	E	0.08	DMI targets
P56545	ENSG00000175029	53	P	0.13	DMI targets
P56545	ENSG00000175029	54	N	0.076	DMI targets
P56545	ENSG00000175029	55	H	0.081	DMI targets
P56545	ENSG00000175029	56	R	0.64	DMI targets
P56545	ENSG00000175029	57	P	0.12	DMI targets
P56545	ENSG00000175029	58	Q	0.097	DMI targets
P56545	ENSG00000175029	59	D	0.41	DMI targets
P56545	ENSG00000175029	60	A	0.11	DMI targets
P56545	ENSG00000175029	61	A	0.077	DMI targets
P56545	ENSG00000175029	62	L	0.1	DMI targets
P56545	ENSG00000175029	63	P	0.085	DMI targets
P56545	ENSG00000175029	64	V	0.91	DMI targets
P56545	ENSG00000175029	65	A	0.077	DMI targets
P56545	ENSG00000175029	66	A	0.8	DMI targets
P56545	ENSG00000175029	67	E	0.08	DMI targets
P56545	ENSG00000175029	68	P	0.085	DMI targets
P56545	ENSG00000175029	69	Y	0.09	DMI targets
P56545	ENSG00000175029	70	L	0.1	DMI targets
P56545	ENSG00000175029	71	Y	0.09	DMI targets
P56545	ENSG00000175029	72	R	0.8	DMI targets
P56545	ENSG00000175029	73	E	0.086	DMI targets
P56545	ENSG00000175029	74	A	0.083	DMI targets
P56545	ENSG00000175029	75	V	0.12	DMI targets
P56545	ENSG00000175029	76	Y	0.13	DMI targets
P56545	ENSG00000175029	77	N	0.076	DMI targets
P56545	ENSG00000175029	78	S	0.12	DMI targets
P56545	ENSG00000175029	79	V	0.083	DMI targets
P56545	ENSG00000175029	80	A	0.11	DMI targets
P56545	ENSG00000175029	81	A	0.11	DMI targets
P56545	ENSG00000175029	82	R	0.12	DMI targets
P56545	ENSG00000175029	83	K	0.085	DMI targets
P56545	ENSG00000175029	84	G	0.086	DMI targets
P56545	ENSG00000175029	85	S	0.11	DMI targets
P56545	ENSG00000175029	86	T	0.58	DMI targets
P56545	ENSG00000175029	87	P	0.11	DMI targets
P56545	ENSG00000175029	88	D	0.072	DMI targets
P56545	ENSG00000175029	89	F	0.089	DMI targets
P56545	ENSG00000175029	90	T	0.075	DMI targets
P56545	ENSG00000175029	91	F	0.51	DMI targets
P56545	ENSG00000175029	92	Y	0.091	DMI targets
P56545	ENSG00000175029	93	D	0.072	DMI targets
P56545	ENSG00000175029	94	S	0.44	DMI targets
P56545	ENSG00000175029	95	R	0.13	DMI targets
P56545	ENSG00000175029	96	Q	0.097	DMI targets
P56545	ENSG00000175029	97	A	0.12	DMI targets
P56545	ENSG00000175029	98	V	0.083	DMI targets
P56545	ENSG00000175029	99	M	0.078	DMI targets
P56545	ENSG00000175029	100	S	0.13	DMI targets
P56545	ENSG00000175029	101	G	0.11	DMI targets
P56545	ENSG00000175029	102	R	0.087	DMI targets
P56545	ENSG00000175029	103	S	0.078	DMI targets
P56545	ENSG00000175029	104	P	0.49	DMI targets
P56545	ENSG00000175029	105	L	0.1	DMI targets
P56545	ENSG00000175029	106	L	0.1	DMI targets
P56545	ENSG00000175029	107	P	0.59	DMI targets
P56545	ENSG00000175029	108	R	0.099	DMI targets
P56545	ENSG00000175029	109	E	0.55	DMI targets
P56545	ENSG00000175029	110	Y	0.09	DMI targets
P56545	ENSG00000175029	111	Y	0.49	DMI targets
P56545	ENSG00000175029	112	S	0.54	DMI targets
P56545	ENSG00000175029	113	D	0.073	DMI targets
P56545	ENSG00000175029	114	P	0.52	DMI targets
P56545	ENSG00000175029	115	S	0.11	DMI targets
P56545	ENSG00000175029	116	G	0.12	DMI targets
P56545	ENSG00000175029	117	A	0.64	DMI targets
P56545	ENSG00000175029	118	A	0.56	DMI targets
P56545	ENSG00000175029	119	R	0.09	DMI targets
P56545	ENSG00000175029	120	V	0.78	DMI targets
P56545	ENSG00000175029	121	P	0.085	DMI targets
P56545	ENSG00000175029	122	K	0.12	DMI targets
P56545	ENSG00000175029	123	E	0.08	DMI targets
P56545	ENSG00000175029	124	P	0.13	DMI targets
P56545	ENSG00000175029	125	P	0.77	DMI targets
P56545	ENSG00000175029	126	L	0.52	DMI targets
P56545	ENSG00000175029	127	Y	0.13	DMI targets
P56545	ENSG00000175029	128	R	0.58	DMI targets
P56545	ENSG00000175029	129	D	0.42	DMI targets
P56545	ENSG00000175029	130	P	0.61	DMI targets
P56545	ENSG00000175029	131	G	0.13	DMI targets
P56545	ENSG00000175029	132	V	0.079	DMI targets
P56545	ENSG00000175029	133	S	0.078	DMI targets
P56545	ENSG00000175029	134	R	0.099	DMI targets
P56545	ENSG00000175029	135	P	0.097	DMI targets
P56545	ENSG00000175029	136	V	0.079	DMI targets
P56545	ENSG00000175029	137	P	0.47	DMI targets
P56545	ENSG00000175029	138	S	0.078	DMI targets
P56545	ENSG00000175029	139	Y	0.11	DMI targets
P56545	ENSG00000175029	140	G	0.63	DMI targets
P56545	ENSG00000175029	141	V	0.51	DMI targets
P56545	ENSG00000175029	142	L	0.13	DMI targets
P56545	ENSG00000175029	143	G	0.078	DMI targets
P56545	ENSG00000175029	144	S	0.44	DMI targets
P56545	ENSG00000175029	145	R	0.13	DMI targets
P56545	ENSG00000175029	146	T	0.45	DMI targets
P56545	ENSG00000175029	147	S	0.59	DMI targets
P56545	ENSG00000175029	148	W	0.11	DMI targets
P56545	ENSG00000175029	149	D	0.11	DMI targets
P56545	ENSG00000175029	150	P	0.84	DMI targets
P56545	ENSG00000175029	151	M	0.078	DMI targets
P56545	ENSG00000175029	152	Q	0.12	DMI targets
P56545	ENSG00000175029	153	G	0.078	DMI targets
P56545	ENSG00000175029	154	R	0.099	DMI targets
P56545	ENSG00000175029	155	S	0.85	DMI targets
P56545	ENSG00000175029	156	P	0.12	DMI targets
P56545	ENSG00000175029	157	A	0.5	DMI targets
P56545	ENSG00000175029	158	L	0.1	DMI targets
P56545	ENSG00000175029	159	Q	0.097	DMI targets
P56545	ENSG00000175029	160	D	0.075	DMI targets
P56545	ENSG00000175029	161	A	0.083	DMI targets
P56545	ENSG00000175029	162	G	0.12	DMI targets
P56545	ENSG00000175029	163	H	0.081	DMI targets
P56545	ENSG00000175029	164	L	0.58	DMI targets
P56545	ENSG00000175029	165	Y	0.09	DMI targets
P56545	ENSG00000175029	166	R	0.1	DMI targets
P56545	ENSG00000175029	167	D	0.11	DMI targets
P56545	ENSG00000175029	168	P	0.13	DMI targets
P56545	ENSG00000175029	169	G	0.61	DMI targets
P56545	ENSG00000175029	170	G	0.12	DMI targets
P56545	ENSG00000175029	171	K	0.12	DMI targets
P56545	ENSG00000175029	172	M	0.078	DMI targets
P56545	ENSG00000175029	173	I	0.077	DMI targets
P56545	ENSG00000175029	174	P	0.13	DMI targets
P56545	ENSG00000175029	175	Q	0.097	DMI targets
P56545	ENSG00000175029	176	G	0.087	DMI targets
P56545	ENSG00000175029	177	R	0.51	DMI targets
P56545	ENSG00000175029	178	Q	0.8	DMI targets
P56545	ENSG00000175029	179	T	0.59	DMI targets
P56545	ENSG00000175029	180	Q	0.81	DMI targets
P56545	ENSG00000175029	181	S	0.44	DMI targets
P56545	ENSG00000175029	182	R	0.09	DMI targets
P56545	ENSG00000175029	183	A	0.11	DMI targets
P56545	ENSG00000175029	184	A	0.59	DMI targets
P56545	ENSG00000175029	185	S	0.091	DMI targets
P56545	ENSG00000175029	186	P	0.091	DMI targets
P56545	ENSG00000175029	187	G	0.49	DMI targets
P56545	ENSG00000175029	188	R	0.099	DMI targets
P56545	ENSG00000175029	189	Y	0.12	DMI targets
P56545	ENSG00000175029	190	G	0.13	DMI targets
P56545	ENSG00000175029	191	R	0.59	DMI targets
P56545	ENSG00000175029	192	E	0.086	DMI targets
P56545	ENSG00000175029	193	Q	0.55	DMI targets
P56545	ENSG00000175029	194	P	0.77	DMI targets
P56545	ENSG00000175029	195	D	0.74	DMI targets
P56545	ENSG00000175029	196	T	0.43	DMI targets
P56545	ENSG00000175029	197	R	0.09	DMI targets
P56545	ENSG00000175029	198	Y	0.13	DMI targets
P56545	ENSG00000175029	199	G	0.087	DMI targets
P56545	ENSG00000175029	200	A	0.77	DMI targets
P56545	ENSG00000175029	201	E	0.08	DMI targets
P56545	ENSG00000175029	202	V	0.8	DMI targets
P56545	ENSG00000175029	203	P	0.12	DMI targets
P56545	ENSG00000175029	204	A	0.077	DMI targets
P56545	ENSG00000175029	205	Y	0.09	DMI targets
P56545	ENSG00000175029	206	P	0.49	DMI targets
P56545	ENSG00000175029	207	L	0.78	DMI targets
P56545	ENSG00000175029	208	S	0.44	DMI targets
P56545	ENSG00000175029	209	Q	0.097	DMI targets
P56545	ENSG00000175029	210	V	0.074	DMI targets
P56545	ENSG00000175029	211	F	0.51	DMI targets
P56545	ENSG00000175029	212	S	0.47	DMI targets
P56545	ENSG00000175029	213	D	0.072	DMI targets
P56545	ENSG00000175029	214	I	0.44	DMI targets
P56545	ENSG00000175029	215	S	0.52	DMI targets
P56545	ENSG00000175029	216	E	0.11	DMI targets
P56545	ENSG00000175029	217	R	0.12	DMI targets
P56545	ENSG00000175029	218	P	0.093	DMI targets
P56545	ENSG00000175029	219	I	0.65	DMI targets
P56545	ENSG00000175029	220	D	0.42	DMI targets
P56545	ENSG00000175029	221	P	0.6	DMI targets
P56545	ENSG00000175029	222	A	0.077	DMI targets
P56545	ENSG00000175029	223	P	0.6	DMI targets
P56545	ENSG00000175029	224	A	0.077	DMI targets
P56545	ENSG00000175029	225	R	0.13	DMI targets
P56545	ENSG00000175029	226	Q	0.097	DMI targets
P56545	ENSG00000175029	227	V	0.083	DMI targets
P56545	ENSG00000175029	228	A	0.077	DMI targets
P56545	ENSG00000175029	229	P	0.097	DMI targets
P56545	ENSG00000175029	230	T	0.09	DMI targets
P56545	ENSG00000175029	231	C	0.092	DMI targets
P56545	ENSG00000175029	232	L	0.1	DMI targets
P56545	ENSG00000175029	233	V	0.095	DMI targets
P56545	ENSG00000175029	234	V	0.083	DMI targets
P56545	ENSG00000175029	235	D	0.072	DMI targets
P56545	ENSG00000175029	236	P	0.085	DMI targets
P56545	ENSG00000175029	237	S	0.53	DMI targets
P56545	ENSG00000175029	238	S	0.13	DMI targets
P56545	ENSG00000175029	239	A	0.12	DMI targets
P56545	ENSG00000175029	240	A	0.58	DMI targets
P56545	ENSG00000175029	241	A	0.077	DMI targets
P56545	ENSG00000175029	242	P	0.58	DMI targets
P56545	ENSG00000175029	243	E	0.084	DMI targets
P56545	ENSG00000175029	244	G	0.078	DMI targets
P56545	ENSG00000175029	245	S	0.08	DMI targets
P56545	ENSG00000175029	246	T	0.12	DMI targets
P56545	ENSG00000175029	247	G	0.087	DMI targets
P56545	ENSG00000175029	248	V	0.083	DMI targets
P56545	ENSG00000175029	249	A	0.077	DMI targets
P56545	ENSG00000175029	250	P	0.098	DMI targets
P56545	ENSG00000175029	251	G	0.085	DMI targets
P56545	ENSG00000175029	252	A	0.43	DMI targets
P56545	ENSG00000175029	253	L	0.52	DMI targets
P56545	ENSG00000175029	254	N	0.11	DMI targets
P56545	ENSG00000175029	255	R	0.14	DMI targets
P56545	ENSG00000175029	256	G	0.45	DMI targets
P56545	ENSG00000175029	257	Y	0.093	DMI targets
P56545	ENSG00000175029	258	G	0.087	DMI targets
P56545	ENSG00000175029	259	P	0.12	DMI targets
P56545	ENSG00000175029	260	A	0.077	DMI targets
P56545	ENSG00000175029	261	R	0.8	DMI targets
P56545	ENSG00000175029	262	E	0.1	DMI targets
P56545	ENSG00000175029	263	S	0.44	DMI targets
P56545	ENSG00000175029	264	I	0.88	DMI targets
P56545	ENSG00000175029	265	P	0.63	DMI targets
P56545	ENSG00000175029	266	S	0.46	DMI targets
P56545	ENSG00000175029	267	K	0.085	DMI targets
P56545	ENSG00000175029	268	M	0.078	DMI targets
P56545	ENSG00000175029	269	A	0.12	DMI targets
P56545	ENSG00000175029	270	Y	0.11	DMI targets
P56545	ENSG00000175029	271	E	0.08	DMI targets
P56545	ENSG00000175029	272	T	0.58	DMI targets
P56545	ENSG00000175029	273	Y	0.52	DMI targets
P56545	ENSG00000175029	274	E	0.53	DMI targets
P56545	ENSG00000175029	275	A	0.56	DMI targets
P56545	ENSG00000175029	276	D	0.072	DMI targets
P56545	ENSG00000175029	277	L	0.1	DMI targets
P56545	ENSG00000175029	278	S	0.53	DMI targets
P56545	ENSG00000175029	279	T	0.5	DMI targets
P56545	ENSG00000175029	280	F	0.089	DMI targets
P56545	ENSG00000175029	281	Q	0.097	DMI targets
P56545	ENSG00000175029	282	G	0.12	DMI targets
P56545	ENSG00000175029	283	P	0.85	DMI targets
P56545	ENSG00000175029	284	G	0.11	DMI targets
P56545	ENSG00000175029	285	G	0.078	DMI targets
P56545	ENSG00000175029	286	K	0.47	DMI targets
P56545	ENSG00000175029	287	R	0.09	DMI targets
P56545	ENSG00000175029	288	T	0.75	DMI targets
P56545	ENSG00000175029	289	V	0.083	DMI targets
P56545	ENSG00000175029	290	L	0.91	DMI targets
P56545	ENSG00000175029	291	P	0.84	DMI targets
P56545	ENSG00000175029	292	E	0.082	DMI targets
P56545	ENSG00000175029	293	F	0.089	DMI targets
P56545	ENSG00000175029	294	L	0.1	DMI targets
P56545	ENSG00000175029	295	A	0.077	DMI targets
P56545	ENSG00000175029	296	F	0.1	DMI targets
P56545	ENSG00000175029	297	L	0.1	DMI targets
P56545	ENSG00000175029	298	R	0.1	DMI targets
P56545	ENSG00000175029	299	A	0.084	DMI targets
P56545	ENSG00000175029	300	E	0.08	DMI targets
P56545	ENSG00000175029	301	G	0.087	DMI targets
P56545	ENSG00000175029	302	L	0.52	DMI targets
P56545	ENSG00000175029	303	A	0.6	DMI targets
P56545	ENSG00000175029	304	E	0.08	DMI targets
P56545	ENSG00000175029	305	A	0.077	DMI targets
P56545	ENSG00000175029	306	T	0.087	DMI targets
P56545	ENSG00000175029	307	L	0.1	DMI targets
P56545	ENSG00000175029	308	G	0.57	DMI targets
P56545	ENSG00000175029	309	A	0.077	DMI targets
P56545	ENSG00000175029	310	L	0.13	DMI targets
P56545	ENSG00000175029	311	L	0.11	DMI targets
P56545	ENSG00000175029	312	Q	0.097	DMI targets
P56545	ENSG00000175029	313	Q	0.1	DMI targets
P56545	ENSG00000175029	314	G	0.078	DMI targets
P56545	ENSG00000175029	315	F	0.13	DMI targets
P56545	ENSG00000175029	316	D	0.072	DMI targets
P56545	ENSG00000175029	317	S	0.083	DMI targets
P56545	ENSG00000175029	318	P	0.095	DMI targets
P56545	ENSG00000175029	319	A	0.078	DMI targets
P56545	ENSG00000175029	320	V	0.074	DMI targets
P56545	ENSG00000175029	321	L	0.1	DMI targets
P56545	ENSG00000175029	322	A	0.096	DMI targets
P56545	ENSG00000175029	323	T	0.075	DMI targets
P56545	ENSG00000175029	324	L	0.1	DMI targets
P56545	ENSG00000175029	325	E	0.08	DMI targets
P56545	ENSG00000175029	326	D	0.073	DMI targets
P56545	ENSG00000175029	327	A	0.81	DMI targets
P56545	ENSG00000175029	328	D	0.089	DMI targets
P56545	ENSG00000175029	329	I	0.077	DMI targets
P56545	ENSG00000175029	330	K	0.085	DMI targets
P56545	ENSG00000175029	331	S	0.13	DMI targets
P56545	ENSG00000175029	332	V	0.094	DMI targets
P56545	ENSG00000175029	333	A	0.11	DMI targets
P56545	ENSG00000175029	334	P	0.47	DMI targets
P56545	ENSG00000175029	335	N	0.076	DMI targets
P56545	ENSG00000175029	336	L	0.1	DMI targets
P56545	ENSG00000175029	337	G	0.078	DMI targets
P56545	ENSG00000175029	338	Q	0.097	DMI targets
P56545	ENSG00000175029	339	A	0.081	DMI targets
P56545	ENSG00000175029	340	R	0.12	DMI targets
P56545	ENSG00000175029	341	V	0.11	DMI targets
P56545	ENSG00000175029	342	L	0.097	DMI targets
P56545	ENSG00000175029	343	S	0.078	DMI targets
P56545	ENSG00000175029	344	R	0.087	DMI targets
P56545	ENSG00000175029	345	L	0.1	DMI targets
P56545	ENSG00000175029	346	A	0.43	DMI targets
P56545	ENSG00000175029	347	N	0.48	DMI targets
P56545	ENSG00000175029	348	S	0.078	DMI targets
P56545	ENSG00000175029	349	C	0.092	DMI targets
P56545	ENSG00000175029	350	R	0.09	DMI targets
P56545	ENSG00000175029	351	T	0.097	DMI targets
P56545	ENSG00000175029	352	E	0.086	DMI targets
P56545	ENSG00000175029	353	M	0.078	DMI targets
P56545	ENSG00000175029	354	Q	0.097	DMI targets
P56545	ENSG00000175029	355	L	0.1	DMI targets
P56545	ENSG00000175029	356	R	0.1	DMI targets
P56545	ENSG00000175029	357	R	0.09	DMI targets
P56545	ENSG00000175029	358	Q	0.097	DMI targets
P56545	ENSG00000175029	359	D	0.072	DMI targets
P56545	ENSG00000175029	360	R	0.099	DMI targets
P56545	ENSG00000175029	361	G	0.75	DMI targets
P56545	ENSG00000175029	362	G	0.078	DMI targets
P56545	ENSG00000175029	363	P	0.49	DMI targets
P56545	ENSG00000175029	364	L	0.1	DMI targets
P56545	ENSG00000175029	365	P	0.086	DMI targets
P56545	ENSG00000175029	366	R	0.099	DMI targets
P56545	ENSG00000175029	367	A	0.49	DMI targets
P56545	ENSG00000175029	368	R	0.099	DMI targets
P56545	ENSG00000175029	369	S	0.083	DMI targets
P56545	ENSG00000175029	370	S	0.078	DMI targets
P56545	ENSG00000175029	371	S	0.078	DMI targets
P56545	ENSG00000175029	372	F	0.089	DMI targets
P56545	ENSG00000175029	373	S	0.078	DMI targets
P56545	ENSG00000175029	374	H	0.081	DMI targets
P56545	ENSG00000175029	375	R	0.13	DMI targets
P56545	ENSG00000175029	376	S	0.082	DMI targets
P56545	ENSG00000175029	377	E	0.1	DMI targets
P56545	ENSG00000175029	378	L	0.1	DMI targets
P56545	ENSG00000175029	379	L	0.083	DMI targets
P56545	ENSG00000175029	380	H	0.11	DMI targets
P56545	ENSG00000175029	381	G	0.12	DMI targets
P56545	ENSG00000175029	382	D	0.072	DMI targets
P56545	ENSG00000175029	383	L	0.58	DMI targets
P56545	ENSG00000175029	384	A	0.12	DMI targets
P56545	ENSG00000175029	385	S	0.11	DMI targets
P56545	ENSG00000175029	386	L	0.1	DMI targets
P56545	ENSG00000175029	387	G	0.078	DMI targets
P56545	ENSG00000175029	388	A	0.83	DMI targets
P56545	ENSG00000175029	389	X	0.19	DMI targets
P56545	ENSG00000175029	390	X	0.19	DMI targets
P56545	ENSG00000175029	391	P	0.093	DMI targets
P56545	ENSG00000175029	392	L	0.1	DMI targets
P56545	ENSG00000175029	393	Q	0.097	DMI targets
P56545	ENSG00000175029	394	T	0.55	DMI targets
P56545	ENSG00000175029	395	A	0.51	DMI targets
P56545	ENSG00000175029	396	S	0.46	DMI targets
P56545	ENSG00000175029	397	P	0.085	DMI targets
P56545	ENSG00000175029	398	R	0.13	DMI targets
P56545	ENSG00000175029	399	A	0.12	DMI targets
P56545	ENSG00000175029	400	G	0.12	DMI targets
P56545	ENSG00000175029	401	D	0.072	DMI targets
P56545	ENSG00000175029	402	P	0.5	DMI targets
P56545	ENSG00000175029	403	A	0.12	DMI targets
P56545	ENSG00000175029	404	R	0.087	DMI targets
P56545	ENSG00000175029	405	R	0.099	DMI targets
P56545	ENSG00000175029	406	P	0.085	DMI targets
P56545	ENSG00000175029	407	S	0.083	DMI targets
P56545	ENSG00000175029	408	S	0.078	DMI targets
P56545	ENSG00000175029	409	A	0.11	DMI targets
P56545	ENSG00000175029	410	P	0.12	DMI targets
P56545	ENSG00000175029	411	S	0.1	DMI targets
P56545	ENSG00000175029	412	Q	0.097	DMI targets
P56545	ENSG00000175029	413	H	0.081	DMI targets
P56545	ENSG00000175029	414	L	0.083	DMI targets
P56545	ENSG00000175029	415	L	0.52	DMI targets
P56545	ENSG00000175029	416	E	0.08	DMI targets
P56545	ENSG00000175029	417	T	0.083	DMI targets
P56545	ENSG00000175029	418	A	0.089	DMI targets
P56545	ENSG00000175029	419	A	0.077	DMI targets
P56545	ENSG00000175029	420	T	0.075	DMI targets
P56545	ENSG00000175029	421	Y	0.12	DMI targets
P56545	ENSG00000175029	422	S	0.12	DMI targets
P56545	ENSG00000175029	423	A	0.45	DMI targets
P56545	ENSG00000175029	424	P	0.12	DMI targets
P56545	ENSG00000175029	425	G	0.08	DMI targets
P56545	ENSG00000175029	426	V	0.083	DMI targets
P56545	ENSG00000175029	427	G	0.093	DMI targets
P56545	ENSG00000175029	428	T	0.46	DMI targets
P56545	ENSG00000175029	429	H	0.57	DMI targets
P56545	ENSG00000175029	430	A	0.083	DMI targets
P56545	ENSG00000175029	431	P	0.087	DMI targets
P56545	ENSG00000175029	432	H	0.081	DMI targets
P56545	ENSG00000175029	433	F	0.089	DMI targets
P56545	ENSG00000175029	434	P	0.47	DMI targets
P56545	ENSG00000175029	435	S	0.083	DMI targets
P56545	ENSG00000175029	436	N	0.078	DMI targets
P56545	ENSG00000175029	437	S	0.091	DMI targets
P56545	ENSG00000175029	438	G	0.087	DMI targets
P56545	ENSG00000175029	439	Y	0.09	DMI targets
P56545	ENSG00000175029	440	S	0.078	DMI targets
P56545	ENSG00000175029	441	S	0.13	DMI targets
P56545	ENSG00000175029	442	P	0.1	DMI targets
P56545	ENSG00000175029	443	T	0.075	DMI targets
P56545	ENSG00000175029	444	P	0.13	DMI targets
P56545	ENSG00000175029	445	C	0.092	DMI targets
P56545	ENSG00000175029	446	A	0.077	DMI targets
P56545	ENSG00000175029	447	L	0.1	DMI targets
P56545	ENSG00000175029	448	T	0.12	DMI targets
P56545	ENSG00000175029	449	A	0.51	DMI targets
P56545	ENSG00000175029	450	R	0.12	DMI targets
P56545	ENSG00000175029	451	L	0.1	DMI targets
P56545	ENSG00000175029	452	S	0.44	DMI targets
P56545	ENSG00000175029	453	P	0.085	DMI targets
P56545	ENSG00000175029	454	T	0.083	DMI targets
P56545	ENSG00000175029	455	Y	0.5	DMI targets
P56545	ENSG00000175029	456	P	0.76	DMI targets
P56545	ENSG00000175029	457	L	0.54	DMI targets
P56545	ENSG00000175029	458	Q	0.097	DMI targets
P56545	ENSG00000175029	459	A	0.56	DMI targets
P56545	ENSG00000175029	460	G	0.087	DMI targets
P56545	ENSG00000175029	461	V	0.083	DMI targets
P56545	ENSG00000175029	462	A	0.077	DMI targets
P56545	ENSG00000175029	463	L	0.13	DMI targets
P56545	ENSG00000175029	464	T	0.11	DMI targets
P56545	ENSG00000175029	465	N	0.076	DMI targets
P56545	ENSG00000175029	466	P	0.098	DMI targets
P56545	ENSG00000175029	467	G	0.078	DMI targets
P56545	ENSG00000175029	468	P	0.085	DMI targets
P56545	ENSG00000175029	469	S	0.53	DMI targets
P56545	ENSG00000175029	470	N	0.076	DMI targets
P56545	ENSG00000175029	471	P	0.085	DMI targets
P56545	ENSG00000175029	472	L	0.13	DMI targets
P56545	ENSG00000175029	473	H	0.081	DMI targets
P56545	ENSG00000175029	474	P	0.12	DMI targets
P56545	ENSG00000175029	475	G	0.078	DMI targets
P56545	ENSG00000175029	476	P	0.085	DMI targets
P56545	ENSG00000175029	477	R	0.13	DMI targets
P56545	ENSG00000175029	478	T	0.12	DMI targets
P56545	ENSG00000175029	479	A	0.077	DMI targets
P56545	ENSG00000175029	480	Y	0.09	DMI targets
P56545	ENSG00000175029	481	S	0.083	DMI targets
P56545	ENSG00000175029	482	T	0.11	DMI targets
P56545	ENSG00000175029	483	A	0.11	DMI targets
P56545	ENSG00000175029	484	Y	0.09	DMI targets
P56545	ENSG00000175029	485	T	0.087	DMI targets
P56545	ENSG00000175029	486	V	0.083	DMI targets
P56545	ENSG00000175029	487	P	0.085	DMI targets
P56545	ENSG00000175029	488	M	0.078	DMI targets
P56545	ENSG00000175029	489	E	0.11	DMI targets
P56545	ENSG00000175029	490	L	0.1	DMI targets
P56545	ENSG00000175029	491	L	0.12	DMI targets
P56545	ENSG00000175029	492	K	0.085	DMI targets
P56545	ENSG00000175029	493	R	0.099	DMI targets
P56545	ENSG00000175029	494	E	0.08	DMI targets
P56545	ENSG00000175029	495	R	0.087	DMI targets
P56545	ENSG00000175029	496	N	0.43	DMI targets
P56545	ENSG00000175029	497	V	0.45	DMI targets
P56545	ENSG00000175029	498	A	0.077	DMI targets
P56545	ENSG00000175029	499	A	0.077	DMI targets
P56545	ENSG00000175029	500	S	0.11	DMI targets
P56545	ENSG00000175029	501	P	0.093	DMI targets
P56545	ENSG00000175029	502	L	0.1	DMI targets
P56545	ENSG00000175029	503	P	0.085	DMI targets
P56545	ENSG00000175029	504	S	0.078	DMI targets
P56545	ENSG00000175029	505	P	0.13	DMI targets
P56545	ENSG00000175029	506	H	0.084	DMI targets
P56545	ENSG00000175029	507	G	0.44	DMI targets
P56545	ENSG00000175029	508	S	0.078	DMI targets
P56545	ENSG00000175029	509	P	0.085	DMI targets
P56545	ENSG00000175029	510	Q	0.097	DMI targets
P56545	ENSG00000175029	511	V	0.45	DMI targets
P56545	ENSG00000175029	512	L	0.12	DMI targets
P56545	ENSG00000175029	513	R	0.099	DMI targets
P56545	ENSG00000175029	514	K	0.085	DMI targets
P56545	ENSG00000175029	515	P	0.58	DMI targets
P56545	ENSG00000175029	516	G	0.11	DMI targets
P56545	ENSG00000175029	517	A	0.6	DMI targets
P56545	ENSG00000175029	518	P	0.085	DMI targets
P56545	ENSG00000175029	519	L	0.53	DMI targets
P56545	ENSG00000175029	520	G	0.47	DMI targets
P56545	ENSG00000175029	521	P	0.13	DMI targets
P56545	ENSG00000175029	522	S	0.5	DMI targets
P56545	ENSG00000175029	523	T	0.46	DMI targets
P56545	ENSG00000175029	524	L	0.1	DMI targets
P56545	ENSG00000175029	525	P	0.11	DMI targets
P56545	ENSG00000175029	526	P	0.11	DMI targets
P56545	ENSG00000175029	527	A	0.077	DMI targets
P56545	ENSG00000175029	528	S	0.078	DMI targets
P56545	ENSG00000175029	529	Q	0.097	DMI targets
P56545	ENSG00000175029	530	S	0.078	DMI targets
P56545	ENSG00000175029	531	L	0.083	DMI targets
P56545	ENSG00000175029	532	H	0.081	DMI targets
P56545	ENSG00000175029	533	T	0.1	DMI targets
P56545	ENSG00000175029	534	P	0.13	DMI targets
P56545	ENSG00000175029	535	H	0.081	DMI targets
P56545	ENSG00000175029	536	S	0.11	DMI targets
P56545	ENSG00000175029	537	P	0.093	DMI targets
P56545	ENSG00000175029	538	Y	0.09	DMI targets
P56545	ENSG00000175029	539	Q	0.097	DMI targets
P56545	ENSG00000175029	540	K	0.085	DMI targets
P56545	ENSG00000175029	541	V	0.083	DMI targets
P56545	ENSG00000175029	542	A	0.077	DMI targets
P56545	ENSG00000175029	543	R	0.099	DMI targets
P56545	ENSG00000175029	544	R	0.09	DMI targets
P56545	ENSG00000175029	545	T	0.087	DMI targets
P56545	ENSG00000175029	546	G	0.086	DMI targets
P56545	ENSG00000175029	547	A	0.085	DMI targets
P56545	ENSG00000175029	548	P	0.089	DMI targets
P56545	ENSG00000175029	549	I	0.077	DMI targets
P56545	ENSG00000175029	550	I	0.077	DMI targets
P56545	ENSG00000175029	551	V	0.087	DMI targets
P56545	ENSG00000175029	552	S	0.083	DMI targets
P56545	ENSG00000175029	553	T	0.075	DMI targets
P56545	ENSG00000175029	554	M	0.078	DMI targets
P56545	ENSG00000175029	555	L	0.13	DMI targets
P56545	ENSG00000175029	556	A	0.12	DMI targets
P56545	ENSG00000175029	557	P	0.12	DMI targets
P56545	ENSG00000175029	558	E	0.1	DMI targets
P56545	ENSG00000175029	559	P	0.61	DMI targets
P56545	ENSG00000175029	560	X	0.14	DMI targets
P56545	ENSG00000175029	561	X	0.19	DMI targets
P56545	ENSG00000175029	562	X	0.19	DMI targets
P56545	ENSG00000175029	563	X	0.19	DMI targets
P56545	ENSG00000175029	564	X	0.19	DMI targets
P56545	ENSG00000175029	565	X	0.19	DMI targets
P56545	ENSG00000175029	566	X	0.19	DMI targets
P56545	ENSG00000175029	567	X	0.19	DMI targets
P56545	ENSG00000175029	568	X	0.19	DMI targets
P56545	ENSG00000175029	569	X	0.19	DMI targets
P56545	ENSG00000175029	570	X	0.19	DMI targets
P56545	ENSG00000175029	571	X	0.19	DMI targets
P56545	ENSG00000175029	572	X	0.19	DMI targets
P56545	ENSG00000175029	573	X	0.19	DMI targets
P56545	ENSG00000175029	574	X	0.19	DMI targets
P56545	ENSG00000175029	575	X	0.19	DMI targets
P56545	ENSG00000175029	576	X	0.19	DMI targets
P56545	ENSG00000175029	577	X	0.19	DMI targets
P56545	ENSG00000175029	578	X	0.19	DMI targets
P56545	ENSG00000175029	579	X	0.19	DMI targets
P56545	ENSG00000175029	580	X	0.19	DMI targets
P56545	ENSG00000175029	581	X	0.19	DMI targets
P56545	ENSG00000175029	582	X	0.19	DMI targets
P56545	ENSG00000175029	583	X	0.19	DMI targets
P56545	ENSG00000175029	584	X	0.19	DMI targets
P56545	ENSG00000175029	585	X	0.19	DMI targets
P56545	ENSG00000175029	586	X	0.19	DMI targets
P56545	ENSG00000175029	587	X	0.19	DMI targets
P56545	ENSG00000175029	588	X	0.19	DMI targets
P56545	ENSG00000175029	589	X	0.19	DMI targets
P56545	ENSG00000175029	590	X	0.19	DMI targets
P56545	ENSG00000175029	591	X	0.19	DMI targets
P56545	ENSG00000175029	592	X	0.19	DMI targets
P56545	ENSG00000175029	593	X	0.19	DMI targets
P56545	ENSG00000175029	594	X	0.11	DMI targets
P56545	ENSG00000175029	595	X	0.13	DMI targets
P56545	ENSG00000175029	596	X	0.62	DMI targets
P56545	ENSG00000175029	597	X	0.86	DMI targets
P56545	ENSG00000175029	598	X	0.6	DMI targets
P56545	ENSG00000175029	599	X	0.62	DMI targets
P56545	ENSG00000175029	600	X	0.9	DMI targets
P56545	ENSG00000175029	601	X	0.12	DMI targets
P56545	ENSG00000175029	602	X	0.66	DMI targets
P56545	ENSG00000175029	603	X	0.59	DMI targets
P56545	ENSG00000175029	604	X	0.87	DMI targets
P56545	ENSG00000175029	605	X	0.19	DMI targets
P56545	ENSG00000175029	606	X	0.19	DMI targets
P56545	ENSG00000175029	607	X	0.19	DMI targets
P56545	ENSG00000175029	608	X	0.19	DMI targets
P56545	ENSG00000175029	609	X	0.19	DMI targets
P56545	ENSG00000175029	610	X	0.19	DMI targets
P56545	ENSG00000175029	611	X	0.19	DMI targets
P56545	ENSG00000175029	612	X	0.59	DMI targets
P56545	ENSG00000175029	613	X	0.13	DMI targets
P56545	ENSG00000175029	614	L	0.14	DMI targets
P56545	ENSG00000175029	615	N	0.08	DMI targets
P56545	ENSG00000175029	616	E	0.1	DMI targets
P56545	ENSG00000175029	617	A	0.077	DMI targets
P56545	ENSG00000175029	618	V	0.083	DMI targets
P56545	ENSG00000175029	619	G	0.094	DMI targets
P56545	ENSG00000175029	620	A	0.077	DMI targets
P56545	ENSG00000175029	621	M	0.078	DMI targets
P56545	ENSG00000175029	622	M	0.078	DMI targets
P56545	ENSG00000175029	623	Y	0.09	DMI targets
P56545	ENSG00000175029	624	H	0.081	DMI targets
P56545	ENSG00000175029	625	T	0.075	DMI targets
P56545	ENSG00000175029	626	I	0.077	DMI targets
P56545	ENSG00000175029	627	T	0.075	DMI targets
P56545	ENSG00000175029	628	L	0.083	DMI targets
P56545	ENSG00000175029	629	T	0.075	DMI targets
P56545	ENSG00000175029	630	R	0.09	DMI targets
P56545	ENSG00000175029	631	E	0.08	DMI targets
P56545	ENSG00000175029	632	D	0.072	DMI targets
P56545	ENSG00000175029	633	L	0.1	DMI targets
P56545	ENSG00000175029	634	E	0.085	DMI targets
P56545	ENSG00000175029	635	K	0.085	DMI targets
P56545	ENSG00000175029	636	F	0.089	DMI targets
P56545	ENSG00000175029	637	K	0.085	DMI targets
P56545	ENSG00000175029	638	A	0.081	DMI targets
P56545	ENSG00000175029	639	L	0.1	DMI targets
P56545	ENSG00000175029	640	R	0.12	DMI targets
P56545	ENSG00000175029	641	V	0.083	DMI targets
P56545	ENSG00000175029	642	I	0.078	DMI targets
P56545	ENSG00000175029	643	V	0.083	DMI targets
P56545	ENSG00000175029	644	R	0.099	DMI targets
P56545	ENSG00000175029	645	I	0.11	DMI targets
P56545	ENSG00000175029	646	G	0.078	DMI targets
P56545	ENSG00000175029	647	S	0.094	DMI targets
P56545	ENSG00000175029	648	G	0.078	DMI targets
P56545	ENSG00000175029	649	Y	0.093	DMI targets
P56545	ENSG00000175029	650	D	0.072	DMI targets
P56545	ENSG00000175029	651	N	0.076	DMI targets
P56545	ENSG00000175029	652	V	0.083	DMI targets
P56545	ENSG00000175029	653	D	0.072	DMI targets
P56545	ENSG00000175029	654	I	0.077	DMI targets
P56545	ENSG00000175029	655	K	0.085	DMI targets
P56545	ENSG00000175029	656	A	0.12	DMI targets
P56545	ENSG00000175029	657	A	0.078	DMI targets
P56545	ENSG00000175029	658	G	0.08	DMI targets
P56545	ENSG00000175029	659	E	0.08	DMI targets
P56545	ENSG00000175029	660	L	0.085	DMI targets
P56545	ENSG00000175029	661	G	0.12	DMI targets
P56545	ENSG00000175029	662	I	0.11	DMI targets
P56545	ENSG00000175029	663	A	0.11	DMI targets
P56545	ENSG00000175029	664	V	0.083	DMI targets
P56545	ENSG00000175029	665	C	0.092	DMI targets
P56545	ENSG00000175029	666	N	0.076	DMI targets
P56545	ENSG00000175029	667	I	0.078	DMI targets
P56545	ENSG00000175029	668	P	0.098	DMI targets
P56545	ENSG00000175029	669	S	0.099	DMI targets
P56545	ENSG00000175029	670	A	0.11	DMI targets
P56545	ENSG00000175029	671	A	0.077	DMI targets
P56545	ENSG00000175029	672	V	0.083	DMI targets
P56545	ENSG00000175029	673	E	0.1	DMI targets
P56545	ENSG00000175029	674	E	0.08	DMI targets
P56545	ENSG00000175029	675	T	0.11	DMI targets
P56545	ENSG00000175029	676	A	0.088	DMI targets
P56545	ENSG00000175029	677	D	0.072	DMI targets
P56545	ENSG00000175029	678	S	0.099	DMI targets
P56545	ENSG00000175029	679	T	0.075	DMI targets
P56545	ENSG00000175029	680	I	0.43	DMI targets
P56545	ENSG00000175029	681	C	0.092	DMI targets
P56545	ENSG00000175029	682	H	0.081	DMI targets
P56545	ENSG00000175029	683	I	0.077	DMI targets
P56545	ENSG00000175029	684	L	0.083	DMI targets
P56545	ENSG00000175029	685	N	0.1	DMI targets
P56545	ENSG00000175029	686	L	0.1	DMI targets
P56545	ENSG00000175029	687	Y	0.09	DMI targets
P56545	ENSG00000175029	688	R	0.099	DMI targets
P56545	ENSG00000175029	689	R	0.099	DMI targets
P56545	ENSG00000175029	690	N	0.076	DMI targets
P56545	ENSG00000175029	691	T	0.084	DMI targets
P56545	ENSG00000175029	692	W	0.11	DMI targets
P56545	ENSG00000175029	693	L	0.1	DMI targets
P56545	ENSG00000175029	694	Y	0.09	DMI targets
P56545	ENSG00000175029	695	Q	0.097	DMI targets
P56545	ENSG00000175029	696	A	0.1	DMI targets
P56545	ENSG00000175029	697	L	0.1	DMI targets
P56545	ENSG00000175029	698	R	0.099	DMI targets
P56545	ENSG00000175029	699	E	0.1	DMI targets
P56545	ENSG00000175029	700	G	0.078	DMI targets
P56545	ENSG00000175029	701	T	0.084	DMI targets
P56545	ENSG00000175029	702	R	0.099	DMI targets
P56545	ENSG00000175029	703	V	0.11	DMI targets
P56545	ENSG00000175029	704	Q	0.097	DMI targets
P56545	ENSG00000175029	705	S	0.078	DMI targets
P56545	ENSG00000175029	706	V	0.083	DMI targets
P56545	ENSG00000175029	707	E	0.08	DMI targets
P56545	ENSG00000175029	708	Q	0.097	DMI targets
P56545	ENSG00000175029	709	I	0.077	DMI targets
P56545	ENSG00000175029	710	R	0.11	DMI targets
P56545	ENSG00000175029	711	E	0.08	DMI targets
P56545	ENSG00000175029	712	V	0.083	DMI targets
P56545	ENSG00000175029	713	A	0.077	DMI targets
P56545	ENSG00000175029	714	S	0.094	DMI targets
P56545	ENSG00000175029	715	G	0.13	DMI targets
P56545	ENSG00000175029	716	A	0.091	DMI targets
P56545	ENSG00000175029	717	A	0.077	DMI targets
P56545	ENSG00000175029	718	R	0.091	DMI targets
P56545	ENSG00000175029	719	I	0.077	DMI targets
P56545	ENSG00000175029	720	R	0.12	DMI targets
P56545	ENSG00000175029	721	G	0.087	DMI targets
P56545	ENSG00000175029	722	E	0.08	DMI targets
P56545	ENSG00000175029	723	T	0.087	DMI targets
P56545	ENSG00000175029	724	L	0.1	DMI targets
P56545	ENSG00000175029	725	G	0.078	DMI targets
P56545	ENSG00000175029	726	L	0.083	DMI targets
P56545	ENSG00000175029	727	I	0.079	DMI targets
P56545	ENSG00000175029	728	G	0.078	DMI targets
P56545	ENSG00000175029	729	F	0.1	DMI targets
P56545	ENSG00000175029	730	G	0.12	DMI targets
P56545	ENSG00000175029	731	R	0.087	DMI targets
P56545	ENSG00000175029	732	T	0.083	DMI targets
P56545	ENSG00000175029	733	G	0.087	DMI targets
P56545	ENSG00000175029	734	Q	0.097	DMI targets
P56545	ENSG00000175029	735	A	0.085	DMI targets
P56545	ENSG00000175029	736	V	0.12	DMI targets
P56545	ENSG00000175029	737	A	0.12	DMI targets
P56545	ENSG00000175029	738	V	0.12	DMI targets
P56545	ENSG00000175029	739	R	0.14	DMI targets
P56545	ENSG00000175029	740	A	0.077	DMI targets
P56545	ENSG00000175029	741	K	0.085	DMI targets
P56545	ENSG00000175029	742	A	0.077	DMI targets
P56545	ENSG00000175029	743	F	0.13	DMI targets
P56545	ENSG00000175029	744	G	0.13	DMI targets
P56545	ENSG00000175029	745	F	0.089	DMI targets
P56545	ENSG00000175029	746	S	0.078	DMI targets
P56545	ENSG00000175029	747	V	0.074	DMI targets
P56545	ENSG00000175029	748	I	0.11	DMI targets
P56545	ENSG00000175029	749	F	0.13	DMI targets
P56545	ENSG00000175029	750	Y	0.13	DMI targets
P56545	ENSG00000175029	751	D	0.072	DMI targets
P56545	ENSG00000175029	752	P	0.085	DMI targets
P56545	ENSG00000175029	753	Y	0.09	DMI targets
P56545	ENSG00000175029	754	L	0.13	DMI targets
P56545	ENSG00000175029	755	Q	0.097	DMI targets
P56545	ENSG00000175029	756	D	0.11	DMI targets
P56545	ENSG00000175029	757	G	0.087	DMI targets
P56545	ENSG00000175029	758	I	0.085	DMI targets
P56545	ENSG00000175029	759	E	0.08	DMI targets
P56545	ENSG00000175029	760	R	0.099	DMI targets
P56545	ENSG00000175029	761	S	0.083	DMI targets
P56545	ENSG00000175029	762	L	0.1	DMI targets
P56545	ENSG00000175029	763	G	0.078	DMI targets
P56545	ENSG00000175029	764	V	0.083	DMI targets
P56545	ENSG00000175029	765	Q	0.097	DMI targets
P56545	ENSG00000175029	766	R	0.09	DMI targets
P56545	ENSG00000175029	767	V	0.074	DMI targets
P56545	ENSG00000175029	768	Y	0.09	DMI targets
P56545	ENSG00000175029	769	T	0.076	DMI targets
P56545	ENSG00000175029	770	L	0.1	DMI targets
P56545	ENSG00000175029	771	Q	0.097	DMI targets
P56545	ENSG00000175029	772	D	0.099	DMI targets
P56545	ENSG00000175029	773	L	0.13	DMI targets
P56545	ENSG00000175029	774	L	0.1	DMI targets
P56545	ENSG00000175029	775	Y	0.13	DMI targets
P56545	ENSG00000175029	776	Q	0.097	DMI targets
P56545	ENSG00000175029	777	S	0.085	DMI targets
P56545	ENSG00000175029	778	D	0.072	DMI targets
P56545	ENSG00000175029	779	C	0.092	DMI targets
P56545	ENSG00000175029	780	V	0.074	DMI targets
P56545	ENSG00000175029	781	S	0.083	DMI targets
P56545	ENSG00000175029	782	L	0.11	DMI targets
P56545	ENSG00000175029	783	H	0.081	DMI targets
P56545	ENSG00000175029	784	C	0.092	DMI targets
P56545	ENSG00000175029	785	N	0.11	DMI targets
P56545	ENSG00000175029	786	L	0.083	DMI targets
P56545	ENSG00000175029	787	N	0.083	DMI targets
P56545	ENSG00000175029	788	E	0.11	DMI targets
P56545	ENSG00000175029	789	H	0.12	DMI targets
P56545	ENSG00000175029	790	N	0.076	DMI targets
P56545	ENSG00000175029	791	H	0.081	DMI targets
P56545	ENSG00000175029	792	H	0.081	DMI targets
P56545	ENSG00000175029	793	L	0.083	DMI targets
P56545	ENSG00000175029	794	I	0.077	DMI targets
P56545	ENSG00000175029	795	N	0.11	DMI targets
P56545	ENSG00000175029	796	D	0.072	DMI targets
P56545	ENSG00000175029	797	F	0.13	DMI targets
P56545	ENSG00000175029	798	T	0.082	DMI targets
P56545	ENSG00000175029	799	I	0.11	DMI targets
P56545	ENSG00000175029	800	K	0.085	DMI targets
P56545	ENSG00000175029	801	Q	0.097	DMI targets
P56545	ENSG00000175029	802	M	0.078	DMI targets
P56545	ENSG00000175029	803	R	0.09	DMI targets
P56545	ENSG00000175029	804	Q	0.1	DMI targets
P56545	ENSG00000175029	805	G	0.13	DMI targets
P56545	ENSG00000175029	806	A	0.11	DMI targets
P56545	ENSG00000175029	807	F	0.089	DMI targets
P56545	ENSG00000175029	808	L	0.11	DMI targets
P56545	ENSG00000175029	809	V	0.083	DMI targets
P56545	ENSG00000175029	810	N	0.076	DMI targets
P56545	ENSG00000175029	811	A	0.11	DMI targets
P56545	ENSG00000175029	812	A	0.077	DMI targets
P56545	ENSG00000175029	813	R	0.12	DMI targets
P56545	ENSG00000175029	814	G	0.11	DMI targets
P56545	ENSG00000175029	815	G	0.078	DMI targets
P56545	ENSG00000175029	816	L	0.1	DMI targets
P56545	ENSG00000175029	817	V	0.083	DMI targets
P56545	ENSG00000175029	818	D	0.072	DMI targets
P56545	ENSG00000175029	819	E	0.08	DMI targets
P56545	ENSG00000175029	820	K	0.12	DMI targets
P56545	ENSG00000175029	821	A	0.077	DMI targets
P56545	ENSG00000175029	822	L	0.15	DMI targets
P56545	ENSG00000175029	823	A	0.11	DMI targets
P56545	ENSG00000175029	824	Q	0.11	DMI targets
P56545	ENSG00000175029	825	A	0.077	DMI targets
P56545	ENSG00000175029	826	L	0.083	DMI targets
P56545	ENSG00000175029	827	K	0.085	DMI targets
P56545	ENSG00000175029	828	E	0.08	DMI targets
P56545	ENSG00000175029	829	G	0.078	DMI targets
P56545	ENSG00000175029	830	R	0.09	DMI targets
P56545	ENSG00000175029	831	I	0.11	DMI targets
P56545	ENSG00000175029	832	R	0.14	DMI targets
P56545	ENSG00000175029	833	G	0.087	DMI targets
P56545	ENSG00000175029	834	A	0.11	DMI targets
P56545	ENSG00000175029	835	A	0.077	DMI targets
P56545	ENSG00000175029	836	L	0.083	DMI targets
P56545	ENSG00000175029	837	D	0.072	DMI targets
P56545	ENSG00000175029	838	V	0.083	DMI targets
P56545	ENSG00000175029	839	H	0.11	DMI targets
P56545	ENSG00000175029	840	E	0.086	DMI targets
P56545	ENSG00000175029	841	S	0.11	DMI targets
P56545	ENSG00000175029	842	E	0.081	DMI targets
P56545	ENSG00000175029	843	P	0.085	DMI targets
P56545	ENSG00000175029	844	F	0.091	DMI targets
P56545	ENSG00000175029	845	S	0.078	DMI targets
P56545	ENSG00000175029	846	F	0.13	DMI targets
P56545	ENSG00000175029	847	A	0.12	DMI targets
P56545	ENSG00000175029	848	Q	0.097	DMI targets
P56545	ENSG00000175029	849	G	0.12	DMI targets
P56545	ENSG00000175029	850	P	0.098	DMI targets
P56545	ENSG00000175029	851	L	0.12	DMI targets
P56545	ENSG00000175029	852	K	0.12	DMI targets
P56545	ENSG00000175029	853	D	0.11	DMI targets
P56545	ENSG00000175029	854	A	0.11	DMI targets
P56545	ENSG00000175029	855	P	0.1	DMI targets
P56545	ENSG00000175029	856	N	0.1	DMI targets
P56545	ENSG00000175029	857	L	0.083	DMI targets
P56545	ENSG00000175029	858	I	0.077	DMI targets
P56545	ENSG00000175029	859	C	0.092	DMI targets
P56545	ENSG00000175029	860	T	0.12	DMI targets
P56545	ENSG00000175029	861	P	0.12	DMI targets
P56545	ENSG00000175029	862	H	0.081	DMI targets
P56545	ENSG00000175029	863	T	0.11	DMI targets
P56545	ENSG00000175029	864	A	0.077	DMI targets
P56545	ENSG00000175029	865	W	0.11	DMI targets
P56545	ENSG00000175029	866	Y	0.092	DMI targets
P56545	ENSG00000175029	867	S	0.084	DMI targets
P56545	ENSG00000175029	868	E	0.08	DMI targets
P56545	ENSG00000175029	869	Q	0.097	DMI targets
P56545	ENSG00000175029	870	A	0.1	DMI targets
P56545	ENSG00000175029	871	S	0.13	DMI targets
P56545	ENSG00000175029	872	L	0.11	DMI targets
P56545	ENSG00000175029	873	E	0.084	DMI targets
P56545	ENSG00000175029	874	M	0.078	DMI targets
P56545	ENSG00000175029	875	R	0.09	DMI targets
P56545	ENSG00000175029	876	E	0.08	DMI targets
P56545	ENSG00000175029	877	A	0.095	DMI targets
P56545	ENSG00000175029	878	A	0.12	DMI targets
P56545	ENSG00000175029	879	A	0.077	DMI targets
P56545	ENSG00000175029	880	T	0.085	DMI targets
P56545	ENSG00000175029	881	E	0.08	DMI targets
P56545	ENSG00000175029	882	I	0.077	DMI targets
P56545	ENSG00000175029	883	R	0.087	DMI targets
P56545	ENSG00000175029	884	R	0.13	DMI targets
P56545	ENSG00000175029	885	A	0.083	DMI targets
P56545	ENSG00000175029	886	I	0.077	DMI targets
P56545	ENSG00000175029	887	T	0.12	DMI targets
P56545	ENSG00000175029	888	G	0.12	DMI targets
P56545	ENSG00000175029	889	R	0.087	DMI targets
P56545	ENSG00000175029	890	I	0.077	DMI targets
P56545	ENSG00000175029	891	P	0.13	DMI targets
P56545	ENSG00000175029	892	E	0.11	DMI targets
P56545	ENSG00000175029	893	S	0.078	DMI targets
P56545	ENSG00000175029	894	L	0.15	DMI targets
P56545	ENSG00000175029	895	R	0.13	DMI targets
P56545	ENSG00000175029	896	N	0.082	DMI targets
P56545	ENSG00000175029	897	C	0.13	DMI targets
P56545	ENSG00000175029	898	V	0.083	DMI targets
P56545	ENSG00000175029	899	N	0.076	DMI targets
P56545	ENSG00000175029	900	K	0.085	DMI targets
P56545	ENSG00000175029	901	E	0.1	DMI targets
P56545	ENSG00000175029	902	F	0.11	DMI targets
P56545	ENSG00000175029	903	F	0.12	DMI targets
P56545	ENSG00000175029	904	V	0.074	DMI targets
P56545	ENSG00000175029	905	T	0.11	DMI targets
P56545	ENSG00000175029	906	S	0.13	DMI targets
P56545	ENSG00000175029	907	A	0.083	DMI targets
P56545	ENSG00000175029	908	P	0.13	DMI targets
P56545	ENSG00000175029	909	W	0.11	DMI targets
P56545	ENSG00000175029	910	S	0.13	DMI targets
P56545	ENSG00000175029	911	V	0.12	DMI targets
P56545	ENSG00000175029	912	I	0.11	DMI targets
P56545	ENSG00000175029	913	D	0.072	DMI targets
P56545	ENSG00000175029	914	Q	0.097	DMI targets
P56545	ENSG00000175029	915	Q	0.12	DMI targets
P56545	ENSG00000175029	916	A	0.11	DMI targets
P56545	ENSG00000175029	917	I	0.11	DMI targets
P56545	ENSG00000175029	918	H	0.12	DMI targets
P56545	ENSG00000175029	919	P	0.11	DMI targets
P56545	ENSG00000175029	920	E	0.08	DMI targets
P56545	ENSG00000175029	921	L	0.083	DMI targets
P56545	ENSG00000175029	922	N	0.11	DMI targets
P56545	ENSG00000175029	923	G	0.12	DMI targets
P56545	ENSG00000175029	924	A	0.077	DMI targets
P56545	ENSG00000175029	925	T	0.56	DMI targets
P56545	ENSG00000175029	926	Y	0.09	DMI targets
P56545	ENSG00000175029	927	R	0.13	DMI targets
P56545	ENSG00000175029	928	Y	0.11	DMI targets
P56545	ENSG00000175029	929	P	0.1	DMI targets
P56545	ENSG00000175029	930	P	0.13	DMI targets
P56545	ENSG00000175029	931	G	0.079	DMI targets
P56545	ENSG00000175029	932	I	0.077	DMI targets
P56545	ENSG00000175029	933	V	0.083	DMI targets
P56545	ENSG00000175029	934	G	0.11	DMI targets
P56545	ENSG00000175029	935	V	0.083	DMI targets
P56545	ENSG00000175029	936	A	0.12	DMI targets
P56545	ENSG00000175029	937	P	0.13	DMI targets
P56545	ENSG00000175029	938	G	0.12	DMI targets
P56545	ENSG00000175029	939	G	0.13	DMI targets
P56545	ENSG00000175029	940	L	0.13	DMI targets
P56545	ENSG00000175029	941	P	0.13	DMI targets
P56545	ENSG00000175029	942	A	0.12	DMI targets
P56545	ENSG00000175029	943	A	0.077	DMI targets
P56545	ENSG00000175029	944	M	0.078	DMI targets
P56545	ENSG00000175029	945	E	0.11	DMI targets
P56545	ENSG00000175029	946	G	0.087	DMI targets
P56545	ENSG00000175029	947	I	0.077	DMI targets
P56545	ENSG00000175029	948	I	0.077	DMI targets
P56545	ENSG00000175029	949	P	0.13	DMI targets
P56545	ENSG00000175029	950	G	0.12	DMI targets
P56545	ENSG00000175029	951	G	0.079	DMI targets
P56545	ENSG00000175029	952	I	0.077	DMI targets
P56545	ENSG00000175029	953	P	0.13	DMI targets
P56545	ENSG00000175029	954	V	0.083	DMI targets
P56545	ENSG00000175029	955	T	0.12	DMI targets
P56545	ENSG00000175029	956	H	0.081	DMI targets
P56545	ENSG00000175029	957	N	0.076	DMI targets
P56545	ENSG00000175029	958	L	0.083	DMI targets
P56545	ENSG00000175029	959	P	0.099	DMI targets
P56545	ENSG00000175029	960	T	0.12	DMI targets
P56545	ENSG00000175029	961	V	0.083	DMI targets
P56545	ENSG00000175029	962	A	0.12	DMI targets
P56545	ENSG00000175029	963	H	0.11	DMI targets
P56545	ENSG00000175029	964	P	0.13	DMI targets
P56545	ENSG00000175029	965	S	0.083	DMI targets
P56545	ENSG00000175029	966	Q	0.13	DMI targets
P56545	ENSG00000175029	967	A	0.091	DMI targets
P56545	ENSG00000175029	968	P	0.085	DMI targets
P56545	ENSG00000175029	969	S	0.13	DMI targets
P56545	ENSG00000175029	970	P	0.085	DMI targets
P56545	ENSG00000175029	971	N	0.076	DMI targets
P56545	ENSG00000175029	972	Q	0.097	DMI targets
P56545	ENSG00000175029	973	P	0.085	DMI targets
P56545	ENSG00000175029	974	T	0.12	DMI targets
P56545	ENSG00000175029	975	K	0.12	DMI targets
P56545	ENSG00000175029	976	H	0.083	DMI targets
P56545	ENSG00000175029	977	G	0.087	DMI targets
P56545	ENSG00000175029	978	D	0.073	DMI targets
P56545	ENSG00000175029	979	N	0.11	DMI targets
P56545	ENSG00000175029	980	R	0.14	DMI targets
P56545	ENSG00000175029	981	E	0.081	DMI targets
P56545	ENSG00000175029	982	H	0.081	DMI targets
P56545	ENSG00000175029	983	P	0.085	DMI targets
P56545	ENSG00000175029	984	N	0.083	DMI targets
P56545	ENSG00000175029	985	E	0.081	DMI targets
P56545	ENSG00000175029	986	Q	0.13	DMI targets
Q96EP1	ENSG00000072609	1	M	0.13	DMI targets
Q96EP1	ENSG00000072609	2	E	0.12	DMI targets
Q96EP1	ENSG00000072609	3	R	0.64	DMI targets
Q96EP1	ENSG00000072609	4	P	0.14	DMI targets
Q96EP1	ENSG00000072609	5	E	0.12	DMI targets
Q96EP1	ENSG00000072609	6	E	0.68	DMI targets
Q96EP1	ENSG00000072609	7	G	0.13	DMI targets
Q96EP1	ENSG00000072609	8	K	0.6	DMI targets
Q96EP1	ENSG00000072609	9	Q	0.15	DMI targets
Q96EP1	ENSG00000072609	10	X	0.25	DMI targets
Q96EP1	ENSG00000072609	11	X	0.25	DMI targets
Q96EP1	ENSG00000072609	12	X	0.25	DMI targets
Q96EP1	ENSG00000072609	13	X	0.25	DMI targets
Q96EP1	ENSG00000072609	14	Q	0.15	DMI targets
Q96EP1	ENSG00000072609	15	P	0.14	DMI targets
Q96EP1	ENSG00000072609	16	W	0.17	DMI targets
Q96EP1	ENSG00000072609	17	G	0.16	DMI targets
Q96EP1	ENSG00000072609	18	R	0.15	DMI targets
Q96EP1	ENSG00000072609	19	L	0.14	DMI targets
Q96EP1	ENSG00000072609	20	L	0.16	DMI targets
Q96EP1	ENSG00000072609	21	R	0.16	DMI targets
Q96EP1	ENSG00000072609	22	L	0.17	DMI targets
Q96EP1	ENSG00000072609	23	G	0.13	DMI targets
Q96EP1	ENSG00000072609	24	A	0.14	DMI targets
Q96EP1	ENSG00000072609	25	E	0.12	DMI targets
Q96EP1	ENSG00000072609	26	E	0.59	DMI targets
Q96EP1	ENSG00000072609	27	G	0.13	DMI targets
Q96EP1	ENSG00000072609	28	E	0.12	DMI targets
Q96EP1	ENSG00000072609	29	P	0.15	DMI targets
Q96EP1	ENSG00000072609	30	H	0.6	DMI targets
Q96EP1	ENSG00000072609	31	V	0.14	DMI targets
Q96EP1	ENSG00000072609	32	L	0.15	DMI targets
Q96EP1	ENSG00000072609	33	L	0.17	DMI targets
Q96EP1	ENSG00000072609	34	R	0.64	DMI targets
Q96EP1	ENSG00000072609	35	K	0.13	DMI targets
Q96EP1	ENSG00000072609	36	R	0.66	DMI targets
Q96EP1	ENSG00000072609	37	E	0.12	DMI targets
Q96EP1	ENSG00000072609	38	W	0.17	DMI targets
Q96EP1	ENSG00000072609	39	T	0.14	DMI targets
Q96EP1	ENSG00000072609	40	I	0.13	DMI targets
Q96EP1	ENSG00000072609	41	G	0.9	DMI targets
Q96EP1	ENSG00000072609	42	R	0.75	DMI targets
Q96EP1	ENSG00000072609	43	R	0.85	DMI targets
Q96EP1	ENSG00000072609	44	R	0.82	DMI targets
Q96EP1	ENSG00000072609	45	G	0.17	DMI targets
Q96EP1	ENSG00000072609	46	C	0.14	DMI targets
Q96EP1	ENSG00000072609	47	D	0.11	DMI targets
Q96EP1	ENSG00000072609	48	L	0.18	DMI targets
Q96EP1	ENSG00000072609	49	S	0.15	DMI targets
Q96EP1	ENSG00000072609	50	F	0.14	DMI targets
Q96EP1	ENSG00000072609	51	P	0.14	DMI targets
Q96EP1	ENSG00000072609	52	S	0.59	DMI targets
Q96EP1	ENSG00000072609	53	N	0.15	DMI targets
Q96EP1	ENSG00000072609	54	K	0.16	DMI targets
Q96EP1	ENSG00000072609	55	L	0.16	DMI targets
Q96EP1	ENSG00000072609	56	V	0.13	DMI targets
Q96EP1	ENSG00000072609	57	S	0.18	DMI targets
Q96EP1	ENSG00000072609	58	G	0.18	DMI targets
Q96EP1	ENSG00000072609	59	D	0.15	DMI targets
Q96EP1	ENSG00000072609	60	H	0.12	DMI targets
Q96EP1	ENSG00000072609	61	C	0.17	DMI targets
Q96EP1	ENSG00000072609	62	R	0.68	DMI targets
Q96EP1	ENSG00000072609	63	I	0.17	DMI targets
Q96EP1	ENSG00000072609	64	V	0.7	DMI targets
Q96EP1	ENSG00000072609	65	V	0.13	DMI targets
Q96EP1	ENSG00000072609	66	D	0.15	DMI targets
Q96EP1	ENSG00000072609	67	E	0.16	DMI targets
Q96EP1	ENSG00000072609	68	K	0.16	DMI targets
Q96EP1	ENSG00000072609	69	S	0.19	DMI targets
Q96EP1	ENSG00000072609	70	G	0.17	DMI targets
Q96EP1	ENSG00000072609	71	Q	0.15	DMI targets
Q96EP1	ENSG00000072609	72	V	0.13	DMI targets
Q96EP1	ENSG00000072609	73	T	0.73	DMI targets
Q96EP1	ENSG00000072609	74	L	0.16	DMI targets
Q96EP1	ENSG00000072609	75	E	0.16	DMI targets
Q96EP1	ENSG00000072609	76	D	0.14	DMI targets
Q96EP1	ENSG00000072609	77	T	0.13	DMI targets
Q96EP1	ENSG00000072609	78	S	0.12	DMI targets
Q96EP1	ENSG00000072609	79	T	0.13	DMI targets
Q96EP1	ENSG00000072609	80	S	0.66	DMI targets
Q96EP1	ENSG00000072609	81	G	0.18	DMI targets
Q96EP1	ENSG00000072609	82	T	0.18	DMI targets
Q96EP1	ENSG00000072609	83	V	0.14	DMI targets
Q96EP1	ENSG00000072609	84	I	0.17	DMI targets
Q96EP1	ENSG00000072609	85	N	0.11	DMI targets
Q96EP1	ENSG00000072609	86	K	0.12	DMI targets
Q96EP1	ENSG00000072609	87	L	0.16	DMI targets
Q96EP1	ENSG00000072609	88	K	0.14	DMI targets
Q96EP1	ENSG00000072609	89	V	0.69	DMI targets
Q96EP1	ENSG00000072609	90	V	0.17	DMI targets
Q96EP1	ENSG00000072609	91	K	0.12	DMI targets
Q96EP1	ENSG00000072609	92	K	0.12	DMI targets
Q96EP1	ENSG00000072609	93	Q	0.15	DMI targets
Q96EP1	ENSG00000072609	94	T	0.68	DMI targets
Q96EP1	ENSG00000072609	95	C	0.14	DMI targets
Q96EP1	ENSG00000072609	96	P	0.18	DMI targets
Q96EP1	ENSG00000072609	97	L	0.21	DMI targets
Q96EP1	ENSG00000072609	98	Q	0.65	DMI targets
Q96EP1	ENSG00000072609	99	T	0.68	DMI targets
Q96EP1	ENSG00000072609	100	G	0.13	DMI targets
Q96EP1	ENSG00000072609	101	D	0.14	DMI targets
Q96EP1	ENSG00000072609	102	V	0.13	DMI targets
Q96EP1	ENSG00000072609	103	I	0.13	DMI targets
Q96EP1	ENSG00000072609	104	Y	0.13	DMI targets
Q96EP1	ENSG00000072609	105	L	0.18	DMI targets
Q96EP1	ENSG00000072609	106	V	0.13	DMI targets
Q96EP1	ENSG00000072609	107	Y	0.13	DMI targets
Q96EP1	ENSG00000072609	108	R	0.13	DMI targets
Q96EP1	ENSG00000072609	109	K	0.12	DMI targets
Q96EP1	ENSG00000072609	110	N	0.15	DMI targets
Q96EP1	ENSG00000072609	111	E	0.14	DMI targets
Q96EP1	ENSG00000072609	112	P	0.15	DMI targets
Q96EP1	ENSG00000072609	113	E	0.18	DMI targets
Q96EP1	ENSG00000072609	114	H	0.15	DMI targets
Q96EP1	ENSG00000072609	115	N	0.14	DMI targets
Q96EP1	ENSG00000072609	116	V	0.16	DMI targets
Q96EP1	ENSG00000072609	117	A	0.2	DMI targets
Q96EP1	ENSG00000072609	118	Y	0.17	DMI targets
Q96EP1	ENSG00000072609	119	L	0.17	DMI targets
Q96EP1	ENSG00000072609	120	Y	0.2	DMI targets
Q96EP1	ENSG00000072609	121	E	0.18	DMI targets
Q96EP1	ENSG00000072609	122	S	0.2	DMI targets
Q96EP1	ENSG00000072609	123	L	0.22	DMI targets
Q96EP1	ENSG00000072609	124	S	0.72	DMI targets
Q96EP1	ENSG00000072609	125	E	0.18	DMI targets
Q96EP1	ENSG00000072609	126	K	0.15	DMI targets
Q96EP1	ENSG00000072609	127	Q	0.2	DMI targets
Q96EP1	ENSG00000072609	128	G	0.15	DMI targets
Q96EP1	ENSG00000072609	129	M	0.15	DMI targets
Q96EP1	ENSG00000072609	130	T	0.2	DMI targets
Q96EP1	ENSG00000072609	131	Q	0.2	DMI targets
Q96EP1	ENSG00000072609	132	E	0.18	DMI targets
Q96EP1	ENSG00000072609	133	S	0.68	DMI targets
Q96EP1	ENSG00000072609	134	F	0.2	DMI targets
Q96EP1	ENSG00000072609	135	E	0.18	DMI targets
Q96EP1	ENSG00000072609	136	A	0.2	DMI targets
Q96EP1	ENSG00000072609	137	N	0.15	DMI targets
Q96EP1	ENSG00000072609	138	K	0.15	DMI targets
Q96EP1	ENSG00000072609	139	E	0.18	DMI targets
Q96EP1	ENSG00000072609	140	N	0.18	DMI targets
Q96EP1	ENSG00000072609	141	V	0.16	DMI targets
Q96EP1	ENSG00000072609	142	F	0.16	DMI targets
Q96EP1	ENSG00000072609	143	H	0.18	DMI targets
Q96EP1	ENSG00000072609	144	G	0.16	DMI targets
Q96EP1	ENSG00000072609	145	T	0.67	DMI targets
Q96EP1	ENSG00000072609	146	K	0.19	DMI targets
Q96EP1	ENSG00000072609	147	D	0.18	DMI targets
Q96EP1	ENSG00000072609	148	T	0.68	DMI targets
Q96EP1	ENSG00000072609	149	S	0.21	DMI targets
Q96EP1	ENSG00000072609	150	G	0.21	DMI targets
Q96EP1	ENSG00000072609	151	A	0.22	DMI targets
Q96EP1	ENSG00000072609	152	X	0.25	DMI targets
Q96EP1	ENSG00000072609	153	X	0.25	DMI targets
Q96EP1	ENSG00000072609	154	X	0.25	DMI targets
Q96EP1	ENSG00000072609	155	R	0.75	DMI targets
Q96EP1	ENSG00000072609	156	G	0.16	DMI targets
Q96EP1	ENSG00000072609	157	A	0.16	DMI targets
Q96EP1	ENSG00000072609	158	D	0.7	DMI targets
Q96EP1	ENSG00000072609	159	P	0.17	DMI targets
Q96EP1	ENSG00000072609	160	R	0.17	DMI targets
Q96EP1	ENSG00000072609	161	V	0.68	DMI targets
Q96EP1	ENSG00000072609	162	P	0.2	DMI targets
Q96EP1	ENSG00000072609	163	P	0.17	DMI targets
Q96EP1	ENSG00000072609	164	S	0.91	DMI targets
Q96EP1	ENSG00000072609	165	S	0.18	DMI targets
Q96EP1	ENSG00000072609	166	P	0.17	DMI targets
Q96EP1	ENSG00000072609	167	A	0.68	DMI targets
Q96EP1	ENSG00000072609	168	T	0.92	DMI targets
Q96EP1	ENSG00000072609	169	Q	0.17	DMI targets
Q96EP1	ENSG00000072609	170	V	0.16	DMI targets
Q96EP1	ENSG00000072609	171	C	0.16	DMI targets
Q96EP1	ENSG00000072609	172	F	0.2	DMI targets
Q96EP1	ENSG00000072609	173	E	0.15	DMI targets
Q96EP1	ENSG00000072609	174	E	0.18	DMI targets
Q96EP1	ENSG00000072609	175	P	0.21	DMI targets
Q96EP1	ENSG00000072609	176	Q	0.17	DMI targets
Q96EP1	ENSG00000072609	177	P	0.21	DMI targets
Q96EP1	ENSG00000072609	178	S	0.21	DMI targets
Q96EP1	ENSG00000072609	179	T	0.17	DMI targets
Q96EP1	ENSG00000072609	180	S	0.18	DMI targets
Q96EP1	ENSG00000072609	181	T	0.17	DMI targets
Q96EP1	ENSG00000072609	182	S	0.21	DMI targets
Q96EP1	ENSG00000072609	183	D	0.14	DMI targets
Q96EP1	ENSG00000072609	184	L	0.17	DMI targets
Q96EP1	ENSG00000072609	185	F	0.16	DMI targets
Q96EP1	ENSG00000072609	186	P	0.17	DMI targets
Q96EP1	ENSG00000072609	187	T	0.2	DMI targets
Q96EP1	ENSG00000072609	188	A	0.16	DMI targets
Q96EP1	ENSG00000072609	189	S	0.91	DMI targets
Q96EP1	ENSG00000072609	190	A	0.16	DMI targets
Q96EP1	ENSG00000072609	191	S	0.2	DMI targets
Q96EP1	ENSG00000072609	192	S	0.17	DMI targets
Q96EP1	ENSG00000072609	193	T	0.67	DMI targets
Q96EP1	ENSG00000072609	194	E	0.15	DMI targets
Q96EP1	ENSG00000072609	195	P	0.18	DMI targets
Q96EP1	ENSG00000072609	196	S	0.74	DMI targets
Q96EP1	ENSG00000072609	197	P	0.2	DMI targets
Q96EP1	ENSG00000072609	198	A	0.2	DMI targets
Q96EP1	ENSG00000072609	199	G	0.16	DMI targets
Q96EP1	ENSG00000072609	200	R	0.22	DMI targets
Q96EP1	ENSG00000072609	201	E	0.15	DMI targets
Q96EP1	ENSG00000072609	202	R	0.74	DMI targets
Q96EP1	ENSG00000072609	203	S	0.19	DMI targets
Q96EP1	ENSG00000072609	204	S	0.19	DMI targets
Q96EP1	ENSG00000072609	205	S	0.21	DMI targets
Q96EP1	ENSG00000072609	206	C	0.21	DMI targets
Q96EP1	ENSG00000072609	207	G	0.67	DMI targets
Q96EP1	ENSG00000072609	208	S	0.2	DMI targets
Q96EP1	ENSG00000072609	209	G	0.66	DMI targets
Q96EP1	ENSG00000072609	210	G	0.71	DMI targets
Q96EP1	ENSG00000072609	211	G	0.73	DMI targets
Q96EP1	ENSG00000072609	212	G	0.15	DMI targets
Q96EP1	ENSG00000072609	213	I	0.67	DMI targets
Q96EP1	ENSG00000072609	214	S	0.68	DMI targets
Q96EP1	ENSG00000072609	215	P	0.2	DMI targets
Q96EP1	ENSG00000072609	216	K	0.19	DMI targets
Q96EP1	ENSG00000072609	217	G	0.2	DMI targets
Q96EP1	ENSG00000072609	218	S	0.91	DMI targets
Q96EP1	ENSG00000072609	219	G	0.19	DMI targets
Q96EP1	ENSG00000072609	220	P	0.17	DMI targets
Q96EP1	ENSG00000072609	221	S	0.18	DMI targets
Q96EP1	ENSG00000072609	222	V	0.16	DMI targets
Q96EP1	ENSG00000072609	223	A	0.73	DMI targets
Q96EP1	ENSG00000072609	224	S	0.19	DMI targets
Q96EP1	ENSG00000072609	225	D	0.17	DMI targets
Q96EP1	ENSG00000072609	226	E	0.71	DMI targets
Q96EP1	ENSG00000072609	227	V	0.67	DMI targets
Q96EP1	ENSG00000072609	228	S	0.17	DMI targets
Q96EP1	ENSG00000072609	229	S	0.65	DMI targets
Q96EP1	ENSG00000072609	230	F	0.19	DMI targets
Q96EP1	ENSG00000072609	231	A	0.16	DMI targets
Q96EP1	ENSG00000072609	232	S	0.74	DMI targets
Q96EP1	ENSG00000072609	233	A	0.19	DMI targets
Q96EP1	ENSG00000072609	234	L	0.16	DMI targets
Q96EP1	ENSG00000072609	235	P	0.2	DMI targets
Q96EP1	ENSG00000072609	236	D	0.14	DMI targets
Q96EP1	ENSG00000072609	237	R	0.2	DMI targets
Q96EP1	ENSG00000072609	238	K	0.15	DMI targets
Q96EP1	ENSG00000072609	239	T	0.91	DMI targets
Q96EP1	ENSG00000072609	240	A	0.68	DMI targets
Q96EP1	ENSG00000072609	241	S	0.17	DMI targets
Q96EP1	ENSG00000072609	242	F	0.72	DMI targets
Q96EP1	ENSG00000072609	243	S	0.18	DMI targets
Q96EP1	ENSG00000072609	244	S	0.2	DMI targets
Q96EP1	ENSG00000072609	245	L	0.2	DMI targets
Q96EP1	ENSG00000072609	246	E	0.18	DMI targets
Q96EP1	ENSG00000072609	247	P	0.16	DMI targets
Q96EP1	ENSG00000072609	248	Q	0.17	DMI targets
Q96EP1	ENSG00000072609	249	D	0.17	DMI targets
Q96EP1	ENSG00000072609	250	Q	0.17	DMI targets
Q96EP1	ENSG00000072609	251	E	0.15	DMI targets
Q96EP1	ENSG00000072609	252	D	0.17	DMI targets
Q96EP1	ENSG00000072609	253	L	0.72	DMI targets
Q96EP1	ENSG00000072609	254	E	0.15	DMI targets
Q96EP1	ENSG00000072609	255	P	0.16	DMI targets
Q96EP1	ENSG00000072609	256	V	0.96	DMI targets
Q96EP1	ENSG00000072609	257	K	0.67	DMI targets
Q96EP1	ENSG00000072609	258	K	0.15	DMI targets
Q96EP1	ENSG00000072609	259	K	0.19	DMI targets
Q96EP1	ENSG00000072609	260	M	0.65	DMI targets
Q96EP1	ENSG00000072609	261	R	0.73	DMI targets
Q96EP1	ENSG00000072609	262	G	0.2	DMI targets
Q96EP1	ENSG00000072609	263	D	0.69	DMI targets
Q96EP1	ENSG00000072609	264	G	0.15	DMI targets
Q96EP1	ENSG00000072609	265	D	0.14	DMI targets
Q96EP1	ENSG00000072609	266	L	0.19	DMI targets
Q96EP1	ENSG00000072609	267	D	0.14	DMI targets
Q96EP1	ENSG00000072609	268	L	0.18	DMI targets
Q96EP1	ENSG00000072609	269	N	0.14	DMI targets
Q96EP1	ENSG00000072609	270	G	0.91	DMI targets
Q96EP1	ENSG00000072609	271	Q	0.69	DMI targets
Q96EP1	ENSG00000072609	272	L	0.72	DMI targets
Q96EP1	ENSG00000072609	273	L	0.2	DMI targets
Q96EP1	ENSG00000072609	274	V	0.16	DMI targets
Q96EP1	ENSG00000072609	275	A	0.2	DMI targets
Q96EP1	ENSG00000072609	276	Q	0.2	DMI targets
Q96EP1	ENSG00000072609	277	P	0.17	DMI targets
Q96EP1	ENSG00000072609	278	R	0.91	DMI targets
Q96EP1	ENSG00000072609	279	R	0.2	DMI targets
Q96EP1	ENSG00000072609	280	N	0.16	DMI targets
Q96EP1	ENSG00000072609	281	A	0.89	DMI targets
Q96EP1	ENSG00000072609	282	Q	0.2	DMI targets
Q96EP1	ENSG00000072609	283	T	0.17	DMI targets
Q96EP1	ENSG00000072609	284	V	0.16	DMI targets
Q96EP1	ENSG00000072609	285	H	0.66	DMI targets
Q96EP1	ENSG00000072609	286	E	0.64	DMI targets
Q96EP1	ENSG00000072609	287	D	0.14	DMI targets
Q96EP1	ENSG00000072609	288	V	0.16	DMI targets
Q96EP1	ENSG00000072609	289	R	0.2	DMI targets
Q96EP1	ENSG00000072609	290	A	0.2	DMI targets
Q96EP1	ENSG00000072609	291	A	0.16	DMI targets
Q96EP1	ENSG00000072609	292	A	0.73	DMI targets
Q96EP1	ENSG00000072609	293	G	0.15	DMI targets
Q96EP1	ENSG00000072609	294	K	0.15	DMI targets
Q96EP1	ENSG00000072609	295	P	0.2	DMI targets
Q96EP1	ENSG00000072609	296	D	0.14	DMI targets
Q96EP1	ENSG00000072609	297	K	0.15	DMI targets
Q96EP1	ENSG00000072609	298	M	0.15	DMI targets
Q96EP1	ENSG00000072609	299	E	0.15	DMI targets
Q96EP1	ENSG00000072609	300	E	0.15	DMI targets
Q96EP1	ENSG00000072609	301	T	0.16	DMI targets
Q96EP1	ENSG00000072609	302	L	0.18	DMI targets
Q96EP1	ENSG00000072609	303	T	0.2	DMI targets
Q96EP1	ENSG00000072609	304	C	0.16	DMI targets
Q96EP1	ENSG00000072609	305	I	0.16	DMI targets
Q96EP1	ENSG00000072609	306	I	0.16	DMI targets
Q96EP1	ENSG00000072609	307	C	0.16	DMI targets
Q96EP1	ENSG00000072609	308	Q	0.17	DMI targets
Q96EP1	ENSG00000072609	309	D	0.14	DMI targets
Q96EP1	ENSG00000072609	310	L	0.18	DMI targets
Q96EP1	ENSG00000072609	311	L	0.19	DMI targets
Q96EP1	ENSG00000072609	312	H	0.16	DMI targets
Q96EP1	ENSG00000072609	313	D	0.14	DMI targets
Q96EP1	ENSG00000072609	314	C	0.16	DMI targets
Q96EP1	ENSG00000072609	315	V	0.16	DMI targets
Q96EP1	ENSG00000072609	316	S	0.19	DMI targets
Q96EP1	ENSG00000072609	317	L	0.2	DMI targets
Q96EP1	ENSG00000072609	318	Q	0.17	DMI targets
Q96EP1	ENSG00000072609	319	P	0.16	DMI targets
Q96EP1	ENSG00000072609	320	C	0.16	DMI targets
Q96EP1	ENSG00000072609	321	M	0.15	DMI targets
Q96EP1	ENSG00000072609	322	H	0.15	DMI targets
Q96EP1	ENSG00000072609	323	T	0.16	DMI targets
Q96EP1	ENSG00000072609	324	F	0.16	DMI targets
Q96EP1	ENSG00000072609	325	C	0.17	DMI targets
Q96EP1	ENSG00000072609	326	A	0.16	DMI targets
Q96EP1	ENSG00000072609	327	A	0.19	DMI targets
Q96EP1	ENSG00000072609	328	C	0.16	DMI targets
Q96EP1	ENSG00000072609	329	Y	0.16	DMI targets
Q96EP1	ENSG00000072609	330	S	0.18	DMI targets
Q96EP1	ENSG00000072609	331	G	0.16	DMI targets
Q96EP1	ENSG00000072609	332	W	0.19	DMI targets
Q96EP1	ENSG00000072609	333	M	0.15	DMI targets
Q96EP1	ENSG00000072609	334	E	0.15	DMI targets
Q96EP1	ENSG00000072609	335	R	0.16	DMI targets
Q96EP1	ENSG00000072609	336	S	0.18	DMI targets
Q96EP1	ENSG00000072609	337	S	0.17	DMI targets
Q96EP1	ENSG00000072609	338	L	0.18	DMI targets
Q96EP1	ENSG00000072609	339	C	0.17	DMI targets
Q96EP1	ENSG00000072609	340	P	0.18	DMI targets
Q96EP1	ENSG00000072609	341	T	0.16	DMI targets
Q96EP1	ENSG00000072609	342	C	0.16	DMI targets
Q96EP1	ENSG00000072609	343	R	0.16	DMI targets
Q96EP1	ENSG00000072609	344	C	0.19	DMI targets
Q96EP1	ENSG00000072609	345	P	0.17	DMI targets
Q96EP1	ENSG00000072609	346	V	0.16	DMI targets
Q96EP1	ENSG00000072609	347	E	0.15	DMI targets
Q96EP1	ENSG00000072609	348	R	0.17	DMI targets
Q96EP1	ENSG00000072609	349	I	0.16	DMI targets
Q96EP1	ENSG00000072609	350	C	0.19	DMI targets
Q96EP1	ENSG00000072609	351	K	0.19	DMI targets
Q96EP1	ENSG00000072609	352	N	0.14	DMI targets
Q96EP1	ENSG00000072609	353	H	0.15	DMI targets
Q96EP1	ENSG00000072609	354	I	0.16	DMI targets
Q96EP1	ENSG00000072609	355	L	0.16	DMI targets
Q96EP1	ENSG00000072609	356	N	0.14	DMI targets
Q96EP1	ENSG00000072609	357	N	0.14	DMI targets
Q96EP1	ENSG00000072609	358	L	0.17	DMI targets
Q96EP1	ENSG00000072609	359	V	0.16	DMI targets
Q96EP1	ENSG00000072609	360	E	0.18	DMI targets
Q96EP1	ENSG00000072609	361	A	0.17	DMI targets
Q96EP1	ENSG00000072609	362	Y	0.16	DMI targets
Q96EP1	ENSG00000072609	363	L	0.17	DMI targets
Q96EP1	ENSG00000072609	364	I	0.67	DMI targets
Q96EP1	ENSG00000072609	365	Q	0.17	DMI targets
Q96EP1	ENSG00000072609	366	H	0.15	DMI targets
Q96EP1	ENSG00000072609	367	P	0.2	DMI targets
Q96EP1	ENSG00000072609	368	D	0.14	DMI targets
Q96EP1	ENSG00000072609	369	K	0.15	DMI targets
Q96EP1	ENSG00000072609	370	S	0.19	DMI targets
Q96EP1	ENSG00000072609	371	R	0.16	DMI targets
Q96EP1	ENSG00000072609	372	S	0.19	DMI targets
Q96EP1	ENSG00000072609	373	E	0.18	DMI targets
Q96EP1	ENSG00000072609	374	E	0.18	DMI targets
Q96EP1	ENSG00000072609	375	D	0.17	DMI targets
Q96EP1	ENSG00000072609	376	V	0.16	DMI targets
Q96EP1	ENSG00000072609	377	Q	0.2	DMI targets
Q96EP1	ENSG00000072609	378	S	0.19	DMI targets
Q96EP1	ENSG00000072609	379	M	0.15	DMI targets
Q96EP1	ENSG00000072609	380	D	0.17	DMI targets
Q96EP1	ENSG00000072609	381	A	0.16	DMI targets
Q96EP1	ENSG00000072609	382	R	0.16	DMI targets
Q96EP1	ENSG00000072609	383	N	0.18	DMI targets
Q96EP1	ENSG00000072609	384	K	0.19	DMI targets
Q96EP1	ENSG00000072609	385	I	0.16	DMI targets
Q96EP1	ENSG00000072609	386	T	0.2	DMI targets
Q96EP1	ENSG00000072609	387	Q	0.2	DMI targets
Q96EP1	ENSG00000072609	388	D	0.14	DMI targets
Q96EP1	ENSG00000072609	389	M	0.15	DMI targets
Q96EP1	ENSG00000072609	390	L	0.18	DMI targets
Q96EP1	ENSG00000072609	391	Q	0.17	DMI targets
Q96EP1	ENSG00000072609	392	P	0.16	DMI targets
Q96EP1	ENSG00000072609	393	K	0.19	DMI targets
Q96EP1	ENSG00000072609	394	V	0.16	DMI targets
Q96EP1	ENSG00000072609	395	R	0.16	DMI targets
Q96EP1	ENSG00000072609	396	R	0.17	DMI targets
Q96EP1	ENSG00000072609	397	S	0.2	DMI targets
Q96EP1	ENSG00000072609	398	F	0.19	DMI targets
Q96EP1	ENSG00000072609	399	S	0.19	DMI targets
Q96EP1	ENSG00000072609	400	D	0.17	DMI targets
Q96EP1	ENSG00000072609	401	E	0.18	DMI targets
Q96EP1	ENSG00000072609	402	E	0.69	DMI targets
Q96EP1	ENSG00000072609	403	G	0.15	DMI targets
Q96EP1	ENSG00000072609	404	S	0.19	DMI targets
Q96EP1	ENSG00000072609	405	S	0.21	DMI targets
Q96EP1	ENSG00000072609	406	E	0.15	DMI targets
Q96EP1	ENSG00000072609	407	D	0.14	DMI targets
Q96EP1	ENSG00000072609	408	L	0.18	DMI targets
Q96EP1	ENSG00000072609	409	L	0.18	DMI targets
Q96EP1	ENSG00000072609	410	E	0.15	DMI targets
Q96EP1	ENSG00000072609	411	L	0.18	DMI targets
Q96EP1	ENSG00000072609	412	S	0.21	DMI targets
Q96EP1	ENSG00000072609	413	D	0.14	DMI targets
Q96EP1	ENSG00000072609	414	V	0.19	DMI targets
Q96EP1	ENSG00000072609	415	D	0.14	DMI targets
Q96EP1	ENSG00000072609	416	S	0.19	DMI targets
Q96EP1	ENSG00000072609	417	E	0.15	DMI targets
Q96EP1	ENSG00000072609	418	S	0.17	DMI targets
Q96EP1	ENSG00000072609	419	S	0.2	DMI targets
Q96EP1	ENSG00000072609	420	D	0.14	DMI targets
Q96EP1	ENSG00000072609	421	I	0.19	DMI targets
Q96EP1	ENSG00000072609	422	S	0.15	DMI targets
Q96EP1	ENSG00000072609	423	Q	0.17	DMI targets
Q96EP1	ENSG00000072609	424	P	0.2	DMI targets
Q96EP1	ENSG00000072609	425	Y	0.16	DMI targets
Q96EP1	ENSG00000072609	426	V	0.17	DMI targets
Q96EP1	ENSG00000072609	427	V	0.16	DMI targets
Q96EP1	ENSG00000072609	428	C	0.16	DMI targets
Q96EP1	ENSG00000072609	429	R	0.17	DMI targets
Q96EP1	ENSG00000072609	430	Q	0.17	DMI targets
Q96EP1	ENSG00000072609	431	C	0.19	DMI targets
Q96EP1	ENSG00000072609	432	P	0.2	DMI targets
Q96EP1	ENSG00000072609	433	E	0.15	DMI targets
Q96EP1	ENSG00000072609	434	Y	0.16	DMI targets
Q96EP1	ENSG00000072609	435	R	0.2	DMI targets
Q96EP1	ENSG00000072609	436	R	0.16	DMI targets
Q96EP1	ENSG00000072609	437	Q	0.17	DMI targets
Q96EP1	ENSG00000072609	438	A	0.68	DMI targets
Q96EP1	ENSG00000072609	439	A	0.16	DMI targets
Q96EP1	ENSG00000072609	440	Q	0.17	DMI targets
Q96EP1	ENSG00000072609	441	P	0.2	DMI targets
Q96EP1	ENSG00000072609	442	P	0.17	DMI targets
Q96EP1	ENSG00000072609	443	H	0.88	DMI targets
Q96EP1	ENSG00000072609	444	C	0.16	DMI targets
Q96EP1	ENSG00000072609	445	P	0.2	DMI targets
Q96EP1	ENSG00000072609	446	A	0.2	DMI targets
Q96EP1	ENSG00000072609	447	P	0.69	DMI targets
Q96EP1	ENSG00000072609	448	E	0.15	DMI targets
Q96EP1	ENSG00000072609	449	G	0.67	DMI targets
Q96EP1	ENSG00000072609	450	E	0.15	DMI targets
Q96EP1	ENSG00000072609	451	P	0.2	DMI targets
Q96EP1	ENSG00000072609	452	G	0.19	DMI targets
Q96EP1	ENSG00000072609	453	A	0.67	DMI targets
Q96EP1	ENSG00000072609	454	P	0.2	DMI targets
Q96EP1	ENSG00000072609	455	Q	0.17	DMI targets
Q96EP1	ENSG00000072609	456	A	0.16	DMI targets
Q96EP1	ENSG00000072609	457	L	0.18	DMI targets
Q96EP1	ENSG00000072609	458	G	0.66	DMI targets
Q96EP1	ENSG00000072609	459	D	0.17	DMI targets
Q96EP1	ENSG00000072609	460	A	0.91	DMI targets
Q96EP1	ENSG00000072609	461	P	0.16	DMI targets
Q96EP1	ENSG00000072609	462	S	0.17	DMI targets
Q96EP1	ENSG00000072609	463	T	0.17	DMI targets
Q96EP1	ENSG00000072609	464	S	0.17	DMI targets
Q96EP1	ENSG00000072609	465	V	0.67	DMI targets
Q96EP1	ENSG00000072609	466	S	0.15	DMI targets
Q96EP1	ENSG00000072609	467	L	0.17	DMI targets
Q96EP1	ENSG00000072609	468	T	0.67	DMI targets
Q96EP1	ENSG00000072609	469	T	0.2	DMI targets
Q96EP1	ENSG00000072609	470	A	0.2	DMI targets
Q96EP1	ENSG00000072609	471	V	0.16	DMI targets
Q96EP1	ENSG00000072609	472	Q	0.17	DMI targets
Q96EP1	ENSG00000072609	473	D	0.17	DMI targets
Q96EP1	ENSG00000072609	474	Y	0.16	DMI targets
Q96EP1	ENSG00000072609	475	V	0.16	DMI targets
Q96EP1	ENSG00000072609	476	C	0.16	DMI targets
Q96EP1	ENSG00000072609	477	P	0.2	DMI targets
Q96EP1	ENSG00000072609	478	L	0.18	DMI targets
Q96EP1	ENSG00000072609	479	Q	0.2	DMI targets
Q96EP1	ENSG00000072609	480	G	0.2	DMI targets
Q96EP1	ENSG00000072609	481	S	0.15	DMI targets
Q96EP1	ENSG00000072609	482	H	0.15	DMI targets
Q96EP1	ENSG00000072609	483	A	0.16	DMI targets
Q96EP1	ENSG00000072609	484	L	0.19	DMI targets
Q96EP1	ENSG00000072609	485	C	0.16	DMI targets
Q96EP1	ENSG00000072609	486	T	0.16	DMI targets
Q96EP1	ENSG00000072609	487	C	0.16	DMI targets
Q96EP1	ENSG00000072609	488	C	0.16	DMI targets
Q96EP1	ENSG00000072609	489	F	0.16	DMI targets
Q96EP1	ENSG00000072609	490	Q	0.17	DMI targets
Q96EP1	ENSG00000072609	491	P	0.16	DMI targets
Q96EP1	ENSG00000072609	492	M	0.15	DMI targets
Q96EP1	ENSG00000072609	493	P	0.17	DMI targets
Q96EP1	ENSG00000072609	494	D	0.14	DMI targets
Q96EP1	ENSG00000072609	495	R	0.17	DMI targets
Q96EP1	ENSG00000072609	496	R	0.2	DMI targets
Q96EP1	ENSG00000072609	497	A	0.16	DMI targets
Q96EP1	ENSG00000072609	498	E	0.15	DMI targets
Q96EP1	ENSG00000072609	499	R	0.16	DMI targets
Q96EP1	ENSG00000072609	500	E	0.15	DMI targets
Q96EP1	ENSG00000072609	501	Q	0.17	DMI targets
Q96EP1	ENSG00000072609	502	D	0.63	DMI targets
Q96EP1	ENSG00000072609	503	P	0.17	DMI targets
Q96EP1	ENSG00000072609	504	R	0.73	DMI targets
Q96EP1	ENSG00000072609	505	V	0.16	DMI targets
Q96EP1	ENSG00000072609	506	A	0.16	DMI targets
Q96EP1	ENSG00000072609	507	P	0.2	DMI targets
Q96EP1	ENSG00000072609	508	Q	0.17	DMI targets
Q96EP1	ENSG00000072609	509	Q	0.17	DMI targets
Q96EP1	ENSG00000072609	510	C	0.19	DMI targets
Q96EP1	ENSG00000072609	511	A	0.67	DMI targets
Q96EP1	ENSG00000072609	512	V	0.16	DMI targets
Q96EP1	ENSG00000072609	513	C	0.16	DMI targets
Q96EP1	ENSG00000072609	514	L	0.18	DMI targets
Q96EP1	ENSG00000072609	515	Q	0.17	DMI targets
Q96EP1	ENSG00000072609	516	P	0.2	DMI targets
Q96EP1	ENSG00000072609	517	F	0.16	DMI targets
Q96EP1	ENSG00000072609	518	C	0.17	DMI targets
Q96EP1	ENSG00000072609	519	H	0.15	DMI targets
Q96EP1	ENSG00000072609	520	L	0.19	DMI targets
Q96EP1	ENSG00000072609	521	Y	0.16	DMI targets
Q96EP1	ENSG00000072609	522	W	0.19	DMI targets
Q96EP1	ENSG00000072609	523	G	0.15	DMI targets
Q96EP1	ENSG00000072609	524	C	0.16	DMI targets
Q96EP1	ENSG00000072609	525	T	0.19	DMI targets
Q96EP1	ENSG00000072609	526	R	0.19	DMI targets
Q96EP1	ENSG00000072609	527	T	0.19	DMI targets
Q96EP1	ENSG00000072609	528	G	0.18	DMI targets
Q96EP1	ENSG00000072609	529	C	0.19	DMI targets
Q96EP1	ENSG00000072609	530	Y	0.72	DMI targets
Q96EP1	ENSG00000072609	531	G	0.18	DMI targets
Q96EP1	ENSG00000072609	532	C	0.19	DMI targets
Q96EP1	ENSG00000072609	533	L	0.21	DMI targets
Q96EP1	ENSG00000072609	534	A	0.18	DMI targets
Q96EP1	ENSG00000072609	535	P	0.19	DMI targets
Q96EP1	ENSG00000072609	536	F	0.19	DMI targets
Q96EP1	ENSG00000072609	537	C	0.21	DMI targets
Q96EP1	ENSG00000072609	538	X	0.25	DMI targets
Q96EP1	ENSG00000072609	539	X	0.25	DMI targets
Q96EP1	ENSG00000072609	540	X	0.25	DMI targets
Q96EP1	ENSG00000072609	541	X	0.25	DMI targets
Q96EP1	ENSG00000072609	542	X	0.25	DMI targets
Q96EP1	ENSG00000072609	543	X	0.25	DMI targets
Q96EP1	ENSG00000072609	544	X	0.25	DMI targets
Q96EP1	ENSG00000072609	545	X	0.25	DMI targets
Q96EP1	ENSG00000072609	546	X	0.25	DMI targets
Q96EP1	ENSG00000072609	547	X	0.25	DMI targets
Q96EP1	ENSG00000072609	548	X	0.25	DMI targets
Q96EP1	ENSG00000072609	549	X	0.25	DMI targets
Q96EP1	ENSG00000072609	550	X	0.25	DMI targets
Q96EP1	ENSG00000072609	551	X	0.25	DMI targets
Q96EP1	ENSG00000072609	552	X	0.25	DMI targets
Q96EP1	ENSG00000072609	553	X	0.25	DMI targets
Q96EP1	ENSG00000072609	554	X	0.25	DMI targets
Q96EP1	ENSG00000072609	555	X	0.25	DMI targets
Q96EP1	ENSG00000072609	556	X	0.25	DMI targets
Q96EP1	ENSG00000072609	557	X	0.25	DMI targets
Q96EP1	ENSG00000072609	558	X	0.25	DMI targets
Q96EP1	ENSG00000072609	559	X	0.25	DMI targets
Q96EP1	ENSG00000072609	560	X	0.25	DMI targets
Q96EP1	ENSG00000072609	561	X	0.25	DMI targets
Q96EP1	ENSG00000072609	562	X	0.25	DMI targets
Q96EP1	ENSG00000072609	563	X	0.25	DMI targets
Q96EP1	ENSG00000072609	564	X	0.25	DMI targets
Q96EP1	ENSG00000072609	565	X	0.25	DMI targets
Q96EP1	ENSG00000072609	566	X	0.25	DMI targets
Q96EP1	ENSG00000072609	567	X	0.25	DMI targets
Q96EP1	ENSG00000072609	568	X	0.25	DMI targets
Q96EP1	ENSG00000072609	569	X	0.25	DMI targets
Q96EP1	ENSG00000072609	570	X	0.25	DMI targets
Q96EP1	ENSG00000072609	571	X	0.25	DMI targets
Q96EP1	ENSG00000072609	572	X	0.25	DMI targets
Q96EP1	ENSG00000072609	573	X	0.25	DMI targets
Q96EP1	ENSG00000072609	574	X	0.25	DMI targets
Q96EP1	ENSG00000072609	575	X	0.25	DMI targets
Q96EP1	ENSG00000072609	576	X	0.25	DMI targets
Q96EP1	ENSG00000072609	577	X	0.25	DMI targets
Q96EP1	ENSG00000072609	578	X	0.25	DMI targets
Q96EP1	ENSG00000072609	579	X	0.25	DMI targets
Q96EP1	ENSG00000072609	580	X	0.25	DMI targets
Q96EP1	ENSG00000072609	581	X	0.25	DMI targets
Q96EP1	ENSG00000072609	582	X	0.25	DMI targets
Q96EP1	ENSG00000072609	583	X	0.25	DMI targets
Q96EP1	ENSG00000072609	584	L	0.2	DMI targets
Q96EP1	ENSG00000072609	585	T	0.68	DMI targets
Q96EP1	ENSG00000072609	586	E	0.12	DMI targets
Q96EP1	ENSG00000072609	587	S	0.13	DMI targets
Q96EP1	ENSG00000072609	588	L	0.14	DMI targets
Q96EP1	ENSG00000072609	589	V	0.13	DMI targets
Q96EP1	ENSG00000072609	590	A	0.16	DMI targets
Q96EP1	ENSG00000072609	591	L	0.14	DMI targets
Q96EP1	ENSG00000072609	592	Q	0.15	DMI targets
Q96EP1	ENSG00000072609	593	R	0.64	DMI targets
Q96EP1	ENSG00000072609	594	G	0.17	DMI targets
Q96EP1	ENSG00000072609	595	V	0.13	DMI targets
Q96EP1	ENSG00000072609	596	F	0.17	DMI targets
Q96EP1	ENSG00000072609	597	L	0.17	DMI targets
Q96EP1	ENSG00000072609	598	L	0.16	DMI targets
Q96EP1	ENSG00000072609	599	S	0.18	DMI targets
Q96EP1	ENSG00000072609	600	D	0.15	DMI targets
Q96EP1	ENSG00000072609	601	Y	0.6	DMI targets
Q96EP1	ENSG00000072609	602	R	0.16	DMI targets
Q96EP1	ENSG00000072609	603	V	0.13	DMI targets
Q96EP1	ENSG00000072609	604	T	0.14	DMI targets
Q96EP1	ENSG00000072609	605	G	0.14	DMI targets
Q96EP1	ENSG00000072609	606	D	0.58	DMI targets
Q96EP1	ENSG00000072609	607	T	0.13	DMI targets
Q96EP1	ENSG00000072609	608	V	0.63	DMI targets
Q96EP1	ENSG00000072609	609	L	0.16	DMI targets
Q96EP1	ENSG00000072609	610	C	0.17	DMI targets
Q96EP1	ENSG00000072609	611	Y	0.13	DMI targets
Q96EP1	ENSG00000072609	612	C	0.13	DMI targets
Q96EP1	ENSG00000072609	613	C	0.17	DMI targets
Q96EP1	ENSG00000072609	614	G	0.12	DMI targets
Q96EP1	ENSG00000072609	615	L	0.16	DMI targets
Q96EP1	ENSG00000072609	616	R	0.13	DMI targets
Q96EP1	ENSG00000072609	617	S	0.12	DMI targets
Q96EP1	ENSG00000072609	618	F	0.14	DMI targets
Q96EP1	ENSG00000072609	619	R	0.14	DMI targets
Q96EP1	ENSG00000072609	620	E	0.12	DMI targets
Q96EP1	ENSG00000072609	621	L	0.16	DMI targets
Q96EP1	ENSG00000072609	622	T	0.14	DMI targets
Q96EP1	ENSG00000072609	623	Y	0.16	DMI targets
Q96EP1	ENSG00000072609	624	Q	0.15	DMI targets
Q96EP1	ENSG00000072609	625	Y	0.17	DMI targets
Q96EP1	ENSG00000072609	626	R	0.14	DMI targets
Q96EP1	ENSG00000072609	627	Q	0.64	DMI targets
Q96EP1	ENSG00000072609	628	N	0.11	DMI targets
Q96EP1	ENSG00000072609	629	I	0.17	DMI targets
Q96EP1	ENSG00000072609	630	P	0.18	DMI targets
Q96EP1	ENSG00000072609	631	A	0.16	DMI targets
Q96EP1	ENSG00000072609	632	S	0.14	DMI targets
Q96EP1	ENSG00000072609	633	E	0.12	DMI targets
Q96EP1	ENSG00000072609	634	L	0.18	DMI targets
Q96EP1	ENSG00000072609	635	P	0.19	DMI targets
Q96EP1	ENSG00000072609	636	V	0.13	DMI targets
Q96EP1	ENSG00000072609	637	A	0.16	DMI targets
Q96EP1	ENSG00000072609	638	V	0.18	DMI targets
Q96EP1	ENSG00000072609	639	T	0.18	DMI targets
Q96EP1	ENSG00000072609	640	S	0.14	DMI targets
Q96EP1	ENSG00000072609	641	R	0.17	DMI targets
Q96EP1	ENSG00000072609	642	P	0.18	DMI targets
Q96EP1	ENSG00000072609	643	D	0.11	DMI targets
Q96EP1	ENSG00000072609	644	C	0.13	DMI targets
Q96EP1	ENSG00000072609	645	Y	0.13	DMI targets
Q96EP1	ENSG00000072609	646	W	0.16	DMI targets
Q96EP1	ENSG00000072609	647	G	0.12	DMI targets
Q96EP1	ENSG00000072609	648	R	0.17	DMI targets
Q96EP1	ENSG00000072609	649	N	0.11	DMI targets
Q96EP1	ENSG00000072609	650	C	0.13	DMI targets
Q96EP1	ENSG00000072609	651	R	0.13	DMI targets
Q96EP1	ENSG00000072609	652	T	0.17	DMI targets
Q96EP1	ENSG00000072609	653	Q	0.15	DMI targets
Q96EP1	ENSG00000072609	654	V	0.13	DMI targets
Q96EP1	ENSG00000072609	655	K	0.14	DMI targets
Q96EP1	ENSG00000072609	656	A	0.17	DMI targets
Q96EP1	ENSG00000072609	657	H	0.12	DMI targets
Q96EP1	ENSG00000072609	658	H	0.12	DMI targets
Q96EP1	ENSG00000072609	659	A	0.13	DMI targets
Q96EP1	ENSG00000072609	660	M	0.12	DMI targets
Q96EP1	ENSG00000072609	661	K	0.16	DMI targets
Q96EP1	ENSG00000072609	662	F	0.14	DMI targets
Q96EP1	ENSG00000072609	663	N	0.15	DMI targets
Q96EP1	ENSG00000072609	664	H	0.16	DMI targets
Q96EP1	ENSG00000072609	665	I	0.13	DMI targets
Q96EP1	ENSG00000072609	666	C	0.17	DMI targets
Q96EP1	ENSG00000072609	667	E	0.16	DMI targets
Q96EP1	ENSG00000072609	668	Q	0.15	DMI targets
Q96EP1	ENSG00000072609	669	T	0.17	DMI targets
Q96EP1	ENSG00000072609	670	R	0.13	DMI targets
Q96EP1	ENSG00000072609	671	F	0.14	DMI targets
Q96EP1	ENSG00000072609	672	K	0.16	DMI targets
Q96EP1	ENSG00000072609	673	N	0.56	DMI targets
Q9UKB1	ENSG00000072803	1	M	0.041	DMI targets
Q9UKB1	ENSG00000072803	2	E	0.044	DMI targets
Q9UKB1	ENSG00000072803	3	P	0.049	DMI targets
Q9UKB1	ENSG00000072803	4	D	0.044	DMI targets
Q9UKB1	ENSG00000072803	5	S	0.049	DMI targets
Q9UKB1	ENSG00000072803	6	V	0.046	DMI targets
Q9UKB1	ENSG00000072803	7	I	0.044	DMI targets
Q9UKB1	ENSG00000072803	8	E	0.044	DMI targets
Q9UKB1	ENSG00000072803	9	D	0.044	DMI targets
Q9UKB1	ENSG00000072803	10	K	0.044	DMI targets
Q9UKB1	ENSG00000072803	11	T	0.047	DMI targets
Q9UKB1	ENSG00000072803	12	I	0.045	DMI targets
Q9UKB1	ENSG00000072803	13	E	0.044	DMI targets
Q9UKB1	ENSG00000072803	14	L	0.048	DMI targets
Q9UKB1	ENSG00000072803	15	M	0.041	DMI targets
Q9UKB1	ENSG00000072803	16	C	0.046	DMI targets
Q9UKB1	ENSG00000072803	17	S	0.047	DMI targets
Q9UKB1	ENSG00000072803	18	V	0.046	DMI targets
Q9UKB1	ENSG00000072803	19	P	0.05	DMI targets
Q9UKB1	ENSG00000072803	20	R	0.045	DMI targets
Q9UKB1	ENSG00000072803	21	S	0.047	DMI targets
Q9UKB1	ENSG00000072803	22	L	0.05	DMI targets
Q9UKB1	ENSG00000072803	23	W	0.05	DMI targets
Q9UKB1	ENSG00000072803	24	L	0.052	DMI targets
Q9UKB1	ENSG00000072803	25	G	0.046	DMI targets
Q9UKB1	ENSG00000072803	26	C	0.047	DMI targets
Q9UKB1	ENSG00000072803	27	A	0.046	DMI targets
Q9UKB1	ENSG00000072803	28	N	0.044	DMI targets
Q9UKB1	ENSG00000072803	29	L	0.052	DMI targets
Q9UKB1	ENSG00000072803	30	V	0.047	DMI targets
Q9UKB1	ENSG00000072803	31	E	0.044	DMI targets
Q9UKB1	ENSG00000072803	32	S	0.044	DMI targets
Q9UKB1	ENSG00000072803	33	M	0.041	DMI targets
Q9UKB1	ENSG00000072803	34	C	0.047	DMI targets
Q9UKB1	ENSG00000072803	35	A	0.048	DMI targets
Q9UKB1	ENSG00000072803	36	L	0.052	DMI targets
Q9UKB1	ENSG00000072803	37	S	0.043	DMI targets
Q9UKB1	ENSG00000072803	38	C	0.047	DMI targets
Q9UKB1	ENSG00000072803	39	L	0.052	DMI targets
Q9UKB1	ENSG00000072803	40	Q	0.049	DMI targets
Q9UKB1	ENSG00000072803	41	S	0.044	DMI targets
Q9UKB1	ENSG00000072803	42	M	0.041	DMI targets
Q9UKB1	ENSG00000072803	43	P	0.049	DMI targets
Q9UKB1	ENSG00000072803	44	S	0.043	DMI targets
Q9UKB1	ENSG00000072803	45	V	0.046	DMI targets
Q9UKB1	ENSG00000072803	46	R	0.046	DMI targets
Q9UKB1	ENSG00000072803	47	C	0.046	DMI targets
Q9UKB1	ENSG00000072803	48	L	0.048	DMI targets
Q9UKB1	ENSG00000072803	49	Q	0.049	DMI targets
Q9UKB1	ENSG00000072803	50	I	0.043	DMI targets
Q9UKB1	ENSG00000072803	51	S	0.043	DMI targets
Q9UKB1	ENSG00000072803	52	N	0.042	DMI targets
Q9UKB1	ENSG00000072803	53	G	0.047	DMI targets
Q9UKB1	ENSG00000072803	54	T	0.048	DMI targets
Q9UKB1	ENSG00000072803	55	S	0.051	DMI targets
Q9UKB1	ENSG00000072803	56	S	0.047	DMI targets
Q9UKB1	ENSG00000072803	57	V	0.046	DMI targets
Q9UKB1	ENSG00000072803	58	I	0.045	DMI targets
Q9UKB1	ENSG00000072803	59	V	0.046	DMI targets
Q9UKB1	ENSG00000072803	60	S	0.048	DMI targets
Q9UKB1	ENSG00000072803	61	R	0.046	DMI targets
Q9UKB1	ENSG00000072803	62	K	0.044	DMI targets
Q9UKB1	ENSG00000072803	63	R	0.045	DMI targets
Q9UKB1	ENSG00000072803	64	P	0.05	DMI targets
Q9UKB1	ENSG00000072803	65	S	0.051	DMI targets
Q9UKB1	ENSG00000072803	66	E	0.045	DMI targets
Q9UKB1	ENSG00000072803	67	G	0.047	DMI targets
Q9UKB1	ENSG00000072803	68	N	0.044	DMI targets
Q9UKB1	ENSG00000072803	69	Y	0.046	DMI targets
Q9UKB1	ENSG00000072803	70	Q	0.05	DMI targets
Q9UKB1	ENSG00000072803	71	K	0.045	DMI targets
Q9UKB1	ENSG00000072803	72	E	0.045	DMI targets
Q9UKB1	ENSG00000072803	73	K	0.045	DMI targets
Q9UKB1	ENSG00000072803	74	D	0.044	DMI targets
Q9UKB1	ENSG00000072803	75	L	0.05	DMI targets
Q9UKB1	ENSG00000072803	76	C	0.046	DMI targets
Q9UKB1	ENSG00000072803	77	I	0.044	DMI targets
Q9UKB1	ENSG00000072803	78	K	0.045	DMI targets
Q9UKB1	ENSG00000072803	79	Y	0.046	DMI targets
Q9UKB1	ENSG00000072803	80	F	0.045	DMI targets
Q9UKB1	ENSG00000072803	81	D	0.044	DMI targets
Q9UKB1	ENSG00000072803	82	Q	0.049	DMI targets
Q9UKB1	ENSG00000072803	83	W	0.05	DMI targets
Q9UKB1	ENSG00000072803	84	S	0.047	DMI targets
Q9UKB1	ENSG00000072803	85	E	0.045	DMI targets
Q9UKB1	ENSG00000072803	86	S	0.051	DMI targets
Q9UKB1	ENSG00000072803	87	D	0.042	DMI targets
Q9UKB1	ENSG00000072803	88	Q	0.05	DMI targets
Q9UKB1	ENSG00000072803	89	V	0.046	DMI targets
Q9UKB1	ENSG00000072803	90	E	0.045	DMI targets
Q9UKB1	ENSG00000072803	91	F	0.045	DMI targets
Q9UKB1	ENSG00000072803	92	V	0.046	DMI targets
Q9UKB1	ENSG00000072803	93	E	0.045	DMI targets
Q9UKB1	ENSG00000072803	94	H	0.044	DMI targets
Q9UKB1	ENSG00000072803	95	L	0.046	DMI targets
Q9UKB1	ENSG00000072803	96	I	0.044	DMI targets
Q9UKB1	ENSG00000072803	97	S	0.051	DMI targets
Q9UKB1	ENSG00000072803	98	R	0.052	DMI targets
Q9UKB1	ENSG00000072803	99	M	0.041	DMI targets
Q9UKB1	ENSG00000072803	100	C	0.046	DMI targets
Q9UKB1	ENSG00000072803	101	H	0.044	DMI targets
Q9UKB1	ENSG00000072803	102	Y	0.046	DMI targets
Q9UKB1	ENSG00000072803	103	Q	0.049	DMI targets
Q9UKB1	ENSG00000072803	104	H	0.044	DMI targets
Q9UKB1	ENSG00000072803	105	G	0.047	DMI targets
Q9UKB1	ENSG00000072803	106	H	0.044	DMI targets
Q9UKB1	ENSG00000072803	107	I	0.044	DMI targets
Q9UKB1	ENSG00000072803	108	N	0.044	DMI targets
Q9UKB1	ENSG00000072803	109	S	0.047	DMI targets
Q9UKB1	ENSG00000072803	110	Y	0.047	DMI targets
Q9UKB1	ENSG00000072803	111	L	0.052	DMI targets
Q9UKB1	ENSG00000072803	112	K	0.044	DMI targets
Q9UKB1	ENSG00000072803	113	P	0.049	DMI targets
Q9UKB1	ENSG00000072803	114	M	0.041	DMI targets
Q9UKB1	ENSG00000072803	115	L	0.05	DMI targets
Q9UKB1	ENSG00000072803	116	Q	0.049	DMI targets
Q9UKB1	ENSG00000072803	117	R	0.049	DMI targets
Q9UKB1	ENSG00000072803	118	D	0.043	DMI targets
Q9UKB1	ENSG00000072803	119	F	0.045	DMI targets
Q9UKB1	ENSG00000072803	120	I	0.044	DMI targets
Q9UKB1	ENSG00000072803	121	T	0.047	DMI targets
Q9UKB1	ENSG00000072803	122	A	0.045	DMI targets
Q9UKB1	ENSG00000072803	123	L	0.051	DMI targets
Q9UKB1	ENSG00000072803	124	P	0.05	DMI targets
Q9UKB1	ENSG00000072803	125	E	0.044	DMI targets
Q9UKB1	ENSG00000072803	126	Q	0.05	DMI targets
Q9UKB1	ENSG00000072803	127	G	0.046	DMI targets
Q9UKB1	ENSG00000072803	128	L	0.051	DMI targets
Q9UKB1	ENSG00000072803	129	D	0.042	DMI targets
Q9UKB1	ENSG00000072803	130	H	0.046	DMI targets
Q9UKB1	ENSG00000072803	131	I	0.043	DMI targets
Q9UKB1	ENSG00000072803	132	A	0.048	DMI targets
Q9UKB1	ENSG00000072803	133	E	0.045	DMI targets
Q9UKB1	ENSG00000072803	134	N	0.044	DMI targets
Q9UKB1	ENSG00000072803	135	I	0.044	DMI targets
Q9UKB1	ENSG00000072803	136	L	0.046	DMI targets
Q9UKB1	ENSG00000072803	137	S	0.049	DMI targets
Q9UKB1	ENSG00000072803	138	Y	0.047	DMI targets
Q9UKB1	ENSG00000072803	139	L	0.052	DMI targets
Q9UKB1	ENSG00000072803	140	D	0.042	DMI targets
Q9UKB1	ENSG00000072803	141	A	0.047	DMI targets
Q9UKB1	ENSG00000072803	142	R	0.045	DMI targets
Q9UKB1	ENSG00000072803	143	S	0.047	DMI targets
Q9UKB1	ENSG00000072803	144	L	0.052	DMI targets
Q9UKB1	ENSG00000072803	145	C	0.046	DMI targets
Q9UKB1	ENSG00000072803	146	A	0.048	DMI targets
Q9UKB1	ENSG00000072803	147	A	0.048	DMI targets
Q9UKB1	ENSG00000072803	148	E	0.045	DMI targets
Q9UKB1	ENSG00000072803	149	L	0.052	DMI targets
Q9UKB1	ENSG00000072803	150	V	0.047	DMI targets
Q9UKB1	ENSG00000072803	151	C	0.046	DMI targets
Q9UKB1	ENSG00000072803	152	K	0.045	DMI targets
Q9UKB1	ENSG00000072803	153	E	0.045	DMI targets
Q9UKB1	ENSG00000072803	154	W	0.05	DMI targets
Q9UKB1	ENSG00000072803	155	Q	0.049	DMI targets
Q9UKB1	ENSG00000072803	156	R	0.052	DMI targets
Q9UKB1	ENSG00000072803	157	V	0.047	DMI targets
Q9UKB1	ENSG00000072803	158	I	0.045	DMI targets
Q9UKB1	ENSG00000072803	159	S	0.051	DMI targets
Q9UKB1	ENSG00000072803	160	E	0.045	DMI targets
Q9UKB1	ENSG00000072803	161	G	0.048	DMI targets
Q9UKB1	ENSG00000072803	162	M	0.042	DMI targets
Q9UKB1	ENSG00000072803	163	L	0.047	DMI targets
Q9UKB1	ENSG00000072803	164	W	0.05	DMI targets
Q9UKB1	ENSG00000072803	165	K	0.045	DMI targets
Q9UKB1	ENSG00000072803	166	K	0.045	DMI targets
Q9UKB1	ENSG00000072803	167	L	0.052	DMI targets
Q9UKB1	ENSG00000072803	168	I	0.044	DMI targets
Q9UKB1	ENSG00000072803	169	E	0.045	DMI targets
Q9UKB1	ENSG00000072803	170	R	0.052	DMI targets
Q9UKB1	ENSG00000072803	171	M	0.042	DMI targets
Q9UKB1	ENSG00000072803	172	V	0.047	DMI targets
Q9UKB1	ENSG00000072803	173	R	0.048	DMI targets
Q9UKB1	ENSG00000072803	174	T	0.045	DMI targets
Q9UKB1	ENSG00000072803	175	D	0.042	DMI targets
Q9UKB1	ENSG00000072803	176	P	0.049	DMI targets
Q9UKB1	ENSG00000072803	177	L	0.052	DMI targets
Q9UKB1	ENSG00000072803	178	W	0.05	DMI targets
Q9UKB1	ENSG00000072803	179	K	0.045	DMI targets
Q9UKB1	ENSG00000072803	180	G	0.048	DMI targets
Q9UKB1	ENSG00000072803	181	L	0.047	DMI targets
Q9UKB1	ENSG00000072803	182	S	0.051	DMI targets
Q9UKB1	ENSG00000072803	183	E	0.045	DMI targets
Q9UKB1	ENSG00000072803	184	R	0.047	DMI targets
Q9UKB1	ENSG00000072803	185	R	0.047	DMI targets
Q9UKB1	ENSG00000072803	186	G	0.046	DMI targets
Q9UKB1	ENSG00000072803	187	W	0.05	DMI targets
Q9UKB1	ENSG00000072803	188	D	0.042	DMI targets
Q9UKB1	ENSG00000072803	189	Q	0.049	DMI targets
Q9UKB1	ENSG00000072803	190	Y	0.047	DMI targets
Q9UKB1	ENSG00000072803	191	L	0.052	DMI targets
Q9UKB1	ENSG00000072803	192	F	0.045	DMI targets
Q9UKB1	ENSG00000072803	193	K	0.045	DMI targets
Q9UKB1	ENSG00000072803	194	N	0.044	DMI targets
Q9UKB1	ENSG00000072803	195	R	0.047	DMI targets
Q9UKB1	ENSG00000072803	196	P	0.049	DMI targets
Q9UKB1	ENSG00000072803	197	T	0.048	DMI targets
Q9UKB1	ENSG00000072803	198	D	0.042	DMI targets
Q9UKB1	ENSG00000072803	199	G	0.046	DMI targets
Q9UKB1	ENSG00000072803	200	P	0.048	DMI targets
Q9UKB1	ENSG00000072803	201	P	0.05	DMI targets
Q9UKB1	ENSG00000072803	202	N	0.042	DMI targets
Q9UKB1	ENSG00000072803	203	S	0.051	DMI targets
Q9UKB1	ENSG00000072803	204	F	0.045	DMI targets
Q9UKB1	ENSG00000072803	205	Y	0.046	DMI targets
Q9UKB1	ENSG00000072803	206	R	0.045	DMI targets
Q9UKB1	ENSG00000072803	207	S	0.051	DMI targets
Q9UKB1	ENSG00000072803	208	L	0.051	DMI targets
Q9UKB1	ENSG00000072803	209	Y	0.047	DMI targets
Q9UKB1	ENSG00000072803	210	P	0.05	DMI targets
Q9UKB1	ENSG00000072803	211	K	0.045	DMI targets
Q9UKB1	ENSG00000072803	212	I	0.044	DMI targets
Q9UKB1	ENSG00000072803	213	I	0.045	DMI targets
Q9UKB1	ENSG00000072803	214	Q	0.049	DMI targets
Q9UKB1	ENSG00000072803	215	D	0.042	DMI targets
Q9UKB1	ENSG00000072803	216	I	0.044	DMI targets
Q9UKB1	ENSG00000072803	217	E	0.044	DMI targets
Q9UKB1	ENSG00000072803	218	T	0.045	DMI targets
Q9UKB1	ENSG00000072803	219	I	0.044	DMI targets
Q9UKB1	ENSG00000072803	220	E	0.045	DMI targets
Q9UKB1	ENSG00000072803	221	S	0.047	DMI targets
Q9UKB1	ENSG00000072803	222	N	0.044	DMI targets
Q9UKB1	ENSG00000072803	223	W	0.05	DMI targets
Q9UKB1	ENSG00000072803	224	R	0.049	DMI targets
Q9UKB1	ENSG00000072803	225	C	0.046	DMI targets
Q9UKB1	ENSG00000072803	226	G	0.047	DMI targets
Q9UKB1	ENSG00000072803	227	R	0.052	DMI targets
Q9UKB1	ENSG00000072803	228	H	0.046	DMI targets
Q9UKB1	ENSG00000072803	229	N	0.044	DMI targets
Q9UKB1	ENSG00000072803	230	L	0.05	DMI targets
Q9UKB1	ENSG00000072803	231	Q	0.049	DMI targets
Q9UKB1	ENSG00000072803	232	R	0.045	DMI targets
Q9UKB1	ENSG00000072803	233	I	0.044	DMI targets
Q9UKB1	ENSG00000072803	234	Q	0.049	DMI targets
Q9UKB1	ENSG00000072803	235	C	0.047	DMI targets
Q9UKB1	ENSG00000072803	236	R	0.048	DMI targets
Q9UKB1	ENSG00000072803	237	S	0.047	DMI targets
Q9UKB1	ENSG00000072803	238	E	0.045	DMI targets
Q9UKB1	ENSG00000072803	239	N	0.042	DMI targets
Q9UKB1	ENSG00000072803	240	S	0.043	DMI targets
Q9UKB1	ENSG00000072803	241	K	0.045	DMI targets
Q9UKB1	ENSG00000072803	242	G	0.044	DMI targets
Q9UKB1	ENSG00000072803	243	V	0.046	DMI targets
Q9UKB1	ENSG00000072803	244	Y	0.047	DMI targets
Q9UKB1	ENSG00000072803	245	C	0.046	DMI targets
Q9UKB1	ENSG00000072803	246	L	0.051	DMI targets
Q9UKB1	ENSG00000072803	247	Q	0.049	DMI targets
Q9UKB1	ENSG00000072803	248	Y	0.047	DMI targets
Q9UKB1	ENSG00000072803	249	D	0.042	DMI targets
Q9UKB1	ENSG00000072803	250	D	0.042	DMI targets
Q9UKB1	ENSG00000072803	251	E	0.045	DMI targets
Q9UKB1	ENSG00000072803	252	K	0.045	DMI targets
Q9UKB1	ENSG00000072803	253	I	0.044	DMI targets
Q9UKB1	ENSG00000072803	254	I	0.045	DMI targets
Q9UKB1	ENSG00000072803	255	S	0.043	DMI targets
Q9UKB1	ENSG00000072803	256	G	0.046	DMI targets
Q9UKB1	ENSG00000072803	257	L	0.052	DMI targets
Q9UKB1	ENSG00000072803	258	R	0.052	DMI targets
Q9UKB1	ENSG00000072803	259	D	0.042	DMI targets
Q9UKB1	ENSG00000072803	260	N	0.042	DMI targets
Q9UKB1	ENSG00000072803	261	S	0.047	DMI targets
Q9UKB1	ENSG00000072803	262	I	0.044	DMI targets
Q9UKB1	ENSG00000072803	263	K	0.044	DMI targets
Q9UKB1	ENSG00000072803	264	I	0.044	DMI targets
Q9UKB1	ENSG00000072803	265	W	0.05	DMI targets
Q9UKB1	ENSG00000072803	266	D	0.042	DMI targets
Q9UKB1	ENSG00000072803	267	K	0.045	DMI targets
Q9UKB1	ENSG00000072803	268	T	0.38	DMI targets
Q9UKB1	ENSG00000072803	269	S	0.044	DMI targets
Q9UKB1	ENSG00000072803	270	L	0.052	DMI targets
Q9UKB1	ENSG00000072803	271	E	0.045	DMI targets
Q9UKB1	ENSG00000072803	272	C	0.046	DMI targets
Q9UKB1	ENSG00000072803	273	L	0.05	DMI targets
Q9UKB1	ENSG00000072803	274	K	0.045	DMI targets
Q9UKB1	ENSG00000072803	275	V	0.046	DMI targets
Q9UKB1	ENSG00000072803	276	L	0.051	DMI targets
Q9UKB1	ENSG00000072803	277	T	0.048	DMI targets
Q9UKB1	ENSG00000072803	278	G	0.047	DMI targets
Q9UKB1	ENSG00000072803	279	H	0.046	DMI targets
Q9UKB1	ENSG00000072803	280	T	0.048	DMI targets
Q9UKB1	ENSG00000072803	281	G	0.046	DMI targets
Q9UKB1	ENSG00000072803	282	S	0.047	DMI targets
Q9UKB1	ENSG00000072803	283	V	0.046	DMI targets
Q9UKB1	ENSG00000072803	284	L	0.048	DMI targets
Q9UKB1	ENSG00000072803	285	C	0.046	DMI targets
Q9UKB1	ENSG00000072803	286	L	0.051	DMI targets
Q9UKB1	ENSG00000072803	287	Q	0.049	DMI targets
Q9UKB1	ENSG00000072803	288	Y	0.046	DMI targets
Q9UKB1	ENSG00000072803	289	D	0.042	DMI targets
Q9UKB1	ENSG00000072803	290	E	0.044	DMI targets
Q9UKB1	ENSG00000072803	291	R	0.046	DMI targets
Q9UKB1	ENSG00000072803	292	V	0.046	DMI targets
Q9UKB1	ENSG00000072803	293	I	0.044	DMI targets
Q9UKB1	ENSG00000072803	294	V	0.047	DMI targets
Q9UKB1	ENSG00000072803	295	T	0.046	DMI targets
Q9UKB1	ENSG00000072803	296	G	0.045	DMI targets
Q9UKB1	ENSG00000072803	297	S	0.047	DMI targets
Q9UKB1	ENSG00000072803	298	S	0.051	DMI targets
Q9UKB1	ENSG00000072803	299	D	0.042	DMI targets
Q9UKB1	ENSG00000072803	300	S	0.047	DMI targets
Q9UKB1	ENSG00000072803	301	T	0.047	DMI targets
Q9UKB1	ENSG00000072803	302	V	0.046	DMI targets
Q9UKB1	ENSG00000072803	303	R	0.046	DMI targets
Q9UKB1	ENSG00000072803	304	V	0.046	DMI targets
Q9UKB1	ENSG00000072803	305	W	0.05	DMI targets
Q9UKB1	ENSG00000072803	306	D	0.042	DMI targets
Q9UKB1	ENSG00000072803	307	V	0.046	DMI targets
Q9UKB1	ENSG00000072803	308	N	0.044	DMI targets
Q9UKB1	ENSG00000072803	309	T	0.047	DMI targets
Q9UKB1	ENSG00000072803	310	G	0.044	DMI targets
Q9UKB1	ENSG00000072803	311	E	0.045	DMI targets
Q9UKB1	ENSG00000072803	312	V	0.045	DMI targets
Q9UKB1	ENSG00000072803	313	L	0.046	DMI targets
Q9UKB1	ENSG00000072803	314	N	0.044	DMI targets
Q9UKB1	ENSG00000072803	315	T	0.048	DMI targets
Q9UKB1	ENSG00000072803	316	L	0.05	DMI targets
Q9UKB1	ENSG00000072803	317	I	0.045	DMI targets
Q9UKB1	ENSG00000072803	318	H	0.046	DMI targets
Q9UKB1	ENSG00000072803	319	H	0.046	DMI targets
Q9UKB1	ENSG00000072803	320	N	0.042	DMI targets
Q9UKB1	ENSG00000072803	321	E	0.044	DMI targets
Q9UKB1	ENSG00000072803	322	A	0.046	DMI targets
Q9UKB1	ENSG00000072803	323	V	0.047	DMI targets
Q9UKB1	ENSG00000072803	324	L	0.051	DMI targets
Q9UKB1	ENSG00000072803	325	H	0.046	DMI targets
Q9UKB1	ENSG00000072803	326	L	0.051	DMI targets
Q9UKB1	ENSG00000072803	327	R	0.048	DMI targets
Q9UKB1	ENSG00000072803	328	F	0.046	DMI targets
Q9UKB1	ENSG00000072803	329	S	0.044	DMI targets
Q9UKB1	ENSG00000072803	330	N	0.042	DMI targets
Q9UKB1	ENSG00000072803	331	G	0.047	DMI targets
Q9UKB1	ENSG00000072803	332	L	0.051	DMI targets
Q9UKB1	ENSG00000072803	333	M	0.041	DMI targets
Q9UKB1	ENSG00000072803	334	V	0.046	DMI targets
Q9UKB1	ENSG00000072803	335	T	0.047	DMI targets
Q9UKB1	ENSG00000072803	336	C	0.046	DMI targets
Q9UKB1	ENSG00000072803	337	S	0.048	DMI targets
Q9UKB1	ENSG00000072803	338	K	0.044	DMI targets
Q9UKB1	ENSG00000072803	339	D	0.044	DMI targets
Q9UKB1	ENSG00000072803	340	R	0.048	DMI targets
[truncated: 44,347 more rows]
