# Supplementary material for: The evolutionary dynamics between viral mimics and host proteins
Source: Mol Syst Biol. 2026 Mar 20;22(6):902–27. doi: 10.1038/s44320-026-00200-1 (PMC13230584; doi:10.1038/s44320-026-00200-1)
Supplement: Supplementary file 13 — Source data Fig. 4 [file 44320_2026_200_MOESM13_ESM.zip › Figure_4/4D/README_4D.txt]

This is a README file for the source tables related to figure 4D. 
each table in this folder contains evolutionary rate data relating one of the four proteins groups in 4D.

Columns:
* 'uniprot' - the uniprot ID of the protein
* 'ensg' - the co-responding ensg (ensembl) ID
* 'res_num'- the residue's position
* 'res' - the residue's identity
* 'dnds' - the evolutionart rate (dN/dS) of the residue
* 'type' - the protein group represented in this table 

Rows within each column:
Each row represents a residue in a protein
