# Supplementary material for: The evolutionary dynamics between viral mimics and host proteins
Source: Mol Syst Biol. 2026 Mar 20;22(6):902–27. doi: 10.1038/s44320-026-00200-1 (PMC13230584; doi:10.1038/s44320-026-00200-1)
Supplement: Supplementary file 14 — Source data Fig. 5 [file 44320_2026_200_MOESM14_ESM.zip]

Archive with 20 entries (13 files):
- Figure_5/
- Figure_5/5A/
- Figure_5/5A/Figure_5A.csv
- Figure_5/5A/README_5A-D.txt
- Figure_5/5B/
- Figure_5/5B/Figure_5B.csv
- Figure_5/5B/README_5A-D.txt
- Figure_5/5C/
- Figure_5/5C/Figure_5C.csv
- Figure_5/5C/README_5A-D.txt
- Figure_5/5D/
- Figure_5/5D/Figure_5D.csv
- Figure_5/5D/README_5A-D.txt
- Figure_5/5E/
- Figure_5/5E/Figure_5E.csv
- Figure_5/5E/README_5E.txt
- Figure_5/5F/
- Figure_5/5F/Figure_5F.csv
- Figure_5/5F/README_5F.txt
- Figure_5/5G_P17361_Q92934_mimic-target.pdb
