# Supplementary material for: The evolutionary dynamics between viral mimics and host proteins
Source: Mol Syst Biol. 2026 Mar 20;22(6):902–27. doi: 10.1038/s44320-026-00200-1 (PMC13230584; doi:10.1038/s44320-026-00200-1)
Supplement: Supplementary file 14 — Source data Fig. 5 [file 44320_2026_200_MOESM14_ESM.zip › Figure_5/5A/Figure_5A.csv]

genes	qvalue	struc_mimicking	func_mimicking
OPG052	0.000686088	-	-
OPG056	0.029120806	-	-
OPG040	0.038779519	+	-
OPG148	0.041578082	-	-
OPG112	0.044254983	-	-
OPG073	0.057628571	-	-
OPG208	0.084743375	-	-
OPG035	0.085334761	+	-
OPG146	0.165074179	-	-
OPG200	0.193134364	+	-
OPG108	0.193134364	+	-
OPG068	0.193134364	-	-
OPG122	0.202289013	+	-
OPG066	0.202289013	-	-
OPG065	0.202289013	-	-
OPG185	0.262638836	-	-
OPG029	0.371350958	+	-
OPG134	0.393271506	-	-
OPG101	0.393271506	+	-
OPG078	0.393271506	-	-
OPG137	0.533100091	-	-
OPG129	0.533100091	+	-
OPG070	0.533100091	-	-
OPG060	0.533100091	-	-
OPG150	0.549090609	-	-
OPG145	0.702079504	-	-
OPG055	0.702079504	+	-
OPG132	0.763605147	-	-
OPG120	0.898170575	-	-
OPG204	1	-	-
OPG199	1	+	+
OPG193	1	+	+
OPG190	1	-	-
OPG189	1	+	-
OPG187	1	-	-
OPG181	1	+	-
OPG180	1	-	-
OPG172	1	-	-
OPG171	1	+	-
OPG170	1	-	-
OPG167	1	-	-
OPG162	1	+	-
OPG161	1	+	-
OPG160	1	+	-
OPG159	1	-	-
OPG157	1	-	-
OPG156	1	+	-
OPG155	1	-	-
OPG154	1	-	-
OPG151	1	-	-
OPG149	1	-	-
OPG147	1	-	-
OPG144	1	-	-
OPG143	1	-	-
OPG142	1	-	-
OPG140	1	-	-
OPG139	1	-	-
OPG138	1	-	-
OPG136	1	-	-
OPG135	1	-	-
OPG133	1	-	-
OPG131	1	-	-
OPG130	1	-	-
OPG128	1	-	-
OPG127	1	-	-
OPG126	1	-	-
OPG125	1	-	-
OPG124	1	-	-
OPG123	1	+	-
OPG121	1	+	-
OPG119	1	+	-
OPG118	1	+	-
OPG117	1	-	-
OPG116	1	+	-
OPG115	1	-	-
OPG114	1	-	-
OPG113	1	-	-
OPG111	1	-	-
OPG110	1	-	-
OPG109	1	-	-
OPG107	1	-	-
OPG106	1	+	-
OPG105	1	-	-
OPG104	1	-	-
OPG102	1	+	-
OPG100	1	-	-
OPG099	1	-	-
OPG098	1	-	-
OPG097	1	-	-
OPG096	1	-	-
OPG095	1	-	-
OPG094	1	-	-
OPG093	1	+	-
OPG092	1	-	-
OPG091	1	+	-
OPG090	1	-	-
OPG089	1	+	-
OPG088	1	+	-
OPG087	1	-	-
OPG085	1	+	-
OPG084	1	+	-
OPG083	1	-	-
OPG082	1	-	-
OPG081	1	-	-
OPG079	1	-	-
OPG077	1	-	-
OPG075	1	+	-
OPG072	1	-	-
OPG071	1	-	-
OPG064	1	-	-
OPG063	1	-	-
OPG062	1	-	-
OPG058	1	-	-
OPG057	1	+	-
OPG054	1	+	-
OPG053	1	-	-
OPG051	1	-	-
OPG050	1	-	-
OPG048	1	+	+
OPG046	1	-	-
OPG032	1	-	-
OPG027	1	+	-
