# Supplementary material for: The evolutionary dynamics between viral mimics and host proteins
Source: Mol Syst Biol. 2026 Mar 20;22(6):902–27. doi: 10.1038/s44320-026-00200-1 (PMC13230584; doi:10.1038/s44320-026-00200-1)
Supplement: Supplementary file 14 — Source data Fig. 5 [file 44320_2026_200_MOESM14_ESM.zip › Figure_5/5A/README_5A-D.txt]

This is a README file for the source tables related to figures 5A-D. Each virus studied in this work has it own table. The tables contain the following columns:

* "gene" : States the gene's name
* "qvalue" : Shows the q-value related to the LRT test. The threshold we set for positive selection is q-value < 0.01.
* "struc_mimicking" : Shows either a "+" mark if the gene is defined as structurally mimicking a human protein.
* "func_mimicking" : Shows either a "+" mark if the gene is defined as functionally mimicking a human protein.
