# Supplementary material for: The evolutionary dynamics between viral mimics and host proteins
Source: Mol Syst Biol. 2026 Mar 20;22(6):902–27. doi: 10.1038/s44320-026-00200-1 (PMC13230584; doi:10.1038/s44320-026-00200-1)
Supplement: Supplementary file 14 — Source data Fig. 5 [file 44320_2026_200_MOESM14_ESM.zip › Figure_5/5B/Figure_5B.csv]

genes	qvalue	struc_mimicking	func_mimicking
UL1	0.48976	-	-
UL2	0.48126	+	-
UL3	0.48126	-	-
UL5	0.77654	+	-
UL4	1	-	-
UL6	0.73995	-	-
UL7	0.97505	-	-
UL9	0.48126	+	-
UL8	0.08266	+	-
UL10	0.00187	-	-
UL12	1	-	-
UL11	1	-	-
UL14	1	-	-
UL13	0.85964	+	+
UL18	0.82297	-	-
UL20	0.419	+	+
UL19 Reg 2	0.18116	-	-
UL21	0.23791	-	-
UL22	0.01635	-	-
UL23	0.2008	+	-
UL24	0.78595	-	-
UL25	0.22983	-	-
UL26 Reg 2	0.03395	-	-
UL28	0.37733	-	-
UL27 Reg 2	0.04298	-	-
UL29 Reg 2	0.02201	-	-
UL30 Reg 1	0.30949	-	-
UL32	0.28191	-	-
UL31	0.91968	-	-
UL33	1	-	-
UL34	0.48126	-	-
UL35	1	-	-
UL36 Reg 3	1.00E-05	-	-
UL37	0.32669	-	-
UL38	0.78595	-	-
UL39 Reg 2	0.22983	-	-
UL40	1	-	-
UL41	0.77438	-	-
UL42	1	-	-
UL43	0.60956	-	-
UL44	0.05032	-	-
UL45	0.05875	-	-
UL46	0.03493	-	-
UL47 Reg 2	0.10894	-	-
UL48	0.17293	-	-
UL49A	0.18116	-	-
UL49	0.09128	-	-
UL50	0.38691	-	-
UL51	0.18116	-	-
UL52	0.82297	-	-
UL53	0.22983	-	-
UL54	0.62738	-	-
UL55	0.02489	-	-
UL56	0.18116	-	-
US1	0.0029	-	-
US2	0.2767	-	-
US3	0.24297	+	+
US5	1	-	-
US6	0.08266	-	-
US7	0.22983	-	-
US8	0.04298	-	-
US8A	1	-	-
US9	0.29181	-	-
US10	0.73995	-	-
US12	0.01635	-	-
