# Supplementary material for: The evolutionary dynamics between viral mimics and host proteins
Source: Mol Syst Biol. 2026 Mar 20;22(6):902–27. doi: 10.1038/s44320-026-00200-1 (PMC13230584; doi:10.1038/s44320-026-00200-1)
Supplement: Supplementary file 14 — Source data Fig. 5 [file 44320_2026_200_MOESM14_ESM.zip › Figure_5/5C/Figure_5C.csv]

genes	qvalue	struc_mimicking	func_mimicking
RL1	0.90586	-	-
UL6	0.12053	-	-
UL13	0.99769	-	-
UL14	0.09208	-	-
UL20	0.04957	-	-
UL23	0.31691	-	-
UL24	0.90586	-	-
UL25	0.00252	-	-
UL26	0.07944	-	-
UL27	0.09284	-	-
UL29 Reg1	0.03259	-	-
UL31	0.01118	-	-
UL32	0.01729	-	-
UL33	0.00696	-	-
UL34	0.90398	-	-
UL35	0.00083	-	-
UL36	0.01729	-	-
UL37 Reg2	0.34205	-	-
UL38	0.77081	-	-
UL42	0.92314	-	-
UL43	0.44122	-	-
UL44 *	1	-	-
UL45 Reg1 *	0.01604	-	-
UL46 *	0.00621	-	-
UL47 *	0.00381	-	-
UL48 Reg4 *	0.02974	-	-
UL49	0.63695	-	-
UL50 *	0.36224	-	-
UL51 *	1	-	-
UL52 *	0.34864	-	-
UL53 *	0.0499	-	-
UL54 Reg1 *	0.08457	-	-
UL55 Reg1 *	0.01849	-	-
UL56 Reg2 *	0.00252	-	-
UL57 Reg1 *	0.41694	-	-
UL69 *	0.00252	-	-
UL70 *	0.0196	-	-
UL71 *	0.08457	-	-
UL72 *	1	-	-
UL74 Reg2	0.32592	-	-
UL75 Reg1 *	0.05032	-	-
UL76 *	0.05755	-	-
UL77 *	0.10984	-	-
UL78	0.11621	+	+
UL79	0.10984	-	-
UL80 *	0.00252	-	-
UL82	0.01892	-	-
UL84	0.08457	-	-
UL85 *	0.03075	-	-
UL86 *	0.00252	-	-
UL87	0.00083	-	-
UL88 *	0.01892	-	-
UL89	0.42505	-	-
UL92	0.4534	-	-
UL93 *	0.00249	-	-
UL94 *	0.47382	-	-
UL95 *	0.3298	-	-
UL96	1	-	-
UL97 *	0.63695	-	-
UL98 *	0.10046	-	-
UL100 *	0.47382	-	-
UL102 *	0.34205	-	-
UL103 *	0.35686	-	-
UL104 *	0.37996	-	-
UL105 *	1	-	-
UL111A	1	-	-
UL112	1	-	-
UL114 *	0.00621	-	-
UL115 *	0.34393	-	-
UL116	1	-	-
UL117	1	-	-
UL119	0.00545	-	-
UL120	0.00144	-	-
UL122	1	-	-
UL123 Reg2	0.01251	-	-
UL130	0.3298	-	-
UL131A	0.07609	-	-
UL132	0.56345	-	-
UL141	0.078451	-	-
UL144	0.49494	-	-
UL145	1	-	-
UL147	0.01849	-	-
UL148	0.14631	+	-
US1	1	-	-
US2	0.36224	-	-
US3	0.99768	-	-
US11	0.01407	-	-
US12	1	-	-
US17	0.21819	-	-
US18	0.30246	-	-
US19	0.56345	-	-
US20	1	-	-
US21	1	-	-
US22	0.07888	-	-
US23 Reg2	0.01407	-	-
US24	0.03075	-	-
US26	0.2609	-	-
US28 Reg2	0.01118	-	-
US29	0.00291	-	-
US30	0.67338	-	-
US32	0.34205	-	-
