# Supplementary material for: The evolutionary dynamics between viral mimics and host proteins
Source: Mol Syst Biol. 2026 Mar 20;22(6):902–27. doi: 10.1038/s44320-026-00200-1 (PMC13230584; doi:10.1038/s44320-026-00200-1)
Supplement: Supplementary file 14 — Source data Fig. 5 [file 44320_2026_200_MOESM14_ESM.zip › Figure_5/5D/Figure_5D.csv]

genes	qvalue	struc_mimicking	func_mimicking
K1		-	-
ORF4		-	-
ORF6		-	-
ORF7		-	-
ORF8		-	-
ORF9		-	-
ORF10		-	-
ORF11		-	-
ORF2		+	-
K2		+	+
K3		-	-
ORF70		-	-
K4		+	-
K4.2		-	-
K4.1		-	-
K5		-	-
K6		-	-
K7		-	-
ORF16		+	+
ORF17		-	-
ORF18		-	-
ORF19	0.0437	-	-
ORF20		-	-
ORF21		-	-
ORF22		-	-
ORF23		-	-
ORF24		-	-
ORF25		-	-
ORF26		-	-
ORF27		-	-
ORF28		-	-
ORF29		-	-
ORF30		-	-
ORF31		-	-
ORF32		-	-
ORF33	0.0212	-	-
ORF34		-	-
ORF35		-	-
ORF36	0.0212	+	+
ORF37		-	-
ORF38		-	-
ORF39	0.018	-	-
ORF40		-	-
ORF43		-	-
ORF42	0.018	-	-
ORF44		-	-
ORF47		-	-
ORF45		-	-
ORF46		+	+
ORF48		-	-
ORF50		-	-
ORF49		-	-
K8		-	-
K8.1		-	-
ORF52		-	-
ORF53		-	-
ORF54	0.0002	-	-
ORF55		-	-
ORF56		-	-
ORF57		-	-
K9		-	-
vIRF-4		-	-
vIRF-3		-	-
vIRF-2		-	-
ORF61		+	-
ORF58		+	-
ORF60		+	+
ORF59		+	-
ORF62		-	-
ORF63		-	-
ORF64		-	-
ORF67		-	-
ORF66		-	-
ORF67A		-	-
ORF65		-	-
ORF68		-	-
ORF69		-	-
K12		-	-
ORF71		-	-
ORF73		-	-
ORF72		+	+
K14		+	+
ORF74		+	+
ORF75		-	-
K15		-	-
