# Supplementary material for: The evolutionary dynamics between viral mimics and host proteins
Source: Mol Syst Biol. 2026 Mar 20;22(6):902–27. doi: 10.1038/s44320-026-00200-1 (PMC13230584; doi:10.1038/s44320-026-00200-1)
Supplement: Supplementary file 14 — Source data Fig. 5 [file 44320_2026_200_MOESM14_ESM.zip › Figure_5/5E/Figure_5E.csv]

uniprot	type	uniprot_index	csu_result	dN/dS
P17361	mimicking	1	C	0.047
P17361	mimicking	2	I	0.071
P17361	mimicking	3	I	0.85
P17361	mimicking	4	C	0.13
P17361	mimicking	5	C	0.08
P17361	mimicking	6	I	0.66
P17361	mimicking	7	I	0.065
P17361	mimicking	8	C	0.084
P17361	mimicking	9	C	0.049
P17361	mimicking	10	I	0.22
P17361	mimicking	11	I	0.13
P17361	mimicking	12	C	0.063
P17361	mimicking	13	C	0.19
P17361	mimicking	14	I	0.057
P17361	mimicking	15	S	1
P17361	mimicking	16	I	0.044
P17361	mimicking	17	S	0.69
P17361	mimicking	18	S	0.74
P17361	mimicking	19	I	0.063
P17361	mimicking	20	S	0.08
P17361	mimicking	21	S	0.15
P17361	mimicking	22	S	0.044
P17361	mimicking	23	S	0.16
P17361	mimicking	24	C	0.057
P17361	mimicking	25	S	0.056
P17361	mimicking	26	S	0.064
P17361	mimicking	27	C	0.064
P17361	mimicking	28	S	0.16
P17361	mimicking	29	S	0.61
P17361	mimicking	30	C	0.77
P17361	mimicking	31	C	0.044
P17361	mimicking	32	S	0.2
P17361	mimicking	33	S	0.1
P17361	mimicking	35	S	0.096
P17361	mimicking	36	S	0.51
P17361	mimicking	37	S	0.97
P17361	mimicking	38	S	0.044
P17361	mimicking	40	S	0.69
P17361	mimicking	41	S	0.56
P17361	mimicking	42	C	0.1
P17361	mimicking	43	C	0.53
P17361	mimicking	44	S	0.48
P17361	mimicking	45	S	0.45
P17361	mimicking	46	I	0.047
P17361	mimicking	47	I	0.36
P17361	mimicking	48	S	0.21
P17361	mimicking	49	S	0.083
P17361	mimicking	50	I	0.11
P17361	mimicking	51	I	0.11
P17361	mimicking	52	I	0.057
P17361	mimicking	53	C	0.06
P17361	mimicking	54	C	0.11
P17361	mimicking	55	C	0.1
P17361	mimicking	56	C	0.33
P17361	mimicking	57	S	0.044
P17361	mimicking	58	C	0.063
P17361	mimicking	59	C	0.12
P17361	mimicking	60	S	0.47
P17361	mimicking	61	S	0.36
P17361	mimicking	62	S	0.42
P17361	mimicking	64	S	0.044
P17361	mimicking	65	S	0.044
P17361	mimicking	66	S	0.77
P17361	mimicking	67	S	0.059
P17361	mimicking	68	C	0.046
P17361	mimicking	69	C	0.48
P17361	mimicking	70	C	0.064
P17361	mimicking	71	S	0.34
P17361	mimicking	72	C	0.047
P17361	mimicking	73	C	0.083
P17361	mimicking	74	C	0.058
P17361	mimicking	75	C	0.054
P17361	mimicking	76	C	0.05
P17361	mimicking	77	C	0.47
P17361	mimicking	78	C	0.06
P17361	mimicking	80	C	0.059
P17361	mimicking	81	S	0.4
P17361	mimicking	82	S	0.96
P17361	mimicking	83	I	0.05
P17361	mimicking	84	C	0.056
P17361	mimicking	85	I	0.96
P17361	mimicking	86	I	0.082
P17361	mimicking	87	I	0.64
P17361	mimicking	88	I	0.058
P17361	mimicking	89	I	0.049
P17361	mimicking	90	I	0.063
P17361	mimicking	91	I	0.13
P17361	mimicking	92	I	0.061
P17361	mimicking	93	I	0.45
P17361	mimicking	94	C	0.12
P17361	mimicking	95	I	0.1
P17361	mimicking	96	I	0.61
P17361	mimicking	97	C	0.7
P17361	mimicking	98	C	0.14
P17361	mimicking	99	I	0.057
P17361	mimicking	100	I	0.87
P17361	mimicking	101	C	0.3
P17361	mimicking	102	C	0.049
P17361	mimicking	103	I	0.061
P17361	mimicking	104	I	0.42
P17361	mimicking	105	C	0.063
P17361	mimicking	106	C	0.057
P17361	mimicking	107	S	0.68
P17361	mimicking	108	S	0.33
P17361	mimicking	109	C	0.4
P17361	mimicking	110	S	0.25
P17361	mimicking	111	S	0.9
P17361	mimicking	112	S	0.45
P17361	mimicking	113	C	0.42
P17361	mimicking	114	C	0.22
P17361	mimicking	115	S	0.43
P17361	mimicking	116	S	0.35
P17361	mimicking	117	S	0.54
