# Supplementary material for: The evolutionary dynamics between viral mimics and host proteins
Source: Mol Syst Biol. 2026 Mar 20;22(6):902–27. doi: 10.1038/s44320-026-00200-1 (PMC13230584; doi:10.1038/s44320-026-00200-1)
Supplement: Supplementary file 14 — Source data Fig. 5 [file 44320_2026_200_MOESM14_ESM.zip › Figure_5/5E/README_5E.txt]

This is a README file for the source tables related to figure 5E. 
This table contains residue level information regarding vaccinia proteins' structural analysis and evolutionary data

Columns:
* 'uniprot' - uniport of the protein in question
'type' - mimicking (all the proteins within this analysis are regarded as mimicking proteins)
* 'uniprot_index' - from 1 to the protein's length, numbering of the amino acid sequence
* csu_result'- can be either 'S'- surface, 'C'- core, or 'I' - interface. co-responding to to the csu output
* dN/dS'- the dN/dS score for the residue in question

Rows within each column:
each row is a residue
