# Supplementary material for: The evolutionary dynamics between viral mimics and host proteins
Source: Mol Syst Biol. 2026 Mar 20;22(6):902–27. doi: 10.1038/s44320-026-00200-1 (PMC13230584; doi:10.1038/s44320-026-00200-1)
Supplement: Supplementary file 14 — Source data Fig. 5 [file 44320_2026_200_MOESM14_ESM.zip › Figure_5/5F/Figure_5F.csv]

	uniprot	type	uniprot_index	csu_result	dN/dS
113	Q2HRC7	mimicking	1	S	0.29
114	Q2HRC7	mimicking	2	S	0.29
115	Q2HRC7	mimicking	3	S	0.29
116	Q2HRC7	mimicking	4	S	0.29
117	Q2HRC7	mimicking	5	S	0.29
118	Q2HRC7	mimicking	6	S	0.29
119	Q2HRC7	mimicking	7	S	0.29
120	Q2HRC7	mimicking	8	S	0.29
121	Q2HRC7	mimicking	9	S	0.29
122	Q2HRC7	mimicking	10	S	0.29
123	Q2HRC7	mimicking	11	S	0.29
124	Q2HRC7	mimicking	13	S	0.29
125	Q2HRC7	mimicking	14	S	0.29
126	Q2HRC7	mimicking	15	S	0.29
127	Q2HRC7	mimicking	16	I	0.29
128	Q2HRC7	mimicking	18	I	0.29
129	Q2HRC7	mimicking	19	I	0.29
130	Q2HRC7	mimicking	20	I	0.29
131	Q2HRC7	mimicking	21	I	0.29
132	Q2HRC7	mimicking	22	S	0.29
133	Q2HRC7	mimicking	23	I	0.29
134	Q2HRC7	mimicking	24	I	0.29
135	Q2HRC7	mimicking	25	I	0.29
136	Q2HRC7	mimicking	26	I	0.29
137	Q2HRC7	mimicking	27	I	0.29
138	Q2HRC7	mimicking	28	I	0.29
139	Q2HRC7	mimicking	29	I	0.29
140	Q2HRC7	mimicking	30	I	0.29
141	Q2HRC7	mimicking	31	I	0.29
142	Q2HRC7	mimicking	32	C	0.29
143	Q2HRC7	mimicking	33	I	0.29
144	Q2HRC7	mimicking	34	I	0.29
145	Q2HRC7	mimicking	35	C	0.29
146	Q2HRC7	mimicking	36	C	0.29
147	Q2HRC7	mimicking	37	I	0.29
148	Q2HRC7	mimicking	38	I	0.29
149	Q2HRC7	mimicking	39	C	0.29
150	Q2HRC7	mimicking	40	I	0.29
151	Q2HRC7	mimicking	41	I	0.29
152	Q2HRC7	mimicking	42	C	0.29
153	Q2HRC7	mimicking	43	I	0.29
154	Q2HRC7	mimicking	44	I	0.29
155	Q2HRC7	mimicking	46	C	0.29
156	Q2HRC7	mimicking	47	S	0.29
157	Q2HRC7	mimicking	48	C	0.29
158	Q2HRC7	mimicking	49	C	0.29
159	Q2HRC7	mimicking	50	C	0.29
160	Q2HRC7	mimicking	51	S	0.29
161	Q2HRC7	mimicking	52	C	0.29
162	Q2HRC7	mimicking	53	C	0.11
163	Q2HRC7	mimicking	54	I	0.1
164	Q2HRC7	mimicking	55	I	0.53
165	Q2HRC7	mimicking	56	I	0.34
166	Q2HRC7	mimicking	57	I	0.22
167	Q2HRC7	mimicking	58	I	0.38
168	Q2HRC7	mimicking	59	I	0.21
169	Q2HRC7	mimicking	60	I	0.098
170	Q2HRC7	mimicking	61	S	0.31
171	Q2HRC7	mimicking	62	I	0.24
172	Q2HRC7	mimicking	63	I	0.53
173	Q2HRC7	mimicking	64	I	0.39
174	Q2HRC7	mimicking	65	I	0.33
175	Q2HRC7	mimicking	66	I	0.093
176	Q2HRC7	mimicking	67	I	0.49
177	Q2HRC7	mimicking	68	I	0.42
178	Q2HRC7	mimicking	69	I	0.23
179	Q2HRC7	mimicking	70	I	0.26
180	Q2HRC7	mimicking	71	I	0.25
181	Q2HRC7	mimicking	72	I	0.44
182	Q2HRC7	mimicking	73	I	0.42
183	Q2HRC7	mimicking	74	C	0.35
184	Q2HRC7	mimicking	75	C	0.11
185	Q2HRC7	mimicking	76	I	0.37
186	Q2HRC7	mimicking	77	I	0.36
187	Q2HRC7	mimicking	78	I	0.42
188	Q2HRC7	mimicking	79	I	0.63
189	Q2HRC7	mimicking	80	I	0.43
190	Q2HRC7	mimicking	81	C	0.48
191	Q2HRC7	mimicking	82	S	0.41
192	Q2HRC7	mimicking	83	I	0.095
193	Q2HRC7	mimicking	84	I	0.54
194	Q2HRC7	mimicking	85	I	0.39
195	Q2HRC7	mimicking	86	I	0.48
196	Q2HRC7	mimicking	87	S	0.56
197	Q2HRC7	mimicking	88	I	0.23
198	Q2HRC7	mimicking	89	S	0.31
199	Q2HRC7	mimicking	90	C	0.2
200	Q2HRC7	mimicking	91	S	0.22
201	Q2HRC7	mimicking	92	C	0.52
202	Q2HRC7	mimicking	93	C	0.098
203	Q2HRC7	mimicking	94	C	0.23
204	Q2HRC7	mimicking	95	S	0.34
205	Q2HRC7	mimicking	96	C	0.41
206	Q2HRC7	mimicking	97	C	0.24
207	Q2HRC7	mimicking	98	C	0.2
208	Q2HRC7	mimicking	99	C	0.5
209	Q2HRC7	mimicking	100	C	0.099
210	Q2HRC7	mimicking	101	C	0.32
211	Q2HRC7	mimicking	102	C	0.29
212	Q2HRC7	mimicking	103	C	0.28
213	Q2HRC7	mimicking	104	C	0.28
214	Q2HRC7	mimicking	105	C	0.28
215	Q2HRC7	mimicking	107	C	0.29
216	Q2HRC7	mimicking	108	C	0.29
217	Q2HRC7	mimicking	109	S	0.29
218	Q2HRC7	mimicking	110	C	0.29
219	Q2HRC7	mimicking	111	C	0.29
220	Q2HRC7	mimicking	112	S	0.29
221	Q2HRC7	mimicking	113	S	0.29
222	Q2HRC7	mimicking	114	C	0.29
223	Q2HRC7	mimicking	115	C	0.29
224	Q2HRC7	mimicking	116	S	0.29
225	Q2HRC7	mimicking	117	S	0.29
226	Q2HRC7	mimicking	118	S	0.29
227	Q2HRC7	mimicking	119	S	0.29
228	Q2HRC7	mimicking	120	S	0.29
229	Q2HRC7	mimicking	121	I	0.29
230	Q2HRC7	mimicking	123	I	0.25
231	Q2HRC7	mimicking	124	S	0.24
232	Q2HRC7	mimicking	125	C	0.25
233	Q2HRC7	mimicking	126	C	0.41
234	Q2HRC7	mimicking	127	I	0.44
235	Q2HRC7	mimicking	128	I	0.27
236	Q2HRC7	mimicking	129	C	0.26
237	Q2HRC7	mimicking	130	S	0.24
238	Q2HRC7	mimicking	131	I	0.24
239	Q2HRC7	mimicking	132	C	0.26
240	Q2HRC7	mimicking	133	C	0.24
241	Q2HRC7	mimicking	134	I	0.55
242	Q2HRC7	mimicking	135	I	0.45
243	Q2HRC7	mimicking	136	C	0.29
244	Q2HRC7	mimicking	137	I	0.29
245	Q2HRC7	mimicking	138	I	0.29
246	Q2HRC7	mimicking	139	I	0.29
247	Q2HRC7	mimicking	140	C	0.29
248	Q2HRC7	mimicking	141	I	0.29
249	Q2HRC7	mimicking	142	I	0.29
250	Q2HRC7	mimicking	143	S	0.29
251	Q2HRC7	mimicking	144	C	0.29
252	Q2HRC7	mimicking	145	S	0.29
253	Q2HRC7	mimicking	146	S	0.29
254	Q2HRC7	mimicking	147	I	0.29
255	Q2HRC7	mimicking	148	I	0.29
256	Q2HRC7	mimicking	149	S	0.29
257	Q2HRC7	mimicking	150	I	0.29
258	Q2HRC7	mimicking	151	C	0.29
259	Q2HRC7	mimicking	152	S	0.29
260	Q2HRC7	mimicking	153	S	0.29
261	Q2HRC7	mimicking	154	S	0.29
262	Q2HRC7	mimicking	155	S	0.29
263	Q2HRC7	mimicking	156	S	0.29
264	Q2HRC7	mimicking	157	I	0.29
265	Q2HRC7	mimicking	158	C	0.29
266	Q2HRC7	mimicking	159	S	0.5
267	Q2HRC7	mimicking	160	I	0.42
268	Q2HRC7	mimicking	161	I	0.19
269	Q2HRC7	mimicking	162	S	0.35
270	Q2HRC7	mimicking	163	S	0.36
271	Q2HRC7	mimicking	164	I	0.19
272	Q2HRC7	mimicking	165	I	0.34
273	Q2HRC7	mimicking	166	I	0.51
274	Q2HRC7	mimicking	167	I	0.16
275	Q2HRC7	mimicking	169	C	0.34
276	Q2HRC7	mimicking	170	C	0.16
277	Q2HRC7	mimicking	171	I	0.35
278	Q2HRC7	mimicking	172	I	0.34
279	Q2HRC7	mimicking	173	C	0.22
280	Q2HRC7	mimicking	174	C	0.099
281	Q2HRC7	mimicking	175	I	0.42
282	Q2HRC7	mimicking	177	C	0.12
283	Q2HRC7	mimicking	178	C	0.5
284	Q2HRC7	mimicking	179	C	0.58
285	Q2HRC7	mimicking	180	C	0.34
286	Q2HRC7	mimicking	181	I	0.19
287	Q2HRC7	mimicking	182	I	0.31
288	Q2HRC7	mimicking	183	C	0.092
289	Q2HRC7	mimicking	184	C	0.36
290	Q2HRC7	mimicking	185	I	0.46
291	Q2HRC7	mimicking	186	I	0.32
292	Q2HRC7	mimicking	187	C	0.23
293	Q2HRC7	mimicking	188	I	0.51
294	Q2HRC7	mimicking	189	I	0.11
295	Q2HRC7	mimicking	191	C	0.3
296	Q2HRC7	mimicking	192	I	0.48
297	Q2HRC7	mimicking	193	I	0.49
298	Q2HRC7	mimicking	194	C	0.15
299	Q2HRC7	mimicking	195	S	0.29
300	Q2HRC7	mimicking	196	S	0.29
301	Q2HRC7	mimicking	198	I	0.29
302	Q2HRC7	mimicking	199	I	0.29
303	Q2HRC7	mimicking	200	I	0.29
304	Q2HRC7	mimicking	202	I	0.29
305	Q2HRC7	mimicking	203	S	0.29
306	Q2HRC7	mimicking	204	S	0.29
307	Q77Q36	mimicking	1	S	0.044
308	Q77Q36	mimicking	2	S	0.067
309	Q77Q36	mimicking	3	S	0.41
310	Q77Q36	mimicking	4	S	0.28
311	Q77Q36	mimicking	5	I	0.28
312	Q77Q36	mimicking	6	I	0.28
313	Q77Q36	mimicking	7	I	0.35
314	Q77Q36	mimicking	8	I	0.079
315	Q77Q36	mimicking	9	I	0.43
316	Q77Q36	mimicking	10	I	0.07
317	Q77Q36	mimicking	11	I	0.56
318	Q77Q36	mimicking	12	I	0.23
319	Q77Q36	mimicking	13	I	0.055
320	Q77Q36	mimicking	14	I	0.17
321	Q77Q36	mimicking	15	I	0.42
322	Q77Q36	mimicking	16	I	0.083
323	Q77Q36	mimicking	17	I	0.3
324	Q77Q36	mimicking	18	I	0.25
325	Q77Q36	mimicking	19	S	0.23
326	Q77Q36	mimicking	20	I	0.077
327	Q77Q36	mimicking	21	I	0.28
328	Q77Q36	mimicking	22	C	0.19
329	Q77Q36	mimicking	23	S	0.59
330	Q77Q36	mimicking	24	I	0.06
331	Q77Q36	mimicking	25	I	0.25
332	Q77Q36	mimicking	26	S	0.078
333	Q77Q36	mimicking	27	I	0.35
334	Q77Q36	mimicking	28	I	0.62
335	Q77Q36	mimicking	29	C	0.059
336	Q77Q36	mimicking	30	S	0.47
337	Q77Q36	mimicking	31	I	0.62
338	Q77Q36	mimicking	32	I	0.063
339	Q77Q36	mimicking	33	S	0.33
340	Q77Q36	mimicking	34	C	0.08
341	Q77Q36	mimicking	35	C	0.069
342	Q77Q36	mimicking	36	C	0.4
343	Q77Q36	mimicking	37	S	0.18
344	Q77Q36	mimicking	39	C	0.16
345	Q77Q36	mimicking	40	S	0.27
346	Q77Q36	mimicking	41	S	0.062
347	Q77Q36	mimicking	42	S	0.43
348	Q77Q36	mimicking	43	C	0.088
349	Q77Q36	mimicking	44	S	0.41
350	Q77Q36	mimicking	45	S	0.42
351	Q77Q36	mimicking	46	C	0.3
352	Q77Q36	mimicking	47	S	0.17
353	Q77Q36	mimicking	48	C	0.55
354	Q77Q36	mimicking	49	S	0.5
355	Q77Q36	mimicking	50	I	0.044
356	Q77Q36	mimicking	51	C	0.095
357	Q77Q36	mimicking	52	C	0.62
358	Q77Q36	mimicking	53	I	0.38
359	Q77Q36	mimicking	54	I	0.073
360	Q77Q36	mimicking	55	C	0.066
361	Q77Q36	mimicking	56	C	0.31
362	Q77Q36	mimicking	57	I	0.079
363	Q77Q36	mimicking	58	C	0.16
364	Q77Q36	mimicking	59	C	0.52
365	Q77Q36	mimicking	60	I	0.22
366	Q77Q36	mimicking	62	C	0.52
367	Q77Q36	mimicking	63	I	0.42
368	Q77Q36	mimicking	64	I	0.24
369	Q77Q36	mimicking	65	I	0.27
370	Q77Q36	mimicking	66	I	0.5
371	Q77Q36	mimicking	67	C	0.54
372	Q77Q36	mimicking	68	I	0.51
373	Q77Q36	mimicking	69	I	0.47
374	Q77Q36	mimicking	70	I	0.29
375	Q77Q36	mimicking	71	I	0.56
376	Q77Q36	mimicking	72	C	0.39
377	Q77Q36	mimicking	73	C	0.31
378	Q77Q36	mimicking	74	C	0.083
379	Q77Q36	mimicking	75	C	0.34
380	Q77Q36	mimicking	76	C	0.31
381	Q77Q36	mimicking	77	C	0.27
382	Q77Q36	mimicking	78	C	0.16
383	Q77Q36	mimicking	79	C	0.078
384	Q77Q36	mimicking	80	C	0.053
385	Q77Q36	mimicking	81	C	0.11
386	Q77Q36	mimicking	82	C	0.26
387	Q77Q36	mimicking	83	C	0.083
388	Q77Q36	mimicking	84	S	0.65
389	Q77Q36	mimicking	85	S	0.57
390	Q77Q36	mimicking	86	I	0.32
391	Q77Q36	mimicking	87	S	0.44
392	Q77Q36	mimicking	89	S	0.45
393	Q77Q36	mimicking	90	I	0.24
394	Q77Q36	mimicking	91	I	0.67
395	Q77Q36	mimicking	92	I	0.45
396	Q77Q36	mimicking	93	I	0.063
397	Q77Q36	mimicking	94	I	0.081
398	Q77Q36	mimicking	95	I	0.18
399	Q77Q36	mimicking	96	C	0.48
400	Q77Q36	mimicking	97	C	0.078
401	Q77Q36	mimicking	98	C	0.31
402	Q77Q36	mimicking	99	C	0.06
403	Q77Q36	mimicking	100	C	0.075
404	Q77Q36	mimicking	101	C	0.085
405	Q77Q36	mimicking	102	I	0.2
406	Q77Q36	mimicking	104	C	0.063
407	Q77Q36	mimicking	105	C	0.49
408	Q77Q36	mimicking	106	I	0.075
409	Q77Q36	mimicking	107	I	0.28
410	Q77Q36	mimicking	108	I	0.1
411	Q77Q36	mimicking	109	I	0.52
412	Q77Q36	mimicking	110	I	0.2
413	Q77Q36	mimicking	111	S	0.56
414	Q77Q36	mimicking	112	I	0.07
415	Q77Q36	mimicking	113	I	0.15
416	Q77Q36	mimicking	114	I	0.57
417	Q77Q36	mimicking	115	I	0.38
418	Q77Q36	mimicking	116	I	0.56
419	Q77Q36	mimicking	117	C	0.42
420	Q77Q36	mimicking	118	C	0.084
421	Q77Q36	mimicking	119	C	0.071
422	Q77Q36	mimicking	120	I	0.3
423	Q77Q36	mimicking	121	I	0.49
424	Q77Q36	mimicking	122	I	0.18
425	Q77Q36	mimicking	123	I	0.069
426	Q77Q36	mimicking	124	I	0.16
427	Q77Q36	mimicking	125	I	0.51
428	Q77Q36	mimicking	126	I	0.063
429	Q77Q36	mimicking	127	I	0.32
430	Q77Q36	mimicking	128	I	0.64
431	Q77Q36	mimicking	129	I	0.4
432	Q77Q36	mimicking	130	I	0.15
433	Q77Q36	mimicking	131	C	0.094
434	Q77Q36	mimicking	132	I	0.3
435	Q77Q36	mimicking	133	I	0.38
436	Q77Q36	mimicking	134	I	0.068
437	Q77Q36	mimicking	135	I	0.068
438	Q77Q36	mimicking	136	I	0.084
439	Q77Q36	mimicking	137	I	0.55
440	Q77Q36	mimicking	138	C	0.38
441	Q77Q36	mimicking	139	I	0.079
442	Q77Q36	mimicking	140	I	0.25
443	Q77Q36	mimicking	141	I	0.42
444	Q77Q36	mimicking	142	C	0.09
445	Q77Q36	mimicking	143	I	0.4
446	Q77Q36	mimicking	144	I	0.079
447	Q77Q36	mimicking	145	I	0.29
448	Q77Q36	mimicking	146	I	0.49
449	Q77Q36	mimicking	147	I	0.055
450	Q77Q36	mimicking	148	I	0.064
451	Q77Q36	mimicking	149	I	0.18
452	Q77Q36	mimicking	150	I	0.24
453	Q77Q36	mimicking	151	C	0.17
454	Q77Q36	mimicking	152	I	0.16
455	Q77Q36	mimicking	153	I	0.052
456	Q77Q36	mimicking	155	I	0.15
457	Q77Q36	mimicking	156	I	0.42
458	Q77Q36	mimicking	157	I	0.56
459	Q77Q36	mimicking	158	C	0.46
460	Q77Q36	mimicking	159	C	0.086
461	Q77Q36	mimicking	160	I	0.41
462	Q77Q36	mimicking	161	S	0.2
463	Q77Q36	mimicking	162	C	0.48
464	Q77Q36	mimicking	163	C	0.58
465	Q77Q36	mimicking	164	C	0.5
466	Q77Q36	mimicking	165	S	0.49
467	Q77Q36	mimicking	166	C	0.57
468	Q77Q36	mimicking	167	S	0.27
469	Q77Q36	mimicking	168	S	0.37
470	Q77Q36	mimicking	169	I	0.28
471	Q77Q36	mimicking	170	I	0.46
472	Q77Q36	mimicking	171	S	0.41
473	Q77Q36	mimicking	172	C	0.22
474	Q77Q36	mimicking	173	I	0.058
475	Q77Q36	mimicking	174	I	0.43
476	Q77Q36	mimicking	175	S	0.47
477	Q77Q36	mimicking	177	I	0.25
478	Q77Q36	mimicking	178	C	0.53
479	Q77Q36	mimicking	179	C	0.25
480	Q77Q36	mimicking	180	C	0.25
481	Q77Q36	mimicking	181	C	0.4
482	Q77Q36	mimicking	182	C	0.33
483	Q77Q36	mimicking	183	C	0.065
484	Q77Q36	mimicking	184	C	0.22
485	Q77Q36	mimicking	186	C	0.13
486	Q77Q36	mimicking	187	C	0.073
487	Q77Q36	mimicking	188	S	0.59
488	Q77Q36	mimicking	189	C	0.18
489	Q77Q36	mimicking	190	C	0.069
490	Q77Q36	mimicking	191	C	0.57
491	Q77Q36	mimicking	192	C	0.085
492	Q77Q36	mimicking	193	C	0.35
493	Q77Q36	mimicking	194	C	0.28
494	Q77Q36	mimicking	195	C	0.076
495	Q77Q36	mimicking	196	C	0.29
496	Q77Q36	mimicking	197	C	0.28
497	Q77Q36	mimicking	198	C	0.26
498	Q77Q36	mimicking	199	C	0.069
499	Q77Q36	mimicking	200	C	0.065
500	Q77Q36	mimicking	201	C	0.16
501	Q77Q36	mimicking	202	C	0.31
502	Q77Q36	mimicking	203	C	0.5
503	Q77Q36	mimicking	204	C	0.2
504	Q77Q36	mimicking	205	S	0.5
505	Q77Q36	mimicking	207	S	0.41
506	Q77Q36	mimicking	208	S	0.16
507	Q77Q36	mimicking	209	S	0.28
508	Q77Q36	mimicking	210	S	0.28
509	Q77Q36	mimicking	211	C	0.28
510	Q77Q36	mimicking	212	S	0.28
511	Q77Q36	mimicking	213	S	0.28
512	Q77Q36	mimicking	214	S	0.28
513	Q77Q36	mimicking	215	S	0.28
514	Q77Q36	mimicking	216	S	0.28
515	Q77Q36	mimicking	217	S	0.28
516	Q77Q36	mimicking	218	S	0.28
517	Q77Q36	mimicking	219	C	0.51
518	Q77Q36	mimicking	222	S	0.59
519	Q77Q36	mimicking	223	C	0.6
520	Q77Q36	mimicking	224	C	0.082
521	Q77Q36	mimicking	225	C	0.063
522	Q77Q36	mimicking	226	S	0.62
523	Q77Q36	mimicking	227	C	0.45
524	Q77Q36	mimicking	228	C	0.29
525	Q77Q36	mimicking	229	S	0.32
526	Q77Q36	mimicking	230	C	0.6
527	Q77Q36	mimicking	231	S	0.41
528	Q77Q36	mimicking	233	S	0.54
529	Q77Q36	mimicking	235	C	0.085
530	Q77Q36	mimicking	236	S	0.61
531	Q77Q36	mimicking	237	S	0.45
532	Q77Q36	mimicking	238	C	0.065
533	Q77Q36	mimicking	240	S	0.063
534	Q77Q36	mimicking	241	C	0.42
535	Q77Q36	mimicking	242	C	0.17
536	Q77Q36	mimicking	243	S	0.64
537	Q77Q36	mimicking	244	S	0.37
538	Q77Q36	mimicking	245	C	0.5
539	Q77Q36	mimicking	247	S	0.53
540	Q77Q36	mimicking	248	C	0.4
541	Q77Q36	mimicking	249	C	0.39
542	Q77Q36	mimicking	250	C	0.43
543	Q77Q36	mimicking	251	I	0.44
544	Q77Q36	mimicking	252	I	0.25
545	Q77Q36	mimicking	253	C	0.39
546	Q77Q36	mimicking	254	I	0.34
547	Q77Q36	mimicking	255	I	0.42
548	Q77Q36	mimicking	256	S	0.65
549	Q77Q36	mimicking	257	I	0.48
