# Supplementary material for: The evolutionary dynamics between viral mimics and host proteins
Source: Mol Syst Biol. 2026 Mar 20;22(6):902–27. doi: 10.1038/s44320-026-00200-1 (PMC13230584; doi:10.1038/s44320-026-00200-1)
Supplement: Supplementary file 14 — Source data Fig. 5 [file 44320_2026_200_MOESM14_ESM.zip › Figure_5/5G_P17361_Q92934_mimic-target.pdb]

ATOM      1  N   MET A   1       0.859 -12.498   0.273  1.00 92.45           N  
ATOM      2  H   MET A   1       0.523 -12.791  -0.633  1.00 92.45           H  
ATOM      3  H2  MET A   1       0.104 -12.485   0.944  1.00 92.45           H  
ATOM      4  H3  MET A   1       1.538 -13.176   0.588  1.00 92.45           H  
ATOM      5  CA  MET A   1       1.511 -11.171   0.200  1.00 92.45           C  
ATOM      6  HA  MET A   1       1.891 -10.998   1.207  1.00 92.45           H  
ATOM      7  C   MET A   1       0.551  -9.990  -0.050  1.00 92.45           C  
ATOM      8  CB  MET A   1       2.737 -11.214  -0.722  1.00 92.45           C  
ATOM      9  HB2 MET A   1       3.231 -12.179  -0.613  1.00 92.45           H  
ATOM     10  HB3 MET A   1       2.428 -11.102  -1.761  1.00 92.45           H  
ATOM     11  O   MET A   1       0.122  -9.404   0.929  1.00 92.45           O  
ATOM     12  CG  MET A   1       3.754 -10.137  -0.350  1.00 92.45           C  
ATOM     13  HG2 MET A   1       4.678 -10.339  -0.892  1.00 92.45           H  
ATOM     14  HG3 MET A   1       3.378  -9.162  -0.662  1.00 92.45           H  
ATOM     15  SD  MET A   1       4.116 -10.083   1.425  1.00 92.45           S  
ATOM     16  CE  MET A   1       5.717  -9.249   1.394  1.00 92.45           C  
ATOM     17  HE1 MET A   1       6.411  -9.821   0.779  1.00 92.45           H  
ATOM     18  HE2 MET A   1       6.108  -9.176   2.409  1.00 92.45           H  
ATOM     19  HE3 MET A   1       5.616  -8.249   0.971  1.00 92.45           H  
ATOM     20  N   ARG A   2       0.160  -9.637  -1.291  1.00 92.92           N  
ATOM     21  H   ARG A   2       0.583 -10.136  -2.060  1.00 92.92           H  
ATOM     22  CA  ARG A   2      -0.645  -8.438  -1.689  1.00 92.92           C  
ATOM     23  HA  ARG A   2       0.064  -7.707  -2.077  1.00 92.92           H  
ATOM     24  C   ARG A   2      -1.420  -7.657  -0.595  1.00 92.92           C  
ATOM     25  CB  ARG A   2      -1.560  -8.832  -2.862  1.00 92.92           C  
ATOM     26  HB2 ARG A   2      -0.962  -9.356  -3.608  1.00 92.92           H  
ATOM     27  HB3 ARG A   2      -2.329  -9.518  -2.507  1.00 92.92           H  
ATOM     28  O   ARG A   2      -1.028  -6.543  -0.267  1.00 92.92           O  
ATOM     29  CG  ARG A   2      -2.228  -7.627  -3.542  1.00 92.92           C  
ATOM     30  HG2 ARG A   2      -2.870  -7.116  -2.825  1.00 92.92           H  
ATOM     31  HG3 ARG A   2      -1.469  -6.928  -3.893  1.00 92.92           H  
ATOM     32  CD  ARG A   2      -3.095  -8.087  -4.720  1.00 92.92           C  
ATOM     33  HD2 ARG A   2      -3.762  -7.269  -4.995  1.00 92.92           H  
ATOM     34  HD3 ARG A   2      -3.720  -8.921  -4.402  1.00 92.92           H  
ATOM     35  NE  ARG A   2      -2.297  -8.487  -5.893  1.00 92.92           N  
ATOM     36  HE  ARG A   2      -2.058  -9.461  -6.008  1.00 92.92           H  
ATOM     37  NH1 ARG A   2      -2.006  -6.413  -6.885  1.00 92.92           N  
ATOM     38 HH11 ARG A   2      -1.555  -5.880  -7.615  1.00 92.92           H  
ATOM     39 HH12 ARG A   2      -2.645  -5.960  -6.248  1.00 92.92           H  
ATOM     40  NH2 ARG A   2      -1.064  -8.181  -7.745  1.00 92.92           N  
ATOM     41 HH21 ARG A   2      -0.591  -7.606  -8.427  1.00 92.92           H  
ATOM     42 HH22 ARG A   2      -0.829  -9.162  -7.776  1.00 92.92           H  
ATOM     43  CZ  ARG A   2      -1.804  -7.692  -6.822  1.00 92.92           C  
ATOM     44  N   THR A   3      -2.505  -8.198  -0.029  1.00 94.65           N  
ATOM     45  H   THR A   3      -2.848  -9.079  -0.385  1.00 94.65           H  
ATOM     46  CA  THR A   3      -3.358  -7.480   0.952  1.00 94.65           C  
ATOM     47  HA  THR A   3      -3.644  -6.520   0.520  1.00 94.65           H  
ATOM     48  C   THR A   3      -2.648  -7.155   2.271  1.00 94.65           C  
ATOM     49  CB  THR A   3      -4.656  -8.266   1.200  1.00 94.65           C  
ATOM     50  HB  THR A   3      -4.409  -9.278   1.522  1.00 94.65           H  
ATOM     51  O   THR A   3      -2.949  -6.135   2.887  1.00 94.65           O  
ATOM     52  CG2 THR A   3      -5.622  -7.657   2.212  1.00 94.65           C  
ATOM     53 HG21 THR A   3      -5.222  -7.762   3.220  1.00 94.65           H  
ATOM     54 HG22 THR A   3      -5.774  -6.599   1.999  1.00 94.65           H  
ATOM     55 HG23 THR A   3      -6.583  -8.170   2.174  1.00 94.65           H  
ATOM     56  OG1 THR A   3      -5.327  -8.332  -0.032  1.00 94.65           O  
ATOM     57  HG1 THR A   3      -6.226  -8.025   0.106  1.00 94.65           H  
ATOM     58  N   LEU A   4      -1.652  -7.952   2.675  1.00 97.12           N  
ATOM     59  H   LEU A   4      -1.368  -8.716   2.078  1.00 97.12           H  
ATOM     60  CA  LEU A   4      -0.789  -7.633   3.815  1.00 97.12           C  
ATOM     61  HA  LEU A   4      -1.420  -7.437   4.682  1.00 97.12           H  
ATOM     62  C   LEU A   4       0.028  -6.361   3.547  1.00 97.12           C  
ATOM     63  CB  LEU A   4       0.114  -8.845   4.119  1.00 97.12           C  
ATOM     64  HB2 LEU A   4       0.711  -9.066   3.235  1.00 97.12           H  
ATOM     65  HB3 LEU A   4      -0.512  -9.711   4.337  1.00 97.12           H  
ATOM     66  O   LEU A   4       0.113  -5.511   4.426  1.00 97.12           O  
ATOM     67  CG  LEU A   4       1.110  -8.647   5.273  1.00 97.12           C  
ATOM     68  HG  LEU A   4       1.732  -7.776   5.066  1.00 97.12           H  
ATOM     69  CD1 LEU A   4       0.420  -8.450   6.621  1.00 97.12           C  
ATOM     70 HD11 LEU A   4      -0.250  -7.591   6.581  1.00 97.12           H  
ATOM     71 HD12 LEU A   4       1.178  -8.250   7.379  1.00 97.12           H  
ATOM     72 HD13 LEU A   4      -0.141  -9.343   6.895  1.00 97.12           H  
ATOM     73  CD2 LEU A   4       2.011  -9.876   5.361  1.00 97.12           C  
ATOM     74 HD21 LEU A   4       2.714  -9.747   6.183  1.00 97.12           H  
ATOM     75 HD22 LEU A   4       1.425 -10.777   5.543  1.00 97.12           H  
ATOM     76 HD23 LEU A   4       2.586  -9.992   4.442  1.00 97.12           H  
ATOM     77  N   LEU A   5       0.558  -6.194   2.329  1.00 98.20           N  
ATOM     78  H   LEU A   5       0.401  -6.911   1.635  1.00 98.20           H  
ATOM     79  CA  LEU A   5       1.304  -4.993   1.936  1.00 98.20           C  
ATOM     80  HA  LEU A   5       2.035  -4.772   2.713  1.00 98.20           H  
ATOM     81  C   LEU A   5       0.415  -3.748   1.846  1.00 98.20           C  
ATOM     82  CB  LEU A   5       2.049  -5.235   0.610  1.00 98.20           C  
ATOM     83  HB2 LEU A   5       1.348  -5.623  -0.129  1.00 98.20           H  
ATOM     84  HB3 LEU A   5       2.411  -4.274   0.244  1.00 98.20           H  
ATOM     85  O   LEU A   5       0.839  -2.686   2.288  1.00 98.20           O  
ATOM     86  CG  LEU A   5       3.252  -6.188   0.715  1.00 98.20           C  
ATOM     87  HG  LEU A   5       2.923  -7.158   1.086  1.00 98.20           H  
ATOM     88  CD1 LEU A   5       3.859  -6.375  -0.675  1.00 98.20           C  
ATOM     89 HD11 LEU A   5       3.117  -6.799  -1.351  1.00 98.20           H  
ATOM     90 HD12 LEU A   5       4.204  -5.414  -1.055  1.00 98.20           H  
ATOM     91 HD13 LEU A   5       4.714  -7.050  -0.626  1.00 98.20           H  
ATOM     92  CD2 LEU A   5       4.328  -5.624   1.644  1.00 98.20           C  
ATOM     93 HD21 LEU A   5       5.243  -6.212   1.570  1.00 98.20           H  
ATOM     94 HD22 LEU A   5       4.554  -4.593   1.374  1.00 98.20           H  
ATOM     95 HD23 LEU A   5       3.994  -5.664   2.681  1.00 98.20           H  
ATOM     96  N   ILE A   6      -0.823  -3.873   1.352  1.00 97.81           N  
ATOM     97  H   ILE A   6      -1.096  -4.768   0.971  1.00 97.81           H  
ATOM     98  CA  ILE A   6      -1.792  -2.759   1.349  1.00 97.81           C  
ATOM     99  HA  ILE A   6      -1.344  -1.908   0.836  1.00 97.81           H  
ATOM    100  C   ILE A   6      -2.079  -2.312   2.787  1.00 97.81           C  
ATOM    101  CB  ILE A   6      -3.099  -3.136   0.612  1.00 97.81           C  
ATOM    102  HB  ILE A   6      -3.513  -4.035   1.069  1.00 97.81           H  
ATOM    103  O   ILE A   6      -1.904  -1.144   3.125  1.00 97.81           O  
ATOM    104  CG1 ILE A   6      -2.806  -3.436  -0.873  1.00 97.81           C  
ATOM    105 HG12 ILE A   6      -1.966  -4.128  -0.935  1.00 97.81           H  
ATOM    106 HG13 ILE A   6      -2.524  -2.516  -1.385  1.00 97.81           H  
ATOM    107  CG2 ILE A   6      -4.136  -2.005   0.749  1.00 97.81           C  
ATOM    108 HG21 ILE A   6      -4.536  -1.977   1.762  1.00 97.81           H  
ATOM    109 HG22 ILE A   6      -4.974  -2.143   0.065  1.00 97.81           H  
ATOM    110 HG23 ILE A   6      -3.672  -1.044   0.527  1.00 97.81           H  
ATOM    111  CD1 ILE A   6      -3.961  -4.104  -1.622  1.00 97.81           C  
ATOM    112 HD11 ILE A   6      -3.596  -4.430  -2.596  1.00 97.81           H  
ATOM    113 HD12 ILE A   6      -4.302  -4.984  -1.077  1.00 97.81           H  
ATOM    114 HD13 ILE A   6      -4.788  -3.408  -1.766  1.00 97.81           H  
ATOM    115  N   ARG A   7      -2.463  -3.254   3.658  1.00 98.00           N  
ATOM    116  H   ARG A   7      -2.564  -4.201   3.322  1.00 98.00           H  
ATOM    117  CA  ARG A   7      -2.746  -2.976   5.074  1.00 98.00           C  
ATOM    118  HA  ARG A   7      -3.518  -2.209   5.138  1.00 98.00           H  
ATOM    119  C   ARG A   7      -1.524  -2.390   5.797  1.00 98.00           C  
ATOM    120  CB  ARG A   7      -3.250  -4.260   5.750  1.00 98.00           C  
ATOM    121  HB2 ARG A   7      -3.260  -4.104   6.829  1.00 98.00           H  
ATOM    122  HB3 ARG A   7      -2.548  -5.065   5.534  1.00 98.00           H  
ATOM    123  O   ARG A   7      -1.697  -1.450   6.566  1.00 98.00           O  
ATOM    124  CG  ARG A   7      -4.672  -4.681   5.322  1.00 98.00           C  
ATOM    125  HG2 ARG A   7      -4.781  -4.648   4.238  1.00 98.00           H  
ATOM    126  HG3 ARG A   7      -5.394  -3.998   5.771  1.00 98.00           H  
ATOM    127  CD  ARG A   7      -4.932  -6.113   5.812  1.00 98.00           C  
ATOM    128  HD2 ARG A   7      -4.522  -6.193   6.819  1.00 98.00           H  
ATOM    129  HD3 ARG A   7      -4.377  -6.802   5.175  1.00 98.00           H  
ATOM    130  NE  ARG A   7      -6.363  -6.496   5.818  1.00 98.00           N  
ATOM    131  HE  ARG A   7      -6.921  -6.344   4.990  1.00 98.00           H  
ATOM    132  NH1 ARG A   7      -6.414  -7.484   7.902  1.00 98.00           N  
ATOM    133 HH11 ARG A   7      -5.433  -7.277   8.021  1.00 98.00           H  
ATOM    134 HH12 ARG A   7      -6.962  -7.882   8.652  1.00 98.00           H  
ATOM    135  NH2 ARG A   7      -8.275  -7.328   6.729  1.00 98.00           N  
ATOM    136 HH21 ARG A   7      -8.819  -7.710   7.490  1.00 98.00           H  
ATOM    137 HH22 ARG A   7      -8.776  -6.972   5.927  1.00 98.00           H  
ATOM    138  CZ  ARG A   7      -7.006  -7.098   6.804  1.00 98.00           C  
ATOM    139  N   TYR A   8      -0.319  -2.896   5.514  1.00 98.77           N  
ATOM    140  H   TYR A   8      -0.273  -3.691   4.892  1.00 98.77           H  
ATOM    141  CA  TYR A   8       0.946  -2.412   6.080  1.00 98.77           C  
ATOM    142  HA  TYR A   8       0.867  -2.418   7.167  1.00 98.77           H  
ATOM    143  C   TYR A   8       1.271  -0.976   5.663  1.00 98.77           C  
ATOM    144  CB  TYR A   8       2.096  -3.348   5.667  1.00 98.77           C  
ATOM    145  HB2 TYR A   8       1.935  -4.330   6.111  1.00 98.77           H  
ATOM    146  HB3 TYR A   8       2.073  -3.470   4.585  1.00 98.77           H  
ATOM    147  O   TYR A   8       1.511  -0.142   6.528  1.00 98.77           O  
ATOM    148  CG  TYR A   8       3.480  -2.861   6.067  1.00 98.77           C  
ATOM    149  CD1 TYR A   8       4.486  -2.681   5.094  1.00 98.77           C  
ATOM    150  HD1 TYR A   8       4.285  -2.902   4.056  1.00 98.77           H  
ATOM    151  CD2 TYR A   8       3.752  -2.563   7.415  1.00 98.77           C  
ATOM    152  HD2 TYR A   8       2.980  -2.675   8.161  1.00 98.77           H  
ATOM    153  CE1 TYR A   8       5.759  -2.206   5.470  1.00 98.77           C  
ATOM    154  HE1 TYR A   8       6.538  -2.085   4.731  1.00 98.77           H  
ATOM    155  CE2 TYR A   8       5.018  -2.079   7.790  1.00 98.77           C  
ATOM    156  HE2 TYR A   8       5.226  -1.830   8.820  1.00 98.77           H  
ATOM    157  OH  TYR A   8       7.233  -1.414   7.212  1.00 98.77           O  
ATOM    158  HH  TYR A   8       7.896  -1.394   6.519  1.00 98.77           H  
ATOM    159  CZ  TYR A   8       6.025  -1.895   6.821  1.00 98.77           C  
ATOM    160  N   ILE A   9       1.256  -0.669   4.363  1.00 98.62           N  
ATOM    161  H   ILE A   9       1.035  -1.392   3.693  1.00 98.62           H  
ATOM    162  CA  ILE A   9       1.632   0.658   3.851  1.00 98.62           C  
ATOM    163  HA  ILE A   9       2.582   0.946   4.300  1.00 98.62           H  
ATOM    164  C   ILE A   9       0.612   1.720   4.291  1.00 98.62           C  
ATOM    165  CB  ILE A   9       1.841   0.592   2.320  1.00 98.62           C  
ATOM    166  HB  ILE A   9       0.962   0.114   1.887  1.00 98.62           H  
ATOM    167  O   ILE A   9       1.007   2.822   4.659  1.00 98.62           O  
ATOM    168  CG1 ILE A   9       3.098  -0.258   2.002  1.00 98.62           C  
ATOM    169 HG12 ILE A   9       3.089  -1.169   2.601  1.00 98.62           H  
ATOM    170 HG13 ILE A   9       3.991   0.302   2.280  1.00 98.62           H  
ATOM    171  CG2 ILE A   9       1.999   1.992   1.697  1.00 98.62           C  
ATOM    172 HG21 ILE A   9       2.148   1.931   0.619  1.00 98.62           H  
ATOM    173 HG22 ILE A   9       1.109   2.599   1.864  1.00 98.62           H  
ATOM    174 HG23 ILE A   9       2.858   2.497   2.138  1.00 98.62           H  
ATOM    175  CD1 ILE A   9       3.225  -0.696   0.535  1.00 98.62           C  
ATOM    176 HD11 ILE A   9       2.359  -1.294   0.251  1.00 98.62           H  
ATOM    177 HD12 ILE A   9       3.304   0.169  -0.124  1.00 98.62           H  
ATOM    178 HD13 ILE A   9       4.123  -1.302   0.420  1.00 98.62           H  
ATOM    179  N   LEU A  10      -0.681   1.379   4.354  1.00 98.02           N  
ATOM    180  H   LEU A  10      -0.962   0.467   4.024  1.00 98.02           H  
ATOM    181  CA  LEU A  10      -1.702   2.288   4.891  1.00 98.02           C  
ATOM    182  HA  LEU A  10      -1.558   3.273   4.449  1.00 98.02           H  
ATOM    183  C   LEU A  10      -1.556   2.497   6.401  1.00 98.02           C  
ATOM    184  CB  LEU A  10      -3.105   1.779   4.532  1.00 98.02           C  
ATOM    185  HB2 LEU A  10      -3.225   0.771   4.929  1.00 98.02           H  
ATOM    186  HB3 LEU A  10      -3.842   2.425   5.010  1.00 98.02           H  
ATOM    187  O   LEU A  10      -1.614   3.633   6.855  1.00 98.02           O  
ATOM    188  CG  LEU A  10      -3.377   1.763   3.019  1.00 98.02           C  
ATOM    189  HG  LEU A  10      -2.624   1.155   2.518  1.00 98.02           H  
ATOM    190  CD1 LEU A  10      -4.738   1.124   2.761  1.00 98.02           C  
ATOM    191 HD11 LEU A  10      -4.753   0.116   3.177  1.00 98.02           H  
ATOM    192 HD12 LEU A  10      -5.521   1.726   3.221  1.00 98.02           H  
ATOM    193 HD13 LEU A  10      -4.898   1.060   1.684  1.00 98.02           H  
ATOM    194  CD2 LEU A  10      -3.346   3.155   2.392  1.00 98.02           C  
ATOM    195 HD21 LEU A  10      -3.552   3.083   1.324  1.00 98.02           H  
ATOM    196 HD22 LEU A  10      -2.356   3.599   2.491  1.00 98.02           H  
ATOM    197 HD23 LEU A  10      -4.075   3.808   2.872  1.00 98.02           H  
ATOM    198  N   TRP A  11      -1.299   1.435   7.176  1.00 98.39           N  
ATOM    199  H   TRP A  11      -1.220   0.520   6.756  1.00 98.39           H  
ATOM    200  CA  TRP A  11      -0.978   1.578   8.602  1.00 98.39           C  
ATOM    201  HA  TRP A  11      -1.764   2.150   9.095  1.00 98.39           H  
ATOM    202  C   TRP A  11       0.312   2.383   8.828  1.00 98.39           C  
ATOM    203  CB  TRP A  11      -0.902   0.201   9.274  1.00 98.39           C  
ATOM    204  HB2 TRP A  11      -0.231  -0.440   8.702  1.00 98.39           H  
ATOM    205  HB3 TRP A  11      -1.891  -0.256   9.275  1.00 98.39           H  
ATOM    206  O   TRP A  11       0.392   3.158   9.769  1.00 98.39           O  
ATOM    207  CG  TRP A  11      -0.396   0.274  10.679  1.00 98.39           C  
ATOM    208  CD1 TRP A  11      -1.070   0.799  11.727  1.00 98.39           C  
ATOM    209  HD1 TRP A  11      -2.074   1.195  11.679  1.00 98.39           H  
ATOM    210  CD2 TRP A  11       0.959   0.019  11.163  1.00 98.39           C  
ATOM    211  CE2 TRP A  11       1.038   0.450  12.520  1.00 98.39           C  
ATOM    212  CE3 TRP A  11       2.144  -0.473  10.571  1.00 98.39           C  
ATOM    213  HE3 TRP A  11       2.122  -0.767   9.532  1.00 98.39           H  
ATOM    214  NE1 TRP A  11      -0.233   0.890  12.821  1.00 98.39           N  
ATOM    215  HE1 TRP A  11      -0.481   1.385  13.666  1.00 98.39           H  
ATOM    216  CH2 TRP A  11       3.388  -0.117  12.644  1.00 98.39           C  
ATOM    217  HH2 TRP A  11       4.319  -0.136  13.191  1.00 98.39           H  
ATOM    218  CZ2 TRP A  11       2.230   0.393  13.254  1.00 98.39           C  
ATOM    219  HZ2 TRP A  11       2.257   0.777  14.263  1.00 98.39           H  
ATOM    220  CZ3 TRP A  11       3.343  -0.556  11.307  1.00 98.39           C  
ATOM    221  HZ3 TRP A  11       4.243  -0.922  10.836  1.00 98.39           H  
ATOM    222  N   ARG A  12       1.304   2.293   7.938  1.00 98.37           N  
ATOM    223  H   ARG A  12       1.226   1.606   7.201  1.00 98.37           H  
ATOM    224  CA  ARG A  12       2.497   3.153   7.984  1.00 98.37           C  
ATOM    225  HA  ARG A  12       2.871   3.168   9.008  1.00 98.37           H  
ATOM    226  C   ARG A  12       2.202   4.626   7.676  1.00 98.37           C  
ATOM    227  CB  ARG A  12       3.581   2.589   7.051  1.00 98.37           C  
ATOM    228  HB2 ARG A  12       3.126   2.315   6.099  1.00 98.37           H  
ATOM    229  HB3 ARG A  12       4.323   3.360   6.842  1.00 98.37           H  
ATOM    230  O   ARG A  12       3.054   5.447   7.988  1.00 98.37           O  
ATOM    231  CG  ARG A  12       4.283   1.354   7.643  1.00 98.37           C  
ATOM    232  HG2 ARG A  12       4.785   0.818   6.837  1.00 98.37           H  
ATOM    233  HG3 ARG A  12       3.540   0.683   8.074  1.00 98.37           H  
ATOM    234  CD  ARG A  12       5.319   1.707   8.721  1.00 98.37           C  
ATOM    235  HD2 ARG A  12       4.859   2.331   9.487  1.00 98.37           H  
ATOM    236  HD3 ARG A  12       5.647   0.778   9.187  1.00 98.37           H  
ATOM    237  NE  ARG A  12       6.476   2.408   8.129  1.00 98.37           N  
ATOM    238  HE  ARG A  12       6.287   3.026   7.352  1.00 98.37           H  
ATOM    239  NH1 ARG A  12       8.200   1.483   9.362  1.00 98.37           N  
ATOM    240 HH11 ARG A  12       9.199   1.332   9.378  1.00 98.37           H  
ATOM    241 HH12 ARG A  12       7.579   1.075  10.045  1.00 98.37           H  
ATOM    242  NH2 ARG A  12       8.645   2.681   7.572  1.00 98.37           N  
ATOM    243 HH21 ARG A  12       8.357   3.177   6.741  1.00 98.37           H  
ATOM    244 HH22 ARG A  12       9.562   2.262   7.625  1.00 98.37           H  
ATOM    245  CZ  ARG A  12       7.753   2.190   8.369  1.00 98.37           C  
ATOM    246  N   ASN A  13       1.047   4.962   7.091  1.00 97.69           N  
ATOM    247  H   ASN A  13       0.391   4.224   6.877  1.00 97.69           H  
ATOM    248  CA  ASN A  13       0.653   6.335   6.758  1.00 97.69           C  
ATOM    249  HA  ASN A  13       1.552   6.950   6.725  1.00 97.69           H  
ATOM    250  C   ASN A  13      -0.244   6.999   7.818  1.00 97.69           C  
ATOM    251  CB  ASN A  13       0.011   6.333   5.356  1.00 97.69           C  
ATOM    252  HB2 ASN A  13      -0.893   5.725   5.376  1.00 97.69           H  
ATOM    253  HB3 ASN A  13       0.701   5.893   4.636  1.00 97.69           H  
ATOM    254  O   ASN A  13      -0.043   8.177   8.098  1.00 97.69           O  
ATOM    255  CG  ASN A  13      -0.370   7.711   4.841  1.00 97.69           C  
ATOM    256  ND2 ASN A  13       0.548   8.650   4.800  1.00 97.69           N  
ATOM    257 HD21 ASN A  13       1.473   8.472   5.162  1.00 97.69           H  
ATOM    258 HD22 ASN A  13       0.255   9.573   4.514  1.00 97.69           H  
ATOM    259  OD1 ASN A  13      -1.483   7.934   4.396  1.00 97.69           O  
ATOM    260  N   ASP A  14      -1.195   6.266   8.412  1.00 95.51           N  
ATOM    261  H   ASP A  14      -1.342   5.316   8.105  1.00 95.51           H  
ATOM    262  CA  ASP A  14      -2.072   6.785   9.482  1.00 95.51           C  
ATOM    263  HA  ASP A  14      -2.013   7.873   9.478  1.00 95.51           H  
ATOM    264  C   ASP A  14      -1.653   6.378  10.906  1.00 95.51           C  
ATOM    265  CB  ASP A  14      -3.546   6.449   9.187  1.00 95.51           C  
ATOM    266  HB2 ASP A  14      -3.808   6.900   8.229  1.00 95.51           H  
ATOM    267  HB3 ASP A  14      -4.167   6.922   9.948  1.00 95.51           H  
ATOM    268  O   ASP A  14      -2.083   6.995  11.879  1.00 95.51           O  
ATOM    269  CG  ASP A  14      -3.923   4.965   9.121  1.00 95.51           C  
ATOM    270  OD1 ASP A  14      -3.200   4.072   9.619  1.00 95.51           O  
ATOM    271  OD2 ASP A  14      -4.971   4.651   8.510  1.00 95.51           O  
ATOM    272  N   ASN A  15      -0.799   5.359  11.047  1.00 96.43           N  
ATOM    273  H   ASN A  15      -0.509   4.874  10.210  1.00 96.43           H  
ATOM    274  CA  ASN A  15      -0.396   4.752  12.320  1.00 96.43           C  
ATOM    275  HA  ASN A  15       0.103   3.815  12.073  1.00 96.43           H  
ATOM    276  C   ASN A  15      -1.588   4.336  13.214  1.00 96.43           C  
ATOM    277  CB  ASN A  15       0.659   5.647  12.993  1.00 96.43           C  
ATOM    278  HB2 ASN A  15       1.397   5.957  12.253  1.00 96.43           H  
ATOM    279  HB3 ASN A  15       0.165   6.540  13.378  1.00 96.43           H  
ATOM    280  O   ASN A  15      -1.447   4.207  14.432  1.00 96.43           O  
ATOM    281  CG  ASN A  15       1.406   4.946  14.115  1.00 96.43           C  
ATOM    282  ND2 ASN A  15       1.595   5.608  15.232  1.00 96.43           N  
ATOM    283 HD21 ASN A  15       1.176   6.521  15.341  1.00 96.43           H  
ATOM    284 HD22 ASN A  15       2.062   5.105  15.972  1.00 96.43           H  
ATOM    285  OD1 ASN A  15       1.861   3.818  14.006  1.00 96.43           O  
ATOM    286  N   ASP A  16      -2.769   4.099  12.628  1.00 95.89           N  
ATOM    287  H   ASP A  16      -2.844   4.215  11.627  1.00 95.89           H  
ATOM    288  CA  ASP A  16      -3.977   3.765  13.382  1.00 95.89           C  
ATOM    289  HA  ASP A  16      -4.043   4.451  14.227  1.00 95.89           H  
ATOM    290  C   ASP A  16      -3.863   2.340  13.942  1.00 95.89           C  
ATOM    291  CB  ASP A  16      -5.239   4.012  12.536  1.00 95.89           C  
ATOM    292  HB2 ASP A  16      -5.146   3.458  11.602  1.00 95.89           H  
ATOM    293  HB3 ASP A  16      -5.275   5.071  12.281  1.00 95.89           H  
ATOM    294  O   ASP A  16      -3.954   1.330  13.234  1.00 95.89           O  
ATOM    295  CG  ASP A  16      -6.564   3.633  13.228  1.00 95.89           C  
ATOM    296  OD1 ASP A  16      -6.549   2.966  14.293  1.00 95.89           O  
ATOM    297  OD2 ASP A  16      -7.633   3.959  12.671  1.00 95.89           O  
ATOM    298  N   GLN A  17      -3.670   2.273  15.261  1.00 96.69           N  
ATOM    299  H   GLN A  17      -3.534   3.153  15.738  1.00 96.69           H  
ATOM    300  CA  GLN A  17      -3.463   1.043  16.017  1.00 96.69           C  
ATOM    301  HA  GLN A  17      -2.569   0.566  15.614  1.00 96.69           H  
ATOM    302  C   GLN A  17      -4.622   0.036  15.878  1.00 96.69           C  
ATOM    303  CB  GLN A  17      -3.197   1.437  17.483  1.00 96.69           C  
ATOM    304  HB2 GLN A  17      -2.440   2.221  17.504  1.00 96.69           H  
ATOM    305  HB3 GLN A  17      -4.112   1.848  17.909  1.00 96.69           H  
ATOM    306  O   GLN A  17      -4.411  -1.154  16.118  1.00 96.69           O  
ATOM    307  CG  GLN A  17      -2.712   0.283  18.376  1.00 96.69           C  
ATOM    308  HG2 GLN A  17      -2.540   0.667  19.382  1.00 96.69           H  
ATOM    309  HG3 GLN A  17      -3.493  -0.475  18.446  1.00 96.69           H  
ATOM    310  CD  GLN A  17      -1.416  -0.365  17.891  1.00 96.69           C  
ATOM    311  NE2 GLN A  17      -1.230  -1.647  18.108  1.00 96.69           N  
ATOM    312 HE21 GLN A  17      -0.390  -2.034  17.702  1.00 96.69           H  
ATOM    313 HE22 GLN A  17      -1.969  -2.209  18.506  1.00 96.69           H  
ATOM    314  OE1 GLN A  17      -0.542   0.252  17.310  1.00 96.69           O  
ATOM    315  N   THR A  18      -5.821   0.454  15.450  1.00 96.71           N  
ATOM    316  H   THR A  18      -5.932   1.421  15.181  1.00 96.71           H  
ATOM    317  CA  THR A  18      -6.941  -0.466  15.174  1.00 96.71           C  
ATOM    318  HA  THR A  18      -7.025  -1.150  16.019  1.00 96.71           H  
ATOM    319  C   THR A  18      -6.715  -1.346  13.939  1.00 96.71           C  
ATOM    320  CB  THR A  18      -8.291   0.257  15.048  1.00 96.71           C  
ATOM    321  HB  THR A  18      -9.064  -0.508  14.964  1.00 96.71           H  
ATOM    322  O   THR A  18      -7.306  -2.423  13.848  1.00 96.71           O  
ATOM    323  CG2 THR A  18      -8.631   1.121  16.262  1.00 96.71           C  
ATOM    324 HG21 THR A  18      -8.607   0.513  17.166  1.00 96.71           H  
ATOM    325 HG22 THR A  18      -7.917   1.940  16.354  1.00 96.71           H  
ATOM    326 HG23 THR A  18      -9.630   1.540  16.135  1.00 96.71           H  
ATOM    327  OG1 THR A  18      -8.369   1.058  13.899  1.00 96.71           O  
ATOM    328  HG1 THR A  18      -7.806   1.827  14.014  1.00 96.71           H  
ATOM    329  N   TYR A  19      -5.816  -0.951  13.028  1.00 97.57           N  
ATOM    330  H   TYR A  19      -5.391  -0.043  13.150  1.00 97.57           H  
ATOM    331  CA  TYR A  19      -5.405  -1.747  11.863  1.00 97.57           C  
ATOM    332  HA  TYR A  19      -6.119  -2.561  11.737  1.00 97.57           H  
ATOM    333  C   TYR A  19      -4.030  -2.415  12.024  1.00 97.57           C  
ATOM    334  CB  TYR A  19      -5.466  -0.894  10.590  1.00 97.57           C  
ATOM    335  HB2 TYR A  19      -4.694  -0.127  10.650  1.00 97.57           H  
ATOM    336  HB3 TYR A  19      -5.236  -1.522   9.730  1.00 97.57           H  
ATOM    337  O   TYR A  19      -3.531  -3.015  11.067  1.00 97.57           O  
ATOM    338  CG  TYR A  19      -6.809  -0.237  10.345  1.00 97.57           C  
ATOM    339  CD1 TYR A  19      -7.927  -0.993   9.937  1.00 97.57           C  
ATOM    340  HD1 TYR A  19      -7.837  -2.062   9.816  1.00 97.57           H  
ATOM    341  CD2 TYR A  19      -6.938   1.144  10.553  1.00 97.57           C  
ATOM    342  HD2 TYR A  19      -6.090   1.717  10.898  1.00 97.57           H  
ATOM    343  CE1 TYR A  19      -9.167  -0.355   9.720  1.00 97.57           C  
ATOM    344  HE1 TYR A  19     -10.039  -0.924   9.430  1.00 97.57           H  
ATOM    345  CE2 TYR A  19      -8.172   1.782  10.358  1.00 97.57           C  
ATOM    346  HE2 TYR A  19      -8.255   2.838  10.565  1.00 97.57           H  
ATOM    347  OH  TYR A  19     -10.479   1.672   9.785  1.00 97.57           O  
ATOM    348  HH  TYR A  19     -10.381   2.549  10.162  1.00 97.57           H  
ATOM    349  CZ  TYR A  19      -9.291   1.034   9.949  1.00 97.57           C  
ATOM    350  N   TYR A  20      -3.417  -2.331  13.211  1.00 97.90           N  
ATOM    351  H   TYR A  20      -3.887  -1.845  13.961  1.00 97.90           H  
ATOM    352  CA  TYR A  20      -2.126  -2.958  13.493  1.00 97.90           C  
ATOM    353  HA  TYR A  20      -1.400  -2.547  12.791  1.00 97.90           H  
ATOM    354  C   TYR A  20      -2.162  -4.484  13.308  1.00 97.90           C  
ATOM    355  CB  TYR A  20      -1.654  -2.609  14.910  1.00 97.90           C  
ATOM    356  HB2 TYR A  20      -1.617  -1.524  15.013  1.00 97.90           H  
ATOM    357  HB3 TYR A  20      -2.373  -2.994  15.633  1.00 97.90           H  
ATOM    358  O   TYR A  20      -3.162  -5.153  13.577  1.00 97.90           O  
ATOM    359  CG  TYR A  20      -0.278  -3.173  15.212  1.00 97.90           C  
ATOM    360  CD1 TYR A  20      -0.119  -4.330  16.003  1.00 97.90           C  
ATOM    361  HD1 TYR A  20      -0.981  -4.804  16.447  1.00 97.90           H  
ATOM    362  CD2 TYR A  20       0.840  -2.581  14.603  1.00 97.90           C  
ATOM    363  HD2 TYR A  20       0.710  -1.696  13.998  1.00 97.90           H  
ATOM    364  CE1 TYR A  20       1.164  -4.886  16.186  1.00 97.90           C  
ATOM    365  HE1 TYR A  20       1.301  -5.780  16.777  1.00 97.90           H  
ATOM    366  CE2 TYR A  20       2.121  -3.127  14.781  1.00 97.90           C  
ATOM    367  HE2 TYR A  20       2.970  -2.651  14.313  1.00 97.90           H  
ATOM    368  OH  TYR A  20       3.532  -4.776  15.756  1.00 97.90           O  
ATOM    369  HH  TYR A  20       4.160  -4.232  15.276  1.00 97.90           H  
ATOM    370  CZ  TYR A  20       2.284  -4.278  15.578  1.00 97.90           C  
ATOM    371  N   ASN A  21      -1.036  -5.061  12.887  1.00 97.00           N  
ATOM    372  H   ASN A  21      -0.231  -4.480  12.699  1.00 97.00           H  
ATOM    373  CA  ASN A  21      -0.868  -6.502  12.782  1.00 97.00           C  
ATOM    374  HA  ASN A  21      -1.513  -6.984  13.516  1.00 97.00           H  
ATOM    375  C   ASN A  21       0.580  -6.910  13.085  1.00 97.00           C  
ATOM    376  CB  ASN A  21      -1.295  -6.926  11.368  1.00 97.00           C  
ATOM    377  HB2 ASN A  21      -2.219  -6.416  11.095  1.00 97.00           H  
ATOM    378  HB3 ASN A  21      -0.525  -6.644  10.650  1.00 97.00           H  
ATOM    379  O   ASN A  21       1.512  -6.300  12.566  1.00 97.00           O  
ATOM    380  CG  ASN A  21      -1.527  -8.415  11.297  1.00 97.00           C  
ATOM    381  ND2 ASN A  21      -2.688  -8.870  11.702  1.00 97.00           N  
ATOM    382 HD21 ASN A  21      -3.353  -8.226  12.106  1.00 97.00           H  
ATOM    383 HD22 ASN A  21      -2.799  -9.872  11.752  1.00 97.00           H  
ATOM    384  OD1 ASN A  21      -0.667  -9.190  10.918  1.00 97.00           O  
ATOM    385  N   ASP A  22       0.786  -7.982  13.854  1.00 97.31           N  
ATOM    386  H   ASP A  22       0.000  -8.436  14.299  1.00 97.31           H  
ATOM    387  CA  ASP A  22       2.134  -8.447  14.215  1.00 97.31           C  
ATOM    388  HA  ASP A  22       2.649  -7.639  14.736  1.00 97.31           H  
ATOM    389  C   ASP A  22       3.009  -8.800  13.002  1.00 97.31           C  
ATOM    390  CB  ASP A  22       2.037  -9.657  15.155  1.00 97.31           C  
ATOM    391  HB2 ASP A  22       1.258 -10.335  14.805  1.00 97.31           H  
ATOM    392  HB3 ASP A  22       2.983 -10.197  15.136  1.00 97.31           H  
ATOM    393  O   ASP A  22       4.227  -8.631  13.058  1.00 97.31           O  
ATOM    394  CG  ASP A  22       1.779  -9.238  16.600  1.00 97.31           C  
ATOM    395  OD1 ASP A  22       2.543  -8.376  17.092  1.00 97.31           O  
ATOM    396  OD2 ASP A  22       0.860  -9.797  17.224  1.00 97.31           O  
ATOM    397  N   ASN A  23       2.415  -9.198  11.870  1.00 96.96           N  
ATOM    398  H   ASN A  23       1.411  -9.305  11.862  1.00 96.96           H  
ATOM    399  CA  ASN A  23       3.162  -9.455  10.635  1.00 96.96           C  
ATOM    400  HA  ASN A  23       3.929 -10.199  10.852  1.00 96.96           H  
ATOM    401  C   ASN A  23       3.891  -8.209  10.102  1.00 96.96           C  
ATOM    402  CB  ASN A  23       2.213 -10.029   9.576  1.00 96.96           C  
ATOM    403  HB2 ASN A  23       2.740 -10.124   8.627  1.00 96.96           H  
ATOM    404  HB3 ASN A  23       1.369  -9.354   9.429  1.00 96.96           H  
ATOM    405  O   ASN A  23       4.887  -8.346   9.388  1.00 96.96           O  
ATOM    406  CG  ASN A  23       1.724 -11.414   9.945  1.00 96.96           C  
ATOM    407  ND2 ASN A  23       0.435 -11.639   9.965  1.00 96.96           N  
ATOM    408 HD21 ASN A  23       0.170 -12.574  10.241  1.00 96.96           H  
ATOM    409 HD22 ASN A  23      -0.194 -10.848   9.977  1.00 96.96           H  
ATOM    410  OD1 ASN A  23       2.497 -12.299  10.249  1.00 96.96           O  
ATOM    411  N   PHE A  24       3.453  -7.001  10.480  1.00 98.41           N  
ATOM    412  H   PHE A  24       2.658  -6.941  11.101  1.00 98.41           H  
ATOM    413  CA  PHE A  24       4.142  -5.752  10.155  1.00 98.41           C  
ATOM    414  HA  PHE A  24       4.301  -5.701   9.078  1.00 98.41           H  
ATOM    415  C   PHE A  24       5.527  -5.667  10.812  1.00 98.41           C  
ATOM    416  CB  PHE A  24       3.289  -4.543  10.573  1.00 98.41           C  
ATOM    417  HB2 PHE A  24       3.831  -3.639  10.294  1.00 98.41           H  
ATOM    418  HB3 PHE A  24       3.215  -4.538  11.660  1.00 98.41           H  
ATOM    419  O   PHE A  24       6.404  -5.015  10.257  1.00 98.41           O  
ATOM    420  CG  PHE A  24       1.882  -4.423   9.998  1.00 98.41           C  
ATOM    421  CD1 PHE A  24       1.471  -5.121   8.840  1.00 98.41           C  
ATOM    422  HD1 PHE A  24       2.149  -5.786   8.327  1.00 98.41           H  
ATOM    423  CD2 PHE A  24       0.983  -3.535  10.617  1.00 98.41           C  
ATOM    424  HD2 PHE A  24       1.293  -2.976  11.488  1.00 98.41           H  
ATOM    425  CE1 PHE A  24       0.174  -4.939   8.324  1.00 98.41           C  
ATOM    426  HE1 PHE A  24      -0.127  -5.454   7.424  1.00 98.41           H  
ATOM    427  CE2 PHE A  24      -0.305  -3.343  10.092  1.00 98.41           C  
ATOM    428  HE2 PHE A  24      -0.979  -2.636  10.554  1.00 98.41           H  
ATOM    429  CZ  PHE A  24      -0.715  -4.050   8.953  1.00 98.41           C  
ATOM    430  HZ  PHE A  24      -1.707  -3.886   8.560  1.00 98.41           H  
ATOM    431  N   LYS A  25       5.780  -6.368  11.931  1.00 97.93           N  
ATOM    432  H   LYS A  25       5.040  -6.933  12.322  1.00 97.93           H  
ATOM    433  CA  LYS A  25       7.106  -6.401  12.580  1.00 97.93           C  
ATOM    434  HA  LYS A  25       7.391  -5.388  12.866  1.00 97.93           H  
ATOM    435  C   LYS A  25       8.198  -6.876  11.623  1.00 97.93           C  
ATOM    436  CB  LYS A  25       7.081  -7.283  13.841  1.00 97.93           C  
ATOM    437  HB2 LYS A  25       6.671  -8.263  13.594  1.00 97.93           H  
ATOM    438  HB3 LYS A  25       8.103  -7.430  14.191  1.00 97.93           H  
ATOM    439  O   LYS A  25       9.253  -6.260  11.577  1.00 97.93           O  
ATOM    440  CG  LYS A  25       6.275  -6.641  14.979  1.00 97.93           C  
ATOM    441  HG2 LYS A  25       6.825  -5.776  15.350  1.00 97.93           H  
ATOM    442  HG3 LYS A  25       5.313  -6.304  14.593  1.00 97.93           H  
ATOM    443  CD  LYS A  25       6.012  -7.622  16.130  1.00 97.93           C  
ATOM    444  HD2 LYS A  25       5.267  -8.346  15.799  1.00 97.93           H  
ATOM    445  HD3 LYS A  25       6.930  -8.148  16.393  1.00 97.93           H  
ATOM    446  CE  LYS A  25       5.492  -6.860  17.357  1.00 97.93           C  
ATOM    447  HE2 LYS A  25       4.771  -6.116  17.017  1.00 97.93           H  
ATOM    448  HE3 LYS A  25       6.322  -6.334  17.830  1.00 97.93           H  
ATOM    449  NZ  LYS A  25       4.808  -7.748  18.322  1.00 97.93           N  
ATOM    450  HZ1 LYS A  25       4.472  -7.235  19.125  1.00 97.93           H  
ATOM    451  HZ2 LYS A  25       5.377  -8.534  18.604  1.00 97.93           H  
ATOM    452  HZ3 LYS A  25       3.973  -8.110  17.884  1.00 97.93           H  
ATOM    453  N   LYS A  26       7.934  -7.918  10.822  1.00 97.69           N  
ATOM    454  H   LYS A  26       7.018  -8.340  10.888  1.00 97.69           H  
ATOM    455  CA  LYS A  26       8.880  -8.411   9.804  1.00 97.69           C  
ATOM    456  HA  LYS A  26       9.876  -8.467  10.243  1.00 97.69           H  
ATOM    457  C   LYS A  26       9.042  -7.440   8.632  1.00 97.69           C  
ATOM    458  CB  LYS A  26       8.464  -9.809   9.307  1.00 97.69           C  
ATOM    459  HB2 LYS A  26       7.424  -9.781   8.984  1.00 97.69           H  
ATOM    460  HB3 LYS A  26       9.067 -10.062   8.435  1.00 97.69           H  
ATOM    461  O   LYS A  26      10.150  -7.274   8.144  1.00 97.69           O  
ATOM    462  CG  LYS A  26       8.641 -10.938  10.339  1.00 97.69           C  
ATOM    463  HG2 LYS A  26       8.327 -11.873   9.874  1.00 97.69           H  
ATOM    464  HG3 LYS A  26       7.992 -10.760  11.196  1.00 97.69           H  
ATOM    465  CD  LYS A  26      10.099 -11.067  10.824  1.00 97.69           C  
ATOM    466  HD2 LYS A  26      10.782 -10.890   9.993  1.00 97.69           H  
ATOM    467  HD3 LYS A  26      10.278 -10.294  11.571  1.00 97.69           H  
ATOM    468  CE  LYS A  26      10.407 -12.433  11.457  1.00 97.69           C  
ATOM    469  HE2 LYS A  26      11.146 -12.285  12.245  1.00 97.69           H  
ATOM    470  HE3 LYS A  26       9.498 -12.825  11.913  1.00 97.69           H  
ATOM    471  NZ  LYS A  26      10.946 -13.391  10.460  1.00 97.69           N  
ATOM    472  HZ1 LYS A  26      11.101 -14.312  10.844  1.00 97.69           H  
ATOM    473  HZ2 LYS A  26      11.802 -13.056  10.040  1.00 97.69           H  
ATOM    474  HZ3 LYS A  26      10.301 -13.489   9.689  1.00 97.69           H  
ATOM    475  N   LEU A  27       7.969  -6.761   8.221  1.00 98.60           N  
ATOM    476  H   LEU A  27       7.090  -6.921   8.692  1.00 98.60           H  
ATOM    477  CA  LEU A  27       8.016  -5.775   7.133  1.00 98.60           C  
ATOM    478  HA  LEU A  27       8.585  -6.197   6.305  1.00 98.60           H  
ATOM    479  C   LEU A  27       8.746  -4.482   7.524  1.00 98.60           C  
ATOM    480  CB  LEU A  27       6.587  -5.475   6.654  1.00 98.60           C  
ATOM    481  HB2 LEU A  27       6.627  -4.636   5.960  1.00 98.60           H  
ATOM    482  HB3 LEU A  27       5.983  -5.173   7.510  1.00 98.60           H  
ATOM    483  O   LEU A  27       9.372  -3.871   6.665  1.00 98.60           O  
ATOM    484  CG  LEU A  27       5.920  -6.656   5.932  1.00 98.60           C  
ATOM    485  HG  LEU A  27       6.083  -7.569   6.506  1.00 98.60           H  
ATOM    486  CD1 LEU A  27       4.415  -6.433   5.800  1.00 98.60           C  
ATOM    487 HD11 LEU A  27       3.973  -6.327   6.791  1.00 98.60           H  
ATOM    488 HD12 LEU A  27       3.971  -7.297   5.307  1.00 98.60           H  
ATOM    489 HD13 LEU A  27       4.220  -5.533   5.216  1.00 98.60           H  
ATOM    490  CD2 LEU A  27       6.482  -6.843   4.523  1.00 98.60           C  
ATOM    491 HD21 LEU A  27       6.329  -5.935   3.940  1.00 98.60           H  
ATOM    492 HD22 LEU A  27       7.548  -7.063   4.569  1.00 98.60           H  
ATOM    493 HD23 LEU A  27       5.975  -7.679   4.042  1.00 98.60           H  
ATOM    494  N   MET A  28       8.713  -4.089   8.801  1.00 98.49           N  
ATOM    495  H   MET A  28       8.113  -4.587   9.444  1.00 98.49           H  
ATOM    496  CA  MET A  28       9.468  -2.935   9.307  1.00 98.49           C  
ATOM    497  HA  MET A  28       9.338  -2.099   8.621  1.00 98.49           H  
ATOM    498  C   MET A  28      10.978  -3.181   9.376  1.00 98.49           C  
ATOM    499  CB  MET A  28       8.947  -2.505  10.684  1.00 98.49           C  
ATOM    500  HB2 MET A  28       8.917  -3.366  11.351  1.00 98.49           H  
ATOM    501  HB3 MET A  28       9.629  -1.764  11.103  1.00 98.49           H  
ATOM    502  O   MET A  28      11.726  -2.215   9.320  1.00 98.49           O  
ATOM    503  CG  MET A  28       7.561  -1.863  10.583  1.00 98.49           C  
ATOM    504  HG2 MET A  28       6.840  -2.613  10.256  1.00 98.49           H  
ATOM    505  HG3 MET A  28       7.602  -1.090   9.816  1.00 98.49           H  
ATOM    506  SD  MET A  28       6.950  -1.095  12.107  1.00 98.49           S  
ATOM    507  CE  MET A  28       6.800  -2.546  13.180  1.00 98.49           C  
ATOM    508  HE1 MET A  28       7.786  -2.976  13.355  1.00 98.49           H  
ATOM    509  HE2 MET A  28       6.154  -3.284  12.704  1.00 98.49           H  
ATOM    510  HE3 MET A  28       6.368  -2.243  14.134  1.00 98.49           H  
ATOM    511  N   LEU A  29      11.446  -4.435   9.437  1.00 98.12           N  
ATOM    512  H   LEU A  29      10.796  -5.207   9.475  1.00 98.12           H  
ATOM    513  CA  LEU A  29      12.886  -4.725   9.342  1.00 98.12           C  
ATOM    514  HA  LEU A  29      13.419  -4.135  10.088  1.00 98.12           H  
ATOM    515  C   LEU A  29      13.457  -4.299   7.981  1.00 98.12           C  
ATOM    516  CB  LEU A  29      13.163  -6.218   9.600  1.00 98.12           C  
ATOM    517  HB2 LEU A  29      14.234  -6.386   9.491  1.00 98.12           H  
ATOM    518  HB3 LEU A  29      12.661  -6.803   8.829  1.00 98.12           H  
ATOM    519  O   LEU A  29      14.591  -3.847   7.909  1.00 98.12           O  
ATOM    520  CG  LEU A  29      12.729  -6.732  10.983  1.00 98.12           C  
ATOM    521  HG  LEU A  29      11.656  -6.577  11.098  1.00 98.12           H  
ATOM    522  CD1 LEU A  29      12.989  -8.236  11.091  1.00 98.12           C  
ATOM    523 HD11 LEU A  29      14.059  -8.425  11.005  1.00 98.12           H  
ATOM    524 HD12 LEU A  29      12.629  -8.605  12.052  1.00 98.12           H  
ATOM    525 HD13 LEU A  29      12.472  -8.750  10.281  1.00 98.12           H  
ATOM    526  CD2 LEU A  29      13.448  -6.033  12.138  1.00 98.12           C  
ATOM    527 HD21 LEU A  29      13.157  -6.479  13.089  1.00 98.12           H  
ATOM    528 HD22 LEU A  29      13.182  -4.976  12.155  1.00 98.12           H  
ATOM    529 HD23 LEU A  29      14.527  -6.122  12.009  1.00 98.12           H  
ATOM    530  N   LEU A  30      12.645  -4.344   6.917  1.00 98.56           N  
ATOM    531  H   LEU A  30      11.694  -4.658   7.050  1.00 98.56           H  
ATOM    532  CA  LEU A  30      13.060  -3.925   5.574  1.00 98.56           C  
ATOM    533  HA  LEU A  30      13.970  -4.468   5.319  1.00 98.56           H  
ATOM    534  C   LEU A  30      13.418  -2.431   5.484  1.00 98.56           C  
ATOM    535  CB  LEU A  30      11.967  -4.277   4.546  1.00 98.56           C  
ATOM    536  HB2 LEU A  30      12.354  -4.033   3.557  1.00 98.56           H  
ATOM    537  HB3 LEU A  30      11.103  -3.638   4.726  1.00 98.56           H  
ATOM    538  O   LEU A  30      14.065  -2.033   4.517  1.00 98.56           O  
ATOM    539  CG  LEU A  30      11.502  -5.745   4.529  1.00 98.56           C  
ATOM    540  HG  LEU A  30      11.006  -5.988   5.469  1.00 98.56           H  
ATOM    541  CD1 LEU A  30      10.491  -5.933   3.394  1.00 98.56           C  
ATOM    542 HD11 LEU A  30       9.637  -5.276   3.562  1.00 98.56           H  
ATOM    543 HD12 LEU A  30      10.957  -5.684   2.440  1.00 98.56           H  
ATOM    544 HD13 LEU A  30      10.147  -6.967   3.371  1.00 98.56           H  
ATOM    545  CD2 LEU A  30      12.672  -6.709   4.328  1.00 98.56           C  
ATOM    546 HD21 LEU A  30      13.293  -6.723   5.223  1.00 98.56           H  
ATOM    547 HD22 LEU A  30      12.317  -7.723   4.143  1.00 98.56           H  
ATOM    548 HD23 LEU A  30      13.284  -6.383   3.487  1.00 98.56           H  
ATOM    549  N   ASP A  31      13.042  -1.608   6.473  1.00 98.46           N  
ATOM    550  H   ASP A  31      12.563  -1.998   7.272  1.00 98.46           H  
ATOM    551  CA  ASP A  31      13.435  -0.195   6.544  1.00 98.46           C  
ATOM    552  HA  ASP A  31      13.048   0.321   5.666  1.00 98.46           H  
ATOM    553  C   ASP A  31      14.968  -0.007   6.541  1.00 98.46           C  
ATOM    554  CB  ASP A  31      12.847   0.472   7.807  1.00 98.46           C  
ATOM    555  HB2 ASP A  31      13.026  -0.168   8.671  1.00 98.46           H  
ATOM    556  HB3 ASP A  31      13.403   1.390   7.995  1.00 98.46           H  
ATOM    557  O   ASP A  31      15.437   1.050   6.122  1.00 98.46           O  
ATOM    558  CG  ASP A  31      11.363   0.867   7.745  1.00 98.46           C  
ATOM    559  OD1 ASP A  31      10.706   0.781   6.686  1.00 98.46           O  
ATOM    560  OD2 ASP A  31      10.848   1.410   8.751  1.00 98.46           O  
ATOM    561  N   GLU A  32      15.762  -1.004   6.954  1.00 98.12           N  
ATOM    562  H   GLU A  32      15.344  -1.860   7.288  1.00 98.12           H  
ATOM    563  CA  GLU A  32      17.235  -0.930   6.925  1.00 98.12           C  
ATOM    564  HA  GLU A  32      17.530   0.031   7.347  1.00 98.12           H  
ATOM    565  C   GLU A  32      17.831  -0.971   5.502  1.00 98.12           C  
ATOM    566  CB  GLU A  32      17.829  -2.020   7.840  1.00 98.12           C  
ATOM    567  HB2 GLU A  32      18.856  -1.742   8.081  1.00 98.12           H  
ATOM    568  HB3 GLU A  32      17.260  -2.028   8.769  1.00 98.12           H  
ATOM    569  O   GLU A  32      18.977  -0.581   5.291  1.00 98.12           O  
ATOM    570  CG  GLU A  32      17.841  -3.438   7.235  1.00 98.12           C  
ATOM    571  HG2 GLU A  32      18.592  -3.472   6.445  1.00 98.12           H  
ATOM    572  HG3 GLU A  32      16.875  -3.635   6.771  1.00 98.12           H  
ATOM    573  CD  GLU A  32      18.152  -4.544   8.265  1.00 98.12           C  
ATOM    574  OE1 GLU A  32      17.906  -5.727   7.932  1.00 98.12           O  
ATOM    575  OE2 GLU A  32      18.651  -4.224   9.370  1.00 98.12           O  
ATOM    576  N   LEU A  33      17.048  -1.399   4.505  1.00 98.22           N  
ATOM    577  H   LEU A  33      16.105  -1.672   4.744  1.00 98.22           H  
ATOM    578  CA  LEU A  33      17.486  -1.581   3.114  1.00 98.22           C  
ATOM    579  HA  LEU A  33      18.535  -1.876   3.122  1.00 98.22           H  
ATOM    580  C   LEU A  33      17.399  -0.300   2.264  1.00 98.22           C  
ATOM    581  CB  LEU A  33      16.659  -2.713   2.477  1.00 98.22           C  
ATOM    582  HB2 LEU A  33      17.040  -2.902   1.474  1.00 98.22           H  
ATOM    583  HB3 LEU A  33      15.630  -2.368   2.382  1.00 98.22           H  
ATOM    584  O   LEU A  33      17.707  -0.331   1.067  1.00 98.22           O  
ATOM    585  CG  LEU A  33      16.662  -4.041   3.259  1.00 98.22           C  
ATOM    586  HG  LEU A  33      16.277  -3.885   4.266  1.00 98.22           H  
ATOM    587  CD1 LEU A  33      15.724  -5.012   2.550  1.00 98.22           C  
ATOM    588 HD11 LEU A  33      16.071  -5.191   1.532  1.00 98.22           H  
ATOM    589 HD12 LEU A  33      15.722  -5.960   3.089  1.00 98.22           H  
ATOM    590 HD13 LEU A  33      14.719  -4.590   2.544  1.00 98.22           H  
ATOM    591  CD2 LEU A  33      18.057  -4.657   3.352  1.00 98.22           C  
ATOM    592 HD21 LEU A  33      17.995  -5.613   3.871  1.00 98.22           H  
ATOM    593 HD22 LEU A  33      18.718  -4.006   3.924  1.00 98.22           H  
ATOM    594 HD23 LEU A  33      18.464  -4.827   2.356  1.00 98.22           H  
ATOM    595  N   VAL A  34      16.924   0.802   2.854  1.00 98.12           N  
ATOM    596  H   VAL A  34      16.750   0.746   3.847  1.00 98.12           H  
ATOM    597  CA  VAL A  34      16.656   2.092   2.201  1.00 98.12           C  
ATOM    598  HA  VAL A  34      17.164   2.129   1.237  1.00 98.12           H  
ATOM    599  C   VAL A  34      17.197   3.225   3.062  1.00 98.12           C  
ATOM    600  CB  VAL A  34      15.142   2.278   1.969  1.00 98.12           C  
ATOM    601  HB  VAL A  34      14.602   2.057   2.890  1.00 98.12           H  
ATOM    602  O   VAL A  34      16.791   3.378   4.212  1.00 98.12           O  
ATOM    603  CG1 VAL A  34      14.759   3.691   1.517  1.00 98.12           C  
ATOM    604 HG11 VAL A  34      13.687   3.740   1.323  1.00 98.12           H  
ATOM    605 HG12 VAL A  34      14.984   4.410   2.305  1.00 98.12           H  
ATOM    606 HG13 VAL A  34      15.313   3.969   0.621  1.00 98.12           H  
ATOM    607  CG2 VAL A  34      14.656   1.325   0.875  1.00 98.12           C  
ATOM    608 HG21 VAL A  34      13.587   1.461   0.712  1.00 98.12           H  
ATOM    609 HG22 VAL A  34      15.191   1.532  -0.051  1.00 98.12           H  
ATOM    610 HG23 VAL A  34      14.834   0.294   1.183  1.00 98.12           H  
ATOM    611  N   ASP A  35      18.055   4.058   2.483  1.00 97.40           N  
ATOM    612  H   ASP A  35      18.319   3.911   1.519  1.00 97.40           H  
ATOM    613  CA  ASP A  35      18.588   5.250   3.140  1.00 97.40           C  
ATOM    614  HA  ASP A  35      19.005   4.958   4.105  1.00 97.40           H  
ATOM    615  C   ASP A  35      17.492   6.308   3.402  1.00 97.40           C  
ATOM    616  CB  ASP A  35      19.739   5.793   2.286  1.00 97.40           C  
ATOM    617  HB2 ASP A  35      19.374   6.037   1.288  1.00 97.40           H  
ATOM    618  HB3 ASP A  35      20.511   5.029   2.190  1.00 97.40           H  
ATOM    619  O   ASP A  35      16.607   6.533   2.573  1.00 97.40           O  
ATOM    620  CG  ASP A  35      20.337   7.031   2.936  1.00 97.40           C  
ATOM    621  OD1 ASP A  35      20.051   8.136   2.429  1.00 97.40           O  
ATOM    622  OD2 ASP A  35      20.974   6.874   3.997  1.00 97.40           O  
ATOM    623  N   ASP A  36      17.528   6.969   4.562  1.00 97.26           N  
ATOM    624  H   ASP A  36      18.277   6.777   5.211  1.00 97.26           H  
ATOM    625  CA  ASP A  36      16.539   8.003   4.907  1.00 97.26           C  
ATOM    626  HA  ASP A  36      15.565   7.672   4.548  1.00 97.26           H  
ATOM    627  C   ASP A  36      16.809   9.349   4.192  1.00 97.26           C  
ATOM    628  CB  ASP A  36      16.408   8.145   6.437  1.00 97.26           C  
ATOM    629  HB2 ASP A  36      17.395   8.299   6.875  1.00 97.26           H  
ATOM    630  HB3 ASP A  36      15.802   9.023   6.659  1.00 97.26           H  
ATOM    631  O   ASP A  36      15.902  10.172   4.073  1.00 97.26           O  
ATOM    632  CG  ASP A  36      15.732   6.922   7.080  1.00 97.26           C  
ATOM    633  OD1 ASP A  36      14.486   6.772   7.015  1.00 97.26           O  
ATOM    634  OD2 ASP A  36      16.437   6.027   7.588  1.00 97.26           O  
ATOM    635  N   GLY A  37      18.005   9.570   3.633  1.00 97.52           N  
ATOM    636  H   GLY A  37      18.705   8.843   3.680  1.00 97.52           H  
ATOM    637  CA  GLY A  37      18.314  10.681   2.725  1.00 97.52           C  
ATOM    638  HA2 GLY A  37      19.395  10.717   2.589  1.00 97.52           H  
ATOM    639  HA3 GLY A  37      17.983  11.621   3.166  1.00 97.52           H  
ATOM    640  C   GLY A  37      17.675  10.516   1.340  1.00 97.52           C  
ATOM    641  O   GLY A  37      17.125  11.484   0.800  1.00 97.52           O  
ATOM    642  N   ASP A  38      17.650   9.290   0.809  1.00 96.82           N  
ATOM    643  H   ASP A  38      18.213   8.586   1.265  1.00 96.82           H  
ATOM    644  CA  ASP A  38      16.862   8.900  -0.376  1.00 96.82           C  
ATOM    645  HA  ASP A  38      17.202   9.473  -1.238  1.00 96.82           H  
ATOM    646  C   ASP A  38      15.369   9.222  -0.162  1.00 96.82           C  
ATOM    647  CB  ASP A  38      17.041   7.386  -0.657  1.00 96.82           C  
ATOM    648  HB2 ASP A  38      17.464   6.896   0.220  1.00 96.82           H  
ATOM    649  HB3 ASP A  38      16.059   6.942  -0.820  1.00 96.82           H  
ATOM    650  O   ASP A  38      14.735   9.888  -0.989  1.00 96.82           O  
ATOM    651  CG  ASP A  38      17.913   7.021  -1.865  1.00 96.82           C  
ATOM    652  OD1 ASP A  38      18.664   7.890  -2.359  1.00 96.82           O  
ATOM    653  OD2 ASP A  38      17.764   5.863  -2.330  1.00 96.82           O  
ATOM    654  N   VAL A  39      14.814   8.821   0.990  1.00 98.06           N  
ATOM    655  H   VAL A  39      15.390   8.276   1.616  1.00 98.06           H  
ATOM    656  CA  VAL A  39      13.418   9.113   1.369  1.00 98.06           C  
ATOM    657  HA  VAL A  39      12.761   8.756   0.576  1.00 98.06           H  
ATOM    658  C   VAL A  39      13.192  10.614   1.516  1.00 98.06           C  
ATOM    659  CB  VAL A  39      13.018   8.411   2.679  1.00 98.06           C  
ATOM    660  HB  VAL A  39      13.674   8.748   3.481  1.00 98.06           H  
ATOM    661  O   VAL A  39      12.258  11.151   0.930  1.00 98.06           O  
ATOM    662  CG1 VAL A  39      11.564   8.720   3.064  1.00 98.06           C  
ATOM    663 HG11 VAL A  39      11.454   9.771   3.330  1.00 98.06           H  
ATOM    664 HG12 VAL A  39      10.886   8.476   2.246  1.00 98.06           H  
ATOM    665 HG13 VAL A  39      11.289   8.141   3.946  1.00 98.06           H  
ATOM    666  CG2 VAL A  39      13.133   6.892   2.566  1.00 98.06           C  
ATOM    667 HG21 VAL A  39      13.127   6.480   3.576  1.00 98.06           H  
ATOM    668 HG22 VAL A  39      12.291   6.492   2.002  1.00 98.06           H  
ATOM    669 HG23 VAL A  39      14.070   6.603   2.090  1.00 98.06           H  
ATOM    670  N   CYS A  40      14.056  11.320   2.247  1.00 97.78           N  
ATOM    671  H   CYS A  40      14.784  10.817   2.734  1.00 97.78           H  
ATOM    672  CA  CYS A  40      13.963  12.765   2.454  1.00 97.78           C  
ATOM    673  HA  CYS A  40      13.025  12.989   2.962  1.00 97.78           H  
ATOM    674  C   CYS A  40      13.966  13.533   1.121  1.00 97.78           C  
ATOM    675  CB  CYS A  40      15.128  13.158   3.372  1.00 97.78           C  
ATOM    676  HB2 CYS A  40      16.073  12.883   2.903  1.00 97.78           H  
ATOM    677  HB3 CYS A  40      15.040  12.592   4.299  1.00 97.78           H  
ATOM    678  O   CYS A  40      13.182  14.467   0.934  1.00 97.78           O  
ATOM    679  SG  CYS A  40      15.127  14.931   3.762  1.00 97.78           S  
ATOM    680  HG  CYS A  40      15.728  14.788   4.946  1.00 97.78           H  
ATOM    681  N   THR A  41      14.788  13.105   0.161  1.00 98.08           N  
ATOM    682  H   THR A  41      15.406  12.336   0.378  1.00 98.08           H  
ATOM    683  CA  THR A  41      14.828  13.658  -1.202  1.00 98.08           C  
ATOM    684  HA  THR A  41      14.949  14.740  -1.143  1.00 98.08           H  
ATOM    685  C   THR A  41      13.528  13.382  -1.959  1.00 98.08           C  
ATOM    686  CB  THR A  41      16.036  13.093  -1.963  1.00 98.08           C  
ATOM    687  HB  THR A  41      15.950  12.010  -2.057  1.00 98.08           H  
ATOM    688  O   THR A  41      12.963  14.285  -2.578  1.00 98.08           O  
ATOM    689  CG2 THR A  41      16.196  13.707  -3.354  1.00 98.08           C  
ATOM    690 HG21 THR A  41      17.119  13.338  -3.803  1.00 98.08           H  
ATOM    691 HG22 THR A  41      16.241  14.793  -3.280  1.00 98.08           H  
ATOM    692 HG23 THR A  41      15.360  13.417  -3.990  1.00 98.08           H  
ATOM    693  OG1 THR A  41      17.204  13.403  -1.240  1.00 98.08           O  
ATOM    694  HG1 THR A  41      17.335  12.698  -0.602  1.00 98.08           H  
ATOM    695  N   LEU A  42      13.000  12.162  -1.862  1.00 97.65           N  
ATOM    696  H   LEU A  42      13.506  11.460  -1.342  1.00 97.65           H  
ATOM    697  CA  LEU A  42      11.746  11.763  -2.498  1.00 97.65           C  
ATOM    698  HA  LEU A  42      11.822  12.009  -3.557  1.00 97.65           H  
ATOM    699  C   LEU A  42      10.533  12.528  -1.934  1.00 97.65           C  
ATOM    700  CB  LEU A  42      11.642  10.236  -2.345  1.00 97.65           C  
ATOM    701  HB2 LEU A  42      12.575   9.802  -2.705  1.00 97.65           H  
ATOM    702  HB3 LEU A  42      11.551   9.988  -1.287  1.00 97.65           H  
ATOM    703  O   LEU A  42       9.728  13.057  -2.700  1.00 97.65           O  
ATOM    704  CG  LEU A  42      10.485   9.565  -3.095  1.00 97.65           C  
ATOM    705  HG  LEU A  42       9.535   9.841  -2.637  1.00 97.65           H  
ATOM    706  CD1 LEU A  42      10.465   9.931  -4.575  1.00 97.65           C  
ATOM    707 HD11 LEU A  42      11.441   9.753  -5.028  1.00 97.65           H  
ATOM    708 HD12 LEU A  42       9.720   9.311  -5.073  1.00 97.65           H  
ATOM    709 HD13 LEU A  42      10.182  10.977  -4.695  1.00 97.65           H  
ATOM    710  CD2 LEU A  42      10.673   8.052  -3.007  1.00 97.65           C  
ATOM    711 HD21 LEU A  42      10.758   7.755  -1.962  1.00 97.65           H  
ATOM    712 HD22 LEU A  42       9.822   7.543  -3.461  1.00 97.65           H  
ATOM    713 HD23 LEU A  42      11.594   7.772  -3.517  1.00 97.65           H  
ATOM    714  N   ILE A  43      10.460  12.683  -0.609  1.00 97.66           N  
ATOM    715  H   ILE A  43      11.155  12.202  -0.055  1.00 97.66           H  
ATOM    716  CA  ILE A  43       9.454  13.488   0.099  1.00 97.66           C  
ATOM    717  HA  ILE A  43       8.462  13.144  -0.196  1.00 97.66           H  
ATOM    718  C   ILE A  43       9.543  14.967  -0.295  1.00 97.66           C  
ATOM    719  CB  ILE A  43       9.622  13.299   1.626  1.00 97.66           C  
ATOM    720  HB  ILE A  43      10.670  13.473   1.872  1.00 97.66           H  
ATOM    721  O   ILE A  43       8.514  15.585  -0.576  1.00 97.66           O  
ATOM    722  CG1 ILE A  43       9.280  11.865   2.089  1.00 97.66           C  
ATOM    723 HG12 ILE A  43       9.549  11.771   3.142  1.00 97.66           H  
ATOM    724 HG13 ILE A  43       9.878  11.140   1.537  1.00 97.66           H  
ATOM    725  CG2 ILE A  43       8.798  14.318   2.436  1.00 97.66           C  
ATOM    726 HG21 ILE A  43       7.767  14.328   2.084  1.00 97.66           H  
ATOM    727 HG22 ILE A  43       8.820  14.048   3.492  1.00 97.66           H  
ATOM    728 HG23 ILE A  43       9.227  15.315   2.332  1.00 97.66           H  
ATOM    729  CD1 ILE A  43       7.815  11.460   1.928  1.00 97.66           C  
ATOM    730 HD11 ILE A  43       7.171  12.161   2.459  1.00 97.66           H  
ATOM    731 HD12 ILE A  43       7.669  10.469   2.359  1.00 97.66           H  
ATOM    732 HD13 ILE A  43       7.543  11.431   0.872  1.00 97.66           H  
ATOM    733  N   LYS A  44      10.753  15.542  -0.365  1.00 97.51           N  
ATOM    734  H   LYS A  44      11.558  14.992  -0.102  1.00 97.51           H  
ATOM    735  CA  LYS A  44      10.965  16.917  -0.853  1.00 97.51           C  
ATOM    736  HA  LYS A  44      10.391  17.612  -0.240  1.00 97.51           H  
ATOM    737  C   LYS A  44      10.436  17.079  -2.276  1.00 97.51           C  
ATOM    738  CB  LYS A  44      12.455  17.289  -0.774  1.00 97.51           C  
ATOM    739  HB2 LYS A  44      13.055  16.454  -1.137  1.00 97.51           H  
ATOM    740  HB3 LYS A  44      12.652  18.148  -1.416  1.00 97.51           H  
ATOM    741  O   LYS A  44       9.695  18.023  -2.532  1.00 97.51           O  
ATOM    742  CG  LYS A  44      12.877  17.653   0.657  1.00 97.51           C  
ATOM    743  HG2 LYS A  44      12.486  18.641   0.902  1.00 97.51           H  
ATOM    744  HG3 LYS A  44      12.457  16.935   1.361  1.00 97.51           H  
ATOM    745  CD  LYS A  44      14.404  17.650   0.799  1.00 97.51           C  
ATOM    746  HD2 LYS A  44      14.844  18.350   0.088  1.00 97.51           H  
ATOM    747  HD3 LYS A  44      14.771  16.647   0.586  1.00 97.51           H  
ATOM    748  CE  LYS A  44      14.789  18.045   2.228  1.00 97.51           C  
ATOM    749  HE2 LYS A  44      14.578  19.105   2.372  1.00 97.51           H  
ATOM    750  HE3 LYS A  44      14.160  17.483   2.919  1.00 97.51           H  
ATOM    751  NZ  LYS A  44      16.214  17.749   2.514  1.00 97.51           N  
ATOM    752  HZ1 LYS A  44      16.455  18.051   3.447  1.00 97.51           H  
ATOM    753  HZ2 LYS A  44      16.361  16.750   2.472  1.00 97.51           H  
ATOM    754  HZ3 LYS A  44      16.824  18.201   1.849  1.00 97.51           H  
ATOM    755  N   ASN A  45      10.736  16.137  -3.169  1.00 97.68           N  
ATOM    756  H   ASN A  45      11.371  15.401  -2.895  1.00 97.68           H  
ATOM    757  CA  ASN A  45      10.243  16.166  -4.546  1.00 97.68           C  
ATOM    758  HA  ASN A  45      10.518  17.123  -4.989  1.00 97.68           H  
ATOM    759  C   ASN A  45       8.707  16.108  -4.602  1.00 97.68           C  
ATOM    760  CB  ASN A  45      10.930  15.058  -5.363  1.00 97.68           C  
ATOM    761  HB2 ASN A  45      10.807  14.098  -4.861  1.00 97.68           H  
ATOM    762  HB3 ASN A  45      10.459  14.997  -6.344  1.00 97.68           H  
ATOM    763  O   ASN A  45       8.114  16.981  -5.225  1.00 97.68           O  
ATOM    764  CG  ASN A  45      12.413  15.321  -5.587  1.00 97.68           C  
ATOM    765  ND2 ASN A  45      13.166  14.320  -5.976  1.00 97.68           N  
ATOM    766 HD21 ASN A  45      14.147  14.529  -6.092  1.00 97.68           H  
ATOM    767 HD22 ASN A  45      12.784  13.391  -6.071  1.00 97.68           H  
ATOM    768  OD1 ASN A  45      12.914  16.425  -5.449  1.00 97.68           O  
ATOM    769  N   MET A  46       8.059  15.179  -3.885  1.00 96.49           N  
ATOM    770  H   MET A  46       8.605  14.497  -3.379  1.00 96.49           H  
ATOM    771  CA  MET A  46       6.587  15.085  -3.818  1.00 96.49           C  
ATOM    772  HA  MET A  46       6.191  14.911  -4.819  1.00 96.49           H  
ATOM    773  C   MET A  46       5.935  16.376  -3.290  1.00 96.49           C  
ATOM    774  CB  MET A  46       6.179  13.913  -2.910  1.00 96.49           C  
ATOM    775  HB2 MET A  46       5.102  13.953  -2.741  1.00 96.49           H  
ATOM    776  HB3 MET A  46       6.675  14.022  -1.945  1.00 96.49           H  
ATOM    777  O   MET A  46       4.917  16.829  -3.815  1.00 96.49           O  
ATOM    778  CG  MET A  46       6.523  12.536  -3.489  1.00 96.49           C  
ATOM    779  HG2 MET A  46       7.557  12.550  -3.836  1.00 96.49           H  
ATOM    780  HG3 MET A  46       5.884  12.332  -4.348  1.00 96.49           H  
ATOM    781  SD  MET A  46       6.373  11.185  -2.286  1.00 96.49           S  
ATOM    782  CE  MET A  46       4.573  10.972  -2.218  1.00 96.49           C  
ATOM    783  HE1 MET A  46       4.220  10.564  -3.165  1.00 96.49           H  
ATOM    784  HE2 MET A  46       4.087  11.929  -2.027  1.00 96.49           H  
ATOM    785  HE3 MET A  46       4.322  10.274  -1.420  1.00 96.49           H  
ATOM    786  N   ARG A  47       6.536  17.002  -2.265  1.00 93.77           N  
ATOM    787  H   ARG A  47       7.357  16.567  -1.868  1.00 93.77           H  
ATOM    788  CA  ARG A  47       6.064  18.278  -1.697  1.00 93.77           C  
ATOM    789  HA  ARG A  47       4.982  18.226  -1.578  1.00 93.77           H  
ATOM    790  C   ARG A  47       6.304  19.470  -2.635  1.00 93.77           C  
ATOM    791  CB  ARG A  47       6.695  18.516  -0.311  1.00 93.77           C  
ATOM    792  HB2 ARG A  47       7.779  18.444  -0.400  1.00 93.77           H  
ATOM    793  HB3 ARG A  47       6.450  19.529   0.009  1.00 93.77           H  
ATOM    794  O   ARG A  47       5.499  20.393  -2.623  1.00 93.77           O  
ATOM    795  CG  ARG A  47       6.200  17.540   0.778  1.00 93.77           C  
ATOM    796  HG2 ARG A  47       5.125  17.661   0.910  1.00 93.77           H  
ATOM    797  HG3 ARG A  47       6.397  16.512   0.472  1.00 93.77           H  
ATOM    798  CD  ARG A  47       6.910  17.818   2.114  1.00 93.77           C  
ATOM    799  HD2 ARG A  47       6.572  18.784   2.489  1.00 93.77           H  
ATOM    800  HD3 ARG A  47       7.983  17.876   1.929  1.00 93.77           H  
ATOM    801  NE  ARG A  47       6.665  16.769   3.133  1.00 93.77           N  
ATOM    802  HE  ARG A  47       6.211  15.921   2.828  1.00 93.77           H  
ATOM    803  NH1 ARG A  47       7.642  17.845   4.915  1.00 93.77           N  
ATOM    804 HH11 ARG A  47       7.719  18.687   4.363  1.00 93.77           H  
ATOM    805 HH12 ARG A  47       7.919  17.852   5.886  1.00 93.77           H  
ATOM    806  NH2 ARG A  47       6.945  15.755   5.181  1.00 93.77           N  
ATOM    807 HH21 ARG A  47       7.263  15.795   6.138  1.00 93.77           H  
ATOM    808 HH22 ARG A  47       6.622  14.850   4.869  1.00 93.77           H  
ATOM    809  CZ  ARG A  47       7.077  16.789   4.395  1.00 93.77           C  
ATOM    810  N   MET A  48       7.351  19.453  -3.465  1.00 95.60           N  
ATOM    811  H   MET A  48       8.005  18.686  -3.389  1.00 95.60           H  
ATOM    812  CA  MET A  48       7.593  20.477  -4.496  1.00 95.60           C  
ATOM    813  HA  MET A  48       7.376  21.459  -4.077  1.00 95.60           H  
ATOM    814  C   MET A  48       6.681  20.319  -5.723  1.00 95.60           C  
ATOM    815  CB  MET A  48       9.063  20.459  -4.947  1.00 95.60           C  
ATOM    816  HB2 MET A  48       9.354  19.438  -5.192  1.00 95.60           H  
ATOM    817  HB3 MET A  48       9.160  21.066  -5.847  1.00 95.60           H  
ATOM    818  O   MET A  48       6.257  21.321  -6.292  1.00 95.60           O  
ATOM    819  CG  MET A  48      10.016  21.036  -3.893  1.00 95.60           C  
ATOM    820  HG2 MET A  48       9.987  20.413  -2.999  1.00 95.60           H  
ATOM    821  HG3 MET A  48       9.655  22.026  -3.615  1.00 95.60           H  
ATOM    822  SD  MET A  48      11.746  21.211  -4.426  1.00 95.60           S  
ATOM    823  CE  MET A  48      12.176  19.494  -4.825  1.00 95.60           C  
ATOM    824  HE1 MET A  48      13.246  19.419  -5.023  1.00 95.60           H  
ATOM    825  HE2 MET A  48      11.925  18.845  -3.986  1.00 95.60           H  
ATOM    826  HE3 MET A  48      11.632  19.169  -5.711  1.00 95.60           H  
ATOM    827  N   THR A  49       6.362  19.087  -6.136  1.00 94.81           N  
ATOM    828  H   THR A  49       6.788  18.291  -5.684  1.00 94.81           H  
ATOM    829  CA  THR A  49       5.497  18.813  -7.302  1.00 94.81           C  
ATOM    830  HA  THR A  49       5.621  19.622  -8.020  1.00 94.81           H  
ATOM    831  C   THR A  49       4.004  18.770  -6.973  1.00 94.81           C  
ATOM    832  CB  THR A  49       5.889  17.509  -8.017  1.00 94.81           C  
ATOM    833  HB  THR A  49       5.217  17.354  -8.861  1.00 94.81           H  
ATOM    834  O   THR A  49       3.194  18.662  -7.893  1.00 94.81           O  
ATOM    835  CG2 THR A  49       7.315  17.553  -8.566  1.00 94.81           C  
ATOM    836 HG21 THR A  49       7.525  16.624  -9.095  1.00 94.81           H  
ATOM    837 HG22 THR A  49       7.417  18.389  -9.258  1.00 94.81           H  
ATOM    838 HG23 THR A  49       8.033  17.667  -7.754  1.00 94.81           H  
ATOM    839  OG1 THR A  49       5.788  16.397  -7.157  1.00 94.81           O  
ATOM    840  HG1 THR A  49       4.966  15.940  -7.351  1.00 94.81           H  
ATOM    841  N   LEU A  50       3.636  18.845  -5.687  1.00 92.40           N  
ATOM    842  H   LEU A  50       4.379  18.878  -5.004  1.00 92.40           H  
ATOM    843  CA  LEU A  50       2.266  18.677  -5.181  1.00 92.40           C  
ATOM    844  HA  LEU A  50       2.335  18.617  -4.095  1.00 92.40           H  
ATOM    845  C   LEU A  50       1.628  17.343  -5.607  1.00 92.40           C  
ATOM    846  CB  LEU A  50       1.394  19.903  -5.532  1.00 92.40           C  
ATOM    847  HB2 LEU A  50       0.427  19.781  -5.043  1.00 92.40           H  
ATOM    848  HB3 LEU A  50       1.218  19.911  -6.607  1.00 92.40           H  
ATOM    849  O   LEU A  50       0.428  17.276  -5.874  1.00 92.40           O  
ATOM    850  CG  LEU A  50       1.976  21.266  -5.127  1.00 92.40           C  
ATOM    851  HG  LEU A  50       2.889  21.467  -5.687  1.00 92.40           H  
ATOM    852  CD1 LEU A  50       0.965  22.374  -5.427  1.00 92.40           C  
ATOM    853 HD11 LEU A  50       1.397  23.341  -5.171  1.00 92.40           H  
ATOM    854 HD12 LEU A  50       0.053  22.216  -4.850  1.00 92.40           H  
ATOM    855 HD13 LEU A  50       0.728  22.365  -6.490  1.00 92.40           H  
ATOM    856  CD2 LEU A  50       2.279  21.305  -3.636  1.00 92.40           C  
ATOM    857 HD21 LEU A  50       2.559  22.317  -3.343  1.00 92.40           H  
ATOM    858 HD22 LEU A  50       1.401  20.966  -3.087  1.00 92.40           H  
ATOM    859 HD23 LEU A  50       3.117  20.645  -3.414  1.00 92.40           H  
ATOM    860  N   SER A  51       2.435  16.287  -5.725  1.00 93.81           N  
ATOM    861  H   SER A  51       3.396  16.370  -5.425  1.00 93.81           H  
ATOM    862  CA  SER A  51       2.004  15.028  -6.334  1.00 93.81           C  
ATOM    863  HA  SER A  51       0.950  14.875  -6.102  1.00 93.81           H  
ATOM    864  C   SER A  51       2.752  13.809  -5.804  1.00 93.81           C  
ATOM    865  CB  SER A  51       2.134  15.116  -7.861  1.00 93.81           C  
ATOM    866  HB2 SER A  51       1.606  16.005  -8.207  1.00 93.81           H  
ATOM    867  HB3 SER A  51       1.662  14.244  -8.312  1.00 93.81           H  
ATOM    868  O   SER A  51       3.855  13.896  -5.269  1.00 93.81           O  
ATOM    869  OG  SER A  51       3.485  15.182  -8.288  1.00 93.81           O  
ATOM    870  HG  SER A  51       3.482  15.517  -9.188  1.00 93.81           H  
ATOM    871  N   ASP A  52       2.150  12.643  -6.013  1.00 95.75           N  
ATOM    872  H   ASP A  52       1.253  12.624  -6.477  1.00 95.75           H  
ATOM    873  CA  ASP A  52       2.770  11.332  -5.834  1.00 95.75           C  
ATOM    874  HA  ASP A  52       3.441  11.389  -4.977  1.00 95.75           H  
ATOM    875  C   ASP A  52       3.654  10.912  -7.023  1.00 95.75           C  
ATOM    876  CB  ASP A  52       1.683  10.292  -5.496  1.00 95.75           C  
ATOM    877  HB2 ASP A  52       2.108   9.290  -5.550  1.00 95.75           H  
ATOM    878  HB3 ASP A  52       1.388  10.465  -4.461  1.00 95.75           H  
ATOM    879  O   ASP A  52       4.370   9.921  -6.918  1.00 95.75           O  
ATOM    880  CG  ASP A  52       0.413  10.352  -6.363  1.00 95.75           C  
ATOM    881  OD1 ASP A  52       0.442  10.977  -7.449  1.00 95.75           O  
ATOM    882  OD2 ASP A  52      -0.619   9.829  -5.885  1.00 95.75           O  
ATOM    883  N   GLY A  53       3.693  11.693  -8.111  1.00 96.44           N  
ATOM    884  H   GLY A  53       3.076  12.493  -8.113  1.00 96.44           H  
ATOM    885  CA  GLY A  53       4.497  11.438  -9.316  1.00 96.44           C  
ATOM    886  HA2 GLY A  53       3.991  10.687  -9.922  1.00 96.44           H  
ATOM    887  HA3 GLY A  53       4.565  12.357  -9.898  1.00 96.44           H  
ATOM    888  C   GLY A  53       5.928  10.944  -9.044  1.00 96.44           C  
ATOM    889  O   GLY A  53       6.263   9.858  -9.512  1.00 96.44           O  
ATOM    890  N   PRO A  54       6.741  11.630  -8.213  1.00 97.76           N  
ATOM    891  CA  PRO A  54       8.093  11.170  -7.883  1.00 97.76           C  
ATOM    892  HA  PRO A  54       8.674  11.135  -8.805  1.00 97.76           H  
ATOM    893  C   PRO A  54       8.144   9.779  -7.224  1.00 97.76           C  
ATOM    894  CB  PRO A  54       8.669  12.259  -6.968  1.00 97.76           C  
ATOM    895  HB2 PRO A  54       8.433  12.037  -5.927  1.00 97.76           H  
ATOM    896  HB3 PRO A  54       9.745  12.369  -7.102  1.00 97.76           H  
ATOM    897  O   PRO A  54       9.073   9.011  -7.479  1.00 97.76           O  
ATOM    898  CG  PRO A  54       7.911  13.516  -7.394  1.00 97.76           C  
ATOM    899  HG2 PRO A  54       8.349  13.922  -8.306  1.00 97.76           H  
ATOM    900  HG3 PRO A  54       7.887  14.270  -6.607  1.00 97.76           H  
ATOM    901  CD  PRO A  54       6.518  12.970  -7.690  1.00 97.76           C  
ATOM    902  HD2 PRO A  54       6.011  13.609  -8.414  1.00 97.76           H  
ATOM    903  HD3 PRO A  54       5.940  12.914  -6.768  1.00 97.76           H  
ATOM    904  N   LEU A  55       7.146   9.420  -6.404  1.00 97.83           N  
ATOM    905  H   LEU A  55       6.350  10.036  -6.326  1.00 97.83           H  
ATOM    906  CA  LEU A  55       7.008   8.068  -5.848  1.00 97.83           C  
ATOM    907  HA  LEU A  55       7.973   7.757  -5.448  1.00 97.83           H  
ATOM    908  C   LEU A  55       6.636   7.069  -6.950  1.00 97.83           C  
ATOM    909  CB  LEU A  55       5.987   8.072  -4.687  1.00 97.83           C  
ATOM    910  HB2 LEU A  55       6.391   8.673  -3.872  1.00 97.83           H  
ATOM    911  HB3 LEU A  55       5.066   8.547  -5.024  1.00 97.83           H  
ATOM    912  O   LEU A  55       7.247   6.006  -7.027  1.00 97.83           O  
ATOM    913  CG  LEU A  55       5.610   6.678  -4.145  1.00 97.83           C  
ATOM    914  HG  LEU A  55       5.243   6.056  -4.962  1.00 97.83           H  
ATOM    915  CD1 LEU A  55       6.797   5.971  -3.485  1.00 97.83           C  
ATOM    916 HD11 LEU A  55       7.189   6.582  -2.672  1.00 97.83           H  
ATOM    917 HD12 LEU A  55       7.582   5.797  -4.221  1.00 97.83           H  
ATOM    918 HD13 LEU A  55       6.476   5.007  -3.090  1.00 97.83           H  
ATOM    919  CD2 LEU A  55       4.478   6.798  -3.126  1.00 97.83           C  
ATOM    920 HD21 LEU A  55       4.775   7.435  -2.292  1.00 97.83           H  
ATOM    921 HD22 LEU A  55       4.208   5.810  -2.754  1.00 97.83           H  
ATOM    922 HD23 LEU A  55       3.601   7.230  -3.607  1.00 97.83           H  
ATOM    923  N   LEU A  56       5.687   7.404  -7.829  1.00 97.45           N  
ATOM    924  H   LEU A  56       5.249   8.309  -7.735  1.00 97.45           H  
ATOM    925  CA  LEU A  56       5.311   6.548  -8.960  1.00 97.45           C  
ATOM    926  HA  LEU A  56       5.005   5.577  -8.569  1.00 97.45           H  
ATOM    927  C   LEU A  56       6.516   6.287  -9.888  1.00 97.45           C  
ATOM    928  CB  LEU A  56       4.119   7.163  -9.725  1.00 97.45           C  
ATOM    929  HB2 LEU A  56       3.849   6.485 -10.535  1.00 97.45           H  
ATOM    930  HB3 LEU A  56       4.448   8.095 -10.183  1.00 97.45           H  
ATOM    931  O   LEU A  56       6.744   5.146 -10.288  1.00 97.45           O  
ATOM    932  CG  LEU A  56       2.852   7.459  -8.890  1.00 97.45           C  
ATOM    933  HG  LEU A  56       3.090   8.202  -8.129  1.00 97.45           H  
ATOM    934  CD1 LEU A  56       1.766   8.044  -9.791  1.00 97.45           C  
ATOM    935 HD11 LEU A  56       1.462   7.320 -10.548  1.00 97.45           H  
ATOM    936 HD12 LEU A  56       0.898   8.316  -9.190  1.00 97.45           H  
ATOM    937 HD13 LEU A  56       2.138   8.948 -10.274  1.00 97.45           H  
ATOM    938  CD2 LEU A  56       2.265   6.237  -8.181  1.00 97.45           C  
ATOM    939 HD21 LEU A  56       3.001   5.810  -7.500  1.00 97.45           H  
ATOM    940 HD22 LEU A  56       1.402   6.554  -7.595  1.00 97.45           H  
ATOM    941 HD23 LEU A  56       1.940   5.493  -8.908  1.00 97.45           H  
ATOM    942  N   ASP A  57       7.343   7.300 -10.156  1.00 97.93           N  
ATOM    943  H   ASP A  57       7.062   8.225  -9.862  1.00 97.93           H  
ATOM    944  CA  ASP A  57       8.604   7.177 -10.900  1.00 97.93           C  
ATOM    945  HA  ASP A  57       8.403   6.733 -11.875  1.00 97.93           H  
ATOM    946  C   ASP A  57       9.610   6.269 -10.177  1.00 97.93           C  
ATOM    947  CB  ASP A  57       9.219   8.569 -11.126  1.00 97.93           C  
ATOM    948  HB2 ASP A  57       9.326   9.076 -10.167  1.00 97.93           H  
ATOM    949  HB3 ASP A  57      10.217   8.441 -11.547  1.00 97.93           H  
ATOM    950  O   ASP A  57      10.199   5.372 -10.787  1.00 97.93           O  
ATOM    951  CG  ASP A  57       8.414   9.451 -12.086  1.00 97.93           C  
ATOM    952  OD1 ASP A  57       7.755   8.878 -12.985  1.00 97.93           O  
ATOM    953  OD2 ASP A  57       8.508  10.690 -11.933  1.00 97.93           O  
ATOM    954  N   ARG A  58       9.765   6.429  -8.854  1.00 98.13           N  
ATOM    955  H   ARG A  58       9.274   7.195  -8.415  1.00 98.13           H  
ATOM    956  CA  ARG A  58      10.637   5.576  -8.031  1.00 98.13           C  
ATOM    957  HA  ARG A  58      11.619   5.579  -8.504  1.00 98.13           H  
ATOM    958  C   ARG A  58      10.180   4.113  -7.997  1.00 98.13           C  
ATOM    959  CB  ARG A  58      10.746   6.178  -6.616  1.00 98.13           C  
ATOM    960  HB2 ARG A  58       9.753   6.216  -6.168  1.00 98.13           H  
ATOM    961  HB3 ARG A  58      11.114   7.201  -6.695  1.00 98.13           H  
ATOM    962  O   ARG A  58      11.035   3.229  -7.916  1.00 98.13           O  
ATOM    963  CG  ARG A  58      11.668   5.396  -5.666  1.00 98.13           C  
ATOM    964  HG2 ARG A  58      11.267   4.394  -5.512  1.00 98.13           H  
ATOM    965  HG3 ARG A  58      11.675   5.895  -4.697  1.00 98.13           H  
ATOM    966  CD  ARG A  58      13.110   5.316  -6.186  1.00 98.13           C  
ATOM    967  HD2 ARG A  58      13.521   6.325  -6.242  1.00 98.13           H  
ATOM    968  HD3 ARG A  58      13.115   4.894  -7.191  1.00 98.13           H  
ATOM    969  NE  ARG A  58      13.973   4.489  -5.327  1.00 98.13           N  
ATOM    970  HE  ARG A  58      14.641   4.974  -4.745  1.00 98.13           H  
ATOM    971  NH1 ARG A  58      13.199   2.429  -6.018  1.00 98.13           N  
ATOM    972 HH11 ARG A  58      12.561   2.865  -6.668  1.00 98.13           H  
ATOM    973 HH12 ARG A  58      13.227   1.420  -5.985  1.00 98.13           H  
ATOM    974  NH2 ARG A  58      14.881   2.565  -4.551  1.00 98.13           N  
ATOM    975 HH21 ARG A  58      14.938   1.557  -4.563  1.00 98.13           H  
ATOM    976 HH22 ARG A  58      15.541   3.118  -4.024  1.00 98.13           H  
ATOM    977  CZ  ARG A  58      14.013   3.169  -5.313  1.00 98.13           C  
ATOM    978  N   LEU A  59       8.870   3.865  -8.073  1.00 97.96           N  
ATOM    979  H   LEU A  59       8.257   4.668  -8.062  1.00 97.96           H  
ATOM    980  CA  LEU A  59       8.252   2.534  -8.123  1.00 97.96           C  
ATOM    981  HA  LEU A  59       8.825   1.854  -7.493  1.00 97.96           H  
ATOM    982  C   LEU A  59       8.259   1.912  -9.530  1.00 97.96           C  
ATOM    983  CB  LEU A  59       6.812   2.623  -7.581  1.00 97.96           C  
ATOM    984  HB2 LEU A  59       6.272   3.372  -8.160  1.00 97.96           H  
ATOM    985  HB3 LEU A  59       6.321   1.663  -7.743  1.00 97.96           H  
ATOM    986  O   LEU A  59       8.172   0.694  -9.648  1.00 97.96           O  
ATOM    987  CG  LEU A  59       6.686   2.965  -6.085  1.00 97.96           C  
ATOM    988  HG  LEU A  59       7.234   3.878  -5.854  1.00 97.96           H  
ATOM    989  CD1 LEU A  59       5.212   3.171  -5.736  1.00 97.96           C  
ATOM    990 HD11 LEU A  59       5.115   3.418  -4.679  1.00 97.96           H  
ATOM    991 HD12 LEU A  59       4.641   2.268  -5.954  1.00 97.96           H  
ATOM    992 HD13 LEU A  59       4.816   4.002  -6.319  1.00 97.96           H  
ATOM    993  CD2 LEU A  59       7.249   1.862  -5.195  1.00 97.96           C  
ATOM    994 HD21 LEU A  59       7.077   2.129  -4.153  1.00 97.96           H  
ATOM    995 HD22 LEU A  59       6.760   0.913  -5.418  1.00 97.96           H  
ATOM    996 HD23 LEU A  59       8.325   1.776  -5.345  1.00 97.96           H  
ATOM    997  N   ASN A  60       8.392   2.711 -10.595  1.00 97.68           N  
ATOM    998  H   ASN A  60       8.378   3.709 -10.444  1.00 97.68           H  
ATOM    999  CA  ASN A  60       8.565   2.220 -11.970  1.00 97.68           C  
ATOM   1000  HA  ASN A  60       7.884   1.383 -12.128  1.00 97.68           H  
ATOM   1001  C   ASN A  60       9.981   1.665 -12.246  1.00 97.68           C  
ATOM   1002  CB  ASN A  60       8.203   3.342 -12.966  1.00 97.68           C  
ATOM   1003  HB2 ASN A  60       8.667   3.132 -13.930  1.00 97.68           H  
ATOM   1004  HB3 ASN A  60       8.612   4.290 -12.615  1.00 97.68           H  
ATOM   1005  O   ASN A  60      10.208   1.090 -13.312  1.00 97.68           O  
ATOM   1006  CG  ASN A  60       6.715   3.487 -13.236  1.00 97.68           C  
ATOM   1007  ND2 ASN A  60       6.176   4.676 -13.122  1.00 97.68           N  
ATOM   1008 HD21 ASN A  60       6.714   5.430 -12.720  1.00 97.68           H  
ATOM   1009 HD22 ASN A  60       5.185   4.780 -13.283  1.00 97.68           H  
ATOM   1010  OD1 ASN A  60       6.020   2.549 -13.612  1.00 97.68           O  
ATOM   1011  N   GLN A  61      10.934   1.824 -11.319  1.00 97.52           N  
ATOM   1012  H   GLN A  61      10.688   2.290 -10.458  1.00 97.52           H  
ATOM   1013  CA  GLN A  61      12.298   1.304 -11.465  1.00 97.52           C  
ATOM   1014  HA  GLN A  61      12.688   1.690 -12.407  1.00 97.52           H  
ATOM   1015  C   GLN A  61      12.326  -0.238 -11.532  1.00 97.52           C  
ATOM   1016  CB  GLN A  61      13.191   1.821 -10.327  1.00 97.52           C  
ATOM   1017  HB2 GLN A  61      14.157   1.321 -10.383  1.00 97.52           H  
ATOM   1018  HB3 GLN A  61      12.735   1.578  -9.367  1.00 97.52           H  
ATOM   1019  O   GLN A  61      11.536  -0.899 -10.852  1.00 97.52           O  
ATOM   1020  CG  GLN A  61      13.420   3.339 -10.425  1.00 97.52           C  
ATOM   1021  HG2 GLN A  61      12.471   3.862 -10.308  1.00 97.52           H  
ATOM   1022  HG3 GLN A  61      13.818   3.575 -11.412  1.00 97.52           H  
ATOM   1023  CD  GLN A  61      14.394   3.873  -9.378  1.00 97.52           C  
ATOM   1024  NE2 GLN A  61      14.730   5.143  -9.433  1.00 97.52           N  
ATOM   1025 HE21 GLN A  61      14.356   5.744 -10.152  1.00 97.52           H  
ATOM   1026 HE22 GLN A  61      15.417   5.454  -8.761  1.00 97.52           H  
ATOM   1027  OE1 GLN A  61      14.863   3.185  -8.487  1.00 97.52           O  
ATOM   1028  N   PRO A  62      13.227  -0.838 -12.337  1.00 97.34           N  
ATOM   1029  CA  PRO A  62      13.278  -2.285 -12.525  1.00 97.34           C  
ATOM   1030  HA  PRO A  62      12.305  -2.636 -12.869  1.00 97.34           H  
ATOM   1031  C   PRO A  62      13.639  -3.025 -11.231  1.00 97.34           C  
ATOM   1032  CB  PRO A  62      14.309  -2.529 -13.633  1.00 97.34           C  
ATOM   1033  HB2 PRO A  62      13.810  -2.517 -14.602  1.00 97.34           H  
ATOM   1034  HB3 PRO A  62      14.850  -3.465 -13.497  1.00 97.34           H  
ATOM   1035  O   PRO A  62      14.565  -2.647 -10.517  1.00 97.34           O  
ATOM   1036  CG  PRO A  62      15.233  -1.316 -13.522  1.00 97.34           C  
ATOM   1037  HG2 PRO A  62      15.961  -1.480 -12.727  1.00 97.34           H  
ATOM   1038  HG3 PRO A  62      15.736  -1.100 -14.464  1.00 97.34           H  
ATOM   1039  CD  PRO A  62      14.274  -0.196 -13.120  1.00 97.34           C  
ATOM   1040  HD2 PRO A  62      13.835   0.252 -14.010  1.00 97.34           H  
ATOM   1041  HD3 PRO A  62      14.806   0.557 -12.539  1.00 97.34           H  
ATOM   1042  N   VAL A  63      12.923  -4.120 -10.980  1.00 97.79           N  
ATOM   1043  H   VAL A  63      12.206  -4.377 -11.642  1.00 97.79           H  
ATOM   1044  CA  VAL A  63      13.158  -5.066  -9.882  1.00 97.79           C  
ATOM   1045  HA  VAL A  63      13.905  -4.667  -9.196  1.00 97.79           H  
ATOM   1046  C   VAL A  63      13.692  -6.352 -10.501  1.00 97.79           C  
ATOM   1047  CB  VAL A  63      11.847  -5.308  -9.107  1.00 97.79           C  
ATOM   1048  HB  VAL A  63      11.069  -5.596  -9.814  1.00 97.79           H  
ATOM   1049  O   VAL A  63      13.012  -6.958 -11.326  1.00 97.79           O  
ATOM   1050  CG1 VAL A  63      11.965  -6.408  -8.049  1.00 97.79           C  
ATOM   1051 HG11 VAL A  63      12.321  -7.337  -8.494  1.00 97.79           H  
ATOM   1052 HG12 VAL A  63      10.984  -6.596  -7.614  1.00 97.79           H  
ATOM   1053 HG13 VAL A  63      12.659  -6.104  -7.265  1.00 97.79           H  
ATOM   1054  CG2 VAL A  63      11.400  -4.031  -8.383  1.00 97.79           C  
ATOM   1055 HG21 VAL A  63      10.461  -4.210  -7.859  1.00 97.79           H  
ATOM   1056 HG22 VAL A  63      12.161  -3.725  -7.666  1.00 97.79           H  
ATOM   1057 HG23 VAL A  63      11.244  -3.228  -9.104  1.00 97.79           H  
ATOM   1058  N   ASN A  64      14.914  -6.749 -10.140  1.00 97.82           N  
ATOM   1059  H   ASN A  64      15.439  -6.176  -9.496  1.00 97.82           H  
ATOM   1060  CA  ASN A  64      15.631  -7.841 -10.817  1.00 97.82           C  
ATOM   1061  HA  ASN A  64      15.067  -8.158 -11.694  1.00 97.82           H  
ATOM   1062  C   ASN A  64      15.796  -9.081  -9.924  1.00 97.82           C  
ATOM   1063  CB  ASN A  64      16.994  -7.311 -11.299  1.00 97.82           C  
ATOM   1064  HB2 ASN A  64      17.658  -7.194 -10.443  1.00 97.82           H  
ATOM   1065  HB3 ASN A  64      17.440  -8.032 -11.983  1.00 97.82           H  
ATOM   1066  O   ASN A  64      16.145 -10.162 -10.396  1.00 97.82           O  
ATOM   1067  CG  ASN A  64      16.890  -5.974 -12.010  1.00 97.82           C  
ATOM   1068  ND2 ASN A  64      17.045  -4.893 -11.277  1.00 97.82           N  
ATOM   1069 HD21 ASN A  64      16.879  -3.996 -11.710  1.00 97.82           H  
ATOM   1070 HD22 ASN A  64      17.160  -4.973 -10.277  1.00 97.82           H  
ATOM   1071  OD1 ASN A  64      16.641  -5.892 -13.201  1.00 97.82           O  
ATOM   1072  N   ASN A  65      15.573  -8.923  -8.620  1.00 97.87           N  
ATOM   1073  H   ASN A  65      15.237  -8.022  -8.310  1.00 97.87           H  
ATOM   1074  CA  ASN A  65      15.771  -9.928  -7.583  1.00 97.87           C  
ATOM   1075  HA  ASN A  65      15.472 -10.905  -7.964  1.00 97.87           H  
ATOM   1076  C   ASN A  65      14.883  -9.609  -6.359  1.00 97.87           C  
ATOM   1077  CB  ASN A  65      17.275  -9.963  -7.235  1.00 97.87           C  
ATOM   1078  HB2 ASN A  65      17.461 -10.696  -6.450  1.00 97.87           H  
ATOM   1079  HB3 ASN A  65      17.846 -10.262  -8.114  1.00 97.87           H  
ATOM   1080  O   ASN A  65      14.284  -8.534  -6.277  1.00 97.87           O  
ATOM   1081  CG  ASN A  65      17.768  -8.612  -6.750  1.00 97.87           C  
ATOM   1082  ND2 ASN A  65      18.462  -7.853  -7.563  1.00 97.87           N  
ATOM   1083 HD21 ASN A  65      18.530  -6.879  -7.304  1.00 97.87           H  
ATOM   1084 HD22 ASN A  65      18.639  -8.143  -8.514  1.00 97.87           H  
ATOM   1085  OD1 ASN A  65      17.467  -8.211  -5.645  1.00 97.87           O  
ATOM   1086  N   ILE A  66      14.825 -10.530  -5.392  1.00 97.90           N  
ATOM   1087  H   ILE A  66      15.327 -11.398  -5.511  1.00 97.90           H  
ATOM   1088  CA  ILE A  66      14.043 -10.360  -4.156  1.00 97.90           C  
ATOM   1089  HA  ILE A  66      13.007 -10.185  -4.447  1.00 97.90           H  
ATOM   1090  C   ILE A  66      14.487  -9.141  -3.326  1.00 97.90           C  
ATOM   1091  CB  ILE A  66      14.086 -11.663  -3.320  1.00 97.90           C  
ATOM   1092  HB  ILE A  66      13.826 -12.486  -3.985  1.00 97.90           H  
ATOM   1093  O   ILE A  66      13.658  -8.499  -2.690  1.00 97.90           O  
ATOM   1094  CG1 ILE A  66      13.010 -11.625  -2.210  1.00 97.90           C  
ATOM   1095 HG12 ILE A  66      12.033 -11.552  -2.688  1.00 97.90           H  
ATOM   1096 HG13 ILE A  66      13.147 -10.745  -1.582  1.00 97.90           H  
ATOM   1097  CG2 ILE A  66      15.495 -11.952  -2.762  1.00 97.90           C  
ATOM   1098 HG21 ILE A  66      15.530 -12.960  -2.348  1.00 97.90           H  
ATOM   1099 HG22 ILE A  66      16.248 -11.888  -3.548  1.00 97.90           H  
ATOM   1100 HG23 ILE A  66      15.746 -11.247  -1.970  1.00 97.90           H  
ATOM   1101  CD1 ILE A  66      13.002 -12.849  -1.289  1.00 97.90           C  
ATOM   1102 HD11 ILE A  66      12.101 -12.838  -0.676  1.00 97.90           H  
ATOM   1103 HD12 ILE A  66      13.024 -13.763  -1.883  1.00 97.90           H  
ATOM   1104 HD13 ILE A  66      13.869 -12.830  -0.628  1.00 97.90           H  
ATOM   1105  N   GLU A  67      15.767  -8.777  -3.356  1.00 98.12           N  
ATOM   1106  H   GLU A  67      16.404  -9.261  -3.973  1.00 98.12           H  
ATOM   1107  CA  GLU A  67      16.319  -7.685  -2.550  1.00 98.12           C  
ATOM   1108  HA  GLU A  67      15.911  -7.775  -1.543  1.00 98.12           H  
ATOM   1109  C   GLU A  67      15.892  -6.311  -3.091  1.00 98.12           C  
ATOM   1110  CB  GLU A  67      17.850  -7.857  -2.489  1.00 98.12           C  
ATOM   1111  HB2 GLU A  67      18.308  -7.372  -3.351  1.00 98.12           H  
ATOM   1112  HB3 GLU A  67      18.100  -8.917  -2.534  1.00 98.12           H  
ATOM   1113  O   GLU A  67      15.529  -5.417  -2.328  1.00 98.12           O  
ATOM   1114  CG  GLU A  67      18.479  -7.280  -1.220  1.00 98.12           C  
ATOM   1115  HG2 GLU A  67      18.322  -6.201  -1.221  1.00 98.12           H  
ATOM   1116  HG3 GLU A  67      19.554  -7.457  -1.255  1.00 98.12           H  
ATOM   1117  CD  GLU A  67      17.905  -7.885   0.073  1.00 98.12           C  
ATOM   1118  OE1 GLU A  67      17.829  -7.119   1.049  1.00 98.12           O  
ATOM   1119  OE2 GLU A  67      17.467  -9.066   0.083  1.00 98.12           O  
ATOM   1120  N   ASP A  68      15.812  -6.169  -4.418  1.00 98.32           N  
ATOM   1121  H   ASP A  68      16.171  -6.921  -4.988  1.00 98.32           H  
ATOM   1122  CA  ASP A  68      15.167  -5.027  -5.073  1.00 98.32           C  
ATOM   1123  HA  ASP A  68      15.636  -4.106  -4.727  1.00 98.32           H  
ATOM   1124  C   ASP A  68      13.674  -4.947  -4.709  1.00 98.32           C  
ATOM   1125  CB  ASP A  68      15.322  -5.114  -6.603  1.00 98.32           C  
ATOM   1126  HB2 ASP A  68      14.895  -6.056  -6.947  1.00 98.32           H  
ATOM   1127  HB3 ASP A  68      14.748  -4.303  -7.049  1.00 98.32           H  
ATOM   1128  O   ASP A  68      13.153  -3.854  -4.481  1.00 98.32           O  
ATOM   1129  CG  ASP A  68      16.754  -5.020  -7.135  1.00 98.32           C  
ATOM   1130  OD1 ASP A  68      17.652  -4.566  -6.384  1.00 98.32           O  
ATOM   1131  OD2 ASP A  68      16.932  -5.417  -8.316  1.00 98.32           O  
ATOM   1132  N   ALA A  69      12.986  -6.091  -4.600  1.00 98.57           N  
ATOM   1133  H   ALA A  69      13.469  -6.956  -4.798  1.00 98.57           H  
ATOM   1134  CA  ALA A  69      11.571  -6.149  -4.229  1.00 98.57           C  
ATOM   1135  HA  ALA A  69      11.034  -5.434  -4.852  1.00 98.57           H  
ATOM   1136  C   ALA A  69      11.338  -5.738  -2.762  1.00 98.57           C  
ATOM   1137  CB  ALA A  69      11.024  -7.551  -4.534  1.00 98.57           C  
ATOM   1138  HB1 ALA A  69       9.948  -7.563  -4.366  1.00 98.57           H  
ATOM   1139  HB2 ALA A  69      11.480  -8.295  -3.882  1.00 98.57           H  
ATOM   1140  HB3 ALA A  69      11.228  -7.819  -5.571  1.00 98.57           H  
ATOM   1141  O   ALA A  69      10.439  -4.938  -2.485  1.00 98.57           O  
ATOM   1142  N   LYS A  70      12.182  -6.209  -1.832  1.00 98.64           N  
ATOM   1143  H   LYS A  70      12.872  -6.884  -2.130  1.00 98.64           H  
ATOM   1144  CA  LYS A  70      12.208  -5.761  -0.429  1.00 98.64           C  
ATOM   1145  HA  LYS A  70      11.248  -5.966   0.046  1.00 98.64           H  
ATOM   1146  C   LYS A  70      12.451  -4.256  -0.333  1.00 98.64           C  
ATOM   1147  CB  LYS A  70      13.320  -6.479   0.344  1.00 98.64           C  
ATOM   1148  HB2 LYS A  70      14.258  -6.356  -0.196  1.00 98.64           H  
ATOM   1149  HB3 LYS A  70      13.426  -5.984   1.309  1.00 98.64           H  
ATOM   1150  O   LYS A  70      11.694  -3.555   0.336  1.00 98.64           O  
ATOM   1151  CG  LYS A  70      13.081  -7.969   0.615  1.00 98.64           C  
ATOM   1152  HG2 LYS A  70      12.224  -8.099   1.275  1.00 98.64           H  
ATOM   1153  HG3 LYS A  70      12.894  -8.492  -0.323  1.00 98.64           H  
ATOM   1154  CD  LYS A  70      14.342  -8.541   1.273  1.00 98.64           C  
ATOM   1155  HD2 LYS A  70      14.442  -8.151   2.286  1.00 98.64           H  
ATOM   1156  HD3 LYS A  70      15.210  -8.217   0.699  1.00 98.64           H  
ATOM   1157  CE  LYS A  70      14.326 -10.065   1.308  1.00 98.64           C  
ATOM   1158  HE2 LYS A  70      14.133 -10.447   0.306  1.00 98.64           H  
ATOM   1159  HE3 LYS A  70      13.524 -10.400   1.966  1.00 98.64           H  
ATOM   1160  NZ  LYS A  70      15.621 -10.591   1.790  1.00 98.64           N  
ATOM   1161  HZ1 LYS A  70      16.376 -10.282   1.194  1.00 98.64           H  
ATOM   1162  HZ2 LYS A  70      15.802 -10.260   2.727  1.00 98.64           H  
ATOM   1163  HZ3 LYS A  70      15.563 -11.598   1.853  1.00 98.64           H  
ATOM   1164  N   ARG A  71      13.444  -3.740  -1.067  1.00 98.43           N  
ATOM   1165  H   ARG A  71      14.045  -4.389  -1.556  1.00 98.43           H  
ATOM   1166  CA  ARG A  71      13.762  -2.305  -1.136  1.00 98.43           C  
ATOM   1167  HA  ARG A  71      13.954  -1.954  -0.122  1.00 98.43           H  
ATOM   1168  C   ARG A  71      12.593  -1.476  -1.679  1.00 98.43           C  
ATOM   1169  CB  ARG A  71      15.046  -2.139  -1.966  1.00 98.43           C  
ATOM   1170  HB2 ARG A  71      15.732  -2.932  -1.668  1.00 98.43           H  
ATOM   1171  HB3 ARG A  71      14.826  -2.252  -3.028  1.00 98.43           H  
ATOM   1172  O   ARG A  71      12.367  -0.363  -1.213  1.00 98.43           O  
ATOM   1173  CG  ARG A  71      15.740  -0.793  -1.713  1.00 98.43           C  
ATOM   1174  HG2 ARG A  71      15.080   0.020  -2.017  1.00 98.43           H  
ATOM   1175  HG3 ARG A  71      15.924  -0.709  -0.642  1.00 98.43           H  
ATOM   1176  CD  ARG A  71      17.083  -0.641  -2.446  1.00 98.43           C  
ATOM   1177  HD2 ARG A  71      16.897  -0.557  -3.517  1.00 98.43           H  
ATOM   1178  HD3 ARG A  71      17.549   0.286  -2.113  1.00 98.43           H  
ATOM   1179  NE  ARG A  71      18.003  -1.762  -2.155  1.00 98.43           N  
ATOM   1180  HE  ARG A  71      18.353  -1.797  -1.208  1.00 98.43           H  
ATOM   1181  NH1 ARG A  71      17.933  -2.825  -4.203  1.00 98.43           N  
ATOM   1182 HH11 ARG A  71      17.484  -2.019  -4.615  1.00 98.43           H  
ATOM   1183 HH12 ARG A  71      18.070  -3.628  -4.799  1.00 98.43           H  
ATOM   1184  NH2 ARG A  71      18.931  -3.818  -2.479  1.00 98.43           N  
ATOM   1185 HH21 ARG A  71      19.062  -4.618  -3.082  1.00 98.43           H  
ATOM   1186 HH22 ARG A  71      19.122  -3.897  -1.490  1.00 98.43           H  
ATOM   1187  CZ  ARG A  71      18.289  -2.789  -2.945  1.00 98.43           C  
ATOM   1188  N   MET A  72      11.806  -2.030  -2.607  1.00 98.58           N  
ATOM   1189  H   MET A  72      12.096  -2.913  -3.001  1.00 98.58           H  
ATOM   1190  CA  MET A  72      10.596  -1.389  -3.139  1.00 98.58           C  
ATOM   1191  HA  MET A  72      10.862  -0.358  -3.370  1.00 98.58           H  
ATOM   1192  C   MET A  72       9.437  -1.344  -2.123  1.00 98.58           C  
ATOM   1193  CB  MET A  72      10.173  -2.077  -4.450  1.00 98.58           C  
ATOM   1194  HB2 MET A  72       9.427  -2.843  -4.241  1.00 98.58           H  
ATOM   1195  HB3 MET A  72      11.029  -2.562  -4.919  1.00 98.58           H  
ATOM   1196  O   MET A  72       8.683  -0.370  -2.077  1.00 98.58           O  
ATOM   1197  CG  MET A  72       9.607  -1.064  -5.450  1.00 98.58           C  
ATOM   1198  HG2 MET A  72       8.755  -0.566  -4.986  1.00 98.58           H  
ATOM   1199  HG3 MET A  72       9.243  -1.602  -6.326  1.00 98.58           H  
ATOM   1200  SD  MET A  72      10.785   0.208  -6.003  1.00 98.58           S  
ATOM   1201  CE  MET A  72      11.894  -0.772  -7.051  1.00 98.58           C  
ATOM   1202  HE1 MET A  72      12.395  -1.539  -6.460  1.00 98.58           H  
ATOM   1203  HE2 MET A  72      12.639  -0.123  -7.510  1.00 98.58           H  
ATOM   1204  HE3 MET A  72      11.314  -1.241  -7.847  1.00 98.58           H  
ATOM   1205  N   ILE A  73       9.317  -2.356  -1.257  1.00 98.71           N  
ATOM   1206  H   ILE A  73       9.941  -3.144  -1.358  1.00 98.71           H  
ATOM   1207  CA  ILE A  73       8.393  -2.335  -0.110  1.00 98.71           C  
ATOM   1208  HA  ILE A  73       7.407  -2.028  -0.457  1.00 98.71           H  
ATOM   1209  C   ILE A  73       8.851  -1.290   0.920  1.00 98.71           C  
ATOM   1210  CB  ILE A  73       8.269  -3.746   0.515  1.00 98.71           C  
ATOM   1211  HB  ILE A  73       9.268  -4.117   0.744  1.00 98.71           H  
ATOM   1212  O   ILE A  73       8.039  -0.486   1.376  1.00 98.71           O  
ATOM   1213  CG1 ILE A  73       7.599  -4.729  -0.473  1.00 98.71           C  
ATOM   1214 HG12 ILE A  73       7.981  -4.561  -1.480  1.00 98.71           H  
ATOM   1215 HG13 ILE A  73       6.524  -4.548  -0.494  1.00 98.71           H  
ATOM   1216  CG2 ILE A  73       7.470  -3.697   1.833  1.00 98.71           C  
ATOM   1217 HG21 ILE A  73       7.321  -4.703   2.225  1.00 98.71           H  
ATOM   1218 HG22 ILE A  73       8.023  -3.139   2.588  1.00 98.71           H  
ATOM   1219 HG23 ILE A  73       6.505  -3.218   1.672  1.00 98.71           H  
ATOM   1220  CD1 ILE A  73       7.862  -6.203  -0.134  1.00 98.71           C  
ATOM   1221 HD11 ILE A  73       7.345  -6.836  -0.855  1.00 98.71           H  
ATOM   1222 HD12 ILE A  73       7.504  -6.448   0.865  1.00 98.71           H  
ATOM   1223 HD13 ILE A  73       8.931  -6.408  -0.192  1.00 98.71           H  
ATOM   1224  N   ALA A  74      10.144  -1.265   1.246  1.00 98.82           N  
ATOM   1225  H   ALA A  74      10.747  -1.977   0.861  1.00 98.82           H  
ATOM   1226  CA  ALA A  74      10.727  -0.355   2.229  1.00 98.82           C  
ATOM   1227  HA  ALA A  74      10.209  -0.480   3.180  1.00 98.82           H  
ATOM   1228  C   ALA A  74      10.601   1.125   1.828  1.00 98.82           C  
ATOM   1229  CB  ALA A  74      12.182  -0.770   2.429  1.00 98.82           C  
ATOM   1230  HB1 ALA A  74      12.730  -0.695   1.490  1.00 98.82           H  
ATOM   1231  HB2 ALA A  74      12.218  -1.805   2.770  1.00 98.82           H  
ATOM   1232  HB3 ALA A  74      12.651  -0.130   3.177  1.00 98.82           H  
ATOM   1233  O   ALA A  74      10.119   1.928   2.623  1.00 98.82           O  
ATOM   1234  N   ILE A  75      10.930   1.492   0.579  1.00 98.59           N  
ATOM   1235  H   ILE A  75      11.355   0.810  -0.032  1.00 98.59           H  
ATOM   1236  CA  ILE A  75      10.772   2.880   0.105  1.00 98.59           C  
ATOM   1237  HA  ILE A  75      11.294   3.516   0.819  1.00 98.59           H  
ATOM   1238  C   ILE A  75       9.297   3.309   0.146  1.00 98.59           C  
ATOM   1239  CB  ILE A  75      11.437   3.089  -1.282  1.00 98.59           C  
ATOM   1240  HB  ILE A  75      12.441   2.667  -1.234  1.00 98.59           H  
ATOM   1241  O   ILE A  75       8.998   4.411   0.597  1.00 98.59           O  
ATOM   1242  CG1 ILE A  75      11.573   4.567  -1.706  1.00 98.59           C  
ATOM   1243 HG12 ILE A  75      11.908   4.605  -2.743  1.00 98.59           H  
ATOM   1244 HG13 ILE A  75      10.604   5.062  -1.645  1.00 98.59           H  
ATOM   1245  CG2 ILE A  75      10.689   2.363  -2.408  1.00 98.59           C  
ATOM   1246 HG21 ILE A  75      11.288   2.369  -3.319  1.00 98.59           H  
ATOM   1247 HG22 ILE A  75      10.520   1.328  -2.111  1.00 98.59           H  
ATOM   1248 HG23 ILE A  75       9.730   2.839  -2.612  1.00 98.59           H  
ATOM   1249  CD1 ILE A  75      12.592   5.352  -0.878  1.00 98.59           C  
ATOM   1250 HD11 ILE A  75      12.654   6.376  -1.245  1.00 98.59           H  
ATOM   1251 HD12 ILE A  75      12.281   5.369   0.166  1.00 98.59           H  
ATOM   1252 HD13 ILE A  75      13.576   4.889  -0.963  1.00 98.59           H  
ATOM   1253  N   SER A  76       8.363   2.411  -0.201  1.00 98.52           N  
ATOM   1254  H   SER A  76       8.670   1.512  -0.543  1.00 98.52           H  
ATOM   1255  CA  SER A  76       6.919   2.663  -0.069  1.00 98.52           C  
ATOM   1256  HA  SER A  76       6.658   3.549  -0.647  1.00 98.52           H  
ATOM   1257  C   SER A  76       6.512   2.910   1.389  1.00 98.52           C  
ATOM   1258  CB  SER A  76       6.094   1.480  -0.595  1.00 98.52           C  
ATOM   1259  HB2 SER A  76       5.040   1.755  -0.555  1.00 98.52           H  
ATOM   1260  HB3 SER A  76       6.240   0.608   0.042  1.00 98.52           H  
ATOM   1261  O   SER A  76       5.749   3.828   1.676  1.00 98.52           O  
ATOM   1262  OG  SER A  76       6.416   1.135  -1.927  1.00 98.52           O  
ATOM   1263  HG  SER A  76       7.244   0.650  -1.947  1.00 98.52           H  
ATOM   1264  N   ALA A  77       7.031   2.106   2.321  1.00 98.70           N  
ATOM   1265  H   ALA A  77       7.661   1.375   2.022  1.00 98.70           H  
ATOM   1266  CA  ALA A  77       6.680   2.149   3.739  1.00 98.70           C  
ATOM   1267  HA  ALA A  77       5.602   2.285   3.825  1.00 98.70           H  
ATOM   1268  C   ALA A  77       7.346   3.296   4.519  1.00 98.70           C  
ATOM   1269  CB  ALA A  77       7.038   0.790   4.343  1.00 98.70           C  
ATOM   1270  HB1 ALA A  77       6.728   0.761   5.388  1.00 98.70           H  
ATOM   1271  HB2 ALA A  77       8.114   0.627   4.289  1.00 98.70           H  
ATOM   1272  HB3 ALA A  77       6.524   0.005   3.790  1.00 98.70           H  
ATOM   1273  O   ALA A  77       6.785   3.752   5.519  1.00 98.70           O  
ATOM   1274  N   LYS A  78       8.525   3.773   4.098  1.00 98.48           N  
ATOM   1275  H   LYS A  78       9.004   3.269   3.366  1.00 98.48           H  
ATOM   1276  CA  LYS A  78       9.138   5.007   4.616  1.00 98.48           C  
ATOM   1277  HA  LYS A  78       8.970   5.083   5.691  1.00 98.48           H  
ATOM   1278  C   LYS A  78       8.482   6.256   4.022  1.00 98.48           C  
ATOM   1279  CB  LYS A  78      10.658   5.015   4.390  1.00 98.48           C  
ATOM   1280  HB2 LYS A  78      10.881   4.812   3.342  1.00 98.48           H  
ATOM   1281  HB3 LYS A  78      11.007   6.020   4.628  1.00 98.48           H  
ATOM   1282  O   LYS A  78       8.134   7.158   4.773  1.00 98.48           O  
ATOM   1283  CG  LYS A  78      11.430   4.033   5.288  1.00 98.48           C  
ATOM   1284  HG2 LYS A  78      11.268   3.010   4.947  1.00 98.48           H  
ATOM   1285  HG3 LYS A  78      11.070   4.126   6.313  1.00 98.48           H  
ATOM   1286  CD  LYS A  78      12.933   4.362   5.262  1.00 98.48           C  
ATOM   1287  HD2 LYS A  78      13.324   4.202   4.257  1.00 98.48           H  
ATOM   1288  HD3 LYS A  78      13.061   5.410   5.532  1.00 98.48           H  
ATOM   1289  CE  LYS A  78      13.723   3.509   6.251  1.00 98.48           C  
ATOM   1290  HE2 LYS A  78      13.258   3.578   7.235  1.00 98.48           H  
ATOM   1291  HE3 LYS A  78      13.666   2.472   5.921  1.00 98.48           H  
ATOM   1292  NZ  LYS A  78      15.148   3.913   6.351  1.00 98.48           N  
ATOM   1293  HZ1 LYS A  78      15.286   4.815   6.784  1.00 98.48           H  
ATOM   1294  HZ2 LYS A  78      15.607   3.929   5.451  1.00 98.48           H  
ATOM   1295  HZ3 LYS A  78      15.680   3.234   6.876  1.00 98.48           H  
ATOM   1296  N   VAL A  79       8.184   6.282   2.719  1.00 98.32           N  
ATOM   1297  H   VAL A  79       8.494   5.529   2.122  1.00 98.32           H  
ATOM   1298  CA  VAL A  79       7.437   7.407   2.123  1.00 98.32           C  
ATOM   1299  HA  VAL A  79       7.973   8.324   2.369  1.00 98.32           H  
ATOM   1300  C   VAL A  79       6.046   7.546   2.744  1.00 98.32           C  
ATOM   1301  CB  VAL A  79       7.370   7.304   0.590  1.00 98.32           C  
ATOM   1302  HB  VAL A  79       7.056   6.300   0.304  1.00 98.32           H  
ATOM   1303  O   VAL A  79       5.662   8.655   3.095  1.00 98.32           O  
ATOM   1304  CG1 VAL A  79       6.395   8.310  -0.037  1.00 98.32           C  
ATOM   1305 HG11 VAL A  79       5.366   8.033   0.192  1.00 98.32           H  
ATOM   1306 HG12 VAL A  79       6.589   9.311   0.347  1.00 98.32           H  
ATOM   1307 HG13 VAL A  79       6.518   8.324  -1.120  1.00 98.32           H  
ATOM   1308  CG2 VAL A  79       8.752   7.593  -0.005  1.00 98.32           C  
ATOM   1309 HG21 VAL A  79       9.503   6.929   0.423  1.00 98.32           H  
ATOM   1310 HG22 VAL A  79       8.712   7.425  -1.081  1.00 98.32           H  
ATOM   1311 HG23 VAL A  79       9.039   8.626   0.191  1.00 98.32           H  
ATOM   1312  N   ALA A  80       5.323   6.443   2.963  1.00 98.16           N  
ATOM   1313  H   ALA A  80       5.660   5.562   2.601  1.00 98.16           H  
ATOM   1314  CA  ALA A  80       4.040   6.446   3.671  1.00 98.16           C  
ATOM   1315  HA  ALA A  80       3.316   7.027   3.098  1.00 98.16           H  
ATOM   1316  C   ALA A  80       4.116   7.099   5.063  1.00 98.16           C  
ATOM   1317  CB  ALA A  80       3.554   4.996   3.757  1.00 98.16           C  
ATOM   1318  HB1 ALA A  80       4.309   4.371   4.235  1.00 98.16           H  
ATOM   1319  HB2 ALA A  80       3.351   4.622   2.753  1.00 98.16           H  
ATOM   1320  HB3 ALA A  80       2.639   4.942   4.347  1.00 98.16           H  
ATOM   1321  O   ALA A  80       3.258   7.919   5.393  1.00 98.16           O  
ATOM   1322  N   ARG A  81       5.167   6.783   5.829  1.00 97.60           N  
ATOM   1323  H   ARG A  81       5.833   6.126   5.447  1.00 97.60           H  
ATOM   1324  CA  ARG A  81       5.472   7.357   7.150  1.00 97.60           C  
ATOM   1325  HA  ARG A  81       4.609   7.247   7.807  1.00 97.60           H  
ATOM   1326  C   ARG A  81       5.736   8.866   7.064  1.00 97.60           C  
ATOM   1327  CB  ARG A  81       6.657   6.552   7.730  1.00 97.60           C  
ATOM   1328  HB2 ARG A  81       6.375   5.500   7.762  1.00 97.60           H  
ATOM   1329  HB3 ARG A  81       7.498   6.643   7.043  1.00 97.60           H  
ATOM   1330  O   ARG A  81       5.103   9.644   7.770  1.00 97.60           O  
ATOM   1331  CG  ARG A  81       7.153   6.948   9.130  1.00 97.60           C  
ATOM   1332  HG2 ARG A  81       7.269   8.030   9.197  1.00 97.60           H  
ATOM   1333  HG3 ARG A  81       6.414   6.636   9.867  1.00 97.60           H  
ATOM   1334  CD  ARG A  81       8.510   6.277   9.445  1.00 97.60           C  
ATOM   1335  HD2 ARG A  81       8.431   5.204   9.265  1.00 97.60           H  
ATOM   1336  HD3 ARG A  81       8.735   6.440  10.499  1.00 97.60           H  
ATOM   1337  NE  ARG A  81       9.607   6.850   8.633  1.00 97.60           N  
ATOM   1338  HE  ARG A  81       9.417   7.754   8.225  1.00 97.60           H  
ATOM   1339  NH1 ARG A  81      11.347   5.401   9.064  1.00 97.60           N  
ATOM   1340 HH11 ARG A  81      12.338   5.230   8.975  1.00 97.60           H  
ATOM   1341 HH12 ARG A  81      10.754   4.835   9.654  1.00 97.60           H  
ATOM   1342  NH2 ARG A  81      11.675   7.138   7.724  1.00 97.60           N  
ATOM   1343 HH21 ARG A  81      11.307   7.933   7.221  1.00 97.60           H  
ATOM   1344 HH22 ARG A  81      12.656   6.933   7.602  1.00 97.60           H  
ATOM   1345  CZ  ARG A  81      10.863   6.461   8.483  1.00 97.60           C  
ATOM   1346  N   ASP A  82       6.616   9.287   6.157  1.00 97.12           N  
ATOM   1347  H   ASP A  82       7.095   8.578   5.619  1.00 97.12           H  
ATOM   1348  CA  ASP A  82       7.207  10.637   6.178  1.00 97.12           C  
ATOM   1349  HA  ASP A  82       7.203  10.999   7.206  1.00 97.12           H  
ATOM   1350  C   ASP A  82       6.438  11.684   5.347  1.00 97.12           C  
ATOM   1351  CB  ASP A  82       8.675  10.532   5.740  1.00 97.12           C  
ATOM   1352  HB2 ASP A  82       8.712  10.153   4.718  1.00 97.12           H  
ATOM   1353  HB3 ASP A  82       9.125  11.525   5.754  1.00 97.12           H  
ATOM   1354  O   ASP A  82       6.670  12.895   5.459  1.00 97.12           O  
ATOM   1355  CG  ASP A  82       9.497   9.612   6.647  1.00 97.12           C  
ATOM   1356  OD1 ASP A  82       9.127   9.414   7.823  1.00 97.12           O  
ATOM   1357  OD2 ASP A  82      10.500   9.042   6.173  1.00 97.12           O  
ATOM   1358  N   ILE A  83       5.496  11.245   4.509  1.00 96.34           N  
ATOM   1359  H   ILE A  83       5.414  10.248   4.371  1.00 96.34           H  
ATOM   1360  CA  ILE A  83       4.597  12.136   3.760  1.00 96.34           C  
ATOM   1361  HA  ILE A  83       5.157  13.046   3.543  1.00 96.34           H  
ATOM   1362  C   ILE A  83       3.373  12.569   4.585  1.00 96.34           C  
ATOM   1363  CB  ILE A  83       4.224  11.474   2.417  1.00 96.34           C  
ATOM   1364  HB  ILE A  83       5.113  10.974   2.032  1.00 96.34           H  
ATOM   1365  O   ILE A  83       2.751  13.582   4.262  1.00 96.34           O  
ATOM   1366  CG1 ILE A  83       3.790  12.470   1.319  1.00 96.34           C  
ATOM   1367 HG12 ILE A  83       2.857  12.951   1.611  1.00 96.34           H  
ATOM   1368 HG13 ILE A  83       3.608  11.900   0.408  1.00 96.34           H  
ATOM   1369  CG2 ILE A  83       3.153  10.389   2.631  1.00 96.34           C  
ATOM   1370 HG21 ILE A  83       3.399   9.773   3.495  1.00 96.34           H  
ATOM   1371 HG22 ILE A  83       2.173  10.836   2.797  1.00 96.34           H  
ATOM   1372 HG23 ILE A  83       3.123   9.734   1.760  1.00 96.34           H  
ATOM   1373  CD1 ILE A  83       4.808  13.560   0.954  1.00 96.34           C  
ATOM   1374 HD11 ILE A  83       4.432  14.125   0.101  1.00 96.34           H  
ATOM   1375 HD12 ILE A  83       5.759  13.105   0.676  1.00 96.34           H  
ATOM   1376 HD13 ILE A  83       4.951  14.250   1.786  1.00 96.34           H  
ATOM   1377  N   GLY A  84       3.058  11.837   5.659  1.00 92.31           N  
ATOM   1378  H   GLY A  84       3.643  11.039   5.863  1.00 92.31           H  
ATOM   1379  CA  GLY A  84       1.959  12.107   6.585  1.00 92.31           C  
ATOM   1380  HA2 GLY A  84       1.951  13.168   6.837  1.00 92.31           H  
ATOM   1381  HA3 GLY A  84       2.151  11.550   7.502  1.00 92.31           H  
ATOM   1382  C   GLY A  84       0.563  11.726   6.071  1.00 92.31           C  
ATOM   1383  O   GLY A  84       0.265  11.785   4.878  1.00 92.31           O  
ATOM   1384  N   GLU A  85      -0.319  11.376   7.008  1.00 89.04           N  
ATOM   1385  H   GLU A  85       0.033  11.226   7.942  1.00 89.04           H  
ATOM   1386  CA  GLU A  85      -1.709  10.941   6.783  1.00 89.04           C  
ATOM   1387  HA  GLU A  85      -1.720   9.982   6.263  1.00 89.04           H  
ATOM   1388  C   GLU A  85      -2.560  11.943   5.981  1.00 89.04           C  
ATOM   1389  CB  GLU A  85      -2.328  10.764   8.178  1.00 89.04           C  
ATOM   1390  HB2 GLU A  85      -2.377  11.747   8.647  1.00 89.04           H  
ATOM   1391  HB3 GLU A  85      -1.671  10.138   8.783  1.00 89.04           H  
ATOM   1392  O   GLU A  85      -3.442  11.563   5.219  1.00 89.04           O  
ATOM   1393  CG  GLU A  85      -3.729  10.138   8.183  1.00 89.04           C  
ATOM   1394  HG2 GLU A  85      -4.392  10.734   7.556  1.00 89.04           H  
ATOM   1395  HG3 GLU A  85      -3.671   9.136   7.758  1.00 89.04           H  
ATOM   1396  CD  GLU A  85      -4.337  10.084   9.592  1.00 89.04           C  
ATOM   1397  OE1 GLU A  85      -5.470   9.568   9.711  1.00 89.04           O  
ATOM   1398  OE2 GLU A  85      -3.764  10.680  10.531  1.00 89.04           O  
ATOM   1399  N   ARG A  86      -2.308  13.249   6.138  1.00 84.64           N  
ATOM   1400  H   ARG A  86      -1.534  13.494   6.739  1.00 84.64           H  
ATOM   1401  CA  ARG A  86      -3.112  14.311   5.505  1.00 84.64           C  
ATOM   1402  HA  ARG A  86      -4.160  14.012   5.552  1.00 84.64           H  
ATOM   1403  C   ARG A  86      -2.841  14.513   4.009  1.00 84.64           C  
ATOM   1404  CB  ARG A  86      -2.937  15.630   6.266  1.00 84.64           C  
ATOM   1405  HB2 ARG A  86      -1.881  15.898   6.290  1.00 84.64           H  
ATOM   1406  HB3 ARG A  86      -3.467  16.411   5.722  1.00 84.64           H  
ATOM   1407  O   ARG A  86      -3.513  15.342   3.395  1.00 84.64           O  
ATOM   1408  CG  ARG A  86      -3.488  15.577   7.697  1.00 84.64           C  
ATOM   1409  HG2 ARG A  86      -4.475  15.114   7.705  1.00 84.64           H  
ATOM   1410  HG3 ARG A  86      -2.811  14.991   8.318  1.00 84.64           H  
ATOM   1411  CD  ARG A  86      -3.595  17.007   8.234  1.00 84.64           C  
ATOM   1412  HD2 ARG A  86      -4.488  17.476   7.822  1.00 84.64           H  
ATOM   1413  HD3 ARG A  86      -2.718  17.556   7.892  1.00 84.64           H  
ATOM   1414  NE  ARG A  86      -3.639  17.050   9.707  1.00 84.64           N  
ATOM   1415  HE  ARG A  86      -3.775  16.175  10.193  1.00 84.64           H  
ATOM   1416  NH1 ARG A  86      -2.951  19.227   9.893  1.00 84.64           N  
ATOM   1417 HH11 ARG A  86      -2.215  19.711  10.388  1.00 84.64           H  
ATOM   1418 HH12 ARG A  86      -2.989  19.330   8.889  1.00 84.64           H  
ATOM   1419  NH2 ARG A  86      -2.892  17.938  11.678  1.00 84.64           N  
ATOM   1420 HH21 ARG A  86      -2.885  17.028  12.116  1.00 84.64           H  
ATOM   1421 HH22 ARG A  86      -2.189  18.598  11.981  1.00 84.64           H  
ATOM   1422  CZ  ARG A  86      -3.189  18.065  10.422  1.00 84.64           C  
ATOM   1423  N   SER A  87      -1.860  13.815   3.442  1.00 85.82           N  
ATOM   1424  H   SER A  87      -1.389  13.111   3.993  1.00 85.82           H  
ATOM   1425  CA  SER A  87      -1.449  13.980   2.048  1.00 85.82           C  
ATOM   1426  HA  SER A  87      -1.484  15.043   1.811  1.00 85.82           H  
ATOM   1427  C   SER A  87      -2.406  13.264   1.089  1.00 85.82           C  
ATOM   1428  CB  SER A  87       0.007  13.547   1.878  1.00 85.82           C  
ATOM   1429  HB2 SER A  87       0.273  13.567   0.821  1.00 85.82           H  
ATOM   1430  HB3 SER A  87       0.148  12.539   2.268  1.00 85.82           H  
ATOM   1431  O   SER A  87      -2.703  12.084   1.259  1.00 85.82           O  
ATOM   1432  OG  SER A  87       0.826  14.469   2.579  1.00 85.82           O  
ATOM   1433  HG  SER A  87       1.404  13.994   3.180  1.00 85.82           H  
ATOM   1434  N   GLU A  88      -2.893  13.974   0.065  1.00 80.75           N  
ATOM   1435  H   GLU A  88      -2.582  14.930  -0.035  1.00 80.75           H  
ATOM   1436  CA  GLU A  88      -3.918  13.494  -0.885  1.00 80.75           C  
ATOM   1437  HA  GLU A  88      -4.623  12.881  -0.324  1.00 80.75           H  
ATOM   1438  C   GLU A  88      -3.316  12.546  -1.957  1.00 80.75           C  
ATOM   1439  CB  GLU A  88      -4.733  14.685  -1.466  1.00 80.75           C  
ATOM   1440  HB2 GLU A  88      -5.469  14.279  -2.161  1.00 80.75           H  
ATOM   1441  HB3 GLU A  88      -4.064  15.344  -2.018  1.00 80.75           H  
ATOM   1442  O   GLU A  88      -3.383  12.804  -3.157  1.00 80.75           O  
ATOM   1443  CG  GLU A  88      -5.488  15.513  -0.393  1.00 80.75           C  
ATOM   1444  HG2 GLU A  88      -6.076  14.825   0.214  1.00 80.75           H  
ATOM   1445  HG3 GLU A  88      -4.752  15.982   0.260  1.00 80.75           H  
ATOM   1446  CD  GLU A  88      -6.436  16.619  -0.931  1.00 80.75           C  
ATOM   1447  OE1 GLU A  88      -7.008  17.370  -0.098  1.00 80.75           O  
ATOM   1448  OE2 GLU A  88      -6.626  16.736  -2.162  1.00 80.75           O  
ATOM   1449  N   ILE A  89      -2.682  11.457  -1.506  1.00 90.85           N  
ATOM   1450  H   ILE A  89      -2.686  11.318  -0.506  1.00 90.85           H  
ATOM   1451  CA  ILE A  89      -1.956  10.462  -2.318  1.00 90.85           C  
ATOM   1452  HA  ILE A  89      -1.475  10.969  -3.155  1.00 90.85           H  
ATOM   1453  C   ILE A  89      -2.910   9.416  -2.886  1.00 90.85           C  
ATOM   1454  CB  ILE A  89      -0.868   9.774  -1.466  1.00 90.85           C  
ATOM   1455  HB  ILE A  89      -1.349   9.378  -0.571  1.00 90.85           H  
ATOM   1456  O   ILE A  89      -3.789   8.922  -2.184  1.00 90.85           O  
ATOM   1457  CG1 ILE A  89       0.178  10.820  -1.040  1.00 90.85           C  
ATOM   1458 HG12 ILE A  89       0.800  11.101  -1.890  1.00 90.85           H  
ATOM   1459 HG13 ILE A  89      -0.317  11.720  -0.675  1.00 90.85           H  
ATOM   1460  CG2 ILE A  89      -0.179   8.595  -2.187  1.00 90.85           C  
ATOM   1461 HG21 ILE A  89      -0.888   7.783  -2.346  1.00 90.85           H  
ATOM   1462 HG22 ILE A  89       0.220   8.919  -3.149  1.00 90.85           H  
ATOM   1463 HG23 ILE A  89       0.631   8.189  -1.580  1.00 90.85           H  
ATOM   1464  CD1 ILE A  89       1.056  10.314   0.097  1.00 90.85           C  
ATOM   1465 HD11 ILE A  89       0.447   9.843   0.869  1.00 90.85           H  
ATOM   1466 HD12 ILE A  89       1.551  11.181   0.533  1.00 90.85           H  
ATOM   1467 HD13 ILE A  89       1.802   9.610  -0.273  1.00 90.85           H  
ATOM   1468  N   ARG A  90      -2.688   9.005  -4.136  1.00 91.30           N  
ATOM   1469  H   ARG A  90      -1.923   9.422  -4.648  1.00 91.30           H  
ATOM   1470  CA  ARG A  90      -3.485   7.996  -4.840  1.00 91.30           C  
ATOM   1471  HA  ARG A  90      -4.476   7.941  -4.390  1.00 91.30           H  
ATOM   1472  C   ARG A  90      -2.859   6.617  -4.648  1.00 91.30           C  
ATOM   1473  CB  ARG A  90      -3.666   8.451  -6.294  1.00 91.30           C  
ATOM   1474  HB2 ARG A  90      -2.692   8.529  -6.777  1.00 91.30           H  
ATOM   1475  HB3 ARG A  90      -4.258   7.718  -6.842  1.00 91.30           H  
ATOM   1476  O   ARG A  90      -2.251   6.037  -5.550  1.00 91.30           O  
ATOM   1477  CG  ARG A  90      -4.383   9.817  -6.309  1.00 91.30           C  
ATOM   1478  HG2 ARG A  90      -3.737  10.579  -5.871  1.00 91.30           H  
ATOM   1479  HG3 ARG A  90      -5.292   9.753  -5.712  1.00 91.30           H  
ATOM   1480  CD  ARG A  90      -4.760  10.282  -7.710  1.00 91.30           C  
ATOM   1481  HD2 ARG A  90      -5.207  11.273  -7.634  1.00 91.30           H  
ATOM   1482  HD3 ARG A  90      -5.491   9.587  -8.124  1.00 91.30           H  
ATOM   1483  NE  ARG A  90      -3.592  10.332  -8.597  1.00 91.30           N  
ATOM   1484  HE  ARG A  90      -2.707  10.018  -8.224  1.00 91.30           H  
ATOM   1485  NH1 ARG A  90      -4.668  11.063 -10.483  1.00 91.30           N  
ATOM   1486 HH11 ARG A  90      -4.661  11.172 -11.487  1.00 91.30           H  
ATOM   1487 HH12 ARG A  90      -5.484  11.230  -9.911  1.00 91.30           H  
ATOM   1488  NH2 ARG A  90      -2.560  10.358 -10.610  1.00 91.30           N  
ATOM   1489 HH21 ARG A  90      -1.994   9.609 -10.237  1.00 91.30           H  
ATOM   1490 HH22 ARG A  90      -2.610  10.398 -11.618  1.00 91.30           H  
ATOM   1491  CZ  ARG A  90      -3.608  10.587  -9.887  1.00 91.30           C  
ATOM   1492  N   TRP A  91      -2.971   6.099  -3.424  1.00 95.97           N  
ATOM   1493  H   TRP A  91      -3.508   6.636  -2.757  1.00 95.97           H  
ATOM   1494  CA  TRP A  91      -2.326   4.863  -2.969  1.00 95.97           C  
ATOM   1495  HA  TRP A  91      -1.247   5.021  -2.988  1.00 95.97           H  
ATOM   1496  C   TRP A  91      -2.601   3.655  -3.881  1.00 95.97           C  
ATOM   1497  CB  TRP A  91      -2.742   4.565  -1.519  1.00 95.97           C  
ATOM   1498  HB2 TRP A  91      -3.822   4.681  -1.438  1.00 95.97           H  
ATOM   1499  HB3 TRP A  91      -2.505   3.523  -1.304  1.00 95.97           H  
ATOM   1500  O   TRP A  91      -1.695   2.855  -4.097  1.00 95.97           O  
ATOM   1501  CG  TRP A  91      -2.069   5.384  -0.454  1.00 95.97           C  
ATOM   1502  CD1 TRP A  91      -2.680   6.156   0.476  1.00 95.97           C  
ATOM   1503  HD1 TRP A  91      -3.748   6.284   0.567  1.00 95.97           H  
ATOM   1504  CD2 TRP A  91      -0.638   5.506  -0.183  1.00 95.97           C  
ATOM   1505  CE2 TRP A  91      -0.453   6.424   0.895  1.00 95.97           C  
ATOM   1506  CE3 TRP A  91       0.524   4.944  -0.758  1.00 95.97           C  
ATOM   1507  HE3 TRP A  91       0.424   4.232  -1.564  1.00 95.97           H  
ATOM   1508  NE1 TRP A  91      -1.732   6.757   1.287  1.00 95.97           N  
ATOM   1509  HE1 TRP A  91      -1.952   7.365   2.063  1.00 95.97           H  
ATOM   1510  CH2 TRP A  91       1.955   6.269   0.710  1.00 95.97           C  
ATOM   1511  HH2 TRP A  91       2.946   6.577   1.008  1.00 95.97           H  
ATOM   1512  CZ2 TRP A  91       0.820   6.809   1.340  1.00 95.97           C  
ATOM   1513  HZ2 TRP A  91       0.919   7.527   2.141  1.00 95.97           H  
ATOM   1514  CZ3 TRP A  91       1.806   5.324  -0.320  1.00 95.97           C  
ATOM   1515  HZ3 TRP A  91       2.684   4.908  -0.791  1.00 95.97           H  
ATOM   1516  N   GLU A  92      -3.785   3.536  -4.490  1.00 93.33           N  
ATOM   1517  H   GLU A  92      -4.517   4.192  -4.257  1.00 93.33           H  
ATOM   1518  CA  GLU A  92      -4.082   2.501  -5.496  1.00 93.33           C  
ATOM   1519  HA  GLU A  92      -3.939   1.528  -5.027  1.00 93.33           H  
ATOM   1520  C   GLU A  92      -3.160   2.525  -6.731  1.00 93.33           C  
ATOM   1521  CB  GLU A  92      -5.552   2.570  -5.948  1.00 93.33           C  
ATOM   1522  HB2 GLU A  92      -6.202   2.393  -5.091  1.00 93.33           H  
ATOM   1523  HB3 GLU A  92      -5.722   1.750  -6.646  1.00 93.33           H  
ATOM   1524  O   GLU A  92      -2.861   1.464  -7.283  1.00 93.33           O  
ATOM   1525  CG  GLU A  92      -5.954   3.880  -6.654  1.00 93.33           C  
ATOM   1526  HG2 GLU A  92      -5.217   4.137  -7.415  1.00 93.33           H  
ATOM   1527  HG3 GLU A  92      -6.881   3.711  -7.203  1.00 93.33           H  
ATOM   1528  CD  GLU A  92      -6.147   5.069  -5.704  1.00 93.33           C  
ATOM   1529  OE1 GLU A  92      -6.119   6.219  -6.189  1.00 93.33           O  
ATOM   1530  OE2 GLU A  92      -6.316   4.872  -4.483  1.00 93.33           O  
ATOM   1531  N   GLU A  93      -2.672   3.694  -7.156  1.00 93.69           N  
ATOM   1532  H   GLU A  93      -2.886   4.531  -6.632  1.00 93.69           H  
ATOM   1533  CA  GLU A  93      -1.748   3.825  -8.290  1.00 93.69           C  
ATOM   1534  HA  GLU A  93      -2.085   3.182  -9.104  1.00 93.69           H  
ATOM   1535  C   GLU A  93      -0.355   3.350  -7.874  1.00 93.69           C  
ATOM   1536  CB  GLU A  93      -1.705   5.273  -8.816  1.00 93.69           C  
ATOM   1537  HB2 GLU A  93      -1.332   5.938  -8.037  1.00 93.69           H  
ATOM   1538  HB3 GLU A  93      -1.015   5.308  -9.659  1.00 93.69           H  
ATOM   1539  O   GLU A  93       0.256   2.526  -8.558  1.00 93.69           O  
ATOM   1540  CG  GLU A  93      -3.089   5.754  -9.284  1.00 93.69           C  
ATOM   1541  HG2 GLU A  93      -3.757   5.783  -8.423  1.00 93.69           H  
ATOM   1542  HG3 GLU A  93      -3.488   5.030  -9.993  1.00 93.69           H  
ATOM   1543  CD  GLU A  93      -3.089   7.142  -9.941  1.00 93.69           C  
ATOM   1544  OE1 GLU A  93      -4.177   7.547 -10.425  1.00 93.69           O  
ATOM   1545  OE2 GLU A  93      -2.046   7.830  -9.948  1.00 93.69           O  
ATOM   1546  N   SER A  94       0.087   3.766  -6.682  1.00 96.96           N  
ATOM   1547  H   SER A  94      -0.502   4.407  -6.170  1.00 96.96           H  
ATOM   1548  CA  SER A  94       1.324   3.281  -6.057  1.00 96.96           C  
ATOM   1549  HA  SER A  94       2.166   3.521  -6.706  1.00 96.96           H  
ATOM   1550  C   SER A  94       1.300   1.758  -5.871  1.00 96.96           C  
ATOM   1551  CB  SER A  94       1.551   3.969  -4.707  1.00 96.96           C  
ATOM   1552  HB2 SER A  94       2.429   3.534  -4.230  1.00 96.96           H  
ATOM   1553  HB3 SER A  94       0.690   3.815  -4.056  1.00 96.96           H  
ATOM   1554  O   SER A  94       2.251   1.078  -6.247  1.00 96.96           O  
ATOM   1555  OG  SER A  94       1.776   5.353  -4.877  1.00 96.96           O  
ATOM   1556  HG  SER A  94       0.994   5.782  -5.233  1.00 96.96           H  
ATOM   1557  N   PHE A  95       0.194   1.190  -5.376  1.00 96.59           N  
ATOM   1558  H   PHE A  95      -0.547   1.796  -5.055  1.00 96.59           H  
ATOM   1559  CA  PHE A  95       0.006  -0.259  -5.249  1.00 96.59           C  
ATOM   1560  HA  PHE A  95       0.850  -0.680  -4.702  1.00 96.59           H  
ATOM   1561  C   PHE A  95      -0.017  -0.973  -6.603  1.00 96.59           C  
ATOM   1562  CB  PHE A  95      -1.298  -0.548  -4.485  1.00 96.59           C  
ATOM   1563  HB2 PHE A  95      -1.490  -1.620  -4.523  1.00 96.59           H  
ATOM   1564  HB3 PHE A  95      -2.117  -0.063  -5.017  1.00 96.59           H  
ATOM   1565  O   PHE A  95       0.570  -2.046  -6.743  1.00 96.59           O  
ATOM   1566  CG  PHE A  95      -1.343  -0.121  -3.027  1.00 96.59           C  
ATOM   1567  CD1 PHE A  95      -0.189  -0.166  -2.219  1.00 96.59           C  
ATOM   1568  HD1 PHE A  95       0.753  -0.520  -2.610  1.00 96.59           H  
ATOM   1569  CD2 PHE A  95      -2.556   0.337  -2.472  1.00 96.59           C  
ATOM   1570  HD2 PHE A  95      -3.449   0.381  -3.078  1.00 96.59           H  
ATOM   1571  CE1 PHE A  95      -0.237   0.296  -0.896  1.00 96.59           C  
ATOM   1572  HE1 PHE A  95       0.665   0.304  -0.302  1.00 96.59           H  
ATOM   1573  CE2 PHE A  95      -2.601   0.795  -1.144  1.00 96.59           C  
ATOM   1574  HE2 PHE A  95      -3.522   1.186  -0.738  1.00 96.59           H  
ATOM   1575  CZ  PHE A  95      -1.436   0.787  -0.359  1.00 96.59           C  
ATOM   1576  HZ  PHE A  95      -1.452   1.177   0.648  1.00 96.59           H  
ATOM   1577  N   THR A  96      -0.668  -0.391  -7.611  1.00 93.93           N  
ATOM   1578  H   THR A  96      -1.146   0.481  -7.435  1.00 93.93           H  
ATOM   1579  CA  THR A  96      -0.726  -0.956  -8.965  1.00 93.93           C  
ATOM   1580  HA  THR A  96      -1.119  -1.971  -8.907  1.00 93.93           H  
ATOM   1581  C   THR A  96       0.666  -1.052  -9.586  1.00 93.93           C  
ATOM   1582  CB  THR A  96      -1.681  -0.136  -9.842  1.00 93.93           C  
ATOM   1583  HB  THR A  96      -1.418   0.921  -9.795  1.00 93.93           H  
ATOM   1584  O   THR A  96       1.013  -2.104 -10.126  1.00 93.93           O  
ATOM   1585  CG2 THR A  96      -1.698  -0.572 -11.305  1.00 93.93           C  
ATOM   1586 HG21 THR A  96      -2.468  -0.006 -11.830  1.00 93.93           H  
ATOM   1587 HG22 THR A  96      -1.912  -1.639 -11.376  1.00 93.93           H  
ATOM   1588 HG23 THR A  96      -0.739  -0.359 -11.775  1.00 93.93           H  
ATOM   1589  OG1 THR A  96      -2.984  -0.318  -9.343  1.00 93.93           O  
ATOM   1590  HG1 THR A  96      -3.104   0.330  -8.645  1.00 93.93           H  
ATOM   1591  N   ILE A  97       1.492  -0.007  -9.461  1.00 96.07           N  
ATOM   1592  H   ILE A  97       1.151   0.828  -9.007  1.00 96.07           H  
ATOM   1593  CA  ILE A  97       2.878  -0.024  -9.944  1.00 96.07           C  
ATOM   1594  HA  ILE A  97       2.881  -0.425 -10.958  1.00 96.07           H  
ATOM   1595  C   ILE A  97       3.729  -0.978  -9.098  1.00 96.07           C  
ATOM   1596  CB  ILE A  97       3.467   1.404 -10.010  1.00 96.07           C  
ATOM   1597  HB  ILE A  97       3.408   1.854  -9.019  1.00 96.07           H  
ATOM   1598  O   ILE A  97       4.325  -1.894  -9.662  1.00 96.07           O  
ATOM   1599  CG1 ILE A  97       2.657   2.267 -11.006  1.00 96.07           C  
ATOM   1600 HG12 ILE A  97       2.723   1.836 -12.005  1.00 96.07           H  
ATOM   1601 HG13 ILE A  97       1.606   2.274 -10.716  1.00 96.07           H  
ATOM   1602  CG2 ILE A  97       4.944   1.361 -10.444  1.00 96.07           C  
ATOM   1603 HG21 ILE A  97       5.531   0.744  -9.763  1.00 96.07           H  
ATOM   1604 HG22 ILE A  97       5.036   0.953 -11.451  1.00 96.07           H  
ATOM   1605 HG23 ILE A  97       5.376   2.361 -10.424  1.00 96.07           H  
ATOM   1606  CD1 ILE A  97       3.120   3.726 -11.065  1.00 96.07           C  
ATOM   1607 HD11 ILE A  97       3.264   4.105 -10.053  1.00 96.07           H  
ATOM   1608 HD12 ILE A  97       4.059   3.802 -11.612  1.00 96.07           H  
ATOM   1609 HD13 ILE A  97       2.368   4.328 -11.575  1.00 96.07           H  
ATOM   1610  N   LEU A  98       3.732  -0.834  -7.766  1.00 97.77           N  
ATOM   1611  H   LEU A  98       3.201  -0.073  -7.367  1.00 97.77           H  
ATOM   1612  CA  LEU A  98       4.507  -1.675  -6.845  1.00 97.77           C  
ATOM   1613  HA  LEU A  98       5.566  -1.464  -6.995  1.00 97.77           H  
ATOM   1614  C   LEU A  98       4.284  -3.163  -7.134  1.00 97.77           C  
ATOM   1615  CB  LEU A  98       4.123  -1.319  -5.391  1.00 97.77           C  
ATOM   1616  HB2 LEU A  98       3.041  -1.406  -5.294  1.00 97.77           H  
ATOM   1617  HB3 LEU A  98       4.389  -0.278  -5.205  1.00 97.77           H  
ATOM   1618  O   LEU A  98       5.236  -3.894  -7.402  1.00 97.77           O  
ATOM   1619  CG  LEU A  98       4.769  -2.194  -4.297  1.00 97.77           C  
ATOM   1620  HG  LEU A  98       4.531  -3.242  -4.480  1.00 97.77           H  
ATOM   1621  CD1 LEU A  98       6.288  -2.038  -4.243  1.00 97.77           C  
ATOM   1622 HD11 LEU A  98       6.732  -2.359  -5.185  1.00 97.77           H  
ATOM   1623 HD12 LEU A  98       6.545  -0.996  -4.052  1.00 97.77           H  
ATOM   1624 HD13 LEU A  98       6.698  -2.647  -3.437  1.00 97.77           H  
ATOM   1625  CD2 LEU A  98       4.199  -1.825  -2.927  1.00 97.77           C  
ATOM   1626 HD21 LEU A  98       4.645  -2.456  -2.158  1.00 97.77           H  
ATOM   1627 HD22 LEU A  98       4.424  -0.782  -2.704  1.00 97.77           H  
ATOM   1628 HD23 LEU A  98       3.118  -1.967  -2.924  1.00 97.77           H  
ATOM   1629  N   PHE A  99       3.027  -3.616  -7.145  1.00 96.39           N  
ATOM   1630  H   PHE A  99       2.274  -2.966  -6.968  1.00 96.39           H  
ATOM   1631  CA  PHE A  99       2.710  -5.028  -7.348  1.00 96.39           C  
ATOM   1632  HA  PHE A  99       3.368  -5.619  -6.711  1.00 96.39           H  
ATOM   1633  C   PHE A  99       3.016  -5.512  -8.770  1.00 96.39           C  
ATOM   1634  CB  PHE A  99       1.264  -5.308  -6.917  1.00 96.39           C  
ATOM   1635  HB2 PHE A  99       0.597  -4.763  -7.585  1.00 96.39           H  
ATOM   1636  HB3 PHE A  99       1.074  -6.373  -7.052  1.00 96.39           H  
ATOM   1637  O   PHE A  99       3.425  -6.660  -8.921  1.00 96.39           O  
ATOM   1638  CG  PHE A  99       0.929  -4.952  -5.471  1.00 96.39           C  
ATOM   1639  CD1 PHE A  99       1.877  -5.122  -4.441  1.00 96.39           C  
ATOM   1640  HD1 PHE A  99       2.866  -5.499  -4.657  1.00 96.39           H  
ATOM   1641  CD2 PHE A  99      -0.335  -4.418  -5.148  1.00 96.39           C  
ATOM   1642  HD2 PHE A  99      -1.044  -4.197  -5.932  1.00 96.39           H  
ATOM   1643  CE1 PHE A  99       1.566  -4.760  -3.121  1.00 96.39           C  
ATOM   1644  HE1 PHE A  99       2.322  -4.831  -2.353  1.00 96.39           H  
ATOM   1645  CE2 PHE A  99      -0.658  -4.094  -3.819  1.00 96.39           C  
ATOM   1646  HE2 PHE A  99      -1.620  -3.661  -3.585  1.00 96.39           H  
ATOM   1647  CZ  PHE A  99       0.298  -4.254  -2.805  1.00 96.39           C  
ATOM   1648  HZ  PHE A  99       0.081  -3.947  -1.793  1.00 96.39           H  
ATOM   1649  N   ARG A 100       2.947  -4.648  -9.793  1.00 94.54           N  
ATOM   1650  H   ARG A 100       2.645  -3.701  -9.610  1.00 94.54           H  
ATOM   1651  CA  ARG A 100       3.411  -4.988 -11.150  1.00 94.54           C  
ATOM   1652  HA  ARG A 100       2.884  -5.884 -11.479  1.00 94.54           H  
ATOM   1653  C   ARG A 100       4.903  -5.330 -11.181  1.00 94.54           C  
ATOM   1654  CB  ARG A 100       3.101  -3.823 -12.102  1.00 94.54           C  
ATOM   1655  HB2 ARG A 100       3.760  -2.990 -11.859  1.00 94.54           H  
ATOM   1656  HB3 ARG A 100       2.073  -3.492 -11.951  1.00 94.54           H  
ATOM   1657  O   ARG A 100       5.294  -6.170 -11.987  1.00 94.54           O  
ATOM   1658  CG  ARG A 100       3.259  -4.189 -13.586  1.00 94.54           C  
ATOM   1659  HG2 ARG A 100       2.540  -4.967 -13.839  1.00 94.54           H  
ATOM   1660  HG3 ARG A 100       4.265  -4.561 -13.782  1.00 94.54           H  
ATOM   1661  CD  ARG A 100       3.003  -2.960 -14.467  1.00 94.54           C  
ATOM   1662  HD2 ARG A 100       2.025  -2.547 -14.218  1.00 94.54           H  
ATOM   1663  HD3 ARG A 100       2.999  -3.270 -15.512  1.00 94.54           H  
ATOM   1664  NE  ARG A 100       4.060  -1.954 -14.266  1.00 94.54           N  
ATOM   1665  HE  ARG A 100       4.962  -2.307 -13.981  1.00 94.54           H  
ATOM   1666  NH1 ARG A 100       2.873  -0.006 -14.638  1.00 94.54           N  
ATOM   1667 HH11 ARG A 100       2.028  -0.527 -14.825  1.00 94.54           H  
ATOM   1668 HH12 ARG A 100       2.879   1.004 -14.635  1.00 94.54           H  
ATOM   1669  NH2 ARG A 100       5.025   0.053 -14.029  1.00 94.54           N  
ATOM   1670 HH21 ARG A 100       5.046   1.063 -14.013  1.00 94.54           H  
ATOM   1671 HH22 ARG A 100       5.877  -0.403 -13.732  1.00 94.54           H  
ATOM   1672  CZ  ARG A 100       3.967  -0.639 -14.317  1.00 94.54           C  
ATOM   1673  N   MET A 101       5.710  -4.701 -10.322  1.00 96.39           N  
ATOM   1674  H   MET A 101       5.308  -3.996  -9.721  1.00 96.39           H  
ATOM   1675  CA  MET A 101       7.157  -4.926 -10.256  1.00 96.39           C  
ATOM   1676  HA  MET A 101       7.507  -5.224 -11.244  1.00 96.39           H  
ATOM   1677  C   MET A 101       7.558  -6.063  -9.300  1.00 96.39           C  
ATOM   1678  CB  MET A 101       7.889  -3.622  -9.891  1.00 96.39           C  
ATOM   1679  HB2 MET A 101       7.670  -3.362  -8.855  1.00 96.39           H  
ATOM   1680  HB3 MET A 101       8.961  -3.801  -9.971  1.00 96.39           H  
ATOM   1681  O   MET A 101       8.544  -6.740  -9.571  1.00 96.39           O  
ATOM   1682  CG  MET A 101       7.537  -2.415 -10.776  1.00 96.39           C  
ATOM   1683  HG2 MET A 101       6.537  -2.073 -10.508  1.00 96.39           H  
ATOM   1684  HG3 MET A 101       8.227  -1.608 -10.528  1.00 96.39           H  
ATOM   1685  SD  MET A 101       7.574  -2.655 -12.578  1.00 96.39           S  
ATOM   1686  CE  MET A 101       9.372  -2.637 -12.812  1.00 96.39           C  
ATOM   1687  HE1 MET A 101       9.609  -2.812 -13.861  1.00 96.39           H  
ATOM   1688  HE2 MET A 101       9.763  -1.663 -12.518  1.00 96.39           H  
ATOM   1689  HE3 MET A 101       9.836  -3.410 -12.200  1.00 96.39           H  
ATOM   1690  N   ILE A 102       6.822  -6.295  -8.200  1.00 97.02           N  
ATOM   1691  H   ILE A 102       6.074  -5.647  -7.995  1.00 97.02           H  
ATOM   1692  CA  ILE A 102       7.236  -7.257  -7.153  1.00 97.02           C  
ATOM   1693  HA  ILE A 102       8.252  -7.574  -7.387  1.00 97.02           H  
ATOM   1694  C   ILE A 102       6.440  -8.571  -7.083  1.00 97.02           C  
ATOM   1695  CB  ILE A 102       7.342  -6.599  -5.757  1.00 97.02           C  
ATOM   1696  HB  ILE A 102       7.839  -7.324  -5.112  1.00 97.02           H  
ATOM   1697  O   ILE A 102       6.849  -9.477  -6.361  1.00 97.02           O  
ATOM   1698  CG1 ILE A 102       5.970  -6.304  -5.115  1.00 97.02           C  
ATOM   1699 HG12 ILE A 102       5.338  -7.189  -5.186  1.00 97.02           H  
ATOM   1700 HG13 ILE A 102       5.471  -5.497  -5.653  1.00 97.02           H  
ATOM   1701  CG2 ILE A 102       8.240  -5.349  -5.810  1.00 97.02           C  
ATOM   1702 HG21 ILE A 102       7.727  -4.528  -6.311  1.00 97.02           H  
ATOM   1703 HG22 ILE A 102       9.156  -5.580  -6.354  1.00 97.02           H  
ATOM   1704 HG23 ILE A 102       8.514  -5.039  -4.802  1.00 97.02           H  
ATOM   1705  CD1 ILE A 102       6.056  -5.915  -3.638  1.00 97.02           C  
ATOM   1706 HD11 ILE A 102       6.647  -5.007  -3.514  1.00 97.02           H  
ATOM   1707 HD12 ILE A 102       6.509  -6.728  -3.070  1.00 97.02           H  
ATOM   1708 HD13 ILE A 102       5.051  -5.726  -3.261  1.00 97.02           H  
ATOM   1709  N   GLU A 103       5.311  -8.716  -7.786  1.00 95.01           N  
ATOM   1710  H   GLU A 103       4.987  -7.950  -8.359  1.00 95.01           H  
ATOM   1711  CA  GLU A 103       4.426  -9.886  -7.618  1.00 95.01           C  
ATOM   1712  HA  GLU A 103       4.171  -9.967  -6.562  1.00 95.01           H  
ATOM   1713  C   GLU A 103       5.072 -11.227  -7.995  1.00 95.01           C  
ATOM   1714  CB  GLU A 103       3.119  -9.654  -8.388  1.00 95.01           C  
ATOM   1715  HB2 GLU A 103       3.347  -9.342  -9.408  1.00 95.01           H  
ATOM   1716  HB3 GLU A 103       2.588  -8.847  -7.883  1.00 95.01           H  
ATOM   1717  O   GLU A 103       4.725 -12.258  -7.423  1.00 95.01           O  
ATOM   1718  CG  GLU A 103       2.192 -10.874  -8.455  1.00 95.01           C  
ATOM   1719  HG2 GLU A 103       2.259 -11.446  -7.530  1.00 95.01           H  
ATOM   1720  HG3 GLU A 103       2.494 -11.517  -9.282  1.00 95.01           H  
ATOM   1721  CD  GLU A 103       0.751 -10.423  -8.643  1.00 95.01           C  
ATOM   1722  OE1 GLU A 103      -0.091 -10.685  -7.751  1.00 95.01           O  
ATOM   1723  OE2 GLU A 103       0.464  -9.682  -9.610  1.00 95.01           O  
ATOM   1724  N   THR A 104       6.054 -11.237  -8.898  1.00 94.76           N  
ATOM   1725  H   THR A 104       6.366 -10.363  -9.296  1.00 94.76           H  
ATOM   1726  CA  THR A 104       6.835 -12.445  -9.219  1.00 94.76           C  
ATOM   1727  HA  THR A 104       6.149 -13.244  -9.501  1.00 94.76           H  
ATOM   1728  C   THR A 104       7.645 -12.987  -8.043  1.00 94.76           C  
ATOM   1729  CB  THR A 104       7.792 -12.182 -10.388  1.00 94.76           C  
ATOM   1730  HB  THR A 104       8.531 -12.980 -10.460  1.00 94.76           H  
ATOM   1731  O   THR A 104       7.995 -14.159  -8.073  1.00 94.76           O  
ATOM   1732  CG2 THR A 104       7.020 -12.109 -11.706  1.00 94.76           C  
ATOM   1733 HG21 THR A 104       7.721 -11.916 -12.518  1.00 94.76           H  
ATOM   1734 HG22 THR A 104       6.515 -13.058 -11.887  1.00 94.76           H  
ATOM   1735 HG23 THR A 104       6.289 -11.301 -11.669  1.00 94.76           H  
ATOM   1736  OG1 THR A 104       8.441 -10.941 -10.231  1.00 94.76           O  
ATOM   1737  HG1 THR A 104       9.230 -11.062  -9.698  1.00 94.76           H  
ATOM   1738  N   TYR A 105       7.905 -12.166  -7.023  1.00 96.53           N  
ATOM   1739  H   TYR A 105       7.560 -11.218  -7.074  1.00 96.53           H  
ATOM   1740  CA  TYR A 105       8.651 -12.525  -5.815  1.00 96.53           C  
ATOM   1741  HA  TYR A 105       9.165 -13.473  -5.978  1.00 96.53           H  
ATOM   1742  C   TYR A 105       7.736 -12.715  -4.596  1.00 96.53           C  
ATOM   1743  CB  TYR A 105       9.720 -11.451  -5.547  1.00 96.53           C  
ATOM   1744  HB2 TYR A 105       9.226 -10.524  -5.254  1.00 96.53           H  
ATOM   1745  HB3 TYR A 105      10.337 -11.771  -4.707  1.00 96.53           H  
ATOM   1746  O   TYR A 105       8.228 -12.838  -3.480  1.00 96.53           O  
ATOM   1747  CG  TYR A 105      10.630 -11.175  -6.728  1.00 96.53           C  
ATOM   1748  CD1 TYR A 105      11.714 -12.034  -6.992  1.00 96.53           C  
ATOM   1749  HD1 TYR A 105      11.886 -12.890  -6.356  1.00 96.53           H  
ATOM   1750  CD2 TYR A 105      10.362 -10.092  -7.589  1.00 96.53           C  
ATOM   1751  HD2 TYR A 105       9.526  -9.438  -7.391  1.00 96.53           H  
ATOM   1752  CE1 TYR A 105      12.545 -11.800  -8.105  1.00 96.53           C  
ATOM   1753  HE1 TYR A 105      13.363 -12.473  -8.315  1.00 96.53           H  
ATOM   1754  CE2 TYR A 105      11.175  -9.870  -8.715  1.00 96.53           C  
ATOM   1755  HE2 TYR A 105      10.971  -9.050  -9.389  1.00 96.53           H  
ATOM   1756  OH  TYR A 105      13.052 -10.489 -10.059  1.00 96.53           O  
ATOM   1757  HH  TYR A 105      13.808 -11.077 -10.120  1.00 96.53           H  
ATOM   1758  CZ  TYR A 105      12.276 -10.714  -8.968  1.00 96.53           C  
ATOM   1759  N   PHE A 106       6.405 -12.695  -4.752  1.00 94.75           N  
ATOM   1760  H   PHE A 106       6.023 -12.612  -5.684  1.00 94.75           H  
ATOM   1761  CA  PHE A 106       5.485 -12.758  -3.609  1.00 94.75           C  
ATOM   1762  HA  PHE A 106       5.738 -11.959  -2.912  1.00 94.75           H  
ATOM   1763  C   PHE A 106       5.617 -14.034  -2.775  1.00 94.75           C  
ATOM   1764  CB  PHE A 106       4.028 -12.610  -4.077  1.00 94.75           C  
ATOM   1765  HB2 PHE A 106       3.905 -13.162  -5.010  1.00 94.75           H  
ATOM   1766  HB3 PHE A 106       3.392 -13.109  -3.346  1.00 94.75           H  
ATOM   1767  O   PHE A 106       5.459 -13.944  -1.559  1.00 94.75           O  
ATOM   1768  CG  PHE A 106       3.448 -11.214  -4.245  1.00 94.75           C  
ATOM   1769  CD1 PHE A 106       4.089 -10.044  -3.778  1.00 94.75           C  
ATOM   1770  HD1 PHE A 106       5.084 -10.078  -3.360  1.00 94.75           H  
ATOM   1771  CD2 PHE A 106       2.169 -11.107  -4.823  1.00 94.75           C  
ATOM   1772  HD2 PHE A 106       1.684 -11.990  -5.212  1.00 94.75           H  
ATOM   1773  CE1 PHE A 106       3.436  -8.801  -3.859  1.00 94.75           C  
ATOM   1774  HE1 PHE A 106       3.932  -7.913  -3.493  1.00 94.75           H  
ATOM   1775  CE2 PHE A 106       1.538  -9.859  -4.941  1.00 94.75           C  
ATOM   1776  HE2 PHE A 106       0.583  -9.790  -5.442  1.00 94.75           H  
ATOM   1777  CZ  PHE A 106       2.164  -8.706  -4.447  1.00 94.75           C  
ATOM   1778  HZ  PHE A 106       1.679  -7.746  -4.547  1.00 94.75           H  
ATOM   1779  N   ASP A 107       5.900 -15.178  -3.395  1.00 94.14           N  
ATOM   1780  H   ASP A 107       5.975 -15.189  -4.402  1.00 94.14           H  
ATOM   1781  CA  ASP A 107       6.050 -16.448  -2.682  1.00 94.14           C  
ATOM   1782  HA  ASP A 107       5.291 -16.507  -1.902  1.00 94.14           H  
ATOM   1783  C   ASP A 107       7.420 -16.503  -1.979  1.00 94.14           C  
ATOM   1784  CB  ASP A 107       5.796 -17.618  -3.650  1.00 94.14           C  
ATOM   1785  HB2 ASP A 107       6.556 -17.600  -4.431  1.00 94.14           H  
ATOM   1786  HB3 ASP A 107       5.897 -18.554  -3.101  1.00 94.14           H  
ATOM   1787  O   ASP A 107       7.483 -16.755  -0.776  1.00 94.14           O  
ATOM   1788  CG  ASP A 107       4.398 -17.578  -4.300  1.00 94.14           C  
ATOM   1789  OD1 ASP A 107       3.456 -17.029  -3.677  1.00 94.14           O  
ATOM   1790  OD2 ASP A 107       4.278 -18.061  -5.449  1.00 94.14           O  
ATOM   1791  N   ASP A 108       8.496 -16.115  -2.676  1.00 96.42           N  
ATOM   1792  H   ASP A 108       8.398 -15.966  -3.670  1.00 96.42           H  
ATOM   1793  CA  ASP A 108       9.844 -15.983  -2.099  1.00 96.42           C  
ATOM   1794  HA  ASP A 108      10.175 -16.961  -1.751  1.00 96.42           H  
ATOM   1795  C   ASP A 108       9.868 -15.013  -0.903  1.00 96.42           C  
ATOM   1796  CB  ASP A 108      10.845 -15.478  -3.154  1.00 96.42           C  
ATOM   1797  HB2 ASP A 108      11.829 -15.440  -2.687  1.00 96.42           H  
ATOM   1798  HB3 ASP A 108      10.571 -14.464  -3.444  1.00 96.42           H  
ATOM   1799  O   ASP A 108      10.471 -15.306   0.125  1.00 96.42           O  
ATOM   1800  CG  ASP A 108      10.977 -16.338  -4.412  1.00 96.42           C  
ATOM   1801  OD1 ASP A 108      10.868 -17.579  -4.302  1.00 96.42           O  
ATOM   1802  OD2 ASP A 108      11.211 -15.726  -5.479  1.00 96.42           O  
ATOM   1803  N   LEU A 109       9.168 -13.875  -1.003  1.00 97.08           N  
ATOM   1804  H   LEU A 109       8.721 -13.685  -1.888  1.00 97.08           H  
ATOM   1805  CA  LEU A 109       9.041 -12.888   0.075  1.00 97.08           C  
ATOM   1806  HA  LEU A 109      10.035 -12.635   0.443  1.00 97.08           H  
ATOM   1807  C   LEU A 109       8.250 -13.419   1.279  1.00 97.08           C  
ATOM   1808  CB  LEU A 109       8.352 -11.618  -0.454  1.00 97.08           C  
ATOM   1809  HB2 LEU A 109       7.450 -11.916  -0.988  1.00 97.08           H  
ATOM   1810  HB3 LEU A 109       8.049 -11.031   0.413  1.00 97.08           H  
ATOM   1811  O   LEU A 109       8.544 -13.025   2.405  1.00 97.08           O  
ATOM   1812  CG  LEU A 109       9.207 -10.705  -1.350  1.00 97.08           C  
ATOM   1813  HG  LEU A 109       9.742 -11.296  -2.094  1.00 97.08           H  
ATOM   1814  CD1 LEU A 109       8.297  -9.705  -2.071  1.00 97.08           C  
ATOM   1815 HD11 LEU A 109       8.904  -9.034  -2.679  1.00 97.08           H  
ATOM   1816 HD12 LEU A 109       7.618 -10.246  -2.730  1.00 97.08           H  
ATOM   1817 HD13 LEU A 109       7.726  -9.127  -1.344  1.00 97.08           H  
ATOM   1818  CD2 LEU A 109      10.220  -9.899  -0.535  1.00 97.08           C  
ATOM   1819 HD21 LEU A 109      10.899 -10.576  -0.018  1.00 97.08           H  
ATOM   1820 HD22 LEU A 109      10.806  -9.269  -1.204  1.00 97.08           H  
ATOM   1821 HD23 LEU A 109       9.712  -9.275   0.201  1.00 97.08           H  
ATOM   1822  N   MET A 110       7.250 -14.287   1.079  1.00 95.87           N  
ATOM   1823  H   MET A 110       7.082 -14.624   0.142  1.00 95.87           H  
ATOM   1824  CA  MET A 110       6.552 -14.935   2.200  1.00 95.87           C  
ATOM   1825  HA  MET A 110       6.252 -14.172   2.919  1.00 95.87           H  
ATOM   1826  C   MET A 110       7.494 -15.902   2.933  1.00 95.87           C  
ATOM   1827  CB  MET A 110       5.293 -15.675   1.721  1.00 95.87           C  
ATOM   1828  HB2 MET A 110       4.957 -16.352   2.506  1.00 95.87           H  
ATOM   1829  HB3 MET A 110       5.552 -16.296   0.863  1.00 95.87           H  
ATOM   1830  O   MET A 110       7.553 -15.878   4.164  1.00 95.87           O  
ATOM   1831  CG  MET A 110       4.121 -14.763   1.319  1.00 95.87           C  
ATOM   1832  HG2 MET A 110       4.484 -14.055   0.574  1.00 95.87           H  
ATOM   1833  HG3 MET A 110       3.380 -15.398   0.833  1.00 95.87           H  
ATOM   1834  SD  MET A 110       3.258 -13.790   2.599  1.00 95.87           S  
ATOM   1835  CE  MET A 110       2.989 -15.050   3.886  1.00 95.87           C  
ATOM   1836  HE1 MET A 110       2.393 -14.633   4.697  1.00 95.87           H  
ATOM   1837  HE2 MET A 110       2.475 -15.916   3.469  1.00 95.87           H  
ATOM   1838  HE3 MET A 110       3.945 -15.374   4.299  1.00 95.87           H  
ATOM   1839  N   ILE A 111       8.271 -16.691   2.182  1.00 95.71           N  
ATOM   1840  H   ILE A 111       8.158 -16.652   1.179  1.00 95.71           H  
ATOM   1841  CA  ILE A 111       9.257 -17.641   2.719  1.00 95.71           C  
ATOM   1842  HA  ILE A 111       8.757 -18.288   3.439  1.00 95.71           H  
ATOM   1843  C   ILE A 111      10.375 -16.896   3.473  1.00 95.71           C  
ATOM   1844  CB  ILE A 111       9.810 -18.530   1.574  1.00 95.71           C  
ATOM   1845  HB  ILE A 111      10.216 -17.876   0.802  1.00 95.71           H  
ATOM   1846  O   ILE A 111      10.692 -17.260   4.603  1.00 95.71           O  
ATOM   1847  CG1 ILE A 111       8.701 -19.408   0.939  1.00 95.71           C  
ATOM   1848 HG12 ILE A 111       8.485 -20.251   1.596  1.00 95.71           H  
ATOM   1849 HG13 ILE A 111       7.781 -18.833   0.832  1.00 95.71           H  
ATOM   1850  CG2 ILE A 111      10.945 -19.447   2.074  1.00 95.71           C  
ATOM   1851 HG21 ILE A 111      11.771 -18.851   2.461  1.00 95.71           H  
ATOM   1852 HG22 ILE A 111      10.569 -20.097   2.864  1.00 95.71           H  
ATOM   1853 HG23 ILE A 111      11.332 -20.048   1.251  1.00 95.71           H  
ATOM   1854  CD1 ILE A 111       9.055 -19.959  -0.448  1.00 95.71           C  
ATOM   1855 HD11 ILE A 111       9.912 -20.630  -0.391  1.00 95.71           H  
ATOM   1856 HD12 ILE A 111       8.203 -20.515  -0.839  1.00 95.71           H  
ATOM   1857 HD13 ILE A 111       9.279 -19.137  -1.128  1.00 95.71           H  
ATOM   1858  N   ASP A 112      10.941 -15.838   2.887  1.00 95.96           N  
ATOM   1859  H   ASP A 112      10.654 -15.619   1.943  1.00 95.96           H  
ATOM   1860  CA  ASP A 112      12.020 -15.015   3.463  1.00 95.96           C  
ATOM   1861  HA  ASP A 112      12.862 -15.657   3.720  1.00 95.96           H  
ATOM   1862  C   ASP A 112      11.578 -14.298   4.754  1.00 95.96           C  
ATOM   1863  CB  ASP A 112      12.478 -14.032   2.365  1.00 95.96           C  
ATOM   1864  HB2 ASP A 112      12.828 -14.611   1.510  1.00 95.96           H  
ATOM   1865  HB3 ASP A 112      11.614 -13.455   2.034  1.00 95.96           H  
ATOM   1866  O   ASP A 112      12.241 -14.395   5.791  1.00 95.96           O  
ATOM   1867  CG  ASP A 112      13.579 -13.043   2.769  1.00 95.96           C  
ATOM   1868  OD1 ASP A 112      13.249 -12.035   3.428  1.00 95.96           O  
ATOM   1869  OD2 ASP A 112      14.731 -13.177   2.291  1.00 95.96           O  
ATOM   1870  N   LEU A 113      10.410 -13.645   4.734  1.00 95.90           N  
ATOM   1871  H   LEU A 113       9.901 -13.602   3.863  1.00 95.90           H  
ATOM   1872  CA  LEU A 113       9.926 -12.864   5.874  1.00 95.90           C  
ATOM   1873  HA  LEU A 113      10.769 -12.316   6.295  1.00 95.90           H  
ATOM   1874  C   LEU A 113       9.350 -13.723   7.003  1.00 95.90           C  
ATOM   1875  CB  LEU A 113       8.864 -11.862   5.402  1.00 95.90           C  
ATOM   1876  HB2 LEU A 113       8.377 -11.425   6.274  1.00 95.90           H  
ATOM   1877  HB3 LEU A 113       8.105 -12.411   4.845  1.00 95.90           H  
ATOM   1878  O   LEU A 113       9.527 -13.365   8.170  1.00 95.90           O  
ATOM   1879  CG  LEU A 113       9.407 -10.720   4.529  1.00 95.90           C  
ATOM   1880  HG  LEU A 113      10.015 -11.113   3.714  1.00 95.90           H  
ATOM   1881  CD1 LEU A 113       8.224  -9.957   3.934  1.00 95.90           C  
ATOM   1882 HD11 LEU A 113       8.592  -9.141   3.313  1.00 95.90           H  
ATOM   1883 HD12 LEU A 113       7.593  -9.570   4.733  1.00 95.90           H  
ATOM   1884 HD13 LEU A 113       7.648 -10.642   3.312  1.00 95.90           H  
ATOM   1885  CD2 LEU A 113      10.235  -9.730   5.347  1.00 95.90           C  
ATOM   1886 HD21 LEU A 113      11.151 -10.210   5.692  1.00 95.90           H  
ATOM   1887 HD22 LEU A 113       9.665  -9.358   6.199  1.00 95.90           H  
ATOM   1888 HD23 LEU A 113      10.519  -8.889   4.714  1.00 95.90           H  
ATOM   1889  N   TYR A 114       8.648 -14.819   6.702  1.00 94.67           N  
ATOM   1890  H   TYR A 114       8.529 -15.056   5.727  1.00 94.67           H  
ATOM   1891  CA  TYR A 114       7.844 -15.556   7.691  1.00 94.67           C  
ATOM   1892  HA  TYR A 114       7.972 -15.092   8.669  1.00 94.67           H  
ATOM   1893  C   TYR A 114       8.272 -17.015   7.893  1.00 94.67           C  
ATOM   1894  CB  TYR A 114       6.351 -15.414   7.348  1.00 94.67           C  
ATOM   1895  HB2 TYR A 114       6.147 -15.910   6.399  1.00 94.67           H  
ATOM   1896  HB3 TYR A 114       5.762 -15.922   8.111  1.00 94.67           H  
ATOM   1897  O   TYR A 114       7.936 -17.595   8.922  1.00 94.67           O  
ATOM   1898  CG  TYR A 114       5.900 -13.962   7.277  1.00 94.67           C  
ATOM   1899  CD1 TYR A 114       5.726 -13.222   8.463  1.00 94.67           C  
ATOM   1900  HD1 TYR A 114       5.823 -13.717   9.418  1.00 94.67           H  
ATOM   1901  CD2 TYR A 114       5.739 -13.329   6.030  1.00 94.67           C  
ATOM   1902  HD2 TYR A 114       5.888 -13.897   5.124  1.00 94.67           H  
ATOM   1903  CE1 TYR A 114       5.437 -11.845   8.405  1.00 94.67           C  
ATOM   1904  HE1 TYR A 114       5.313 -11.285   9.320  1.00 94.67           H  
ATOM   1905  CE2 TYR A 114       5.440 -11.954   5.965  1.00 94.67           C  
ATOM   1906  HE2 TYR A 114       5.350 -11.459   5.009  1.00 94.67           H  
ATOM   1907  OH  TYR A 114       5.086  -9.867   7.088  1.00 94.67           O  
ATOM   1908  HH  TYR A 114       5.081  -9.446   7.951  1.00 94.67           H  
ATOM   1909  CZ  TYR A 114       5.311 -11.206   7.154  1.00 94.67           C  
ATOM   1910  N   GLY A 115       9.057 -17.598   6.981  1.00 87.01           N  
ATOM   1911  H   GLY A 115       9.350 -17.069   6.172  1.00 87.01           H  
ATOM   1912  CA  GLY A 115       9.517 -18.991   7.058  1.00 87.01           C  
ATOM   1913  HA2 GLY A 115       9.847 -19.204   8.075  1.00 87.01           H  
ATOM   1914  HA3 GLY A 115      10.366 -19.115   6.387  1.00 87.01           H  
ATOM   1915  C   GLY A 115       8.465 -20.040   6.677  1.00 87.01           C  
ATOM   1916  O   GLY A 115       8.770 -21.233   6.685  1.00 87.01           O  
ATOM   1917  N   GLU A 116       7.245 -19.616   6.337  1.00 64.87           N  
ATOM   1918  H   GLU A 116       7.078 -18.620   6.317  1.00 64.87           H  
ATOM   1919  CA  GLU A 116       6.172 -20.487   5.848  1.00 64.87           C  
ATOM   1920  HA  GLU A 116       6.151 -21.385   6.465  1.00 64.87           H  
ATOM   1921  C   GLU A 116       6.441 -20.929   4.398  1.00 64.87           C  
ATOM   1922  CB  GLU A 116       4.802 -19.791   5.987  1.00 64.87           C  
ATOM   1923  HB2 GLU A 116       4.804 -18.875   5.396  1.00 64.87           H  
ATOM   1924  HB3 GLU A 116       4.037 -20.459   5.591  1.00 64.87           H  
ATOM   1925  O   GLU A 116       7.003 -20.170   3.607  1.00 64.87           O  
ATOM   1926  CG  GLU A 116       4.452 -19.458   7.451  1.00 64.87           C  
ATOM   1927  HG2 GLU A 116       4.586 -20.361   8.047  1.00 64.87           H  
ATOM   1928  HG3 GLU A 116       5.150 -18.707   7.821  1.00 64.87           H  
ATOM   1929  CD  GLU A 116       3.016 -18.934   7.641  1.00 64.87           C  
ATOM   1930  OE1 GLU A 116       2.436 -19.220   8.714  1.00 64.87           O  
ATOM   1931  OE2 GLU A 116       2.506 -18.229   6.737  1.00 64.87           O  
ATOM   1932  N   LYS A 117       6.038 -22.160   4.058  1.00 50.04           N  
ATOM   1933  H   LYS A 117       5.446 -22.657   4.708  1.00 50.04           H  
ATOM   1934  CA  LYS A 117       6.111 -22.778   2.723  1.00 50.04           C  
ATOM   1935  HA  LYS A 117       6.356 -22.032   1.967  1.00 50.04           H  
ATOM   1936  C   LYS A 117       4.752 -23.348   2.326  1.00 50.04           C  
ATOM   1937  CB  LYS A 117       7.128 -23.928   2.694  1.00 50.04           C  
ATOM   1938  HB2 LYS A 117       6.933 -24.595   3.534  1.00 50.04           H  
ATOM   1939  HB3 LYS A 117       6.955 -24.489   1.776  1.00 50.04           H  
ATOM   1940  O   LYS A 117       4.024 -23.758   3.257  1.00 50.04           O  
ATOM   1941  CG  LYS A 117       8.593 -23.488   2.712  1.00 50.04           C  
ATOM   1942  HG2 LYS A 117       8.759 -22.752   1.925  1.00 50.04           H  
ATOM   1943  HG3 LYS A 117       8.838 -23.046   3.679  1.00 50.04           H  
ATOM   1944  CD  LYS A 117       9.466 -24.722   2.453  1.00 50.04           C  
ATOM   1945  HD2 LYS A 117       9.162 -25.172   1.508  1.00 50.04           H  
ATOM   1946  HD3 LYS A 117       9.317 -25.441   3.259  1.00 50.04           H  
ATOM   1947  CE  LYS A 117      10.936 -24.318   2.374  1.00 50.04           C  
ATOM   1948  HE2 LYS A 117      11.241 -23.932   3.346  1.00 50.04           H  
ATOM   1949  HE3 LYS A 117      11.028 -23.506   1.653  1.00 50.04           H  
ATOM   1950  NZ  LYS A 117      11.781 -25.466   1.968  1.00 50.04           N  
ATOM   1951  HZ1 LYS A 117      11.489 -25.795   1.059  1.00 50.04           H  
ATOM   1952  HZ2 LYS A 117      12.748 -25.176   1.917  1.00 50.04           H  
ATOM   1953  HZ3 LYS A 117      11.689 -26.214   2.640  1.00 50.04           H  
ATOM   1954  OXT LYS A 117       4.527 -23.461   1.104  1.00 50.04           O  
TER    1955      LYS A 117                                                       
ATOM   1955  N   MET B   1     -18.442 -38.565 -26.382  1.00 20.57           N  
ATOM   1956  H   MET B   1     -19.178 -39.051 -26.876  1.00 20.57           H  
ATOM   1957  H2  MET B   1     -17.549 -38.852 -26.755  1.00 20.57           H  
ATOM   1958  H3  MET B   1     -18.508 -38.814 -25.405  1.00 20.57           H  
ATOM   1959  CA  MET B   1     -18.646 -37.112 -26.562  1.00 20.57           C  
ATOM   1960  HA  MET B   1     -17.931 -36.540 -25.970  1.00 20.57           H  
ATOM   1961  C   MET B   1     -20.048 -36.805 -26.078  1.00 20.57           C  
ATOM   1962  CB  MET B   1     -18.515 -36.724 -28.043  1.00 20.57           C  
ATOM   1963  HB2 MET B   1     -19.126 -37.402 -28.640  1.00 20.57           H  
ATOM   1964  HB3 MET B   1     -18.894 -35.713 -28.191  1.00 20.57           H  
ATOM   1965  O   MET B   1     -20.962 -37.454 -26.562  1.00 20.57           O  
ATOM   1966  CG  MET B   1     -17.069 -36.774 -28.549  1.00 20.57           C  
ATOM   1967  HG2 MET B   1     -16.558 -35.863 -28.238  1.00 20.57           H  
ATOM   1968  HG3 MET B   1     -16.548 -37.628 -28.116  1.00 20.57           H  
ATOM   1969  SD  MET B   1     -16.976 -36.925 -30.348  1.00 20.57           S  
ATOM   1970  CE  MET B   1     -15.259 -36.430 -30.653  1.00 20.57           C  
ATOM   1971  HE1 MET B   1     -15.053 -36.485 -31.722  1.00 20.57           H  
ATOM   1972  HE2 MET B   1     -15.105 -35.406 -30.314  1.00 20.57           H  
ATOM   1973  HE3 MET B   1     -14.580 -37.098 -30.123  1.00 20.57           H  
ATOM   1974  N   PHE B   2     -20.229 -35.913 -25.105  1.00 23.35           N  
ATOM   1975  H   PHE B   2     -19.463 -35.358 -24.751  1.00 23.35           H  
ATOM   1976  CA  PHE B   2     -21.572 -35.554 -24.641  1.00 23.35           C  
ATOM   1977  HA  PHE B   2     -22.240 -36.409 -24.740  1.00 23.35           H  
ATOM   1978  C   PHE B   2     -22.120 -34.447 -25.540  1.00 23.35           C  
ATOM   1979  CB  PHE B   2     -21.545 -35.188 -23.150  1.00 23.35           C  
ATOM   1980  HB2 PHE B   2     -20.842 -34.372 -22.985  1.00 23.35           H  
ATOM   1981  HB3 PHE B   2     -22.534 -34.832 -22.861  1.00 23.35           H  
ATOM   1982  O   PHE B   2     -21.805 -33.276 -25.348  1.00 23.35           O  
ATOM   1983  CG  PHE B   2     -21.182 -36.368 -22.266  1.00 23.35           C  
ATOM   1984  CD1 PHE B   2     -22.138 -37.370 -22.006  1.00 23.35           C  
ATOM   1985  HD1 PHE B   2     -23.139 -37.280 -22.401  1.00 23.35           H  
ATOM   1986  CD2 PHE B   2     -19.883 -36.491 -21.738  1.00 23.35           C  
ATOM   1987  HD2 PHE B   2     -19.152 -35.716 -21.914  1.00 23.35           H  
ATOM   1988  CE1 PHE B   2     -21.795 -38.490 -21.228  1.00 23.35           C  
ATOM   1989  HE1 PHE B   2     -22.534 -39.250 -21.025  1.00 23.35           H  
ATOM   1990  CE2 PHE B   2     -19.539 -37.614 -20.962  1.00 23.35           C  
ATOM   1991  HE2 PHE B   2     -18.547 -37.699 -20.541  1.00 23.35           H  
ATOM   1992  CZ  PHE B   2     -20.494 -38.614 -20.708  1.00 23.35           C  
ATOM   1993  HZ  PHE B   2     -20.238 -39.469 -20.101  1.00 23.35           H  
ATOM   1994  N   GLN B   3     -22.877 -34.847 -26.561  1.00 19.51           N  
ATOM   1995  H   GLN B   3     -23.068 -35.832 -26.673  1.00 19.51           H  
ATOM   1996  CA  GLN B   3     -23.655 -33.934 -27.393  1.00 19.51           C  
ATOM   1997  HA  GLN B   3     -23.048 -33.077 -27.686  1.00 19.51           H  
ATOM   1998  C   GLN B   3     -24.823 -33.425 -26.541  1.00 19.51           C  
ATOM   1999  CB  GLN B   3     -24.121 -34.665 -28.666  1.00 19.51           C  
ATOM   2000  HB2 GLN B   3     -24.840 -34.040 -29.195  1.00 19.51           H  
ATOM   2001  HB3 GLN B   3     -24.620 -35.592 -28.383  1.00 19.51           H  
ATOM   2002  O   GLN B   3     -25.843 -34.095 -26.409  1.00 19.51           O  
ATOM   2003  CG  GLN B   3     -22.951 -34.978 -29.616  1.00 19.51           C  
ATOM   2004  HG2 GLN B   3     -22.570 -34.044 -30.029  1.00 19.51           H  
ATOM   2005  HG3 GLN B   3     -22.144 -35.463 -29.067  1.00 19.51           H  
ATOM   2006  CD  GLN B   3     -23.358 -35.916 -30.750  1.00 19.51           C  
ATOM   2007  NE2 GLN B   3     -23.222 -35.521 -31.996  1.00 19.51           N  
ATOM   2008 HE21 GLN B   3     -23.588 -36.159 -32.688  1.00 19.51           H  
ATOM   2009 HE22 GLN B   3     -22.997 -34.562 -32.216  1.00 19.51           H  
ATOM   2010  OE1 GLN B   3     -23.758 -37.044 -30.532  1.00 19.51           O  
ATOM   2011  N   ILE B   4     -24.622 -32.282 -25.882  1.00 26.49           N  
ATOM   2012  H   ILE B   4     -23.741 -31.805 -26.008  1.00 26.49           H  
ATOM   2013  CA  ILE B   4     -25.711 -31.550 -25.227  1.00 26.49           C  
ATOM   2014  HA  ILE B   4     -26.229 -32.247 -24.569  1.00 26.49           H  
ATOM   2015  C   ILE B   4     -26.675 -31.105 -26.351  1.00 26.49           C  
ATOM   2016  CB  ILE B   4     -25.138 -30.407 -24.354  1.00 26.49           C  
ATOM   2017  HB  ILE B   4     -24.504 -29.778 -24.979  1.00 26.49           H  
ATOM   2018  O   ILE B   4     -26.173 -30.679 -27.394  1.00 26.49           O  
ATOM   2019  CG1 ILE B   4     -24.276 -31.027 -23.221  1.00 26.49           C  
ATOM   2020 HG12 ILE B   4     -24.890 -31.716 -22.641  1.00 26.49           H  
ATOM   2021 HG13 ILE B   4     -23.462 -31.600 -23.665  1.00 26.49           H  
ATOM   2022  CG2 ILE B   4     -26.247 -29.520 -23.761  1.00 26.49           C  
ATOM   2023 HG21 ILE B   4     -26.842 -30.081 -23.040  1.00 26.49           H  
ATOM   2024 HG22 ILE B   4     -25.812 -28.652 -23.267  1.00 26.49           H  
ATOM   2025 HG23 ILE B   4     -26.894 -29.142 -24.552  1.00 26.49           H  
ATOM   2026  CD1 ILE B   4     -23.638 -30.022 -22.254  1.00 26.49           C  
ATOM   2027 HD11 ILE B   4     -23.075 -29.276 -22.815  1.00 26.49           H  
ATOM   2028 HD12 ILE B   4     -24.403 -29.530 -21.655  1.00 26.49           H  
ATOM   2029 HD13 ILE B   4     -22.959 -30.549 -21.584  1.00 26.49           H  
ATOM   2030  N   PRO B   5     -28.000 -31.317 -26.199  1.00 19.99           N  
ATOM   2031  CA  PRO B   5     -28.923 -31.455 -27.332  1.00 19.99           C  
ATOM   2032  HA  PRO B   5     -28.448 -32.060 -28.104  1.00 19.99           H  
ATOM   2033  C   PRO B   5     -29.324 -30.131 -28.013  1.00 19.99           C  
ATOM   2034  CB  PRO B   5     -30.109 -32.263 -26.777  1.00 19.99           C  
ATOM   2035  HB2 PRO B   5     -29.881 -33.327 -26.842  1.00 19.99           H  
ATOM   2036  HB3 PRO B   5     -31.058 -32.064 -27.275  1.00 19.99           H  
ATOM   2037  O   PRO B   5     -28.691 -29.095 -27.827  1.00 19.99           O  
ATOM   2038  CG  PRO B   5     -30.151 -31.845 -25.315  1.00 19.99           C  
ATOM   2039  HG2 PRO B   5     -30.666 -32.579 -24.695  1.00 19.99           H  
ATOM   2040  HG3 PRO B   5     -30.616 -30.863 -25.224  1.00 19.99           H  
ATOM   2041  CD  PRO B   5     -28.668 -31.754 -24.978  1.00 19.99           C  
ATOM   2042  HD2 PRO B   5     -28.308 -32.743 -24.696  1.00 19.99           H  
ATOM   2043  HD3 PRO B   5     -28.520 -31.044 -24.164  1.00 19.99           H  
ATOM   2044  N   GLU B   6     -30.331 -30.226 -28.882  1.00 19.40           N  
ATOM   2045  H   GLU B   6     -30.847 -31.094 -28.915  1.00 19.40           H  
ATOM   2046  CA  GLU B   6     -30.634 -29.304 -29.978  1.00 19.40           C  
ATOM   2047  HA  GLU B   6     -29.739 -29.240 -30.596  1.00 19.40           H  
ATOM   2048  C   GLU B   6     -30.969 -27.855 -29.578  1.00 19.40           C  
ATOM   2049  CB  GLU B   6     -31.737 -29.941 -30.845  1.00 19.40           C  
ATOM   2050  HB2 GLU B   6     -32.569 -30.225 -30.201  1.00 19.40           H  
ATOM   2051  HB3 GLU B   6     -32.102 -29.211 -31.568  1.00 19.40           H  
ATOM   2052  O   GLU B   6     -31.459 -27.552 -28.492  1.00 19.40           O  
ATOM   2053  CG  GLU B   6     -31.184 -31.159 -31.620  1.00 19.40           C  
ATOM   2054  HG2 GLU B   6     -30.889 -30.822 -32.614  1.00 19.40           H  
ATOM   2055  HG3 GLU B   6     -30.275 -31.524 -31.142  1.00 19.40           H  
ATOM   2056  CD  GLU B   6     -32.149 -32.349 -31.725  1.00 19.40           C  
ATOM   2057  OE1 GLU B   6     -32.177 -32.968 -32.814  1.00 19.40           O  
ATOM   2058  OE2 GLU B   6     -32.719 -32.728 -30.675  1.00 19.40           O  
ATOM   2059  N   PHE B   7     -30.686 -26.954 -30.521  1.00 21.36           N  
ATOM   2060  H   PHE B   7     -30.419 -27.316 -31.425  1.00 21.36           H  
ATOM   2061  CA  PHE B   7     -30.752 -25.491 -30.415  1.00 21.36           C  
ATOM   2062  HA  PHE B   7     -30.484 -25.198 -29.400  1.00 21.36           H  
ATOM   2063  C   PHE B   7     -32.166 -24.919 -30.671  1.00 21.36           C  
ATOM   2064  CB  PHE B   7     -29.705 -24.911 -31.401  1.00 21.36           C  
ATOM   2065  HB2 PHE B   7     -29.645 -25.550 -32.283  1.00 21.36           H  
ATOM   2066  HB3 PHE B   7     -30.025 -23.940 -31.777  1.00 21.36           H  
ATOM   2067  O   PHE B   7     -32.269 -23.785 -31.135  1.00 21.36           O  
ATOM   2068  CG  PHE B   7     -28.309 -24.702 -30.850  1.00 21.36           C  
ATOM   2069  CD1 PHE B   7     -27.898 -23.405 -30.485  1.00 21.36           C  
ATOM   2070  HD1 PHE B   7     -28.595 -22.583 -30.554  1.00 21.36           H  
ATOM   2071  CD2 PHE B   7     -27.402 -25.773 -30.759  1.00 21.36           C  
ATOM   2072  HD2 PHE B   7     -27.717 -26.770 -31.029  1.00 21.36           H  
ATOM   2073  CE1 PHE B   7     -26.584 -23.176 -30.042  1.00 21.36           C  
ATOM   2074  HE1 PHE B   7     -26.277 -22.179 -29.766  1.00 21.36           H  
ATOM   2075  CE2 PHE B   7     -26.087 -25.545 -30.313  1.00 21.36           C  
ATOM   2076  HE2 PHE B   7     -25.399 -26.374 -30.236  1.00 21.36           H  
ATOM   2077  CZ  PHE B   7     -25.676 -24.247 -29.960  1.00 21.36           C  
ATOM   2078  HZ  PHE B   7     -24.667 -24.074 -29.616  1.00 21.36           H  
ATOM   2079  N   GLU B   8     -33.230 -25.704 -30.459  1.00 20.98           N  
ATOM   2080  H   GLU B   8     -33.079 -26.585 -29.988  1.00 20.98           H  
ATOM   2081  CA  GLU B   8     -34.498 -25.542 -31.195  1.00 20.98           C  
ATOM   2082  HA  GLU B   8     -34.250 -25.841 -32.214  1.00 20.98           H  
ATOM   2083  C   GLU B   8     -35.039 -24.090 -31.258  1.00 20.98           C  
ATOM   2084  CB  GLU B   8     -35.571 -26.529 -30.700  1.00 20.98           C  
ATOM   2085  HB2 GLU B   8     -35.548 -26.582 -29.612  1.00 20.98           H  
ATOM   2086  HB3 GLU B   8     -36.554 -26.166 -31.000  1.00 20.98           H  
ATOM   2087  O   GLU B   8     -35.245 -23.470 -30.211  1.00 20.98           O  
ATOM   2088  CG  GLU B   8     -35.382 -27.936 -31.292  1.00 20.98           C  
ATOM   2089  HG2 GLU B   8     -34.417 -28.329 -30.970  1.00 20.98           H  
ATOM   2090  HG3 GLU B   8     -36.157 -28.591 -30.894  1.00 20.98           H  
ATOM   2091  CD  GLU B   8     -35.463 -27.908 -32.828  1.00 20.98           C  
ATOM   2092  OE1 GLU B   8     -34.380 -27.924 -33.460  1.00 20.98           O  
ATOM   2093  OE2 GLU B   8     -36.590 -27.773 -33.350  1.00 20.98           O  
ATOM   2094  N   PRO B   9     -35.230 -23.520 -32.473  1.00 20.49           N  
ATOM   2095  CA  PRO B   9     -35.159 -22.066 -32.692  1.00 20.49           C  
ATOM   2096  HA  PRO B   9     -34.548 -21.601 -31.918  1.00 20.49           H  
ATOM   2097  C   PRO B   9     -36.512 -21.327 -32.742  1.00 20.49           C  
ATOM   2098  CB  PRO B   9     -34.447 -21.951 -34.045  1.00 20.49           C  
ATOM   2099  HB2 PRO B   9     -33.380 -22.132 -33.916  1.00 20.49           H  
ATOM   2100  HB3 PRO B   9     -34.613 -20.990 -34.531  1.00 20.49           H  
ATOM   2101  O   PRO B   9     -36.536 -20.119 -32.982  1.00 20.49           O  
ATOM   2102  CG  PRO B   9     -35.078 -23.102 -34.828  1.00 20.49           C  
ATOM   2103  HG2 PRO B   9     -34.465 -23.399 -35.679  1.00 20.49           H  
ATOM   2104  HG3 PRO B   9     -36.085 -22.835 -35.150  1.00 20.49           H  
ATOM   2105  CD  PRO B   9     -35.140 -24.198 -33.770  1.00 20.49           C  
ATOM   2106  HD2 PRO B   9     -35.997 -24.851 -33.936  1.00 20.49           H  
ATOM   2107  HD3 PRO B   9     -34.213 -24.766 -33.845  1.00 20.49           H  
ATOM   2108  N   SER B  10     -37.617 -22.061 -32.623  1.00 17.02           N  
ATOM   2109  H   SER B  10     -37.484 -23.049 -32.460  1.00 17.02           H  
ATOM   2110  CA  SER B  10     -39.019 -21.666 -32.856  1.00 17.02           C  
ATOM   2111  HA  SER B  10     -39.132 -21.348 -33.892  1.00 17.02           H  
ATOM   2112  C   SER B  10     -39.519 -20.540 -31.925  1.00 17.02           C  
ATOM   2113  CB  SER B  10     -39.849 -22.939 -32.604  1.00 17.02           C  
ATOM   2114  HB2 SER B  10     -40.876 -22.811 -32.947  1.00 17.02           H  
ATOM   2115  HB3 SER B  10     -39.871 -23.144 -31.534  1.00 17.02           H  
ATOM   2116  O   SER B  10     -38.935 -20.334 -30.865  1.00 17.02           O  
ATOM   2117  OG  SER B  10     -39.275 -24.055 -33.265  1.00 17.02           O  
ATOM   2118  HG  SER B  10     -39.984 -24.620 -33.579  1.00 17.02           H  
ATOM   2119  N   GLU B  11     -40.628 -19.808 -32.116  1.00 18.88           N  
ATOM   2120  H   GLU B  11     -40.800 -19.254 -31.289  1.00 18.88           H  
ATOM   2121  CA  GLU B  11     -41.647 -19.486 -33.160  1.00 18.88           C  
ATOM   2122  HA  GLU B  11     -41.191 -19.060 -34.054  1.00 18.88           H  
ATOM   2123  C   GLU B  11     -42.566 -18.403 -32.483  1.00 18.88           C  
ATOM   2124  CB  GLU B  11     -42.511 -20.720 -33.520  1.00 18.88           C  
ATOM   2125  HB2 GLU B  11     -43.554 -20.416 -33.615  1.00 18.88           H  
ATOM   2126  HB3 GLU B  11     -42.476 -21.430 -32.694  1.00 18.88           H  
ATOM   2127  O   GLU B  11     -42.412 -18.154 -31.288  1.00 18.88           O  
ATOM   2128  CG  GLU B  11     -42.108 -21.401 -34.847  1.00 18.88           C  
ATOM   2129  HG2 GLU B  11     -42.224 -20.689 -35.665  1.00 18.88           H  
ATOM   2130  HG3 GLU B  11     -41.048 -21.653 -34.818  1.00 18.88           H  
ATOM   2131  CD  GLU B  11     -42.913 -22.677 -35.163  1.00 18.88           C  
ATOM   2132  OE1 GLU B  11     -42.733 -23.198 -36.287  1.00 18.88           O  
ATOM   2133  OE2 GLU B  11     -43.635 -23.165 -34.264  1.00 18.88           O  
ATOM   2134  N   GLN B  12     -43.567 -17.710 -33.052  1.00 16.50           N  
ATOM   2135  H   GLN B  12     -44.099 -17.226 -32.343  1.00 16.50           H  
ATOM   2136  CA  GLN B  12     -43.798 -17.193 -34.412  1.00 16.50           C  
ATOM   2137  HA  GLN B  12     -42.849 -16.848 -34.822  1.00 16.50           H  
ATOM   2138  C   GLN B  12     -44.765 -15.974 -34.391  1.00 16.50           C  
ATOM   2139  CB  GLN B  12     -44.365 -18.276 -35.353  1.00 16.50           C  
ATOM   2140  HB2 GLN B  12     -43.611 -19.052 -35.486  1.00 16.50           H  
ATOM   2141  HB3 GLN B  12     -45.242 -18.732 -34.893  1.00 16.50           H  
ATOM   2142  O   GLN B  12     -44.430 -14.958 -34.991  1.00 16.50           O  
ATOM   2143  CG  GLN B  12     -44.734 -17.747 -36.756  1.00 16.50           C  
ATOM   2144  HG2 GLN B  12     -45.390 -16.881 -36.675  1.00 16.50           H  
ATOM   2145  HG3 GLN B  12     -43.827 -17.432 -37.273  1.00 16.50           H  
ATOM   2146  CD  GLN B  12     -45.453 -18.776 -37.625  1.00 16.50           C  
ATOM   2147  NE2 GLN B  12     -46.301 -18.353 -38.534  1.00 16.50           N  
ATOM   2148 HE21 GLN B  12     -46.630 -17.399 -38.495  1.00 16.50           H  
ATOM   2149 HE22 GLN B  12     -46.878 -19.089 -38.915  1.00 16.50           H  
ATOM   2150  OE1 GLN B  12     -45.275 -19.972 -37.519  1.00 16.50           O  
ATOM   2151  N   GLU B  13     -45.965 -16.083 -33.785  1.00 17.76           N  
ATOM   2152  H   GLU B  13     -46.147 -16.945 -33.292  1.00 17.76           H  
ATOM   2153  CA  GLU B  13     -47.180 -15.365 -34.271  1.00 17.76           C  
ATOM   2154  HA  GLU B  13     -46.961 -15.047 -35.290  1.00 17.76           H  
ATOM   2155  C   GLU B  13     -47.629 -14.035 -33.585  1.00 17.76           C  
ATOM   2156  CB  GLU B  13     -48.369 -16.344 -34.410  1.00 17.76           C  
ATOM   2157  HB2 GLU B  13     -48.650 -16.708 -33.422  1.00 17.76           H  
ATOM   2158  HB3 GLU B  13     -49.209 -15.790 -34.829  1.00 17.76           H  
ATOM   2159  O   GLU B  13     -47.123 -12.968 -33.924  1.00 17.76           O  
ATOM   2160  CG  GLU B  13     -48.122 -17.548 -35.326  1.00 17.76           C  
ATOM   2161  HG2 GLU B  13     -47.710 -17.188 -36.269  1.00 17.76           H  
ATOM   2162  HG3 GLU B  13     -47.397 -18.212 -34.856  1.00 17.76           H  
ATOM   2163  CD  GLU B  13     -49.424 -18.320 -35.585  1.00 17.76           C  
ATOM   2164  OE1 GLU B  13     -49.815 -18.402 -36.773  1.00 17.76           O  
ATOM   2165  OE2 GLU B  13     -50.013 -18.810 -34.595  1.00 17.76           O  
ATOM   2166  N   ASP B  14     -48.680 -14.068 -32.746  1.00 16.42           N  
ATOM   2167  H   ASP B  14     -48.948 -14.988 -32.426  1.00 16.42           H  
ATOM   2168  CA  ASP B  14     -49.802 -13.086 -32.747  1.00 16.42           C  
ATOM   2169  HA  ASP B  14     -49.670 -12.430 -33.607  1.00 16.42           H  
ATOM   2170  C   ASP B  14     -49.853 -12.171 -31.472  1.00 16.42           C  
ATOM   2171  CB  ASP B  14     -51.082 -13.939 -32.975  1.00 16.42           C  
ATOM   2172  HB2 ASP B  14     -51.514 -14.184 -32.005  1.00 16.42           H  
ATOM   2173  HB3 ASP B  14     -50.815 -14.890 -33.434  1.00 16.42           H  
ATOM   2174  O   ASP B  14     -49.108 -12.394 -30.520  1.00 16.42           O  
ATOM   2175  CG  ASP B  14     -52.145 -13.317 -33.893  1.00 16.42           C  
ATOM   2176  OD1 ASP B  14     -51.766 -12.608 -34.849  1.00 16.42           O  
ATOM   2177  OD2 ASP B  14     -53.346 -13.475 -33.576  1.00 16.42           O  
ATOM   2178  N   SER B  15     -50.685 -11.120 -31.294  1.00 17.56           N  
ATOM   2179  H   SER B  15     -50.469 -10.595 -30.459  1.00 17.56           H  
ATOM   2180  CA  SER B  15     -51.941 -10.752 -31.984  1.00 17.56           C  
ATOM   2181  HA  SER B  15     -51.852 -11.049 -33.029  1.00 17.56           H  
ATOM   2182  C   SER B  15     -52.298  -9.243 -32.059  1.00 17.56           C  
ATOM   2183  CB  SER B  15     -53.117 -11.531 -31.349  1.00 17.56           C  
ATOM   2184  HB2 SER B  15     -54.034 -11.302 -31.892  1.00 17.56           H  
ATOM   2185  HB3 SER B  15     -52.933 -12.603 -31.421  1.00 17.56           H  
ATOM   2186  O   SER B  15     -52.062  -8.580 -33.065  1.00 17.56           O  
ATOM   2187  OG  SER B  15     -53.289 -11.245 -29.965  1.00 17.56           O  
ATOM   2188  HG  SER B  15     -52.730 -11.870 -29.497  1.00 17.56           H  
ATOM   2189  N   SER B  16     -52.972  -8.699 -31.036  1.00 17.61           N  
ATOM   2190  H   SER B  16     -53.030  -9.265 -30.202  1.00 17.61           H  
ATOM   2191  CA  SER B  16     -54.026  -7.674 -31.177  1.00 17.61           C  
ATOM   2192  HA  SER B  16     -53.915  -7.178 -32.141  1.00 17.61           H  
ATOM   2193  C   SER B  16     -53.980  -6.597 -30.076  1.00 17.61           C  
ATOM   2194  CB  SER B  16     -55.388  -8.398 -31.145  1.00 17.61           C  
ATOM   2195  HB2 SER B  16     -56.198  -7.669 -31.134  1.00 17.61           H  
ATOM   2196  HB3 SER B  16     -55.488  -9.008 -32.043  1.00 17.61           H  
ATOM   2197  O   SER B  16     -53.424  -6.829 -29.008  1.00 17.61           O  
ATOM   2198  OG  SER B  16     -55.536  -9.225 -30.003  1.00 17.61           O  
ATOM   2199  HG  SER B  16     -54.927  -9.964 -30.072  1.00 17.61           H  
ATOM   2200  N   SER B  17     -54.555  -5.389 -30.199  1.00 16.68           N  
ATOM   2201  H   SER B  17     -54.472  -4.868 -29.337  1.00 16.68           H  
ATOM   2202  CA  SER B  17     -54.954  -4.598 -31.391  1.00 16.68           C  
ATOM   2203  HA  SER B  17     -54.155  -4.617 -32.132  1.00 16.68           H  
ATOM   2204  C   SER B  17     -55.240  -3.126 -31.036  1.00 16.68           C  
ATOM   2205  CB  SER B  17     -56.265  -5.091 -32.031  1.00 16.68           C  
ATOM   2206  HB2 SER B  17     -56.927  -5.487 -31.261  1.00 16.68           H  
ATOM   2207  HB3 SER B  17     -56.775  -4.258 -32.515  1.00 16.68           H  
ATOM   2208  O   SER B  17     -54.891  -2.229 -31.798  1.00 16.68           O  
ATOM   2209  OG  SER B  17     -56.038  -6.069 -33.020  1.00 16.68           O  
ATOM   2210  HG  SER B  17     -55.539  -5.697 -33.751  1.00 16.68           H  
ATOM   2211  N   ALA B  18     -55.949  -2.879 -29.929  1.00 17.11           N  
ATOM   2212  H   ALA B  18     -56.126  -3.649 -29.301  1.00 17.11           H  
ATOM   2213  CA  ALA B  18     -56.768  -1.674 -29.715  1.00 17.11           C  
ATOM   2214  HA  ALA B  18     -56.621  -0.978 -30.541  1.00 17.11           H  
ATOM   2215  C   ALA B  18     -56.405  -0.940 -28.397  1.00 17.11           C  
ATOM   2216  CB  ALA B  18     -58.224  -2.168 -29.750  1.00 17.11           C  
ATOM   2217  HB1 ALA B  18     -58.360  -2.893 -30.552  1.00 17.11           H  
ATOM   2218  HB2 ALA B  18     -58.896  -1.337 -29.963  1.00 17.11           H  
ATOM   2219  HB3 ALA B  18     -58.493  -2.630 -28.800  1.00 17.11           H  
ATOM   2220  O   ALA B  18     -55.455  -1.321 -27.725  1.00 17.11           O  
ATOM   2221  N   GLU B  19     -57.088   0.114 -27.937  1.00 17.87           N  
ATOM   2222  H   GLU B  19     -56.892   0.323 -26.968  1.00 17.87           H  
ATOM   2223  CA  GLU B  19     -57.705   1.223 -28.676  1.00 17.87           C  
ATOM   2224  HA  GLU B  19     -57.418   1.162 -29.726  1.00 17.87           H  
ATOM   2225  C   GLU B  19     -57.132   2.515 -28.058  1.00 17.87           C  
ATOM   2226  CB  GLU B  19     -59.245   1.204 -28.584  1.00 17.87           C  
ATOM   2227  HB2 GLU B  19     -59.563   1.535 -27.596  1.00 17.87           H  
ATOM   2228  HB3 GLU B  19     -59.620   0.190 -28.726  1.00 17.87           H  
ATOM   2229  O   GLU B  19     -57.416   2.861 -26.913  1.00 17.87           O  
ATOM   2230  CG  GLU B  19     -59.850   2.115 -29.665  1.00 17.87           C  
ATOM   2231  HG2 GLU B  19     -59.424   1.833 -30.628  1.00 17.87           H  
ATOM   2232  HG3 GLU B  19     -59.552   3.144 -29.462  1.00 17.87           H  
ATOM   2233  CD  GLU B  19     -61.383   2.037 -29.753  1.00 17.87           C  
ATOM   2234  OE1 GLU B  19     -61.898   2.373 -30.842  1.00 17.87           O  
ATOM   2235  OE2 GLU B  19     -62.017   1.671 -28.739  1.00 17.87           O  
ATOM   2236  N   ARG B  20     -56.231   3.209 -28.762  1.00 17.23           N  
ATOM   2237  H   ARG B  20     -56.056   2.914 -29.712  1.00 17.23           H  
ATOM   2238  CA  ARG B  20     -55.296   4.183 -28.149  1.00 17.23           C  
ATOM   2239  HA  ARG B  20     -55.014   3.786 -27.174  1.00 17.23           H  
ATOM   2240  C   ARG B  20     -55.900   5.575 -27.863  1.00 17.23           C  
ATOM   2241  CB  ARG B  20     -54.035   4.238 -29.035  1.00 17.23           C  
ATOM   2242  HB2 ARG B  20     -53.856   3.245 -29.448  1.00 17.23           H  
ATOM   2243  HB3 ARG B  20     -54.219   4.916 -29.869  1.00 17.23           H  
ATOM   2244  O   ARG B  20     -55.162   6.545 -27.733  1.00 17.23           O  
ATOM   2245  CG  ARG B  20     -52.752   4.659 -28.301  1.00 17.23           C  
ATOM   2246  HG2 ARG B  20     -52.540   3.942 -27.508  1.00 17.23           H  
ATOM   2247  HG3 ARG B  20     -52.861   5.652 -27.865  1.00 17.23           H  
ATOM   2248  CD  ARG B  20     -51.589   4.680 -29.300  1.00 17.23           C  
ATOM   2249  HD2 ARG B  20     -51.810   5.412 -30.076  1.00 17.23           H  
ATOM   2250  HD3 ARG B  20     -51.511   3.694 -29.758  1.00 17.23           H  
ATOM   2251  NE  ARG B  20     -50.311   5.022 -28.650  1.00 17.23           N  
ATOM   2252  HE  ARG B  20     -50.359   5.304 -27.681  1.00 17.23           H  
ATOM   2253  NH1 ARG B  20     -48.956   4.647 -30.467  1.00 17.23           N  
ATOM   2254 HH11 ARG B  20     -49.771   4.401 -31.010  1.00 17.23           H  
ATOM   2255 HH12 ARG B  20     -48.036   4.594 -30.879  1.00 17.23           H  
ATOM   2256  NH2 ARG B  20     -48.049   5.269 -28.527  1.00 17.23           N  
ATOM   2257 HH21 ARG B  20     -47.138   5.219 -28.961  1.00 17.23           H  
ATOM   2258 HH22 ARG B  20     -48.129   5.516 -27.551  1.00 17.23           H  
ATOM   2259  CZ  ARG B  20     -49.117   4.979 -29.216  1.00 17.23           C  
ATOM   2260  N   GLY B  21     -57.226   5.704 -27.864  1.00 15.37           N  
ATOM   2261  H   GLY B  21     -57.761   4.848 -27.834  1.00 15.37           H  
ATOM   2262  CA  GLY B  21     -57.905   6.922 -28.327  1.00 15.37           C  
ATOM   2263  HA2 GLY B  21     -58.912   6.644 -28.639  1.00 15.37           H  
ATOM   2264  HA3 GLY B  21     -57.386   7.294 -29.209  1.00 15.37           H  
ATOM   2265  C   GLY B  21     -58.053   8.109 -27.364  1.00 15.37           C  
ATOM   2266  O   GLY B  21     -58.503   9.161 -27.813  1.00 15.37           O  
ATOM   2267  N   LEU B  22     -57.750   7.983 -26.065  1.00 17.57           N  
ATOM   2268  H   LEU B  22     -57.314   7.129 -25.747  1.00 17.57           H  
ATOM   2269  CA  LEU B  22     -58.135   9.015 -25.084  1.00 17.57           C  
ATOM   2270  HA  LEU B  22     -59.190   9.226 -25.261  1.00 17.57           H  
ATOM   2271  C   LEU B  22     -57.417  10.362 -25.314  1.00 17.57           C  
ATOM   2272  CB  LEU B  22     -58.014   8.498 -23.640  1.00 17.57           C  
ATOM   2273  HB2 LEU B  22     -58.216   9.329 -22.964  1.00 17.57           H  
ATOM   2274  HB3 LEU B  22     -56.988   8.173 -23.469  1.00 17.57           H  
ATOM   2275  O   LEU B  22     -56.199  10.428 -25.471  1.00 17.57           O  
ATOM   2276  CG  LEU B  22     -58.978   7.343 -23.290  1.00 17.57           C  
ATOM   2277  HG  LEU B  22     -58.725   6.470 -23.890  1.00 17.57           H  
ATOM   2278  CD1 LEU B  22     -58.820   6.978 -21.814  1.00 17.57           C  
ATOM   2279 HD11 LEU B  22     -57.783   6.707 -21.613  1.00 17.57           H  
ATOM   2280 HD12 LEU B  22     -59.452   6.123 -21.576  1.00 17.57           H  
ATOM   2281 HD13 LEU B  22     -59.101   7.821 -21.183  1.00 17.57           H  
ATOM   2282  CD2 LEU B  22     -60.454   7.690 -23.523  1.00 17.57           C  
ATOM   2283 HD21 LEU B  22     -60.711   8.616 -23.008  1.00 17.57           H  
ATOM   2284 HD22 LEU B  22     -61.083   6.884 -23.146  1.00 17.57           H  
ATOM   2285 HD23 LEU B  22     -60.655   7.788 -24.590  1.00 17.57           H  
ATOM   2286  N   GLY B  23     -58.219  11.432 -25.386  1.00 17.11           N  
ATOM   2287  H   GLY B  23     -59.197  11.284 -25.180  1.00 17.11           H  
ATOM   2288  CA  GLY B  23     -57.883  12.640 -26.144  1.00 17.11           C  
ATOM   2289  HA2 GLY B  23     -57.305  12.315 -27.009  1.00 17.11           H  
ATOM   2290  HA3 GLY B  23     -58.804  13.085 -26.521  1.00 17.11           H  
ATOM   2291  C   GLY B  23     -57.090  13.746 -25.417  1.00 17.11           C  
ATOM   2292  O   GLY B  23     -57.071  13.813 -24.188  1.00 17.11           O  
ATOM   2293  N   PRO B  24     -56.480  14.676 -26.182  1.00 19.29           N  
ATOM   2294  CA  PRO B  24     -55.490  15.652 -25.707  1.00 19.29           C  
ATOM   2295  HA  PRO B  24     -54.910  15.231 -24.886  1.00 19.29           H  
ATOM   2296  C   PRO B  24     -56.135  16.968 -25.221  1.00 19.29           C  
ATOM   2297  CB  PRO B  24     -54.580  15.848 -26.928  1.00 19.29           C  
ATOM   2298  HB2 PRO B  24     -54.002  16.771 -26.892  1.00 19.29           H  
ATOM   2299  HB3 PRO B  24     -53.909  14.995 -27.023  1.00 19.29           H  
ATOM   2300  O   PRO B  24     -55.822  18.041 -25.733  1.00 19.29           O  
ATOM   2301  CG  PRO B  24     -55.588  15.838 -28.079  1.00 19.29           C  
ATOM   2302  HG2 PRO B  24     -55.113  15.596 -29.029  1.00 19.29           H  
ATOM   2303  HG3 PRO B  24     -56.101  16.798 -28.141  1.00 19.29           H  
ATOM   2304  CD  PRO B  24     -56.565  14.748 -27.640  1.00 19.29           C  
ATOM   2305  HD2 PRO B  24     -57.576  14.990 -27.966  1.00 19.29           H  
ATOM   2306  HD3 PRO B  24     -56.244  13.802 -28.077  1.00 19.29           H  
ATOM   2307  N   SER B  25     -57.121  16.891 -24.322  1.00 16.30           N  
ATOM   2308  H   SER B  25     -57.303  15.986 -23.911  1.00 16.30           H  
ATOM   2309  CA  SER B  25     -58.103  17.977 -24.131  1.00 16.30           C  
ATOM   2310  HA  SER B  25     -58.569  18.094 -25.109  1.00 16.30           H  
ATOM   2311  C   SER B  25     -57.491  19.347 -23.722  1.00 16.30           C  
ATOM   2312  CB  SER B  25     -59.194  17.534 -23.154  1.00 16.30           C  
ATOM   2313  HB2 SER B  25     -58.947  17.864 -22.145  1.00 16.30           H  
ATOM   2314  HB3 SER B  25     -59.268  16.447 -23.161  1.00 16.30           H  
ATOM   2315  O   SER B  25     -56.558  19.375 -22.919  1.00 16.30           O  
ATOM   2316  OG  SER B  25     -60.441  18.063 -23.559  1.00 16.30           O  
ATOM   2317  HG  SER B  25     -61.115  17.766 -22.944  1.00 16.30           H  
ATOM   2318  N   PRO B  26     -57.987  20.497 -24.236  1.00 17.19           N  
ATOM   2319  CA  PRO B  26     -57.096  21.575 -24.698  1.00 17.19           C  
ATOM   2320  HA  PRO B  26     -56.070  21.211 -24.756  1.00 17.19           H  
ATOM   2321  C   PRO B  26     -57.087  22.869 -23.848  1.00 17.19           C  
ATOM   2322  CB  PRO B  26     -57.614  21.847 -26.118  1.00 17.19           C  
ATOM   2323  HB2 PRO B  26     -57.323  21.028 -26.776  1.00 17.19           H  
ATOM   2324  HB3 PRO B  26     -57.277  22.795 -26.537  1.00 17.19           H  
ATOM   2325  O   PRO B  26     -56.861  23.945 -24.397  1.00 17.19           O  
ATOM   2326  CG  PRO B  26     -59.125  21.819 -25.891  1.00 17.19           C  
ATOM   2327  HG2 PRO B  26     -59.453  22.749 -25.428  1.00 17.19           H  
ATOM   2328  HG3 PRO B  26     -59.668  21.638 -26.819  1.00 17.19           H  
ATOM   2329  CD  PRO B  26     -59.279  20.658 -24.909  1.00 17.19           C  
ATOM   2330  HD2 PRO B  26     -59.552  19.771 -25.481  1.00 17.19           H  
ATOM   2331  HD3 PRO B  26     -60.064  20.879 -24.185  1.00 17.19           H  
ATOM   2332  N   ALA B  27     -57.436  22.819 -22.557  1.00 17.64           N  
ATOM   2333  H   ALA B  27     -57.521  21.908 -22.130  1.00 17.64           H  
ATOM   2334  CA  ALA B  27     -57.800  24.008 -21.759  1.00 17.64           C  
ATOM   2335  HA  ALA B  27     -58.733  24.401 -22.163  1.00 17.64           H  
ATOM   2336  C   ALA B  27     -56.756  25.160 -21.805  1.00 17.64           C  
ATOM   2337  CB  ALA B  27     -58.069  23.546 -20.321  1.00 17.64           C  
ATOM   2338  HB1 ALA B  27     -58.389  24.397 -19.719  1.00 17.64           H  
ATOM   2339  HB2 ALA B  27     -57.157  23.133 -19.891  1.00 17.64           H  
ATOM   2340  HB3 ALA B  27     -58.852  22.788 -20.311  1.00 17.64           H  
ATOM   2341  O   ALA B  27     -55.588  24.927 -21.499  1.00 17.64           O  
ATOM   2342  N   GLY B  28     -57.178  26.385 -22.184  1.00 15.75           N  
ATOM   2343  H   GLY B  28     -58.160  26.507 -22.384  1.00 15.75           H  
ATOM   2344  CA  GLY B  28     -56.253  27.386 -22.762  1.00 15.75           C  
ATOM   2345  HA2 GLY B  28     -55.245  26.972 -22.785  1.00 15.75           H  
ATOM   2346  HA3 GLY B  28     -56.547  27.528 -23.802  1.00 15.75           H  
ATOM   2347  C   GLY B  28     -56.131  28.805 -22.157  1.00 15.75           C  
ATOM   2348  O   GLY B  28     -55.021  29.329 -22.151  1.00 15.75           O  
ATOM   2349  N   ASP B  29     -57.210  29.457 -21.703  1.00 18.10           N  
ATOM   2350  H   ASP B  29     -58.103  28.989 -21.746  1.00 18.10           H  
ATOM   2351  CA  ASP B  29     -57.227  30.911 -21.373  1.00 18.10           C  
ATOM   2352  HA  ASP B  29     -56.751  31.448 -22.193  1.00 18.10           H  
ATOM   2353  C   ASP B  29     -56.441  31.280 -20.074  1.00 18.10           C  
ATOM   2354  CB  ASP B  29     -58.698  31.368 -21.306  1.00 18.10           C  
ATOM   2355  HB2 ASP B  29     -59.199  30.808 -20.517  1.00 18.10           H  
ATOM   2356  HB3 ASP B  29     -58.747  32.424 -21.039  1.00 18.10           H  
ATOM   2357  O   ASP B  29     -56.115  30.400 -19.281  1.00 18.10           O  
ATOM   2358  CG  ASP B  29     -59.476  31.200 -22.618  1.00 18.10           C  
ATOM   2359  OD1 ASP B  29     -58.853  31.298 -23.697  1.00 18.10           O  
ATOM   2360  OD2 ASP B  29     -60.705  30.997 -22.518  1.00 18.10           O  
ATOM   2361  N   GLY B  30     -56.103  32.540 -19.728  1.00 16.67           N  
ATOM   2362  H   GLY B  30     -55.506  32.572 -18.914  1.00 16.67           H  
ATOM   2363  CA  GLY B  30     -56.523  33.858 -20.245  1.00 16.67           C  
ATOM   2364  HA2 GLY B  30     -57.607  33.924 -20.152  1.00 16.67           H  
ATOM   2365  HA3 GLY B  30     -56.257  33.941 -21.299  1.00 16.67           H  
ATOM   2366  C   GLY B  30     -55.908  35.070 -19.474  1.00 16.67           C  
ATOM   2367  O   GLY B  30     -54.801  34.955 -18.949  1.00 16.67           O  
ATOM   2368  N   PRO B  31     -56.585  36.246 -19.414  1.00 20.22           N  
ATOM   2369  CA  PRO B  31     -56.120  37.499 -18.763  1.00 20.22           C  
ATOM   2370  HA  PRO B  31     -55.031  37.547 -18.774  1.00 20.22           H  
ATOM   2371  C   PRO B  31     -56.597  37.625 -17.280  1.00 20.22           C  
ATOM   2372  CB  PRO B  31     -56.678  38.565 -19.710  1.00 20.22           C  
ATOM   2373  HB2 PRO B  31     -56.079  38.586 -20.620  1.00 20.22           H  
ATOM   2374  HB3 PRO B  31     -56.710  39.566 -19.279  1.00 20.22           H  
ATOM   2375  O   PRO B  31     -57.242  36.712 -16.780  1.00 20.22           O  
ATOM   2376  CG  PRO B  31     -58.069  38.019 -20.034  1.00 20.22           C  
ATOM   2377  HG2 PRO B  31     -58.750  38.220 -19.207  1.00 20.22           H  
ATOM   2378  HG3 PRO B  31     -58.459  38.431 -20.964  1.00 20.22           H  
ATOM   2379  CD  PRO B  31     -57.820  36.513 -20.144  1.00 20.22           C  
ATOM   2380  HD2 PRO B  31     -57.694  36.242 -21.193  1.00 20.22           H  
ATOM   2381  HD3 PRO B  31     -58.654  35.961 -19.712  1.00 20.22           H  
ATOM   2382  N   SER B  32     -56.372  38.679 -16.466  1.00 17.54           N  
ATOM   2383  H   SER B  32     -56.546  38.435 -15.501  1.00 17.54           H  
ATOM   2384  CA  SER B  32     -55.983  40.103 -16.654  1.00 17.54           C  
ATOM   2385  HA  SER B  32     -55.299  40.193 -17.498  1.00 17.54           H  
ATOM   2386  C   SER B  32     -55.281  40.688 -15.387  1.00 17.54           C  
ATOM   2387  CB  SER B  32     -57.257  40.922 -16.933  1.00 17.54           C  
ATOM   2388  HB2 SER B  32     -57.813  40.494 -17.767  1.00 17.54           H  
ATOM   2389  HB3 SER B  32     -56.983  41.944 -17.196  1.00 17.54           H  
ATOM   2390  O   SER B  32     -54.977  39.927 -14.472  1.00 17.54           O  
ATOM   2391  OG  SER B  32     -58.104  40.949 -15.803  1.00 17.54           O  
ATOM   2392  HG  SER B  32     -58.412  40.055 -15.634  1.00 17.54           H  
ATOM   2393  N   GLY B  33     -55.023  42.014 -15.288  1.00 16.02           N  
ATOM   2394  H   GLY B  33     -55.326  42.626 -16.032  1.00 16.02           H  
ATOM   2395  CA  GLY B  33     -54.258  42.621 -14.167  1.00 16.02           C  
ATOM   2396  HA2 GLY B  33     -54.214  41.919 -13.335  1.00 16.02           H  
ATOM   2397  HA3 GLY B  33     -53.232  42.770 -14.502  1.00 16.02           H  
ATOM   2398  C   GLY B  33     -54.754  43.976 -13.611  1.00 16.02           C  
ATOM   2399  O   GLY B  33     -54.632  45.008 -14.265  1.00 16.02           O  
ATOM   2400  N   SER B  34     -55.240  43.996 -12.360  1.00 16.71           N  
ATOM   2401  H   SER B  34     -55.291  43.113 -11.873  1.00 16.71           H  
ATOM   2402  CA  SER B  34     -55.720  45.192 -11.623  1.00 16.71           C  
ATOM   2403  HA  SER B  34     -55.720  46.052 -12.293  1.00 16.71           H  
ATOM   2404  C   SER B  34     -54.861  45.535 -10.386  1.00 16.71           C  
ATOM   2405  CB  SER B  34     -57.159  44.940 -11.157  1.00 16.71           C  
ATOM   2406  HB2 SER B  34     -57.552  45.848 -10.699  1.00 16.71           H  
ATOM   2407  HB3 SER B  34     -57.783  44.682 -12.013  1.00 16.71           H  
ATOM   2408  O   SER B  34     -54.466  44.610  -9.683  1.00 16.71           O  
ATOM   2409  OG  SER B  34     -57.197  43.890 -10.207  1.00 16.71           O  
ATOM   2410  HG  SER B  34     -56.323  43.785  -9.823  1.00 16.71           H  
ATOM   2411  N   GLY B  35     -54.650  46.821 -10.035  1.00 15.74           N  
ATOM   2412  H   GLY B  35     -54.997  47.549 -10.643  1.00 15.74           H  
ATOM   2413  CA  GLY B  35     -53.802  47.242  -8.886  1.00 15.74           C  
ATOM   2414  HA2 GLY B  35     -53.453  46.363  -8.344  1.00 15.74           H  
ATOM   2415  HA3 GLY B  35     -52.915  47.738  -9.280  1.00 15.74           H  
ATOM   2416  C   GLY B  35     -54.456  48.210  -7.867  1.00 15.74           C  
ATOM   2417  O   GLY B  35     -54.870  49.305  -8.244  1.00 15.74           O  
ATOM   2418  N   LYS B  36     -54.567  47.800  -6.583  1.00 15.63           N  
ATOM   2419  H   LYS B  36     -54.097  46.935  -6.356  1.00 15.63           H  
ATOM   2420  CA  LYS B  36     -55.386  48.363  -5.457  1.00 15.63           C  
ATOM   2421  HA  LYS B  36     -55.388  49.452  -5.486  1.00 15.63           H  
ATOM   2422  C   LYS B  36     -54.788  47.892  -4.085  1.00 15.63           C  
ATOM   2423  CB  LYS B  36     -56.815  47.799  -5.671  1.00 15.63           C  
ATOM   2424  HB2 LYS B  36     -57.400  47.896  -4.756  1.00 15.63           H  
ATOM   2425  HB3 LYS B  36     -56.753  46.733  -5.887  1.00 15.63           H  
ATOM   2426  O   LYS B  36     -54.008  46.952  -4.138  1.00 15.63           O  
ATOM   2427  CG  LYS B  36     -57.592  48.497  -6.805  1.00 15.63           C  
ATOM   2428  HG2 LYS B  36     -57.600  49.570  -6.616  1.00 15.63           H  
ATOM   2429  HG3 LYS B  36     -57.094  48.317  -7.757  1.00 15.63           H  
ATOM   2430  CD  LYS B  36     -59.030  47.982  -6.965  1.00 15.63           C  
ATOM   2431  HD2 LYS B  36     -59.565  48.025  -6.016  1.00 15.63           H  
ATOM   2432  HD3 LYS B  36     -58.989  46.942  -7.288  1.00 15.63           H  
ATOM   2433  CE  LYS B  36     -59.770  48.803  -8.032  1.00 15.63           C  
ATOM   2434  HE2 LYS B  36     -59.105  48.929  -8.886  1.00 15.63           H  
ATOM   2435  HE3 LYS B  36     -60.639  48.239  -8.373  1.00 15.63           H  
ATOM   2436  NZ  LYS B  36     -60.201  50.128  -7.517  1.00 15.63           N  
ATOM   2437  HZ1 LYS B  36     -60.959  50.030  -6.857  1.00 15.63           H  
ATOM   2438  HZ2 LYS B  36     -60.493  50.740  -8.265  1.00 15.63           H  
ATOM   2439  HZ3 LYS B  36     -59.458  50.572  -6.996  1.00 15.63           H  
ATOM   2440  N   HIS B  37     -55.061  48.339  -2.834  1.00 15.00           N  
ATOM   2441  H   HIS B  37     -54.581  47.743  -2.174  1.00 15.00           H  
ATOM   2442  CA  HIS B  37     -55.809  49.420  -2.113  1.00 15.00           C  
ATOM   2443  HA  HIS B  37     -55.455  50.407  -2.410  1.00 15.00           H  
ATOM   2444  C   HIS B  37     -55.564  49.242  -0.560  1.00 15.00           C  
ATOM   2445  CB  HIS B  37     -57.315  49.239  -2.398  1.00 15.00           C  
ATOM   2446  HB2 HIS B  37     -57.897  49.331  -1.481  1.00 15.00           H  
ATOM   2447  HB3 HIS B  37     -57.504  48.204  -2.683  1.00 15.00           H  
ATOM   2448  O   HIS B  37     -55.208  48.136  -0.178  1.00 15.00           O  
ATOM   2449  CG  HIS B  37     -57.903  50.170  -3.438  1.00 15.00           C  
ATOM   2450  CD2 HIS B  37     -59.122  50.015  -4.041  1.00 15.00           C  
ATOM   2451  HD2 HIS B  37     -59.816  49.210  -3.851  1.00 15.00           H  
ATOM   2452  ND1 HIS B  37     -57.357  51.333  -3.944  1.00 15.00           N  
ATOM   2453  HD1 HIS B  37     -56.497  51.776  -3.657  1.00 15.00           H  
ATOM   2454  CE1 HIS B  37     -58.223  51.859  -4.826  1.00 15.00           C  
ATOM   2455  HE1 HIS B  37     -58.079  52.795  -5.345  1.00 15.00           H  
ATOM   2456  NE2 HIS B  37     -59.306  51.069  -4.947  1.00 15.00           N  
ATOM   2457  N   HIS B  38     -55.762  50.140   0.440  1.00 14.82           N  
ATOM   2458  H   HIS B  38     -55.579  49.699   1.330  1.00 14.82           H  
ATOM   2459  CA  HIS B  38     -56.032  51.604   0.508  1.00 14.82           C  
ATOM   2460  HA  HIS B  38     -55.383  52.099  -0.214  1.00 14.82           H  
ATOM   2461  C   HIS B  38     -55.816  52.315   1.904  1.00 14.82           C  
ATOM   2462  CB  HIS B  38     -57.509  51.878   0.129  1.00 14.82           C  
ATOM   2463  HB2 HIS B  38     -58.119  51.929   1.030  1.00 14.82           H  
ATOM   2464  HB3 HIS B  38     -57.920  51.053  -0.453  1.00 14.82           H  
ATOM   2465  O   HIS B  38     -55.941  53.538   1.948  1.00 14.82           O  
ATOM   2466  CG  HIS B  38     -57.740  53.133  -0.674  1.00 14.82           C  
ATOM   2467  CD2 HIS B  38     -58.596  53.272  -1.732  1.00 14.82           C  
ATOM   2468  HD2 HIS B  38     -59.234  52.503  -2.142  1.00 14.82           H  
ATOM   2469  ND1 HIS B  38     -57.150  54.359  -0.472  1.00 14.82           N  
ATOM   2470  HD1 HIS B  38     -56.527  54.588   0.290  1.00 14.82           H  
ATOM   2471  CE1 HIS B  38     -57.618  55.209  -1.401  1.00 14.82           C  
ATOM   2472  HE1 HIS B  38     -57.344  56.250  -1.489  1.00 14.82           H  
ATOM   2473  NE2 HIS B  38     -58.495  54.583  -2.201  1.00 14.82           N  
ATOM   2474  N   ARG B  39     -55.629  51.626   3.056  1.00 15.74           N  
ATOM   2475  H   ARG B  39     -55.333  50.663   2.993  1.00 15.74           H  
ATOM   2476  CA  ARG B  39     -55.950  52.103   4.453  1.00 15.74           C  
ATOM   2477  HA  ARG B  39     -55.924  53.192   4.506  1.00 15.74           H  
ATOM   2478  C   ARG B  39     -54.964  51.535   5.524  1.00 15.74           C  
ATOM   2479  CB  ARG B  39     -57.364  51.564   4.763  1.00 15.74           C  
ATOM   2480  HB2 ARG B  39     -57.345  50.479   4.670  1.00 15.74           H  
ATOM   2481  HB3 ARG B  39     -57.590  51.760   5.812  1.00 15.74           H  
ATOM   2482  O   ARG B  39     -54.270  50.603   5.146  1.00 15.74           O  
ATOM   2483  CG  ARG B  39     -58.525  52.094   3.892  1.00 15.74           C  
ATOM   2484  HG2 ARG B  39     -58.194  52.927   3.271  1.00 15.74           H  
ATOM   2485  HG3 ARG B  39     -58.876  51.285   3.251  1.00 15.74           H  
ATOM   2486  CD  ARG B  39     -59.675  52.587   4.777  1.00 15.74           C  
ATOM   2487  HD2 ARG B  39     -59.412  53.590   5.113  1.00 15.74           H  
ATOM   2488  HD3 ARG B  39     -59.768  51.930   5.642  1.00 15.74           H  
ATOM   2489  NE  ARG B  39     -60.984  52.650   4.106  1.00 15.74           N  
ATOM   2490  HE  ARG B  39     -61.031  52.382   3.133  1.00 15.74           H  
ATOM   2491  NH1 ARG B  39     -62.142  53.375   5.960  1.00 15.74           N  
ATOM   2492 HH11 ARG B  39     -61.274  53.476   6.468  1.00 15.74           H  
ATOM   2493 HH12 ARG B  39     -63.008  53.614   6.421  1.00 15.74           H  
ATOM   2494  NH2 ARG B  39     -63.248  52.929   4.079  1.00 15.74           N  
ATOM   2495 HH21 ARG B  39     -64.102  53.176   4.558  1.00 15.74           H  
ATOM   2496 HH22 ARG B  39     -63.282  52.630   3.115  1.00 15.74           H  
ATOM   2497  CZ  ARG B  39     -62.112  52.985   4.715  1.00 15.74           C  
ATOM   2498  N   GLN B  40     -54.867  51.855   6.842  1.00 16.16           N  
ATOM   2499  H   GLN B  40     -54.272  51.164   7.277  1.00 16.16           H  
ATOM   2500  CA  GLN B  40     -55.209  52.915   7.863  1.00 16.16           C  
ATOM   2501  HA  GLN B  40     -54.768  53.875   7.593  1.00 16.16           H  
ATOM   2502  C   GLN B  40     -54.582  52.445   9.239  1.00 16.16           C  
ATOM   2503  CB  GLN B  40     -56.737  53.043   8.077  1.00 16.16           C  
ATOM   2504  HB2 GLN B  40     -56.936  53.208   9.136  1.00 16.16           H  
ATOM   2505  HB3 GLN B  40     -57.234  52.099   7.853  1.00 16.16           H  
ATOM   2506  O   GLN B  40     -54.229  51.274   9.311  1.00 16.16           O  
ATOM   2507  CG  GLN B  40     -57.384  54.210   7.307  1.00 16.16           C  
ATOM   2508  HG2 GLN B  40     -56.767  55.103   7.405  1.00 16.16           H  
ATOM   2509  HG3 GLN B  40     -57.440  53.981   6.243  1.00 16.16           H  
ATOM   2510  CD  GLN B  40     -58.785  54.528   7.836  1.00 16.16           C  
ATOM   2511  NE2 GLN B  40     -58.924  55.456   8.756  1.00 16.16           N  
ATOM   2512 HE21 GLN B  40     -59.857  55.629   9.102  1.00 16.16           H  
ATOM   2513 HE22 GLN B  40     -58.128  55.966   9.112  1.00 16.16           H  
ATOM   2514  OE1 GLN B  40     -59.782  53.943   7.434  1.00 16.16           O  
ATOM   2515  N   ALA B  41     -54.460  53.133  10.402  1.00 16.21           N  
ATOM   2516  H   ALA B  41     -54.099  52.512  11.113  1.00 16.21           H  
ATOM   2517  CA  ALA B  41     -54.463  54.554  10.846  1.00 16.21           C  
ATOM   2518  HA  ALA B  41     -53.719  55.089  10.256  1.00 16.21           H  
ATOM   2519  C   ALA B  41     -54.122  54.886  12.364  1.00 16.21           C  
ATOM   2520  CB  ALA B  41     -55.836  55.182  10.560  1.00 16.21           C  
ATOM   2521  HB1 ALA B  41     -56.629  54.580  11.005  1.00 16.21           H  
ATOM   2522  HB2 ALA B  41     -55.973  55.284   9.484  1.00 16.21           H  
ATOM   2523  HB3 ALA B  41     -55.882  56.185  10.984  1.00 16.21           H  
ATOM   2524  O   ALA B  41     -53.883  56.066  12.605  1.00 16.21           O  
ATOM   2525  N   PRO B  42     -54.159  53.994  13.397  1.00 17.86           N  
ATOM   2526  CA  PRO B  42     -54.140  54.374  14.849  1.00 17.86           C  
ATOM   2527  HA  PRO B  42     -54.687  55.307  14.986  1.00 17.86           H  
ATOM   2528  C   PRO B  42     -52.721  54.588  15.473  1.00 17.86           C  
ATOM   2529  CB  PRO B  42     -54.937  53.246  15.517  1.00 17.86           C  
ATOM   2530  HB2 PRO B  42     -54.710  53.105  16.574  1.00 17.86           H  
ATOM   2531  HB3 PRO B  42     -56.004  53.432  15.390  1.00 17.86           H  
ATOM   2532  O   PRO B  42     -51.737  54.413  14.764  1.00 17.86           O  
ATOM   2533  CG  PRO B  42     -54.536  52.021  14.707  1.00 17.86           C  
ATOM   2534  HG2 PRO B  42     -55.271  51.220  14.793  1.00 17.86           H  
ATOM   2535  HG3 PRO B  42     -53.551  51.677  15.022  1.00 17.86           H  
ATOM   2536  CD  PRO B  42     -54.462  52.571  13.287  1.00 17.86           C  
ATOM   2537  HD2 PRO B  42     -55.431  52.441  12.805  1.00 17.86           H  
ATOM   2538  HD3 PRO B  42     -53.683  52.045  12.736  1.00 17.86           H  
ATOM   2539  N   GLY B  43     -52.503  54.950  16.764  1.00 15.37           N  
ATOM   2540  H   GLY B  43     -51.533  55.156  16.955  1.00 15.37           H  
ATOM   2541  CA  GLY B  43     -53.403  54.927  17.947  1.00 15.37           C  
ATOM   2542  HA2 GLY B  43     -54.372  55.327  17.650  1.00 15.37           H  
ATOM   2543  HA3 GLY B  43     -53.551  53.888  18.239  1.00 15.37           H  
ATOM   2544  C   GLY B  43     -52.981  55.698  19.238  1.00 15.37           C  
ATOM   2545  O   GLY B  43     -53.288  56.878  19.355  1.00 15.37           O  
ATOM   2546  N   LEU B  44     -52.421  55.008  20.254  1.00 17.62           N  
ATOM   2547  H   LEU B  44     -52.063  54.088  20.042  1.00 17.62           H  
ATOM   2548  CA  LEU B  44     -52.357  55.361  21.711  1.00 17.62           C  
ATOM   2549  HA  LEU B  44     -52.421  56.439  21.857  1.00 17.62           H  
ATOM   2550  C   LEU B  44     -51.038  54.833  22.371  1.00 17.62           C  
ATOM   2551  CB  LEU B  44     -53.552  54.631  22.380  1.00 17.62           C  
ATOM   2552  HB2 LEU B  44     -53.504  53.584  22.081  1.00 17.62           H  
ATOM   2553  HB3 LEU B  44     -53.426  54.632  23.463  1.00 17.62           H  
ATOM   2554  O   LEU B  44     -50.416  53.980  21.745  1.00 17.62           O  
ATOM   2555  CG  LEU B  44     -54.969  55.151  22.065  1.00 17.62           C  
ATOM   2556  HG  LEU B  44     -55.122  55.172  20.986  1.00 17.62           H  
ATOM   2557  CD1 LEU B  44     -56.001  54.196  22.670  1.00 17.62           C  
ATOM   2558 HD11 LEU B  44     -55.821  54.079  23.739  1.00 17.62           H  
ATOM   2559 HD12 LEU B  44     -57.006  54.589  22.519  1.00 17.62           H  
ATOM   2560 HD13 LEU B  44     -55.929  53.222  22.186  1.00 17.62           H  
ATOM   2561  CD2 LEU B  44     -55.228  56.546  22.631  1.00 17.62           C  
ATOM   2562 HD21 LEU B  44     -54.527  57.257  22.195  1.00 17.62           H  
ATOM   2563 HD22 LEU B  44     -56.237  56.865  22.368  1.00 17.62           H  
ATOM   2564 HD23 LEU B  44     -55.124  56.543  23.716  1.00 17.62           H  
ATOM   2565  N   LEU B  45     -50.570  55.131  23.612  1.00 16.05           N  
ATOM   2566  H   LEU B  45     -49.770  54.551  23.822  1.00 16.05           H  
ATOM   2567  CA  LEU B  45     -50.700  56.295  24.540  1.00 16.05           C  
ATOM   2568  HA  LEU B  45     -50.463  57.201  23.983  1.00 16.05           H  
ATOM   2569  C   LEU B  45     -49.722  56.257  25.773  1.00 16.05           C  
ATOM   2570  CB  LEU B  45     -52.140  56.417  25.094  1.00 16.05           C  
ATOM   2571  HB2 LEU B  45     -52.820  56.579  24.257  1.00 16.05           H  
ATOM   2572  HB3 LEU B  45     -52.401  55.478  25.581  1.00 16.05           H  
ATOM   2573  O   LEU B  45     -49.157  57.288  26.109  1.00 16.05           O  
ATOM   2574  CG  LEU B  45     -52.378  57.575  26.095  1.00 16.05           C  
ATOM   2575  HG  LEU B  45     -51.646  57.543  26.902  1.00 16.05           H  
ATOM   2576  CD1 LEU B  45     -52.311  58.938  25.404  1.00 16.05           C  
ATOM   2577 HD11 LEU B  45     -52.515  59.724  26.131  1.00 16.05           H  
ATOM   2578 HD12 LEU B  45     -51.308  59.101  25.010  1.00 16.05           H  
ATOM   2579 HD13 LEU B  45     -53.039  58.995  24.594  1.00 16.05           H  
ATOM   2580  CD2 LEU B  45     -53.755  57.436  26.741  1.00 16.05           C  
ATOM   2581 HD21 LEU B  45     -53.898  58.240  27.464  1.00 16.05           H  
ATOM   2582 HD22 LEU B  45     -53.818  56.486  27.271  1.00 16.05           H  
ATOM   2583 HD23 LEU B  45     -54.538  57.488  25.984  1.00 16.05           H  
ATOM   2584  N   TRP B  46     -49.602  55.121  26.481  1.00 18.39           N  
ATOM   2585  H   TRP B  46     -50.002  54.296  26.056  1.00 18.39           H  
ATOM   2586  CA  TRP B  46     -49.229  54.947  27.926  1.00 18.39           C  
ATOM   2587  HA  TRP B  46     -49.690  55.739  28.516  1.00 18.39           H  
ATOM   2588  C   TRP B  46     -47.698  54.903  28.250  1.00 18.39           C  
ATOM   2589  CB  TRP B  46     -49.868  53.578  28.276  1.00 18.39           C  
ATOM   2590  HB2 TRP B  46     -50.809  53.487  27.733  1.00 18.39           H  
ATOM   2591  HB3 TRP B  46     -49.222  52.788  27.892  1.00 18.39           H  
ATOM   2592  O   TRP B  46     -46.967  54.421  27.391  1.00 18.39           O  
ATOM   2593  CG  TRP B  46     -50.210  53.246  29.694  1.00 18.39           C  
ATOM   2594  CD1 TRP B  46     -49.371  52.724  30.616  1.00 18.39           C  
ATOM   2595  HD1 TRP B  46     -48.322  52.528  30.451  1.00 18.39           H  
ATOM   2596  CD2 TRP B  46     -51.511  53.350  30.352  1.00 18.39           C  
ATOM   2597  CE2 TRP B  46     -51.365  52.938  31.710  1.00 18.39           C  
ATOM   2598  CE3 TRP B  46     -52.800  53.756  29.938  1.00 18.39           C  
ATOM   2599  HE3 TRP B  46     -52.944  54.083  28.918  1.00 18.39           H  
ATOM   2600  NE1 TRP B  46     -50.040  52.576  31.817  1.00 18.39           N  
ATOM   2601  HE1 TRP B  46     -49.581  52.327  32.681  1.00 18.39           H  
ATOM   2602  CH2 TRP B  46     -53.701  53.374  32.177  1.00 18.39           C  
ATOM   2603  HH2 TRP B  46     -54.531  53.404  32.868  1.00 18.39           H  
ATOM   2604  CZ2 TRP B  46     -52.434  52.957  32.619  1.00 18.39           C  
ATOM   2605  HZ2 TRP B  46     -52.276  52.666  33.647  1.00 18.39           H  
ATOM   2606  CZ3 TRP B  46     -53.884  53.764  30.837  1.00 18.39           C  
ATOM   2607  HZ3 TRP B  46     -54.858  54.093  30.506  1.00 18.39           H  
ATOM   2608  N   ASP B  47     -47.107  55.195  29.439  1.00 15.84           N  
ATOM   2609  H   ASP B  47     -46.133  54.929  29.409  1.00 15.84           H  
ATOM   2610  CA  ASP B  47     -47.371  56.136  30.575  1.00 15.84           C  
ATOM   2611  HA  ASP B  47     -47.537  57.126  30.148  1.00 15.84           H  
ATOM   2612  C   ASP B  47     -46.116  56.293  31.528  1.00 15.84           C  
ATOM   2613  CB  ASP B  47     -48.639  55.785  31.372  1.00 15.84           C  
ATOM   2614  HB2 ASP B  47     -49.500  55.752  30.705  1.00 15.84           H  
ATOM   2615  HB3 ASP B  47     -48.494  54.803  31.823  1.00 15.84           H  
ATOM   2616  O   ASP B  47     -45.142  56.923  31.125  1.00 15.84           O  
ATOM   2617  CG  ASP B  47     -48.938  56.788  32.492  1.00 15.84           C  
ATOM   2618  OD1 ASP B  47     -48.859  58.006  32.225  1.00 15.84           O  
ATOM   2619  OD2 ASP B  47     -49.196  56.303  33.615  1.00 15.84           O  
ATOM   2620  N   ALA B  48     -46.112  55.750  32.769  1.00 17.21           N  
ATOM   2621  H   ALA B  48     -46.964  55.273  33.030  1.00 17.21           H  
ATOM   2622  CA  ALA B  48     -45.222  56.093  33.922  1.00 17.21           C  
ATOM   2623  HA  ALA B  48     -44.994  57.157  33.849  1.00 17.21           H  
ATOM   2624  C   ALA B  48     -43.840  55.341  34.019  1.00 17.21           C  
ATOM   2625  CB  ALA B  48     -46.106  55.888  35.161  1.00 17.21           C  
ATOM   2626  HB1 ALA B  48     -45.684  56.422  36.012  1.00 17.21           H  
ATOM   2627  HB2 ALA B  48     -46.217  54.825  35.379  1.00 17.21           H  
ATOM   2628  HB3 ALA B  48     -47.091  56.322  34.992  1.00 17.21           H  
ATOM   2629  O   ALA B  48     -43.567  54.503  33.167  1.00 17.21           O  
ATOM   2630  N   SER B  49     -42.902  55.502  34.998  1.00 14.76           N  
ATOM   2631  H   SER B  49     -42.051  55.011  34.766  1.00 14.76           H  
ATOM   2632  CA  SER B  49     -42.826  56.226  36.307  1.00 14.76           C  
ATOM   2633  HA  SER B  49     -43.293  57.204  36.188  1.00 14.76           H  
ATOM   2634  C   SER B  49     -41.354  56.457  36.839  1.00 14.76           C  
ATOM   2635  CB  SER B  49     -43.613  55.429  37.362  1.00 14.76           C  
ATOM   2636  HB2 SER B  49     -42.965  54.709  37.861  1.00 14.76           H  
ATOM   2637  HB3 SER B  49     -44.423  54.870  36.895  1.00 14.76           H  
ATOM   2638  O   SER B  49     -40.437  56.531  36.031  1.00 14.76           O  
ATOM   2639  OG  SER B  49     -44.151  56.346  38.296  1.00 14.76           O  
ATOM   2640  HG  SER B  49     -44.855  55.926  38.796  1.00 14.76           H  
ATOM   2641  N   HIS B  50     -41.136  56.597  38.175  1.00 15.13           N  
ATOM   2642  H   HIS B  50     -41.984  56.551  38.720  1.00 15.13           H  
ATOM   2643  CA  HIS B  50     -39.894  56.901  38.983  1.00 15.13           C  
ATOM   2644  HA  HIS B  50     -39.623  57.940  38.796  1.00 15.13           H  
ATOM   2645  C   HIS B  50     -38.602  56.033  38.740  1.00 15.13           C  
ATOM   2646  CB  HIS B  50     -40.278  56.750  40.470  1.00 15.13           C  
ATOM   2647  HB2 HIS B  50     -39.580  57.343  41.061  1.00 15.13           H  
ATOM   2648  HB3 HIS B  50     -40.160  55.702  40.745  1.00 15.13           H  
ATOM   2649  O   HIS B  50     -38.667  55.102  37.948  1.00 15.13           O  
ATOM   2650  CG  HIS B  50     -41.664  57.160  40.899  1.00 15.13           C  
ATOM   2651  CD2 HIS B  50     -42.647  56.320  41.354  1.00 15.13           C  
ATOM   2652  HD2 HIS B  50     -42.580  55.245  41.424  1.00 15.13           H  
ATOM   2653  ND1 HIS B  50     -42.135  58.445  41.037  1.00 15.13           N  
ATOM   2654  HD1 HIS B  50     -41.644  59.293  40.791  1.00 15.13           H  
ATOM   2655  CE1 HIS B  50     -43.376  58.378  41.549  1.00 15.13           C  
ATOM   2656  HE1 HIS B  50     -44.006  59.229  41.762  1.00 15.13           H  
ATOM   2657  NE2 HIS B  50     -43.732  57.102  41.757  1.00 15.13           N  
ATOM   2658  N   GLN B  51     -37.402  56.158  39.378  1.00 15.80           N  
ATOM   2659  H   GLN B  51     -36.732  55.535  38.950  1.00 15.80           H  
ATOM   2660  CA  GLN B  51     -36.778  56.934  40.506  1.00 15.80           C  
ATOM   2661  HA  GLN B  51     -37.118  57.969  40.472  1.00 15.80           H  
ATOM   2662  C   GLN B  51     -35.202  56.901  40.366  1.00 15.80           C  
ATOM   2663  CB  GLN B  51     -37.180  56.277  41.857  1.00 15.80           C  
ATOM   2664  HB2 GLN B  51     -38.136  55.765  41.752  1.00 15.80           H  
ATOM   2665  HB3 GLN B  51     -36.455  55.508  42.124  1.00 15.80           H  
ATOM   2666  O   GLN B  51     -34.718  56.459  39.333  1.00 15.80           O  
ATOM   2667  CG  GLN B  51     -37.301  57.289  43.015  1.00 15.80           C  
ATOM   2668  HG2 GLN B  51     -37.916  58.132  42.698  1.00 15.80           H  
ATOM   2669  HG3 GLN B  51     -36.307  57.659  43.269  1.00 15.80           H  
ATOM   2670  CD  GLN B  51     -37.898  56.717  44.300  1.00 15.80           C  
ATOM   2671  NE2 GLN B  51     -38.137  57.542  45.295  1.00 15.80           N  
ATOM   2672 HE21 GLN B  51     -37.856  58.511  45.244  1.00 15.80           H  
ATOM   2673 HE22 GLN B  51     -38.501  57.119  46.136  1.00 15.80           H  
ATOM   2674  OE1 GLN B  51     -38.152  55.536  44.447  1.00 15.80           O  
ATOM   2675  N   GLN B  52     -34.344  57.204  41.368  1.00 15.26           N  
ATOM   2676  H   GLN B  52     -33.695  56.444  41.513  1.00 15.26           H  
ATOM   2677  CA  GLN B  52     -33.628  58.504  41.471  1.00 15.26           C  
ATOM   2678  HA  GLN B  52     -33.780  59.037  40.533  1.00 15.26           H  
ATOM   2679  C   GLN B  52     -32.073  58.463  41.686  1.00 15.26           C  
ATOM   2680  CB  GLN B  52     -34.281  59.346  42.584  1.00 15.26           C  
ATOM   2681  HB2 GLN B  52     -34.149  58.812  43.525  1.00 15.26           H  
ATOM   2682  HB3 GLN B  52     -35.349  59.433  42.381  1.00 15.26           H  
ATOM   2683  O   GLN B  52     -31.364  59.062  40.885  1.00 15.26           O  
ATOM   2684  CG  GLN B  52     -33.733  60.779  42.742  1.00 15.26           C  
ATOM   2685  HG2 GLN B  52     -32.651  60.787  42.617  1.00 15.26           H  
ATOM   2686  HG3 GLN B  52     -34.161  61.422  41.973  1.00 15.26           H  
ATOM   2687  CD  GLN B  52     -34.047  61.364  44.118  1.00 15.26           C  
ATOM   2688  NE2 GLN B  52     -33.286  62.339  44.553  1.00 15.26           N  
ATOM   2689 HE21 GLN B  52     -33.164  62.336  45.556  1.00 15.26           H  
ATOM   2690 HE22 GLN B  52     -32.479  62.619  44.014  1.00 15.26           H  
ATOM   2691  OE1 GLN B  52     -34.958  60.937  44.813  1.00 15.26           O  
ATOM   2692  N   GLU B  53     -31.528  57.893  42.779  1.00 15.29           N  
ATOM   2693  H   GLU B  53     -32.120  57.316  43.360  1.00 15.29           H  
ATOM   2694  CA  GLU B  53     -30.259  58.363  43.434  1.00 15.29           C  
ATOM   2695  HA  GLU B  53     -29.694  58.965  42.724  1.00 15.29           H  
ATOM   2696  C   GLU B  53     -29.304  57.212  43.911  1.00 15.29           C  
ATOM   2697  CB  GLU B  53     -30.697  59.262  44.616  1.00 15.29           C  
ATOM   2698  HB2 GLU B  53     -31.785  59.329  44.657  1.00 15.29           H  
ATOM   2699  HB3 GLU B  53     -30.399  58.798  45.557  1.00 15.29           H  
ATOM   2700  O   GLU B  53     -29.730  56.061  43.897  1.00 15.29           O  
ATOM   2701  CG  GLU B  53     -30.151  60.695  44.518  1.00 15.29           C  
ATOM   2702  HG2 GLU B  53     -29.090  60.659  44.271  1.00 15.29           H  
ATOM   2703  HG3 GLU B  53     -30.653  61.213  43.701  1.00 15.29           H  
ATOM   2704  CD  GLU B  53     -30.339  61.489  45.819  1.00 15.29           C  
ATOM   2705  OE1 GLU B  53     -29.372  62.169  46.221  1.00 15.29           O  
ATOM   2706  OE2 GLU B  53     -31.439  61.432  46.409  1.00 15.29           O  
ATOM   2707  N   GLN B  54     -28.030  57.357  44.362  1.00 15.46           N  
ATOM   2708  H   GLN B  54     -27.612  56.459  44.560  1.00 15.46           H  
ATOM   2709  CA  GLN B  54     -27.161  58.531  44.667  1.00 15.46           C  
ATOM   2710  HA  GLN B  54     -27.441  59.336  43.988  1.00 15.46           H  
ATOM   2711  C   GLN B  54     -25.606  58.360  44.503  1.00 15.46           C  
ATOM   2712  CB  GLN B  54     -27.413  59.017  46.120  1.00 15.46           C  
ATOM   2713  HB2 GLN B  54     -27.130  58.233  46.822  1.00 15.46           H  
ATOM   2714  HB3 GLN B  54     -28.476  59.203  46.278  1.00 15.46           H  
ATOM   2715  O   GLN B  54     -25.029  59.198  43.814  1.00 15.46           O  
ATOM   2716  CG  GLN B  54     -26.659  60.307  46.502  1.00 15.46           C  
ATOM   2717  HG2 GLN B  54     -27.020  61.135  45.892  1.00 15.46           H  
ATOM   2718  HG3 GLN B  54     -25.590  60.201  46.320  1.00 15.46           H  
ATOM   2719  CD  GLN B  54     -26.832  60.643  47.979  1.00 15.46           C  
ATOM   2720  NE2 GLN B  54     -27.852  61.375  48.352  1.00 15.46           N  
ATOM   2721 HE21 GLN B  54     -28.486  61.732  47.652  1.00 15.46           H  
ATOM   2722 HE22 GLN B  54     -27.973  61.569  49.336  1.00 15.46           H  
ATOM   2723  OE1 GLN B  54     -26.050  60.231  48.823  1.00 15.46           O  
ATOM   2724  N   PRO B  55     -24.872  57.448  45.206  1.00 19.01           N  
ATOM   2725  CA  PRO B  55     -23.689  57.891  45.986  1.00 19.01           C  
ATOM   2726  HA  PRO B  55     -23.620  58.979  45.947  1.00 19.01           H  
ATOM   2727  C   PRO B  55     -22.282  57.361  45.563  1.00 19.01           C  
ATOM   2728  CB  PRO B  55     -24.089  57.512  47.420  1.00 19.01           C  
ATOM   2729  HB2 PRO B  55     -23.278  57.516  48.148  1.00 19.01           H  
ATOM   2730  HB3 PRO B  55     -24.873  58.185  47.768  1.00 19.01           H  
ATOM   2731  O   PRO B  55     -21.978  57.226  44.383  1.00 19.01           O  
ATOM   2732  CG  PRO B  55     -24.683  56.125  47.213  1.00 19.01           C  
ATOM   2733  HG2 PRO B  55     -25.382  55.867  48.009  1.00 19.01           H  
ATOM   2734  HG3 PRO B  55     -23.886  55.385  47.150  1.00 19.01           H  
ATOM   2735  CD  PRO B  55     -25.389  56.246  45.859  1.00 19.01           C  
ATOM   2736  HD2 PRO B  55     -26.464  56.306  46.034  1.00 19.01           H  
ATOM   2737  HD3 PRO B  55     -25.176  55.368  45.250  1.00 19.01           H  
ATOM   2738  N   THR B  56     -21.378  57.186  46.547  1.00 17.17           N  
ATOM   2739  H   THR B  56     -21.750  57.114  47.483  1.00 17.17           H  
ATOM   2740  CA  THR B  56     -19.913  57.449  46.517  1.00 17.17           C  
ATOM   2741  HA  THR B  56     -19.565  57.465  45.484  1.00 17.17           H  
ATOM   2742  C   THR B  56     -19.107  56.353  47.291  1.00 17.17           C  
ATOM   2743  CB  THR B  56     -19.700  58.844  47.136  1.00 17.17           C  
ATOM   2744  HB  THR B  56     -18.674  59.156  46.943  1.00 17.17           H  
ATOM   2745  O   THR B  56     -19.704  55.347  47.659  1.00 17.17           O  
ATOM   2746  CG2 THR B  56     -20.600  59.964  46.610  1.00 17.17           C  
ATOM   2747 HG21 THR B  56     -20.233  60.924  46.973  1.00 17.17           H  
ATOM   2748 HG22 THR B  56     -20.580  59.969  45.520  1.00 17.17           H  
ATOM   2749 HG23 THR B  56     -21.627  59.834  46.950  1.00 17.17           H  
ATOM   2750  OG1 THR B  56     -19.947  58.791  48.525  1.00 17.17           O  
ATOM   2751  HG1 THR B  56     -20.531  59.522  48.738  1.00 17.17           H  
ATOM   2752  N   SER B  57     -17.794  56.391  47.619  1.00 17.51           N  
ATOM   2753  H   SER B  57     -17.509  55.534  48.071  1.00 17.51           H  
ATOM   2754  CA  SER B  57     -16.723  57.421  47.535  1.00 17.51           C  
ATOM   2755  HA  SER B  57     -16.861  58.001  46.623  1.00 17.51           H  
ATOM   2756  C   SER B  57     -15.275  56.854  47.460  1.00 17.51           C  
ATOM   2757  CB  SER B  57     -16.765  58.394  48.736  1.00 17.51           C  
ATOM   2758  HB2 SER B  57     -17.519  59.169  48.598  1.00 17.51           H  
ATOM   2759  HB3 SER B  57     -15.812  58.916  48.819  1.00 17.51           H  
ATOM   2760  O   SER B  57     -14.711  56.795  46.373  1.00 17.51           O  
ATOM   2761  OG  SER B  57     -17.032  57.709  49.946  1.00 17.51           O  
ATOM   2762  HG  SER B  57     -17.977  57.543  49.978  1.00 17.51           H  
ATOM   2763  N   SER B  58     -14.644  56.526  48.604  1.00 18.89           N  
ATOM   2764  H   SER B  58     -15.220  56.504  49.434  1.00 18.89           H  
ATOM   2765  CA  SER B  58     -13.190  56.724  48.854  1.00 18.89           C  
ATOM   2766  HA  SER B  58     -12.623  56.593  47.933  1.00 18.89           H  
ATOM   2767  C   SER B  58     -12.615  55.801  49.957  1.00 18.89           C  
ATOM   2768  CB  SER B  58     -13.029  58.164  49.376  1.00 18.89           C  
ATOM   2769  HB2 SER B  58     -12.040  58.308  49.812  1.00 18.89           H  
ATOM   2770  HB3 SER B  58     -13.762  58.344  50.163  1.00 18.89           H  
ATOM   2771  O   SER B  58     -13.383  55.271  50.749  1.00 18.89           O  
ATOM   2772  OG  SER B  58     -13.209  59.111  48.343  1.00 18.89           O  
ATOM   2773  HG  SER B  58     -13.046  59.992  48.689  1.00 18.89           H  
ATOM   2774  N   SER B  59     -11.298  55.641  50.199  1.00 16.68           N  
ATOM   2775  H   SER B  59     -11.150  55.181  51.086  1.00 16.68           H  
ATOM   2776  CA  SER B  59     -10.063  55.796  49.383  1.00 16.68           C  
ATOM   2777  HA  SER B  59     -10.140  55.172  48.493  1.00 16.68           H  
ATOM   2778  C   SER B  59      -8.837  55.314  50.214  1.00 16.68           C  
ATOM   2779  CB  SER B  59      -9.836  57.251  48.933  1.00 16.68           C  
ATOM   2780  HB2 SER B  59      -9.844  57.912  49.800  1.00 16.68           H  
ATOM   2781  HB3 SER B  59     -10.624  57.549  48.241  1.00 16.68           H  
ATOM   2782  O   SER B  59      -8.039  56.120  50.694  1.00 16.68           O  
ATOM   2783  OG  SER B  59      -8.600  57.380  48.266  1.00 16.68           O  
ATOM   2784  HG  SER B  59      -7.913  57.277  48.929  1.00 16.68           H  
ATOM   2785  N   HIS B  60      -8.708  54.004  50.457  1.00 17.37           N  
ATOM   2786  H   HIS B  60      -9.313  53.364  49.962  1.00 17.37           H  
ATOM   2787  CA  HIS B  60      -7.857  53.405  51.512  1.00 17.37           C  
ATOM   2788  HA  HIS B  60      -7.019  54.064  51.741  1.00 17.37           H  
ATOM   2789  C   HIS B  60      -7.282  52.024  51.080  1.00 17.37           C  
ATOM   2790  CB  HIS B  60      -8.770  53.280  52.749  1.00 17.37           C  
ATOM   2791  HB2 HIS B  60      -9.716  52.830  52.449  1.00 17.37           H  
ATOM   2792  HB3 HIS B  60      -8.334  52.599  53.481  1.00 17.37           H  
ATOM   2793  O   HIS B  60      -7.812  51.437  50.144  1.00 17.37           O  
ATOM   2794  CG  HIS B  60      -9.051  54.577  53.469  1.00 17.37           C  
ATOM   2795  CD2 HIS B  60     -10.277  55.032  53.877  1.00 17.37           C  
ATOM   2796  HD2 HIS B  60     -11.225  54.542  53.711  1.00 17.37           H  
ATOM   2797  ND1 HIS B  60      -8.119  55.480  53.931  1.00 17.37           N  
ATOM   2798  HD1 HIS B  60      -7.114  55.380  53.894  1.00 17.37           H  
ATOM   2799  CE1 HIS B  60      -8.765  56.447  54.600  1.00 17.37           C  
ATOM   2800  HE1 HIS B  60      -8.292  57.273  55.111  1.00 17.37           H  
ATOM   2801  NE2 HIS B  60     -10.086  56.221  54.585  1.00 17.37           N  
ATOM   2802  N   HIS B  61      -6.248  51.402  51.686  1.00 17.75           N  
ATOM   2803  H   HIS B  61      -6.020  50.523  51.244  1.00 17.75           H  
ATOM   2804  CA  HIS B  61      -5.312  51.867  52.734  1.00 17.75           C  
ATOM   2805  HA  HIS B  61      -5.113  52.924  52.557  1.00 17.75           H  
ATOM   2806  C   HIS B  61      -3.935  51.150  52.739  1.00 17.75           C  
ATOM   2807  CB  HIS B  61      -5.910  51.693  54.153  1.00 17.75           C  
ATOM   2808  HB2 HIS B  61      -6.902  51.243  54.102  1.00 17.75           H  
ATOM   2809  HB3 HIS B  61      -5.320  50.983  54.732  1.00 17.75           H  
ATOM   2810  O   HIS B  61      -2.913  51.827  52.695  1.00 17.75           O  
ATOM   2811  CG  HIS B  61      -5.944  52.958  54.972  1.00 17.75           C  
ATOM   2812  CD2 HIS B  61      -6.900  53.307  55.889  1.00 17.75           C  
ATOM   2813  HD2 HIS B  61      -7.797  52.752  56.120  1.00 17.75           H  
ATOM   2814  ND1 HIS B  61      -4.957  53.920  55.031  1.00 17.75           N  
ATOM   2815  HD1 HIS B  61      -4.074  53.900  54.541  1.00 17.75           H  
ATOM   2816  CE1 HIS B  61      -5.315  54.828  55.956  1.00 17.75           C  
ATOM   2817  HE1 HIS B  61      -4.729  55.687  56.247  1.00 17.75           H  
ATOM   2818  NE2 HIS B  61      -6.497  54.500  56.494  1.00 17.75           N  
ATOM   2819  N   GLY B  62      -3.906  49.817  52.921  1.00 16.88           N  
ATOM   2820  H   GLY B  62      -4.783  49.318  52.876  1.00 16.88           H  
ATOM   2821  CA  GLY B  62      -2.716  49.041  53.346  1.00 16.88           C  
ATOM   2822  HA2 GLY B  62      -1.967  49.718  53.756  1.00 16.88           H  
ATOM   2823  HA3 GLY B  62      -3.012  48.356  54.140  1.00 16.88           H  
ATOM   2824  C   GLY B  62      -2.041  48.218  52.233  1.00 16.88           C  
ATOM   2825  O   GLY B  62      -2.454  48.291  51.084  1.00 16.88           O  
ATOM   2826  N   GLY B  63      -1.019  47.393  52.504  1.00 17.63           N  
ATOM   2827  H   GLY B  63      -0.570  47.016  51.682  1.00 17.63           H  
ATOM   2828  CA  GLY B  63      -0.476  46.953  53.803  1.00 17.63           C  
ATOM   2829  HA2 GLY B  63      -0.482  47.785  54.508  1.00 17.63           H  
ATOM   2830  HA3 GLY B  63      -1.111  46.161  54.200  1.00 17.63           H  
ATOM   2831  C   GLY B  63       0.976  46.431  53.708  1.00 17.63           C  
ATOM   2832  O   GLY B  63       1.768  46.999  52.968  1.00 17.63           O  
ATOM   2833  N   ALA B  64       1.348  45.392  54.478  1.00 20.12           N  
ATOM   2834  H   ALA B  64       0.636  44.944  55.038  1.00 20.12           H  
ATOM   2835  CA  ALA B  64       2.747  45.212  54.925  1.00 20.12           C  
ATOM   2836  HA  ALA B  64       3.340  46.057  54.574  1.00 20.12           H  
ATOM   2837  C   ALA B  64       3.545  43.946  54.506  1.00 20.12           C  
ATOM   2838  CB  ALA B  64       2.711  45.291  56.459  1.00 20.12           C  
ATOM   2839  HB1 ALA B  64       2.152  44.450  56.870  1.00 20.12           H  
ATOM   2840  HB2 ALA B  64       2.250  46.226  56.776  1.00 20.12           H  
ATOM   2841  HB3 ALA B  64       3.728  45.261  56.849  1.00 20.12           H  
ATOM   2842  O   ALA B  64       4.763  43.957  54.638  1.00 20.12           O  
ATOM   2843  N   GLY B  65       2.908  42.831  54.122  1.00 18.51           N  
ATOM   2844  H   GLY B  65       1.922  42.903  53.918  1.00 18.51           H  
ATOM   2845  CA  GLY B  65       3.478  41.471  54.290  1.00 18.51           C  
ATOM   2846  HA2 GLY B  65       3.523  41.257  55.358  1.00 18.51           H  
ATOM   2847  HA3 GLY B  65       2.787  40.753  53.848  1.00 18.51           H  
ATOM   2848  C   GLY B  65       4.872  41.181  53.685  1.00 18.51           C  
ATOM   2849  O   GLY B  65       5.058  41.240  52.474  1.00 18.51           O  
ATOM   2850  N   ALA B  66       5.823  40.755  54.525  1.00 20.77           N  
ATOM   2851  H   ALA B  66       5.586  40.707  55.506  1.00 20.77           H  
ATOM   2852  CA  ALA B  66       7.258  40.640  54.218  1.00 20.77           C  
ATOM   2853  HA  ALA B  66       7.496  41.382  53.456  1.00 20.77           H  
ATOM   2854  C   ALA B  66       7.728  39.272  53.652  1.00 20.77           C  
ATOM   2855  CB  ALA B  66       8.018  41.032  55.497  1.00 20.77           C  
ATOM   2856  HB1 ALA B  66       7.841  40.297  56.282  1.00 20.77           H  
ATOM   2857  HB2 ALA B  66       7.696  42.016  55.837  1.00 20.77           H  
ATOM   2858  HB3 ALA B  66       9.088  41.072  55.292  1.00 20.77           H  
ATOM   2859  O   ALA B  66       8.762  38.763  54.070  1.00 20.77           O  
ATOM   2860  N   VAL B  67       6.970  38.615  52.764  1.00 20.89           N  
ATOM   2861  H   VAL B  67       6.171  39.098  52.379  1.00 20.89           H  
ATOM   2862  CA  VAL B  67       7.213  37.195  52.395  1.00 20.89           C  
ATOM   2863  HA  VAL B  67       7.283  36.633  53.326  1.00 20.89           H  
ATOM   2864  C   VAL B  67       8.549  36.979  51.651  1.00 20.89           C  
ATOM   2865  CB  VAL B  67       6.025  36.599  51.607  1.00 20.89           C  
ATOM   2866  HB  VAL B  67       5.933  37.104  50.645  1.00 20.89           H  
ATOM   2867  O   VAL B  67       8.628  37.117  50.433  1.00 20.89           O  
ATOM   2868  CG1 VAL B  67       6.213  35.092  51.362  1.00 20.89           C  
ATOM   2869 HG11 VAL B  67       5.342  34.692  50.842  1.00 20.89           H  
ATOM   2870 HG12 VAL B  67       6.336  34.570  52.311  1.00 20.89           H  
ATOM   2871 HG13 VAL B  67       7.089  34.918  50.737  1.00 20.89           H  
ATOM   2872  CG2 VAL B  67       4.701  36.770  52.368  1.00 20.89           C  
ATOM   2873 HG21 VAL B  67       4.774  36.313  53.355  1.00 20.89           H  
ATOM   2874 HG22 VAL B  67       3.890  36.298  51.813  1.00 20.89           H  
ATOM   2875 HG23 VAL B  67       4.461  37.828  52.477  1.00 20.89           H  
ATOM   2876  N   GLU B  68       9.591  36.580  52.388  1.00 22.18           N  
ATOM   2877  H   GLU B  68       9.464  36.636  53.388  1.00 22.18           H  
ATOM   2878  CA  GLU B  68      10.999  36.570  51.942  1.00 22.18           C  
ATOM   2879  HA  GLU B  68      11.272  37.559  51.573  1.00 22.18           H  
ATOM   2880  C   GLU B  68      11.355  35.539  50.855  1.00 22.18           C  
ATOM   2881  CB  GLU B  68      11.899  36.225  53.145  1.00 22.18           C  
ATOM   2882  HB2 GLU B  68      12.936  36.298  52.816  1.00 22.18           H  
ATOM   2883  HB3 GLU B  68      11.706  35.191  53.431  1.00 22.18           H  
ATOM   2884  O   GLU B  68      12.277  35.734  50.068  1.00 22.18           O  
ATOM   2885  CG  GLU B  68      11.726  37.107  54.392  1.00 22.18           C  
ATOM   2886  HG2 GLU B  68      10.718  36.972  54.783  1.00 22.18           H  
ATOM   2887  HG3 GLU B  68      11.848  38.150  54.098  1.00 22.18           H  
ATOM   2888  CD  GLU B  68      12.734  36.763  55.504  1.00 22.18           C  
ATOM   2889  OE1 GLU B  68      12.781  37.534  56.487  1.00 22.18           O  
ATOM   2890  OE2 GLU B  68      13.434  35.731  55.377  1.00 22.18           O  
ATOM   2891  N   ILE B  69      10.673  34.391  50.863  1.00 22.83           N  
ATOM   2892  H   ILE B  69       9.843  34.434  51.436  1.00 22.83           H  
ATOM   2893  CA  ILE B  69      11.336  33.068  50.828  1.00 22.83           C  
ATOM   2894  HA  ILE B  69      12.051  33.039  51.651  1.00 22.83           H  
ATOM   2895  C   ILE B  69      12.146  32.752  49.552  1.00 22.83           C  
ATOM   2896  CB  ILE B  69      10.267  31.966  51.090  1.00 22.83           C  
ATOM   2897  HB  ILE B  69       9.542  32.008  50.276  1.00 22.83           H  
ATOM   2898  O   ILE B  69      13.003  31.868  49.574  1.00 22.83           O  
ATOM   2899  CG1 ILE B  69       9.503  32.211  52.418  1.00 22.83           C  
ATOM   2900 HG12 ILE B  69       9.109  33.226  52.442  1.00 22.83           H  
ATOM   2901 HG13 ILE B  69      10.191  32.105  53.257  1.00 22.83           H  
ATOM   2902  CG2 ILE B  69      10.868  30.543  51.109  1.00 22.83           C  
ATOM   2903 HG21 ILE B  69      11.243  30.265  50.123  1.00 22.83           H  
ATOM   2904 HG22 ILE B  69      10.118  29.795  51.367  1.00 22.83           H  
ATOM   2905 HG23 ILE B  69      11.683  30.493  51.831  1.00 22.83           H  
ATOM   2906  CD1 ILE B  69       8.296  31.287  52.640  1.00 22.83           C  
ATOM   2907 HD11 ILE B  69       7.715  31.658  53.485  1.00 22.83           H  
ATOM   2908 HD12 ILE B  69       7.661  31.280  51.754  1.00 22.83           H  
ATOM   2909 HD13 ILE B  69       8.618  30.273  52.875  1.00 22.83           H  
ATOM   2910  N   ARG B  70      11.853  33.385  48.408  1.00 21.42           N  
ATOM   2911  H   ARG B  70      11.340  34.251  48.490  1.00 21.42           H  
ATOM   2912  CA  ARG B  70      12.239  32.873  47.077  1.00 21.42           C  
ATOM   2913  HA  ARG B  70      12.071  31.796  47.083  1.00 21.42           H  
ATOM   2914  C   ARG B  70      13.738  33.013  46.777  1.00 21.42           C  
ATOM   2915  CB  ARG B  70      11.331  33.452  45.979  1.00 21.42           C  
ATOM   2916  HB2 ARG B  70      11.745  33.181  45.008  1.00 21.42           H  
ATOM   2917  HB3 ARG B  70      11.295  34.538  46.053  1.00 21.42           H  
ATOM   2918  O   ARG B  70      14.180  33.948  46.114  1.00 21.42           O  
ATOM   2919  CG  ARG B  70       9.917  32.857  46.093  1.00 21.42           C  
ATOM   2920  HG2 ARG B  70       9.995  31.772  46.155  1.00 21.42           H  
ATOM   2921  HG3 ARG B  70       9.438  33.225  47.001  1.00 21.42           H  
ATOM   2922  CD  ARG B  70       9.046  33.208  44.883  1.00 21.42           C  
ATOM   2923  HD2 ARG B  70       8.878  34.285  44.868  1.00 21.42           H  
ATOM   2924  HD3 ARG B  70       9.580  32.921  43.977  1.00 21.42           H  
ATOM   2925  NE  ARG B  70       7.752  32.496  44.941  1.00 21.42           N  
ATOM   2926  HE  ARG B  70       7.534  32.032  45.811  1.00 21.42           H  
ATOM   2927  NH1 ARG B  70       7.026  32.975  42.814  1.00 21.42           N  
ATOM   2928 HH11 ARG B  70       7.861  33.523  42.662  1.00 21.42           H  
ATOM   2929 HH12 ARG B  70       6.342  32.878  42.077  1.00 21.42           H  
ATOM   2930  NH2 ARG B  70       5.774  31.694  44.142  1.00 21.42           N  
ATOM   2931 HH21 ARG B  70       5.609  31.218  45.018  1.00 21.42           H  
ATOM   2932 HH22 ARG B  70       5.101  31.613  43.394  1.00 21.42           H  
ATOM   2933  CZ  ARG B  70       6.861  32.393  43.969  1.00 21.42           C  
ATOM   2934  N   SER B  71      14.492  32.018  47.247  1.00 24.05           N  
ATOM   2935  H   SER B  71      14.038  31.412  47.915  1.00 24.05           H  
ATOM   2936  CA  SER B  71      15.933  31.858  47.053  1.00 24.05           C  
ATOM   2937  HA  SER B  71      16.426  32.660  47.602  1.00 24.05           H  
ATOM   2938  C   SER B  71      16.342  31.956  45.580  1.00 24.05           C  
ATOM   2939  CB  SER B  71      16.401  30.530  47.649  1.00 24.05           C  
ATOM   2940  HB2 SER B  71      15.965  29.702  47.090  1.00 24.05           H  
ATOM   2941  HB3 SER B  71      16.074  30.470  48.687  1.00 24.05           H  
ATOM   2942  O   SER B  71      15.696  31.421  44.681  1.00 24.05           O  
ATOM   2943  OG  SER B  71      17.813  30.449  47.602  1.00 24.05           O  
ATOM   2944  HG  SER B  71      18.080  29.685  48.119  1.00 24.05           H  
ATOM   2945  N   ARG B  72      17.448  32.664  45.352  1.00 22.64           N  
ATOM   2946  H   ARG B  72      17.954  32.949  46.178  1.00 22.64           H  
ATOM   2947  CA  ARG B  72      17.811  33.321  44.087  1.00 22.64           C  
ATOM   2948  HA  ARG B  72      16.893  33.632  43.588  1.00 22.64           H  
ATOM   2949  C   ARG B  72      18.578  32.435  43.092  1.00 22.64           C  
ATOM   2950  CB  ARG B  72      18.638  34.561  44.480  1.00 22.64           C  
ATOM   2951  HB2 ARG B  72      18.266  34.963  45.423  1.00 22.64           H  
ATOM   2952  HB3 ARG B  72      19.667  34.243  44.648  1.00 22.64           H  
ATOM   2953  O   ARG B  72      19.296  32.976  42.256  1.00 22.64           O  
ATOM   2954  CG  ARG B  72      18.613  35.715  43.469  1.00 22.64           C  
ATOM   2955  HG2 ARG B  72      17.672  36.255  43.574  1.00 22.64           H  
ATOM   2956  HG3 ARG B  72      18.695  35.355  42.443  1.00 22.64           H  
ATOM   2957  CD  ARG B  72      19.793  36.646  43.765  1.00 22.64           C  
ATOM   2958  HD2 ARG B  72      19.816  36.863  44.833  1.00 22.64           H  
ATOM   2959  HD3 ARG B  72      20.711  36.123  43.496  1.00 22.64           H  
ATOM   2960  NE  ARG B  72      19.680  37.918  43.029  1.00 22.64           N  
ATOM   2961  HE  ARG B  72      18.742  38.253  42.862  1.00 22.64           H  
ATOM   2962  NH1 ARG B  72      21.923  38.334  42.718  1.00 22.64           N  
ATOM   2963 HH11 ARG B  72      22.138  37.431  43.116  1.00 22.64           H  
ATOM   2964 HH12 ARG B  72      22.662  38.926  42.369  1.00 22.64           H  
ATOM   2965  NH2 ARG B  72      20.415  39.832  42.048  1.00 22.64           N  
ATOM   2966 HH21 ARG B  72      19.459  40.138  41.930  1.00 22.64           H  
ATOM   2967 HH22 ARG B  72      21.170  40.412  41.711  1.00 22.64           H  
ATOM   2968  CZ  ARG B  72      20.671  38.682  42.604  1.00 22.64           C  
ATOM   2969  N   HIS B  73      18.591  31.114  43.280  1.00 27.05           N  
ATOM   2970  H   HIS B  73      17.907  30.710  43.903  1.00 27.05           H  
ATOM   2971  CA  HIS B  73      19.741  30.314  42.842  1.00 27.05           C  
ATOM   2972  HA  HIS B  73      20.607  30.841  43.242  1.00 27.05           H  
ATOM   2973  C   HIS B  73      19.959  30.305  41.317  1.00 27.05           C  
ATOM   2974  CB  HIS B  73      19.754  28.922  43.489  1.00 27.05           C  
ATOM   2975  HB2 HIS B  73      19.520  28.163  42.743  1.00 27.05           H  
ATOM   2976  HB3 HIS B  73      19.002  28.865  44.276  1.00 27.05           H  
ATOM   2977  O   HIS B  73      19.010  30.288  40.537  1.00 27.05           O  
ATOM   2978  CG  HIS B  73      21.102  28.646  44.104  1.00 27.05           C  
ATOM   2979  CD2 HIS B  73      22.141  27.961  43.532  1.00 27.05           C  
ATOM   2980  HD2 HIS B  73      22.126  27.462  42.574  1.00 27.05           H  
ATOM   2981  ND1 HIS B  73      21.567  29.173  45.289  1.00 27.05           N  
ATOM   2982  HD1 HIS B  73      21.032  29.715  45.953  1.00 27.05           H  
ATOM   2983  CE1 HIS B  73      22.853  28.809  45.432  1.00 27.05           C  
ATOM   2984  HE1 HIS B  73      23.486  29.061  46.270  1.00 27.05           H  
ATOM   2985  NE2 HIS B  73      23.246  28.077  44.381  1.00 27.05           N  
ATOM   2986  N   SER B  74      21.231  30.399  40.919  1.00 23.38           N  
ATOM   2987  H   SER B  74      21.953  30.366  41.626  1.00 23.38           H  
ATOM   2988  CA  SER B  74      21.640  30.981  39.637  1.00 23.38           C  
ATOM   2989  HA  SER B  74      21.250  31.998  39.602  1.00 23.38           H  
ATOM   2990  C   SER B  74      21.122  30.237  38.406  1.00 23.38           C  
ATOM   2991  CB  SER B  74      23.165  31.076  39.570  1.00 23.38           C  
ATOM   2992  HB2 SER B  74      23.594  30.076  39.620  1.00 23.38           H  
ATOM   2993  HB3 SER B  74      23.459  31.542  38.630  1.00 23.38           H  
ATOM   2994  O   SER B  74      21.424  29.066  38.187  1.00 23.38           O  
ATOM   2995  OG  SER B  74      23.645  31.854  40.654  1.00 23.38           O  
ATOM   2996  HG  SER B  74      24.604  31.834  40.631  1.00 23.38           H  
ATOM   2997  N   SER B  75      20.407  30.969  37.555  1.00 24.28           N  
ATOM   2998  H   SER B  75      20.217  31.931  37.798  1.00 24.28           H  
ATOM   2999  CA  SER B  75      19.711  30.478  36.366  1.00 24.28           C  
ATOM   3000  HA  SER B  75      19.303  29.490  36.579  1.00 24.28           H  
ATOM   3001  C   SER B  75      20.629  30.345  35.143  1.00 24.28           C  
ATOM   3002  CB  SER B  75      18.540  31.433  36.085  1.00 24.28           C  
ATOM   3003  HB2 SER B  75      17.957  31.064  35.241  1.00 24.28           H  
ATOM   3004  HB3 SER B  75      17.893  31.481  36.961  1.00 24.28           H  
ATOM   3005  O   SER B  75      20.355  30.970  34.120  1.00 24.28           O  
ATOM   3006  OG  SER B  75      19.041  32.727  35.793  1.00 24.28           O  
ATOM   3007  HG  SER B  75      19.481  32.642  34.944  1.00 24.28           H  
ATOM   3008  N   TYR B  76      21.748  29.617  35.251  1.00 28.40           N  
ATOM   3009  H   TYR B  76      21.908  29.102  36.105  1.00 28.40           H  
ATOM   3010  CA  TYR B  76      22.675  29.441  34.122  1.00 28.40           C  
ATOM   3011  HA  TYR B  76      23.104  30.415  33.886  1.00 28.40           H  
ATOM   3012  C   TYR B  76      21.908  28.918  32.895  1.00 28.40           C  
ATOM   3013  CB  TYR B  76      23.836  28.499  34.482  1.00 28.40           C  
ATOM   3014  HB2 TYR B  76      24.097  27.904  33.607  1.00 28.40           H  
ATOM   3015  HB3 TYR B  76      23.524  27.799  35.258  1.00 28.40           H  
ATOM   3016  O   TYR B  76      21.386  27.803  32.958  1.00 28.40           O  
ATOM   3017  CG  TYR B  76      25.086  29.240  34.910  1.00 28.40           C  
ATOM   3018  CD1 TYR B  76      25.917  29.819  33.930  1.00 28.40           C  
ATOM   3019  HD1 TYR B  76      25.671  29.711  32.884  1.00 28.40           H  
ATOM   3020  CD2 TYR B  76      25.409  29.366  36.275  1.00 28.40           C  
ATOM   3021  HD2 TYR B  76      24.776  28.910  37.022  1.00 28.40           H  
ATOM   3022  CE1 TYR B  76      27.072  30.530  34.310  1.00 28.40           C  
ATOM   3023  HE1 TYR B  76      27.707  30.967  33.555  1.00 28.40           H  
ATOM   3024  CE2 TYR B  76      26.564  30.076  36.659  1.00 28.40           C  
ATOM   3025  HE2 TYR B  76      26.833  30.170  37.701  1.00 28.40           H  
ATOM   3026  OH  TYR B  76      28.503  31.347  36.058  1.00 28.40           O  
ATOM   3027  HH  TYR B  76      29.001  31.657  35.298  1.00 28.40           H  
ATOM   3028  CZ  TYR B  76      27.395  30.659  35.679  1.00 28.40           C  
ATOM   3029  N   PRO B  77      21.787  29.711  31.812  1.00 27.94           N  
ATOM   3030  CA  PRO B  77      20.942  29.337  30.694  1.00 27.94           C  
ATOM   3031  HA  PRO B  77      19.981  28.963  31.048  1.00 27.94           H  
ATOM   3032  C   PRO B  77      21.650  28.236  29.911  1.00 27.94           C  
ATOM   3033  CB  PRO B  77      20.710  30.625  29.897  1.00 27.94           C  
ATOM   3034  HB2 PRO B  77      19.841  31.146  30.301  1.00 27.94           H  
ATOM   3035  HB3 PRO B  77      20.574  30.431  28.833  1.00 27.94           H  
ATOM   3036  O   PRO B  77      22.605  28.499  29.179  1.00 27.94           O  
ATOM   3037  CG  PRO B  77      21.968  31.448  30.173  1.00 27.94           C  
ATOM   3038  HG2 PRO B  77      21.773  32.518  30.101  1.00 27.94           H  
ATOM   3039  HG3 PRO B  77      22.757  31.158  29.480  1.00 27.94           H  
ATOM   3040  CD  PRO B  77      22.355  31.038  31.595  1.00 27.94           C  
ATOM   3041  HD2 PRO B  77      21.924  31.745  32.303  1.00 27.94           H  
ATOM   3042  HD3 PRO B  77      23.441  31.019  31.694  1.00 27.94           H  
ATOM   3043  N   ALA B  78      21.185  26.997  30.083  1.00 28.13           N  
ATOM   3044  H   ALA B  78      20.448  26.847  30.758  1.00 28.13           H  
ATOM   3045  CA  ALA B  78      21.443  25.951  29.107  1.00 28.13           C  
ATOM   3046  HA  ALA B  78      22.513  25.748  29.074  1.00 28.13           H  
ATOM   3047  C   ALA B  78      20.991  26.484  27.741  1.00 28.13           C  
ATOM   3048  CB  ALA B  78      20.701  24.673  29.514  1.00 28.13           C  
ATOM   3049  HB1 ALA B  78      21.045  24.338  30.492  1.00 28.13           H  
ATOM   3050  HB2 ALA B  78      20.896  23.892  28.779  1.00 28.13           H  
ATOM   3051  HB3 ALA B  78      19.628  24.861  29.548  1.00 28.13           H  
ATOM   3052  O   ALA B  78      19.920  27.089  27.644  1.00 28.13           O  
ATOM   3053  N   GLY B  79      21.852  26.347  26.733  1.00 25.31           N  
ATOM   3054  H   GLY B  79      22.695  25.807  26.864  1.00 25.31           H  
ATOM   3055  CA  GLY B  79      21.613  26.956  25.432  1.00 25.31           C  
ATOM   3056  HA2 GLY B  79      22.408  26.681  24.739  1.00 25.31           H  
ATOM   3057  HA3 GLY B  79      21.596  28.040  25.539  1.00 25.31           H  
ATOM   3058  C   GLY B  79      20.288  26.486  24.845  1.00 25.31           C  
ATOM   3059  O   GLY B  79      19.963  25.302  24.914  1.00 25.31           O  
ATOM   3060  N   THR B  80      19.548  27.411  24.239  1.00 27.87           N  
ATOM   3061  H   THR B  80      19.845  28.377  24.244  1.00 27.87           H  
ATOM   3062  CA  THR B  80      18.570  27.054  23.217  1.00 27.87           C  
ATOM   3063  HA  THR B  80      17.935  26.239  23.565  1.00 27.87           H  
ATOM   3064  C   THR B  80      19.358  26.551  22.013  1.00 27.87           C  
ATOM   3065  CB  THR B  80      17.672  28.248  22.847  1.00 27.87           C  
ATOM   3066  HB  THR B  80      17.075  27.997  21.971  1.00 27.87           H  
ATOM   3067  O   THR B  80      19.682  27.315  21.107  1.00 27.87           O  
ATOM   3068  CG2 THR B  80      16.732  28.619  23.995  1.00 27.87           C  
ATOM   3069 HG21 THR B  80      17.305  28.911  24.874  1.00 27.87           H  
ATOM   3070 HG22 THR B  80      16.099  29.449  23.679  1.00 27.87           H  
ATOM   3071 HG23 THR B  80      16.101  27.764  24.237  1.00 27.87           H  
ATOM   3072  OG1 THR B  80      18.461  29.385  22.571  1.00 27.87           O  
ATOM   3073  HG1 THR B  80      18.844  29.196  21.711  1.00 27.87           H  
ATOM   3074  N   GLU B  81      19.735  25.274  22.042  1.00 27.98           N  
ATOM   3075  H   GLU B  81      19.535  24.730  22.870  1.00 27.98           H  
ATOM   3076  CA  GLU B  81      19.877  24.540  20.794  1.00 27.98           C  
ATOM   3077  HA  GLU B  81      20.587  25.048  20.141  1.00 27.98           H  
ATOM   3078  C   GLU B  81      18.495  24.602  20.148  1.00 27.98           C  
ATOM   3079  CB  GLU B  81      20.371  23.098  21.030  1.00 27.98           C  
ATOM   3080  HB2 GLU B  81      19.735  22.603  21.763  1.00 27.98           H  
ATOM   3081  HB3 GLU B  81      20.319  22.554  20.088  1.00 27.98           H  
ATOM   3082  O   GLU B  81      17.521  24.088  20.706  1.00 27.98           O  
ATOM   3083  CG  GLU B  81      21.831  23.104  21.521  1.00 27.98           C  
ATOM   3084  HG2 GLU B  81      21.873  23.581  22.500  1.00 27.98           H  
ATOM   3085  HG3 GLU B  81      22.418  23.715  20.835  1.00 27.98           H  
ATOM   3086  CD  GLU B  81      22.482  21.713  21.626  1.00 27.98           C  
ATOM   3087  OE1 GLU B  81      23.727  21.660  21.473  1.00 27.98           O  
ATOM   3088  OE2 GLU B  81      21.773  20.726  21.925  1.00 27.98           O  
ATOM   3089  N   ASP B  82      18.399  25.343  19.044  1.00 26.52           N  
ATOM   3090  H   ASP B  82      19.204  25.850  18.707  1.00 26.52           H  
ATOM   3091  CA  ASP B  82      17.199  25.375  18.226  1.00 26.52           C  
ATOM   3092  HA  ASP B  82      16.332  25.572  18.858  1.00 26.52           H  
ATOM   3093  C   ASP B  82      17.036  23.976  17.624  1.00 26.52           C  
ATOM   3094  CB  ASP B  82      17.270  26.493  17.166  1.00 26.52           C  
ATOM   3095  HB2 ASP B  82      16.479  26.325  16.435  1.00 26.52           H  
ATOM   3096  HB3 ASP B  82      18.225  26.434  16.642  1.00 26.52           H  
ATOM   3097  O   ASP B  82      17.558  23.663  16.553  1.00 26.52           O  
ATOM   3098  CG  ASP B  82      17.077  27.903  17.746  1.00 26.52           C  
ATOM   3099  OD1 ASP B  82      16.083  28.113  18.482  1.00 26.52           O  
ATOM   3100  OD2 ASP B  82      17.912  28.786  17.437  1.00 26.52           O  
ATOM   3101  N   ASP B  83      16.318  23.121  18.354  1.00 28.00           N  
ATOM   3102  H   ASP B  83      16.111  23.392  19.304  1.00 28.00           H  
ATOM   3103  CA  ASP B  83      15.542  22.035  17.773  1.00 28.00           C  
ATOM   3104  HA  ASP B  83      16.203  21.346  17.247  1.00 28.00           H  
ATOM   3105  C   ASP B  83      14.608  22.705  16.763  1.00 28.00           C  
ATOM   3106  CB  ASP B  83      14.803  21.265  18.888  1.00 28.00           C  
ATOM   3107  HB2 ASP B  83      15.540  20.912  19.609  1.00 28.00           H  
ATOM   3108  HB3 ASP B  83      14.131  21.945  19.412  1.00 28.00           H  
ATOM   3109  O   ASP B  83      13.547  23.226  17.125  1.00 28.00           O  
ATOM   3110  CG  ASP B  83      14.007  20.047  18.393  1.00 28.00           C  
ATOM   3111  OD1 ASP B  83      14.383  19.475  17.345  1.00 28.00           O  
ATOM   3112  OD2 ASP B  83      13.050  19.652  19.103  1.00 28.00           O  
ATOM   3113  N   GLU B  84      15.087  22.821  15.516  1.00 29.89           N  
ATOM   3114  H   GLU B  84      16.052  22.559  15.376  1.00 29.89           H  
ATOM   3115  CA  GLU B  84      14.352  23.359  14.378  1.00 29.89           C  
ATOM   3116  HA  GLU B  84      14.009  24.367  14.612  1.00 29.89           H  
ATOM   3117  C   GLU B  84      13.135  22.464  14.175  1.00 29.89           C  
ATOM   3118  CB  GLU B  84      15.193  23.410  13.083  1.00 29.89           C  
ATOM   3119  HB2 GLU B  84      14.495  23.530  12.255  1.00 29.89           H  
ATOM   3120  HB3 GLU B  84      15.713  22.461  12.951  1.00 29.89           H  
ATOM   3121  O   GLU B  84      13.156  21.520  13.383  1.00 29.89           O  
ATOM   3122  CG  GLU B  84      16.205  24.563  12.979  1.00 29.89           C  
ATOM   3123  HG2 GLU B  84      17.026  24.380  13.673  1.00 29.89           H  
ATOM   3124  HG3 GLU B  84      15.705  25.485  13.276  1.00 29.89           H  
ATOM   3125  CD  GLU B  84      16.761  24.732  11.545  1.00 29.89           C  
ATOM   3126  OE1 GLU B  84      17.266  25.838  11.239  1.00 29.89           O  
ATOM   3127  OE2 GLU B  84      16.659  23.784  10.728  1.00 29.89           O  
ATOM   3128  N   GLY B  85      12.076  22.759  14.932  1.00 30.00           N  
ATOM   3129  H   GLY B  85      12.258  23.377  15.710  1.00 30.00           H  
ATOM   3130  CA  GLY B  85      10.810  22.055  14.909  1.00 30.00           C  
ATOM   3131  HA2 GLY B  85      10.140  22.471  15.661  1.00 30.00           H  
ATOM   3132  HA3 GLY B  85      10.973  20.997  15.114  1.00 30.00           H  
ATOM   3133  C   GLY B  85      10.200  22.232  13.535  1.00 30.00           C  
ATOM   3134  O   GLY B  85       9.420  23.164  13.329  1.00 30.00           O  
ATOM   3135  N   MET B  86      10.619  21.365  12.603  1.00 32.49           N  
ATOM   3136  H   MET B  86      11.402  20.790  12.878  1.00 32.49           H  
ATOM   3137  CA  MET B  86      10.279  21.403  11.188  1.00 32.49           C  
ATOM   3138  HA  MET B  86      10.738  22.278  10.729  1.00 32.49           H  
ATOM   3139  C   MET B  86       8.776  21.514  11.105  1.00 32.49           C  
ATOM   3140  CB  MET B  86      10.741  20.139  10.451  1.00 32.49           C  
ATOM   3141  HB2 MET B  86      10.449  19.248  11.007  1.00 32.49           H  
ATOM   3142  HB3 MET B  86      10.242  20.114   9.482  1.00 32.49           H  
ATOM   3143  O   MET B  86       8.063  20.567  11.444  1.00 32.49           O  
ATOM   3144  CG  MET B  86      12.246  20.109  10.195  1.00 32.49           C  
ATOM   3145  HG2 MET B  86      12.762  19.897  11.132  1.00 32.49           H  
ATOM   3146  HG3 MET B  86      12.569  21.089   9.844  1.00 32.49           H  
ATOM   3147  SD  MET B  86      12.718  18.873   8.950  1.00 32.49           S  
ATOM   3148  CE  MET B  86      14.511  19.115   9.018  1.00 32.49           C  
ATOM   3149  HE1 MET B  86      14.755  20.143   8.751  1.00 32.49           H  
ATOM   3150  HE2 MET B  86      14.865  18.924  10.031  1.00 32.49           H  
ATOM   3151  HE3 MET B  86      15.004  18.429   8.329  1.00 32.49           H  
ATOM   3152  N   GLY B  87       8.323  22.718  10.759  1.00 30.10           N  
ATOM   3153  H   GLY B  87       9.004  23.446  10.595  1.00 30.10           H  
ATOM   3154  CA  GLY B  87       6.982  23.121  11.121  1.00 30.10           C  
ATOM   3155  HA2 GLY B  87       6.903  23.143  12.208  1.00 30.10           H  
ATOM   3156  HA3 GLY B  87       6.777  24.119  10.733  1.00 30.10           H  
ATOM   3157  C   GLY B  87       5.950  22.158  10.564  1.00 30.10           C  
ATOM   3158  O   GLY B  87       6.122  21.586   9.481  1.00 30.10           O  
ATOM   3159  N   GLU B  88       4.795  22.110  11.221  1.00 35.70           N  
ATOM   3160  H   GLU B  88       4.732  22.563  12.121  1.00 35.70           H  
ATOM   3161  CA  GLU B  88       3.554  21.812  10.513  1.00 35.70           C  
ATOM   3162  HA  GLU B  88       3.742  20.956   9.864  1.00 35.70           H  
ATOM   3163  C   GLU B  88       3.203  22.999   9.587  1.00 35.70           C  
ATOM   3164  CB  GLU B  88       2.451  21.398  11.504  1.00 35.70           C  
ATOM   3165  HB2 GLU B  88       2.035  22.284  11.985  1.00 35.70           H  
ATOM   3166  HB3 GLU B  88       2.881  20.754  12.271  1.00 35.70           H  
ATOM   3167  O   GLU B  88       2.117  23.577   9.652  1.00 35.70           O  
ATOM   3168  CG  GLU B  88       1.352  20.609  10.778  1.00 35.70           C  
ATOM   3169  HG2 GLU B  88       0.963  21.204   9.952  1.00 35.70           H  
ATOM   3170  HG3 GLU B  88       1.796  19.709  10.352  1.00 35.70           H  
ATOM   3171  CD  GLU B  88       0.172  20.202  11.670  1.00 35.70           C  
ATOM   3172  OE1 GLU B  88      -0.667  19.415  11.176  1.00 35.70           O  
ATOM   3173  OE2 GLU B  88      -0.005  20.694  12.801  1.00 35.70           O  
ATOM   3174  N   GLU B  89       4.166  23.375   8.729  1.00 36.21           N  
ATOM   3175  H   GLU B  89       5.017  22.831   8.752  1.00 36.21           H  
ATOM   3176  CA  GLU B  89       3.971  24.173   7.529  1.00 36.21           C  
ATOM   3177  HA  GLU B  89       3.832  25.216   7.815  1.00 36.21           H  
ATOM   3178  C   GLU B  89       2.722  23.615   6.856  1.00 36.21           C  
ATOM   3179  CB  GLU B  89       5.177  24.030   6.576  1.00 36.21           C  
ATOM   3180  HB2 GLU B  89       4.825  24.034   5.544  1.00 36.21           H  
ATOM   3181  HB3 GLU B  89       5.670  23.072   6.742  1.00 36.21           H  
ATOM   3182  O   GLU B  89       2.653  22.392   6.667  1.00 36.21           O  
ATOM   3183  CG  GLU B  89       6.202  25.160   6.733  1.00 36.21           C  
ATOM   3184  HG2 GLU B  89       7.039  24.971   6.061  1.00 36.21           H  
ATOM   3185  HG3 GLU B  89       6.581  25.154   7.755  1.00 36.21           H  
ATOM   3186  CD  GLU B  89       5.574  26.521   6.398  1.00 36.21           C  
ATOM   3187  OE1 GLU B  89       5.570  27.397   7.289  1.00 36.21           O  
ATOM   3188  OE2 GLU B  89       5.020  26.650   5.282  1.00 36.21           O  
ATOM   3189  N   PRO B  90       1.707  24.452   6.573  1.00 36.90           N  
ATOM   3190  CA  PRO B  90       0.370  23.996   6.228  1.00 36.90           C  
ATOM   3191  HA  PRO B  90       0.024  23.282   6.976  1.00 36.90           H  
ATOM   3192  C   PRO B  90       0.410  23.309   4.867  1.00 36.90           C  
ATOM   3193  CB  PRO B  90      -0.516  25.246   6.282  1.00 36.90           C  
ATOM   3194  HB2 PRO B  90      -0.910  25.361   7.293  1.00 36.90           H  
ATOM   3195  HB3 PRO B  90      -1.335  25.212   5.563  1.00 36.90           H  
ATOM   3196  O   PRO B  90       0.195  23.938   3.829  1.00 36.90           O  
ATOM   3197  CG  PRO B  90       0.460  26.385   5.990  1.00 36.90           C  
ATOM   3198  HG2 PRO B  90       0.622  26.470   4.915  1.00 36.90           H  
ATOM   3199  HG3 PRO B  90       0.118  27.333   6.405  1.00 36.90           H  
ATOM   3200  CD  PRO B  90       1.741  25.904   6.663  1.00 36.90           C  
ATOM   3201  HD2 PRO B  90       1.745  26.204   7.711  1.00 36.90           H  
ATOM   3202  HD3 PRO B  90       2.610  26.315   6.150  1.00 36.90           H  
ATOM   3203  N   SER B  91       0.735  22.013   4.903  1.00 37.37           N  
ATOM   3204  H   SER B  91       1.063  21.691   5.803  1.00 37.37           H  
ATOM   3205  CA  SER B  91       1.207  21.268   3.746  1.00 37.37           C  
ATOM   3206  HA  SER B  91       2.179  21.682   3.477  1.00 37.37           H  
ATOM   3207  C   SER B  91       0.207  21.445   2.611  1.00 37.37           C  
ATOM   3208  CB  SER B  91       1.405  19.791   4.093  1.00 37.37           C  
ATOM   3209  HB2 SER B  91       0.445  19.346   4.355  1.00 37.37           H  
ATOM   3210  HB3 SER B  91       2.077  19.714   4.948  1.00 37.37           H  
ATOM   3211  O   SER B  91      -1.000  21.287   2.849  1.00 37.37           O  
ATOM   3212  OG  SER B  91       1.968  19.093   2.997  1.00 37.37           O  
ATOM   3213  HG  SER B  91       2.116  18.185   3.270  1.00 37.37           H  
ATOM   3214  N   PRO B  92       0.663  21.808   1.397  1.00 38.06           N  
ATOM   3215  CA  PRO B  92      -0.222  22.234   0.315  1.00 38.06           C  
ATOM   3216  HA  PRO B  92      -0.791  23.095   0.666  1.00 38.06           H  
ATOM   3217  C   PRO B  92      -1.250  21.165  -0.100  1.00 38.06           C  
ATOM   3218  CB  PRO B  92       0.702  22.708  -0.811  1.00 38.06           C  
ATOM   3219  HB2 PRO B  92       0.318  22.437  -1.794  1.00 38.06           H  
ATOM   3220  HB3 PRO B  92       0.819  23.789  -0.746  1.00 38.06           H  
ATOM   3221  O   PRO B  92      -2.255  21.504  -0.727  1.00 38.06           O  
ATOM   3222  CG  PRO B  92       2.045  22.041  -0.498  1.00 38.06           C  
ATOM   3223  HG2 PRO B  92       2.053  21.018  -0.875  1.00 38.06           H  
ATOM   3224  HG3 PRO B  92       2.889  22.609  -0.891  1.00 38.06           H  
ATOM   3225  CD  PRO B  92       2.055  21.995   1.019  1.00 38.06           C  
ATOM   3226  HD2 PRO B  92       2.683  21.171   1.360  1.00 38.06           H  
ATOM   3227  HD3 PRO B  92       2.418  22.942   1.419  1.00 38.06           H  
ATOM   3228  N   PHE B  93      -1.102  19.927   0.389  1.00 38.12           N  
ATOM   3229  H   PHE B  93      -0.222  19.732   0.845  1.00 38.12           H  
ATOM   3230  CA  PHE B  93      -2.183  18.972   0.679  1.00 38.12           C  
ATOM   3231  HA  PHE B  93      -2.731  18.800  -0.247  1.00 38.12           H  
ATOM   3232  C   PHE B  93      -3.224  19.479   1.719  1.00 38.12           C  
ATOM   3233  CB  PHE B  93      -1.560  17.635   1.104  1.00 38.12           C  
ATOM   3234  HB2 PHE B  93      -1.046  17.767   2.055  1.00 38.12           H  
ATOM   3235  HB3 PHE B  93      -2.376  16.930   1.265  1.00 38.12           H  
ATOM   3236  O   PHE B  93      -3.517  18.851   2.739  1.00 38.12           O  
ATOM   3237  CG  PHE B  93      -0.604  17.021   0.094  1.00 38.12           C  
ATOM   3238  CD1 PHE B  93      -1.084  16.587  -1.157  1.00 38.12           C  
ATOM   3239  HD1 PHE B  93      -2.126  16.706  -1.413  1.00 38.12           H  
ATOM   3240  CD2 PHE B  93       0.761  16.862   0.404  1.00 38.12           C  
ATOM   3241  HD2 PHE B  93       1.134  17.162   1.372  1.00 38.12           H  
ATOM   3242  CE1 PHE B  93      -0.208  16.000  -2.087  1.00 38.12           C  
ATOM   3243  HE1 PHE B  93      -0.580  15.671  -3.045  1.00 38.12           H  
ATOM   3244  CE2 PHE B  93       1.639  16.280  -0.528  1.00 38.12           C  
ATOM   3245  HE2 PHE B  93       2.683  16.150  -0.282  1.00 38.12           H  
ATOM   3246  CZ  PHE B  93       1.155  15.850  -1.776  1.00 38.12           C  
ATOM   3247  HZ  PHE B  93       1.827  15.403  -2.494  1.00 38.12           H  
ATOM   3248  N   ARG B  94      -3.827  20.636   1.426  1.00 35.68           N  
ATOM   3249  H   ARG B  94      -3.441  21.094   0.613  1.00 35.68           H  
ATOM   3250  CA  ARG B  94      -5.144  21.114   1.886  1.00 35.68           C  
ATOM   3251  HA  ARG B  94      -5.155  22.164   1.593  1.00 35.68           H  
ATOM   3252  C   ARG B  94      -5.433  21.162   3.399  1.00 35.68           C  
ATOM   3253  CB  ARG B  94      -6.227  20.387   1.062  1.00 35.68           C  
ATOM   3254  HB2 ARG B  94      -6.634  19.549   1.628  1.00 35.68           H  
ATOM   3255  HB3 ARG B  94      -5.785  19.984   0.151  1.00 35.68           H  
ATOM   3256  O   ARG B  94      -6.603  21.140   3.795  1.00 35.68           O  
ATOM   3257  CG  ARG B  94      -7.341  21.353   0.652  1.00 35.68           C  
ATOM   3258  HG2 ARG B  94      -7.876  21.705   1.533  1.00 35.68           H  
ATOM   3259  HG3 ARG B  94      -6.893  22.205   0.141  1.00 35.68           H  
ATOM   3260  CD  ARG B  94      -8.321  20.672  -0.304  1.00 35.68           C  
ATOM   3261  HD2 ARG B  94      -8.856  19.896   0.243  1.00 35.68           H  
ATOM   3262  HD3 ARG B  94      -7.757  20.179  -1.096  1.00 35.68           H  
ATOM   3263  NE  ARG B  94      -9.226  21.674  -0.906  1.00 35.68           N  
ATOM   3264  HE  ARG B  94      -8.762  22.422  -1.402  1.00 35.68           H  
ATOM   3265  NH1 ARG B  94     -11.218  20.620  -0.494  1.00 35.68           N  
ATOM   3266 HH11 ARG B  94     -10.680  19.833  -0.161  1.00 35.68           H  
ATOM   3267 HH12 ARG B  94     -12.213  20.527  -0.639  1.00 35.68           H  
ATOM   3268  NH2 ARG B  94     -11.204  22.578  -1.573  1.00 35.68           N  
ATOM   3269 HH21 ARG B  94     -10.693  23.299  -2.062  1.00 35.68           H  
ATOM   3270 HH22 ARG B  94     -12.201  22.482  -1.708  1.00 35.68           H  
ATOM   3271  CZ  ARG B  94     -10.542  21.620  -0.983  1.00 35.68           C  
ATOM   3272  N   GLY B  95      -4.416  21.328   4.245  1.00 30.99           N  
ATOM   3273  H   GLY B  95      -3.484  21.299   3.857  1.00 30.99           H  
ATOM   3274  CA  GLY B  95      -4.565  21.471   5.703  1.00 30.99           C  
ATOM   3275  HA2 GLY B  95      -3.572  21.503   6.152  1.00 30.99           H  
ATOM   3276  HA3 GLY B  95      -5.086  20.599   6.098  1.00 30.99           H  
ATOM   3277  C   GLY B  95      -5.325  22.732   6.155  1.00 30.99           C  
ATOM   3278  O   GLY B  95      -4.716  23.756   6.448  1.00 30.99           O  
ATOM   3279  N   ARG B  96      -6.662  22.667   6.255  1.00 32.73           N  
ATOM   3280  H   ARG B  96      -7.093  21.802   5.961  1.00 32.73           H  
ATOM   3281  CA  ARG B  96      -7.529  23.749   6.777  1.00 32.73           C  
ATOM   3282  HA  ARG B  96      -6.905  24.613   7.004  1.00 32.73           H  
ATOM   3283  C   ARG B  96      -8.255  23.366   8.074  1.00 32.73           C  
ATOM   3284  CB  ARG B  96      -8.589  24.158   5.735  1.00 32.73           C  
ATOM   3285  HB2 ARG B  96      -9.044  23.261   5.316  1.00 32.73           H  
ATOM   3286  HB3 ARG B  96      -9.372  24.707   6.258  1.00 32.73           H  
ATOM   3287  O   ARG B  96      -8.837  22.294   8.150  1.00 32.73           O  
ATOM   3288  CG  ARG B  96      -8.084  25.055   4.595  1.00 32.73           C  
ATOM   3289  HG2 ARG B  96      -7.542  25.901   5.017  1.00 32.73           H  
ATOM   3290  HG3 ARG B  96      -7.418  24.488   3.945  1.00 32.73           H  
ATOM   3291  CD  ARG B  96      -9.296  25.571   3.798  1.00 32.73           C  
ATOM   3292  HD2 ARG B  96      -9.995  26.028   4.499  1.00 32.73           H  
ATOM   3293  HD3 ARG B  96      -9.786  24.724   3.319  1.00 32.73           H  
ATOM   3294  NE  ARG B  96      -8.919  26.567   2.775  1.00 32.73           N  
ATOM   3295  HE  ARG B  96      -7.940  26.606   2.531  1.00 32.73           H  
ATOM   3296  NH1 ARG B  96     -11.005  27.483   2.424  1.00 32.73           N  
ATOM   3297 HH11 ARG B  96     -11.589  28.169   1.968  1.00 32.73           H  
ATOM   3298 HH12 ARG B  96     -11.390  26.859   3.119  1.00 32.73           H  
ATOM   3299  NH2 ARG B  96      -9.254  28.263   1.289  1.00 32.73           N  
ATOM   3300 HH21 ARG B  96      -8.265  28.277   1.082  1.00 32.73           H  
ATOM   3301 HH22 ARG B  96      -9.857  28.942   0.845  1.00 32.73           H  
ATOM   3302  CZ  ARG B  96      -9.725  27.428   2.171  1.00 32.73           C  
ATOM   3303  N   SER B  97      -8.415  24.358   8.960  1.00 33.13           N  
ATOM   3304  H   SER B  97      -7.844  25.176   8.802  1.00 33.13           H  
ATOM   3305  CA  SER B  97      -9.313  24.397  10.138  1.00 33.13           C  
ATOM   3306  HA  SER B  97      -9.189  25.396  10.557  1.00 33.13           H  
ATOM   3307  C   SER B  97      -9.018  23.423  11.295  1.00 33.13           C  
ATOM   3308  CB  SER B  97     -10.784  24.302   9.719  1.00 33.13           C  
ATOM   3309  HB2 SER B  97     -11.037  23.261   9.517  1.00 33.13           H  
ATOM   3310  HB3 SER B  97     -10.953  24.893   8.819  1.00 33.13           H  
ATOM   3311  O   SER B  97      -8.473  22.345  11.109  1.00 33.13           O  
ATOM   3312  OG  SER B  97     -11.598  24.807  10.763  1.00 33.13           O  
ATOM   3313  HG  SER B  97     -12.466  24.403  10.693  1.00 33.13           H  
ATOM   3314  N   ARG B  98      -9.386  23.831  12.521  1.00 37.88           N  
ATOM   3315  H   ARG B  98      -9.912  24.692  12.566  1.00 37.88           H  
ATOM   3316  CA  ARG B  98      -9.048  23.138  13.787  1.00 37.88           C  
ATOM   3317  HA  ARG B  98      -8.067  22.674  13.688  1.00 37.88           H  
ATOM   3318  C   ARG B  98      -9.995  21.999  14.170  1.00 37.88           C  
ATOM   3319  CB  ARG B  98      -9.019  24.133  14.955  1.00 37.88           C  
ATOM   3320  HB2 ARG B  98      -8.772  23.580  15.861  1.00 37.88           H  
ATOM   3321  HB3 ARG B  98     -10.017  24.553  15.082  1.00 37.88           H  
ATOM   3322  O   ARG B  98      -9.597  21.088  14.884  1.00 37.88           O  
ATOM   3323  CG  ARG B  98      -8.012  25.278  14.806  1.00 37.88           C  
ATOM   3324  HG2 ARG B  98      -8.281  25.901  13.952  1.00 37.88           H  
ATOM   3325  HG3 ARG B  98      -7.010  24.874  14.662  1.00 37.88           H  
ATOM   3326  CD  ARG B  98      -8.056  26.117  16.089  1.00 37.88           C  
ATOM   3327  HD2 ARG B  98      -9.090  26.401  16.284  1.00 37.88           H  
ATOM   3328  HD3 ARG B  98      -7.700  25.505  16.918  1.00 37.88           H  
ATOM   3329  NE  ARG B  98      -7.233  27.335  15.990  1.00 37.88           N  
ATOM   3330  HE  ARG B  98      -6.612  27.406  15.197  1.00 37.88           H  
ATOM   3331  NH1 ARG B  98      -7.884  28.279  17.983  1.00 37.88           N  
ATOM   3332 HH11 ARG B  98      -7.806  29.023  18.662  1.00 37.88           H  
ATOM   3333 HH12 ARG B  98      -8.429  27.454  18.190  1.00 37.88           H  
ATOM   3334  NH2 ARG B  98      -6.435  29.356  16.677  1.00 37.88           N  
ATOM   3335 HH21 ARG B  98      -5.836  29.402  15.865  1.00 37.88           H  
ATOM   3336 HH22 ARG B  98      -6.370  30.083  17.375  1.00 37.88           H  
ATOM   3337  CZ  ARG B  98      -7.189  28.314  16.879  1.00 37.88           C  
ATOM   3338  N   SER B  99     -11.254  22.061  13.738  1.00 38.28           N  
ATOM   3339  H   SER B  99     -11.502  22.819  13.119  1.00 38.28           H  
ATOM   3340  CA  SER B  99     -12.145  20.895  13.751  1.00 38.28           C  
ATOM   3341  HA  SER B  99     -12.311  20.548  14.771  1.00 38.28           H  
ATOM   3342  C   SER B  99     -11.474  19.802  12.923  1.00 38.28           C  
ATOM   3343  CB  SER B  99     -13.480  21.277  13.093  1.00 38.28           C  
ATOM   3344  HB2 SER B  99     -14.013  21.979  13.734  1.00 38.28           H  
ATOM   3345  HB3 SER B  99     -14.091  20.384  12.964  1.00 38.28           H  
ATOM   3346  O   SER B  99     -11.170  20.124  11.777  1.00 38.28           O  
ATOM   3347  OG  SER B  99     -13.240  21.882  11.829  1.00 38.28           O  
ATOM   3348  HG  SER B  99     -12.599  21.317  11.391  1.00 38.28           H  
ATOM   3349  N   ALA B 100     -11.248  18.597  13.477  1.00 48.33           N  
ATOM   3350  H   ALA B 100     -11.508  18.470  14.445  1.00 48.33           H  
ATOM   3351  CA  ALA B 100     -10.452  17.510  12.872  1.00 48.33           C  
ATOM   3352  HA  ALA B 100      -9.420  17.632  13.199  1.00 48.33           H  
ATOM   3353  C   ALA B 100     -10.506  17.558  11.328  1.00 48.33           C  
ATOM   3354  CB  ALA B 100     -10.945  16.171  13.434  1.00 48.33           C  
ATOM   3355  HB1 ALA B 100     -10.474  15.346  12.899  1.00 48.33           H  
ATOM   3356  HB2 ALA B 100     -10.686  16.096  14.490  1.00 48.33           H  
ATOM   3357  HB3 ALA B 100     -12.028  16.095  13.331  1.00 48.33           H  
ATOM   3358  O   ALA B 100     -11.601  17.427  10.767  1.00 48.33           O  
ATOM   3359  N   PRO B 101      -9.394  17.936  10.664  1.00 55.62           N  
ATOM   3360  CA  PRO B 101      -9.494  18.778   9.476  1.00 55.62           C  
ATOM   3361  HA  PRO B 101     -10.117  19.635   9.733  1.00 55.62           H  
ATOM   3362  C   PRO B 101     -10.154  18.052   8.298  1.00 55.62           C  
ATOM   3363  CB  PRO B 101      -8.090  19.329   9.213  1.00 55.62           C  
ATOM   3364  HB2 PRO B 101      -7.862  19.406   8.150  1.00 55.62           H  
ATOM   3365  HB3 PRO B 101      -7.999  20.313   9.674  1.00 55.62           H  
ATOM   3366  O   PRO B 101     -10.055  16.827   8.201  1.00 55.62           O  
ATOM   3367  CG  PRO B 101      -7.167  18.368   9.952  1.00 55.62           C  
ATOM   3368  HG2 PRO B 101      -6.957  17.511   9.312  1.00 55.62           H  
ATOM   3369  HG3 PRO B 101      -6.241  18.853  10.263  1.00 55.62           H  
ATOM   3370  CD  PRO B 101      -8.021  17.952  11.149  1.00 55.62           C  
ATOM   3371  HD2 PRO B 101      -7.715  16.971  11.513  1.00 55.62           H  
ATOM   3372  HD3 PRO B 101      -7.920  18.698  11.937  1.00 55.62           H  
ATOM   3373  N   PRO B 102     -10.847  18.761   7.382  1.00 62.90           N  
ATOM   3374  CA  PRO B 102     -11.631  18.108   6.333  1.00 62.90           C  
ATOM   3375  HA  PRO B 102     -12.408  17.515   6.815  1.00 62.90           H  
ATOM   3376  C   PRO B 102     -10.821  17.175   5.419  1.00 62.90           C  
ATOM   3377  CB  PRO B 102     -12.290  19.246   5.548  1.00 62.90           C  
ATOM   3378  HB2 PRO B 102     -13.263  18.952   5.155  1.00 62.90           H  
ATOM   3379  HB3 PRO B 102     -11.634  19.573   4.741  1.00 62.90           H  
ATOM   3380  O   PRO B 102     -11.401  16.248   4.854  1.00 62.90           O  
ATOM   3381  CG  PRO B 102     -12.410  20.359   6.587  1.00 62.90           C  
ATOM   3382  HG2 PRO B 102     -13.270  20.173   7.230  1.00 62.90           H  
ATOM   3383  HG3 PRO B 102     -12.474  21.344   6.125  1.00 62.90           H  
ATOM   3384  CD  PRO B 102     -11.123  20.192   7.388  1.00 62.90           C  
ATOM   3385  HD2 PRO B 102     -10.307  20.712   6.885  1.00 62.90           H  
ATOM   3386  HD3 PRO B 102     -11.268  20.593   8.391  1.00 62.90           H  
ATOM   3387  N   ASN B 103      -9.503  17.390   5.300  1.00 75.30           N  
ATOM   3388  H   ASN B 103      -9.083  18.132   5.840  1.00 75.30           H  
ATOM   3389  CA  ASN B 103      -8.582  16.467   4.636  1.00 75.30           C  
ATOM   3390  HA  ASN B 103      -9.071  16.091   3.737  1.00 75.30           H  
ATOM   3391  C   ASN B 103      -8.267  15.225   5.493  1.00 75.30           C  
ATOM   3392  CB  ASN B 103      -7.315  17.209   4.162  1.00 75.30           C  
ATOM   3393  HB2 ASN B 103      -6.701  16.508   3.597  1.00 75.30           H  
ATOM   3394  HB3 ASN B 103      -7.594  18.011   3.478  1.00 75.30           H  
ATOM   3395  O   ASN B 103      -8.314  14.128   4.957  1.00 75.30           O  
ATOM   3396  CG  ASN B 103      -6.451  17.804   5.260  1.00 75.30           C  
ATOM   3397  ND2 ASN B 103      -5.222  18.136   4.957  1.00 75.30           N  
ATOM   3398 HD21 ASN B 103      -4.842  17.963   4.037  1.00 75.30           H  
ATOM   3399 HD22 ASN B 103      -4.625  18.519   5.675  1.00 75.30           H  
ATOM   3400  OD1 ASN B 103      -6.872  18.013   6.389  1.00 75.30           O  
ATOM   3401  N   LEU B 104      -8.065  15.341   6.811  1.00 82.84           N  
ATOM   3402  H   LEU B 104      -8.069  16.267   7.213  1.00 82.84           H  
ATOM   3403  CA  LEU B 104      -7.870  14.192   7.712  1.00 82.84           C  
ATOM   3404  HA  LEU B 104      -7.013  13.622   7.353  1.00 82.84           H  
ATOM   3405  C   LEU B 104      -9.080  13.244   7.704  1.00 82.84           C  
ATOM   3406  CB  LEU B 104      -7.566  14.706   9.131  1.00 82.84           C  
ATOM   3407  HB2 LEU B 104      -6.697  15.361   9.080  1.00 82.84           H  
ATOM   3408  HB3 LEU B 104      -8.420  15.283   9.487  1.00 82.84           H  
ATOM   3409  O   LEU B 104      -8.930  12.049   7.465  1.00 82.84           O  
ATOM   3410  CG  LEU B 104      -7.269  13.599  10.157  1.00 82.84           C  
ATOM   3411  HG  LEU B 104      -8.067  12.856  10.151  1.00 82.84           H  
ATOM   3412  CD1 LEU B 104      -5.941  12.930   9.845  1.00 82.84           C  
ATOM   3413 HD11 LEU B 104      -5.718  12.219  10.641  1.00 82.84           H  
ATOM   3414 HD12 LEU B 104      -5.126  13.651   9.787  1.00 82.84           H  
ATOM   3415 HD13 LEU B 104      -6.006  12.363   8.916  1.00 82.84           H  
ATOM   3416  CD2 LEU B 104      -7.181  14.195  11.562  1.00 82.84           C  
ATOM   3417 HD21 LEU B 104      -6.383  14.936  11.610  1.00 82.84           H  
ATOM   3418 HD22 LEU B 104      -6.966  13.396  12.272  1.00 82.84           H  
ATOM   3419 HD23 LEU B 104      -8.137  14.646  11.830  1.00 82.84           H  
ATOM   3420  N   TRP B 105     -10.305  13.762   7.854  1.00 86.78           N  
ATOM   3421  H   TRP B 105     -10.394  14.744   8.071  1.00 86.78           H  
ATOM   3422  CA  TRP B 105     -11.501  12.915   7.726  1.00 86.78           C  
ATOM   3423  HA  TRP B 105     -11.372  12.046   8.372  1.00 86.78           H  
ATOM   3424  C   TRP B 105     -11.709  12.376   6.304  1.00 86.78           C  
ATOM   3425  CB  TRP B 105     -12.769  13.662   8.154  1.00 86.78           C  
ATOM   3426  HB2 TRP B 105     -13.633  13.087   7.822  1.00 86.78           H  
ATOM   3427  HB3 TRP B 105     -12.799  14.615   7.626  1.00 86.78           H  
ATOM   3428  O   TRP B 105     -12.451  11.408   6.129  1.00 86.78           O  
ATOM   3429  CG  TRP B 105     -12.981  13.908   9.614  1.00 86.78           C  
ATOM   3430  CD1 TRP B 105     -13.354  15.099  10.125  1.00 86.78           C  
ATOM   3431  HD1 TRP B 105     -13.472  16.009   9.554  1.00 86.78           H  
ATOM   3432  CD2 TRP B 105     -12.898  12.994  10.762  1.00 86.78           C  
ATOM   3433  CE2 TRP B 105     -13.245  13.726  11.940  1.00 86.78           C  
ATOM   3434  CE3 TRP B 105     -12.549  11.637  10.950  1.00 86.78           C  
ATOM   3435  HE3 TRP B 105     -12.232  11.036  10.110  1.00 86.78           H  
ATOM   3436  NE1 TRP B 105     -13.523  14.994  11.486  1.00 86.78           N  
ATOM   3437  HE1 TRP B 105     -13.714  15.793  12.074  1.00 86.78           H  
ATOM   3438  CH2 TRP B 105     -12.874  11.811  13.370  1.00 86.78           C  
ATOM   3439  HH2 TRP B 105     -12.830  11.358  14.349  1.00 86.78           H  
ATOM   3440  CZ2 TRP B 105     -13.239  13.159  13.223  1.00 86.78           C  
ATOM   3441  HZ2 TRP B 105     -13.491  13.754  14.089  1.00 86.78           H  
ATOM   3442  CZ3 TRP B 105     -12.533  11.058  12.234  1.00 86.78           C  
ATOM   3443  HZ3 TRP B 105     -12.203  10.036  12.351  1.00 86.78           H  
ATOM   3444  N   ALA B 106     -11.130  12.988   5.266  1.00 88.83           N  
ATOM   3445  H   ALA B 106     -10.505  13.760   5.448  1.00 88.83           H  
ATOM   3446  CA  ALA B 106     -11.108  12.401   3.927  1.00 88.83           C  
ATOM   3447  HA  ALA B 106     -12.081  11.956   3.716  1.00 88.83           H  
ATOM   3448  C   ALA B 106     -10.097  11.248   3.857  1.00 88.83           C  
ATOM   3449  CB  ALA B 106     -10.874  13.490   2.873  1.00 88.83           C  
ATOM   3450  HB1 ALA B 106     -10.949  13.052   1.878  1.00 88.83           H  
ATOM   3451  HB2 ALA B 106     -11.618  14.280   2.974  1.00 88.83           H  
ATOM   3452  HB3 ALA B 106      -9.879  13.920   2.980  1.00 88.83           H  
ATOM   3453  O   ALA B 106     -10.498  10.144   3.497  1.00 88.83           O  
ATOM   3454  N   ALA B 107      -8.857  11.471   4.300  1.00 89.68           N  
ATOM   3455  H   ALA B 107      -8.615  12.406   4.597  1.00 89.68           H  
ATOM   3456  CA  ALA B 107      -7.783  10.487   4.365  1.00 89.68           C  
ATOM   3457  HA  ALA B 107      -7.542  10.160   3.354  1.00 89.68           H  
ATOM   3458  C   ALA B 107      -8.172   9.244   5.178  1.00 89.68           C  
ATOM   3459  CB  ALA B 107      -6.541  11.164   4.948  1.00 89.68           C  
ATOM   3460  HB1 ALA B 107      -6.732  11.523   5.960  1.00 89.68           H  
ATOM   3461  HB2 ALA B 107      -5.729  10.438   4.987  1.00 89.68           H  
ATOM   3462  HB3 ALA B 107      -6.232  11.998   4.318  1.00 89.68           H  
ATOM   3463  O   ALA B 107      -8.043   8.135   4.677  1.00 89.68           O  
ATOM   3464  N   GLN B 108      -8.768   9.396   6.363  1.00 91.65           N  
ATOM   3465  H   GLN B 108      -8.769  10.318   6.775  1.00 91.65           H  
ATOM   3466  CA  GLN B 108      -9.194   8.258   7.192  1.00 91.65           C  
ATOM   3467  HA  GLN B 108      -8.350   7.578   7.313  1.00 91.65           H  
ATOM   3468  C   GLN B 108     -10.335   7.451   6.565  1.00 91.65           C  
ATOM   3469  CB  GLN B 108      -9.611   8.767   8.577  1.00 91.65           C  
ATOM   3470  HB2 GLN B 108     -10.308   9.599   8.478  1.00 91.65           H  
ATOM   3471  HB3 GLN B 108     -10.091   7.961   9.132  1.00 91.65           H  
ATOM   3472  O   GLN B 108     -10.325   6.217   6.585  1.00 91.65           O  
ATOM   3473  CG  GLN B 108      -8.363   9.208   9.340  1.00 91.65           C  
ATOM   3474  HG2 GLN B 108      -7.696   8.351   9.432  1.00 91.65           H  
ATOM   3475  HG3 GLN B 108      -7.841   9.987   8.783  1.00 91.65           H  
ATOM   3476  CD  GLN B 108      -8.628   9.743  10.735  1.00 91.65           C  
ATOM   3477  NE2 GLN B 108      -7.577  10.041  11.456  1.00 91.65           N  
ATOM   3478 HE21 GLN B 108      -6.673   9.879  11.035  1.00 91.65           H  
ATOM   3479 HE22 GLN B 108      -7.685  10.300  12.426  1.00 91.65           H  
ATOM   3480  OE1 GLN B 108      -9.759   9.907  11.174  1.00 91.65           O  
ATOM   3481  N   ARG B 109     -11.322   8.124   5.953  1.00 92.53           N  
ATOM   3482  H   ARG B 109     -11.250   9.131   5.919  1.00 92.53           H  
ATOM   3483  CA  ARG B 109     -12.381   7.433   5.196  1.00 92.53           C  
ATOM   3484  HA  ARG B 109     -12.811   6.652   5.823  1.00 92.53           H  
ATOM   3485  C   ARG B 109     -11.808   6.709   3.982  1.00 92.53           C  
ATOM   3486  CB  ARG B 109     -13.480   8.408   4.756  1.00 92.53           C  
ATOM   3487  HB2 ARG B 109     -13.018   9.300   4.333  1.00 92.53           H  
ATOM   3488  HB3 ARG B 109     -14.074   7.933   3.974  1.00 92.53           H  
ATOM   3489  O   ARG B 109     -12.241   5.595   3.710  1.00 92.53           O  
ATOM   3490  CG  ARG B 109     -14.423   8.781   5.909  1.00 92.53           C  
ATOM   3491  HG2 ARG B 109     -13.861   9.251   6.716  1.00 92.53           H  
ATOM   3492  HG3 ARG B 109     -14.886   7.874   6.298  1.00 92.53           H  
ATOM   3493  CD  ARG B 109     -15.529   9.730   5.426  1.00 92.53           C  
ATOM   3494  HD2 ARG B 109     -16.222   9.907   6.248  1.00 92.53           H  
ATOM   3495  HD3 ARG B 109     -16.069   9.251   4.609  1.00 92.53           H  
ATOM   3496  NE  ARG B 109     -14.958  11.017   4.996  1.00 92.53           N  
ATOM   3497  HE  ARG B 109     -14.119  11.289   5.489  1.00 92.53           H  
ATOM   3498  NH1 ARG B 109     -16.303  11.491   3.192  1.00 92.53           N  
ATOM   3499 HH11 ARG B 109     -16.829  10.647   3.367  1.00 92.53           H  
ATOM   3500 HH12 ARG B 109     -16.509  12.068   2.389  1.00 92.53           H  
ATOM   3501  NH2 ARG B 109     -14.611  12.852   3.714  1.00 92.53           N  
ATOM   3502 HH21 ARG B 109     -14.826  13.426   2.911  1.00 92.53           H  
ATOM   3503 HH22 ARG B 109     -13.811  13.076   4.289  1.00 92.53           H  
ATOM   3504  CZ  ARG B 109     -15.297  11.776   3.973  1.00 92.53           C  
ATOM   3505  N   TYR B 110     -10.849   7.326   3.299  1.00 93.48           N  
ATOM   3506  H   TYR B 110     -10.568   8.247   3.604  1.00 93.48           H  
ATOM   3507  CA  TYR B 110     -10.144   6.778   2.148  1.00 93.48           C  
ATOM   3508  HA  TYR B 110     -10.877   6.417   1.426  1.00 93.48           H  
ATOM   3509  C   TYR B 110      -9.282   5.572   2.545  1.00 93.48           C  
ATOM   3510  CB  TYR B 110      -9.368   7.924   1.488  1.00 93.48           C  
ATOM   3511  HB2 TYR B 110      -8.799   8.449   2.255  1.00 93.48           H  
ATOM   3512  HB3 TYR B 110     -10.085   8.637   1.081  1.00 93.48           H  
ATOM   3513  O   TYR B 110      -9.542   4.487   2.050  1.00 93.48           O  
ATOM   3514  CG  TYR B 110      -8.417   7.539   0.381  1.00 93.48           C  
ATOM   3515  CD1 TYR B 110      -7.054   7.862   0.511  1.00 93.48           C  
ATOM   3516  HD1 TYR B 110      -6.684   8.358   1.396  1.00 93.48           H  
ATOM   3517  CD2 TYR B 110      -8.890   6.910  -0.789  1.00 93.48           C  
ATOM   3518  HD2 TYR B 110      -9.936   6.664  -0.894  1.00 93.48           H  
ATOM   3519  CE1 TYR B 110      -6.162   7.557  -0.529  1.00 93.48           C  
ATOM   3520  HE1 TYR B 110      -5.117   7.815  -0.445  1.00 93.48           H  
ATOM   3521  CE2 TYR B 110      -7.992   6.595  -1.829  1.00 93.48           C  
ATOM   3522  HE2 TYR B 110      -8.332   6.098  -2.725  1.00 93.48           H  
ATOM   3523  OH  TYR B 110      -5.731   6.555  -2.644  1.00 93.48           O  
ATOM   3524  HH  TYR B 110      -6.095   5.998  -3.336  1.00 93.48           H  
ATOM   3525  CZ  TYR B 110      -6.625   6.915  -1.695  1.00 93.48           C  
ATOM   3526  N   GLY B 111      -8.379   5.671   3.523  1.00 94.83           N  
ATOM   3527  H   GLY B 111      -8.194   6.586   3.909  1.00 94.83           H  
ATOM   3528  CA  GLY B 111      -7.589   4.546   4.038  1.00 94.83           C  
ATOM   3529  HA2 GLY B 111      -6.984   4.897   4.874  1.00 94.83           H  
ATOM   3530  HA3 GLY B 111      -6.920   4.187   3.256  1.00 94.83           H  
ATOM   3531  C   GLY B 111      -8.449   3.372   4.525  1.00 94.83           C  
ATOM   3532  O   GLY B 111      -8.152   2.216   4.225  1.00 94.83           O  
ATOM   3533  N   ARG B 112      -9.576   3.641   5.199  1.00 95.73           N  
ATOM   3534  H   ARG B 112      -9.754   4.601   5.458  1.00 95.73           H  
ATOM   3535  CA  ARG B 112     -10.571   2.610   5.550  1.00 95.73           C  
ATOM   3536  HA  ARG B 112     -10.065   1.802   6.079  1.00 95.73           H  
ATOM   3537  C   ARG B 112     -11.225   1.976   4.317  1.00 95.73           C  
ATOM   3538  CB  ARG B 112     -11.618   3.226   6.484  1.00 95.73           C  
ATOM   3539  HB2 ARG B 112     -12.143   4.019   5.951  1.00 95.73           H  
ATOM   3540  HB3 ARG B 112     -11.109   3.666   7.341  1.00 95.73           H  
ATOM   3541  O   ARG B 112     -11.407   0.761   4.291  1.00 95.73           O  
ATOM   3542  CG  ARG B 112     -12.624   2.182   6.995  1.00 95.73           C  
ATOM   3543  HG2 ARG B 112     -12.091   1.429   7.575  1.00 95.73           H  
ATOM   3544  HG3 ARG B 112     -13.123   1.686   6.163  1.00 95.73           H  
ATOM   3545  CD  ARG B 112     -13.685   2.837   7.882  1.00 95.73           C  
ATOM   3546  HD2 ARG B 112     -14.266   2.048   8.358  1.00 95.73           H  
ATOM   3547  HD3 ARG B 112     -13.182   3.417   8.656  1.00 95.73           H  
ATOM   3548  NE  ARG B 112     -14.584   3.697   7.087  1.00 95.73           N  
ATOM   3549  HE  ARG B 112     -14.477   3.642   6.084  1.00 95.73           H  
ATOM   3550  NH1 ARG B 112     -15.693   4.672   8.841  1.00 95.73           N  
ATOM   3551 HH11 ARG B 112     -16.389   5.307   9.203  1.00 95.73           H  
ATOM   3552 HH12 ARG B 112     -15.075   4.182   9.473  1.00 95.73           H  
ATOM   3553  NH2 ARG B 112     -16.280   5.166   6.740  1.00 95.73           N  
ATOM   3554 HH21 ARG B 112     -16.186   5.004   5.747  1.00 95.73           H  
ATOM   3555 HH22 ARG B 112     -17.039   5.725   7.102  1.00 95.73           H  
ATOM   3556  CZ  ARG B 112     -15.510   4.508   7.560  1.00 95.73           C  
ATOM   3557  N   GLU B 113     -11.573   2.773   3.312  1.00 95.19           N  
ATOM   3558  H   GLU B 113     -11.390   3.763   3.393  1.00 95.19           H  
ATOM   3559  CA  GLU B 113     -12.142   2.295   2.048  1.00 95.19           C  
ATOM   3560  HA  GLU B 113     -12.989   1.650   2.280  1.00 95.19           H  
ATOM   3561  C   GLU B 113     -11.136   1.439   1.270  1.00 95.19           C  
ATOM   3562  CB  GLU B 113     -12.640   3.505   1.230  1.00 95.19           C  
ATOM   3563  HB2 GLU B 113     -13.342   4.078   1.835  1.00 95.19           H  
ATOM   3564  HB3 GLU B 113     -11.795   4.154   1.001  1.00 95.19           H  
ATOM   3565  O   GLU B 113     -11.469   0.334   0.848  1.00 95.19           O  
ATOM   3566  CG  GLU B 113     -13.323   3.160  -0.098  1.00 95.19           C  
ATOM   3567  HG2 GLU B 113     -13.482   4.092  -0.641  1.00 95.19           H  
ATOM   3568  HG3 GLU B 113     -12.657   2.540  -0.699  1.00 95.19           H  
ATOM   3569  CD  GLU B 113     -14.674   2.455   0.068  1.00 95.19           C  
ATOM   3570  OE1 GLU B 113     -15.382   2.300  -0.946  1.00 95.19           O  
ATOM   3571  OE2 GLU B 113     -15.024   2.003   1.184  1.00 95.19           O  
ATOM   3572  N   LEU B 114      -9.875   1.871   1.182  1.00 95.80           N  
ATOM   3573  H   LEU B 114      -9.668   2.793   1.539  1.00 95.80           H  
ATOM   3574  CA  LEU B 114      -8.790   1.106   0.575  1.00 95.80           C  
ATOM   3575  HA  LEU B 114      -9.057   0.924  -0.466  1.00 95.80           H  
ATOM   3576  C   LEU B 114      -8.597  -0.253   1.273  1.00 95.80           C  
ATOM   3577  CB  LEU B 114      -7.473   1.899   0.649  1.00 95.80           C  
ATOM   3578  HB2 LEU B 114      -6.685   1.246   0.274  1.00 95.80           H  
ATOM   3579  HB3 LEU B 114      -7.265   2.101   1.700  1.00 95.80           H  
ATOM   3580  O   LEU B 114      -8.411  -1.276   0.610  1.00 95.80           O  
ATOM   3581  CG  LEU B 114      -7.364   3.234  -0.110  1.00 95.80           C  
ATOM   3582  HG  LEU B 114      -8.092   3.956   0.261  1.00 95.80           H  
ATOM   3583  CD1 LEU B 114      -5.970   3.797   0.119  1.00 95.80           C  
ATOM   3584 HD11 LEU B 114      -5.879   4.759  -0.384  1.00 95.80           H  
ATOM   3585 HD12 LEU B 114      -5.810   3.961   1.185  1.00 95.80           H  
ATOM   3586 HD13 LEU B 114      -5.220   3.113  -0.279  1.00 95.80           H  
ATOM   3587  CD2 LEU B 114      -7.579   3.083  -1.603  1.00 95.80           C  
ATOM   3588 HD21 LEU B 114      -8.638   2.892  -1.779  1.00 95.80           H  
ATOM   3589 HD22 LEU B 114      -6.947   2.286  -1.994  1.00 95.80           H  
ATOM   3590 HD23 LEU B 114      -7.310   4.006  -2.117  1.00 95.80           H  
ATOM   3591  N   ARG B 115      -8.681  -0.287   2.612  1.00 96.76           N  
ATOM   3592  H   ARG B 115      -8.781   0.597   3.090  1.00 96.76           H  
ATOM   3593  CA  ARG B 115      -8.627  -1.526   3.407  1.00 96.76           C  
ATOM   3594  HA  ARG B 115      -7.740  -2.088   3.113  1.00 96.76           H  
ATOM   3595  C   ARG B 115      -9.821  -2.439   3.103  1.00 96.76           C  
ATOM   3596  CB  ARG B 115      -8.514  -1.197   4.905  1.00 96.76           C  
ATOM   3597  HB2 ARG B 115      -9.277  -0.466   5.169  1.00 96.76           H  
ATOM   3598  HB3 ARG B 115      -8.698  -2.102   5.484  1.00 96.76           H  
ATOM   3599  O   ARG B 115      -9.589  -3.587   2.719  1.00 96.76           O  
ATOM   3600  CG  ARG B 115      -7.125  -0.655   5.289  1.00 96.76           C  
ATOM   3601  HG2 ARG B 115      -6.394  -1.461   5.231  1.00 96.76           H  
ATOM   3602  HG3 ARG B 115      -6.823   0.134   4.599  1.00 96.76           H  
ATOM   3603  CD  ARG B 115      -7.160  -0.088   6.713  1.00 96.76           C  
ATOM   3604  HD2 ARG B 115      -7.926   0.687   6.763  1.00 96.76           H  
ATOM   3605  HD3 ARG B 115      -7.451  -0.891   7.390  1.00 96.76           H  
ATOM   3606  NE  ARG B 115      -5.851   0.448   7.146  1.00 96.76           N  
ATOM   3607  HE  ARG B 115      -5.083  -0.203   7.226  1.00 96.76           H  
ATOM   3608  NH1 ARG B 115      -6.456   2.636   7.571  1.00 96.76           N  
ATOM   3609 HH11 ARG B 115      -7.436   2.465   7.399  1.00 96.76           H  
ATOM   3610 HH12 ARG B 115      -6.119   3.514   7.940  1.00 96.76           H  
ATOM   3611  NH2 ARG B 115      -4.405   1.975   8.012  1.00 96.76           N  
ATOM   3612 HH21 ARG B 115      -4.265   2.903   8.387  1.00 96.76           H  
ATOM   3613 HH22 ARG B 115      -3.649   1.314   8.114  1.00 96.76           H  
ATOM   3614  CZ  ARG B 115      -5.585   1.675   7.567  1.00 96.76           C  
ATOM   3615  N   ARG B 116     -11.063  -1.927   3.163  1.00 96.01           N  
ATOM   3616  H   ARG B 116     -11.148  -0.963   3.453  1.00 96.01           H  
ATOM   3617  CA  ARG B 116     -12.296  -2.651   2.771  1.00 96.01           C  
ATOM   3618  HA  ARG B 116     -12.467  -3.475   3.465  1.00 96.01           H  
ATOM   3619  C   ARG B 116     -12.146  -3.270   1.382  1.00 96.01           C  
ATOM   3620  CB  ARG B 116     -13.506  -1.687   2.802  1.00 96.01           C  
ATOM   3621  HB2 ARG B 116     -13.333  -0.870   2.102  1.00 96.01           H  
ATOM   3622  HB3 ARG B 116     -13.595  -1.259   3.801  1.00 96.01           H  
ATOM   3623  O   ARG B 116     -12.380  -4.461   1.192  1.00 96.01           O  
ATOM   3624  CG  ARG B 116     -14.839  -2.372   2.437  1.00 96.01           C  
ATOM   3625  HG2 ARG B 116     -14.733  -2.932   1.508  1.00 96.01           H  
ATOM   3626  HG3 ARG B 116     -15.092  -3.079   3.227  1.00 96.01           H  
ATOM   3627  CD  ARG B 116     -16.005  -1.382   2.268  1.00 96.01           C  
ATOM   3628  HD2 ARG B 116     -16.939  -1.944   2.283  1.00 96.01           H  
ATOM   3629  HD3 ARG B 116     -16.016  -0.693   3.113  1.00 96.01           H  
ATOM   3630  NE  ARG B 116     -15.926  -0.609   1.011  1.00 96.01           N  
ATOM   3631  HE  ARG B 116     -15.562   0.332   1.062  1.00 96.01           H  
ATOM   3632  NH1 ARG B 116     -16.895  -2.137  -0.402  1.00 96.01           N  
ATOM   3633 HH11 ARG B 116     -16.925  -2.830   0.333  1.00 96.01           H  
ATOM   3634 HH12 ARG B 116     -16.812  -2.605  -1.293  1.00 96.01           H  
ATOM   3635  NH2 ARG B 116     -16.138  -0.263  -1.240  1.00 96.01           N  
ATOM   3636 HH21 ARG B 116     -16.499  -0.554  -2.137  1.00 96.01           H  
ATOM   3637 HH22 ARG B 116     -15.807   0.685  -1.127  1.00 96.01           H  
ATOM   3638  CZ  ARG B 116     -16.313  -1.001  -0.191  1.00 96.01           C  
ATOM   3639  N   MET B 117     -11.685  -2.469   0.428  1.00 93.85           N  
ATOM   3640  H   MET B 117     -11.534  -1.497   0.657  1.00 93.85           H  
ATOM   3641  CA  MET B 117     -11.466  -2.890  -0.947  1.00 93.85           C  
ATOM   3642  HA  MET B 117     -12.399  -3.322  -1.309  1.00 93.85           H  
ATOM   3643  C   MET B 117     -10.386  -3.978  -1.066  1.00 93.85           C  
ATOM   3644  CB  MET B 117     -11.127  -1.651  -1.786  1.00 93.85           C  
ATOM   3645  HB2 MET B 117     -10.681  -1.980  -2.725  1.00 93.85           H  
ATOM   3646  HB3 MET B 117     -10.390  -1.034  -1.272  1.00 93.85           H  
ATOM   3647  O   MET B 117     -10.579  -4.967  -1.771  1.00 93.85           O  
ATOM   3648  CG  MET B 117     -12.380  -0.816  -2.086  1.00 93.85           C  
ATOM   3649  HG2 MET B 117     -12.779  -0.420  -1.153  1.00 93.85           H  
ATOM   3650  HG3 MET B 117     -13.140  -1.466  -2.519  1.00 93.85           H  
ATOM   3651  SD  MET B 117     -12.119   0.571  -3.221  1.00 93.85           S  
ATOM   3652  CE  MET B 117     -11.643  -0.350  -4.703  1.00 93.85           C  
ATOM   3653  HE1 MET B 117     -11.712   0.290  -5.583  1.00 93.85           H  
ATOM   3654  HE2 MET B 117     -10.620  -0.711  -4.597  1.00 93.85           H  
ATOM   3655  HE3 MET B 117     -12.308  -1.207  -4.819  1.00 93.85           H  
ATOM   3656  N   SER B 118      -9.275  -3.865  -0.333  1.00 94.73           N  
ATOM   3657  H   SER B 118      -9.140  -3.019   0.202  1.00 94.73           H  
ATOM   3658  CA  SER B 118      -8.209  -4.879  -0.331  1.00 94.73           C  
ATOM   3659  HA  SER B 118      -7.902  -5.033  -1.366  1.00 94.73           H  
ATOM   3660  C   SER B 118      -8.644  -6.250   0.211  1.00 94.73           C  
ATOM   3661  CB  SER B 118      -6.996  -4.350   0.436  1.00 94.73           C  
ATOM   3662  HB2 SER B 118      -6.132  -4.964   0.181  1.00 94.73           H  
ATOM   3663  HB3 SER B 118      -6.799  -3.327   0.116  1.00 94.73           H  
ATOM   3664  O   SER B 118      -8.071  -7.276  -0.177  1.00 94.73           O  
ATOM   3665  OG  SER B 118      -7.149  -4.380   1.841  1.00 94.73           O  
ATOM   3666  HG  SER B 118      -8.051  -4.159   2.081  1.00 94.73           H  
ATOM   3667  N   ASP B 119      -9.672  -6.269   1.062  1.00 94.40           N  
ATOM   3668  H   ASP B 119     -10.060  -5.383   1.353  1.00 94.40           H  
ATOM   3669  CA  ASP B 119     -10.262  -7.477   1.633  1.00 94.40           C  
ATOM   3670  HA  ASP B 119      -9.486  -8.230   1.768  1.00 94.40           H  
ATOM   3671  C   ASP B 119     -11.328  -8.070   0.699  1.00 94.40           C  
ATOM   3672  CB  ASP B 119     -10.849  -7.151   3.014  1.00 94.40           C  
ATOM   3673  HB2 ASP B 119     -11.370  -8.035   3.381  1.00 94.40           H  
ATOM   3674  HB3 ASP B 119     -11.582  -6.350   2.917  1.00 94.40           H  
ATOM   3675  O   ASP B 119     -11.303  -9.268   0.412  1.00 94.40           O  
ATOM   3676  CG  ASP B 119      -9.805  -6.751   4.064  1.00 94.40           C  
ATOM   3677  OD1 ASP B 119      -8.593  -7.043   3.920  1.00 94.40           O  
ATOM   3678  OD2 ASP B 119     -10.205  -6.252   5.136  1.00 94.40           O  
ATOM   3679  N   GLU B 120     -12.214  -7.236   0.145  1.00 92.96           N  
ATOM   3680  H   GLU B 120     -12.204  -6.269   0.437  1.00 92.96           H  
ATOM   3681  CA  GLU B 120     -13.218  -7.647  -0.847  1.00 92.96           C  
ATOM   3682  HA  GLU B 120     -13.817  -8.456  -0.429  1.00 92.96           H  
ATOM   3683  C   GLU B 120     -12.593  -8.181  -2.140  1.00 92.96           C  
ATOM   3684  CB  GLU B 120     -14.147  -6.474  -1.177  1.00 92.96           C  
ATOM   3685  HB2 GLU B 120     -14.693  -6.705  -2.092  1.00 92.96           H  
ATOM   3686  HB3 GLU B 120     -13.556  -5.573  -1.339  1.00 92.96           H  
ATOM   3687  O   GLU B 120     -13.134  -9.115  -2.740  1.00 92.96           O  
ATOM   3688  CG  GLU B 120     -15.165  -6.251  -0.054  1.00 92.96           C  
ATOM   3689  HG2 GLU B 120     -14.635  -6.114   0.889  1.00 92.96           H  
ATOM   3690  HG3 GLU B 120     -15.785  -7.143   0.037  1.00 92.96           H  
ATOM   3691  CD  GLU B 120     -16.063  -5.038  -0.305  1.00 92.96           C  
ATOM   3692  OE1 GLU B 120     -16.704  -4.582   0.672  1.00 92.96           O  
ATOM   3693  OE2 GLU B 120     -16.115  -4.528  -1.450  1.00 92.96           O  
ATOM   3694  N   PHE B 121     -11.429  -7.659  -2.540  1.00 91.50           N  
ATOM   3695  H   PHE B 121     -11.086  -6.837  -2.063  1.00 91.50           H  
ATOM   3696  CA  PHE B 121     -10.624  -8.229  -3.617  1.00 91.50           C  
ATOM   3697  HA  PHE B 121     -11.207  -8.207  -4.539  1.00 91.50           H  
ATOM   3698  C   PHE B 121     -10.280  -9.695  -3.317  1.00 91.50           C  
ATOM   3699  CB  PHE B 121      -9.359  -7.380  -3.820  1.00 91.50           C  
ATOM   3700  HB2 PHE B 121      -8.802  -7.330  -2.885  1.00 91.50           H  
ATOM   3701  HB3 PHE B 121      -9.657  -6.363  -4.075  1.00 91.50           H  
ATOM   3702  O   PHE B 121     -10.619 -10.581  -4.097  1.00 91.50           O  
ATOM   3703  CG  PHE B 121      -8.447  -7.902  -4.916  1.00 91.50           C  
ATOM   3704  CD1 PHE B 121      -7.318  -8.686  -4.603  1.00 91.50           C  
ATOM   3705  HD1 PHE B 121      -7.079  -8.896  -3.571  1.00 91.50           H  
ATOM   3706  CD2 PHE B 121      -8.769  -7.656  -6.262  1.00 91.50           C  
ATOM   3707  HD2 PHE B 121      -9.648  -7.078  -6.506  1.00 91.50           H  
ATOM   3708  CE1 PHE B 121      -6.519  -9.219  -5.633  1.00 91.50           C  
ATOM   3709  HE1 PHE B 121      -5.675  -9.849  -5.395  1.00 91.50           H  
ATOM   3710  CE2 PHE B 121      -7.981  -8.200  -7.290  1.00 91.50           C  
ATOM   3711  HE2 PHE B 121      -8.277  -8.058  -8.319  1.00 91.50           H  
ATOM   3712  CZ  PHE B 121      -6.846  -8.971  -6.979  1.00 91.50           C  
ATOM   3713  HZ  PHE B 121      -6.251  -9.401  -7.771  1.00 91.50           H  
ATOM   3714  N   VAL B 122      -9.679  -9.978  -2.157  1.00 88.06           N  
ATOM   3715  H   VAL B 122      -9.521  -9.219  -1.509  1.00 88.06           H  
ATOM   3716  CA  VAL B 122      -9.309 -11.345  -1.744  1.00 88.06           C  
ATOM   3717  HA  VAL B 122      -8.666 -11.782  -2.508  1.00 88.06           H  
ATOM   3718  C   VAL B 122     -10.532 -12.254  -1.636  1.00 88.06           C  
ATOM   3719  CB  VAL B 122      -8.528 -11.295  -0.416  1.00 88.06           C  
ATOM   3720  HB  VAL B 122      -9.022 -10.612   0.276  1.00 88.06           H  
ATOM   3721  O   VAL B 122     -10.515 -13.386  -2.123  1.00 88.06           O  
ATOM   3722  CG1 VAL B 122      -8.403 -12.655   0.274  1.00 88.06           C  
ATOM   3723 HG11 VAL B 122      -9.399 -12.962   0.592  1.00 88.06           H  
ATOM   3724 HG12 VAL B 122      -7.763 -12.568   1.152  1.00 88.06           H  
ATOM   3725 HG13 VAL B 122      -7.987 -13.388  -0.416  1.00 88.06           H  
ATOM   3726  CG2 VAL B 122      -7.113 -10.786  -0.678  1.00 88.06           C  
ATOM   3727 HG21 VAL B 122      -6.577 -10.691   0.266  1.00 88.06           H  
ATOM   3728 HG22 VAL B 122      -7.162  -9.806  -1.152  1.00 88.06           H  
ATOM   3729 HG23 VAL B 122      -6.577 -11.473  -1.333  1.00 88.06           H  
ATOM   3730  N   ASP B 123     -11.610 -11.766  -1.032  1.00 89.59           N  
ATOM   3731  H   ASP B 123     -11.560 -10.842  -0.627  1.00 89.59           H  
ATOM   3732  CA  ASP B 123     -12.843 -12.528  -0.865  1.00 89.59           C  
ATOM   3733  HA  ASP B 123     -12.590 -13.500  -0.441  1.00 89.59           H  
ATOM   3734  C   ASP B 123     -13.551 -12.822  -2.194  1.00 89.59           C  
ATOM   3735  CB  ASP B 123     -13.754 -11.788   0.118  1.00 89.59           C  
ATOM   3736  HB2 ASP B 123     -14.779 -11.842  -0.250  1.00 89.59           H  
ATOM   3737  HB3 ASP B 123     -13.493 -10.731   0.172  1.00 89.59           H  
ATOM   3738  O   ASP B 123     -14.177 -13.876  -2.319  1.00 89.59           O  
ATOM   3739  CG  ASP B 123     -13.705 -12.402   1.517  1.00 89.59           C  
ATOM   3740  OD1 ASP B 123     -12.623 -12.888   1.943  1.00 89.59           O  
ATOM   3741  OD2 ASP B 123     -14.813 -12.476   2.094  1.00 89.59           O  
ATOM   3742  N   SER B 124     -13.402 -11.959  -3.205  1.00 84.28           N  
ATOM   3743  H   SER B 124     -12.897 -11.101  -3.032  1.00 84.28           H  
ATOM   3744  CA  SER B 124     -13.876 -12.228  -4.569  1.00 84.28           C  
ATOM   3745  HA  SER B 124     -14.953 -12.395  -4.540  1.00 84.28           H  
ATOM   3746  C   SER B 124     -13.228 -13.494  -5.144  1.00 84.28           C  
ATOM   3747  CB  SER B 124     -13.612 -11.036  -5.500  1.00 84.28           C  
ATOM   3748  HB2 SER B 124     -12.542 -10.840  -5.571  1.00 84.28           H  
ATOM   3749  HB3 SER B 124     -13.975 -11.287  -6.497  1.00 84.28           H  
ATOM   3750  O   SER B 124     -13.921 -14.316  -5.742  1.00 84.28           O  
ATOM   3751  OG  SER B 124     -14.283  -9.871  -5.055  1.00 84.28           O  
ATOM   3752  HG  SER B 124     -13.889  -9.591  -4.225  1.00 84.28           H  
ATOM   3753  N   PHE B 125     -11.933 -13.727  -4.892  1.00 77.29           N  
ATOM   3754  H   PHE B 125     -11.401 -13.028  -4.393  1.00 77.29           H  
ATOM   3755  CA  PHE B 125     -11.261 -14.960  -5.328  1.00 77.29           C  
ATOM   3756  HA  PHE B 125     -11.677 -15.241  -6.296  1.00 77.29           H  
ATOM   3757  C   PHE B 125     -11.511 -16.143  -4.408  1.00 77.29           C  
ATOM   3758  CB  PHE B 125      -9.765 -14.753  -5.545  1.00 77.29           C  
ATOM   3759  HB2 PHE B 125      -9.323 -15.675  -5.923  1.00 77.29           H  
ATOM   3760  HB3 PHE B 125      -9.285 -14.507  -4.598  1.00 77.29           H  
ATOM   3761  O   PHE B 125     -11.695 -17.236  -4.922  1.00 77.29           O  
ATOM   3762  CG  PHE B 125      -9.536 -13.655  -6.543  1.00 77.29           C  
ATOM   3763  CD1 PHE B 125      -9.765 -13.864  -7.918  1.00 77.29           C  
ATOM   3764  HD1 PHE B 125     -10.010 -14.849  -8.285  1.00 77.29           H  
ATOM   3765  CD2 PHE B 125      -9.233 -12.377  -6.063  1.00 77.29           C  
ATOM   3766  HD2 PHE B 125      -9.066 -12.216  -5.008  1.00 77.29           H  
ATOM   3767  CE1 PHE B 125      -9.690 -12.779  -8.811  1.00 77.29           C  
ATOM   3768  HE1 PHE B 125      -9.865 -12.931  -9.865  1.00 77.29           H  
ATOM   3769  CE2 PHE B 125      -9.225 -11.292  -6.942  1.00 77.29           C  
ATOM   3770  HE2 PHE B 125      -9.095 -10.301  -6.533  1.00 77.29           H  
ATOM   3771  CZ  PHE B 125      -9.438 -11.487  -8.314  1.00 77.29           C  
ATOM   3772  HZ  PHE B 125      -9.440 -10.632  -8.974  1.00 77.29           H  
ATOM   3773  N   LYS B 126     -11.616 -15.971  -3.084  1.00 77.26           N  
ATOM   3774  H   LYS B 126     -11.421 -15.059  -2.695  1.00 77.26           H  
ATOM   3775  CA  LYS B 126     -12.040 -17.084  -2.207  1.00 77.26           C  
ATOM   3776  HA  LYS B 126     -11.339 -17.912  -2.310  1.00 77.26           H  
ATOM   3777  C   LYS B 126     -13.418 -17.637  -2.598  1.00 77.26           C  
ATOM   3778  CB  LYS B 126     -12.101 -16.654  -0.740  1.00 77.26           C  
ATOM   3779  HB2 LYS B 126     -12.773 -15.800  -0.661  1.00 77.26           H  
ATOM   3780  HB3 LYS B 126     -12.539 -17.473  -0.169  1.00 77.26           H  
ATOM   3781  O   LYS B 126     -13.654 -18.829  -2.440  1.00 77.26           O  
ATOM   3782  CG  LYS B 126     -10.753 -16.303  -0.095  1.00 77.26           C  
ATOM   3783  HG2 LYS B 126     -10.317 -15.441  -0.600  1.00 77.26           H  
ATOM   3784  HG3 LYS B 126     -10.067 -17.148  -0.160  1.00 77.26           H  
ATOM   3785  CD  LYS B 126     -11.030 -15.960   1.376  1.00 77.26           C  
ATOM   3786  HD2 LYS B 126     -11.919 -15.331   1.414  1.00 77.26           H  
ATOM   3787  HD3 LYS B 126     -11.248 -16.873   1.931  1.00 77.26           H  
ATOM   3788  CE  LYS B 126      -9.873 -15.217   2.048  1.00 77.26           C  
ATOM   3789  HE2 LYS B 126      -9.230 -14.812   1.267  1.00 77.26           H  
ATOM   3790  HE3 LYS B 126      -9.280 -15.919   2.635  1.00 77.26           H  
ATOM   3791  NZ  LYS B 126     -10.398 -14.115   2.899  1.00 77.26           N  
ATOM   3792  HZ1 LYS B 126     -10.907 -14.467   3.697  1.00 77.26           H  
ATOM   3793  HZ2 LYS B 126      -9.676 -13.479   3.207  1.00 77.26           H  
ATOM   3794  HZ3 LYS B 126     -11.086 -13.571   2.399  1.00 77.26           H  
ATOM   3795  N   LYS B 127     -14.317 -16.775  -3.093  1.00 71.98           N  
ATOM   3796  H   LYS B 127     -14.059 -15.799  -3.098  1.00 71.98           H  
ATOM   3797  CA  LYS B 127     -15.663 -17.138  -3.572  1.00 71.98           C  
ATOM   3798  HA  LYS B 127     -16.041 -17.972  -2.981  1.00 71.98           H  
ATOM   3799  C   LYS B 127     -15.658 -17.641  -5.024  1.00 71.98           C  
ATOM   3800  CB  LYS B 127     -16.607 -15.931  -3.384  1.00 71.98           C  
ATOM   3801  HB2 LYS B 127     -17.565 -16.143  -3.858  1.00 71.98           H  
ATOM   3802  HB3 LYS B 127     -16.168 -15.065  -3.878  1.00 71.98           H  
ATOM   3803  O   LYS B 127     -16.462 -18.504  -5.358  1.00 71.98           O  
ATOM   3804  CG  LYS B 127     -16.853 -15.616  -1.894  1.00 71.98           C  
ATOM   3805  HG2 LYS B 127     -17.535 -16.358  -1.479  1.00 71.98           H  
ATOM   3806  HG3 LYS B 127     -15.910 -15.694  -1.352  1.00 71.98           H  
ATOM   3807  CD  LYS B 127     -17.419 -14.205  -1.647  1.00 71.98           C  
ATOM   3808  HD2 LYS B 127     -18.448 -14.142  -2.003  1.00 71.98           H  
ATOM   3809  HD3 LYS B 127     -16.808 -13.482  -2.188  1.00 71.98           H  
ATOM   3810  CE  LYS B 127     -17.344 -13.910  -0.138  1.00 71.98           C  
ATOM   3811  HE2 LYS B 127     -18.120 -14.469   0.384  1.00 71.98           H  
ATOM   3812  HE3 LYS B 127     -16.382 -14.279   0.219  1.00 71.98           H  
ATOM   3813  NZ  LYS B 127     -17.418 -12.465   0.194  1.00 71.98           N  
ATOM   3814  HZ1 LYS B 127     -18.352 -12.091   0.099  1.00 71.98           H  
ATOM   3815  HZ2 LYS B 127     -16.783 -11.938  -0.389  1.00 71.98           H  
ATOM   3816  HZ3 LYS B 127     -17.081 -12.321   1.135  1.00 71.98           H  
ATOM   3817  N   GLY B 128     -14.769 -17.115  -5.872  1.00 59.67           N  
ATOM   3818  H   GLY B 128     -14.218 -16.333  -5.549  1.00 59.67           H  
ATOM   3819  CA  GLY B 128     -14.621 -17.514  -7.279  1.00 59.67           C  
ATOM   3820  HA2 GLY B 128     -15.606 -17.689  -7.711  1.00 59.67           H  
ATOM   3821  HA3 GLY B 128     -14.154 -16.691  -7.821  1.00 59.67           H  
ATOM   3822  C   GLY B 128     -13.769 -18.769  -7.516  1.00 59.67           C  
ATOM   3823  O   GLY B 128     -13.969 -19.461  -8.512  1.00 59.67           O  
ATOM   3824  N   LEU B 129     -12.846 -19.097  -6.606  1.00 56.33           N  
ATOM   3825  H   LEU B 129     -12.703 -18.477  -5.822  1.00 56.33           H  
ATOM   3826  CA  LEU B 129     -12.133 -20.372  -6.592  1.00 56.33           C  
ATOM   3827  HA  LEU B 129     -11.686 -20.524  -7.574  1.00 56.33           H  
ATOM   3828  C   LEU B 129     -13.149 -21.489  -6.304  1.00 56.33           C  
ATOM   3829  CB  LEU B 129     -11.018 -20.358  -5.524  1.00 56.33           C  
ATOM   3830  HB2 LEU B 129     -10.725 -21.385  -5.309  1.00 56.33           H  
ATOM   3831  HB3 LEU B 129     -11.431 -19.943  -4.604  1.00 56.33           H  
ATOM   3832  O   LEU B 129     -13.776 -21.482  -5.240  1.00 56.33           O  
ATOM   3833  CG  LEU B 129      -9.754 -19.571  -5.918  1.00 56.33           C  
ATOM   3834  HG  LEU B 129     -10.027 -18.588  -6.302  1.00 56.33           H  
ATOM   3835  CD1 LEU B 129      -8.856 -19.386  -4.692  1.00 56.33           C  
ATOM   3836 HD11 LEU B 129      -8.559 -20.356  -4.294  1.00 56.33           H  
ATOM   3837 HD12 LEU B 129      -7.967 -18.820  -4.968  1.00 56.33           H  
ATOM   3838 HD13 LEU B 129      -9.399 -18.831  -3.927  1.00 56.33           H  
ATOM   3839  CD2 LEU B 129      -8.938 -20.295  -6.993  1.00 56.33           C  
ATOM   3840 HD21 LEU B 129      -9.517 -20.379  -7.913  1.00 56.33           H  
ATOM   3841 HD22 LEU B 129      -8.659 -21.289  -6.646  1.00 56.33           H  
ATOM   3842 HD23 LEU B 129      -8.035 -19.725  -7.211  1.00 56.33           H  
ATOM   3843  N   PRO B 130     -13.342 -22.461  -7.214  1.00 50.49           N  
ATOM   3844  CA  PRO B 130     -14.312 -23.520  -6.994  1.00 50.49           C  
ATOM   3845  HA  PRO B 130     -15.293 -23.083  -6.809  1.00 50.49           H  
ATOM   3846  C   PRO B 130     -13.896 -24.367  -5.789  1.00 50.49           C  
ATOM   3847  CB  PRO B 130     -14.352 -24.322  -8.298  1.00 50.49           C  
ATOM   3848  HB2 PRO B 130     -15.111 -23.901  -8.957  1.00 50.49           H  
ATOM   3849  HB3 PRO B 130     -14.543 -25.382  -8.126  1.00 50.49           H  
ATOM   3850  O   PRO B 130     -12.747 -24.802  -5.691  1.00 50.49           O  
ATOM   3851  CG  PRO B 130     -12.967 -24.086  -8.905  1.00 50.49           C  
ATOM   3852  HG2 PRO B 130     -12.248 -24.775  -8.461  1.00 50.49           H  
ATOM   3853  HG3 PRO B 130     -12.976 -24.188  -9.990  1.00 50.49           H  
ATOM   3854  CD  PRO B 130     -12.642 -22.657  -8.475  1.00 50.49           C  
ATOM   3855  HD2 PRO B 130     -13.021 -21.950  -9.212  1.00 50.49           H  
ATOM   3856  HD3 PRO B 130     -11.564 -22.544  -8.356  1.00 50.49           H  
ATOM   3857  N   ARG B 131     -14.851 -24.647  -4.890  1.00 51.82           N  
ATOM   3858  H   ARG B 131     -15.743 -24.187  -5.000  1.00 51.82           H  
ATOM   3859  CA  ARG B 131     -14.652 -25.583  -3.771  1.00 51.82           C  
ATOM   3860  HA  ARG B 131     -13.953 -25.113  -3.080  1.00 51.82           H  
ATOM   3861  C   ARG B 131     -14.043 -26.887  -4.315  1.00 51.82           C  
ATOM   3862  CB  ARG B 131     -15.993 -25.836  -3.060  1.00 51.82           C  
ATOM   3863  HB2 ARG B 131     -16.693 -26.281  -3.767  1.00 51.82           H  
ATOM   3864  HB3 ARG B 131     -16.399 -24.880  -2.730  1.00 51.82           H  
ATOM   3865  O   ARG B 131     -14.627 -27.449  -5.247  1.00 51.82           O  
ATOM   3866  CG  ARG B 131     -15.851 -26.762  -1.841  1.00 51.82           C  
ATOM   3867  HG2 ARG B 131     -15.448 -27.726  -2.151  1.00 51.82           H  
ATOM   3868  HG3 ARG B 131     -15.169 -26.305  -1.124  1.00 51.82           H  
ATOM   3869  CD  ARG B 131     -17.210 -26.989  -1.167  1.00 51.82           C  
ATOM   3870  HD2 ARG B 131     -17.882 -27.465  -1.882  1.00 51.82           H  
ATOM   3871  HD3 ARG B 131     -17.623 -26.021  -0.884  1.00 51.82           H  
ATOM   3872  NE  ARG B 131     -17.082 -27.839   0.033  1.00 51.82           N  
ATOM   3873  HE  ARG B 131     -16.163 -28.211   0.228  1.00 51.82           H  
ATOM   3874  NH1 ARG B 131     -19.271 -27.734   0.730  1.00 51.82           N  
ATOM   3875 HH11 ARG B 131     -19.488 -27.139  -0.057  1.00 51.82           H  
ATOM   3876 HH12 ARG B 131     -19.982 -27.957   1.412  1.00 51.82           H  
ATOM   3877  NH2 ARG B 131     -17.784 -28.872   1.940  1.00 51.82           N  
ATOM   3878 HH21 ARG B 131     -18.515 -29.095   2.600  1.00 51.82           H  
ATOM   3879 HH22 ARG B 131     -16.845 -29.201   2.114  1.00 51.82           H  
ATOM   3880  CZ  ARG B 131     -18.043 -28.144   0.890  1.00 51.82           C  
ATOM   3881  N   PRO B 132     -12.916 -27.379  -3.763  1.00 44.79           N  
ATOM   3882  CA  PRO B 132     -12.185 -28.497  -4.350  1.00 44.79           C  
ATOM   3883  HA  PRO B 132     -11.831 -28.205  -5.339  1.00 44.79           H  
ATOM   3884  C   PRO B 132     -13.080 -29.734  -4.488  1.00 44.79           C  
ATOM   3885  CB  PRO B 132     -10.963 -28.728  -3.448  1.00 44.79           C  
ATOM   3886  HB2 PRO B 132     -10.099 -28.220  -3.877  1.00 44.79           H  
ATOM   3887  HB3 PRO B 132     -10.744 -29.787  -3.310  1.00 44.79           H  
ATOM   3888  O   PRO B 132     -13.623 -30.235  -3.503  1.00 44.79           O  
ATOM   3889  CG  PRO B 132     -11.340 -28.054  -2.129  1.00 44.79           C  
ATOM   3890  HG2 PRO B 132     -10.461 -27.712  -1.582  1.00 44.79           H  
ATOM   3891  HG3 PRO B 132     -11.931 -28.739  -1.521  1.00 44.79           H  
ATOM   3892  CD  PRO B 132     -12.213 -26.889  -2.587  1.00 44.79           C  
ATOM   3893  HD2 PRO B 132     -11.585 -26.043  -2.868  1.00 44.79           H  
ATOM   3894  HD3 PRO B 132     -12.898 -26.603  -1.789  1.00 44.79           H  
ATOM   3895  N   LYS B 133     -13.244 -30.195  -5.735  1.00 39.65           N  
ATOM   3896  H   LYS B 133     -12.795 -29.667  -6.471  1.00 39.65           H  
ATOM   3897  CA  LYS B 133     -13.900 -31.459  -6.097  1.00 39.65           C  
ATOM   3898  HA  LYS B 133     -14.322 -31.902  -5.195  1.00 39.65           H  
ATOM   3899  C   LYS B 133     -12.852 -32.476  -6.560  1.00 39.65           C  
ATOM   3900  CB  LYS B 133     -15.049 -31.254  -7.109  1.00 39.65           C  
ATOM   3901  HB2 LYS B 133     -15.259 -32.218  -7.573  1.00 39.65           H  
ATOM   3902  HB3 LYS B 133     -14.732 -30.565  -7.891  1.00 39.65           H  
ATOM   3903  O   LYS B 133     -12.275 -33.172  -5.736  1.00 39.65           O  
ATOM   3904  CG  LYS B 133     -16.364 -30.757  -6.485  1.00 39.65           C  
ATOM   3905  HG2 LYS B 133     -16.629 -31.405  -5.650  1.00 39.65           H  
ATOM   3906  HG3 LYS B 133     -16.238 -29.738  -6.119  1.00 39.65           H  
ATOM   3907  CD  LYS B 133     -17.488 -30.805  -7.537  1.00 39.65           C  
ATOM   3908  HD2 LYS B 133     -17.518 -31.803  -7.974  1.00 39.65           H  
ATOM   3909  HD3 LYS B 133     -17.264 -30.084  -8.323  1.00 39.65           H  
ATOM   3910  CE  LYS B 133     -18.859 -30.494  -6.923  1.00 39.65           C  
ATOM   3911  HE2 LYS B 133     -19.031 -31.183  -6.096  1.00 39.65           H  
ATOM   3912  HE3 LYS B 133     -18.835 -29.483  -6.518  1.00 39.65           H  
ATOM   3913  NZ  LYS B 133     -19.949 -30.623  -7.927  1.00 39.65           N  
ATOM   3914  HZ1 LYS B 133     -19.804 -29.981  -8.693  1.00 39.65           H  
ATOM   3915  HZ2 LYS B 133     -20.847 -30.417  -7.512  1.00 39.65           H  
ATOM   3916  HZ3 LYS B 133     -19.983 -31.560  -8.302  1.00 39.65           H  
ATOM   3917  N   SER B 134     -12.615 -32.580  -7.866  1.00 38.14           N  
ATOM   3918  H   SER B 134     -13.066 -31.941  -8.505  1.00 38.14           H  
ATOM   3919  CA  SER B 134     -11.710 -33.562  -8.471  1.00 38.14           C  
ATOM   3920  HA  SER B 134     -11.689 -34.449  -7.838  1.00 38.14           H  
ATOM   3921  C   SER B 134     -10.273 -33.039  -8.572  1.00 38.14           C  
ATOM   3922  CB  SER B 134     -12.243 -33.996  -9.843  1.00 38.14           C  
ATOM   3923  HB2 SER B 134     -11.455 -34.509 -10.395  1.00 38.14           H  
ATOM   3924  HB3 SER B 134     -13.072 -34.689  -9.697  1.00 38.14           H  
ATOM   3925  O   SER B 134     -10.043 -31.885  -8.928  1.00 38.14           O  
ATOM   3926  OG  SER B 134     -12.712 -32.884 -10.588  1.00 38.14           O  
ATOM   3927  HG  SER B 134     -12.742 -33.122 -11.518  1.00 38.14           H  
ATOM   3928  N   ALA B 135      -9.300 -33.914  -8.305  1.00 40.23           N  
ATOM   3929  H   ALA B 135      -9.567 -34.844  -8.014  1.00 40.23           H  
ATOM   3930  CA  ALA B 135      -7.863 -33.617  -8.250  1.00 40.23           C  
ATOM   3931  HA  ALA B 135      -7.731 -32.657  -7.749  1.00 40.23           H  
ATOM   3932  C   ALA B 135      -7.191 -33.484  -9.639  1.00 40.23           C  
ATOM   3933  CB  ALA B 135      -7.214 -34.699  -7.372  1.00 40.23           C  
ATOM   3934  HB1 ALA B 135      -7.695 -34.729  -6.395  1.00 40.23           H  
ATOM   3935  HB2 ALA B 135      -6.158 -34.468  -7.231  1.00 40.23           H  
ATOM   3936  HB3 ALA B 135      -7.297 -35.673  -7.852  1.00 40.23           H  
ATOM   3937  O   ALA B 135      -6.128 -34.048  -9.874  1.00 40.23           O  
ATOM   3938  N   GLY B 136      -7.865 -32.829 -10.589  1.00 35.45           N  
ATOM   3939  H   GLY B 136      -8.692 -32.326 -10.299  1.00 35.45           H  
ATOM   3940  CA  GLY B 136      -7.488 -32.804 -12.006  1.00 35.45           C  
ATOM   3941  HA2 GLY B 136      -7.175 -33.803 -12.312  1.00 35.45           H  
ATOM   3942  HA3 GLY B 136      -8.367 -32.534 -12.591  1.00 35.45           H  
ATOM   3943  C   GLY B 136      -6.352 -31.837 -12.351  1.00 35.45           C  
ATOM   3944  O   GLY B 136      -5.398 -31.654 -11.601  1.00 35.45           O  
ATOM   3945  N   THR B 137      -6.453 -31.200 -13.519  1.00 41.27           N  
ATOM   3946  H   THR B 137      -7.265 -31.344 -14.102  1.00 41.27           H  
ATOM   3947  CA  THR B 137      -5.456 -30.238 -14.000  1.00 41.27           C  
ATOM   3948  HA  THR B 137      -4.474 -30.710 -13.973  1.00 41.27           H  
ATOM   3949  C   THR B 137      -5.400 -29.003 -13.101  1.00 41.27           C  
ATOM   3950  CB  THR B 137      -5.732 -29.822 -15.455  1.00 41.27           C  
ATOM   3951  HB  THR B 137      -5.069 -29.002 -15.728  1.00 41.27           H  
ATOM   3952  O   THR B 137      -6.143 -28.039 -13.299  1.00 41.27           O  
ATOM   3953  CG2 THR B 137      -5.507 -30.975 -16.433  1.00 41.27           C  
ATOM   3954 HG21 THR B 137      -6.195 -31.794 -16.222  1.00 41.27           H  
ATOM   3955 HG22 THR B 137      -4.480 -31.333 -16.352  1.00 41.27           H  
ATOM   3956 HG23 THR B 137      -5.677 -30.621 -17.449  1.00 41.27           H  
ATOM   3957  OG1 THR B 137      -7.071 -29.406 -15.591  1.00 41.27           O  
ATOM   3958  HG1 THR B 137      -7.153 -28.621 -15.044  1.00 41.27           H  
ATOM   3959  N   ALA B 138      -4.467 -29.009 -12.148  1.00 43.51           N  
ATOM   3960  H   ALA B 138      -4.029 -29.890 -11.923  1.00 43.51           H  
ATOM   3961  CA  ALA B 138      -3.931 -27.807 -11.523  1.00 43.51           C  
ATOM   3962  HA  ALA B 138      -4.754 -27.190 -11.163  1.00 43.51           H  
ATOM   3963  C   ALA B 138      -3.164 -27.013 -12.592  1.00 43.51           C  
ATOM   3964  CB  ALA B 138      -3.066 -28.212 -10.322  1.00 43.51           C  
ATOM   3965  HB1 ALA B 138      -3.672 -28.752  -9.594  1.00 43.51           H  
ATOM   3966  HB2 ALA B 138      -2.243 -28.848 -10.647  1.00 43.51           H  
ATOM   3967  HB3 ALA B 138      -2.656 -27.319  -9.850  1.00 43.51           H  
ATOM   3968  O   ALA B 138      -1.939 -27.073 -12.688  1.00 43.51           O  
ATOM   3969  N   THR B 139      -3.909 -26.338 -13.470  1.00 39.29           N  
ATOM   3970  H   THR B 139      -4.912 -26.444 -13.421  1.00 39.29           H  
ATOM   3971  CA  THR B 139      -3.355 -25.572 -14.582  1.00 39.29           C  
ATOM   3972  HA  THR B 139      -2.804 -26.247 -15.237  1.00 39.29           H  
ATOM   3973  C   THR B 139      -2.405 -24.529 -14.017  1.00 39.29           C  
ATOM   3974  CB  THR B 139      -4.471 -24.904 -15.401  1.00 39.29           C  
ATOM   3975  HB  THR B 139      -5.032 -24.216 -14.768  1.00 39.29           H  
ATOM   3976  O   THR B 139      -2.845 -23.568 -13.384  1.00 39.29           O  
ATOM   3977  CG2 THR B 139      -3.950 -24.159 -16.630  1.00 39.29           C  
ATOM   3978 HG21 THR B 139      -3.393 -24.843 -17.270  1.00 39.29           H  
ATOM   3979 HG22 THR B 139      -3.300 -23.338 -16.327  1.00 39.29           H  
ATOM   3980 HG23 THR B 139      -4.788 -23.745 -17.191  1.00 39.29           H  
ATOM   3981  OG1 THR B 139      -5.343 -25.899 -15.884  1.00 39.29           O  
ATOM   3982  HG1 THR B 139      -6.083 -25.462 -16.312  1.00 39.29           H  
ATOM   3983  N   GLN B 140      -1.108 -24.700 -14.286  1.00 41.48           N  
ATOM   3984  H   GLN B 140      -0.829 -25.584 -14.688  1.00 41.48           H  
ATOM   3985  CA  GLN B 140      -0.040 -23.754 -13.957  1.00 41.48           C  
ATOM   3986  HA  GLN B 140      -0.215 -23.400 -12.941  1.00 41.48           H  
ATOM   3987  C   GLN B 140      -0.110 -22.527 -14.888  1.00 41.48           C  
ATOM   3988  CB  GLN B 140       1.311 -24.487 -13.973  1.00 41.48           C  
ATOM   3989  HB2 GLN B 140       1.195 -25.465 -13.506  1.00 41.48           H  
ATOM   3990  HB3 GLN B 140       1.618 -24.638 -15.008  1.00 41.48           H  
ATOM   3991  O   GLN B 140       0.845 -22.142 -15.563  1.00 41.48           O  
ATOM   3992  CG  GLN B 140       2.401 -23.724 -13.199  1.00 41.48           C  
ATOM   3993  HG2 GLN B 140       2.127 -23.694 -12.144  1.00 41.48           H  
ATOM   3994  HG3 GLN B 140       2.470 -22.699 -13.561  1.00 41.48           H  
ATOM   3995  CD  GLN B 140       3.780 -24.366 -13.336  1.00 41.48           C  
ATOM   3996  NE2 GLN B 140       4.674 -24.152 -12.395  1.00 41.48           N  
ATOM   3997 HE21 GLN B 140       4.454 -23.608 -11.573  1.00 41.48           H  
ATOM   3998 HE22 GLN B 140       5.567 -24.607 -12.518  1.00 41.48           H  
ATOM   3999  OE1 GLN B 140       4.095 -25.046 -14.297  1.00 41.48           O  
ATOM   4000  N   MET B 141      -1.299 -21.926 -14.949  1.00 41.54           N  
ATOM   4001  H   MET B 141      -2.012 -22.307 -14.343  1.00 41.54           H  
ATOM   4002  CA  MET B 141      -1.554 -20.611 -15.504  1.00 41.54           C  
ATOM   4003  HA  MET B 141      -1.448 -20.643 -16.589  1.00 41.54           H  
ATOM   4004  C   MET B 141      -0.515 -19.665 -14.908  1.00 41.54           C  
ATOM   4005  CB  MET B 141      -2.993 -20.216 -15.130  1.00 41.54           C  
ATOM   4006  HB2 MET B 141      -3.127 -20.325 -14.054  1.00 41.54           H  
ATOM   4007  HB3 MET B 141      -3.679 -20.905 -15.624  1.00 41.54           H  
ATOM   4008  O   MET B 141      -0.309 -19.670 -13.694  1.00 41.54           O  
ATOM   4009  CG  MET B 141      -3.383 -18.787 -15.517  1.00 41.54           C  
ATOM   4010  HG2 MET B 141      -2.775 -18.087 -14.945  1.00 41.54           H  
ATOM   4011  HG3 MET B 141      -3.190 -18.635 -16.579  1.00 41.54           H  
ATOM   4012  SD  MET B 141      -5.132 -18.440 -15.187  1.00 41.54           S  
ATOM   4013  CE  MET B 141      -5.168 -16.642 -15.417  1.00 41.54           C  
ATOM   4014  HE1 MET B 141      -6.183 -16.277 -15.258  1.00 41.54           H  
ATOM   4015  HE2 MET B 141      -4.851 -16.389 -16.429  1.00 41.54           H  
ATOM   4016  HE3 MET B 141      -4.502 -16.164 -14.698  1.00 41.54           H  
ATOM   4017  N   ARG B 142       0.152 -18.875 -15.758  1.00 46.52           N  
ATOM   4018  H   ARG B 142      -0.059 -18.963 -16.742  1.00 46.52           H  
ATOM   4019  CA  ARG B 142       1.162 -17.889 -15.345  1.00 46.52           C  
ATOM   4020  HA  ARG B 142       1.861 -18.362 -14.655  1.00 46.52           H  
ATOM   4021  C   ARG B 142       0.470 -16.769 -14.567  1.00 46.52           C  
ATOM   4022  CB  ARG B 142       1.954 -17.390 -16.564  1.00 46.52           C  
ATOM   4023  HB2 ARG B 142       1.264 -17.070 -17.345  1.00 46.52           H  
ATOM   4024  HB3 ARG B 142       2.553 -16.530 -16.263  1.00 46.52           H  
ATOM   4025  O   ARG B 142       0.079 -15.746 -15.120  1.00 46.52           O  
ATOM   4026  CG  ARG B 142       2.899 -18.475 -17.107  1.00 46.52           C  
ATOM   4027  HG2 ARG B 142       2.329 -19.360 -17.391  1.00 46.52           H  
ATOM   4028  HG3 ARG B 142       3.610 -18.748 -16.328  1.00 46.52           H  
ATOM   4029  CD  ARG B 142       3.663 -17.955 -18.331  1.00 46.52           C  
ATOM   4030  HD2 ARG B 142       4.147 -17.015 -18.066  1.00 46.52           H  
ATOM   4031  HD3 ARG B 142       2.949 -17.769 -19.134  1.00 46.52           H  
ATOM   4032  NE  ARG B 142       4.690 -18.914 -18.782  1.00 46.52           N  
ATOM   4033  HE  ARG B 142       4.863 -19.708 -18.183  1.00 46.52           H  
ATOM   4034  NH1 ARG B 142       5.299 -17.827 -20.716  1.00 46.52           N  
ATOM   4035 HH11 ARG B 142       4.600 -17.121 -20.534  1.00 46.52           H  
ATOM   4036 HH12 ARG B 142       5.898 -17.758 -21.526  1.00 46.52           H  
ATOM   4037  NH2 ARG B 142       6.373 -19.685 -20.112  1.00 46.52           N  
ATOM   4038 HH21 ARG B 142       6.536 -20.448 -19.471  1.00 46.52           H  
ATOM   4039 HH22 ARG B 142       6.960 -19.592 -20.928  1.00 46.52           H  
ATOM   4040  CZ  ARG B 142       5.444 -18.805 -19.864  1.00 46.52           C  
ATOM   4041  N   GLN B 143       0.222 -17.062 -13.296  1.00 46.55           N  
ATOM   4042  H   GLN B 143       0.490 -17.990 -12.999  1.00 46.55           H  
ATOM   4043  CA  GLN B 143      -0.770 -16.394 -12.469  1.00 46.55           C  
ATOM   4044  HA  GLN B 143      -1.691 -16.280 -13.041  1.00 46.55           H  
ATOM   4045  C   GLN B 143      -0.325 -14.988 -12.076  1.00 46.55           C  
ATOM   4046  CB  GLN B 143      -1.053 -17.276 -11.239  1.00 46.55           C  
ATOM   4047  HB2 GLN B 143      -1.108 -16.636 -10.358  1.00 46.55           H  
ATOM   4048  HB3 GLN B 143      -0.230 -17.970 -11.065  1.00 46.55           H  
ATOM   4049  O   GLN B 143      -1.124 -14.065 -12.196  1.00 46.55           O  
ATOM   4050  CG  GLN B 143      -2.364 -18.071 -11.369  1.00 46.55           C  
ATOM   4051  HG2 GLN B 143      -2.268 -18.797 -12.176  1.00 46.55           H  
ATOM   4052  HG3 GLN B 143      -3.181 -17.391 -11.614  1.00 46.55           H  
ATOM   4053  CD  GLN B 143      -2.731 -18.791 -10.073  1.00 46.55           C  
ATOM   4054  NE2 GLN B 143      -3.255 -19.995 -10.129  1.00 46.55           N  
ATOM   4055 HE21 GLN B 143      -3.433 -20.430  -9.235  1.00 46.55           H  
ATOM   4056 HE22 GLN B 143      -3.366 -20.480 -11.008  1.00 46.55           H  
ATOM   4057  OE1 GLN B 143      -2.572 -18.271  -8.983  1.00 46.55           O  
ATOM   4058  N   SER B 144       0.944 -14.821 -11.686  1.00 53.69           N  
ATOM   4059  H   SER B 144       1.547 -15.631 -11.675  1.00 53.69           H  
ATOM   4060  CA  SER B 144       1.543 -13.559 -11.224  1.00 53.69           C  
ATOM   4061  HA  SER B 144       1.157 -13.338 -10.229  1.00 53.69           H  
ATOM   4062  C   SER B 144       1.173 -12.364 -12.110  1.00 53.69           C  
ATOM   4063  CB  SER B 144       3.067 -13.717 -11.098  1.00 53.69           C  
ATOM   4064  HB2 SER B 144       3.283 -14.377 -10.257  1.00 53.69           H  
ATOM   4065  HB3 SER B 144       3.525 -12.748 -10.898  1.00 53.69           H  
ATOM   4066  O   SER B 144       0.355 -11.540 -11.723  1.00 53.69           O  
ATOM   4067  OG  SER B 144       3.628 -14.277 -12.278  1.00 53.69           O  
ATOM   4068  HG  SER B 144       4.552 -14.458 -12.091  1.00 53.69           H  
ATOM   4069  N   SER B 145       1.639 -12.305 -13.358  1.00 58.39           N  
ATOM   4070  H   SER B 145       2.279 -13.025 -13.663  1.00 58.39           H  
ATOM   4071  CA  SER B 145       1.322 -11.189 -14.267  1.00 58.39           C  
ATOM   4072  HA  SER B 145       1.460 -10.268 -13.701  1.00 58.39           H  
ATOM   4073  C   SER B 145      -0.135 -11.154 -14.767  1.00 58.39           C  
ATOM   4074  CB  SER B 145       2.322 -11.144 -15.422  1.00 58.39           C  
ATOM   4075  HB2 SER B 145       2.120 -10.275 -16.049  1.00 58.39           H  
ATOM   4076  HB3 SER B 145       3.328 -11.050 -15.013  1.00 58.39           H  
ATOM   4077  O   SER B 145      -0.503 -10.283 -15.562  1.00 58.39           O  
ATOM   4078  OG  SER B 145       2.243 -12.322 -16.202  1.00 58.39           O  
ATOM   4079  HG  SER B 145       3.027 -12.356 -16.756  1.00 58.39           H  
ATOM   4080  N   SER B 146      -0.999 -12.067 -14.310  1.00 74.70           N  
ATOM   4081  H   SER B 146      -0.647 -12.747 -13.652  1.00 74.70           H  
ATOM   4082  CA  SER B 146      -2.454 -11.930 -14.423  1.00 74.70           C  
ATOM   4083  HA  SER B 146      -2.682 -11.290 -15.275  1.00 74.70           H  
ATOM   4084  C   SER B 146      -3.068 -11.269 -13.186  1.00 74.70           C  
ATOM   4085  CB  SER B 146      -3.112 -13.286 -14.683  1.00 74.70           C  
ATOM   4086  HB2 SER B 146      -2.489 -13.876 -15.354  1.00 74.70           H  
ATOM   4087  HB3 SER B 146      -3.247 -13.831 -13.749  1.00 74.70           H  
ATOM   4088  O   SER B 146      -3.944 -10.421 -13.342  1.00 74.70           O  
ATOM   4089  OG  SER B 146      -4.366 -13.064 -15.297  1.00 74.70           O  
ATOM   4090  HG  SER B 146      -4.896 -12.507 -14.722  1.00 74.70           H  
ATOM   4091  N   TRP B 147      -2.603 -11.605 -11.980  1.00 79.41           N  
ATOM   4092  H   TRP B 147      -1.857 -12.283 -11.920  1.00 79.41           H  
ATOM   4093  CA  TRP B 147      -3.129 -11.102 -10.709  1.00 79.41           C  
ATOM   4094  HA  TRP B 147      -4.181 -11.377 -10.637  1.00 79.41           H  
ATOM   4095  C   TRP B 147      -3.072  -9.573 -10.606  1.00 79.41           C  
ATOM   4096  CB  TRP B 147      -2.387 -11.775  -9.548  1.00 79.41           C  
ATOM   4097  HB2 TRP B 147      -1.318 -11.764  -9.760  1.00 79.41           H  
ATOM   4098  HB3 TRP B 147      -2.556 -11.187  -8.646  1.00 79.41           H  
ATOM   4099  O   TRP B 147      -4.107  -8.969 -10.325  1.00 79.41           O  
ATOM   4100  CG  TRP B 147      -2.794 -13.182  -9.234  1.00 79.41           C  
ATOM   4101  CD1 TRP B 147      -1.988 -14.266  -9.208  1.00 79.41           C  
ATOM   4102  HD1 TRP B 147      -0.929 -14.244  -9.419  1.00 79.41           H  
ATOM   4103  CD2 TRP B 147      -4.090 -13.657  -8.777  1.00 79.41           C  
ATOM   4104  CE2 TRP B 147      -4.023 -15.065  -8.568  1.00 79.41           C  
ATOM   4105  CE3 TRP B 147      -5.305 -13.020  -8.467  1.00 79.41           C  
ATOM   4106  HE3 TRP B 147      -5.388 -11.948  -8.575  1.00 79.41           H  
ATOM   4107  NE1 TRP B 147      -2.718 -15.384  -8.842  1.00 79.41           N  
ATOM   4108  HE1 TRP B 147      -2.330 -16.308  -8.719  1.00 79.41           H  
ATOM   4109  CH2 TRP B 147      -6.316 -15.156  -7.823  1.00 79.41           C  
ATOM   4110  HH2 TRP B 147      -7.165 -15.708  -7.448  1.00 79.41           H  
ATOM   4111  CZ2 TRP B 147      -5.116 -15.821  -8.122  1.00 79.41           C  
ATOM   4112  HZ2 TRP B 147      -5.013 -16.885  -7.973  1.00 79.41           H  
ATOM   4113  CZ3 TRP B 147      -6.391 -13.760  -7.981  1.00 79.41           C  
ATOM   4114  HZ3 TRP B 147      -7.292 -13.226  -7.716  1.00 79.41           H  
ATOM   4115  N   THR B 148      -1.946  -8.919 -10.922  1.00 86.08           N  
ATOM   4116  H   THR B 148      -1.084  -9.447 -10.941  1.00 86.08           H  
ATOM   4117  CA  THR B 148      -1.885  -7.441 -10.939  1.00 86.08           C  
ATOM   4118  HA  THR B 148      -2.224  -7.085  -9.966  1.00 86.08           H  
ATOM   4119  C   THR B 148      -2.829  -6.809 -11.965  1.00 86.08           C  
ATOM   4120  CB  THR B 148      -0.454  -6.905 -11.127  1.00 86.08           C  
ATOM   4121  HB  THR B 148       0.022  -7.379 -11.985  1.00 86.08           H  
ATOM   4122  O   THR B 148      -3.420  -5.774 -11.672  1.00 86.08           O  
ATOM   4123  CG2 THR B 148      -0.403  -5.384 -11.285  1.00 86.08           C  
ATOM   4124 HG21 THR B 148       0.631  -5.047 -11.215  1.00 86.08           H  
ATOM   4125 HG22 THR B 148      -0.978  -4.898 -10.497  1.00 86.08           H  
ATOM   4126 HG23 THR B 148      -0.792  -5.083 -12.258  1.00 86.08           H  
ATOM   4127  OG1 THR B 148       0.287  -7.160  -9.965  1.00 86.08           O  
ATOM   4128  HG1 THR B 148       0.497  -8.096  -9.951  1.00 86.08           H  
ATOM   4129  N   ARG B 149      -3.049  -7.422 -13.136  1.00 87.14           N  
ATOM   4130  H   ARG B 149      -2.619  -8.322 -13.295  1.00 87.14           H  
ATOM   4131  CA  ARG B 149      -3.999  -6.879 -14.126  1.00 87.14           C  
ATOM   4132  HA  ARG B 149      -3.836  -5.805 -14.219  1.00 87.14           H  
ATOM   4133  C   ARG B 149      -5.447  -7.007 -13.662  1.00 87.14           C  
ATOM   4134  CB  ARG B 149      -3.796  -7.523 -15.503  1.00 87.14           C  
ATOM   4135  HB2 ARG B 149      -4.664  -7.300 -16.123  1.00 87.14           H  
ATOM   4136  HB3 ARG B 149      -3.716  -8.604 -15.398  1.00 87.14           H  
ATOM   4137  O   ARG B 149      -6.210  -6.056 -13.801  1.00 87.14           O  
ATOM   4138  CG  ARG B 149      -2.552  -6.956 -16.204  1.00 87.14           C  
ATOM   4139  HG2 ARG B 149      -2.656  -5.875 -16.290  1.00 87.14           H  
ATOM   4140  HG3 ARG B 149      -1.660  -7.170 -15.614  1.00 87.14           H  
ATOM   4141  CD  ARG B 149      -2.391  -7.541 -17.611  1.00 87.14           C  
ATOM   4142  HD2 ARG B 149      -1.604  -6.990 -18.126  1.00 87.14           H  
ATOM   4143  HD3 ARG B 149      -3.324  -7.400 -18.158  1.00 87.14           H  
ATOM   4144  NE  ARG B 149      -2.019  -8.965 -17.552  1.00 87.14           N  
ATOM   4145  HE  ARG B 149      -1.446  -9.244 -16.769  1.00 87.14           H  
ATOM   4146  NH1 ARG B 149      -3.034  -9.722 -19.474  1.00 87.14           N  
ATOM   4147 HH11 ARG B 149      -3.346  -8.782 -19.673  1.00 87.14           H  
ATOM   4148 HH12 ARG B 149      -3.248 -10.479 -20.107  1.00 87.14           H  
ATOM   4149  NH2 ARG B 149      -1.903 -11.132 -18.147  1.00 87.14           N  
ATOM   4150 HH21 ARG B 149      -1.329 -11.267 -17.327  1.00 87.14           H  
ATOM   4151 HH22 ARG B 149      -2.138 -11.907 -18.751  1.00 87.14           H  
ATOM   4152  CZ  ARG B 149      -2.327  -9.928 -18.396  1.00 87.14           C  
ATOM   4153  N   VAL B 150      -5.819  -8.143 -13.064  1.00 87.81           N  
ATOM   4154  H   VAL B 150      -5.144  -8.890 -12.976  1.00 87.81           H  
ATOM   4155  CA  VAL B 150      -7.158  -8.302 -12.477  1.00 87.81           C  
ATOM   4156  HA  VAL B 150      -7.890  -8.018 -13.233  1.00 87.81           H  
ATOM   4157  C   VAL B 150      -7.335  -7.336 -11.302  1.00 87.81           C  
ATOM   4158  CB  VAL B 150      -7.464  -9.757 -12.076  1.00 87.81           C  
ATOM   4159  HB  VAL B 150      -6.768 -10.078 -11.301  1.00 87.81           H  
ATOM   4160  O   VAL B 150      -8.362  -6.670 -11.237  1.00 87.81           O  
ATOM   4161  CG1 VAL B 150      -8.900  -9.880 -11.554  1.00 87.81           C  
ATOM   4162 HG11 VAL B 150      -9.035  -9.263 -10.666  1.00 87.81           H  
ATOM   4163 HG12 VAL B 150      -9.606  -9.550 -12.317  1.00 87.81           H  
ATOM   4164 HG13 VAL B 150      -9.112 -10.919 -11.299  1.00 87.81           H  
ATOM   4165  CG2 VAL B 150      -7.367 -10.714 -13.273  1.00 87.81           C  
ATOM   4166 HG21 VAL B 150      -6.367 -10.688 -13.707  1.00 87.81           H  
ATOM   4167 HG22 VAL B 150      -8.086 -10.427 -14.041  1.00 87.81           H  
ATOM   4168 HG23 VAL B 150      -7.574 -11.733 -12.948  1.00 87.81           H  
ATOM   4169  N   PHE B 151      -6.319  -7.181 -10.445  1.00 88.01           N  
ATOM   4170  H   PHE B 151      -5.504  -7.765 -10.562  1.00 88.01           H  
ATOM   4171  CA  PHE B 151      -6.275  -6.178  -9.376  1.00 88.01           C  
ATOM   4172  HA  PHE B 151      -7.080  -6.364  -8.664  1.00 88.01           H  
ATOM   4173  C   PHE B 151      -6.533  -4.771  -9.901  1.00 88.01           C  
ATOM   4174  CB  PHE B 151      -4.946  -6.289  -8.625  1.00 88.01           C  
ATOM   4175  HB2 PHE B 151      -4.855  -7.300  -8.226  1.00 88.01           H  
ATOM   4176  HB3 PHE B 151      -4.126  -6.154  -9.330  1.00 88.01           H  
ATOM   4177  O   PHE B 151      -7.534  -4.182  -9.512  1.00 88.01           O  
ATOM   4178  CG  PHE B 151      -4.745  -5.308  -7.490  1.00 88.01           C  
ATOM   4179  CD1 PHE B 151      -4.029  -4.112  -7.701  1.00 88.01           C  
ATOM   4180  HD1 PHE B 151      -3.715  -3.826  -8.694  1.00 88.01           H  
ATOM   4181  CD2 PHE B 151      -5.176  -5.644  -6.196  1.00 88.01           C  
ATOM   4182  HD2 PHE B 151      -5.750  -6.545  -6.036  1.00 88.01           H  
ATOM   4183  CE1 PHE B 151      -3.727  -3.272  -6.615  1.00 88.01           C  
ATOM   4184  HE1 PHE B 151      -3.215  -2.337  -6.786  1.00 88.01           H  
ATOM   4185  CE2 PHE B 151      -4.832  -4.830  -5.104  1.00 88.01           C  
ATOM   4186  HE2 PHE B 151      -5.165  -5.094  -4.111  1.00 88.01           H  
ATOM   4187  CZ  PHE B 151      -4.116  -3.636  -5.315  1.00 88.01           C  
ATOM   4188  HZ  PHE B 151      -3.904  -2.971  -4.491  1.00 88.01           H  
ATOM   4189  N   GLN B 152      -5.715  -4.273 -10.829  1.00 87.70           N  
ATOM   4190  H   GLN B 152      -4.920  -4.817 -11.131  1.00 87.70           H  
ATOM   4191  CA  GLN B 152      -5.900  -2.949 -11.418  1.00 87.70           C  
ATOM   4192  HA  GLN B 152      -5.769  -2.198 -10.638  1.00 87.70           H  
ATOM   4193  C   GLN B 152      -7.324  -2.784 -11.974  1.00 87.70           C  
ATOM   4194  CB  GLN B 152      -4.818  -2.728 -12.483  1.00 87.70           C  
ATOM   4195  HB2 GLN B 152      -4.929  -3.458 -13.284  1.00 87.70           H  
ATOM   4196  HB3 GLN B 152      -3.837  -2.855 -12.024  1.00 87.70           H  
ATOM   4197  O   GLN B 152      -8.050  -1.899 -11.539  1.00 87.70           O  
ATOM   4198  CG  GLN B 152      -4.923  -1.313 -13.061  1.00 87.70           C  
ATOM   4199  HG2 GLN B 152      -4.869  -0.584 -12.253  1.00 87.70           H  
ATOM   4200  HG3 GLN B 152      -5.890  -1.200 -13.551  1.00 87.70           H  
ATOM   4201  CD  GLN B 152      -3.857  -0.968 -14.090  1.00 87.70           C  
ATOM   4202  NE2 GLN B 152      -3.940   0.222 -14.638  1.00 87.70           N  
ATOM   4203 HE21 GLN B 152      -4.729   0.804 -14.396  1.00 87.70           H  
ATOM   4204 HE22 GLN B 152      -3.248   0.483 -15.326  1.00 87.70           H  
ATOM   4205  OE1 GLN B 152      -2.960  -1.734 -14.423  1.00 87.70           O  
ATOM   4206  N   SER B 153      -7.794  -3.712 -12.817  1.00 89.47           N  
ATOM   4207  H   SER B 153      -7.161  -4.432 -13.136  1.00 89.47           H  
ATOM   4208  CA  SER B 153      -9.137  -3.627 -13.421  1.00 89.47           C  
ATOM   4209  HA  SER B 153      -9.204  -2.670 -13.939  1.00 89.47           H  
ATOM   4210  C   SER B 153     -10.307  -3.684 -12.422  1.00 89.47           C  
ATOM   4211  CB  SER B 153      -9.299  -4.744 -14.454  1.00 89.47           C  
ATOM   4212  HB2 SER B 153     -10.177  -4.535 -15.065  1.00 89.47           H  
ATOM   4213  HB3 SER B 153      -8.425  -4.766 -15.104  1.00 89.47           H  
ATOM   4214  O   SER B 153     -11.414  -3.235 -12.727  1.00 89.47           O  
ATOM   4215  OG  SER B 153      -9.462  -6.009 -13.832  1.00 89.47           O  
ATOM   4216  HG  SER B 153      -8.921  -6.034 -13.040  1.00 89.47           H  
ATOM   4217  N   TRP B 154     -10.083  -4.264 -11.239  1.00 87.06           N  
ATOM   4218  H   TRP B 154      -9.155  -4.619 -11.058  1.00 87.06           H  
ATOM   4219  CA  TRP B 154     -11.048  -4.339 -10.143  1.00 87.06           C  
ATOM   4220  HA  TRP B 154     -12.055  -4.429 -10.550  1.00 87.06           H  
ATOM   4221  C   TRP B 154     -11.017  -3.052  -9.302  1.00 87.06           C  
ATOM   4222  CB  TRP B 154     -10.734  -5.616  -9.342  1.00 87.06           C  
ATOM   4223  HB2 TRP B 154      -9.711  -5.552  -8.971  1.00 87.06           H  
ATOM   4224  HB3 TRP B 154     -10.777  -6.465 -10.024  1.00 87.06           H  
ATOM   4225  O   TRP B 154     -12.068  -2.547  -8.911  1.00 87.06           O  
ATOM   4226  CG  TRP B 154     -11.614  -5.923  -8.171  1.00 87.06           C  
ATOM   4227  CD1 TRP B 154     -12.565  -6.883  -8.108  1.00 87.06           C  
ATOM   4228  HD1 TRP B 154     -12.811  -7.559  -8.913  1.00 87.06           H  
ATOM   4229  CD2 TRP B 154     -11.605  -5.289  -6.860  1.00 87.06           C  
ATOM   4230  CE2 TRP B 154     -12.632  -5.879  -6.065  1.00 87.06           C  
ATOM   4231  CE3 TRP B 154     -10.822  -4.281  -6.263  1.00 87.06           C  
ATOM   4232  HE3 TRP B 154      -9.998  -3.846  -6.810  1.00 87.06           H  
ATOM   4233  NE1 TRP B 154     -13.157  -6.874  -6.858  1.00 87.06           N  
ATOM   4234  HE1 TRP B 154     -13.867  -7.529  -6.562  1.00 87.06           H  
ATOM   4235  CH2 TRP B 154     -12.190  -4.356  -4.251  1.00 87.06           C  
ATOM   4236  HH2 TRP B 154     -12.438  -3.978  -3.270  1.00 87.06           H  
ATOM   4237  CZ2 TRP B 154     -12.935  -5.420  -4.779  1.00 87.06           C  
ATOM   4238  HZ2 TRP B 154     -13.740  -5.861  -4.210  1.00 87.06           H  
ATOM   4239  CZ3 TRP B 154     -11.112  -3.817  -4.973  1.00 87.06           C  
ATOM   4240  HZ3 TRP B 154     -10.494  -3.040  -4.548  1.00 87.06           H  
ATOM   4241  N   TRP B 155      -9.829  -2.480  -9.086  1.00 87.08           N  
ATOM   4242  H   TRP B 155      -9.009  -2.926  -9.472  1.00 87.08           H  
ATOM   4243  CA  TRP B 155      -9.625  -1.207  -8.392  1.00 87.08           C  
ATOM   4244  HA  TRP B 155     -10.184  -1.216  -7.457  1.00 87.08           H  
ATOM   4245  C   TRP B 155     -10.156  -0.019  -9.192  1.00 87.08           C  
ATOM   4246  CB  TRP B 155      -8.137  -1.055  -8.057  1.00 87.08           C  
ATOM   4247  HB2 TRP B 155      -7.517  -1.468  -8.852  1.00 87.08           H  
ATOM   4248  HB3 TRP B 155      -7.899   0.006  -7.982  1.00 87.08           H  
ATOM   4249  O   TRP B 155     -10.968   0.741  -8.667  1.00 87.08           O  
ATOM   4250  CG  TRP B 155      -7.786  -1.684  -6.750  1.00 87.08           C  
ATOM   4251  CD1 TRP B 155      -7.404  -2.958  -6.525  1.00 87.08           C  
ATOM   4252  HD1 TRP B 155      -7.256  -3.707  -7.289  1.00 87.08           H  
ATOM   4253  CD2 TRP B 155      -7.867  -1.070  -5.440  1.00 87.08           C  
ATOM   4254  CE2 TRP B 155      -7.494  -2.026  -4.453  1.00 87.08           C  
ATOM   4255  CE3 TRP B 155      -8.256   0.200  -4.995  1.00 87.08           C  
ATOM   4256  HE3 TRP B 155      -8.580   0.936  -5.716  1.00 87.08           H  
ATOM   4257  NE1 TRP B 155      -7.273  -3.172  -5.171  1.00 87.08           N  
ATOM   4258  HE1 TRP B 155      -6.990  -4.060  -4.782  1.00 87.08           H  
ATOM   4259  CH2 TRP B 155      -7.805  -0.434  -2.681  1.00 87.08           C  
ATOM   4260  HH2 TRP B 155      -7.757  -0.176  -1.633  1.00 87.08           H  
ATOM   4261  CZ2 TRP B 155      -7.433  -1.722  -3.089  1.00 87.08           C  
ATOM   4262  HZ2 TRP B 155      -7.130  -2.462  -2.363  1.00 87.08           H  
ATOM   4263  CZ3 TRP B 155      -8.259   0.501  -3.628  1.00 87.08           C  
ATOM   4264  HZ3 TRP B 155      -8.623   1.471  -3.320  1.00 87.08           H  
ATOM   4265  N   ASP B 156      -9.788   0.072 -10.470  1.00 87.78           N  
ATOM   4266  H   ASP B 156      -9.061  -0.550 -10.794  1.00 87.78           H  
ATOM   4267  CA  ASP B 156     -10.278   1.054 -11.445  1.00 87.78           C  
ATOM   4268  HA  ASP B 156      -9.897   2.046 -11.204  1.00 87.78           H  
ATOM   4269  C   ASP B 156     -11.817   1.108 -11.448  1.00 87.78           C  
ATOM   4270  CB  ASP B 156      -9.764   0.638 -12.842  1.00 87.78           C  
ATOM   4271  HB2 ASP B 156      -9.997  -0.415 -13.000  1.00 87.78           H  
ATOM   4272  HB3 ASP B 156     -10.312   1.190 -13.605  1.00 87.78           H  
ATOM   4273  O   ASP B 156     -12.433   2.168 -11.311  1.00 87.78           O  
ATOM   4274  CG  ASP B 156      -8.261   0.852 -13.087  1.00 87.78           C  
ATOM   4275  OD1 ASP B 156      -7.586   1.490 -12.249  1.00 87.78           O  
ATOM   4276  OD2 ASP B 156      -7.785   0.345 -14.131  1.00 87.78           O  
ATOM   4277  N   ARG B 157     -12.458  -0.069 -11.514  1.00 86.64           N  
ATOM   4278  H   ARG B 157     -11.880  -0.894 -11.588  1.00 86.64           H  
ATOM   4279  CA  ARG B 157     -13.920  -0.219 -11.492  1.00 86.64           C  
ATOM   4280  HA  ARG B 157     -14.344   0.385 -12.295  1.00 86.64           H  
ATOM   4281  C   ARG B 157     -14.556   0.289 -10.198  1.00 86.64           C  
ATOM   4282  CB  ARG B 157     -14.253  -1.698 -11.723  1.00 86.64           C  
ATOM   4283  HB2 ARG B 157     -13.845  -2.290 -10.904  1.00 86.64           H  
ATOM   4284  HB3 ARG B 157     -13.764  -2.006 -12.647  1.00 86.64           H  
ATOM   4285  O   ARG B 157     -15.606   0.921 -10.255  1.00 86.64           O  
ATOM   4286  CG  ARG B 157     -15.763  -1.972 -11.835  1.00 86.64           C  
ATOM   4287  HG2 ARG B 157     -16.272  -1.634 -10.933  1.00 86.64           H  
ATOM   4288  HG3 ARG B 157     -16.168  -1.427 -12.688  1.00 86.64           H  
ATOM   4289  CD  ARG B 157     -16.045  -3.469 -12.002  1.00 86.64           C  
ATOM   4290  HD2 ARG B 157     -17.122  -3.607 -12.106  1.00 86.64           H  
ATOM   4291  HD3 ARG B 157     -15.712  -3.980 -11.098  1.00 86.64           H  
ATOM   4292  NE  ARG B 157     -15.348  -4.024 -13.178  1.00 86.64           N  
ATOM   4293  HE  ARG B 157     -14.769  -3.375 -13.692  1.00 86.64           H  
ATOM   4294  NH1 ARG B 157     -15.972  -6.213 -12.926  1.00 86.64           N  
ATOM   4295 HH11 ARG B 157     -15.943  -7.175 -13.234  1.00 86.64           H  
ATOM   4296 HH12 ARG B 157     -16.527  -5.934 -12.130  1.00 86.64           H  
ATOM   4297  NH2 ARG B 157     -14.580  -5.636 -14.579  1.00 86.64           N  
ATOM   4298 HH21 ARG B 157     -14.528  -6.603 -14.867  1.00 86.64           H  
ATOM   4299 HH22 ARG B 157     -14.007  -4.943 -15.037  1.00 86.64           H  
ATOM   4300  CZ  ARG B 157     -15.306  -5.285 -13.556  1.00 86.64           C  
ATOM   4301  N   ASN B 158     -13.949  -0.005  -9.051  1.00 86.71           N  
ATOM   4302  H   ASN B 158     -13.075  -0.510  -9.094  1.00 86.71           H  
ATOM   4303  CA  ASN B 158     -14.575   0.197  -7.744  1.00 86.71           C  
ATOM   4304  HA  ASN B 158     -15.658   0.168  -7.863  1.00 86.71           H  
ATOM   4305  C   ASN B 158     -14.272   1.572  -7.121  1.00 86.71           C  
ATOM   4306  CB  ASN B 158     -14.179  -0.978  -6.842  1.00 86.71           C  
ATOM   4307  HB2 ASN B 158     -14.463  -0.749  -5.815  1.00 86.71           H  
ATOM   4308  HB3 ASN B 158     -13.098  -1.111  -6.891  1.00 86.71           H  
ATOM   4309  O   ASN B 158     -15.118   2.096  -6.405  1.00 86.71           O  
ATOM   4310  CG  ASN B 158     -14.834  -2.297  -7.217  1.00 86.71           C  
ATOM   4311  ND2 ASN B 158     -14.422  -3.370  -6.591  1.00 86.71           N  
ATOM   4312 HD21 ASN B 158     -13.633  -3.331  -5.962  1.00 86.71           H  
ATOM   4313 HD22 ASN B 158     -14.853  -4.244  -6.854  1.00 86.71           H  
ATOM   4314  OD1 ASN B 158     -15.723  -2.406  -8.050  1.00 86.71           O  
ATOM   4315  N   LEU B 159     -13.132   2.199  -7.442  1.00 82.77           N  
ATOM   4316  H   LEU B 159     -12.454   1.706  -8.005  1.00 82.77           H  
ATOM   4317  CA  LEU B 159     -12.862   3.612  -7.121  1.00 82.77           C  
ATOM   4318  HA  LEU B 159     -13.344   3.853  -6.174  1.00 82.77           H  
ATOM   4319  C   LEU B 159     -13.469   4.594  -8.141  1.00 82.77           C  
ATOM   4320  CB  LEU B 159     -11.346   3.845  -6.978  1.00 82.77           C  
ATOM   4321  HB2 LEU B 159     -11.145   4.915  -7.032  1.00 82.77           H  
ATOM   4322  HB3 LEU B 159     -10.839   3.379  -7.823  1.00 82.77           H  
ATOM   4323  O   LEU B 159     -13.258   5.801  -8.041  1.00 82.77           O  
ATOM   4324  CG  LEU B 159     -10.727   3.339  -5.665  1.00 82.77           C  
ATOM   4325  HG  LEU B 159     -10.876   2.263  -5.578  1.00 82.77           H  
ATOM   4326  CD1 LEU B 159      -9.232   3.614  -5.729  1.00 82.77           C  
ATOM   4327 HD11 LEU B 159      -9.045   4.681  -5.851  1.00 82.77           H  
ATOM   4328 HD12 LEU B 159      -8.821   3.068  -6.578  1.00 82.77           H  
ATOM   4329 HD13 LEU B 159      -8.742   3.278  -4.815  1.00 82.77           H  
ATOM   4330  CD2 LEU B 159     -11.276   4.032  -4.416  1.00 82.77           C  
ATOM   4331 HD21 LEU B 159     -11.190   5.114  -4.516  1.00 82.77           H  
ATOM   4332 HD22 LEU B 159     -12.319   3.757  -4.263  1.00 82.77           H  
ATOM   4333 HD23 LEU B 159     -10.716   3.704  -3.541  1.00 82.77           H  
ATOM   4334  N   GLY B 160     -14.188   4.101  -9.153  1.00 71.21           N  
ATOM   4335  H   GLY B 160     -14.316   3.101  -9.210  1.00 71.21           H  
ATOM   4336  CA  GLY B 160     -14.809   4.940 -10.178  1.00 71.21           C  
ATOM   4337  HA2 GLY B 160     -15.529   4.336 -10.731  1.00 71.21           H  
ATOM   4338  HA3 GLY B 160     -15.344   5.758  -9.695  1.00 71.21           H  
ATOM   4339  C   GLY B 160     -13.832   5.548 -11.191  1.00 71.21           C  
ATOM   4340  O   GLY B 160     -14.280   6.247 -12.100  1.00 71.21           O  
ATOM   4341  N   ARG B 161     -12.527   5.237 -11.121  1.00 61.28           N  
ATOM   4342  H   ARG B 161     -12.251   4.597 -10.390  1.00 61.28           H  
ATOM   4343  CA  ARG B 161     -11.586   5.442 -12.240  1.00 61.28           C  
ATOM   4344  HA  ARG B 161     -11.830   6.381 -12.736  1.00 61.28           H  
ATOM   4345  C   ARG B 161     -11.798   4.363 -13.295  1.00 61.28           C  
ATOM   4346  CB  ARG B 161     -10.117   5.512 -11.791  1.00 61.28           C  
ATOM   4347  HB2 ARG B 161      -9.852   4.616 -11.230  1.00 61.28           H  
ATOM   4348  HB3 ARG B 161      -9.488   5.559 -12.680  1.00 61.28           H  
ATOM   4349  O   ARG B 161     -10.890   3.606 -13.625  1.00 61.28           O  
ATOM   4350  CG  ARG B 161      -9.838   6.754 -10.947  1.00 61.28           C  
ATOM   4351  HG2 ARG B 161     -10.240   6.584  -9.948  1.00 61.28           H  
ATOM   4352  HG3 ARG B 161     -10.336   7.620 -11.383  1.00 61.28           H  
ATOM   4353  CD  ARG B 161      -8.335   7.046 -10.864  1.00 61.28           C  
ATOM   4354  HD2 ARG B 161      -7.994   7.496 -11.797  1.00 61.28           H  
ATOM   4355  HD3 ARG B 161      -7.804   6.105 -10.720  1.00 61.28           H  
ATOM   4356  NE  ARG B 161      -8.085   7.955  -9.733  1.00 61.28           N  
ATOM   4357  HE  ARG B 161      -8.801   8.642  -9.545  1.00 61.28           H  
ATOM   4358  NH1 ARG B 161      -6.262   6.902  -8.812  1.00 61.28           N  
ATOM   4359 HH11 ARG B 161      -5.698   6.951  -9.649  1.00 61.28           H  
ATOM   4360 HH12 ARG B 161      -5.832   6.601  -7.949  1.00 61.28           H  
ATOM   4361  NH2 ARG B 161      -7.653   7.983  -7.508  1.00 61.28           N  
ATOM   4362 HH21 ARG B 161      -7.117   7.533  -6.780  1.00 61.28           H  
ATOM   4363 HH22 ARG B 161      -8.538   8.417  -7.289  1.00 61.28           H  
ATOM   4364  CZ  ARG B 161      -7.330   7.619  -8.710  1.00 61.28           C  
ATOM   4365  N   GLY B 162     -13.016   4.300 -13.832  1.00 46.55           N  
ATOM   4366  H   GLY B 162     -13.697   4.978 -13.519  1.00 46.55           H  
ATOM   4367  CA  GLY B 162     -13.299   3.491 -15.005  1.00 46.55           C  
ATOM   4368  HA2 GLY B 162     -14.300   3.706 -15.379  1.00 46.55           H  
ATOM   4369  HA3 GLY B 162     -13.225   2.436 -14.742  1.00 46.55           H  
ATOM   4370  C   GLY B 162     -12.281   3.831 -16.087  1.00 46.55           C  
ATOM   4371  O   GLY B 162     -12.016   5.008 -16.341  1.00 46.55           O  
ATOM   4372  N   SER B 163     -11.680   2.806 -16.689  1.00 43.68           N  
ATOM   4373  H   SER B 163     -11.875   1.865 -16.376  1.00 43.68           H  
ATOM   4374  CA  SER B 163     -10.746   3.011 -17.787  1.00 43.68           C  
ATOM   4375  HA  SER B 163      -9.965   3.696 -17.455  1.00 43.68           H  
ATOM   4376  C   SER B 163     -11.499   3.649 -18.950  1.00 43.68           C  
ATOM   4377  CB  SER B 163     -10.077   1.695 -18.197  1.00 43.68           C  
ATOM   4378  HB2 SER B 163      -9.626   1.228 -17.321  1.00 43.68           H  
ATOM   4379  HB3 SER B 163     -10.822   1.016 -18.612  1.00 43.68           H  
ATOM   4380  O   SER B 163     -12.173   2.964 -19.721  1.00 43.68           O  
ATOM   4381  OG  SER B 163      -9.071   1.935 -19.162  1.00 43.68           O  
ATOM   4382  HG  SER B 163      -8.291   2.266 -18.712  1.00 43.68           H  
ATOM   4383  N   SER B 164     -11.366   4.969 -19.078  1.00 37.59           N  
ATOM   4384  H   SER B 164     -11.023   5.485 -18.280  1.00 37.59           H  
ATOM   4385  CA  SER B 164     -11.607   5.699 -20.318  1.00 37.59           C  
ATOM   4386  HA  SER B 164     -12.573   5.404 -20.727  1.00 37.59           H  
ATOM   4387  C   SER B 164     -10.527   5.302 -21.319  1.00 37.59           C  
ATOM   4388  CB  SER B 164     -11.628   7.215 -20.088  1.00 37.59           C  
ATOM   4389  HB2 SER B 164     -10.700   7.525 -19.608  1.00 37.59           H  
ATOM   4390  HB3 SER B 164     -11.716   7.720 -21.050  1.00 37.59           H  
ATOM   4391  O   SER B 164      -9.658   6.100 -21.673  1.00 37.59           O  
ATOM   4392  OG  SER B 164     -12.729   7.574 -19.278  1.00 37.59           O  
ATOM   4393  HG  SER B 164     -12.691   8.517 -19.103  1.00 37.59           H  
ATOM   4394  N   ALA B 165     -10.573   4.043 -21.759  1.00 37.92           N  
ATOM   4395  H   ALA B 165     -11.276   3.435 -21.363  1.00 37.92           H  
ATOM   4396  CA  ALA B 165      -9.966   3.637 -23.008  1.00 37.92           C  
ATOM   4397  HA  ALA B 165      -8.882   3.700 -22.909  1.00 37.92           H  
ATOM   4398  C   ALA B 165     -10.485   4.618 -24.072  1.00 37.92           C  
ATOM   4399  CB  ALA B 165     -10.363   2.186 -23.309  1.00 37.92           C  
ATOM   4400  HB1 ALA B 165     -11.447   2.102 -23.379  1.00 37.92           H  
ATOM   4401  HB2 ALA B 165      -9.923   1.877 -24.257  1.00 37.92           H  
ATOM   4402  HB3 ALA B 165     -10.001   1.532 -22.515  1.00 37.92           H  
ATOM   4403  O   ALA B 165     -11.707   4.758 -24.207  1.00 37.92           O  
ATOM   4404  N   PRO B 166      -9.608   5.369 -24.759  1.00 32.60           N  
ATOM   4405  CA  PRO B 166     -10.061   6.320 -25.756  1.00 32.60           C  
ATOM   4406  HA  PRO B 166     -10.726   7.052 -25.298  1.00 32.60           H  
ATOM   4407  C   PRO B 166     -10.812   5.554 -26.843  1.00 32.60           C  
ATOM   4408  CB  PRO B 166      -8.803   7.023 -26.271  1.00 32.60           C  
ATOM   4409  HB2 PRO B 166      -8.872   7.266 -27.332  1.00 32.60           H  
ATOM   4410  HB3 PRO B 166      -8.630   7.927 -25.686  1.00 32.60           H  
ATOM   4411  O   PRO B 166     -10.290   4.586 -27.394  1.00 32.60           O  
ATOM   4412  CG  PRO B 166      -7.687   6.015 -25.992  1.00 32.60           C  
ATOM   4413  HG2 PRO B 166      -6.722   6.504 -25.857  1.00 32.60           H  
ATOM   4414  HG3 PRO B 166      -7.638   5.289 -26.803  1.00 32.60           H  
ATOM   4415  CD  PRO B 166      -8.156   5.323 -24.713  1.00 32.60           C  
ATOM   4416  HD2 PRO B 166      -7.804   5.873 -23.840  1.00 32.60           H  
ATOM   4417  HD3 PRO B 166      -7.786   4.298 -24.695  1.00 32.60           H  
ATOM   4418  N   SER B 167     -12.035   5.993 -27.137  1.00 28.75           N  
ATOM   4419  H   SER B 167     -12.417   6.758 -26.598  1.00 28.75           H  
ATOM   4420  CA  SER B 167     -12.812   5.485 -28.264  1.00 28.75           C  
ATOM   4421  HA  SER B 167     -12.816   4.395 -28.243  1.00 28.75           H  
ATOM   4422  C   SER B 167     -12.153   5.946 -29.565  1.00 28.75           C  
ATOM   4423  CB  SER B 167     -14.263   5.971 -28.160  1.00 28.75           C  
ATOM   4424  HB2 SER B 167     -14.290   7.059 -28.219  1.00 28.75           H  
ATOM   4425  HB3 SER B 167     -14.673   5.664 -27.198  1.00 28.75           H  
ATOM   4426  O   SER B 167     -12.456   7.032 -30.060  1.00 28.75           O  
ATOM   4427  OG  SER B 167     -15.064   5.427 -29.187  1.00 28.75           O  
ATOM   4428  HG  SER B 167     -14.633   5.576 -30.031  1.00 28.75           H  
ATOM   4429  N   GLN B 168     -11.238   5.125 -30.081  1.00 23.33           N  
ATOM   4430  H   GLN B 168     -11.041   4.284 -29.557  1.00 23.33           H  
ATOM   4431  CA  GLN B 168     -10.922   5.051 -31.508  1.00 23.33           C  
ATOM   4432  HA  GLN B 168     -11.131   6.007 -31.988  1.00 23.33           H  
ATOM   4433  C   GLN B 168     -11.861   4.042 -32.172  1.00 23.33           C  
ATOM   4434  CB  GLN B 168      -9.444   4.686 -31.729  1.00 23.33           C  
ATOM   4435  HB2 GLN B 168      -9.299   4.504 -32.794  1.00 23.33           H  
ATOM   4436  HB3 GLN B 168      -9.202   3.768 -31.193  1.00 23.33           H  
ATOM   4437  O   GLN B 168     -12.115   2.995 -31.536  1.00 23.33           O  
ATOM   4438  CG  GLN B 168      -8.496   5.813 -31.293  1.00 23.33           C  
ATOM   4439  HG2 GLN B 168      -8.467   5.868 -30.205  1.00 23.33           H  
ATOM   4440  HG3 GLN B 168      -8.887   6.758 -31.667  1.00 23.33           H  
ATOM   4441  CD  GLN B 168      -7.069   5.631 -31.820  1.00 23.33           C  
ATOM   4442  NE2 GLN B 168      -6.440   6.678 -32.311  1.00 23.33           N  
ATOM   4443 HE21 GLN B 168      -6.918   7.565 -32.385  1.00 23.33           H  
ATOM   4444 HE22 GLN B 168      -5.513   6.496 -32.668  1.00 23.33           H  
ATOM   4445  OE1 GLN B 168      -6.469   4.569 -31.801  1.00 23.33           O  
ATOM   4446  OXT GLN B 168     -12.325   4.364 -33.284  1.00 23.33           O  
TER    4447      GLN B 168                                                       
END   
